# Supplementary material for: Modeling Radiative Efficiency across Fluorinated Molecules: Bridging Chemistry and Climate Policy for Global Warming Potential Estimations
Source: Environ Sci Technol. 2026 Feb 16;60(8):6188–202. doi: 10.1021/acs.est.5c16501 (PMC12961741; doi:10.1021/acs.est.5c16501)
Supplement: Supplementary file 1 [file es5c16501_si_001.zip]

Archive with 1,277 entries (1,219 files):
- Supporting.Information/
- Supporting.Information/CFM2025.Table1/
- Supporting.Information/CFM2025.Table1/HFAlcohols/
- Supporting.Information/CFM2025.Table1/HFAlcohols/Hexafluoropropan-2-ol/
- Supporting.Information/CFM2025.Table1/HFAlcohols/Hexafluoropropan-2-ol/RESULTS.txt
- Supporting.Information/CFM2025.Table1/HFAlcohols/Hexafluoropropan-2-ol/cross-section_1.dat
- Supporting.Information/CFM2025.Table1/HFAlcohols/Hexafluoropropan-2-ol/rotamer_1.xyz
- Supporting.Information/CFM2025.Table1/HFAlcohols/Hexafluoropropan-2-ol/wspectra.dat
- Supporting.Information/CFM2025.Table1/HFAlcohols/Pentafluoropropan-1-ol/
- Supporting.Information/CFM2025.Table1/HFAlcohols/Pentafluoropropan-1-ol/RESULTS.txt
- Supporting.Information/CFM2025.Table1/HFAlcohols/Pentafluoropropan-1-ol/cross-section_1.dat
- Supporting.Information/CFM2025.Table1/HFAlcohols/Pentafluoropropan-1-ol/cross-section_2.dat
- Supporting.Information/CFM2025.Table1/HFAlcohols/Pentafluoropropan-1-ol/rotamer_1.xyz
- Supporting.Information/CFM2025.Table1/HFAlcohols/Pentafluoropropan-1-ol/rotamer_2.xyz
- Supporting.Information/CFM2025.Table1/HFAlcohols/Pentafluoropropan-1-ol/wspectra.dat
- Supporting.Information/CFM2025.Table1/HFAlcohols/Tetrafluoropropan-1-ol/
- Supporting.Information/CFM2025.Table1/HFAlcohols/Tetrafluoropropan-1-ol/RESULTS.txt
- Supporting.Information/CFM2025.Table1/HFAlcohols/Tetrafluoropropan-1-ol/cross-section_1.dat
- Supporting.Information/CFM2025.Table1/HFAlcohols/Tetrafluoropropan-1-ol/cross-section_2.dat
- Supporting.Information/CFM2025.Table1/HFAlcohols/Tetrafluoropropan-1-ol/cross-section_3.dat
- Supporting.Information/CFM2025.Table1/HFAlcohols/Tetrafluoropropan-1-ol/cross-section_4.dat
- Supporting.Information/CFM2025.Table1/HFAlcohols/Tetrafluoropropan-1-ol/cross-section_5.dat
- Supporting.Information/CFM2025.Table1/HFAlcohols/Tetrafluoropropan-1-ol/cross-section_6.dat
- Supporting.Information/CFM2025.Table1/HFAlcohols/Tetrafluoropropan-1-ol/rotamer_1.xyz
- Supporting.Information/CFM2025.Table1/HFAlcohols/Tetrafluoropropan-1-ol/rotamer_2.xyz
- Supporting.Information/CFM2025.Table1/HFAlcohols/Tetrafluoropropan-1-ol/rotamer_3.xyz
- Supporting.Information/CFM2025.Table1/HFAlcohols/Tetrafluoropropan-1-ol/rotamer_4.xyz
- Supporting.Information/CFM2025.Table1/HFAlcohols/Tetrafluoropropan-1-ol/rotamer_5.xyz
- Supporting.Information/CFM2025.Table1/HFAlcohols/Tetrafluoropropan-1-ol/rotamer_6.xyz
- Supporting.Information/CFM2025.Table1/HFAlcohols/Tetrafluoropropan-1-ol/wspectra.dat
- Supporting.Information/CFM2025.Table1/HFAlcohols/Trifluoroethanol/
- Supporting.Information/CFM2025.Table1/HFAlcohols/Trifluoroethanol/RESULTS.txt
- Supporting.Information/CFM2025.Table1/HFAlcohols/Trifluoroethanol/cross-section_1.dat
- Supporting.Information/CFM2025.Table1/HFAlcohols/Trifluoroethanol/rotamer_1.xyz
- Supporting.Information/CFM2025.Table1/HFAlcohols/Trifluoroethanol/wspectra.dat
- Supporting.Information/CFM2025.Table1/HFAlcohols/Trifluoropropan-1-ol/
- Supporting.Information/CFM2025.Table1/HFAlcohols/Trifluoropropan-1-ol/RESULTS.txt
- Supporting.Information/CFM2025.Table1/HFAlcohols/Trifluoropropan-1-ol/cross-section_1.dat
- Supporting.Information/CFM2025.Table1/HFAlcohols/Trifluoropropan-1-ol/cross-section_2.dat
- Supporting.Information/CFM2025.Table1/HFAlcohols/Trifluoropropan-1-ol/cross-section_3.dat
- Supporting.Information/CFM2025.Table1/HFAlcohols/Trifluoropropan-1-ol/rotamer_1.xyz
- Supporting.Information/CFM2025.Table1/HFAlcohols/Trifluoropropan-1-ol/rotamer_2.xyz
- Supporting.Information/CFM2025.Table1/HFAlcohols/Trifluoropropan-1-ol/rotamer_3.xyz
- Supporting.Information/CFM2025.Table1/HFAlcohols/Trifluoropropan-1-ol/wspectra.dat
- Supporting.Information/CFM2025.Table1/HFAldehydes/
- Supporting.Information/CFM2025.Table1/HFAldehydes/Heptafluorobutanal/
- Supporting.Information/CFM2025.Table1/HFAldehydes/Heptafluorobutanal/RESULTS.txt
- Supporting.Information/CFM2025.Table1/HFAldehydes/Heptafluorobutanal/cross-section_1.dat
- Supporting.Information/CFM2025.Table1/HFAldehydes/Heptafluorobutanal/cross-section_2.dat
- Supporting.Information/CFM2025.Table1/HFAldehydes/Heptafluorobutanal/cross-section_3.dat
- Supporting.Information/CFM2025.Table1/HFAldehydes/Heptafluorobutanal/cross-section_4.dat
- Supporting.Information/CFM2025.Table1/HFAldehydes/Heptafluorobutanal/cross-section_5.dat
- Supporting.Information/CFM2025.Table1/HFAldehydes/Heptafluorobutanal/cross-section_6.dat
- Supporting.Information/CFM2025.Table1/HFAldehydes/Heptafluorobutanal/cross-section_7.dat
- Supporting.Information/CFM2025.Table1/HFAldehydes/Heptafluorobutanal/cross-section_8.dat
- Supporting.Information/CFM2025.Table1/HFAldehydes/Heptafluorobutanal/rotamer_1.xyz
- Supporting.Information/CFM2025.Table1/HFAldehydes/Heptafluorobutanal/rotamer_2.xyz
- Supporting.Information/CFM2025.Table1/HFAldehydes/Heptafluorobutanal/rotamer_3.xyz
- Supporting.Information/CFM2025.Table1/HFAldehydes/Heptafluorobutanal/rotamer_4.xyz
- Supporting.Information/CFM2025.Table1/HFAldehydes/Heptafluorobutanal/rotamer_5.xyz
- Supporting.Information/CFM2025.Table1/HFAldehydes/Heptafluorobutanal/rotamer_6.xyz
- Supporting.Information/CFM2025.Table1/HFAldehydes/Heptafluorobutanal/rotamer_7.xyz
- Supporting.Information/CFM2025.Table1/HFAldehydes/Heptafluorobutanal/rotamer_8.xyz
- Supporting.Information/CFM2025.Table1/HFAldehydes/Heptafluorobutanal/wspectra.dat
- Supporting.Information/CFM2025.Table1/HFAldehydes/Pentafluoropropanal/
- Supporting.Information/CFM2025.Table1/HFAldehydes/Pentafluoropropanal/RESULTS.txt
- Supporting.Information/CFM2025.Table1/HFAldehydes/Pentafluoropropanal/cross-section_1.dat
- Supporting.Information/CFM2025.Table1/HFAldehydes/Pentafluoropropanal/cross-section_2.dat
- Supporting.Information/CFM2025.Table1/HFAldehydes/Pentafluoropropanal/rotamer_1.xyz
- Supporting.Information/CFM2025.Table1/HFAldehydes/Pentafluoropropanal/rotamer_2.xyz
- Supporting.Information/CFM2025.Table1/HFAldehydes/Pentafluoropropanal/wspectra.dat
- Supporting.Information/CFM2025.Table1/HFAldehydes/Trifluoroacetaldehyde/
- Supporting.Information/CFM2025.Table1/HFAldehydes/Trifluoroacetaldehyde/RESULTS.txt
- Supporting.Information/CFM2025.Table1/HFAldehydes/Trifluoroacetaldehyde/cross-section_1.dat
- Supporting.Information/CFM2025.Table1/HFAldehydes/Trifluoroacetaldehyde/rotamer_1.xyz
- Supporting.Information/CFM2025.Table1/HFAldehydes/Trifluoroacetaldehyde/wspectra.dat
- Supporting.Information/CFM2025.Table1/HFAldehydes/Trifluorobutanal/
- Supporting.Information/CFM2025.Table1/HFAldehydes/Trifluorobutanal/RESULTS.txt
- Supporting.Information/CFM2025.Table1/HFAldehydes/Trifluorobutanal/cross-section_1.dat
- Supporting.Information/CFM2025.Table1/HFAldehydes/Trifluorobutanal/cross-section_2.dat
- Supporting.Information/CFM2025.Table1/HFAldehydes/Trifluorobutanal/cross-section_3.dat
- Supporting.Information/CFM2025.Table1/HFAldehydes/Trifluorobutanal/cross-section_4.dat
- Supporting.Information/CFM2025.Table1/HFAldehydes/Trifluorobutanal/cross-section_5.dat
- Supporting.Information/CFM2025.Table1/HFAldehydes/Trifluorobutanal/cross-section_6.dat
- Supporting.Information/CFM2025.Table1/HFAldehydes/Trifluorobutanal/cross-section_7.dat
- Supporting.Information/CFM2025.Table1/HFAldehydes/Trifluorobutanal/rotamer_1.xyz
- Supporting.Information/CFM2025.Table1/HFAldehydes/Trifluorobutanal/rotamer_2.xyz
- Supporting.Information/CFM2025.Table1/HFAldehydes/Trifluorobutanal/rotamer_3.xyz
- Supporting.Information/CFM2025.Table1/HFAldehydes/Trifluorobutanal/rotamer_4.xyz
- Supporting.Information/CFM2025.Table1/HFAldehydes/Trifluorobutanal/rotamer_5.xyz
- Supporting.Information/CFM2025.Table1/HFAldehydes/Trifluorobutanal/rotamer_6.xyz
- Supporting.Information/CFM2025.Table1/HFAldehydes/Trifluorobutanal/rotamer_7.xyz
- Supporting.Information/CFM2025.Table1/HFAldehydes/Trifluorobutanal/wspectra.dat
- Supporting.Information/CFM2025.Table1/HFAldehydes/Trifluoropropanal/
- Supporting.Information/CFM2025.Table1/HFAldehydes/Trifluoropropanal/RESULTS.txt
- Supporting.Information/CFM2025.Table1/HFAldehydes/Trifluoropropanal/cross-section_1.dat
- Supporting.Information/CFM2025.Table1/HFAldehydes/Trifluoropropanal/cross-section_2.dat
- Supporting.Information/CFM2025.Table1/HFAldehydes/Trifluoropropanal/rotamer_1.xyz
- Supporting.Information/CFM2025.Table1/HFAldehydes/Trifluoropropanal/rotamer_2.xyz
- Supporting.Information/CFM2025.Table1/HFAldehydes/Trifluoropropanal/wspectra.dat
- Supporting.Information/CFM2025.Table1/HFCarbons/
- Supporting.Information/CFM2025.Table1/HFCarbons/HFC-134a/
- Supporting.Information/CFM2025.Table1/HFCarbons/HFC-134a/RESULTS.txt
- Supporting.Information/CFM2025.Table1/HFCarbons/HFC-134a/cross-section_1.dat
- Supporting.Information/CFM2025.Table1/HFCarbons/HFC-134a/rotamer_1.xyz
- Supporting.Information/CFM2025.Table1/HFCarbons/HFC-134a/wspectra.dat
- Supporting.Information/CFM2025.Table1/HFCarbons/HFC-227ea/
- Supporting.Information/CFM2025.Table1/HFCarbons/HFC-227ea/RESULTS.txt
- Supporting.Information/CFM2025.Table1/HFCarbons/HFC-227ea/cross-section_1.dat
- Supporting.Information/CFM2025.Table1/HFCarbons/HFC-227ea/rotamer_1.xyz
- Supporting.Information/CFM2025.Table1/HFCarbons/HFC-227ea/wspectra.dat
- Supporting.Information/CFM2025.Table1/HFCarbons/HFC-23/
- Supporting.Information/CFM2025.Table1/HFCarbons/HFC-23/RESULTS.txt
- Supporting.Information/CFM2025.Table1/HFCarbons/HFC-23/cross-section_1.dat
- Supporting.Information/CFM2025.Table1/HFCarbons/HFC-23/rotamer_1.xyz
- Supporting.Information/CFM2025.Table1/HFCarbons/HFC-23/wspectra.dat
- Supporting.Information/CFM2025.Table1/HFCarbons/HFC-236fa/
- Supporting.Information/CFM2025.Table1/HFCarbons/HFC-236fa/RESULTS.txt
- Supporting.Information/CFM2025.Table1/HFCarbons/HFC-236fa/cross-section_1.dat
- Supporting.Information/CFM2025.Table1/HFCarbons/HFC-236fa/rotamer_1.xyz
- Supporting.Information/CFM2025.Table1/HFCarbons/HFC-236fa/wspectra.dat
- Supporting.Information/CFM2025.Table1/HFCarbons/HFC-365mfc/
- Supporting.Information/CFM2025.Table1/HFCarbons/HFC-365mfc/RESULTS.txt
- Supporting.Information/CFM2025.Table1/HFCarbons/HFC-365mfc/cross-section_1.dat
- Supporting.Information/CFM2025.Table1/HFCarbons/HFC-365mfc/cross-section_2.dat
- Supporting.Information/CFM2025.Table1/HFCarbons/HFC-365mfc/rotamer_1.xyz
- Supporting.Information/CFM2025.Table1/HFCarbons/HFC-365mfc/rotamer_2.xyz
- Supporting.Information/CFM2025.Table1/HFCarbons/HFC-365mfc/wspectra.dat
- Supporting.Information/CFM2025.Table1/HFEsters/
- Supporting.Information/CFM2025.Table1/HFEsters/Allyl.trifluoracetate/
- Supporting.Information/CFM2025.Table1/HFEsters/Allyl.trifluoracetate/RESULTS.txt
- Supporting.Information/CFM2025.Table1/HFEsters/Allyl.trifluoracetate/cross-section_1.dat
- Supporting.Information/CFM2025.Table1/HFEsters/Allyl.trifluoracetate/cross-section_10.dat
- Supporting.Information/CFM2025.Table1/HFEsters/Allyl.trifluoracetate/cross-section_11.dat
- Supporting.Information/CFM2025.Table1/HFEsters/Allyl.trifluoracetate/cross-section_12.dat
- Supporting.Information/CFM2025.Table1/HFEsters/Allyl.trifluoracetate/cross-section_13.dat
- Supporting.Information/CFM2025.Table1/HFEsters/Allyl.trifluoracetate/cross-section_14.dat
- Supporting.Information/CFM2025.Table1/HFEsters/Allyl.trifluoracetate/cross-section_15.dat
- Supporting.Information/CFM2025.Table1/HFEsters/Allyl.trifluoracetate/cross-section_16.dat
- Supporting.Information/CFM2025.Table1/HFEsters/Allyl.trifluoracetate/cross-section_17.dat
- Supporting.Information/CFM2025.Table1/HFEsters/Allyl.trifluoracetate/cross-section_18.dat
- Supporting.Information/CFM2025.Table1/HFEsters/Allyl.trifluoracetate/cross-section_19.dat
- Supporting.Information/CFM2025.Table1/HFEsters/Allyl.trifluoracetate/cross-section_2.dat
- Supporting.Information/CFM2025.Table1/HFEsters/Allyl.trifluoracetate/cross-section_20.dat
- Supporting.Information/CFM2025.Table1/HFEsters/Allyl.trifluoracetate/cross-section_21.dat
- Supporting.Information/CFM2025.Table1/HFEsters/Allyl.trifluoracetate/cross-section_22.dat
- Supporting.Information/CFM2025.Table1/HFEsters/Allyl.trifluoracetate/cross-section_23.dat
- Supporting.Information/CFM2025.Table1/HFEsters/Allyl.trifluoracetate/cross-section_24.dat
- Supporting.Information/CFM2025.Table1/HFEsters/Allyl.trifluoracetate/cross-section_25.dat
- Supporting.Information/CFM2025.Table1/HFEsters/Allyl.trifluoracetate/cross-section_26.dat
- Supporting.Information/CFM2025.Table1/HFEsters/Allyl.trifluoracetate/cross-section_27.dat
- Supporting.Information/CFM2025.Table1/HFEsters/Allyl.trifluoracetate/cross-section_28.dat
- Supporting.Information/CFM2025.Table1/HFEsters/Allyl.trifluoracetate/cross-section_29.dat
- Supporting.Information/CFM2025.Table1/HFEsters/Allyl.trifluoracetate/cross-section_3.dat
- Supporting.Information/CFM2025.Table1/HFEsters/Allyl.trifluoracetate/cross-section_30.dat
- Supporting.Information/CFM2025.Table1/HFEsters/Allyl.trifluoracetate/cross-section_31.dat
- Supporting.Information/CFM2025.Table1/HFEsters/Allyl.trifluoracetate/cross-section_32.dat
- Supporting.Information/CFM2025.Table1/HFEsters/Allyl.trifluoracetate/cross-section_33.dat
- Supporting.Information/CFM2025.Table1/HFEsters/Allyl.trifluoracetate/cross-section_34.dat
- Supporting.Information/CFM2025.Table1/HFEsters/Allyl.trifluoracetate/cross-section_35.dat
- Supporting.Information/CFM2025.Table1/HFEsters/Allyl.trifluoracetate/cross-section_36.dat
- Supporting.Information/CFM2025.Table1/HFEsters/Allyl.trifluoracetate/cross-section_37.dat
- Supporting.Information/CFM2025.Table1/HFEsters/Allyl.trifluoracetate/cross-section_38.dat
- Supporting.Information/CFM2025.Table1/HFEsters/Allyl.trifluoracetate/cross-section_39.dat
- Supporting.Information/CFM2025.Table1/HFEsters/Allyl.trifluoracetate/cross-section_4.dat
- Supporting.Information/CFM2025.Table1/HFEsters/Allyl.trifluoracetate/cross-section_40.dat
- Supporting.Information/CFM2025.Table1/HFEsters/Allyl.trifluoracetate/cross-section_41.dat
- Supporting.Information/CFM2025.Table1/HFEsters/Allyl.trifluoracetate/cross-section_42.dat
- Supporting.Information/CFM2025.Table1/HFEsters/Allyl.trifluoracetate/cross-section_43.dat
- Supporting.Information/CFM2025.Table1/HFEsters/Allyl.trifluoracetate/cross-section_44.dat
- Supporting.Information/CFM2025.Table1/HFEsters/Allyl.trifluoracetate/cross-section_45.dat
- Supporting.Information/CFM2025.Table1/HFEsters/Allyl.trifluoracetate/cross-section_46.dat
- Supporting.Information/CFM2025.Table1/HFEsters/Allyl.trifluoracetate/cross-section_47.dat
- Supporting.Information/CFM2025.Table1/HFEsters/Allyl.trifluoracetate/cross-section_48.dat
- Supporting.Information/CFM2025.Table1/HFEsters/Allyl.trifluoracetate/cross-section_49.dat
- Supporting.Information/CFM2025.Table1/HFEsters/Allyl.trifluoracetate/cross-section_5.dat
- Supporting.Information/CFM2025.Table1/HFEsters/Allyl.trifluoracetate/cross-section_6.dat
- Supporting.Information/CFM2025.Table1/HFEsters/Allyl.trifluoracetate/cross-section_7.dat
- Supporting.Information/CFM2025.Table1/HFEsters/Allyl.trifluoracetate/cross-section_8.dat
- Supporting.Information/CFM2025.Table1/HFEsters/Allyl.trifluoracetate/cross-section_9.dat
- Supporting.Information/CFM2025.Table1/HFEsters/Allyl.trifluoracetate/rotamer_1.xyz
- Supporting.Information/CFM2025.Table1/HFEsters/Allyl.trifluoracetate/rotamer_10.xyz
- Supporting.Information/CFM2025.Table1/HFEsters/Allyl.trifluoracetate/rotamer_11.xyz
- Supporting.Information/CFM2025.Table1/HFEsters/Allyl.trifluoracetate/rotamer_12.xyz
- Supporting.Information/CFM2025.Table1/HFEsters/Allyl.trifluoracetate/rotamer_13.xyz
- Supporting.Information/CFM2025.Table1/HFEsters/Allyl.trifluoracetate/rotamer_14.xyz
- Supporting.Information/CFM2025.Table1/HFEsters/Allyl.trifluoracetate/rotamer_15.xyz
- Supporting.Information/CFM2025.Table1/HFEsters/Allyl.trifluoracetate/rotamer_16.xyz
- Supporting.Information/CFM2025.Table1/HFEsters/Allyl.trifluoracetate/rotamer_17.xyz
- Supporting.Information/CFM2025.Table1/HFEsters/Allyl.trifluoracetate/rotamer_18.xyz
- Supporting.Information/CFM2025.Table1/HFEsters/Allyl.trifluoracetate/rotamer_19.xyz
- Supporting.Information/CFM2025.Table1/HFEsters/Allyl.trifluoracetate/rotamer_2.xyz
- Supporting.Information/CFM2025.Table1/HFEsters/Allyl.trifluoracetate/rotamer_20.xyz
- Supporting.Information/CFM2025.Table1/HFEsters/Allyl.trifluoracetate/rotamer_21.xyz
- Supporting.Information/CFM2025.Table1/HFEsters/Allyl.trifluoracetate/rotamer_22.xyz
- Supporting.Information/CFM2025.Table1/HFEsters/Allyl.trifluoracetate/rotamer_23.xyz
- Supporting.Information/CFM2025.Table1/HFEsters/Allyl.trifluoracetate/rotamer_24.xyz
- Supporting.Information/CFM2025.Table1/HFEsters/Allyl.trifluoracetate/rotamer_25.xyz
- Supporting.Information/CFM2025.Table1/HFEsters/Allyl.trifluoracetate/rotamer_26.xyz
- Supporting.Information/CFM2025.Table1/HFEsters/Allyl.trifluoracetate/rotamer_27.xyz
- Supporting.Information/CFM2025.Table1/HFEsters/Allyl.trifluoracetate/rotamer_28.xyz
- Supporting.Information/CFM2025.Table1/HFEsters/Allyl.trifluoracetate/rotamer_29.xyz
- Supporting.Information/CFM2025.Table1/HFEsters/Allyl.trifluoracetate/rotamer_3.xyz
- Supporting.Information/CFM2025.Table1/HFEsters/Allyl.trifluoracetate/rotamer_30.xyz
- Supporting.Information/CFM2025.Table1/HFEsters/Allyl.trifluoracetate/rotamer_31.xyz
- Supporting.Information/CFM2025.Table1/HFEsters/Allyl.trifluoracetate/rotamer_32.xyz
- Supporting.Information/CFM2025.Table1/HFEsters/Allyl.trifluoracetate/rotamer_33.xyz
- Supporting.Information/CFM2025.Table1/HFEsters/Allyl.trifluoracetate/rotamer_34.xyz
- Supporting.Information/CFM2025.Table1/HFEsters/Allyl.trifluoracetate/rotamer_35.xyz
- Supporting.Information/CFM2025.Table1/HFEsters/Allyl.trifluoracetate/rotamer_36.xyz
- Supporting.Information/CFM2025.Table1/HFEsters/Allyl.trifluoracetate/rotamer_37.xyz
- Supporting.Information/CFM2025.Table1/HFEsters/Allyl.trifluoracetate/rotamer_38.xyz
- Supporting.Information/CFM2025.Table1/HFEsters/Allyl.trifluoracetate/rotamer_39.xyz
- Supporting.Information/CFM2025.Table1/HFEsters/Allyl.trifluoracetate/rotamer_4.xyz
- Supporting.Information/CFM2025.Table1/HFEsters/Allyl.trifluoracetate/rotamer_40.xyz
- Supporting.Information/CFM2025.Table1/HFEsters/Allyl.trifluoracetate/rotamer_41.xyz
- Supporting.Information/CFM2025.Table1/HFEsters/Allyl.trifluoracetate/rotamer_42.xyz
- Supporting.Information/CFM2025.Table1/HFEsters/Allyl.trifluoracetate/rotamer_43.xyz
- Supporting.Information/CFM2025.Table1/HFEsters/Allyl.trifluoracetate/rotamer_44.xyz
- Supporting.Information/CFM2025.Table1/HFEsters/Allyl.trifluoracetate/rotamer_45.xyz
- Supporting.Information/CFM2025.Table1/HFEsters/Allyl.trifluoracetate/rotamer_46.xyz
- Supporting.Information/CFM2025.Table1/HFEsters/Allyl.trifluoracetate/rotamer_47.xyz
- Supporting.Information/CFM2025.Table1/HFEsters/Allyl.trifluoracetate/rotamer_48.xyz
- Supporting.Information/CFM2025.Table1/HFEsters/Allyl.trifluoracetate/rotamer_49.xyz
- Supporting.Information/CFM2025.Table1/HFEsters/Allyl.trifluoracetate/rotamer_5.xyz
- Supporting.Information/CFM2025.Table1/HFEsters/Allyl.trifluoracetate/rotamer_6.xyz
- Supporting.Information/CFM2025.Table1/HFEsters/Allyl.trifluoracetate/rotamer_7.xyz
- Supporting.Information/CFM2025.Table1/HFEsters/Allyl.trifluoracetate/rotamer_8.xyz
- Supporting.Information/CFM2025.Table1/HFEsters/Allyl.trifluoracetate/rotamer_9.xyz
- Supporting.Information/CFM2025.Table1/HFEsters/Allyl.trifluoracetate/wspectra.dat
- Supporting.Information/CFM2025.Table1/HFEsters/Ethyl.trifluoroacetate/
- Supporting.Information/CFM2025.Table1/HFEsters/Ethyl.trifluoroacetate/RESULTS.txt
- Supporting.Information/CFM2025.Table1/HFEsters/Ethyl.trifluoroacetate/cross-section_1.dat
- Supporting.Information/CFM2025.Table1/HFEsters/Ethyl.trifluoroacetate/cross-section_2.dat
- Supporting.Information/CFM2025.Table1/HFEsters/Ethyl.trifluoroacetate/cross-section_3.dat
- Supporting.Information/CFM2025.Table1/HFEsters/Ethyl.trifluoroacetate/cross-section_4.dat
- Supporting.Information/CFM2025.Table1/HFEsters/Ethyl.trifluoroacetate/cross-section_5.dat
- Supporting.Information/CFM2025.Table1/HFEsters/Ethyl.trifluoroacetate/cross-section_6.dat
- Supporting.Information/CFM2025.Table1/HFEsters/Ethyl.trifluoroacetate/cross-section_7.dat
- Supporting.Information/CFM2025.Table1/HFEsters/Ethyl.trifluoroacetate/rotamer_1.xyz
- Supporting.Information/CFM2025.Table1/HFEsters/Ethyl.trifluoroacetate/rotamer_2.xyz
- Supporting.Information/CFM2025.Table1/HFEsters/Ethyl.trifluoroacetate/rotamer_3.xyz
- Supporting.Information/CFM2025.Table1/HFEsters/Ethyl.trifluoroacetate/rotamer_4.xyz
- Supporting.Information/CFM2025.Table1/HFEsters/Ethyl.trifluoroacetate/rotamer_5.xyz
- Supporting.Information/CFM2025.Table1/HFEsters/Ethyl.trifluoroacetate/rotamer_6.xyz
- Supporting.Information/CFM2025.Table1/HFEsters/Ethyl.trifluoroacetate/rotamer_7.xyz
- Supporting.Information/CFM2025.Table1/HFEsters/Ethyl.trifluoroacetate/wspectra.dat
- Supporting.Information/CFM2025.Table1/HFEsters/Vinyl.trifluoroacetate/
- Supporting.Information/CFM2025.Table1/HFEsters/Vinyl.trifluoroacetate/RESULTS.txt
- Supporting.Information/CFM2025.Table1/HFEsters/Vinyl.trifluoroacetate/cross-section_1.dat
- Supporting.Information/CFM2025.Table1/HFEsters/Vinyl.trifluoroacetate/cross-section_2.dat
- Supporting.Information/CFM2025.Table1/HFEsters/Vinyl.trifluoroacetate/cross-section_3.dat
- Supporting.Information/CFM2025.Table1/HFEsters/Vinyl.trifluoroacetate/cross-section_4.dat
- Supporting.Information/CFM2025.Table1/HFEsters/Vinyl.trifluoroacetate/cross-section_5.dat
- Supporting.Information/CFM2025.Table1/HFEsters/Vinyl.trifluoroacetate/cross-section_6.dat
- Supporting.Information/CFM2025.Table1/HFEsters/Vinyl.trifluoroacetate/rotamer_1.xyz
- Supporting.Information/CFM2025.Table1/HFEsters/Vinyl.trifluoroacetate/rotamer_2.xyz
- Supporting.Information/CFM2025.Table1/HFEsters/Vinyl.trifluoroacetate/rotamer_3.xyz
- Supporting.Information/CFM2025.Table1/HFEsters/Vinyl.trifluoroacetate/rotamer_4.xyz
- Supporting.Information/CFM2025.Table1/HFEsters/Vinyl.trifluoroacetate/rotamer_5.xyz
- Supporting.Information/CFM2025.Table1/HFEsters/Vinyl.trifluoroacetate/rotamer_6.xyz
- Supporting.Information/CFM2025.Table1/HFEsters/Vinyl.trifluoroacetate/wspectra.dat
- Supporting.Information/CFM2025.Table1/HFEthers/
- Supporting.Information/CFM2025.Table1/HFEthers/HFE-125/
- Supporting.Information/CFM2025.Table1/HFEthers/HFE-125/RESULTS.txt
- Supporting.Information/CFM2025.Table1/HFEthers/HFE-125/cross-section_1.dat
- Supporting.Information/CFM2025.Table1/HFEthers/HFE-125/cross-section_2.dat
- Supporting.Information/CFM2025.Table1/HFEthers/HFE-125/rotamer_1.xyz
- Supporting.Information/CFM2025.Table1/HFEthers/HFE-125/rotamer_2.xyz
- Supporting.Information/CFM2025.Table1/HFEthers/HFE-125/wspectra.dat
- Supporting.Information/CFM2025.Table1/HFEthers/HFE-236ea2-desflurane/
- Supporting.Information/CFM2025.Table1/HFEthers/HFE-236ea2-desflurane/RESULTS.txt
- Supporting.Information/CFM2025.Table1/HFEthers/HFE-236ea2-desflurane/cross-section_1.dat
- Supporting.Information/CFM2025.Table1/HFEthers/HFE-236ea2-desflurane/cross-section_2.dat
- Supporting.Information/CFM2025.Table1/HFEthers/HFE-236ea2-desflurane/cross-section_3.dat
- Supporting.Information/CFM2025.Table1/HFEthers/HFE-236ea2-desflurane/cross-section_4.dat
- Supporting.Information/CFM2025.Table1/HFEthers/HFE-236ea2-desflurane/cross-section_5.dat
- Supporting.Information/CFM2025.Table1/HFEthers/HFE-236ea2-desflurane/cross-section_6.dat
- Supporting.Information/CFM2025.Table1/HFEthers/HFE-236ea2-desflurane/cross-section_7.dat
- Supporting.Information/CFM2025.Table1/HFEthers/HFE-236ea2-desflurane/rotamer_1.xyz
- Supporting.Information/CFM2025.Table1/HFEthers/HFE-236ea2-desflurane/rotamer_2.xyz
- Supporting.Information/CFM2025.Table1/HFEthers/HFE-236ea2-desflurane/rotamer_3.xyz
- Supporting.Information/CFM2025.Table1/HFEthers/HFE-236ea2-desflurane/rotamer_4.xyz
- Supporting.Information/CFM2025.Table1/HFEthers/HFE-236ea2-desflurane/rotamer_5.xyz
- Supporting.Information/CFM2025.Table1/HFEthers/HFE-236ea2-desflurane/rotamer_6.xyz
- Supporting.Information/CFM2025.Table1/HFEthers/HFE-236ea2-desflurane/rotamer_7.xyz
- Supporting.Information/CFM2025.Table1/HFEthers/HFE-236ea2-desflurane/wspectra.dat
- Supporting.Information/CFM2025.Table1/HFEthers/HFE-236fa/
- Supporting.Information/CFM2025.Table1/HFEthers/HFE-236fa/RESULTS.txt
- Supporting.Information/CFM2025.Table1/HFEthers/HFE-236fa/cross-section_1.dat
- Supporting.Information/CFM2025.Table1/HFEthers/HFE-236fa/cross-section_2.dat
- Supporting.Information/CFM2025.Table1/HFEthers/HFE-236fa/cross-section_3.dat
- Supporting.Information/CFM2025.Table1/HFEthers/HFE-236fa/rotamer_1.xyz
- Supporting.Information/CFM2025.Table1/HFEthers/HFE-236fa/rotamer_2.xyz
- Supporting.Information/CFM2025.Table1/HFEthers/HFE-236fa/rotamer_3.xyz
- Supporting.Information/CFM2025.Table1/HFEthers/HFE-236fa/wspectra.dat
- Supporting.Information/CFM2025.Table1/HFEthers/HFE-245cb2/
- Supporting.Information/CFM2025.Table1/HFEthers/HFE-245cb2/RESULTS.txt
- Supporting.Information/CFM2025.Table1/HFEthers/HFE-245cb2/cross-section_1.dat
- Supporting.Information/CFM2025.Table1/HFEthers/HFE-245cb2/cross-section_2.dat
[truncated: 977 more entries]
