# Supplementary material for: Modeling Radiative Efficiency across Fluorinated Molecules: Bridging Chemistry and Climate Policy for Global Warming Potential Estimations
Source: Environ Sci Technol. 2026 Feb 16;60(8):6188–202. doi: 10.1021/acs.est.5c16501 (PMC12961741; doi:10.1021/acs.est.5c16501)
Supplement: Supplementary file 1 [file es5c16501_si_001.zip › Supporting.Information/CFM2025.Table1/HFAlcohols/Hexafluoropropan-2-ol/cross-section_1.dat]

0.5	2.7639504643460382E-021
1.5	2.7888627051455762E-021
2.5	2.8144096325358933E-021
3.5	2.8406166373044873E-021
4.5	2.8675105670810916E-021
5.5	2.8951198411839795E-021
6.5	2.9234745775006480E-021
7.5	2.9526067330287285E-021
8.5	2.9825502599773653E-021
9.5	3.0133412796595155E-021
10.5	3.0450182768052653E-021
11.5	3.0776223174121859E-021
12.5	3.1111972938428684E-021
13.5	3.1457902016102808E-021
14.5	3.1814514531947382E-021
15.5	3.2182352353597872E-021
16.5	3.2561999178404876E-021
17.5	3.2954085230489289E-021
18.5	3.3359292686879967E-021
19.5	3.3778361980323900E-021
20.5	3.4212099163242308E-021
21.5	3.4661384565086698E-021
22.5	3.5127183037727306E-021
23.5	3.5610556165584505E-021
24.5	3.6112676926101558E-021
25.5	3.6634847431836761E-021
26.5	3.7178520582056992E-021
27.5	3.7745326719432413E-021
28.5	3.8337106755342003E-021
29.5	3.8955953737656115E-021
30.5	3.9604265549552327E-021
31.5	4.0284812438305628E-021
32.5	4.1000824514822111E-021
33.5	4.1756106440677146E-021
34.5	4.2555189532941996E-021
35.5	4.3403535920899669E-021
36.5	4.4307815851121148E-021
37.5	4.5276288718294428E-021
38.5	4.6319332196455696E-021
39.5	4.7450183467808770E-021
40.5	4.8685982976325178E-021
41.5	5.0049242203682120E-021
42.5	5.1569879279089757E-021
43.5	5.3287931906947353E-021
44.5	5.5256820160180109E-021
45.5	5.7546186006921563E-021
46.5	6.0240860014642358E-021
47.5	6.3426285279119330E-021
48.5	6.7138588418487632E-021
49.5	7.1247743375241172E-021
50.5	7.5288215656248531E-021
51.5	7.8445252897070300E-021
52.5	8.0031819154513334E-021
53.5	8.0150834585084478E-021
54.5	7.9599622555750605E-021
55.5	7.9169321658761711E-021
56.5	7.9275218415978715E-021
57.5	8.0030871147175845E-021
58.5	8.1415844277088034E-021
59.5	8.3378297628455689E-021
60.5	8.5876551201176238E-021
61.5	8.8891012443453219E-021
62.5	9.2425544958150105E-021
63.5	9.6506392718993449E-021
64.5	1.0118154773202650E-020
65.5	1.0652147300942242E-020
66.5	1.1262149366342682E-020
67.5	1.1960609569582828E-020
68.5	1.2763550518880744E-020
69.5	1.3691516400965461E-020
70.5	1.4770906681765866E-020
71.5	1.6035841661769717E-020
72.5	1.7530776099654112E-020
73.5	1.9314178424908183E-020
74.5	2.1463736372426222E-020
75.5	2.4083742656155568E-020
76.5	2.7315541465855640E-020
77.5	3.1352082381365509E-020
78.5	3.6457388976079554E-020
79.5	4.2990055011602634E-020
80.5	5.1423806137519942E-020
81.5	6.2340331387964537E-020
82.5	7.6324660723636723E-020
83.5	9.3605109227426953E-020
84.5	1.1320624691065799E-019
85.5	1.3170660018608041E-019
86.5	1.4309392449207074E-019
87.5	1.4219166521772405E-019
88.5	1.2954744663712151E-019
89.5	1.1085345264676884E-019
90.5	9.1822964400232833E-020
91.5	7.5409156334366307E-020
92.5	6.2310877176537459E-020
93.5	5.2200458249198394E-020
94.5	4.4479320514208962E-020
95.5	3.8581154520303602E-020
96.5	3.4052796947316352E-020
97.5	3.0553804919844639E-020
98.5	2.7834430741030959E-020
99.5	2.5712562225296534E-020
100.5	2.4055076007494282E-020
101.5	2.2764029983324358E-020
102.5	2.1766791021389654E-020
103.5	2.1009064428831747E-020
104.5	2.0449980724067983E-020
105.5	2.0058619678743485E-020
106.5	1.9811535799345853E-020
107.5	1.9690984325365276E-020
108.5	1.9683641114475776E-020
109.5	1.9779674430042072E-020
110.5	1.9972070706693213E-020
111.5	2.0256146453585664E-020
112.5	2.0629199135050352E-020
113.5	2.1090264238725644E-020
114.5	2.1639955880115338E-020
115.5	2.2280375598123285E-020
116.5	2.3015079418550813E-020
117.5	2.3849097459311585E-020
118.5	2.4789003791672150E-020
119.5	2.5843037308587054E-020
120.5	2.7021277269547765E-020
121.5	2.8335880247238703E-020
122.5	2.9801388652606632E-020
123.5	3.1435125151824681E-020
124.5	3.3257692467019674E-020
125.5	3.5293604736325652E-020
126.5	3.7572085426278770E-020
127.5	4.0128078614364930E-020
128.5	4.3003536527611615E-020
129.5	4.6249068306418404E-020
130.5	4.9926065629460546E-020
131.5	5.4109463842569941E-020
132.5	5.8891358123994244E-020
133.5	6.4385781222508040E-020
134.5	7.0735074715726460E-020
135.5	7.8118467954026929E-020
136.5	8.6763745367350268E-020
137.5	9.6963274268889796E-020
138.5	1.0909624034058109E-019
139.5	1.2365977666983100E-019
140.5	1.4131286995782580E-019
141.5	1.6293855506644829E-019
142.5	1.8973186617516959E-019
143.5	2.2332257295772503E-019
144.5	2.6594022213447760E-019
145.5	3.2061618693267034E-019
146.5	3.9137015602318499E-019
147.5	4.8318775767452544E-019
148.5	6.0123597999690889E-019
149.5	7.4803290009827831E-019
150.5	9.1657010409490169E-019
151.5	1.0796192532906087E-018
152.5	1.1866914332740523E-018
153.5	1.1906215128308748E-018
154.5	1.0911676003393858E-018
155.5	9.3549447019693143E-019
156.5	7.7471587054898009E-019
157.5	6.3656988876536801E-019
158.5	5.2772707036368489E-019
159.5	4.4397281987390532E-019
160.5	3.7739845147615602E-019
161.5	3.2117951054936569E-019
162.5	2.7222954166745663E-019
163.5	2.3025890363731307E-019
164.5	1.9533182940847277E-019
165.5	1.6684841439109633E-019
166.5	1.4377454680990572E-019
167.5	1.2503369594142332E-019
168.5	1.0969855806184612E-019
169.5	9.7032133100808165E-020
170.5	8.6467280132891510E-020
171.5	7.7571627760120353E-020
172.5	7.0014970085587157E-020
173.5	6.3543355661413137E-020
174.5	5.7959658611687606E-020
175.5	5.3109318956015323E-020
176.5	4.8869927652644296E-020
177.5	4.5143595668402668E-020
178.5	4.1851323024971812E-020
179.5	3.8928806319999026E-020
180.5	3.6323286940607949E-020
181.5	3.3991158368040156E-020
182.5	3.1896132315773006E-020
183.5	3.0007820255701311E-020
184.5	2.8300626697338595E-020
185.5	2.6752878660956650E-020
186.5	2.5346135746329122E-020
187.5	2.4064639516993900E-020
188.5	2.2894871286796312E-020
189.5	2.1825194972971286E-020
190.5	2.0845567272268360E-020
191.5	1.9947301584711260E-020
192.5	1.9122875248787043E-020
193.5	1.8365772043652600E-020
194.5	1.7670353761332581E-020
195.5	1.7031756103661973E-020
196.5	1.6445805326430973E-020
197.5	1.5908953023227960E-020
198.5	1.5418227284215970E-020
199.5	1.4971199242143512E-020
200.5	1.4565964788672104E-020
201.5	1.4201142072416693E-020
202.5	1.3875886351964921E-020
203.5	1.3589924970974527E-020
204.5	1.3343616783301541E-020
205.5	1.3138042476538681E-020
206.5	1.2975135203436610E-020
207.5	1.2857865148406359E-020
208.5	1.2790497749741537E-020
209.5	1.2778954186360687E-020
210.5	1.2831315765501155E-020
211.5	1.2958532913786538E-020
212.5	1.3175427047567007E-020
213.5	1.3502112242534505E-020
214.5	1.3966013886260795E-020
215.5	1.4604714912042793E-020
216.5	1.5469878334468174E-020
217.5	1.6632350011297528E-020
218.5	1.8187862557500383E-020
219.5	2.0260528975842786E-020
220.5	2.2995119216879330E-020
221.5	2.6514610897233395E-020
222.5	3.0795670330453747E-020
223.5	3.5415616637589581E-020
224.5	3.9286306357328878E-020
225.5	4.0894867905302396E-020
226.5	3.9424475678182898E-020
227.5	3.5588357997206748E-020
228.5	3.0895591636465243E-020
229.5	2.6488567931340410E-020
230.5	2.2835764192780916E-020
231.5	1.9982834311792598E-020
232.5	1.7814834783361632E-020
233.5	1.6189656882047081E-020
234.5	1.4984946877904976E-020
235.5	1.4107617379958329E-020
236.5	1.3491054966159796E-020
237.5	1.3089812928236702E-020
238.5	1.2874929189970617E-020
239.5	1.2830598722445795E-020
240.5	1.2952199559916594E-020
241.5	1.3245538580451949E-020
242.5	1.3727245866835348E-020
243.5	1.4426370364425475E-020
244.5	1.5387373469993378E-020
245.5	1.6674856335439565E-020
246.5	1.8380422013673802E-020
247.5	2.0631836790767769E-020
248.5	2.3603438323348845E-020
249.5	2.7522706281495920E-020
250.5	3.2656662289493374E-020
251.5	3.9235284524918579E-020
252.5	4.7224966444253770E-020
253.5	5.5863521682648120E-020
254.5	6.3157556649233545E-020
255.5	6.6291695939186971E-020
256.5	6.3684719702208526E-020
257.5	5.6596081427223872E-020
258.5	4.7823355982206475E-020
259.5	3.9518694409447286E-020
260.5	3.2576613260972087E-020
261.5	2.7090436930376118E-020
262.5	2.2844921434732237E-020
263.5	1.9569517383317085E-020
264.5	1.7028008682439423E-020
265.5	1.5036808800490689E-020
266.5	1.3459531717307286E-020
267.5	1.2196463258090002E-020
268.5	1.1174886849979664E-020
269.5	1.0341583410826377E-020
270.5	9.6573786254115933E-021
271.5	9.0932846084921184E-021
272.5	8.6278021908953513E-021
273.5	8.2450490220977615E-021
274.5	7.9334761547528380E-021
275.5	7.6850131689539831E-021
276.5	7.4945398618529989E-021
277.5	7.3596264029606512E-021
278.5	7.2805191397476044E-021
279.5	7.2603802323083786E-021
280.5	7.3058179102512399E-021
281.5	7.4277664630508811E-021
282.5	7.6427709232124650E-021
283.5	7.9746350812774616E-021
284.5	8.4560155905202697E-021
285.5	9.1284063758193499E-021
286.5	1.0036004764288754E-020
287.5	1.1202808168392689E-020
288.5	1.2575523240077335E-020
289.5	1.3930626314601156E-020
290.5	1.4835508183255444E-020
291.5	1.4857940234332485E-020
292.5	1.3954206892303367E-020
293.5	1.2514928687704955E-020
294.5	1.0995495854429537E-020
295.5	9.6555587002599826E-021
296.5	8.5693035167165522E-021
297.5	7.7195089864505892E-021
298.5	7.0618359284230911E-021
299.5	6.5521918530217072E-021
300.5	6.1546976680968257E-021
301.5	5.8422476839213028E-021
302.5	5.5949605150334760E-021
303.5	5.3984064761556817E-021
304.5	5.2421419884795614E-021
305.5	5.1186198325347737E-021
306.5	5.0224154495321718E-021
307.5	4.9496916411781776E-021
308.5	4.8978372105935369E-021
309.5	4.8652332840560202E-021
310.5	4.8511171180812884E-021
311.5	4.8555261927788689E-021
312.5	4.8793161852987864E-021
313.5	4.9242562294953960E-021
314.5	4.9932147601515769E-021
315.5	5.0904595794784961E-021
316.5	5.2221047951792507E-021
317.5	5.3967367624104371E-021
318.5	5.6262144944102445E-021
319.5	5.9264906456526003E-021
320.5	6.3178368539448724E-021
321.5	6.8226312282698262E-021
322.5	7.4562050996500884E-021
323.5	8.2027919995143199E-021
324.5	8.9731594899186506E-021
325.5	9.5774451385613747E-021
326.5	9.8032547126667113E-021
327.5	9.5993489704625147E-021
328.5	9.1329603361918333E-021
329.5	8.6301424979391652E-021
330.5	8.2344881918326611E-021
331.5	7.9985782927362186E-021
332.5	7.9281463951670444E-021
333.5	8.0160173790046806E-021
334.5	8.2580651158701059E-021
335.5	8.6593500929088818E-021
336.5	9.2368185393192599E-021
337.5	1.0021668687218225E-020
338.5	1.1062735530776957E-020
339.5	1.2431451021651035E-020
340.5	1.4228220047286380E-020
341.5	1.6588298474133369E-020
342.5	1.9680270810194688E-020
343.5	2.3677566020295047E-020
344.5	2.8658040630295032E-020
345.5	3.4362897152212026E-020
346.5	3.9828965518496018E-020
347.5	4.3303873313386096E-020
348.5	4.3192293400306125E-020
349.5	3.9537407365212266E-020
350.5	3.3974671055901176E-020
351.5	2.8231629450533137E-020
352.5	2.3233070856702396E-020
353.5	1.9214518873514149E-020
354.5	1.6088691424820004E-020
355.5	1.3679195485687879E-020
356.5	1.1816275756252685E-020
357.5	1.0363210864999208E-020
358.5	9.2169510177399919E-021
359.5	8.3017287032345609E-021
360.5	7.5621709458337928E-021
361.5	6.9576817069250947E-021
362.5	6.4582671534848012E-021
363.5	6.0415452552027925E-021
364.5	5.6906316543759537E-021
365.5	5.3926474709101860E-021
366.5	5.1376615064038904E-021
367.5	4.9179347494470337E-021
368.5	4.7273758475846874E-021
369.5	4.5611447418073369E-021
370.5	4.4153612162141702E-021
371.5	4.2868884258433477E-021
372.5	4.1731705260608111E-021
373.5	4.0721097204887883E-021
374.5	3.9819723061887496E-021
375.5	3.9013162504392581E-021
376.5	3.8289349009035212E-021
377.5	3.7638128900783101E-021
378.5	3.7050913339458555E-021
379.5	3.6520401712593464E-021
380.5	3.6040360309344816E-021
381.5	3.5605444104912379E-021
382.5	3.5211052399463514E-021
383.5	3.4853211220692505E-021
384.5	3.4528477019895244E-021
385.5	3.4233857413669310E-021
386.5	3.3966745651606670E-021
387.5	3.3724866200171399E-021
388.5	3.3506229379330548E-021
389.5	3.3309093411758232E-021
390.5	3.3131932574333333E-021
391.5	3.2973410400345342E-021
392.5	3.2832357084882279E-021
393.5	3.2707750407790635E-021
394.5	3.2598699617836452E-021
395.5	3.2504431825488317E-021
396.5	3.2424280535635715E-021
397.5	3.2357676019841770E-021
398.5	3.2304137283747586E-021
399.5	3.2263265431619051E-021
400.5	3.2234738268828733E-021
401.5	3.2218306015958459E-021
402.5	3.2213788036536438E-021
403.5	3.2221070505300112E-021
404.5	3.2240104966237767E-021
405.5	3.2270907750324415E-021
406.5	3.2313560242563123E-021
407.5	3.2368210007359361E-021
408.5	3.2435072801072593E-021
409.5	3.2514435521504859E-021
410.5	3.2606660166859979E-021
411.5	3.2712188902193264E-021
412.5	3.2831550360568790E-021
413.5	3.2965367340242732E-021
414.5	3.3114366099663857E-021
415.5	3.3279387500743197E-021
416.5	3.3461400309992614E-021
417.5	3.3661517039687553E-021
418.5	3.3881012800927835E-021
419.5	3.4121347752213948E-021
420.5	3.4384193867262366E-021
421.5	3.4671466922571289E-021
422.5	3.4985364829713417E-021
423.5	3.5328413724094419E-021
424.5	3.5703523590556470E-021
425.5	3.6114055683119399E-021
426.5	3.6563904617174716E-021
427.5	3.7057598826579629E-021
428.5	3.7600424152843027E-021
429.5	3.8198576762657569E-021
430.5	3.8859353504509132E-021
431.5	3.9591390399889252E-021
432.5	4.0404963482679503E-021
433.5	4.1312371028589617E-021
434.5	4.2328422900250569E-021
435.5	4.3471072067417678E-021
436.5	4.4762236513517021E-021
437.5	4.6228878437949969E-021
438.5	4.7904434482305625E-021
439.5	4.9830729497717372E-021
440.5	5.2060562893508903E-021
441.5	5.4661239453778782E-021
442.5	5.7719438298857290E-021
443.5	6.1347992337720488E-021
444.5	6.5695409744720040E-021
445.5	7.0959334255134381E-021
446.5	7.7405622001607992E-021
447.5	8.5395242366766281E-021
448.5	9.5421463185022325E-021
449.5	1.0815865368499552E-020
450.5	1.2451825488618694E-020
451.5	1.4568810797700984E-020
452.5	1.7307672867630746E-020
453.5	2.0795330682153500E-020
454.5	2.5034573201422579E-020
455.5	2.9669811199058393E-020
456.5	3.3710569380190521E-020
457.5	3.5679090902532256E-020
458.5	3.4636425770006446E-020
459.5	3.1123421561253787E-020
460.5	2.6596657551479241E-020
461.5	2.2245433325802364E-020
462.5	1.8592068143629092E-020
463.5	1.5710448360139399E-020
464.5	1.3494502436312662E-020
465.5	1.1801762900712986E-020
466.5	1.0505772322878054E-020
467.5	9.5076700004977136E-021
468.5	8.7338765101551594E-021
469.5	8.1305971036303560E-021
470.5	7.6586368461149469E-021
471.5	7.2893426988043321E-021
472.5	7.0016382057808247E-021
473.5	6.7799153935858843E-021
474.5	6.6125501620952848E-021
475.5	6.4908576739067355E-021
476.5	6.4083552121284079E-021
477.5	6.3602401053663413E-021
478.5	6.3430192600893427E-021
479.5	6.3542469802771230E-021
480.5	6.3923415986020093E-021
481.5	6.4564609752000508E-021
482.5	6.5464235667170313E-021
483.5	6.6626665217895650E-021
484.5	6.8062358061339458E-021
485.5	6.9788061871159163E-021
486.5	7.1827313776307082E-021
487.5	7.4211270515891877E-021
488.5	7.6979920800735406E-021
489.5	8.0183765058084539E-021
490.5	8.3886088543524633E-021
491.5	8.8166008860560374E-021
492.5	9.3122555509466522E-021
493.5	9.8880147817054141E-021
494.5	1.0559599421770605E-020
495.5	1.1347016379073700E-020
496.5	1.2275941490487909E-020
497.5	1.3379635619869539E-020
498.5	1.4701623200580486E-020
499.5	1.6299465531860381E-020
500.5	1.8250103589695136E-020
501.5	2.0657423926575757E-020
502.5	2.3662870122801169E-020
503.5	2.7459896516350879E-020
504.5	3.2312252459162099E-020
505.5	3.8572806398386811E-020
506.5	4.6689442757559547E-020
507.5	5.7157454718734237E-020
508.5	7.0318468806995030E-020
509.5	8.5826218824274442E-020
510.5	1.0168884048094664E-019
511.5	1.1360526996137453E-019
512.5	1.1663031334572315E-019
513.5	1.0934607620216537E-019
514.5	9.5357829474624388E-020
515.5	7.9748658382995212E-020
516.5	6.5752523654524246E-020
517.5	5.4466344748865827E-020
518.5	4.5838005722037497E-020
519.5	3.9440927800874003E-020
520.5	3.4828117384200649E-020
521.5	3.1646704926401264E-020
522.5	2.9657484029317413E-020
523.5	2.8726448765659795E-020
524.5	2.8811680650237450E-020
525.5	2.9947642176937319E-020
526.5	3.2212615419818406E-020
527.5	3.5641564562911670E-020
528.5	4.0020647708583831E-020
529.5	4.4547340237869924E-020
530.5	4.7654677765153015E-020
531.5	4.7706928284391087E-020
532.5	4.4423065188897650E-020
533.5	3.9159914188881550E-020
534.5	3.3603053883590748E-020
535.5	2.8753438827226591E-020
536.5	2.4923197728397827E-020
537.5	2.2079244953393142E-020
538.5	2.0089301928379945E-020
539.5	1.8830195671958598E-020
540.5	1.8220348607630702E-020
541.5	1.8217172531544011E-020
542.5	1.8787854485053146E-020
543.5	1.9838946762252096E-020
544.5	2.1093840125023510E-020
545.5	2.1999938521695086E-020
546.5	2.1913596112373190E-020
547.5	2.0611030697941485E-020
548.5	1.8502685725846233E-020
549.5	1.6210548375856715E-020
550.5	1.4139590243144188E-020
551.5	1.2427092322624985E-020
552.5	1.1062867216987173E-020
553.5	9.9873161072689859E-021
554.5	9.1367347601221458E-021
555.5	8.4577768877378833E-021
556.5	7.9094297070710124E-021
557.5	7.4611560908631330E-021
558.5	7.0904170875676803E-021
559.5	6.7805369511090074E-021
560.5	6.5190800403904588E-021
561.5	6.2966749333801752E-021
562.5	6.1061776970833376E-021
563.5	5.9420787317599748E-021
564.5	5.8000808301759981E-021
565.5	5.6767968596278474E-021
566.5	5.5695311790668760E-021
567.5	5.4761200385722477E-021
568.5	5.3948138913013609E-021
569.5	5.3241897960005356E-021
570.5	5.2630856691506851E-021
571.5	5.2105505995687219E-021
572.5	5.1658071323757110E-021
573.5	5.1282226108759172E-021
574.5	5.0972874999057179E-021
575.5	5.0725992143735480E-021
576.5	5.0538504181711043E-021
577.5	5.0408210942748114E-021
578.5	5.0333739545973450E-021
579.5	5.0314529866729384E-021
580.5	5.0350851471524723E-021
581.5	5.0443854311368380E-021
582.5	5.0595657946154629E-021
583.5	5.0809487122359311E-021
584.5	5.1089865504477765E-021
585.5	5.1442884771076525E-021
586.5	5.1876573856531809E-021
587.5	5.2401403920991813E-021
588.5	5.3030980255779620E-021
589.5	5.3782995142647423E-021
590.5	5.4680549146973954E-021
591.5	5.5753997349635164E-021
592.5	5.7043548063739000E-021
593.5	5.8602941557641946E-021
594.5	6.0504667581367240E-021
595.5	6.2847324001180157E-021
596.5	6.5765783232933777E-021
597.5	6.9444510514613410E-021
598.5	7.4132755647046016E-021
599.5	8.0154939023150995E-021
600.5	8.7894374657845429E-021
601.5	9.7692293576930305E-021
602.5	1.0954174173315274E-020
603.5	1.2244326379870829E-020
604.5	1.3366242905973529E-020
605.5	1.3918219912958541E-020
606.5	1.3653499093450947E-020
607.5	1.2728690187762418E-020
608.5	1.1540894143258553E-020
609.5	1.0408798751036935E-020
610.5	9.4702672154912333E-021
611.5	8.7434951691422703E-021
612.5	8.1992192712173435E-021
613.5	7.7988880097029803E-021
614.5	7.5084739962166186E-021
615.5	7.3014630191648422E-021
616.5	7.1581817531629565E-021
617.5	7.0643017415506370E-021
618.5	7.0094391733892799E-021
619.5	6.9860620208091818E-021
620.5	6.9886925053570711E-021
621.5	7.0133406074022520E-021
622.5	7.0571054271427483E-021
623.5	7.1178949308627097E-021
624.5	7.1942283854285810E-021
625.5	7.2850965852740485E-021
626.5	7.3898627480204368E-021
627.5	7.5081923493220218E-021
628.5	7.6400038600881617E-021
629.5	7.7854348711341131E-021
630.5	7.9448198213177453E-021
631.5	8.1186767460686545E-021
632.5	8.3077013100216546E-021
633.5	8.5127669988226858E-021
634.5	8.7349308014709938E-021
635.5	8.9754440711700625E-021
636.5	9.2357685488126246E-021
637.5	9.5175977980042155E-021
638.5	9.8228845570032957E-021
639.5	1.0153874781167049E-020
640.5	1.0513149448798015E-020
641.5	1.0903675554409887E-020
642.5	1.1328868140517917E-020
643.5	1.1792665752016715E-020
644.5	1.2299622374624408E-020
645.5	1.2855019791889701E-020
646.5	1.3465005432913108E-020
647.5	1.4136762279682985E-020
648.5	1.4878719389431644E-020
649.5	1.5700814246166356E-020
650.5	1.6614821743707689E-020
651.5	1.7634769485797414E-020
652.5	1.8777465791396827E-020
653.5	2.0063176073355529E-020
654.5	2.1516496221739384E-020
655.5	2.3167489894169484E-020
656.5	2.5053182600183123E-020
657.5	2.7219542748162650E-020
658.5	2.9724133761358374E-020
659.5	3.2639699987253161E-020
660.5	3.6059064375882938E-020
661.5	4.0101885336080471E-020
662.5	4.4924068686769464E-020
663.5	5.0730990872127829E-020
664.5	5.7796196464936633E-020
665.5	6.6487897737929507E-020
666.5	7.7306327912868501E-020
667.5	9.0935313234604985E-020
668.5	1.0830975395390888E-019
669.5	1.3069236787978957E-019
670.5	1.5972537757920708E-019
671.5	1.9734519898730072E-019
672.5	2.4526365106523239E-019
673.5	3.0340314612607361E-019
674.5	3.6661988262418471E-019
675.5	4.2097614709356441E-019
676.5	4.4616336215393176E-019
677.5	4.2992763424123411E-019
678.5	3.8042873790318249E-019
679.5	3.1775967142492007E-019
680.5	2.5790082498617489E-019
681.5	2.0770542599334161E-019
682.5	1.6803496962018237E-019
683.5	1.3738875003858195E-019
684.5	1.1381116106026586E-019
685.5	9.5578659926712044E-020
686.5	8.1346658122260945E-020
687.5	7.0114351972762166E-020
688.5	6.1148956380433415E-020
689.5	5.3915052053122781E-020
690.5	4.8019482300222600E-020
691.5	4.3171121003186471E-020
692.5	3.9152253265827901E-020
693.5	3.5798381803938544E-020
694.5	3.2983967574349097E-020
695.5	3.0612306863190484E-020
696.5	2.8608290184743847E-020
697.5	2.6913178699706073E-020
698.5	2.5480804513320257E-020
699.5	2.4274786207308075E-020
700.5	2.3266477014932001E-020
701.5	2.2433449251020848E-020
702.5	2.1758378056530902E-020
703.5	2.1228229058196285E-020
704.5	2.0833684144243287E-020
705.5	2.0568761279195105E-020
706.5	2.0430600956625712E-020
707.5	2.0419405584226845E-020
708.5	2.0538530439956740E-020
709.5	2.0794737277067524E-020
710.5	2.1198635673807600E-020
711.5	2.1765354574413112E-020
712.5	2.2515509455087614E-020
713.5	2.3476562400407654E-020
714.5	2.4684717768159315E-020
715.5	2.6187561894188663E-020
716.5	2.8047751342403741E-020
717.5	3.0348194318998980E-020
718.5	3.3199371450892428E-020
719.5	3.6749721635781311E-020
720.5	4.1200373120661580E-020
721.5	4.6825847191764571E-020
722.5	5.4002364145255306E-020
723.5	6.3243952037558500E-020
724.5	7.5240560063748891E-020
725.5	9.0873517058188410E-020
726.5	1.1113286383545630E-019
727.5	1.3674761431982742E-019
728.5	1.6717765685094517E-019
729.5	1.9874034687670768E-019
730.5	2.2311927014627929E-019
731.5	2.3022475309076236E-019
732.5	2.1643712404354938E-019
733.5	1.8838677334076033E-019
734.5	1.5632569074961968E-019
735.5	1.2706834870434332E-019
736.5	1.0303708915332952E-019
737.5	8.4192678136441174E-020
738.5	6.9649245056719975E-020
739.5	5.8430005190540960E-020
740.5	4.9712837735840010E-020
741.5	4.2867431054462804E-020
742.5	3.7427586993891266E-020
743.5	3.3052358697175227E-020
744.5	2.9492263293953365E-020
745.5	2.6563564977080120E-020
746.5	2.4129678613826652E-020
747.5	2.2087984097244638E-020
748.5	2.0360522976910403E-020
749.5	1.8887417187415044E-020
750.5	1.7622182702635135E-020
751.5	1.6528363518866382E-020
752.5	1.5577090493322613E-020
753.5	1.4745293012432310E-020
754.5	1.4014375606472530E-020
755.5	1.3369228864434630E-020
756.5	1.2797483056146715E-020
757.5	1.2288939671397309E-020
758.5	1.1835134619072757E-020
759.5	1.1428999752238409E-020
760.5	1.1064598475719426E-020
761.5	1.0736917645083013E-020
762.5	1.0441702586754464E-020
763.5	1.0175325407405102E-020
764.5	9.9346791934157801E-021
765.5	9.7170924886891566E-021
766.5	9.5202597630798146E-021
767.5	9.3421845720372005E-021
768.5	9.1811328513371982E-021
769.5	9.0355943537931358E-021
770.5	8.9042506642559784E-021
771.5	8.7859485589152127E-021
772.5	8.6796777296728250E-021
773.5	8.5845520924318170E-021
774.5	8.4997940530517195E-021
775.5	8.4247212265820331E-021
776.5	8.3587352017830681E-021
777.5	8.3013120196248639E-021
778.5	8.2519940957866080E-021
779.5	8.2103833665050109E-021
780.5	8.1761354770143955E-021
781.5	8.1489548642770844E-021
782.5	8.1285906122730813E-021
783.5	8.1148329800203349E-021
784.5	8.1075105206916337E-021
785.5	8.1064877254453124E-021
786.5	8.1116631385062642E-021
787.5	8.1229679011175382E-021
788.5	8.1403646916375159E-021
789.5	8.1638470376219114E-021
790.5	8.1934389834919657E-021
791.5	8.2291951046008162E-021
792.5	8.2712008653949868E-021
793.5	8.3195733261372612E-021
794.5	8.3744622095151567E-021
795.5	8.4360513456121930E-021
796.5	8.5045605213849709E-021
797.5	8.5802477692061002E-021
798.5	8.6634121384710832E-021
799.5	8.7543970050390526E-021
800.5	8.8535939857544827E-021
801.5	8.9614475399267148E-021
802.5	9.0784603569740828E-021
803.5	9.2051996501439745E-021
804.5	9.3423045011412921E-021
805.5	9.4904944306899437E-021
806.5	9.6505794068481104E-021
807.5	9.8234715479911670E-021
808.5	1.0010198832929540E-020
809.5	1.0211921199422422E-020
810.5	1.0429949497974200E-020
811.5	1.0665767874925613E-020
812.5	1.0921060293576192E-020
813.5	1.1197742072414346E-020
814.5	1.1497997536090289E-020
815.5	1.1824325151650752E-020
816.5	1.2179591878657165E-020
817.5	1.2567098922599815E-020
818.5	1.2990661681075183E-020
819.5	1.3454707458779746E-020
820.5	1.3964395565593733E-020
821.5	1.4525765792227579E-020
822.5	1.5145923106449157E-020
823.5	1.5833268907970452E-020
824.5	1.6597792574934109E-020
825.5	1.7451441692672772E-020
826.5	1.8408595800819495E-020
827.5	1.9486677492774679E-020
828.5	2.0706947375536986E-020
829.5	2.2095547410564565E-020
830.5	2.3684882983144121E-020
831.5	2.5515471390549409E-020
832.5	2.7638438840250474E-020
833.5	3.0118927771063196E-020
834.5	3.3040793501304803E-020
835.5	3.6513141164613211E-020
836.5	4.0679503507021743E-020
837.5	4.5730812440119936E-020
838.5	5.1923782873106941E-020
839.5	5.9606845868438822E-020
840.5	6.9256037024329459E-020
841.5	8.1522233396804365E-020
842.5	9.7285761595480810E-020
843.5	1.1769626947100956E-019
844.5	1.4412433860721087E-019
845.5	1.7782722512019267E-019
846.5	2.1891032068123005E-019
847.5	2.6408703849727720E-019
848.5	3.0394138545724219E-019
849.5	3.2409591144286801E-019
850.5	3.1496273035375619E-019
851.5	2.8128762474157065E-019
852.5	2.3718541051782380E-019
853.5	1.9449076041903842E-019
854.5	1.5852360435492141E-019
855.5	1.3011614244940963E-019
856.5	1.0826802171095963E-019
857.5	9.1591527519966629E-020
858.5	7.8846191611089495E-020
859.5	6.9060780702004334E-020
860.5	6.1513356856681025E-020
861.5	5.5678096182552377E-020
862.5	5.1174568936450891E-020
863.5	4.7727997993835055E-020
864.5	4.5140333304531634E-020
865.5	4.3269894065454928E-020
866.5	4.2017319859751833E-020
867.5	4.1316070292881576E-020
868.5	4.1126232516734214E-020
869.5	4.1430820007633766E-020
870.5	4.2234072559527787E-020
871.5	4.3561525594816804E-020
872.5	4.5461840130597249E-020
873.5	4.8010605926695025E-020
874.5	5.1316582907692148E-020
875.5	5.5531166430514502E-020
876.5	6.0862290130808338E-020
877.5	6.7594549084020962E-020
878.5	7.6118021494961280E-020
879.5	8.6968895585949868E-020
880.5	1.0088481095982414E-019
881.5	1.1887440338899580E-019
882.5	1.4228705926574739E-019
883.5	1.7282753186192151E-019
884.5	2.1235108380141726E-019
885.5	2.6204065356732790E-019
886.5	3.2027414044557312E-019
887.5	3.7893647392388636E-019
888.5	4.2124351338400105E-019
889.5	4.2889278776600908E-019
890.5	3.9790777664039532E-019
891.5	3.4283157840143497E-019
892.5	2.8260887046881232E-019
893.5	2.2876935330693593E-019
894.5	1.8496260725612058E-019
895.5	1.5073916540874733E-019
896.5	1.2434805769808666E-019
897.5	1.0397583925868025E-019
898.5	8.8125703528600654E-020
899.5	7.5658677439082832E-020
900.5	6.5734603724831343E-020
901.5	5.7739305012582507E-020
902.5	5.1223047694239435E-020
903.5	4.5854195105597578E-020
904.5	4.1385833514762074E-020
905.5	3.7632140878599265E-020
906.5	3.4451712731574872E-020
907.5	3.1735757572456313E-020
908.5	2.9399681220659855E-020
909.5	2.7377033842974295E-020
910.5	2.5615113634027645E-020
911.5	2.4071741337587694E-020
912.5	2.2712869779364029E-020
913.5	2.1510794627688000E-020
914.5	2.0442802273859247E-020
915.5	1.9490138591267958E-020
916.5	1.8637215469976274E-020
917.5	1.7870995158753285E-020
918.5	1.7180508742175496E-020
919.5	1.6556476661762140E-020
920.5	1.5991007494745658E-020
921.5	1.5477357211469481E-020
922.5	1.5009735515289607E-020
923.5	1.4583149093105496E-020
924.5	1.4193273995585119E-020
925.5	1.3836351152849537E-020
926.5	1.3509100376467651E-020
927.5	1.3208649218458690E-020
928.5	1.2932473836544151E-020
929.5	1.2678349613128093E-020
930.5	1.2444309738068184E-020
931.5	1.2228610325149814E-020
932.5	1.2029700913729631E-020
933.5	1.1846199428532546E-020
934.5	1.1676870845799605E-020
935.5	1.1520608953281757E-020
936.5	1.1376420702863720E-020
937.5	1.1243412743935076E-020
938.5	1.1120779797660143E-020
939.5	1.1007794590638171E-020
940.5	1.0903799113893188E-020
941.5	1.0808197011878957E-020
942.5	1.0720446937947914E-020
943.5	1.0640056738871034E-020
944.5	1.0566578352582026E-020
945.5	1.0499603321209799E-020
946.5	1.0438758836340655E-020
947.5	1.0383704245864206E-020
948.5	1.0334127962145712E-020
949.5	1.0289744719989202E-020
950.5	1.0250293140199412E-020
951.5	1.0215533560752030E-020
952.5	1.0185246102832916E-020
953.5	1.0159228943465775E-020
954.5	1.0137296770243637E-020
955.5	1.0119279396919096E-020
956.5	1.0105020521380299E-020
957.5	1.0094376609916994E-020
958.5	1.0087215893724835E-020
959.5	1.0083417465357318E-020
960.5	1.0082870464355631E-020
961.5	1.0085473342603163E-020
962.5	1.0091133201093201E-020
963.5	1.0099765190791006E-020
964.5	1.0111291971135881E-020
965.5	1.0125643220483679E-020
966.5	1.0142755193450152E-020
967.5	1.0162570320694235E-020
968.5	1.0185036847188527E-020
969.5	1.0210108505471432E-020
970.5	1.0237744220770114E-020
971.5	1.0267907845232052E-020
972.5	1.0300567918812045E-020
973.5	1.0335697454635944E-020
974.5	1.0373273746906693E-020
975.5	1.0413278199636354E-020
976.5	1.0455696174683032E-020
977.5	1.0500516857746880E-020
978.5	1.0547733141137363E-020
979.5	1.0597341522266550E-020
980.5	1.0649342016953095E-020
981.5	1.0703738086739403E-020
982.5	1.0760536579532975E-020
983.5	1.0819747682982497E-020
984.5	1.0881384890091565E-020
985.5	1.0945464976659197E-020
986.5	1.1012007990216980E-020
987.5	1.1081037250209243E-020
988.5	1.1152579359235710E-020
989.5	1.1226664225246098E-020
990.5	1.1303325094644460E-020
991.5	1.1382598596327666E-020
992.5	1.1464524796748608E-020
993.5	1.1549147266160587E-020
994.5	1.1636513156265840E-020
995.5	1.1726673289558856E-020
996.5	1.1819682260724483E-020
997.5	1.1915598550522780E-020
998.5	1.2014484652667425E-020
999.5	1.2116407214283271E-020
1000.5	1.2221437190611981E-020
1001.5	1.2329650014723214E-020
1002.5	1.2441125783083651E-020
1003.5	1.2555949457938204E-020
1004.5	1.2674211087567711E-020
1005.5	1.2796006045606827E-020
1006.5	1.2921435290735772E-020
1007.5	1.3050605648201266E-020
1008.5	1.3183630114777341E-020
1009.5	1.3320628188946995E-020
1010.5	1.3461726228273163E-020
1011.5	1.3607057836134380E-020
1012.5	1.3756764280228721E-020
1013.5	1.3910994945502886E-020
1014.5	1.4069907824443732E-020
1015.5	1.4233670047981364E-020
1016.5	1.4402458460600148E-020
1017.5	1.4576460243640632E-020
1018.5	1.4755873591207703E-020
1019.5	1.4940908443583230E-020
1020.5	1.5131787283582778E-020
1021.5	1.5328746001903001E-020
1022.5	1.5532034838188333E-020
1023.5	1.5741919405313152E-020
1024.5	1.5958681805240382E-020
1025.5	1.6182621845793775E-020
1026.5	1.6414058368784597E-020
1027.5	1.6653330701183203E-020
1028.5	1.6900800242442927E-020
1029.5	1.7156852202694008E-020
1030.5	1.7421897508356986E-020
1031.5	1.7696374893813550E-020
1032.5	1.7980753200157526E-020
1033.5	1.8275533904776683E-020
1034.5	1.8581253908642433E-020
1035.5	1.8898488611775189E-020
1036.5	1.9227855311482674E-020
1037.5	1.9570016962730785E-020
1038.5	1.9925686345505924E-020
1039.5	2.0295630690395245E-020
1040.5	2.0680676820996290E-020
1041.5	2.1081716880355522E-020
1042.5	2.1499714718641219E-020
1043.5	2.1935713030944759E-020
1044.5	2.2390841347789743E-020
1045.5	2.2866324996992540E-020
1046.5	2.3363495174421982E-020
1047.5	2.3883800283512562E-020
1048.5	2.4428818729777361E-020
1049.5	2.5000273387881901E-020
1050.5	2.5600047996104286E-020
1051.5	2.6230205777484284E-020
1052.5	2.6893010640216898E-020
1053.5	2.7590951373810733E-020
1054.5	2.8326769334619358E-020
1055.5	2.9103490207579344E-020
1056.5	2.9924460544131811E-020
1057.5	3.0793389914131927E-020
1058.5	3.1714399678091818E-020
1059.5	3.2692079593027599E-020
1060.5	3.3731553720280320E-020
1061.5	3.4838557419527270E-020
1062.5	3.6019527606006761E-020
1063.5	3.7281708938772126E-020
1064.5	3.8633279223979316E-020
1065.5	4.0083498094731953E-020
1066.5	4.1642884015243166E-020
1067.5	4.3323425914889362E-020
1068.5	4.5138837371044448E-020
1069.5	4.7104863341157052E-020
1070.5	4.9239652146897932E-020
1071.5	5.1564208944149842E-020
1072.5	5.4102951557238906E-020
1073.5	5.6884395708239731E-020
1074.5	5.9942004881482233E-020
1075.5	6.3315251100516093E-020
1076.5	6.7050947851155355E-020
1077.5	7.1204936817684815E-020
1078.5	7.5844238252104317E-020
1079.5	8.1049813922673678E-020
1080.5	8.6920146449414801E-020
1081.5	9.3575916450878513E-020
1082.5	1.0116616971998118E-019
1083.5	1.0987652617174912E-019
1084.5	1.1994021384784955E-019
1085.5	1.3165304964205721E-019
1086.5	1.4539398527148927E-019
1087.5	1.6165356734755675E-019
1088.5	1.8107372799803438E-019
1089.5	2.0450385571814263E-019
1090.5	2.3308020645716122E-019
1091.5	2.6833833747983718E-019
1092.5	3.1237063361701517E-019
1093.5	3.6804023447456544E-019
1094.5	4.3924956813392818E-019
1095.5	5.3121001674539247E-019
1096.5	6.5050064125621384E-019
1097.5	8.0428563892970463E-019
1098.5	9.9716042602713800E-019
1099.5	1.2229635235772601E-018
1100.5	1.4505837019375302E-018
1101.5	1.6154892869029662E-018
1102.5	1.6470647898121948E-018
1103.5	1.5296476440499842E-018
1104.5	1.3190505920931461E-018
1105.5	1.0883321518681061E-018
1106.5	8.8207846357538752E-019
1107.5	7.1446176205906554E-019
1108.5	5.8379787033384711E-019
1109.5	4.8335473640664923E-019
1110.5	4.0614756544163847E-019
1111.5	3.4640895565734782E-019
1112.5	2.9975086218818557E-019
1113.5	2.6293800140731890E-019
1114.5	2.3360722403285222E-019
1115.5	2.1003024616463197E-019
1116.5	1.9093491908020776E-019
1117.5	1.7537654555674463E-019
1118.5	1.6264679978819229E-019
1119.5	1.5220950974080307E-019
1120.5	1.4365525062675742E-019
1121.5	1.3666904060122074E-019
1122.5	1.3100718350204564E-019
1123.5	1.2648054084555706E-019
1124.5	1.2294236692503017E-019
1125.5	1.2027942202396556E-019
1126.5	1.1840547561034690E-019
1127.5	1.1725658424484578E-019
1128.5	1.1678771891850217E-019
1129.5	1.1697045142344334E-019
1130.5	1.1779150805931438E-019
1131.5	1.1925207462775007E-019
1132.5	1.2136779880325614E-019
1133.5	1.2416949205893684E-019
1134.5	1.2770458993810029E-019
1135.5	1.3203949327743409E-019
1136.5	1.3726299182732631E-019
1137.5	1.4349107578549277E-019
1138.5	1.5087358430660315E-019
1139.5	1.5960334369268260E-019
1140.5	1.6992874199871060E-019
1141.5	1.8217111561049554E-019
1142.5	1.9674895065818360E-019
1143.5	2.1421181428950944E-019
1144.5	2.3528822954295169E-019
1145.5	2.6095346400410830E-019
1146.5	2.9252529208866911E-019
1147.5	3.3179738197180999E-019
1148.5	3.8121803526907534E-019
1149.5	4.4410732215967507E-019
1150.5	5.2485235774754608E-019
1151.5	6.2886309911335353E-019
1152.5	7.6167225939490951E-019
1153.5	9.2577028664332706E-019
1154.5	1.1130621917408975E-018
1155.5	1.2935641695032923E-018
1156.5	1.4134175930982335E-018
1157.5	1.4250593485009737E-018
1158.5	1.3324483948797742E-018
1159.5	1.1879280972768836E-018
1160.5	1.0458660657195592E-018
1161.5	9.3620650216262286E-019
1162.5	8.6842716702553338E-019
1163.5	8.4220974873766375E-019
1164.5	8.5264747603489490E-019
1165.5	8.8901664743005943E-019
1166.5	9.3023916233197224E-019
1167.5	9.4617160647800471E-019
1168.5	9.1494143249188952E-019
1169.5	8.4207899224519067E-019
1170.5	7.5294377455111463E-019
1171.5	6.7018683324245953E-019
1172.5	6.0438173503692206E-019
1173.5	5.5740173448691619E-019
1174.5	5.2756355029429125E-019
1175.5	5.1253795186710240E-019
1176.5	5.1047205152924655E-019
1177.5	5.2029442007419507E-019
1178.5	5.4175239946431985E-019
1179.5	5.7541193112722424E-019
1180.5	6.2270671504585404E-019
1181.5	6.8607364448550697E-019
1182.5	7.6920014361347394E-019
1183.5	8.7740905473539267E-019
1184.5	1.0181980808981774E-018
1185.5	1.2018976287934654E-018
1186.5	1.4422218170220523E-018
1187.5	1.7559363664814241E-018
1188.5	2.1594953975382808E-018
1189.5	2.6578798903070300E-018
1190.5	3.2190437861788461E-018
1191.5	3.7383535328787847E-018
1192.5	4.0398914040994500E-018
1193.5	3.9829725860486470E-018
1194.5	3.5974855147585950E-018
1195.5	3.0523225595631030E-018
1196.5	2.5071309925542102E-018
1197.5	2.0409294087819704E-018
1198.5	1.6705929208749853E-018
1199.5	1.3856744781231859E-018
1200.5	1.1689656398974014E-018
1201.5	1.0045411516873794E-018
1202.5	8.7981919388291327E-019
1203.5	7.8547699724899102E-019
1204.5	7.1482026846282435E-019
1205.5	6.6315034858176802E-019
1206.5	6.2727106750206319E-019
1207.5	6.0514626911820920E-019
1208.5	5.9568662610824231E-019
1209.5	5.9864425300134843E-019
1210.5	6.1460232624016616E-019
1211.5	6.4505624106323085E-019
1212.5	6.9258785345891454E-019
1213.5	7.6112532739927890E-019
1214.5	8.5623079843142640E-019
1215.5	9.8519437724658824E-019
1216.5	1.1562707630183215E-018
1217.5	1.3754143564411853E-018
1218.5	1.6375077878510839E-018
1219.5	1.9103518570511072E-018
1220.5	2.1227392339616897E-018
1221.5	2.1906203102926238E-018
1222.5	2.0873086994875360E-018
1223.5	1.8722251762032910E-018
1224.5	1.6329411481914673E-018
1225.5	1.4272975729942296E-018
1226.5	1.2771282258433434E-018
1227.5	1.1850334036962286E-018
1228.5	1.1480815554875656E-018
1229.5	1.1643728130703863E-018
1230.5	1.2353233503656890E-018
1231.5	1.3656628404127297E-018
1232.5	1.5609491568590727E-018
1233.5	1.8200745750827481E-018
1234.5	2.1191180093586912E-018
1235.5	2.3905670651013326E-018
1236.5	2.5282586395340332E-018
1237.5	2.4552894702512846E-018
1238.5	2.1985915803625730E-018
1239.5	1.8598539716448178E-018
1240.5	1.5287480943042189E-018
1241.5	1.2471540711318235E-018
1242.5	1.0224724525385497E-018
1243.5	8.4758796235748460E-019
1244.5	7.1210384861478960E-019
1245.5	6.0659344349833620E-019
1246.5	5.2361641814203788E-019
1247.5	4.5760241201531790E-019
1248.5	4.0445879139597603E-019
1249.5	3.6118781683409116E-019
1250.5	3.2558342768669689E-019
1251.5	2.9600836441695685E-019
1252.5	2.7123510390381988E-019
1253.5	2.5033342903489769E-019
1254.5	2.3259095054977492E-019
1255.5	2.1745663105988690E-019
1256.5	2.0450034139117026E-019
1257.5	1.9338363877431117E-019
1258.5	1.8383845892252883E-019
1259.5	1.7565144231498857E-019
1260.5	1.6865231550803614E-019
1261.5	1.6270522653682393E-019
1262.5	1.5770226208473857E-019
1263.5	1.5355860213941643E-019
1264.5	1.5020892826451709E-019
1265.5	1.4760481660398241E-019
1266.5	1.4571293146589770E-019
1267.5	1.4451390043019864E-019
1268.5	1.4400180518278400E-019
1269.5	1.4418426988451816E-019
1270.5	1.4508317636295291E-019
1271.5	1.4673608847013346E-019
1272.5	1.4919853331955158E-019
1273.5	1.5254737354639572E-019
1274.5	1.5688562407983376E-019
1275.5	1.6234923506905261E-019
1276.5	1.6911659912890515E-019
1277.5	1.7742186378863445E-019
1278.5	1.8757353358006096E-019
1279.5	1.9998023338228369E-019
1280.5	2.1518548470996183E-019
1281.5	2.3391167446672727E-019
1282.5	2.5710650528341485E-019
1283.5	2.8596380844844964E-019
1284.5	3.2183391183978561E-019
1285.5	3.6581683706815195E-019
1286.5	4.1767958278931019E-019
1287.5	4.7397623614549436E-019
1288.5	5.2698712442625776E-019
1289.5	5.6856517621122601E-019
1290.5	5.9853147829833294E-019
1291.5	6.2700211430382039E-019
1292.5	6.6725842685975126E-019
1293.5	7.2995483074672817E-019
1294.5	8.2334645703334429E-019
1295.5	9.5575952239124680E-019
1296.5	1.1373170042674023E-018
1297.5	1.3797742725981910E-018
1298.5	1.6926415266675081E-018
1299.5	2.0715790425913657E-018
1300.5	2.4754807821881517E-018
1301.5	2.8044488937350880E-018
1302.5	2.9264234732366949E-018
1303.5	2.7786609146021403E-018
1304.5	2.4321893215759545E-018
1305.5	2.0191786156230052E-018
1306.5	1.6348450989288363E-018
1307.5	1.3162193220396684E-018
1308.5	1.0653629888729389E-018
1309.5	8.7150930585372739E-019
1310.5	7.2196927975775001E-019
1311.5	6.0585262430730001E-019
1312.5	5.1474621004955357E-019
1313.5	4.4240909843852670E-019
1314.5	3.8427339847193806E-019
1315.5	3.3699742457657343E-019
1316.5	2.9812199637317836E-019
1317.5	2.6582083815994461E-019
1318.5	2.3872332234383789E-019
1319.5	2.1578937120850752E-019
1320.5	1.9622099951905007E-019
1321.5	1.7939937584499825E-019
1322.5	1.6483965969285049E-019
1323.5	1.5215828173500539E-019
1324.5	1.4104899954102210E-019
1325.5	1.3126519712999372E-019
1326.5	1.2260666936541946E-019
1327.5	1.1490965918235443E-019
1328.5	1.0803927703707649E-019
1329.5	1.0188368164818423E-019
1330.5	9.6349575030693109E-020
1331.5	9.1358687060563100E-020
1332.5	8.6845011486447006E-020
1333.5	8.2752617325622484E-020
1334.5	7.9033904352616836E-020
1335.5	7.5648203991219005E-020
1336.5	7.2560650863607977E-020
1337.5	6.9741267980526477E-020
1338.5	6.7164221793129038E-020
1339.5	6.4807213288970946E-020
1340.5	6.2650978872622168E-020
1341.5	6.0678880553494722E-020
1342.5	5.8876569426268045E-020
1343.5	5.7231709907906671E-020
1344.5	5.5733754938227315E-020
1345.5	5.4373764544912596E-020
1346.5	5.3144261961187750E-020
1347.5	5.2039122976139198E-020
1348.5	5.1053495483211996E-020
1349.5	5.0183747346897300E-020
1350.5	4.9427441798029215E-020
1351.5	4.8783340658842345E-020
1352.5	4.8251436857150805E-020
1353.5	4.7833018990533031E-020
1354.5	4.7530772237920161E-020
1355.5	4.7348921804289697E-020
1356.5	4.7293427478873818E-020
1357.5	4.7372240998717605E-020
1358.5	4.7595642029392420E-020
1359.5	4.7976674114302502E-020
1360.5	4.8531709489705933E-020
1361.5	4.9281182059660098E-020
1362.5	5.0250542303957039E-020
1363.5	5.1471508259025685E-020
1364.5	5.2983715638980595E-020
1365.5	5.4836911630086110E-020
1366.5	5.7093896846269343E-020
1367.5	5.9834507281868882E-020
1368.5	6.3161056112625275E-020
1369.5	6.7205843374033069E-020
1370.5	7.2141617589033402E-020
1371.5	7.8196273816917850E-020
1372.5	8.5673636740692000E-020
1373.5	9.4982919842171177E-020
1374.5	1.0668026837164138E-019
1375.5	1.2152617926632050E-019
1376.5	1.4056083547937634E-019
1377.5	1.6519041708395113E-019
1378.5	1.9724744137663125E-019
1379.5	2.3890359831383090E-019
1380.5	2.9211109969895334E-019
1381.5	3.5689579461205226E-019
1382.5	4.2773552459876789E-019
1383.5	4.8930418323937770E-019
1384.5	5.1880298304322315E-019
1385.5	5.0183546737676830E-019
1386.5	4.4684549566714174E-019
1387.5	3.7631285792833452E-019
1388.5	3.0853169649018356E-019
1389.5	2.5151183238716188E-019
1390.5	2.0636922770295882E-019
1391.5	1.7145927451176145E-019
1392.5	1.4458215631186848E-019
1393.5	1.2378654255159132E-019
1394.5	1.0754654299083103E-019
1395.5	9.4725474929085121E-020
1396.5	8.4490995354652413E-020
1397.5	7.6235153917417968E-020
1398.5	6.9511831812905593E-020
1399.5	6.3991005742044375E-020
1400.5	5.9426200297402885E-020
1401.5	5.5631524372187889E-020
1402.5	5.2465462203495515E-020
1403.5	4.9819374155117254E-020
1404.5	4.7609279258692538E-020
1405.5	4.5769935724869968E-020
1406.5	4.4250543866798139E-020
1407.5	4.3011606634567647E-020
1408.5	4.2022626591318289E-020
1409.5	4.1260416388944583E-020
1410.5	4.0707867539550860E-020
1411.5	4.0353069602029599E-020
1412.5	4.0188705595504518E-020
1413.5	4.0211674116530899E-020
1414.5	4.0422907459929285E-020
1415.5	4.0827370309443413E-020
1416.5	4.1434237020356022E-020
1417.5	4.2257258633027746E-020
1418.5	4.3315344944838838E-020
1419.5	4.4633403781308519E-020
1420.5	4.6243500967198680E-020
1421.5	4.8186432986314153E-020
1422.5	5.0513843580545451E-020
1423.5	5.3291070878047904E-020
1424.5	5.6600990897872945E-020
1425.5	6.0549238129501278E-020
1426.5	6.5271351702982939E-020
1427.5	7.0942642005292651E-020
1428.5	7.7791933966928926E-020
1429.5	8.6120868386123856E-020
1430.5	9.6331186356154729E-020
1431.5	1.0896341285577546E-019
1432.5	1.2475148558177855E-019
1433.5	1.4469856069597128E-019
1434.5	1.7017744284726199E-019
1435.5	2.0304874032123835E-019
1436.5	2.4575417242886614E-019
1437.5	3.0123997846813987E-019
1438.5	3.7231385401047466E-019
1439.5	4.5957283172225450E-019
1440.5	5.5678145282743065E-019
1441.5	6.4478420588869894E-019
1442.5	6.9272158139118523E-019
1443.5	6.7774241182274918E-019
1444.5	6.0734551494055751E-019
1445.5	5.1148209573162212E-019
1446.5	4.1694123157917290E-019
1447.5	3.3642166887193334E-019
1448.5	2.7231386443529940E-019
1449.5	2.2262185706944203E-019
1450.5	1.8433009625503529E-019
1451.5	1.5468761067890526E-019
1452.5	1.3152056981623327E-019
1453.5	1.1320269805544022E-019
1454.5	9.8541200239079352E-020
1455.5	8.6664388148550424E-020
1456.5	7.6932460057035831E-020
1457.5	6.8871890333670777E-020
1458.5	6.2128624127175860E-020
1459.5	5.6435023165577062E-020
1460.5	5.1586524904226061E-020
1461.5	4.7425075681008913E-020
1462.5	4.3827278545605072E-020
1463.5	4.0695834669822422E-020
1464.5	3.7953301324463895E-020
1465.5	3.5537493109618108E-020
1466.5	3.3398059731882458E-020
1467.5	3.1493914341156005E-020
1468.5	2.9791282745404842E-020
1469.5	2.8262210187435252E-020
1470.5	2.6883408470886873E-020
1471.5	2.5635358528314054E-020
1472.5	2.4501606364386206E-020
1473.5	2.3468206600573898E-020
1474.5	2.2523279574174127E-020
1475.5	2.1656656457698821E-020
1476.5	2.0859593097338479E-020
1477.5	2.0124537869674082E-020
1478.5	1.9444942278308829E-020
1479.5	1.8815105577595098E-020
1480.5	1.8230046647770288E-020
1481.5	1.7685397818742115E-020
1482.5	1.7177316467249105E-020
1483.5	1.6702411080744640E-020
1484.5	1.6257679154682229E-020
1485.5	1.5840454814917981E-020
1486.5	1.5448364468680202E-020
1487.5	1.5079289112199168E-020
1488.5	1.4731332180404075E-020
1489.5	1.4402792029068918E-020
1490.5	1.4092138303859344E-020
1491.5	1.3797991582671171E-020
1492.5	1.3519105784225000E-020
1493.5	1.3254352922336433E-020
1494.5	1.3002709855705754E-020
1495.5	1.2763246740665966E-020
1496.5	1.2535116941611644E-020
1497.5	1.2317548192792932E-020
1498.5	1.2109834837378841E-020
1499.5	1.1911330996429817E-020
1500.5	1.1721444542679263E-020
1501.5	1.1539631772615743E-020
1502.5	1.1365392685935047E-020
1503.5	1.1198266794522066E-020
1504.5	1.1037829394155428E-020
1505.5	1.0883688241452933E-020
1506.5	1.0735480586478723E-020
1507.5	1.0592870518148673E-020
1508.5	1.0455546585291472E-020
1509.5	1.0323219661108923E-020
1510.5	1.0195621022961882E-020
1511.5	1.0072500622997690E-020
1512.5	9.9536255282220710E-021
1513.5	9.8387785112794217E-021
1514.5	9.7277567755039987E-021
1515.5	9.6203707997942988E-021
1516.5	9.5164432905886312E-021
1517.5	9.4158082297198899E-021
1518.5	9.3183100082335240E-021
1519.5	9.2238026373921721E-021
1520.5	9.1321490290861541E-021
1521.5	9.0432203387410365E-021
1522.5	8.9568953645780103E-021
1523.5	8.8730599977547632E-021
1524.5	8.7916067185056483E-021
1525.5	8.7124341339210330E-021
1526.5	8.6354465534656460E-021
1527.5	8.5605535987425555E-021
1528.5	8.4876698443693245E-021
1529.5	8.4167144871524055E-021
1530.5	8.3476110410292206E-021
1531.5	8.2802870554996303E-021
1532.5	8.2146738554929819E-021
1533.5	8.1507063008171140E-021
1534.5	8.0883225635144460E-021
1535.5	8.0274639216100622E-021
1536.5	7.9680745678796645E-021
1537.5	7.9101014323934908E-021
1538.5	7.8534940177072135E-021
1539.5	7.7982042456741394E-021
1540.5	7.7441863149459151E-021
1541.5	7.6913965683125631E-021
1542.5	7.6397933691079873E-021
1543.5	7.5893369859751780E-021
1544.5	7.5399894853466448E-021
1545.5	7.4917146310512203E-021
1546.5	7.4444777905085795E-021
1547.5	7.3982458470183841E-021
1548.5	7.3529871176921757E-021
1549.5	7.3086712766137143E-021
1550.5	7.2652692828474071E-021
1551.5	7.2227533129454908E-021
1552.5	7.1810966976328069E-021
1553.5	7.1402738623736357E-021
1554.5	7.1002602715485292E-021
1555.5	7.0610323759903805E-021
1556.5	7.0225675636485336E-021
1557.5	6.9848441131675089E-021
1558.5	6.9478411501833146E-021
1559.5	6.9115386061551763E-021
1560.5	6.8759171795642142E-021
1561.5	6.8409582993232438E-021
1562.5	6.8066440902532308E-021
1563.5	6.7729573404926604E-021
1564.5	6.7398814707156992E-021
1565.5	6.7074005050440326E-021
1566.5	6.6754990435454460E-021
1567.5	6.6441622362198199E-021
1568.5	6.6133757583801885E-021
1569.5	6.5831257873429449E-021
1570.5	6.5533989803472422E-021
1571.5	6.5241824536290658E-021
1572.5	6.4954637625806530E-021
1573.5	6.4672308829304530E-021
1574.5	6.4394721928833135E-021
1575.5	6.4121764561645144E-021
1576.5	6.3853328059149942E-021
1577.5	6.3589307293886195E-021
1578.5	6.3329600534054605E-021
1579.5	6.3074109305180855E-021
1580.5	6.2822738258505852E-021
1581.5	6.2575395045726493E-021
1582.5	6.2331990199733343E-021
1583.5	6.2092437021014435E-021
1584.5	6.1856651469414480E-021
1585.5	6.1624552060958159E-021
1586.5	6.1396059769464243E-021
1587.5	6.1171097932693378E-021
1588.5	6.0949592162788444E-021
1589.5	6.0731470260780676E-021
1590.5	6.0516662134948212E-021
1591.5	6.0305099722826414E-021
1592.5	6.0096716916681019E-021
1593.5	5.9891449492266352E-021
1594.5	5.9689235040701172E-021
1595.5	5.9490012903303985E-021
1596.5	5.9293724109239239E-021
1597.5	5.9100311315833886E-021
1598.5	5.8909718751431846E-021
1599.5	5.8721892160661373E-021
1600.5	5.8536778751997195E-021
1601.5	5.8354327147505874E-021
1602.5	5.8174487334669040E-021
1603.5	5.7997210620184846E-021
1604.5	5.7822449585653258E-021
1605.5	5.7650158045056165E-021
1606.5	5.7480291003947880E-021
1607.5	5.7312804620275997E-021
1608.5	5.7147656166757244E-021
1609.5	5.6984803994736270E-021
1610.5	5.6824207499459638E-021
1611.5	5.6665827086700602E-021
1612.5	5.6509624140673488E-021
1613.5	5.6355560993179636E-021
1614.5	5.6203600893930181E-021
1615.5	5.6053707981993153E-021
1616.5	5.5905847258315360E-021
1617.5	5.5759984559272093E-021
1618.5	5.5616086531199692E-021
1619.5	5.5474120605868508E-021
1620.5	5.5334054976855834E-021
1621.5	5.5195858576780106E-021
1622.5	5.5059501055360050E-021
1623.5	5.4924952758263794E-021
1624.5	5.4792184706714565E-021
1625.5	5.4661168577821776E-021
1626.5	5.4531876685606952E-021
1627.5	5.4404281962696276E-021
1628.5	5.4278357942652054E-021
1629.5	5.4154078742917271E-021
1630.5	5.4031419048348159E-021
1631.5	5.3910354095311397E-021
1632.5	5.3790859656323053E-021
1633.5	5.3672912025207699E-021
1634.5	5.3556488002757332E-021
1635.5	5.3441564882870156E-021
1636.5	5.3328120439150495E-021
1637.5	5.3216132911952071E-021
1638.5	5.3105580995847139E-021
1639.5	5.2996443827505424E-021
1640.5	5.2888700973966930E-021
1641.5	5.2782332421293752E-021
1642.5	5.2677318563586555E-021
1643.5	5.2573640192351783E-021
1644.5	5.2471278486206785E-021
1645.5	5.2370215000910003E-021
1646.5	5.2270431659704330E-021
1647.5	5.2171910743962069E-021
1648.5	5.2074634884120352E-021
1649.5	5.1978587050896616E-021
1650.5	5.1883750546773829E-021
1651.5	5.1790108997745734E-021
1652.5	5.1697646345313000E-021
1653.5	5.1606346838720967E-021
1654.5	5.1516195027430852E-021
1655.5	5.1427175753815728E-021
1656.5	5.1339274146073691E-021
1657.5	5.1252475611350631E-021
1658.5	5.1166765829064948E-021
1659.5	5.1082130744427892E-021
1660.5	5.0998556562152051E-021
1661.5	5.0916029740342168E-021
1662.5	5.0834536984561700E-021
1663.5	5.0754065242069348E-021
1664.5	5.0674601696219760E-021
1665.5	5.0596133761022865E-021
1666.5	5.0518649075856735E-021
1667.5	5.0442135500328615E-021
1668.5	5.0366581109279391E-021
1669.5	5.0291974187926798E-021
1670.5	5.0218303227142712E-021
1671.5	5.0145556918860256E-021
1672.5	5.0073724151606511E-021
1673.5	5.0002794006156749E-021
1674.5	4.9932755751306334E-021
1675.5	4.9863598839756418E-021
1676.5	4.9795312904110072E-021
1677.5	4.9727887752975043E-021
1678.5	4.9661313367169999E-021
1679.5	4.9595579896031036E-021
1680.5	4.9530677653815157E-021
1681.5	4.9466597116197844E-021
1682.5	4.9403328916861756E-021
1683.5	4.9340863844173905E-021
1684.5	4.9279192837948346E-021
1685.5	4.9218306986291956E-021
1686.5	4.9158197522530828E-021
1687.5	4.9098855822214652E-021
1688.5	4.9040273400197000E-021
1689.5	4.8982441907788945E-021
1690.5	4.8925353129984201E-021
1691.5	4.8868998982753194E-021
1692.5	4.8813371510404646E-021
1693.5	4.8758462883012066E-021
1694.5	4.8704265393903669E-021
1695.5	4.8650771457213702E-021
1696.5	4.8597973605493555E-021
1697.5	4.8545864487380625E-021
1698.5	4.8494436865323700E-021
1699.5	4.8443683613362856E-021
1700.5	4.8393597714962659E-021
1701.5	4.8344172260896801E-021
1702.5	4.8295400447183084E-021
1703.5	4.8247275573067078E-021
1704.5	4.8199791039053236E-021
1705.5	4.8152940344982068E-021
1706.5	4.8106717088152153E-021
1707.5	4.8061114961485707E-021
1708.5	4.8016127751736555E-021
1709.5	4.7971749337739281E-021
1710.5	4.7927973688698591E-021
1711.5	4.7884794862517551E-021
1712.5	4.7842207004163904E-021
1713.5	4.7800204344073223E-021
1714.5	4.7758781196588140E-021
1715.5	4.7717931958432502E-021
1716.5	4.7677651107219582E-021
1717.5	4.7637933199993459E-021
1718.5	4.7598772871802800E-021
1719.5	4.7560164834305910E-021
1720.5	4.7522103874406600E-021
1721.5	4.7484584852919695E-021
1722.5	4.7447602703265811E-021
1723.5	4.7411152430194260E-021
1724.5	4.7375229108533650E-021
1725.5	4.7339827881969306E-021
1726.5	4.7304943961846988E-021
1727.5	4.7270572626001920E-021
1728.5	4.7236709217612993E-021
1729.5	4.7203349144081006E-021
1730.5	4.7170487875930664E-021
1731.5	4.7138120945735574E-021
1732.5	4.7106243947065824E-021
1733.5	4.7074852533457348E-021
1734.5	4.7043942417402865E-021
1735.5	4.7013509369363523E-021
1736.5	4.6983549216800912E-021
1737.5	4.6954057843229133E-021
1738.5	4.6925031187285916E-021
1739.5	4.6896465241822920E-021
1740.5	4.6868356053014369E-021
1741.5	4.6840699719483678E-021
1742.5	4.6813492391447696E-021
1743.5	4.6786730269878158E-021
1744.5	4.6760409605679726E-021
1745.5	4.6734526698884564E-021
1746.5	4.6709077897862784E-021
1747.5	4.6684059598548525E-021
1748.5	4.6659468243681215E-021
1749.5	4.6635300322061771E-021
1750.5	4.6611552367823281E-021
1751.5	4.6588220959715918E-021
1752.5	4.6565302720405700E-021
1753.5	4.6542794315786783E-021
1754.5	4.6520692454307021E-021
1755.5	4.6498993886306481E-021
1756.5	4.6477695403368554E-021
1757.5	4.6456793837683448E-021
1758.5	4.6436286061423753E-021
1759.5	4.6416168986131843E-021
1760.5	4.6396439562118776E-021
1761.5	4.6377094777874545E-021
1762.5	4.6358131659489271E-021
1763.5	4.6339547270085290E-021
1764.5	4.6321338709259713E-021
1765.5	4.6303503112537353E-021
1766.5	4.6286037650833749E-021
1767.5	4.6268939529928005E-021
1768.5	4.6252205989945411E-021
1769.5	4.6235834304849387E-021
1770.5	4.6219821781942727E-021
1771.5	4.6204165761377924E-021
1772.5	4.6188863615676254E-021
1773.5	4.6173912749255701E-021
1774.5	4.6159310597967126E-021
1775.5	4.6145054628638922E-021
1776.5	4.6131142338629720E-021
1777.5	4.6117571255389070E-021
1778.5	4.6104338936025849E-021
1779.5	4.6091442966884439E-021
1780.5	4.6078880963128101E-021
1781.5	4.6066650568330006E-021
1782.5	4.6054749454071178E-021
1783.5	4.6043175319545411E-021
1784.5	4.6031925891171334E-021
1785.5	4.6020998922210879E-021
1786.5	4.6010392192394490E-021
1787.5	4.6000103507552832E-021
1788.5	4.5990130699254703E-021
1789.5	4.5980471624451190E-021
1790.5	4.5971124165125950E-021
1791.5	4.5962086227951292E-021
1792.5	4.5953355743950241E-021
1793.5	4.5944930668164249E-021
1794.5	4.5936808979326454E-021
1795.5	4.5928988679540501E-021
1796.5	4.5921467793964700E-021
1797.5	4.5914244370501474E-021
1798.5	4.5907316479491901E-021
1799.5	4.5900682213415484E-021
1800.5	4.5894339686594672E-021
1801.5	4.5888287034904456E-021
1802.5	4.5882522415486562E-021
1803.5	4.5877044006468484E-021
1804.5	4.5871850006686984E-021
1805.5	4.5866938635416155E-021
1806.5	4.5862308132099901E-021
1807.5	4.5857956756088726E-021
1808.5	4.5853882786380804E-021
1809.5	4.5850084521367210E-021
1810.5	4.5846560278581145E-021
1811.5	4.5843308394451382E-021
1812.5	4.5840327224059458E-021
1813.5	4.5837615140900782E-021
1814.5	4.5835170536649559E-021
1815.5	4.5832991820927490E-021
1816.5	4.5831077421075961E-021
1817.5	4.5829425781931967E-021
1818.5	4.5828035365607446E-021
1819.5	4.5826904651272181E-021
1820.5	4.5826032134939988E-021
1821.5	4.5825416329258257E-021
1822.5	4.5825055763300754E-021
1823.5	4.5824948982363707E-021
1824.5	4.5825094547764897E-021
1825.5	4.5825491036645940E-021
1826.5	4.5826137041777635E-021
1827.5	4.5827031171368134E-021
1828.5	4.5828172048874234E-021
1829.5	4.5829558312815374E-021
1830.5	4.5831188616590634E-021
1831.5	4.5833061628298238E-021
1832.5	4.5835176030558116E-021
1833.5	4.5837530520336885E-021
1834.5	4.5840123808775559E-021
1835.5	4.5842954621019788E-021
1836.5	4.5846021696052730E-021
1837.5	4.5849323786530299E-021
1838.5	4.5852859658618958E-021
1839.5	4.5856628091835829E-021
1840.5	4.5860627878891277E-021
1841.5	4.5864857825533681E-021
1842.5	4.5869316750396583E-021
1843.5	4.5874003484848110E-021
1844.5	4.5878916872842458E-021
1845.5	4.5884055770773686E-021
1846.5	4.5889419047331580E-021
1847.5	4.5895005583359657E-021
1848.5	4.5900814271715066E-021
1849.5	4.5906844017130770E-021
1850.5	4.5913093736079516E-021
1851.5	4.5919562356639830E-021
1852.5	4.5926248818363909E-021
1853.5	4.5933152072147502E-021
1854.5	4.5940271080101508E-021
1855.5	4.5947604815425502E-021
1856.5	4.5955152262282929E-021
1857.5	4.5962912415678351E-021
1858.5	4.5970884281336080E-021
1859.5	4.5979066875580739E-021
1860.5	4.5987459225219465E-021
1861.5	4.5996060367425757E-021
1862.5	4.6004869349624898E-021
1863.5	4.6013885229381090E-021
1864.5	4.6023107074286043E-021
1865.5	4.6032533961849226E-021
1866.5	4.6042164979389547E-021
1867.5	4.6051999223928567E-021
1868.5	4.6062035802085290E-021
1869.5	4.6072273829972127E-021
1870.5	4.6082712433092645E-021
1871.5	4.6093350746240488E-021
1872.5	4.6104187913399718E-021
1873.5	4.6115223087646570E-021
1874.5	4.6126455431052498E-021
1875.5	4.6137884114588598E-021
1876.5	4.6149508318031233E-021
1877.5	4.6161327229869065E-021
1878.5	4.6173340047211180E-021
1879.5	4.6185545975696631E-021
1880.5	4.6197944229405114E-021
1881.5	4.6210534030768693E-021
1882.5	4.6223314610485063E-021
1883.5	4.6236285207431646E-021
1884.5	4.6249445068580952E-021
1885.5	4.6262793448917136E-021
1886.5	4.6276329611353502E-021
1887.5	4.6290052826651264E-021
1888.5	4.6303962373339304E-021
1889.5	4.6318057537634972E-021
1890.5	4.6332337613365954E-021
1891.5	4.6346801901893218E-021
1892.5	4.6361449712034873E-021
1893.5	4.6376280359991087E-021
1894.5	4.6391293169269962E-021
1895.5	4.6406487470614431E-021
1896.5	4.6421862601930042E-021
1897.5	4.6437417908213687E-021
1898.5	4.6453152741483272E-021
1899.5	4.6469066460708339E-021
1900.5	4.6485158431741502E-021
1901.5	4.6501428027250781E-021
1902.5	4.6517874626652933E-021
1903.5	4.6534497616047422E-021
1904.5	4.6551296388151454E-021
1905.5	4.6568270342235664E-021
1906.5	4.6585418884060763E-021
1907.5	4.6602741425814876E-021
1908.5	4.6620237386051785E-021
1909.5	4.6637906189629904E-021
1910.5	4.6655747267651998E-021
1911.5	4.6673760057405709E-021
1912.5	4.6691944002304851E-021
1913.5	4.6710298551831385E-021
1914.5	4.6728823161478159E-021
1915.5	4.6747517292692373E-021
1916.5	4.6766380412819740E-021
1917.5	4.6785411995049380E-021
1918.5	4.6804611518359322E-021
1919.5	4.6823978467462797E-021
1920.5	4.6843512332755092E-021
1921.5	4.6863212610261154E-021
1922.5	4.6883078801583792E-021
1923.5	4.6903110413852519E-021
1924.5	4.6923306959673108E-021
1925.5	4.6943667957077582E-021
1926.5	4.6964192929475112E-021
1927.5	4.6984881405603228E-021
1928.5	4.7005732919479817E-021
1929.5	4.7026747010355616E-021
1930.5	4.7047923222667326E-021
1931.5	4.7069261105991369E-021
1932.5	4.7090760214998033E-021
1933.5	4.7112420109406358E-021
1934.5	4.7134240353939428E-021
1935.5	4.7156220518280375E-021
1936.5	4.7178360177028679E-021
1937.5	4.7200658909657281E-021
1938.5	4.7223116300469963E-021
1939.5	4.7245731938559393E-021
1940.5	4.7268505417765671E-021
1941.5	4.7291436336635297E-021
1942.5	4.7314524298380617E-021
1943.5	4.7337768910839983E-021
1944.5	4.7361169786438041E-021
1945.5	4.7384726542146809E-021
1946.5	4.7408438799447038E-021
1947.5	4.7432306184290122E-021
1948.5	4.7456328327060321E-021
1949.5	4.7480504862537746E-021
1950.5	4.7504835429861369E-021
1951.5	4.7529319672492861E-021
1952.5	4.7553957238180546E-021
1953.5	4.7578747778924071E-021
1954.5	4.7603690950939201E-021
1955.5	4.7628786414623271E-021
1956.5	4.7654033834520926E-021
1957.5	4.7679432879290318E-021
1958.5	4.7704983221669629E-021
1959.5	4.7730684538444075E-021
1960.5	4.7756536510413299E-021
1961.5	4.7782538822359002E-021
1962.5	4.7808691163013166E-021
1963.5	4.7834993225026520E-021
1964.5	4.7861444704937367E-021
1965.5	4.7888045303140860E-021
1966.5	4.7914794723858579E-021
1967.5	4.7941692675108430E-021
1968.5	4.7968738868674998E-021
1969.5	4.7995933020080193E-021
1970.5	4.8023274848554171E-021
1971.5	4.8050764077006723E-021
1972.5	4.8078400431998884E-021
1973.5	4.8106183643714992E-021
1974.5	4.8134113445934842E-021
1975.5	4.8162189576006532E-021
1976.5	4.8190411774819263E-021
1977.5	4.8218779786776650E-021
1978.5	4.8247293359770296E-021
1979.5	4.8275952245153661E-021
1980.5	4.8304756197716262E-021
1981.5	4.8333704975658136E-021
1982.5	4.8362798340564609E-021
1983.5	4.8392036057381407E-021
1984.5	4.8421417894389969E-021
1985.5	4.8450943623183091E-021
1986.5	4.8480613018640807E-021
1987.5	4.8510425858906693E-021
1988.5	4.8540381925364214E-021
1989.5	4.8570481002613557E-021
1990.5	4.8600722878448577E-021
1991.5	4.8631107343834097E-021
1992.5	4.8661634192883435E-021
1993.5	4.8692303222836183E-021
1994.5	4.8723114234036294E-021
1995.5	4.8754067029910327E-021
1996.5	4.8785161416946009E-021
1997.5	4.8816397204671043E-021
1998.5	4.8847774205632132E-021
1999.5	4.8879292235374239E-021
[truncated: 1,000 more rows]
