# Supplementary material for: Modeling Radiative Efficiency across Fluorinated Molecules: Bridging Chemistry and Climate Policy for Global Warming Potential Estimations
Source: Environ Sci Technol. 2026 Feb 16;60(8):6188–202. doi: 10.1021/acs.est.5c16501 (PMC12961741; doi:10.1021/acs.est.5c16501)
Supplement: Supplementary file 1 [file es5c16501_si_001.zip › Supporting.Information/CFM2025.Table1/HFAlcohols/Hexafluoropropan-2-ol/rotamer_1.xyz]

12
E[M08-HX/pcseg-2]=-789.8645026419 Hartree, Gibbs corrections=72.649 kJ/mol,  S=2.83E-16 cm/molecule 
 F             -1.3740638959   0.8996209514   0.8844864166
 F             -1.3986673277   1.0208167190  -1.2739638144
 F             -2.3489678229  -0.6442712804  -0.2725968135
 F              2.3280587018  -0.5878766456  -0.3279802660
 F              1.3411355809   0.5599171930   1.2087343040
 F              1.2873479795   1.2366188366  -0.8444862681
 O             -0.0354216074  -1.6809210912   0.6193675405
 C             -0.0148676926  -0.6581780727  -0.3193185656
 C             -1.2921970175   0.1904631509  -0.2369057307
 C              1.2547445290   0.1573222916  -0.0544146378
 H              0.0539463022  -1.0159593465  -1.3567014699
 H             -0.8070477295  -2.2315527062   0.4807793048
