# Supplementary material for: Modeling Radiative Efficiency across Fluorinated Molecules: Bridging Chemistry and Climate Policy for Global Warming Potential Estimations
Source: Environ Sci Technol. 2026 Feb 16;60(8):6188–202. doi: 10.1021/acs.est.5c16501 (PMC12961741; doi:10.1021/acs.est.5c16501)
Supplement: Supplementary file 1 [file es5c16501_si_001.zip › Supporting.Information/CFM2025.Table1/HFAlcohols/Hexafluoropropan-2-ol/wspectra.dat]

     0.5    2.763950464E-21
     1.5    2.788862705E-21
     2.5    2.814409633E-21
     3.5    2.840616637E-21
     4.5    2.867510567E-21
     5.5    2.895119841E-21
     6.5    2.923474578E-21
     7.5    2.952606733E-21
     8.5    2.982550260E-21
     9.5    3.013341280E-21
    10.5    3.045018277E-21
    11.5    3.077622317E-21
    12.5    3.111197294E-21
    13.5    3.145790202E-21
    14.5    3.181451453E-21
    15.5    3.218235235E-21
    16.5    3.256199918E-21
    17.5    3.295408523E-21
    18.5    3.335929269E-21
    19.5    3.377836198E-21
    20.5    3.421209916E-21
    21.5    3.466138457E-21
    22.5    3.512718304E-21
    23.5    3.561055617E-21
    24.5    3.611267693E-21
    25.5    3.663484743E-21
    26.5    3.717852058E-21
    27.5    3.774532672E-21
    28.5    3.833710676E-21
    29.5    3.895595374E-21
    30.5    3.960426555E-21
    31.5    4.028481244E-21
    32.5    4.100082451E-21
    33.5    4.175610644E-21
    34.5    4.255518953E-21
    35.5    4.340353592E-21
    36.5    4.430781585E-21
    37.5    4.527628872E-21
    38.5    4.631933220E-21
    39.5    4.745018347E-21
    40.5    4.868598298E-21
    41.5    5.004924220E-21
    42.5    5.156987928E-21
    43.5    5.328793191E-21
    44.5    5.525682016E-21
    45.5    5.754618601E-21
    46.5    6.024086001E-21
    47.5    6.342628528E-21
    48.5    6.713858842E-21
    49.5    7.124774338E-21
    50.5    7.528821566E-21
    51.5    7.844525290E-21
    52.5    8.003181915E-21
    53.5    8.015083459E-21
    54.5    7.959962256E-21
    55.5    7.916932166E-21
    56.5    7.927521842E-21
    57.5    8.003087115E-21
    58.5    8.141584428E-21
    59.5    8.337829763E-21
    60.5    8.587655120E-21
    61.5    8.889101244E-21
    62.5    9.242554496E-21
    63.5    9.650639272E-21
    64.5    1.011815477E-20
    65.5    1.065214730E-20
    66.5    1.126214937E-20
    67.5    1.196060957E-20
    68.5    1.276355052E-20
    69.5    1.369151640E-20
    70.5    1.477090668E-20
    71.5    1.603584166E-20
    72.5    1.753077610E-20
    73.5    1.931417842E-20
    74.5    2.146373637E-20
    75.5    2.408374266E-20
    76.5    2.731554147E-20
    77.5    3.135208238E-20
    78.5    3.645738898E-20
    79.5    4.299005501E-20
    80.5    5.142380614E-20
    81.5    6.234033139E-20
    82.5    7.632466072E-20
    83.5    9.360510923E-20
    84.5    1.132062469E-19
    85.5    1.317066002E-19
    86.5    1.430939245E-19
    87.5    1.421916652E-19
    88.5    1.295474466E-19
    89.5    1.108534526E-19
    90.5    9.182296440E-20
    91.5    7.540915633E-20
    92.5    6.231087718E-20
    93.5    5.220045825E-20
    94.5    4.447932051E-20
    95.5    3.858115452E-20
    96.5    3.405279695E-20
    97.5    3.055380492E-20
    98.5    2.783443074E-20
    99.5    2.571256223E-20
   100.5    2.405507601E-20
   101.5    2.276402998E-20
   102.5    2.176679102E-20
   103.5    2.100906443E-20
   104.5    2.044998072E-20
   105.5    2.005861968E-20
   106.5    1.981153580E-20
   107.5    1.969098433E-20
   108.5    1.968364111E-20
   109.5    1.977967443E-20
   110.5    1.997207071E-20
   111.5    2.025614645E-20
   112.5    2.062919914E-20
   113.5    2.109026424E-20
   114.5    2.163995588E-20
   115.5    2.228037560E-20
   116.5    2.301507942E-20
   117.5    2.384909746E-20
   118.5    2.478900379E-20
   119.5    2.584303731E-20
   120.5    2.702127727E-20
   121.5    2.833588025E-20
   122.5    2.980138865E-20
   123.5    3.143512515E-20
   124.5    3.325769247E-20
   125.5    3.529360474E-20
   126.5    3.757208543E-20
   127.5    4.012807861E-20
   128.5    4.300353653E-20
   129.5    4.624906831E-20
   130.5    4.992606563E-20
   131.5    5.410946384E-20
   132.5    5.889135812E-20
   133.5    6.438578122E-20
   134.5    7.073507472E-20
   135.5    7.811846795E-20
   136.5    8.676374537E-20
   137.5    9.696327427E-20
   138.5    1.090962403E-19
   139.5    1.236597767E-19
   140.5    1.413128700E-19
   141.5    1.629385551E-19
   142.5    1.897318662E-19
   143.5    2.233225730E-19
   144.5    2.659402221E-19
   145.5    3.206161869E-19
   146.5    3.913701560E-19
   147.5    4.831877577E-19
   148.5    6.012359800E-19
   149.5    7.480329001E-19
   150.5    9.165701041E-19
   151.5    1.079619253E-18
   152.5    1.186691433E-18
   153.5    1.190621513E-18
   154.5    1.091167600E-18
   155.5    9.354944702E-19
   156.5    7.747158705E-19
   157.5    6.365698888E-19
   158.5    5.277270704E-19
   159.5    4.439728199E-19
   160.5    3.773984515E-19
   161.5    3.211795105E-19
   162.5    2.722295417E-19
   163.5    2.302589036E-19
   164.5    1.953318294E-19
   165.5    1.668484144E-19
   166.5    1.437745468E-19
   167.5    1.250336959E-19
   168.5    1.096985581E-19
   169.5    9.703213310E-20
   170.5    8.646728013E-20
   171.5    7.757162776E-20
   172.5    7.001497009E-20
   173.5    6.354335566E-20
   174.5    5.795965861E-20
   175.5    5.310931896E-20
   176.5    4.886992765E-20
   177.5    4.514359567E-20
   178.5    4.185132302E-20
   179.5    3.892880632E-20
   180.5    3.632328694E-20
   181.5    3.399115837E-20
   182.5    3.189613232E-20
   183.5    3.000782026E-20
   184.5    2.830062670E-20
   185.5    2.675287866E-20
   186.5    2.534613575E-20
   187.5    2.406463952E-20
   188.5    2.289487129E-20
   189.5    2.182519497E-20
   190.5    2.084556727E-20
   191.5    1.994730158E-20
   192.5    1.912287525E-20
   193.5    1.836577204E-20
   194.5    1.767035376E-20
   195.5    1.703175610E-20
   196.5    1.644580533E-20
   197.5    1.590895302E-20
   198.5    1.541822728E-20
   199.5    1.497119924E-20
   200.5    1.456596479E-20
   201.5    1.420114207E-20
   202.5    1.387588635E-20
   203.5    1.358992497E-20
   204.5    1.334361678E-20
   205.5    1.313804248E-20
   206.5    1.297513520E-20
   207.5    1.285786515E-20
   208.5    1.279049775E-20
   209.5    1.277895419E-20
   210.5    1.283131577E-20
   211.5    1.295853291E-20
   212.5    1.317542705E-20
   213.5    1.350211224E-20
   214.5    1.396601389E-20
   215.5    1.460471491E-20
   216.5    1.546987833E-20
   217.5    1.663235001E-20
   218.5    1.818786256E-20
   219.5    2.026052898E-20
   220.5    2.299511922E-20
   221.5    2.651461090E-20
   222.5    3.079567033E-20
   223.5    3.541561664E-20
   224.5    3.928630636E-20
   225.5    4.089486791E-20
   226.5    3.942447568E-20
   227.5    3.558835800E-20
   228.5    3.089559164E-20
   229.5    2.648856793E-20
   230.5    2.283576419E-20
   231.5    1.998283431E-20
   232.5    1.781483478E-20
   233.5    1.618965688E-20
   234.5    1.498494688E-20
   235.5    1.410761738E-20
   236.5    1.349105497E-20
   237.5    1.308981293E-20
   238.5    1.287492919E-20
   239.5    1.283059872E-20
   240.5    1.295219956E-20
   241.5    1.324553858E-20
   242.5    1.372724587E-20
   243.5    1.442637036E-20
   244.5    1.538737347E-20
   245.5    1.667485634E-20
   246.5    1.838042201E-20
   247.5    2.063183679E-20
   248.5    2.360343832E-20
   249.5    2.752270628E-20
   250.5    3.265666229E-20
   251.5    3.923528452E-20
   252.5    4.722496644E-20
   253.5    5.586352168E-20
   254.5    6.315755665E-20
   255.5    6.629169594E-20
   256.5    6.368471970E-20
   257.5    5.659608143E-20
   258.5    4.782335598E-20
   259.5    3.951869441E-20
   260.5    3.257661326E-20
   261.5    2.709043693E-20
   262.5    2.284492143E-20
   263.5    1.956951738E-20
   264.5    1.702800868E-20
   265.5    1.503680880E-20
   266.5    1.345953172E-20
   267.5    1.219646326E-20
   268.5    1.117488685E-20
   269.5    1.034158341E-20
   270.5    9.657378625E-21
   271.5    9.093284608E-21
   272.5    8.627802191E-21
   273.5    8.245049022E-21
   274.5    7.933476155E-21
   275.5    7.685013169E-21
   276.5    7.494539862E-21
   277.5    7.359626403E-21
   278.5    7.280519140E-21
   279.5    7.260380232E-21
   280.5    7.305817910E-21
   281.5    7.427766463E-21
   282.5    7.642770923E-21
   283.5    7.974635081E-21
   284.5    8.456015591E-21
   285.5    9.128406376E-21
   286.5    1.003600476E-20
   287.5    1.120280817E-20
   288.5    1.257552324E-20
   289.5    1.393062631E-20
   290.5    1.483550818E-20
   291.5    1.485794023E-20
   292.5    1.395420689E-20
   293.5    1.251492869E-20
   294.5    1.099549585E-20
   295.5    9.655558700E-21
   296.5    8.569303517E-21
   297.5    7.719508986E-21
   298.5    7.061835928E-21
   299.5    6.552191853E-21
   300.5    6.154697668E-21
   301.5    5.842247684E-21
   302.5    5.594960515E-21
   303.5    5.398406476E-21
   304.5    5.242141988E-21
   305.5    5.118619833E-21
   306.5    5.022415450E-21
   307.5    4.949691641E-21
   308.5    4.897837211E-21
   309.5    4.865233284E-21
   310.5    4.851117118E-21
   311.5    4.855526193E-21
   312.5    4.879316185E-21
   313.5    4.924256229E-21
   314.5    4.993214760E-21
   315.5    5.090459579E-21
   316.5    5.222104795E-21
   317.5    5.396736762E-21
   318.5    5.626214494E-21
   319.5    5.926490646E-21
   320.5    6.317836854E-21
   321.5    6.822631228E-21
   322.5    7.456205100E-21
   323.5    8.202792000E-21
   324.5    8.973159490E-21
   325.5    9.577445139E-21
   326.5    9.803254713E-21
   327.5    9.599348970E-21
   328.5    9.132960336E-21
   329.5    8.630142498E-21
   330.5    8.234488192E-21
   331.5    7.998578293E-21
   332.5    7.928146395E-21
   333.5    8.016017379E-21
   334.5    8.258065116E-21
   335.5    8.659350093E-21
   336.5    9.236818539E-21
   337.5    1.002166869E-20
   338.5    1.106273553E-20
   339.5    1.243145102E-20
   340.5    1.422822005E-20
   341.5    1.658829847E-20
   342.5    1.968027081E-20
   343.5    2.367756602E-20
   344.5    2.865804063E-20
   345.5    3.436289715E-20
   346.5    3.982896552E-20
   347.5    4.330387331E-20
   348.5    4.319229340E-20
   349.5    3.953740737E-20
   350.5    3.397467106E-20
   351.5    2.823162945E-20
   352.5    2.323307086E-20
   353.5    1.921451887E-20
   354.5    1.608869142E-20
   355.5    1.367919549E-20
   356.5    1.181627576E-20
   357.5    1.036321086E-20
   358.5    9.216951018E-21
   359.5    8.301728703E-21
   360.5    7.562170946E-21
   361.5    6.957681707E-21
   362.5    6.458267153E-21
   363.5    6.041545255E-21
   364.5    5.690631654E-21
   365.5    5.392647471E-21
   366.5    5.137661506E-21
   367.5    4.917934749E-21
   368.5    4.727375848E-21
   369.5    4.561144742E-21
   370.5    4.415361216E-21
   371.5    4.286888426E-21
   372.5    4.173170526E-21
   373.5    4.072109720E-21
   374.5    3.981972306E-21
   375.5    3.901316250E-21
   376.5    3.828934901E-21
   377.5    3.763812890E-21
   378.5    3.705091334E-21
   379.5    3.652040171E-21
   380.5    3.604036031E-21
   381.5    3.560544410E-21
   382.5    3.521105240E-21
   383.5    3.485321122E-21
   384.5    3.452847702E-21
   385.5    3.423385741E-21
   386.5    3.396674565E-21
   387.5    3.372486620E-21
   388.5    3.350622938E-21
   389.5    3.330909341E-21
   390.5    3.313193257E-21
   391.5    3.297341040E-21
   392.5    3.283235708E-21
   393.5    3.270775041E-21
   394.5    3.259869962E-21
   395.5    3.250443183E-21
   396.5    3.242428054E-21
   397.5    3.235767602E-21
   398.5    3.230413728E-21
   399.5    3.226326543E-21
   400.5    3.223473827E-21
   401.5    3.221830602E-21
   402.5    3.221378804E-21
   403.5    3.222107051E-21
   404.5    3.224010497E-21
   405.5    3.227090775E-21
   406.5    3.231356024E-21
   407.5    3.236821001E-21
   408.5    3.243507280E-21
   409.5    3.251443552E-21
   410.5    3.260666017E-21
   411.5    3.271218890E-21
   412.5    3.283155036E-21
   413.5    3.296536734E-21
   414.5    3.311436610E-21
   415.5    3.327938750E-21
   416.5    3.346140031E-21
   417.5    3.366151704E-21
   418.5    3.388101280E-21
   419.5    3.412134775E-21
   420.5    3.438419387E-21
   421.5    3.467146692E-21
   422.5    3.498536483E-21
   423.5    3.532841372E-21
   424.5    3.570352359E-21
   425.5    3.611405568E-21
   426.5    3.656390462E-21
   427.5    3.705759883E-21
   428.5    3.760042415E-21
   429.5    3.819857676E-21
   430.5    3.885935350E-21
   431.5    3.959139040E-21
   432.5    4.040496348E-21
   433.5    4.131237103E-21
   434.5    4.232842290E-21
   435.5    4.347107207E-21
   436.5    4.476223651E-21
   437.5    4.622887844E-21
   438.5    4.790443448E-21
   439.5    4.983072950E-21
   440.5    5.206056289E-21
   441.5    5.466123945E-21
   442.5    5.771943830E-21
   443.5    6.134799234E-21
   444.5    6.569540974E-21
   445.5    7.095933426E-21
   446.5    7.740562200E-21
   447.5    8.539524237E-21
   448.5    9.542146319E-21
   449.5    1.081586537E-20
   450.5    1.245182549E-20
   451.5    1.456881080E-20
   452.5    1.730767287E-20
   453.5    2.079533068E-20
   454.5    2.503457320E-20
   455.5    2.966981120E-20
   456.5    3.371056938E-20
   457.5    3.567909090E-20
   458.5    3.463642577E-20
   459.5    3.112342156E-20
   460.5    2.659665755E-20
   461.5    2.224543333E-20
   462.5    1.859206814E-20
   463.5    1.571044836E-20
   464.5    1.349450244E-20
   465.5    1.180176290E-20
   466.5    1.050577232E-20
   467.5    9.507670000E-21
   468.5    8.733876510E-21
   469.5    8.130597104E-21
   470.5    7.658636846E-21
   471.5    7.289342699E-21
   472.5    7.001638206E-21
   473.5    6.779915394E-21
   474.5    6.612550162E-21
   475.5    6.490857674E-21
   476.5    6.408355212E-21
   477.5    6.360240105E-21
   478.5    6.343019260E-21
   479.5    6.354246980E-21
   480.5    6.392341599E-21
   481.5    6.456460975E-21
   482.5    6.546423567E-21
   483.5    6.662666522E-21
   484.5    6.806235806E-21
   485.5    6.978806187E-21
   486.5    7.182731378E-21
   487.5    7.421127052E-21
   488.5    7.697992080E-21
   489.5    8.018376506E-21
   490.5    8.388608854E-21
   491.5    8.816600886E-21
   492.5    9.312255551E-21
   493.5    9.888014782E-21
   494.5    1.055959942E-20
   495.5    1.134701638E-20
   496.5    1.227594149E-20
   497.5    1.337963562E-20
   498.5    1.470162320E-20
   499.5    1.629946553E-20
   500.5    1.825010359E-20
   501.5    2.065742393E-20
   502.5    2.366287012E-20
   503.5    2.745989652E-20
   504.5    3.231225246E-20
   505.5    3.857280640E-20
   506.5    4.668944276E-20
   507.5    5.715745472E-20
   508.5    7.031846881E-20
   509.5    8.582621882E-20
   510.5    1.016888405E-19
   511.5    1.136052700E-19
   512.5    1.166303133E-19
   513.5    1.093460762E-19
   514.5    9.535782947E-20
   515.5    7.974865838E-20
   516.5    6.575252365E-20
   517.5    5.446634475E-20
   518.5    4.583800572E-20
   519.5    3.944092780E-20
   520.5    3.482811738E-20
   521.5    3.164670493E-20
   522.5    2.965748403E-20
   523.5    2.872644877E-20
   524.5    2.881168065E-20
   525.5    2.994764218E-20
   526.5    3.221261542E-20
   527.5    3.564156456E-20
   528.5    4.002064771E-20
   529.5    4.454734024E-20
   530.5    4.765467777E-20
   531.5    4.770692828E-20
   532.5    4.442306519E-20
   533.5    3.915991419E-20
   534.5    3.360305388E-20
   535.5    2.875343883E-20
   536.5    2.492319773E-20
   537.5    2.207924495E-20
   538.5    2.008930193E-20
   539.5    1.883019567E-20
   540.5    1.822034861E-20
   541.5    1.821717253E-20
   542.5    1.878785449E-20
   543.5    1.983894676E-20
   544.5    2.109384013E-20
   545.5    2.199993852E-20
   546.5    2.191359611E-20
   547.5    2.061103070E-20
   548.5    1.850268573E-20
   549.5    1.621054838E-20
   550.5    1.413959024E-20
   551.5    1.242709232E-20
   552.5    1.106286722E-20
   553.5    9.987316107E-21
   554.5    9.136734760E-21
   555.5    8.457776888E-21
   556.5    7.909429707E-21
   557.5    7.461156091E-21
   558.5    7.090417088E-21
   559.5    6.780536951E-21
   560.5    6.519080040E-21
   561.5    6.296674933E-21
   562.5    6.106177697E-21
   563.5    5.942078732E-21
   564.5    5.800080830E-21
   565.5    5.676796860E-21
   566.5    5.569531179E-21
   567.5    5.476120039E-21
   568.5    5.394813891E-21
   569.5    5.324189796E-21
   570.5    5.263085669E-21
   571.5    5.210550600E-21
   572.5    5.165807132E-21
   573.5    5.128222611E-21
   574.5    5.097287500E-21
   575.5    5.072599214E-21
   576.5    5.053850418E-21
   577.5    5.040821094E-21
   578.5    5.033373955E-21
   579.5    5.031452987E-21
   580.5    5.035085147E-21
   581.5    5.044385431E-21
   582.5    5.059565795E-21
   583.5    5.080948712E-21
   584.5    5.108986550E-21
   585.5    5.144288477E-21
   586.5    5.187657386E-21
   587.5    5.240140392E-21
   588.5    5.303098026E-21
   589.5    5.378299514E-21
   590.5    5.468054915E-21
   591.5    5.575399735E-21
   592.5    5.704354806E-21
   593.5    5.860294156E-21
   594.5    6.050466758E-21
   595.5    6.284732400E-21
   596.5    6.576578323E-21
   597.5    6.944451051E-21
   598.5    7.413275565E-21
   599.5    8.015493902E-21
   600.5    8.789437466E-21
   601.5    9.769229358E-21
   602.5    1.095417417E-20
   603.5    1.224432638E-20
   604.5    1.336624291E-20
   605.5    1.391821991E-20
   606.5    1.365349909E-20
   607.5    1.272869019E-20
   608.5    1.154089414E-20
   609.5    1.040879875E-20
   610.5    9.470267215E-21
   611.5    8.743495169E-21
   612.5    8.199219271E-21
   613.5    7.798888010E-21
   614.5    7.508473996E-21
   615.5    7.301463019E-21
   616.5    7.158181753E-21
   617.5    7.064301742E-21
   618.5    7.009439173E-21
   619.5    6.986062021E-21
   620.5    6.988692505E-21
   621.5    7.013340607E-21
   622.5    7.057105427E-21
   623.5    7.117894931E-21
   624.5    7.194228385E-21
   625.5    7.285096585E-21
   626.5    7.389862748E-21
   627.5    7.508192349E-21
   628.5    7.640003860E-21
   629.5    7.785434871E-21
   630.5    7.944819821E-21
   631.5    8.118676746E-21
   632.5    8.307701310E-21
   633.5    8.512766999E-21
   634.5    8.734930801E-21
   635.5    8.975444071E-21
   636.5    9.235768549E-21
   637.5    9.517597798E-21
   638.5    9.822884557E-21
   639.5    1.015387478E-20
   640.5    1.051314945E-20
   641.5    1.090367555E-20
   642.5    1.132886814E-20
   643.5    1.179266575E-20
   644.5    1.229962237E-20
   645.5    1.285501979E-20
   646.5    1.346500543E-20
   647.5    1.413676228E-20
   648.5    1.487871939E-20
   649.5    1.570081425E-20
   650.5    1.661482174E-20
   651.5    1.763476949E-20
   652.5    1.877746579E-20
   653.5    2.006317607E-20
   654.5    2.151649622E-20
   655.5    2.316748989E-20
   656.5    2.505318260E-20
   657.5    2.721954275E-20
   658.5    2.972413376E-20
   659.5    3.263969999E-20
   660.5    3.605906438E-20
   661.5    4.010188534E-20
   662.5    4.492406869E-20
   663.5    5.073099087E-20
   664.5    5.779619646E-20
   665.5    6.648789774E-20
   666.5    7.730632791E-20
   667.5    9.093531323E-20
   668.5    1.083097540E-19
   669.5    1.306923679E-19
   670.5    1.597253776E-19
   671.5    1.973451990E-19
   672.5    2.452636511E-19
   673.5    3.034031461E-19
   674.5    3.666198826E-19
   675.5    4.209761471E-19
   676.5    4.461633622E-19
   677.5    4.299276342E-19
   678.5    3.804287379E-19
   679.5    3.177596714E-19
   680.5    2.579008250E-19
   681.5    2.077054260E-19
   682.5    1.680349696E-19
   683.5    1.373887500E-19
   684.5    1.138111611E-19
   685.5    9.557865993E-20
   686.5    8.134665812E-20
   687.5    7.011435197E-20
   688.5    6.114895638E-20
   689.5    5.391505205E-20
   690.5    4.801948230E-20
   691.5    4.317112100E-20
   692.5    3.915225327E-20
   693.5    3.579838180E-20
   694.5    3.298396757E-20
   695.5    3.061230686E-20
   696.5    2.860829018E-20
   697.5    2.691317870E-20
   698.5    2.548080451E-20
   699.5    2.427478621E-20
   700.5    2.326647701E-20
   701.5    2.243344925E-20
   702.5    2.175837806E-20
   703.5    2.122822906E-20
   704.5    2.083368414E-20
   705.5    2.056876128E-20
   706.5    2.043060096E-20
   707.5    2.041940558E-20
   708.5    2.053853044E-20
   709.5    2.079473728E-20
   710.5    2.119863567E-20
   711.5    2.176535457E-20
   712.5    2.251550946E-20
   713.5    2.347656240E-20
   714.5    2.468471777E-20
   715.5    2.618756189E-20
   716.5    2.804775134E-20
   717.5    3.034819432E-20
   718.5    3.319937145E-20
   719.5    3.674972164E-20
   720.5    4.120037312E-20
   721.5    4.682584719E-20
   722.5    5.400236415E-20
   723.5    6.324395204E-20
   724.5    7.524056006E-20
   725.5    9.087351706E-20
   726.5    1.111328638E-19
   727.5    1.367476143E-19
   728.5    1.671776569E-19
   729.5    1.987403469E-19
   730.5    2.231192701E-19
   731.5    2.302247531E-19
   732.5    2.164371240E-19
   733.5    1.883867733E-19
   734.5    1.563256907E-19
   735.5    1.270683487E-19
   736.5    1.030370892E-19
   737.5    8.419267814E-20
   738.5    6.964924506E-20
   739.5    5.843000519E-20
   740.5    4.971283774E-20
   741.5    4.286743105E-20
   742.5    3.742758699E-20
   743.5    3.305235870E-20
   744.5    2.949226329E-20
   745.5    2.656356498E-20
   746.5    2.412967861E-20
   747.5    2.208798410E-20
   748.5    2.036052298E-20
   749.5    1.888741719E-20
   750.5    1.762218270E-20
   751.5    1.652836352E-20
   752.5    1.557709049E-20
   753.5    1.474529301E-20
   754.5    1.401437561E-20
   755.5    1.336922886E-20
   756.5    1.279748306E-20
   757.5    1.228893967E-20
   758.5    1.183513462E-20
   759.5    1.142899975E-20
   760.5    1.106459848E-20
   761.5    1.073691765E-20
   762.5    1.044170259E-20
   763.5    1.017532541E-20
   764.5    9.934679193E-21
   765.5    9.717092489E-21
   766.5    9.520259763E-21
   767.5    9.342184572E-21
   768.5    9.181132851E-21
   769.5    9.035594354E-21
   770.5    8.904250664E-21
   771.5    8.785948559E-21
   772.5    8.679677730E-21
   773.5    8.584552092E-21
   774.5    8.499794053E-21
   775.5    8.424721227E-21
   776.5    8.358735202E-21
   777.5    8.301312020E-21
   778.5    8.251994096E-21
   779.5    8.210383367E-21
   780.5    8.176135477E-21
   781.5    8.148954864E-21
   782.5    8.128590612E-21
   783.5    8.114832980E-21
   784.5    8.107510521E-21
   785.5    8.106487725E-21
   786.5    8.111663139E-21
   787.5    8.122967901E-21
   788.5    8.140364692E-21
   789.5    8.163847038E-21
   790.5    8.193438983E-21
   791.5    8.229195105E-21
   792.5    8.271200865E-21
   793.5    8.319573326E-21
   794.5    8.374462210E-21
   795.5    8.436051346E-21
   796.5    8.504560521E-21
   797.5    8.580247769E-21
   798.5    8.663412138E-21
   799.5    8.754397005E-21
   800.5    8.853593986E-21
   801.5    8.961447540E-21
   802.5    9.078460357E-21
   803.5    9.205199650E-21
   804.5    9.342304501E-21
   805.5    9.490494431E-21
   806.5    9.650579407E-21
   807.5    9.823471548E-21
   808.5    1.001019883E-20
   809.5    1.021192120E-20
   810.5    1.042994950E-20
   811.5    1.066576787E-20
   812.5    1.092106029E-20
   813.5    1.119774207E-20
   814.5    1.149799754E-20
   815.5    1.182432515E-20
   816.5    1.217959188E-20
   817.5    1.256709892E-20
   818.5    1.299066168E-20
   819.5    1.345470746E-20
   820.5    1.396439557E-20
   821.5    1.452576579E-20
   822.5    1.514592311E-20
   823.5    1.583326891E-20
   824.5    1.659779257E-20
   825.5    1.745144169E-20
   826.5    1.840859580E-20
   827.5    1.948667749E-20
   828.5    2.070694738E-20
   829.5    2.209554741E-20
   830.5    2.368488298E-20
   831.5    2.551547139E-20
   832.5    2.763843884E-20
   833.5    3.011892777E-20
   834.5    3.304079350E-20
   835.5    3.651314116E-20
   836.5    4.067950351E-20
   837.5    4.573081244E-20
   838.5    5.192378287E-20
   839.5    5.960684587E-20
   840.5    6.925603702E-20
   841.5    8.152223340E-20
   842.5    9.728576160E-20
   843.5    1.176962695E-19
   844.5    1.441243386E-19
   845.5    1.778272251E-19
   846.5    2.189103207E-19
   847.5    2.640870385E-19
   848.5    3.039413855E-19
   849.5    3.240959114E-19
   850.5    3.149627304E-19
   851.5    2.812876247E-19
   852.5    2.371854105E-19
   853.5    1.944907604E-19
   854.5    1.585236044E-19
   855.5    1.301161424E-19
   856.5    1.082680217E-19
   857.5    9.159152752E-20
   858.5    7.884619161E-20
   859.5    6.906078070E-20
   860.5    6.151335686E-20
   861.5    5.567809618E-20
   862.5    5.117456894E-20
   863.5    4.772799799E-20
   864.5    4.514033330E-20
   865.5    4.326989407E-20
   866.5    4.201731986E-20
   867.5    4.131607029E-20
   868.5    4.112623252E-20
   869.5    4.143082001E-20
   870.5    4.223407256E-20
   871.5    4.356152559E-20
   872.5    4.546184013E-20
   873.5    4.801060593E-20
   874.5    5.131658291E-20
   875.5    5.553116643E-20
   876.5    6.086229013E-20
   877.5    6.759454908E-20
   878.5    7.611802149E-20
   879.5    8.696889559E-20
   880.5    1.008848110E-19
   881.5    1.188744034E-19
   882.5    1.422870593E-19
   883.5    1.728275319E-19
   884.5    2.123510838E-19
   885.5    2.620406536E-19
   886.5    3.202741404E-19
   887.5    3.789364739E-19
   888.5    4.212435134E-19
   889.5    4.288927878E-19
   890.5    3.979077766E-19
   891.5    3.428315784E-19
   892.5    2.826088705E-19
   893.5    2.287693533E-19
   894.5    1.849626073E-19
   895.5    1.507391654E-19
   896.5    1.243480577E-19
   897.5    1.039758393E-19
   898.5    8.812570353E-20
   899.5    7.565867744E-20
   900.5    6.573460372E-20
   901.5    5.773930501E-20
   902.5    5.122304769E-20
   903.5    4.585419511E-20
   904.5    4.138583351E-20
   905.5    3.763214088E-20
   906.5    3.445171273E-20
   907.5    3.173575757E-20
   908.5    2.939968122E-20
   909.5    2.737703384E-20
   910.5    2.561511363E-20
   911.5    2.407174134E-20
   912.5    2.271286978E-20
   913.5    2.151079463E-20
   914.5    2.044280227E-20
   915.5    1.949013859E-20
   916.5    1.863721547E-20
   917.5    1.787099516E-20
   918.5    1.718050874E-20
   919.5    1.655647666E-20
   920.5    1.599100749E-20
   921.5    1.547735721E-20
   922.5    1.500973552E-20
   923.5    1.458314909E-20
   924.5    1.419327400E-20
   925.5    1.383635115E-20
   926.5    1.350910038E-20
   927.5    1.320864922E-20
   928.5    1.293247384E-20
   929.5    1.267834961E-20
   930.5    1.244430974E-20
   931.5    1.222861033E-20
   932.5    1.202970091E-20
   933.5    1.184619943E-20
   934.5    1.167687085E-20
   935.5    1.152060895E-20
   936.5    1.137642070E-20
   937.5    1.124341274E-20
   938.5    1.112077980E-20
   939.5    1.100779459E-20
   940.5    1.090379911E-20
   941.5    1.080819701E-20
   942.5    1.072044694E-20
   943.5    1.064005674E-20
   944.5    1.056657835E-20
   945.5    1.049960332E-20
   946.5    1.043875884E-20
   947.5    1.038370425E-20
   948.5    1.033412796E-20
   949.5    1.028974472E-20
   950.5    1.025029314E-20
   951.5    1.021553356E-20
   952.5    1.018524610E-20
   953.5    1.015922894E-20
   954.5    1.013729677E-20
   955.5    1.011927940E-20
   956.5    1.010502052E-20
   957.5    1.009437661E-20
   958.5    1.008721589E-20
   959.5    1.008341747E-20
   960.5    1.008287046E-20
   961.5    1.008547334E-20
   962.5    1.009113320E-20
   963.5    1.009976519E-20
   964.5    1.011129197E-20
   965.5    1.012564322E-20
   966.5    1.014275519E-20
   967.5    1.016257032E-20
   968.5    1.018503685E-20
   969.5    1.021010851E-20
   970.5    1.023774422E-20
   971.5    1.026790785E-20
   972.5    1.030056792E-20
   973.5    1.033569745E-20
   974.5    1.037327375E-20
   975.5    1.041327820E-20
   976.5    1.045569617E-20
   977.5    1.050051686E-20
   978.5    1.054773314E-20
   979.5    1.059734152E-20
   980.5    1.064934202E-20
   981.5    1.070373809E-20
   982.5    1.076053658E-20
   983.5    1.081974768E-20
   984.5    1.088138489E-20
   985.5    1.094546498E-20
   986.5    1.101200799E-20
   987.5    1.108103725E-20
   988.5    1.115257936E-20
   989.5    1.122666423E-20
   990.5    1.130332509E-20
   991.5    1.138259860E-20
   992.5    1.146452480E-20
   993.5    1.154914727E-20
   994.5    1.163651316E-20
   995.5    1.172667329E-20
   996.5    1.181968226E-20
   997.5    1.191559855E-20
   998.5    1.201448465E-20
   999.5    1.211640721E-20
  1000.5    1.222143719E-20
  1001.5    1.232965001E-20
  1002.5    1.244112578E-20
  1003.5    1.255594946E-20
  1004.5    1.267421109E-20
  1005.5    1.279600605E-20
  1006.5    1.292143529E-20
  1007.5    1.305060565E-20
  1008.5    1.318363011E-20
  1009.5    1.332062819E-20
  1010.5    1.346172623E-20
  1011.5    1.360705784E-20
  1012.5    1.375676428E-20
  1013.5    1.391099495E-20
  1014.5    1.406990782E-20
  1015.5    1.423367005E-20
  1016.5    1.440245846E-20
  1017.5    1.457646024E-20
  1018.5    1.475587359E-20
  1019.5    1.494090844E-20
  1020.5    1.513178728E-20
  1021.5    1.532874600E-20
  1022.5    1.553203484E-20
  1023.5    1.574191941E-20
  1024.5    1.595868181E-20
  1025.5    1.618262185E-20
  1026.5    1.641405837E-20
  1027.5    1.665333070E-20
  1028.5    1.690080024E-20
  1029.5    1.715685220E-20
  1030.5    1.742189751E-20
  1031.5    1.769637489E-20
  1032.5    1.798075320E-20
  1033.5    1.827553390E-20
  1034.5    1.858125391E-20
  1035.5    1.889848861E-20
  1036.5    1.922785531E-20
  1037.5    1.957001696E-20
  1038.5    1.992568635E-20
  1039.5    2.029563069E-20
  1040.5    2.068067682E-20
  1041.5    2.108171688E-20
  1042.5    2.149971472E-20
  1043.5    2.193571303E-20
  1044.5    2.239084135E-20
  1045.5    2.286632500E-20
  1046.5    2.336349517E-20
  1047.5    2.388380028E-20
  1048.5    2.442881873E-20
  1049.5    2.500027339E-20
  1050.5    2.560004800E-20
  1051.5    2.623020578E-20
  1052.5    2.689301064E-20
  1053.5    2.759095137E-20
  1054.5    2.832676933E-20
  1055.5    2.910349021E-20
  1056.5    2.992446054E-20
  1057.5    3.079338991E-20
  1058.5    3.171439968E-20
  1059.5    3.269207959E-20
  1060.5    3.373155372E-20
  1061.5    3.483855742E-20
  1062.5    3.601952761E-20
  1063.5    3.728170894E-20
  1064.5    3.863327922E-20
  1065.5    4.008349809E-20
  1066.5    4.164288402E-20
  1067.5    4.332342591E-20
  1068.5    4.513883737E-20
  1069.5    4.710486334E-20
  1070.5    4.923965215E-20
  1071.5    5.156420894E-20
  1072.5    5.410295156E-20
  1073.5    5.688439571E-20
  1074.5    5.994200488E-20
  1075.5    6.331525110E-20
  1076.5    6.705094785E-20
  1077.5    7.120493682E-20
  1078.5    7.584423825E-20
  1079.5    8.104981392E-20
  1080.5    8.692014645E-20
  1081.5    9.357591645E-20
  1082.5    1.011661697E-19
  1083.5    1.098765262E-19
  1084.5    1.199402138E-19
  1085.5    1.316530496E-19
  1086.5    1.453939853E-19
  1087.5    1.616535673E-19
  1088.5    1.810737280E-19
  1089.5    2.045038557E-19
  1090.5    2.330802065E-19
  1091.5    2.683383375E-19
  1092.5    3.123706336E-19
  1093.5    3.680402345E-19
  1094.5    4.392495681E-19
  1095.5    5.312100167E-19
  1096.5    6.505006413E-19
  1097.5    8.042856389E-19
  1098.5    9.971604260E-19
  1099.5    1.222963524E-18
  1100.5    1.450583702E-18
  1101.5    1.615489287E-18
  1102.5    1.647064790E-18
  1103.5    1.529647644E-18
  1104.5    1.319050592E-18
  1105.5    1.088332152E-18
  1106.5    8.820784636E-19
  1107.5    7.144617621E-19
  1108.5    5.837978703E-19
  1109.5    4.833547364E-19
  1110.5    4.061475654E-19
  1111.5    3.464089557E-19
  1112.5    2.997508622E-19
  1113.5    2.629380014E-19
  1114.5    2.336072240E-19
  1115.5    2.100302462E-19
  1116.5    1.909349191E-19
  1117.5    1.753765456E-19
  1118.5    1.626467998E-19
  1119.5    1.522095097E-19
  1120.5    1.436552506E-19
  1121.5    1.366690406E-19
  1122.5    1.310071835E-19
  1123.5    1.264805408E-19
  1124.5    1.229423669E-19
  1125.5    1.202794220E-19
  1126.5    1.184054756E-19
  1127.5    1.172565842E-19
  1128.5    1.167877189E-19
  1129.5    1.169704514E-19
  1130.5    1.177915081E-19
  1131.5    1.192520746E-19
  1132.5    1.213677988E-19
  1133.5    1.241694921E-19
  1134.5    1.277045899E-19
  1135.5    1.320394933E-19
  1136.5    1.372629918E-19
  1137.5    1.434910758E-19
  1138.5    1.508735843E-19
  1139.5    1.596033437E-19
  1140.5    1.699287420E-19
  1141.5    1.821711156E-19
  1142.5    1.967489507E-19
  1143.5    2.142118143E-19
  1144.5    2.352882295E-19
  1145.5    2.609534640E-19
  1146.5    2.925252921E-19
  1147.5    3.317973820E-19
  1148.5    3.812180353E-19
  1149.5    4.441073222E-19
  1150.5    5.248523577E-19
  1151.5    6.288630991E-19
  1152.5    7.616722594E-19
  1153.5    9.257702866E-19
  1154.5    1.113062192E-18
  1155.5    1.293564170E-18
  1156.5    1.413417593E-18
  1157.5    1.425059349E-18
  1158.5    1.332448395E-18
  1159.5    1.187928097E-18
  1160.5    1.045866066E-18
  1161.5    9.362065022E-19
  1162.5    8.684271670E-19
  1163.5    8.422097487E-19
  1164.5    8.526474760E-19
  1165.5    8.890166474E-19
  1166.5    9.302391623E-19
  1167.5    9.461716065E-19
  1168.5    9.149414325E-19
  1169.5    8.420789922E-19
  1170.5    7.529437746E-19
  1171.5    6.701868332E-19
  1172.5    6.043817350E-19
  1173.5    5.574017345E-19
  1174.5    5.275635503E-19
  1175.5    5.125379519E-19
  1176.5    5.104720515E-19
  1177.5    5.202944201E-19
  1178.5    5.417523995E-19
  1179.5    5.754119311E-19
  1180.5    6.227067150E-19
  1181.5    6.860736445E-19
  1182.5    7.692001436E-19
  1183.5    8.774090547E-19
  1184.5    1.018198081E-18
  1185.5    1.201897629E-18
  1186.5    1.442221817E-18
  1187.5    1.755936366E-18
  1188.5    2.159495398E-18
  1189.5    2.657879890E-18
  1190.5    3.219043786E-18
  1191.5    3.738353533E-18
  1192.5    4.039891404E-18
  1193.5    3.982972586E-18
  1194.5    3.597485515E-18
  1195.5    3.052322560E-18
  1196.5    2.507130993E-18
  1197.5    2.040929409E-18
  1198.5    1.670592921E-18
  1199.5    1.385674478E-18
  1200.5    1.168965640E-18
  1201.5    1.004541152E-18
  1202.5    8.798191939E-19
  1203.5    7.854769972E-19
  1204.5    7.148202685E-19
  1205.5    6.631503486E-19
  1206.5    6.272710675E-19
  1207.5    6.051462691E-19
  1208.5    5.956866261E-19
  1209.5    5.986442530E-19
  1210.5    6.146023262E-19
  1211.5    6.450562411E-19
  1212.5    6.925878535E-19
  1213.5    7.611253274E-19
  1214.5    8.562307984E-19
  1215.5    9.851943772E-19
  1216.5    1.156270763E-18
  1217.5    1.375414356E-18
  1218.5    1.637507788E-18
  1219.5    1.910351857E-18
  1220.5    2.122739234E-18
  1221.5    2.190620310E-18
  1222.5    2.087308699E-18
  1223.5    1.872225176E-18
  1224.5    1.632941148E-18
  1225.5    1.427297573E-18
  1226.5    1.277128226E-18
  1227.5    1.185033404E-18
  1228.5    1.148081555E-18
  1229.5    1.164372813E-18
  1230.5    1.235323350E-18
  1231.5    1.365662840E-18
  1232.5    1.560949157E-18
  1233.5    1.820074575E-18
  1234.5    2.119118009E-18
  1235.5    2.390567065E-18
  1236.5    2.528258640E-18
  1237.5    2.455289470E-18
  1238.5    2.198591580E-18
  1239.5    1.859853972E-18
  1240.5    1.528748094E-18
  1241.5    1.247154071E-18
  1242.5    1.022472453E-18
  1243.5    8.475879624E-19
  1244.5    7.121038486E-19
  1245.5    6.065934435E-19
  1246.5    5.236164181E-19
  1247.5    4.576024120E-19
  1248.5    4.044587914E-19
  1249.5    3.611878168E-19
  1250.5    3.255834277E-19
  1251.5    2.960083644E-19
  1252.5    2.712351039E-19
  1253.5    2.503334290E-19
  1254.5    2.325909505E-19
  1255.5    2.174566311E-19
  1256.5    2.045003414E-19
  1257.5    1.933836388E-19
  1258.5    1.838384589E-19
  1259.5    1.756514423E-19
  1260.5    1.686523155E-19
  1261.5    1.627052265E-19
  1262.5    1.577022621E-19
  1263.5    1.535586021E-19
  1264.5    1.502089283E-19
  1265.5    1.476048166E-19
  1266.5    1.457129315E-19
  1267.5    1.445139004E-19
  1268.5    1.440018052E-19
  1269.5    1.441842699E-19
  1270.5    1.450831764E-19
  1271.5    1.467360885E-19
  1272.5    1.491985333E-19
  1273.5    1.525473735E-19
  1274.5    1.568856241E-19
  1275.5    1.623492351E-19
  1276.5    1.691165991E-19
  1277.5    1.774218638E-19
  1278.5    1.875735336E-19
  1279.5    1.999802334E-19
  1280.5    2.151854847E-19
  1281.5    2.339116745E-19
  1282.5    2.571065053E-19
  1283.5    2.859638084E-19
  1284.5    3.218339118E-19
  1285.5    3.658168371E-19
  1286.5    4.176795828E-19
  1287.5    4.739762361E-19
  1288.5    5.269871244E-19
  1289.5    5.685651762E-19
  1290.5    5.985314783E-19
  1291.5    6.270021143E-19
  1292.5    6.672584269E-19
  1293.5    7.299548307E-19
  1294.5    8.233464570E-19
  1295.5    9.557595224E-19
  1296.5    1.137317004E-18
  1297.5    1.379774273E-18
  1298.5    1.692641527E-18
  1299.5    2.071579043E-18
  1300.5    2.475480782E-18
  1301.5    2.804448894E-18
  1302.5    2.926423473E-18
  1303.5    2.778660915E-18
  1304.5    2.432189322E-18
  1305.5    2.019178616E-18
  1306.5    1.634845099E-18
  1307.5    1.316219322E-18
  1308.5    1.065362989E-18
  1309.5    8.715093059E-19
  1310.5    7.219692798E-19
  1311.5    6.058526243E-19
  1312.5    5.147462100E-19
  1313.5    4.424090984E-19
  1314.5    3.842733985E-19
  1315.5    3.369974246E-19
  1316.5    2.981219964E-19
  1317.5    2.658208382E-19
  1318.5    2.387233223E-19
  1319.5    2.157893712E-19
  1320.5    1.962209995E-19
  1321.5    1.793993758E-19
  1322.5    1.648396597E-19
  1323.5    1.521582817E-19
  1324.5    1.410489995E-19
  1325.5    1.312651971E-19
  1326.5    1.226066694E-19
  1327.5    1.149096592E-19
  1328.5    1.080392770E-19
  1329.5    1.018836816E-19
  1330.5    9.634957503E-20
  1331.5    9.135868706E-20
  1332.5    8.684501149E-20
  1333.5    8.275261733E-20
  1334.5    7.903390435E-20
  1335.5    7.564820399E-20
  1336.5    7.256065086E-20
  1337.5    6.974126798E-20
  1338.5    6.716422179E-20
  1339.5    6.480721329E-20
  1340.5    6.265097887E-20
  1341.5    6.067888055E-20
  1342.5    5.887656943E-20
  1343.5    5.723170991E-20
  1344.5    5.573375494E-20
  1345.5    5.437376454E-20
  1346.5    5.314426196E-20
  1347.5    5.203912298E-20
  1348.5    5.105349548E-20
  1349.5    5.018374735E-20
  1350.5    4.942744180E-20
  1351.5    4.878334066E-20
  1352.5    4.825143686E-20
  1353.5    4.783301899E-20
  1354.5    4.753077224E-20
  1355.5    4.734892180E-20
  1356.5    4.729342748E-20
  1357.5    4.737224100E-20
  1358.5    4.759564203E-20
  1359.5    4.797667411E-20
  1360.5    4.853170949E-20
  1361.5    4.928118206E-20
  1362.5    5.025054230E-20
  1363.5    5.147150826E-20
  1364.5    5.298371564E-20
  1365.5    5.483691163E-20
  1366.5    5.709389685E-20
  1367.5    5.983450728E-20
  1368.5    6.316105611E-20
  1369.5    6.720584337E-20
  1370.5    7.214161759E-20
  1371.5    7.819627382E-20
  1372.5    8.567363674E-20
  1373.5    9.498291984E-20
  1374.5    1.066802684E-19
  1375.5    1.215261793E-19
  1376.5    1.405608355E-19
  1377.5    1.651904171E-19
  1378.5    1.972474414E-19
  1379.5    2.389035983E-19
  1380.5    2.921110997E-19
  1381.5    3.568957946E-19
  1382.5    4.277355246E-19
  1383.5    4.893041832E-19
  1384.5    5.188029830E-19
  1385.5    5.018354674E-19
  1386.5    4.468454957E-19
  1387.5    3.763128579E-19
  1388.5    3.085316965E-19
  1389.5    2.515118324E-19
  1390.5    2.063692277E-19
  1391.5    1.714592745E-19
  1392.5    1.445821563E-19
  1393.5    1.237865426E-19
  1394.5    1.075465430E-19
  1395.5    9.472547493E-20
  1396.5    8.449099535E-20
  1397.5    7.623515392E-20
  1398.5    6.951183181E-20
  1399.5    6.399100574E-20
  1400.5    5.942620030E-20
  1401.5    5.563152437E-20
  1402.5    5.246546220E-20
  1403.5    4.981937416E-20
  1404.5    4.760927926E-20
  1405.5    4.576993572E-20
  1406.5    4.425054387E-20
  1407.5    4.301160663E-20
  1408.5    4.202262659E-20
  1409.5    4.126041639E-20
  1410.5    4.070786754E-20
  1411.5    4.035306960E-20
  1412.5    4.018870560E-20
  1413.5    4.021167412E-20
  1414.5    4.042290746E-20
  1415.5    4.082737031E-20
  1416.5    4.143423702E-20
  1417.5    4.225725863E-20
  1418.5    4.331534494E-20
  1419.5    4.463340378E-20
  1420.5    4.624350097E-20
  1421.5    4.818643299E-20
  1422.5    5.051384358E-20
  1423.5    5.329107088E-20
  1424.5    5.660099090E-20
  1425.5    6.054923813E-20
  1426.5    6.527135170E-20
  1427.5    7.094264201E-20
  1428.5    7.779193397E-20
  1429.5    8.612086839E-20
  1430.5    9.633118636E-20
  1431.5    1.089634129E-19
  1432.5    1.247514856E-19
  1433.5    1.446985607E-19
  1434.5    1.701774428E-19
  1435.5    2.030487403E-19
  1436.5    2.457541724E-19
  1437.5    3.012399785E-19
  1438.5    3.723138540E-19
  1439.5    4.595728317E-19
  1440.5    5.567814528E-19
  1441.5    6.447842059E-19
  1442.5    6.927215814E-19
  1443.5    6.777424118E-19
  1444.5    6.073455149E-19
  1445.5    5.114820957E-19
  1446.5    4.169412316E-19
  1447.5    3.364216689E-19
  1448.5    2.723138644E-19
  1449.5    2.226218571E-19
  1450.5    1.843300963E-19
  1451.5    1.546876107E-19
  1452.5    1.315205698E-19
  1453.5    1.132026981E-19
  1454.5    9.854120024E-20
  1455.5    8.666438815E-20
  1456.5    7.693246006E-20
  1457.5    6.887189033E-20
  1458.5    6.212862413E-20
  1459.5    5.643502317E-20
  1460.5    5.158652490E-20
  1461.5    4.742507568E-20
  1462.5    4.382727855E-20
  1463.5    4.069583467E-20
  1464.5    3.795330132E-20
  1465.5    3.553749311E-20
  1466.5    3.339805973E-20
  1467.5    3.149391434E-20
  1468.5    2.979128275E-20
  1469.5    2.826221019E-20
  1470.5    2.688340847E-20
  1471.5    2.563535853E-20
  1472.5    2.450160636E-20
  1473.5    2.346820660E-20
  1474.5    2.252327957E-20
  1475.5    2.165665646E-20
  1476.5    2.085959310E-20
  1477.5    2.012453787E-20
  1478.5    1.944494228E-20
  1479.5    1.881510558E-20
  1480.5    1.823004665E-20
  1481.5    1.768539782E-20
  1482.5    1.717731647E-20
  1483.5    1.670241108E-20
  1484.5    1.625767915E-20
  1485.5    1.584045481E-20
  1486.5    1.544836447E-20
  1487.5    1.507928911E-20
  1488.5    1.473133218E-20
  1489.5    1.440279203E-20
  1490.5    1.409213830E-20
  1491.5    1.379799158E-20
  1492.5    1.351910578E-20
  1493.5    1.325435292E-20
  1494.5    1.300270986E-20
  1495.5    1.276324674E-20
  1496.5    1.253511694E-20
  1497.5    1.231754819E-20
  1498.5    1.210983484E-20
  1499.5    1.191133100E-20
  1500.5    1.172144454E-20
  1501.5    1.153963177E-20
  1502.5    1.136539269E-20
  1503.5    1.119826679E-20
  1504.5    1.103782939E-20
  1505.5    1.088368824E-20
  1506.5    1.073548059E-20
  1507.5    1.059287052E-20
  1508.5    1.045554659E-20
  1509.5    1.032321966E-20
  1510.5    1.019562102E-20
  1511.5    1.007250062E-20
  1512.5    9.953625528E-21
  1513.5    9.838778511E-21
  1514.5    9.727756776E-21
  1515.5    9.620370800E-21
  1516.5    9.516443291E-21
  1517.5    9.415808230E-21
  1518.5    9.318310008E-21
  1519.5    9.223802637E-21
  1520.5    9.132149029E-21
  1521.5    9.043220339E-21
  1522.5    8.956895365E-21
  1523.5    8.873059998E-21
  1524.5    8.791606719E-21
  1525.5    8.712434134E-21
  1526.5    8.635446553E-21
  1527.5    8.560553599E-21
  1528.5    8.487669844E-21
  1529.5    8.416714487E-21
  1530.5    8.347611041E-21
  1531.5    8.280287055E-21
  1532.5    8.214673855E-21
  1533.5    8.150706301E-21
  1534.5    8.088322564E-21
  1535.5    8.027463922E-21
  1536.5    7.968074568E-21
  1537.5    7.910101432E-21
  1538.5    7.853494018E-21
  1539.5    7.798204246E-21
  1540.5    7.744186315E-21
  1541.5    7.691396568E-21
  1542.5    7.639793369E-21
  1543.5    7.589336986E-21
  1544.5    7.539989485E-21
  1545.5    7.491714631E-21
  1546.5    7.444477791E-21
  1547.5    7.398245847E-21
  1548.5    7.352987118E-21
  1549.5    7.308671277E-21
  1550.5    7.265269283E-21
  1551.5    7.222753313E-21
  1552.5    7.181096698E-21
  1553.5    7.140273862E-21
  1554.5    7.100260272E-21
  1555.5    7.061032376E-21
  1556.5    7.022567564E-21
  1557.5    6.984844113E-21
  1558.5    6.947841150E-21
  1559.5    6.911538606E-21
  1560.5    6.875917180E-21
  1561.5    6.840958299E-21
  1562.5    6.806644090E-21
  1563.5    6.772957340E-21
  1564.5    6.739881471E-21
  1565.5    6.707400505E-21
  1566.5    6.675499044E-21
  1567.5    6.644162236E-21
  1568.5    6.613375758E-21
  1569.5    6.583125787E-21
  1570.5    6.553398980E-21
  1571.5    6.524182454E-21
  1572.5    6.495463763E-21
  1573.5    6.467230883E-21
  1574.5    6.439472193E-21
  1575.5    6.412176456E-21
  1576.5    6.385332806E-21
  1577.5    6.358930729E-21
  1578.5    6.332960053E-21
  1579.5    6.307410931E-21
  1580.5    6.282273826E-21
  1581.5    6.257539505E-21
  1582.5    6.233199020E-21
  1583.5    6.209243702E-21
  1584.5    6.185665147E-21
  1585.5    6.162455206E-21
  1586.5    6.139605977E-21
  1587.5    6.117109793E-21
  1588.5    6.094959216E-21
  1589.5    6.073147026E-21
  1590.5    6.051666213E-21
  1591.5    6.030509972E-21
  1592.5    6.009671692E-21
  1593.5    5.989144949E-21
  1594.5    5.968923504E-21
  1595.5    5.949001290E-21
  1596.5    5.929372411E-21
  1597.5    5.910031132E-21
  1598.5    5.890971875E-21
  1599.5    5.872189216E-21
  1600.5    5.853677875E-21
  1601.5    5.835432715E-21
  1602.5    5.817448733E-21
  1603.5    5.799721062E-21
  1604.5    5.782244959E-21
  1605.5    5.765015805E-21
  1606.5    5.748029100E-21
  1607.5    5.731280462E-21
  1608.5    5.714765617E-21
  1609.5    5.698480399E-21
  1610.5    5.682420750E-21
  1611.5    5.666582709E-21
  1612.5    5.650962414E-21
  1613.5    5.635556099E-21
  1614.5    5.620360089E-21
  1615.5    5.605370798E-21
  1616.5    5.590584726E-21
  1617.5    5.575998456E-21
  1618.5    5.561608653E-21
  1619.5    5.547412061E-21
  1620.5    5.533405498E-21
  1621.5    5.519585858E-21
  1622.5    5.505950106E-21
  1623.5    5.492495276E-21
  1624.5    5.479218471E-21
  1625.5    5.466116858E-21
  1626.5    5.453187669E-21
  1627.5    5.440428196E-21
  1628.5    5.427835794E-21
  1629.5    5.415407874E-21
  1630.5    5.403141905E-21
  1631.5    5.391035410E-21
  1632.5    5.379085966E-21
  1633.5    5.367291203E-21
  1634.5    5.355648800E-21
  1635.5    5.344156488E-21
  1636.5    5.332812044E-21
  1637.5    5.321613291E-21
  1638.5    5.310558100E-21
  1639.5    5.299644383E-21
  1640.5    5.288870097E-21
  1641.5    5.278233242E-21
  1642.5    5.267731856E-21
  1643.5    5.257364019E-21
  1644.5    5.247127849E-21
  1645.5    5.237021500E-21
  1646.5    5.227043166E-21
  1647.5    5.217191074E-21
  1648.5    5.207463488E-21
  1649.5    5.197858705E-21
  1650.5    5.188375055E-21
  1651.5    5.179010900E-21
  1652.5    5.169764635E-21
  1653.5    5.160634684E-21
  1654.5    5.151619503E-21
  1655.5    5.142717575E-21
  1656.5    5.133927415E-21
  1657.5    5.125247561E-21
  1658.5    5.116676583E-21
  1659.5    5.108213074E-21
  1660.5    5.099855656E-21
  1661.5    5.091602974E-21
  1662.5    5.083453698E-21
  1663.5    5.075406524E-21
  1664.5    5.067460170E-21
  1665.5    5.059613376E-21
  1666.5    5.051864908E-21
  1667.5    5.044213550E-21
  1668.5    5.036658111E-21
  1669.5    5.029197419E-21
  1670.5    5.021830323E-21
  1671.5    5.014555692E-21
  1672.5    5.007372415E-21
  1673.5    5.000279401E-21
  1674.5    4.993275575E-21
  1675.5    4.986359884E-21
  1676.5    4.979531290E-21
  1677.5    4.972788775E-21
  1678.5    4.966131337E-21
  1679.5    4.959557990E-21
  1680.5    4.953067765E-21
  1681.5    4.946659712E-21
  1682.5    4.940332892E-21
  1683.5    4.934086384E-21
  1684.5    4.927919284E-21
  1685.5    4.921830699E-21
  1686.5    4.915819752E-21
  1687.5    4.909885582E-21
  1688.5    4.904027340E-21
  1689.5    4.898244191E-21
  1690.5    4.892535313E-21
  1691.5    4.886899898E-21
  1692.5    4.881337151E-21
  1693.5    4.875846288E-21
  1694.5    4.870426539E-21
  1695.5    4.865077146E-21
  1696.5    4.859797361E-21
  1697.5    4.854586449E-21
  1698.5    4.849443687E-21
  1699.5    4.844368361E-21
  1700.5    4.839359771E-21
  1701.5    4.834417226E-21
  1702.5    4.829540045E-21
  1703.5    4.824727557E-21
  1704.5    4.819979104E-21
  1705.5    4.815294034E-21
  1706.5    4.810671709E-21
  1707.5    4.806111496E-21
  1708.5    4.801612775E-21
  1709.5    4.797174934E-21
  1710.5    4.792797369E-21
  1711.5    4.788479486E-21
  1712.5    4.784220700E-21
  1713.5    4.780020434E-21
  1714.5    4.775878120E-21
  1715.5    4.771793196E-21
  1716.5    4.767765111E-21
  1717.5    4.763793320E-21
  1718.5    4.759877287E-21
  1719.5    4.756016483E-21
  1720.5    4.752210387E-21
  1721.5    4.748458485E-21
  1722.5    4.744760270E-21
  1723.5    4.741115243E-21
  1724.5    4.737522911E-21
  1725.5    4.733982788E-21
  1726.5    4.730494396E-21
  1727.5    4.727057263E-21
  1728.5    4.723670922E-21
  1729.5    4.720334914E-21
  1730.5    4.717048788E-21
  1731.5    4.713812095E-21
  1732.5    4.710624395E-21
  1733.5    4.707485253E-21
  1734.5    4.704394242E-21
  1735.5    4.701350937E-21
  1736.5    4.698354922E-21
  1737.5    4.695405784E-21
  1738.5    4.692503119E-21
  1739.5    4.689646524E-21
  1740.5    4.686835605E-21
  1741.5    4.684069972E-21
  1742.5    4.681349239E-21
  1743.5    4.678673027E-21
  1744.5    4.676040961E-21
  1745.5    4.673452670E-21
  1746.5    4.670907790E-21
  1747.5    4.668405960E-21
  1748.5    4.665946824E-21
  1749.5    4.663530032E-21
  1750.5    4.661155237E-21
  1751.5    4.658822096E-21
  1752.5    4.656530272E-21
  1753.5    4.654279432E-21
  1754.5    4.652069245E-21
  1755.5    4.649899389E-21
  1756.5    4.647769540E-21
  1757.5    4.645679384E-21
  1758.5    4.643628606E-21
  1759.5    4.641616899E-21
  1760.5    4.639643956E-21
  1761.5    4.637709478E-21
  1762.5    4.635813166E-21
  1763.5    4.633954727E-21
  1764.5    4.632133871E-21
  1765.5    4.630350311E-21
  1766.5    4.628603765E-21
  1767.5    4.626893953E-21
  1768.5    4.625220599E-21
  1769.5    4.623583430E-21
  1770.5    4.621982178E-21
  1771.5    4.620416576E-21
  1772.5    4.618886362E-21
  1773.5    4.617391275E-21
  1774.5    4.615931060E-21
  1775.5    4.614505463E-21
  1776.5    4.613114234E-21
  1777.5    4.611757126E-21
  1778.5    4.610433894E-21
  1779.5    4.609144297E-21
  1780.5    4.607888096E-21
  1781.5    4.606665057E-21
  1782.5    4.605474945E-21
  1783.5    4.604317532E-21
  1784.5    4.603192589E-21
  1785.5    4.602099892E-21
  1786.5    4.601039219E-21
  1787.5    4.600010351E-21
  1788.5    4.599013070E-21
  1789.5    4.598047162E-21
  1790.5    4.597112417E-21
  1791.5    4.596208623E-21
  1792.5    4.595335574E-21
  1793.5    4.594493067E-21
  1794.5    4.593680898E-21
  1795.5    4.592898868E-21
  1796.5    4.592146779E-21
  1797.5    4.591424437E-21
  1798.5    4.590731648E-21
  1799.5    4.590068221E-21
  1800.5    4.589433969E-21
  1801.5    4.588828703E-21
  1802.5    4.588252242E-21
  1803.5    4.587704401E-21
  1804.5    4.587185001E-21
  1805.5    4.586693864E-21
  1806.5    4.586230813E-21
  1807.5    4.585795676E-21
  1808.5    4.585388279E-21
  1809.5    4.585008452E-21
  1810.5    4.584656028E-21
  1811.5    4.584330839E-21
  1812.5    4.584032722E-21
  1813.5    4.583761514E-21
  1814.5    4.583517054E-21
  1815.5    4.583299182E-21
  1816.5    4.583107742E-21
  1817.5    4.582942578E-21
  1818.5    4.582803537E-21
  1819.5    4.582690465E-21
  1820.5    4.582603213E-21
  1821.5    4.582541633E-21
  1822.5    4.582505576E-21
  1823.5    4.582494898E-21
  1824.5    4.582509455E-21
  1825.5    4.582549104E-21
  1826.5    4.582613704E-21
  1827.5    4.582703117E-21
  1828.5    4.582817205E-21
  1829.5    4.582955831E-21
  1830.5    4.583118862E-21
  1831.5    4.583306163E-21
  1832.5    4.583517603E-21
  1833.5    4.583753052E-21
  1834.5    4.584012381E-21
  1835.5    4.584295462E-21
  1836.5    4.584602170E-21
  1837.5    4.584932379E-21
  1838.5    4.585285966E-21
  1839.5    4.585662809E-21
  1840.5    4.586062788E-21
  1841.5    4.586485783E-21
  1842.5    4.586931675E-21
  1843.5    4.587400348E-21
  1844.5    4.587891687E-21
  1845.5    4.588405577E-21
  1846.5    4.588941905E-21
  1847.5    4.589500558E-21
  1848.5    4.590081427E-21
  1849.5    4.590684402E-21
  1850.5    4.591309374E-21
  1851.5    4.591956236E-21
  1852.5    4.592624882E-21
  1853.5    4.593315207E-21
  1854.5    4.594027108E-21
  1855.5    4.594760482E-21
  1856.5    4.595515226E-21
  1857.5    4.596291242E-21
  1858.5    4.597088428E-21
  1859.5    4.597906688E-21
  1860.5    4.598745923E-21
  1861.5    4.599606037E-21
  1862.5    4.600486935E-21
  1863.5    4.601388523E-21
  1864.5    4.602310707E-21
  1865.5    4.603253396E-21
  1866.5    4.604216498E-21
  1867.5    4.605199922E-21
  1868.5    4.606203580E-21
  1869.5    4.607227383E-21
  1870.5    4.608271243E-21
  1871.5    4.609335075E-21
  1872.5    4.610418791E-21
  1873.5    4.611522309E-21
  1874.5    4.612645543E-21
  1875.5    4.613788411E-21
  1876.5    4.614950832E-21
  1877.5    4.616132723E-21
  1878.5    4.617334005E-21
  1879.5    4.618554598E-21
  1880.5    4.619794423E-21
  1881.5    4.621053403E-21
  1882.5    4.622331461E-21
  1883.5    4.623628521E-21
  1884.5    4.624944507E-21
  1885.5    4.626279345E-21
  1886.5    4.627632961E-21
  1887.5    4.629005283E-21
  1888.5    4.630396237E-21
  1889.5    4.631805754E-21
  1890.5    4.633233761E-21
  1891.5    4.634680190E-21
  1892.5    4.636144971E-21
  1893.5    4.637628036E-21
  1894.5    4.639129317E-21
  1895.5    4.640648747E-21
  1896.5    4.642186260E-21
  1897.5    4.643741791E-21
  1898.5    4.645315274E-21
  1899.5    4.646906646E-21
  1900.5    4.648515843E-21
  1901.5    4.650142803E-21
  1902.5    4.651787463E-21
  1903.5    4.653449762E-21
  1904.5    4.655129639E-21
  1905.5    4.656827034E-21
  1906.5    4.658541888E-21
  1907.5    4.660274143E-21
  1908.5    4.662023739E-21
  1909.5    4.663790619E-21
  1910.5    4.665574727E-21
  1911.5    4.667376006E-21
  1912.5    4.669194400E-21
  1913.5    4.671029855E-21
  1914.5    4.672882316E-21
  1915.5    4.674751729E-21
  1916.5    4.676638041E-21
  1917.5    4.678541200E-21
  1918.5    4.680461152E-21
  1919.5    4.682397847E-21
  1920.5    4.684351233E-21
  1921.5    4.686321261E-21
  1922.5    4.688307880E-21
  1923.5    4.690311041E-21
  1924.5    4.692330696E-21
  1925.5    4.694366796E-21
  1926.5    4.696419293E-21
  1927.5    4.698488141E-21
  1928.5    4.700573292E-21
  1929.5    4.702674701E-21
  1930.5    4.704792322E-21
  1931.5    4.706926111E-21
  1932.5    4.709076021E-21
  1933.5    4.711242011E-21
  1934.5    4.713424035E-21
  1935.5    4.715622052E-21
  1936.5    4.717836018E-21
  1937.5    4.720065891E-21
  1938.5    4.722311630E-21
  1939.5    4.724573194E-21
  1940.5    4.726850542E-21
  1941.5    4.729143634E-21
  1942.5    4.731452430E-21
  1943.5    4.733776891E-21
  1944.5    4.736116979E-21
  1945.5    4.738472654E-21
  1946.5    4.740843880E-21
  1947.5    4.743230618E-21
  1948.5    4.745632833E-21
  1949.5    4.748050486E-21
  1950.5    4.750483543E-21
  1951.5    4.752931967E-21
  1952.5    4.755395724E-21
  1953.5    4.757874778E-21
  1954.5    4.760369095E-21
  1955.5    4.762878641E-21
  1956.5    4.765403383E-21
  1957.5    4.767943288E-21
  1958.5    4.770498322E-21
  1959.5    4.773068454E-21
  1960.5    4.775653651E-21
  1961.5    4.778253882E-21
  1962.5    4.780869116E-21
  1963.5    4.783499323E-21
  1964.5    4.786144470E-21
  1965.5    4.788804530E-21
  1966.5    4.791479472E-21
  1967.5    4.794169268E-21
  1968.5    4.796873887E-21
  1969.5    4.799593302E-21
  1970.5    4.802327485E-21
  1971.5    4.805076408E-21
  1972.5    4.807840043E-21
  1973.5    4.810618364E-21
  1974.5    4.813411345E-21
  1975.5    4.816218958E-21
  1976.5    4.819041177E-21
  1977.5    4.821877979E-21
  1978.5    4.824729336E-21
  1979.5    4.827595225E-21
  1980.5    4.830475620E-21
  1981.5    4.833370498E-21
  1982.5    4.836279834E-21
  1983.5    4.839203606E-21
  1984.5    4.842141789E-21
  1985.5    4.845094362E-21
  1986.5    4.848061302E-21
  1987.5    4.851042586E-21
  1988.5    4.854038193E-21
  1989.5    4.857048100E-21
  1990.5    4.860072288E-21
  1991.5    4.863110734E-21
  1992.5    4.866163419E-21
  1993.5    4.869230322E-21
  1994.5    4.872311423E-21
  1995.5    4.875406703E-21
  1996.5    4.878516142E-21
  1997.5    4.881639720E-21
  1998.5    4.884777421E-21
  1999.5    4.887929224E-21
  2000.5    4.891095111E-21
  2001.5    4.894275066E-21
  2002.5    4.897469070E-21
  2003.5    4.900677106E-21
  2004.5    4.903899157E-21
  2005.5    4.907135206E-21
  2006.5    4.910385238E-21
  2007.5    4.913649235E-21
  2008.5    4.916927182E-21
  2009.5    4.920219064E-21
  2010.5    4.923524865E-21
  2011.5    4.926844570E-21
  2012.5    4.930178165E-21
  2013.5    4.933525634E-21
  2014.5    4.936886965E-21
  2015.5    4.940262142E-21
  2016.5    4.943651153E-21
  2017.5    4.947053984E-21
  2018.5    4.950470621E-21
  2019.5    4.953901052E-21
  2020.5    4.957345265E-21
  2021.5    4.960803247E-21
  2022.5    4.964274985E-21
  2023.5    4.967760469E-21
  2024.5    4.971259687E-21
  2025.5    4.974772626E-21
  2026.5    4.978299277E-21
  2027.5    4.981839628E-21
  2028.5    4.985393670E-21
  2029.5    4.988961390E-21
  2030.5    4.992542781E-21
  2031.5    4.996137831E-21
  2032.5    4.999746531E-21
  2033.5    5.003368871E-21
  2034.5    5.007004844E-21
  2035.5    5.010654439E-21
  2036.5    5.014317649E-21
  2037.5    5.017994464E-21
  2038.5    5.021684878E-21
  2039.5    5.025388881E-21
  2040.5    5.029106466E-21
  2041.5    5.032837625E-21
  2042.5    5.036582353E-21
  2043.5    5.040340640E-21
  2044.5    5.044112482E-21
  2045.5    5.047897871E-21
  2046.5    5.051696800E-21
  2047.5    5.055509265E-21
  2048.5    5.059335258E-21
  2049.5    5.063174775E-21
  2050.5    5.067027809E-21
  2051.5    5.070894356E-21
  2052.5    5.074774411E-21
  2053.5    5.078667969E-21
  2054.5    5.082575025E-21
  2055.5    5.086495576E-21
  2056.5    5.090429616E-21
  2057.5    5.094377142E-21
  2058.5    5.098338151E-21
  2059.5    5.102312639E-21
  2060.5    5.106300602E-21
  2061.5    5.110302038E-21
  2062.5    5.114316943E-21
  2063.5    5.118345315E-21
  2064.5    5.122387152E-21
  2065.5    5.126442452E-21
  2066.5    5.130511211E-21
  2067.5    5.134593429E-21
  2068.5    5.138689104E-21
  2069.5    5.142798234E-21
  2070.5    5.146920818E-21
  2071.5    5.151056856E-21
  2072.5    5.155206346E-21
  2073.5    5.159369287E-21
  2074.5    5.163545680E-21
  2075.5    5.167735523E-21
  2076.5    5.171938818E-21
  2077.5    5.176155563E-21
  2078.5    5.180385760E-21
  2079.5    5.184629409E-21
  2080.5    5.188886511E-21
  2081.5    5.193157066E-21
  2082.5    5.197441076E-21
  2083.5    5.201738541E-21
  2084.5    5.206049464E-21
  2085.5    5.210373847E-21
  2086.5    5.214711690E-21
  2087.5    5.219062996E-21
  2088.5    5.223427768E-21
  2089.5    5.227806007E-21
  2090.5    5.232197716E-21
  2091.5    5.236602898E-21
  2092.5    5.241021556E-21
  2093.5    5.245453694E-21
  2094.5    5.249899314E-21
  2095.5    5.254358420E-21
  2096.5    5.258831015E-21
  2097.5    5.263317104E-21
  2098.5    5.267816690E-21
  2099.5    5.272329779E-21
  2100.5    5.276856373E-21
  2101.5    5.281396478E-21
  2102.5    5.285950099E-21
  2103.5    5.290517240E-21
  2104.5    5.295097907E-21
  2105.5    5.299692104E-21
  2106.5    5.304299838E-21
  2107.5    5.308921114E-21
  2108.5    5.313555937E-21
  2109.5    5.318204314E-21
  2110.5    5.322866251E-21
  2111.5    5.327541754E-21
  2112.5    5.332230830E-21
  2113.5    5.336933485E-21
  2114.5    5.341649726E-21
  2115.5    5.346379561E-21
  2116.5    5.351122995E-21
  2117.5    5.355880038E-21
  2118.5    5.360650695E-21
  2119.5    5.365434975E-21
  2120.5    5.370232886E-21
  2121.5    5.375044436E-21
  2122.5    5.379869632E-21
  2123.5    5.384708483E-21
  2124.5    5.389560998E-21
  2125.5    5.394427186E-21
  2126.5    5.399307055E-21
  2127.5    5.404200613E-21
  2128.5    5.409107872E-21
  2129.5    5.414028838E-21
  2130.5    5.418963523E-21
  2131.5    5.423911936E-21
  2132.5    5.428874086E-21
  2133.5    5.433849984E-21
  2134.5    5.438839640E-21
  2135.5    5.443843064E-21
  2136.5    5.448860266E-21
  2137.5    5.453891257E-21
  2138.5    5.458936048E-21
  2139.5    5.463994650E-21
  2140.5    5.469067073E-21
  2141.5    5.474153330E-21
  2142.5    5.479253432E-21
  2143.5    5.484367389E-21
  2144.5    5.489495215E-21
  2145.5    5.494636920E-21
  2146.5    5.499792517E-21
  2147.5    5.504962018E-21
  2148.5    5.510145435E-21
  2149.5    5.515342781E-21
  2150.5    5.520554069E-21
  2151.5    5.525779311E-21
  2152.5    5.531018520E-21
  2153.5    5.536271710E-21
  2154.5    5.541538894E-21
  2155.5    5.546820085E-21
  2156.5    5.552115297E-21
  2157.5    5.557424544E-21
  2158.5    5.562747839E-21
  2159.5    5.568085197E-21
  2160.5    5.573436631E-21
  2161.5    5.578802157E-21
  2162.5    5.584181789E-21
  2163.5    5.589575541E-21
  2164.5    5.594983428E-21
  2165.5    5.600405466E-21
  2166.5    5.605841669E-21
  2167.5    5.611292053E-21
  2168.5    5.616756633E-21
  2169.5    5.622235424E-21
  2170.5    5.627728444E-21
  2171.5    5.633235706E-21
  2172.5    5.638757229E-21
  2173.5    5.644293027E-21
  2174.5    5.649843117E-21
  2175.5    5.655407516E-21
  2176.5    5.660986240E-21
  2177.5    5.666579306E-21
  2178.5    5.672186731E-21
  2179.5    5.677808532E-21
  2180.5    5.683444727E-21
  2181.5    5.689095333E-21
  2182.5    5.694760367E-21
  2183.5    5.700439847E-21
  2184.5    5.706133792E-21
  2185.5    5.711842219E-21
  2186.5    5.717565145E-21
  2187.5    5.723302591E-21
  2188.5    5.729054573E-21
  2189.5    5.734821112E-21
  2190.5    5.740602224E-21
  2191.5    5.746397931E-21
  2192.5    5.752208249E-21
  2193.5    5.758033200E-21
  2194.5    5.763872801E-21
  2195.5    5.769727074E-21
  2196.5    5.775596036E-21
  2197.5    5.781479709E-21
  2198.5    5.787378112E-21
  2199.5    5.793291265E-21
  2200.5    5.799219189E-21
  2201.5    5.805161903E-21
  2202.5    5.811119429E-21
  2203.5    5.817091788E-21
  2204.5    5.823079000E-21
  2205.5    5.829081086E-21
  2206.5    5.835098067E-21
  2207.5    5.841129965E-21
  2208.5    5.847176801E-21
  2209.5    5.853238597E-21
  2210.5    5.859315375E-21
  2211.5    5.865407156E-21
  2212.5    5.871513963E-21
  2213.5    5.877635817E-21
  2214.5    5.883772742E-21
  2215.5    5.889924760E-21
  2216.5    5.896091893E-21
  2217.5    5.902274164E-21
  2218.5    5.908471596E-21
  2219.5    5.914684213E-21
  2220.5    5.920912038E-21
  2221.5    5.927155094E-21
  2222.5    5.933413404E-21
  2223.5    5.939686993E-21
  2224.5    5.945975884E-21
  2225.5    5.952280101E-21
  2226.5    5.958599669E-21
  2227.5    5.964934612E-21
  2228.5    5.971284954E-21
  2229.5    5.977650721E-21
  2230.5    5.984031936E-21
  2231.5    5.990428624E-21
  2232.5    5.996840812E-21
  2233.5    6.003268524E-21
  2234.5    6.009711785E-21
  2235.5    6.016170621E-21
  2236.5    6.022645058E-21
  2237.5    6.029135122E-21
  2238.5    6.035640838E-21
  2239.5    6.042162233E-21
  2240.5    6.048699333E-21
  2241.5    6.055252165E-21
  2242.5    6.061820754E-21
  2243.5    6.068405129E-21
  2244.5    6.075005316E-21
  2245.5    6.081621341E-21
  2246.5    6.088253233E-21
  2247.5    6.094901018E-21
  2248.5    6.101564725E-21
  2249.5    6.108244380E-21
  2250.5    6.114940012E-21
  2251.5    6.121651649E-21
  2252.5    6.128379319E-21
  2253.5    6.135123050E-21
  2254.5    6.141882870E-21
  2255.5    6.148658809E-21
  2256.5    6.155450894E-21
  2257.5    6.162259156E-21
  2258.5    6.169083623E-21
  2259.5    6.175924324E-21
  2260.5    6.182781289E-21
  2261.5    6.189654548E-21
  2262.5    6.196544129E-21
  2263.5    6.203450063E-21
  2264.5    6.210372380E-21
  2265.5    6.217311111E-21
  2266.5    6.224266285E-21
  2267.5    6.231237933E-21
  2268.5    6.238226085E-21
  2269.5    6.245230774E-21
  2270.5    6.252252028E-21
  2271.5    6.259289881E-21
  2272.5    6.266344362E-21
  2273.5    6.273415504E-21
  2274.5    6.280503338E-21
  2275.5    6.287607896E-21
  2276.5    6.294729209E-21
  2277.5    6.301867311E-21
  2278.5    6.309022233E-21
  2279.5    6.316194007E-21
  2280.5    6.323382667E-21
  2281.5    6.330588244E-21
  2282.5    6.337810773E-21
  2283.5    6.345050286E-21
  2284.5    6.352306815E-21
  2285.5    6.359580396E-21
  2286.5    6.366871061E-21
  2287.5    6.374178843E-21
  2288.5    6.381503778E-21
  2289.5    6.388845899E-21
  2290.5    6.396205239E-21
  2291.5    6.403581835E-21
  2292.5    6.410975719E-21
  2293.5    6.418386928E-21
  2294.5    6.425815495E-21
  2295.5    6.433261456E-21
  2296.5    6.440724846E-21
  2297.5    6.448205701E-21
  2298.5    6.455704055E-21
  2299.5    6.463219946E-21
  2300.5    6.470753408E-21
  2301.5    6.478304478E-21
  2302.5    6.485873192E-21
  2303.5    6.493459586E-21
  2304.5    6.501063698E-21
  2305.5    6.508685563E-21
  2306.5    6.516325219E-21
  2307.5    6.523982703E-21
  2308.5    6.531658052E-21
  2309.5    6.539351303E-21
  2310.5    6.547062495E-21
  2311.5    6.554791665E-21
  2312.5    6.562538850E-21
  2313.5    6.570304090E-21
  2314.5    6.578087422E-21
  2315.5    6.585888885E-21
  2316.5    6.593708517E-21
  2317.5    6.601546358E-21
  2318.5    6.609402446E-21
  2319.5    6.617276821E-21
  2320.5    6.625169522E-21
  2321.5    6.633080588E-21
  2322.5    6.641010060E-21
  2323.5    6.648957976E-21
  2324.5    6.656924378E-21
  2325.5    6.664909306E-21
  2326.5    6.672912799E-21
  2327.5    6.680934899E-21
  2328.5    6.688975646E-21
  2329.5    6.697035082E-21
  2330.5    6.705113248E-21
  2331.5    6.713210184E-21
  2332.5    6.721325933E-21
  2333.5    6.729460535E-21
  2334.5    6.737614034E-21
  2335.5    6.745786472E-21
  2336.5    6.753977889E-21
  2337.5    6.762188330E-21
  2338.5    6.770417836E-21
  2339.5    6.778666451E-21
  2340.5    6.786934217E-21
  2341.5    6.795221177E-21
  2342.5    6.803527376E-21
  2343.5    6.811852856E-21
  2344.5    6.820197662E-21
  2345.5    6.828561838E-21
  2346.5    6.836945426E-21
  2347.5    6.845348473E-21
  2348.5    6.853771022E-21
  2349.5    6.862213119E-21
  2350.5    6.870674807E-21
  2351.5    6.879156133E-21
  2352.5    6.887657141E-21
  2353.5    6.896177878E-21
  2354.5    6.904718388E-21
  2355.5    6.913278718E-21
  2356.5    6.921858914E-21
  2357.5    6.930459021E-21
  2358.5    6.939079088E-21
  2359.5    6.947719160E-21
  2360.5    6.956379284E-21
  2361.5    6.965059507E-21
  2362.5    6.973759877E-21
  2363.5    6.982480441E-21
  2364.5    6.991221247E-21
  2365.5    6.999982343E-21
  2366.5    7.008763776E-21
  2367.5    7.017565595E-21
  2368.5    7.026387850E-21
  2369.5    7.035230587E-21
  2370.5    7.044093857E-21
  2371.5    7.052977708E-21
  2372.5    7.061882190E-21
  2373.5    7.070807353E-21
  2374.5    7.079753245E-21
  2375.5    7.088719918E-21
  2376.5    7.097707420E-21
  2377.5    7.106715804E-21
  2378.5    7.115745118E-21
  2379.5    7.124795415E-21
  2380.5    7.133866744E-21
  2381.5    7.142959158E-21
  2382.5    7.152072708E-21
  2383.5    7.161207445E-21
  2384.5    7.170363421E-21
  2385.5    7.179540689E-21
  2386.5    7.188739301E-21
  2387.5    7.197959308E-21
  2388.5    7.207200765E-21
  2389.5    7.216463724E-21
  2390.5    7.225748238E-21
  2391.5    7.235054360E-21
  2392.5    7.244382145E-21
  2393.5    7.253731646E-21
  2394.5    7.263102917E-21
  2395.5    7.272496013E-21
  2396.5    7.281910988E-21
  2397.5    7.291347896E-21
  2398.5    7.300806794E-21
  2399.5    7.310287735E-21
  2400.5    7.319790776E-21
  2401.5    7.329315972E-21
  2402.5    7.338863379E-21
  2403.5    7.348433053E-21
  2404.5    7.358025051E-21
  2405.5    7.367639429E-21
  2406.5    7.377276244E-21
  2407.5    7.386935554E-21
  2408.5    7.396617414E-21
  2409.5    7.406321884E-21
  2410.5    7.416049020E-21
  2411.5    7.425798881E-21
  2412.5    7.435571525E-21
  2413.5    7.445367011E-21
  2414.5    7.455185397E-21
  2415.5    7.465026742E-21
  2416.5    7.474891106E-21
  2417.5    7.484778548E-21
  2418.5    7.494689127E-21
  2419.5    7.504622904E-21
  2420.5    7.514579939E-21
  2421.5    7.524560292E-21
  2422.5    7.534564024E-21
  2423.5    7.544591196E-21
  2424.5    7.554641869E-21
  2425.5    7.564716105E-21
  2426.5    7.574813966E-21
  2427.5    7.584935512E-21
  2428.5    7.595080807E-21
  2429.5    7.605249913E-21
  2430.5    7.615442893E-21
  2431.5    7.625659810E-21
  2432.5    7.635900726E-21
  2433.5    7.646165706E-21
  2434.5    7.656454813E-21
  2435.5    7.666768112E-21
  2436.5    7.677105666E-21
  2437.5    7.687467540E-21
  2438.5    7.697853799E-21
  2439.5    7.708264508E-21
  2440.5    7.718699733E-21
  2441.5    7.729159539E-21
  2442.5    7.739643991E-21
  2443.5    7.750153157E-21
  2444.5    7.760687102E-21
  2445.5    7.771245893E-21
  2446.5    7.781829598E-21
  2447.5    7.792438283E-21
  2448.5    7.803072016E-21
  2449.5    7.813730864E-21
  2450.5    7.824414897E-21
  2451.5    7.835124182E-21
  2452.5    7.845858788E-21
  2453.5    7.856618783E-21
  2454.5    7.867404238E-21
  2455.5    7.878215222E-21
  2456.5    7.889051803E-21
  2457.5    7.899914053E-21
  2458.5    7.910802042E-21
  2459.5    7.921715841E-21
  2460.5    7.932655519E-21
  2461.5    7.943621150E-21
  2462.5    7.954612803E-21
  2463.5    7.965630552E-21
  2464.5    7.976674467E-21
  2465.5    7.987744622E-21
  2466.5    7.998841089E-21
  2467.5    8.009963942E-21
  2468.5    8.021113253E-21
  2469.5    8.032289096E-21
  2470.5    8.043491545E-21
  2471.5    8.054720674E-21
  2472.5    8.065976559E-21
  2473.5    8.077259273E-21
  2474.5    8.088568891E-21
  2475.5    8.099905490E-21
  2476.5    8.111269145E-21
  2477.5    8.122659932E-21
  2478.5    8.134077928E-21
  2479.5    8.145523209E-21
  2480.5    8.156995852E-21
  2481.5    8.168495934E-21
  2482.5    8.180023534E-21
  2483.5    8.191578729E-21
  2484.5    8.203161598E-21
  2485.5    8.214772219E-21
  2486.5    8.226410671E-21
  2487.5    8.238077033E-21
  2488.5    8.249771386E-21
  2489.5    8.261493808E-21
  2490.5    8.273244381E-21
  2491.5    8.285023185E-21
  2492.5    8.296830300E-21
  2493.5    8.308665809E-21
  2494.5    8.320529792E-21
  2495.5    8.332422333E-21
  2496.5    8.344343512E-21
  2497.5    8.356293413E-21
  2498.5    8.368272118E-21
  2499.5    8.380279712E-21
  2500.5    8.392316278E-21
  2501.5    8.404381899E-21
  2502.5    8.416476660E-21
  2503.5    8.428600646E-21
  2504.5    8.440753943E-21
  2505.5    8.452936634E-21
  2506.5    8.465148807E-21
  2507.5    8.477390547E-21
  2508.5    8.489661942E-21
  2509.5    8.501963077E-21
  2510.5    8.514294040E-21
  2511.5    8.526654919E-21
  2512.5    8.539045802E-21
  2513.5    8.551466777E-21
  2514.5    8.563917932E-21
  2515.5    8.576399358E-21
  2516.5    8.588911143E-21
  2517.5    8.601453377E-21
  2518.5    8.614026151E-21
  2519.5    8.626629555E-21
  2520.5    8.639263680E-21
  2521.5    8.651928618E-21
  2522.5    8.664624460E-21
  2523.5    8.677351298E-21
  2524.5    8.690109226E-21
  2525.5    8.702898335E-21
  2526.5    8.715718720E-21
  2527.5    8.728570474E-21
  2528.5    8.741453691E-21
  2529.5    8.754368466E-21
  2530.5    8.767314894E-21
  2531.5    8.780293070E-21
  2532.5    8.793303090E-21
  2533.5    8.806345049E-21
  2534.5    8.819419045E-21
  2535.5    8.832525175E-21
  2536.5    8.845663535E-21
  2537.5    8.858834225E-21
  2538.5    8.872037341E-21
  2539.5    8.885272983E-21
  2540.5    8.898541250E-21
  2541.5    8.911842241E-21
  2542.5    8.925176056E-21
  2543.5    8.938542796E-21
  2544.5    8.951942561E-21
  2545.5    8.965375452E-21
  2546.5    8.978841572E-21
  2547.5    8.992341023E-21
  2548.5    9.005873906E-21
  2549.5    9.019440325E-21
  2550.5    9.033040383E-21
  2551.5    9.046674185E-21
  2552.5    9.060341834E-21
  2553.5    9.074043436E-21
  2554.5    9.087779095E-21
  2555.5    9.101548918E-21
  2556.5    9.115353010E-21
  2557.5    9.129191478E-21
  2558.5    9.143064430E-21
  2559.5    9.156971973E-21
  2560.5    9.170914214E-21
  2561.5    9.184891263E-21
  2562.5    9.198903228E-21
  2563.5    9.212950219E-21
  2564.5    9.227032345E-21
  2565.5    9.241149718E-21
  2566.5    9.255302448E-21
  2567.5    9.269490647E-21
  2568.5    9.283714426E-21
  2569.5    9.297973898E-21
  2570.5    9.312269176E-21
  2571.5    9.326600373E-21
  2572.5    9.340967603E-21
  2573.5    9.355370981E-21
  2574.5    9.369810621E-21
  2575.5    9.384286639E-21
  2576.5    9.398799150E-21
  2577.5    9.413348272E-21
  2578.5    9.427934121E-21
  2579.5    9.442556815E-21
  2580.5    9.457216472E-21
  2581.5    9.471913210E-21
  2582.5    9.486647148E-21
  2583.5    9.501418406E-21
  2584.5    9.516227105E-21
  2585.5    9.531073365E-21
  2586.5    9.545957306E-21
  2587.5    9.560879052E-21
  2588.5    9.575838725E-21
  2589.5    9.590836446E-21
  2590.5    9.605872340E-21
  2591.5    9.620946532E-21
  2592.5    9.636059144E-21
  2593.5    9.651210304E-21
  2594.5    9.666400135E-21
  2595.5    9.681628766E-21
  2596.5    9.696896322E-21
  2597.5    9.712202931E-21
  2598.5    9.727548721E-21
  2599.5    9.742933821E-21
  2600.5    9.758358360E-21
  2601.5    9.773822468E-21
  2602.5    9.789326276E-21
  2603.5    9.804869914E-21
  2604.5    9.820453514E-21
  2605.5    9.836077209E-21
  2606.5    9.851741131E-21
  2607.5    9.867445414E-21
  2608.5    9.883190192E-21
  2609.5    9.898975599E-21
  2610.5    9.914801772E-21
  2611.5    9.930668846E-21
  2612.5    9.946576958E-21
  2613.5    9.962526246E-21
  2614.5    9.978516847E-21
  2615.5    9.994548899E-21
  2616.5    1.001062254E-20
  2617.5    1.002673792E-20
  2618.5    1.004289516E-20
  2619.5    1.005909442E-20
  2620.5    1.007533584E-20
  2621.5    1.009161955E-20
  2622.5    1.010794571E-20
  2623.5    1.012431444E-20
  2624.5    1.014072591E-20
  2625.5    1.015718026E-20
  2626.5    1.017367762E-20
  2627.5    1.019021816E-20
  2628.5    1.020680200E-20
  2629.5    1.022342932E-20
  2630.5    1.024010024E-20
  2631.5    1.025681493E-20
  2632.5    1.027357353E-20
  2633.5    1.029037620E-20
  2634.5    1.030722308E-20
  2635.5    1.032411434E-20
  2636.5    1.034105011E-20
  2637.5    1.035803056E-20
  2638.5    1.037505584E-20
  2639.5    1.039212611E-20
  2640.5    1.040924153E-20
  2641.5    1.042640224E-20
  2642.5    1.044360842E-20
  2643.5    1.046086021E-20
  2644.5    1.047815778E-20
  2645.5    1.049550129E-20
  2646.5    1.051289090E-20
  2647.5    1.053032677E-20
  2648.5    1.054780906E-20
  2649.5    1.056533794E-20
  2650.5    1.058291358E-20
  2651.5    1.060053614E-20
  2652.5    1.061820578E-20
  2653.5    1.063592267E-20
  2654.5    1.065368698E-20
  2655.5    1.067149888E-20
  2656.5    1.068935854E-20
  2657.5    1.070726613E-20
  2658.5    1.072522182E-20
  2659.5    1.074322579E-20
  2660.5    1.076127820E-20
  2661.5    1.077937924E-20
  2662.5    1.079752907E-20
  2663.5    1.081572787E-20
  2664.5    1.083397582E-20
  2665.5    1.085227310E-20
  2666.5    1.087061989E-20
  2667.5    1.088901637E-20
  2668.5    1.090746271E-20
  2669.5    1.092595910E-20
  2670.5    1.094450573E-20
  2671.5    1.096310277E-20
  2672.5    1.098175041E-20
  2673.5    1.100044884E-20
  2674.5    1.101919825E-20
  2675.5    1.103799882E-20
  2676.5    1.105685074E-20
  2677.5    1.107575420E-20
  2678.5    1.109470939E-20
  2679.5    1.111371651E-20
  2680.5    1.113277574E-20
  2681.5    1.115188729E-20
  2682.5    1.117105135E-20
  2683.5    1.119026811E-20
  2684.5    1.120953777E-20
  2685.5    1.122886054E-20
  2686.5    1.124823660E-20
  2687.5    1.126766617E-20
  2688.5    1.128714945E-20
  2689.5    1.130668663E-20
  2690.5    1.132627792E-20
  2691.5    1.134592354E-20
  2692.5    1.136562367E-20
  2693.5    1.138537855E-20
  2694.5    1.140518836E-20
  2695.5    1.142505334E-20
  2696.5    1.144497368E-20
  2697.5    1.146494959E-20
  2698.5    1.148498131E-20
  2699.5    1.150506903E-20
  2700.5    1.152521299E-20
  2701.5    1.154541339E-20
  2702.5    1.156567045E-20
  2703.5    1.158598441E-20
  2704.5    1.160635548E-20
  2705.5    1.162678388E-20
  2706.5    1.164726984E-20
  2707.5    1.166781359E-20
  2708.5    1.168841536E-20
  2709.5    1.170907537E-20
  2710.5    1.172979386E-20
  2711.5    1.175057106E-20
  2712.5    1.177140720E-20
  2713.5    1.179230253E-20
  2714.5    1.181325727E-20
  2715.5    1.183427167E-20
  2716.5    1.185534597E-20
  2717.5    1.187648041E-20
  2718.5    1.189767523E-20
  2719.5    1.191893068E-20
  2720.5    1.194024701E-20
  2721.5    1.196162446E-20
  2722.5    1.198306329E-20
  2723.5    1.200456374E-20
  2724.5    1.202612608E-20
  2725.5    1.204775056E-20
  2726.5    1.206943743E-20
  2727.5    1.209118696E-20
  2728.5    1.211299941E-20
  2729.5    1.213487503E-20
  2730.5    1.215681410E-20
  2731.5    1.217881688E-20
  2732.5    1.220088365E-20
  2733.5    1.222301466E-20
  2734.5    1.224521020E-20
  2735.5    1.226747054E-20
  2736.5    1.228979596E-20
  2737.5    1.231218674E-20
  2738.5    1.233464315E-20
  2739.5    1.235716548E-20
  2740.5    1.237975403E-20
  2741.5    1.240240906E-20
  2742.5    1.242513089E-20
  2743.5    1.244791979E-20
  2744.5    1.247077606E-20
  2745.5    1.249370001E-20
  2746.5    1.251669193E-20
  2747.5    1.253975211E-20
  2748.5    1.256288088E-20
  2749.5    1.258607853E-20
  2750.5    1.260934537E-20
  2751.5    1.263268173E-20
  2752.5    1.265608790E-20
  2753.5    1.267956421E-20
  2754.5    1.270311098E-20
  2755.5    1.272672854E-20
  2756.5    1.275041721E-20
  2757.5    1.277417731E-20
  2758.5    1.279800919E-20
  2759.5    1.282191317E-20
  2760.5    1.284588960E-20
  2761.5    1.286993882E-20
  2762.5    1.289406116E-20
  2763.5    1.291825699E-20
  2764.5    1.294252664E-20
  2765.5    1.296687048E-20
  2766.5    1.299128886E-20
  2767.5    1.301578214E-20
  2768.5    1.304035069E-20
  2769.5    1.306499488E-20
  2770.5    1.308971507E-20
  2771.5    1.311451166E-20
  2772.5    1.313938501E-20
  2773.5    1.316433551E-20
  2774.5    1.318936354E-20
  2775.5    1.321446951E-20
  2776.5    1.323965380E-20
  2777.5    1.326491683E-20
  2778.5    1.329025898E-20
  2779.5    1.331568067E-20
  2780.5    1.334118233E-20
  2781.5    1.336676435E-20
  2782.5    1.339242718E-20
  2783.5    1.341817123E-20
  2784.5    1.344399694E-20
  2785.5    1.346990475E-20
  2786.5    1.349589511E-20
  2787.5    1.352196846E-20
  2788.5    1.354812526E-20
  2789.5    1.357436596E-20
  2790.5    1.360069105E-20
  2791.5    1.362710097E-20
  2792.5    1.365359623E-20
  2793.5    1.368017729E-20
  2794.5    1.370684466E-20
  2795.5    1.373359883E-20
  2796.5    1.376044029E-20
  2797.5    1.378736958E-20
  2798.5    1.381438719E-20
  2799.5    1.384149367E-20
  2800.5    1.386868953E-20
  2801.5    1.389597533E-20
  2802.5    1.392335160E-20
  2803.5    1.395081891E-20
  2804.5    1.397837783E-20
  2805.5    1.400602892E-20
  2806.5    1.403377276E-20
  2807.5    1.406160996E-20
  2808.5    1.408954110E-20
  2809.5    1.411756680E-20
  2810.5    1.414568768E-20
  2811.5    1.417390437E-20
  2812.5    1.420221751E-20
  2813.5    1.423062775E-20
  2814.5    1.425913575E-20
  2815.5    1.428774219E-20
  2816.5    1.431644775E-20
  2817.5    1.434525313E-20
  2818.5    1.437415904E-20
  2819.5    1.440316620E-20
  2820.5    1.443227535E-20
  2821.5    1.446148724E-20
  2822.5    1.449080264E-20
  2823.5    1.452022231E-20
  2824.5    1.454974707E-20
  2825.5    1.457937770E-20
  2826.5    1.460911505E-20
  2827.5    1.463895996E-20
  2828.5    1.466891328E-20
  2829.5    1.469897589E-20
  2830.5    1.472914870E-20
  2831.5    1.475943261E-20
  2832.5    1.478982856E-20
  2833.5    1.482033751E-20
  2834.5    1.485096043E-20
  2835.5    1.488169833E-20
  2836.5    1.491255222E-20
  2837.5    1.494352316E-20
  2838.5    1.497461222E-20
  2839.5    1.500582049E-20
  2840.5    1.503714909E-20
  2841.5    1.506859918E-20
  2842.5    1.510017194E-20
  2843.5    1.513186858E-20
  2844.5    1.516369033E-20
  2845.5    1.519563847E-20
  2846.5    1.522771432E-20
  2847.5    1.525991920E-20
  2848.5    1.529225450E-20
  2849.5    1.532472163E-20
  2850.5    1.535732205E-20
  2851.5    1.539005726E-20
  2852.5    1.542292879E-20
  2853.5    1.545593824E-20
  2854.5    1.548908722E-20
  2855.5    1.552237742E-20
  2856.5    1.555581057E-20
  2857.5    1.558938845E-20
  2858.5    1.562311291E-20
  2859.5    1.565698584E-20
  2860.5    1.569100919E-20
  2861.5    1.572518499E-20
  2862.5    1.575951532E-20
  2863.5    1.579400235E-20
  2864.5    1.582864830E-20
  2865.5    1.586345548E-20
  2866.5    1.589842627E-20
  2867.5    1.593356315E-20
  2868.5    1.596886867E-20
  2869.5    1.600434548E-20
  2870.5    1.603999633E-20
  2871.5    1.607582406E-20
  2872.5    1.611183165E-20
  2873.5    1.614802214E-20
  2874.5    1.618439874E-20
  2875.5    1.622096474E-20
  2876.5    1.625772361E-20
  2877.5    1.629467891E-20
  2878.5    1.633183437E-20
  2879.5    1.636919388E-20
  2880.5    1.640676147E-20
  2881.5    1.644454137E-20
  2882.5    1.648253797E-20
  2883.5    1.652075585E-20
  2884.5    1.655919981E-20
  2885.5    1.659787484E-20
  2886.5    1.663678617E-20
  2887.5    1.667593929E-20
  2888.5    1.671533989E-20
  2889.5    1.675499400E-20
  2890.5    1.679490787E-20
  2891.5    1.683508809E-20
  2892.5    1.687554157E-20
  2893.5    1.691627556E-20
  2894.5    1.695729767E-20
  2895.5    1.699861590E-20
  2896.5    1.704023867E-20
  2897.5    1.708217483E-20
  2898.5    1.712443373E-20
  2899.5    1.716702517E-20
  2900.5    1.720995954E-20
  2901.5    1.725324778E-20
  2902.5    1.729690144E-20
  2903.5    1.734093273E-20
  2904.5    1.738535458E-20
  2905.5    1.743018065E-20
  2906.5    1.747542544E-20
  2907.5    1.752110431E-20
  2908.5    1.756723354E-20
  2909.5    1.761383044E-20
  2910.5    1.766091341E-20
  2911.5    1.770850200E-20
  2912.5    1.775661706E-20
  2913.5    1.780528077E-20
  2914.5    1.785451680E-20
  2915.5    1.790435044E-20
  2916.5    1.795480870E-20
  2917.5    1.800592045E-20
  2918.5    1.805771665E-20
  2919.5    1.811023045E-20
  2920.5    1.816349742E-20
  2921.5    1.821755579E-20
  2922.5    1.827244666E-20
  2923.5    1.832821427E-20
  2924.5    1.838490630E-20
  2925.5    1.844257422E-20
  2926.5    1.850127364E-20
  2927.5    1.856106471E-20
  2928.5    1.862201259E-20
  2929.5    1.868418796E-20
  2930.5    1.874766761E-20
  2931.5    1.881253506E-20
  2932.5    1.887888129E-20
  2933.5    1.894680558E-20
  2934.5    1.901641641E-20
  2935.5    1.908783254E-20
  2936.5    1.916118414E-20
  2937.5    1.923661423E-20
  2938.5    1.931428014E-20
  2939.5    1.939435532E-20
  2940.5    1.947703136E-20
  2941.5    1.956252030E-20
  2942.5    1.965105731E-20
  2943.5    1.974290377E-20
  2944.5    1.983835090E-20
  2945.5    1.993772385E-20
  2946.5    2.004138664E-20
  2947.5    2.014974780E-20
  2948.5    2.026326705E-20
  2949.5    2.038246317E-20
  2950.5    2.050792334E-20
  2951.5    2.064031416E-20
  2952.5    2.078039486E-20
  2953.5    2.092903310E-20
  2954.5    2.108722397E-20
  2955.5    2.125611302E-20
  2956.5    2.143702415E-20
  2957.5    2.163149381E-20
  2958.5    2.184131291E-20
  2959.5    2.206857865E-20
  2960.5    2.231575896E-20
  2961.5    2.258577317E-20
  2962.5    2.288209359E-20
  2963.5    2.320887446E-20
  2964.5    2.357111680E-20
  2965.5    2.397488093E-20
  2966.5    2.442756262E-20
  2967.5    2.493825515E-20
  2968.5    2.551822848E-20
  2969.5    2.618156932E-20
  2970.5    2.694604467E-20
  2971.5    2.783427879E-20
  2972.5    2.887537343E-20
  2973.5    3.010716025E-20
  2974.5    3.157935990E-20
  2975.5    3.335804407E-20
  2976.5    3.553195930E-20
  2977.5    3.822145988E-20
  2978.5    4.159091982E-20
  2979.5    4.586523486E-20
  2980.5    5.134942450E-20
  2981.5    5.844474989E-20
  2982.5    6.763856781E-20
  2983.5    7.940500632E-20
  2984.5    9.387751813E-20
  2985.5    1.101041486E-19
  2986.5    1.250256850E-19
  2987.5    1.335558079E-19
  2988.5    1.317065451E-19
  2989.5    1.204418421E-19
  2990.5    1.046596171E-19
  2991.5    8.892065157E-20
  2992.5    7.545582703E-20
  2993.5    6.472542675E-20
  2994.5    5.641769298E-20
  2995.5    5.003235616E-20
  2996.5    4.510730446E-20
  2997.5    4.127572662E-20
  2998.5    3.826273182E-20
  2999.5    3.586660012E-20
