# Supplementary material for: Modeling Radiative Efficiency across Fluorinated Molecules: Bridging Chemistry and Climate Policy for Global Warming Potential Estimations
Source: Environ Sci Technol. 2026 Feb 16;60(8):6188–202. doi: 10.1021/acs.est.5c16501 (PMC12961741; doi:10.1021/acs.est.5c16501)
Supplement: Supplementary file 1 [file es5c16501_si_001.zip › Supporting.Information/CFM2025.Table1/HFAlcohols/Pentafluoropropan-1-ol/cross-section_1.dat]

0.5	1.3723244233126525E-021
1.5	1.3797428034990314E-021
2.5	1.3873933647648564E-021
3.5	1.3952902962908545E-021
4.5	1.4034490211156804E-021
5.5	1.4118863333556637E-021
6.5	1.4206205539745365E-021
7.5	1.4296717080583995E-021
8.5	1.4390617270942573E-021
9.5	1.4488146804069215E-021
10.5	1.4589570407054043E-021
11.5	1.4695179896595975E-021
12.5	1.4805297706134046E-021
13.5	1.4920280969954146E-021
14.5	1.5040526267814614E-021
15.5	1.5166475155833893E-021
16.5	1.5298620636990142E-021
17.5	1.5437514759074889E-021
18.5	1.5583777571249963E-021
19.5	1.5738107725008473E-021
20.5	1.5901295074674323E-021
21.5	1.6074235721022399E-021
22.5	1.6257950055080723E-021
23.5	1.6453604505645709E-021
24.5	1.6662537884275314E-021
25.5	1.6886293470208465E-021
26.5	1.7126658304962215E-021
27.5	1.7385711600183454E-021
28.5	1.7665884741588464E-021
29.5	1.7970036151194162E-021
30.5	1.8301545327016511E-021
31.5	1.8664431824691340E-021
32.5	1.9063506938566518E-021
33.5	1.9504568612435389E-021
34.5	1.9994654001587368E-021
35.5	2.0542369619017686E-021
36.5	2.1158326873419577E-021
37.5	2.1855722155924986E-021
38.5	2.2651117119746521E-021
39.5	2.3565498907753072E-021
40.5	2.4625735498095347E-021
41.5	2.5866593379919278E-021
42.5	2.7333560741605257E-021
43.5	2.9086828076410982E-021
44.5	3.1206926541325375E-021
45.5	3.3802705059060850E-021
46.5	3.7022478703560693E-021
47.5	4.1069073683476409E-021
48.5	4.6218414235220891E-021
49.5	5.2837227703427749E-021
50.5	6.1383204584208873E-021
51.5	7.2339294360660888E-021
52.5	8.5968182807916357E-021
53.5	1.0170161528823549E-020
54.5	1.1715147101216174E-020
55.5	1.2771211043218197E-020
56.5	1.2881762634551978E-020
57.5	1.2006128923099635E-020
58.5	1.0562853090500515E-020
59.5	9.0353009218062887E-021
60.5	7.6977456525890423E-021
61.5	6.6281820683088635E-021
62.5	5.8083147604043440E-021
63.5	5.1914647140229378E-021
64.5	4.7313813924739748E-021
65.5	4.3906013745097471E-021
66.5	4.1410176626825931E-021
67.5	3.9622407421763325E-021
68.5	3.8397347512606656E-021
69.5	3.7632857701652479E-021
70.5	3.7258741663459384E-021
71.5	3.7228884362668925E-021
72.5	3.7516000562621731E-021
73.5	3.8108336539955195E-021
74.5	3.9007870405060415E-021
75.5	4.0229739252508174E-021
76.5	4.1802776741652712E-021
77.5	4.3771184628102610E-021
78.5	4.6197504129806351E-021
79.5	4.9167218729903473E-021
80.5	5.2795533845593184E-021
81.5	5.7237170550344515E-021
82.5	6.2700413124003005E-021
83.5	6.9467185496183477E-021
84.5	7.7921559107439000E-021
85.5	8.8589552156096106E-021
86.5	1.0219242459874430E-020
87.5	1.1971102386983452E-020
88.5	1.4244206593286341E-020
89.5	1.7197830329900723E-020
90.5	2.0992127378316502E-020
91.5	2.5689328264984833E-020
92.5	3.1021392925836974E-020
93.5	3.6049458223741380E-020
94.5	3.9124796179564622E-020
95.5	3.8829109548679501E-020
96.5	3.5314075068685310E-020
97.5	3.0140625081278317E-020
98.5	2.4874242383907252E-020
99.5	2.0323577043403864E-020
100.5	1.6679602553390458E-020
101.5	1.3852148429160950E-020
102.5	1.1676892425322035E-020
103.5	9.9983856332854383E-021
104.5	8.6921868464299509E-021
105.5	7.6647328777268669E-021
106.5	6.8472963773162545E-021
107.5	6.1896625267185331E-021
108.5	5.6550156842354900E-021
109.5	5.2161520985991191E-021
110.5	4.8527707238471736E-021
111.5	4.5495587705213071E-021
112.5	4.2948404784703865E-021
113.5	4.0796190944560178E-021
114.5	3.8968925047096471E-021
115.5	3.7411599214147459E-021
116.5	3.6080628356403238E-021
117.5	3.4941211317894684E-021
118.5	3.3965372928904473E-021
119.5	3.3130498210056508E-021
120.5	3.2418226033494566E-021
121.5	3.1813608171789512E-021
122.5	3.1304466505910604E-021
123.5	3.0880899999793754E-021
124.5	3.0534906415595488E-021
125.5	3.0260093352116830E-021
126.5	3.0051460205906220E-021
127.5	2.9905237886423404E-021
128.5	2.9818777131344754E-021
129.5	2.9790479477819462E-021
130.5	2.9819767663762842E-021
131.5	2.9907094716465554E-021
132.5	3.0053993466011584E-021
133.5	3.0263170935653700E-021
134.5	3.0538655284181563E-021
135.5	3.0886007054244011E-021
136.5	3.1312611888030258E-021
137.5	3.1828079277364377E-021
138.5	3.2444782293237418E-021
139.5	3.3178588029034078E-021
140.5	3.4049849835110772E-021
141.5	3.5084763516037828E-021
142.5	3.6317235239999949E-021
143.5	3.7791475842656527E-021
144.5	3.9565634003374557E-021
145.5	4.1716921190747737E-021
146.5	4.4348874544838521E-021
147.5	4.7601644107544270E-021
148.5	5.1666409759307541E-021
149.5	5.6804964707118941E-021
150.5	6.3374306013141749E-021
151.5	7.1851349949745961E-021
152.5	8.2838391524153907E-021
153.5	9.6991679691796674E-021
154.5	1.1473314820317739E-020
155.5	1.3550146681597163E-020
156.5	1.5645240076993213E-020
157.5	1.7167899043062526E-020
158.5	1.7470681439104858E-020
159.5	1.6408567258867357E-020
160.5	1.4491915951507628E-020
161.5	1.2390342446882046E-020
162.5	1.0513025062099233E-020
163.5	8.9902663146244022E-021
164.5	7.8068206694955522E-021
165.5	6.9010514078915282E-021
166.5	6.2089557956640245E-021
167.5	5.6776753392467787E-021
168.5	5.2669936081953090E-021
169.5	4.9472634378851165E-021
170.5	4.6968356684877353E-021
171.5	4.4998843595115617E-021
172.5	4.3447684128378791E-021
173.5	4.2228520043433094E-021
174.5	4.1276698295024816E-021
175.5	4.0543387144596057E-021
176.5	3.9991417906225810E-021
177.5	3.9592329066346727E-021
178.5	3.9324250350076724E-021
179.5	3.9170377826507686E-021
180.5	3.9117869315231796E-021
181.5	3.9157042751373962E-021
182.5	3.9280796694144099E-021
183.5	3.9484197367463485E-021
184.5	3.9764194285908057E-021
185.5	4.0119439216213194E-021
186.5	4.0550192719871379E-021
187.5	4.1058310066885095E-021
188.5	4.1647304845123398E-021
189.5	4.2322494894586381E-021
190.5	4.3091242013442577E-021
191.5	4.3963305031314898E-021
192.5	4.4951336347347140E-021
193.5	4.6071566276663483E-021
194.5	4.7344739526129573E-021
195.5	4.8797396740420742E-021
196.5	5.0463635624314233E-021
197.5	5.2387546974820450E-021
198.5	5.4626610096227447E-021
199.5	5.7256461717643138E-021
200.5	6.0377636776397028E-021
201.5	6.4125127135672184E-021
202.5	6.8681893929003528E-021
203.5	7.4297671400306596E-021
204.5	8.1314055071306144E-021
205.5	9.0194576887322287E-021
206.5	1.0155035289734134E-020
207.5	1.1612820605007943E-020
208.5	1.3466892403156974E-020
209.5	1.5742871682065807E-020
210.5	1.8306981016022309E-020
211.5	2.0707866679895082E-020
212.5	2.2171191205667684E-020
213.5	2.2056303184852517E-020
214.5	2.0467742525252129E-020
215.5	1.8144879616579499E-020
216.5	1.5805490020860453E-020
217.5	1.3811929225392297E-020
218.5	1.2245492300630694E-020
219.5	1.1061917806679068E-020
220.5	1.0184901305076235E-020
221.5	9.5430917142705212E-021
222.5	9.0797318551739202E-021
223.5	8.7523994931124850E-021
224.5	8.5301689111022696E-021
225.5	8.3906943435431247E-021
226.5	8.3178673426866607E-021
227.5	8.3000899686554568E-021
228.5	8.3290464440955754E-021
229.5	8.3988425105466269E-021
230.5	8.5054065566647649E-021
231.5	8.6460752438735496E-021
232.5	8.8193097816638580E-021
233.5	9.0245062245994148E-021
234.5	9.2618753387508777E-021
235.5	9.5323761375430456E-021
236.5	9.8376932964682800E-021
237.5	1.0180253205829000E-020
238.5	1.0563277058199356E-020
239.5	1.0990872584978632E-020
240.5	1.1468169263685702E-020
241.5	1.2001505404250521E-020
242.5	1.2598679919047048E-020
243.5	1.3269287326275326E-020
244.5	1.4025162361354015E-020
245.5	1.4880971520188138E-020
246.5	1.5855004460576381E-020
247.5	1.6970240712585540E-020
248.5	1.8255799974691719E-020
249.5	1.9748932402914964E-020
250.5	2.1497775994861091E-020
251.5	2.3565211480329181E-020
252.5	2.6034293499206256E-020
253.5	2.9015941142789999E-020
254.5	3.2659825127168569E-020
255.5	3.7169621344587993E-020
256.5	4.2823731528108796E-020
257.5	5.0001317229835013E-020
258.5	5.9208528874573526E-020
259.5	7.1084555790694754E-020
260.5	8.6326840069535385E-020
261.5	1.0538793913062759E-019
262.5	1.2768626393865662E-019
263.5	1.5023220423285591E-019
264.5	1.6679160655619584E-019
265.5	1.7050036621387200E-019
266.5	1.5978321782528842E-019
267.5	1.4001976032418711E-019
268.5	1.1831332361947265E-019
269.5	9.9023329556234531E-020
270.5	8.3550984348042488E-020
271.5	7.1749687827335261E-020
272.5	6.2978953576102438E-020
273.5	5.6573586067019166E-020
274.5	5.1988335050128091E-020
275.5	4.8814667996374615E-020
276.5	4.6759553331986214E-020
277.5	4.5619035051698121E-020
278.5	4.5256206783415654E-020
279.5	4.5585165310782616E-020
280.5	4.6560228814460359E-020
281.5	4.8169352788168448E-020
282.5	5.0430895573573903E-020
283.5	5.3393226999865142E-020
284.5	5.7137018641028155E-020
285.5	6.1780396654301331E-020
286.5	6.7487511187525608E-020
287.5	7.4481530203759906E-020
288.5	8.3063662010948023E-020
289.5	9.3640615979010170E-020
290.5	1.0676396482086863E-019
291.5	1.2318608019138431E-019
292.5	1.4393811581391759E-019
293.5	1.7043392861933032E-019
294.5	2.0459385927381551E-019
295.5	2.4894733681276792E-019
296.5	3.0657189754940748E-019
297.5	3.8047447501324764E-019
298.5	4.7154178848443018E-019
299.5	5.7385988537772129E-019
300.5	6.6823853231919133E-019
301.5	7.2256067188054882E-019
302.5	7.1135012913587563E-019
303.5	6.4032507177603326E-019
304.5	5.4035645033001018E-019
305.5	4.4044094665824941E-019
306.5	3.5485632258626959E-019
307.5	2.8660211725442962E-019
308.5	2.3373496178058413E-019
309.5	1.9309286021375174E-019
310.5	1.6174748265532196E-019
311.5	1.3737293504597969E-019
312.5	1.1822659400017256E-019
313.5	1.0303088676065157E-019
314.5	9.0853913684537089E-020
315.5	8.1013994321625534E-020
316.5	7.3009354110658344E-020
317.5	6.6468038212292745E-020
318.5	6.1112712548228831E-020
319.5	5.6736062311632698E-020
320.5	5.3183681040215796E-020
321.5	5.0342311385328083E-020
322.5	4.8132020073758351E-020
323.5	4.6501412987131520E-020
324.5	4.5425371324918405E-020
325.5	4.4905029068728967E-020
326.5	4.4969736992262390E-020
327.5	4.5680263479266812E-020
328.5	4.7130598877576855E-020
329.5	4.9440369137999382E-020
330.5	5.2717315726385506E-020
331.5	5.6949050407946831E-020
332.5	6.1786185729445497E-020
333.5	6.6323662503401175E-020
334.5	6.9331791401558551E-020
335.5	7.0227074349582274E-020
336.5	6.9749755635937949E-020
337.5	6.9311747422960201E-020
338.5	7.0036673851904420E-020
339.5	7.2540535155612282E-020
340.5	7.7174087742738245E-020
341.5	8.4275080131879455E-020
342.5	9.4323403899840746E-020
343.5	1.0803686719591152E-019
344.5	1.2643902432670394E-019
345.5	1.5087948235327673E-019
346.5	1.8289196824740198E-019
347.5	2.2358680958511581E-019
348.5	2.7201483325570832E-019
349.5	3.2216020816773200E-019
350.5	3.6063111954990941E-019
351.5	3.7142258572190985E-019
352.5	3.4910521874161281E-019
353.5	3.0450570812628736E-019
354.5	2.5392876504499873E-019
355.5	2.0808202543035635E-019
356.5	1.7072612307893309E-019
357.5	1.4177369321952752E-019
358.5	1.1983377192101951E-019
359.5	1.0339446075498707E-019
360.5	9.1206550002739540E-020
361.5	8.2343450561144601E-020
362.5	7.6162561527439702E-020
363.5	7.2252482860404630E-020
364.5	7.0392326708908975E-020
365.5	7.0528987857952376E-020
366.5	7.2771886918531714E-020
367.5	7.7401624348875340E-020
368.5	8.4882243684548931E-020
369.5	9.5846474945678866E-020
370.5	1.1097048139991357E-019
371.5	1.3054729527338674E-019
372.5	1.5346479656940277E-019
373.5	1.7563337533633182E-019
374.5	1.8957498161837588E-019
375.5	1.8838362930713456E-019
376.5	1.7208702414766717E-019
377.5	1.4759528026235853E-019
378.5	1.2231705605437411E-019
379.5	1.0025303517558388E-019
380.5	8.2435665791775499E-020
381.5	6.8497042791792082E-020
382.5	5.7678859995631786E-020
383.5	4.9248501143535580E-020
384.5	4.2614646330705263E-020
385.5	3.7330816873622642E-020
386.5	3.3068151641943017E-020
387.5	2.9585835832961210E-020
388.5	2.6706924788287035E-020
389.5	2.4300355278075209E-020
390.5	2.2268049064365499E-020
391.5	2.0535788795658452E-020
392.5	1.9046773312052433E-020
393.5	1.7757045512072491E-020
394.5	1.6632224079042804E-020
395.5	1.5645145696593172E-020
396.5	1.4774147180422430E-020
397.5	1.4001801163964763E-020
398.5	1.3313976309907073E-020
399.5	1.2699132062525326E-020
400.5	1.2147784659341037E-020
401.5	1.1652099509751144E-020
402.5	1.1205577818251452E-020
403.5	1.0802814281971095E-020
404.5	1.0439309033900915E-020
405.5	1.0111321548789463E-020
406.5	9.8157575323336040E-021
407.5	9.5500822576307331E-021
408.5	9.3122556631740311E-021
409.5	9.1006859759748328E-021
410.5	8.9141998152819818E-021
411.5	8.7520277813054490E-021
412.5	8.6138055396541383E-021
413.5	8.4995914751450745E-021
414.5	8.4099032199137932E-021
415.5	8.3457769004362500E-021
416.5	8.3088549859602316E-021
417.5	8.3015114267373476E-021
418.5	8.3270267383325782E-021
419.5	8.3898314006908891E-021
420.5	8.4958442592408302E-021
421.5	8.6529447977777359E-021
422.5	8.8716359696544415E-021
423.5	9.1659800132608769E-021
424.5	9.5549256723500419E-021
425.5	1.0064191817204435E-020
426.5	1.0728921170904705E-020
427.5	1.1597331275973307E-020
428.5	1.2735444713732797E-020
429.5	1.4232315882733861E-020
430.5	1.6203018631998476E-020
431.5	1.8780722750437814E-020
432.5	2.2075427362849792E-020
433.5	2.6054909504660988E-020
434.5	3.0307319002572016E-020
435.5	3.3804291250344371E-020
436.5	3.5157146699962862E-020
437.5	3.3669826294869460E-020
438.5	3.0053243214478007E-020
439.5	2.5696617484886695E-020
440.5	2.1620543742652248E-020
441.5	1.8230340806521301E-020
442.5	1.5555103248040024E-020
443.5	1.3483800585072003E-020
444.5	1.1883066744063079E-020
445.5	1.0637846907944429E-020
446.5	9.6590928400920722E-021
447.5	8.8807122687589558E-021
448.5	8.2543358712278150E-021
449.5	7.7445957087484724E-021
450.5	7.3254838492644924E-021
451.5	6.9777053915851406E-021
452.5	6.6867982885332210E-021
453.5	6.4418066692351185E-021
454.5	6.2343431539498460E-021
455.5	6.0579221008677753E-021
456.5	5.9074815575503433E-021
457.5	5.7790372838946052E-021
458.5	5.6694299059050772E-021
459.5	5.5761383311029637E-021
460.5	5.4971407678472759E-021
461.5	5.4308102902778351E-021
462.5	5.3758357303289359E-021
463.5	5.3311613309503392E-021
464.5	5.2959404429360467E-021
465.5	5.2694998473810326E-021
466.5	5.2513122084287472E-021
467.5	5.2409748225619576E-021
468.5	5.2381933100990135E-021
469.5	5.2427692459086390E-021
470.5	5.2545909871381223E-021
471.5	5.2736271522014448E-021
472.5	5.2999223559839234E-021
473.5	5.3335949245478588E-021
474.5	5.3748364083552706E-021
475.5	5.4239127935101004E-021
476.5	5.4811673814890896E-021
477.5	5.5470253739611629E-021
478.5	5.6220002646792297E-021
479.5	5.7067022089228694E-021
480.5	5.8018486165247783E-021
481.5	5.9082773014904951E-021
482.5	6.0269626247463306E-021
483.5	6.1590351929394931E-021
484.5	6.3058058335048593E-021
485.5	6.4687947648800771E-021
486.5	6.6497671346780852E-021
487.5	6.8507764264537965E-021
488.5	7.0742176627252921E-021
489.5	7.3228928927782198E-021
490.5	7.6000921963744233E-021
491.5	7.9096944255227993E-021
492.5	8.2562932397118497E-021
493.5	8.6453557983120563E-021
494.5	9.0834239471004463E-021
495.5	9.5783711476593212E-021
496.5	1.0139733146376635E-020
497.5	1.0779137046420797E-020
498.5	1.1510862891198515E-020
499.5	1.2352585369085078E-020
500.5	1.3326362714879259E-020
501.5	1.4459968170562599E-020
502.5	1.5788700745781553E-020
503.5	1.7357872804388958E-020
504.5	1.9226261321184174E-020
505.5	2.1470939981206666E-020
506.5	2.4194095594083769E-020
507.5	2.7532685949227295E-020
508.5	3.1672102777704275E-020
509.5	3.6865253100596701E-020
510.5	4.3458258230458334E-020
511.5	5.1922033405663638E-020
512.5	6.2881809752406954E-020
513.5	7.7115130033013623E-020
514.5	9.5433511638758359E-020
515.5	1.1824964836821093E-019
516.5	1.4451535832784680E-019
517.5	1.7004047940757320E-019
518.5	1.8692686465661895E-019
519.5	1.8759610027038316E-019
520.5	1.7170716067912120E-019
521.5	1.4651791687477209E-019
522.5	1.2011365524936051E-019
523.5	9.6976879843575918E-020
524.5	7.8328554322986400E-020
525.5	6.3818416771824364E-020
526.5	5.2644006332110509E-020
527.5	4.4018870163107296E-020
528.5	3.7305678711130832E-020
529.5	3.2022957338106410E-020
530.5	2.7816478326995288E-020
531.5	2.4427413883889557E-020
532.5	2.1666130563254977E-020
533.5	1.9392648688614063E-020
534.5	1.7502627378008491E-020
535.5	1.5917453489278906E-020
536.5	1.4577247823014693E-020
537.5	1.3435909976284566E-020
538.5	1.2457581913897447E-020
539.5	1.1614101372976125E-020
540.5	1.0883150188875625E-020
541.5	1.0246894537163276E-020
542.5	9.6909766531001302E-021
543.5	9.2037601789240111E-021
544.5	8.7757604006420827E-021
545.5	8.3992106687188952E-021
546.5	8.0677301966605545E-021
547.5	7.7760681663839187E-021
548.5	7.5199059582940897E-021
549.5	7.2957042561835721E-021
550.5	7.1005853568796043E-021
551.5	6.9322436578390150E-021
552.5	6.7888792933905390E-021
553.5	6.6691514503688565E-021
554.5	6.5721491715360560E-021
555.5	6.4973785731022829E-021
556.5	6.4447664670789510E-021
557.5	6.4146814937196840E-021
558.5	6.4079751486697785E-021
559.5	6.4260466756693655E-021
560.5	6.4709378792108815E-021
561.5	6.5454667612685093E-021
562.5	6.6534128928689458E-021
563.5	6.7997731713882253E-021
564.5	6.9911149416106835E-021
565.5	7.2360656256962142E-021
566.5	7.5459958043500371E-021
567.5	7.9359785178747808E-021
568.5	8.4261441433597655E-021
569.5	9.0435991288274180E-021
570.5	9.8251333487403106E-021
571.5	1.0820977896238495E-020
572.5	1.2099798386508202E-020
573.5	1.3754635578142244E-020
574.5	1.5907869185026096E-020
575.5	1.8708657586898962E-020
576.5	2.2305430521762956E-020
577.5	2.6757847545385070E-020
578.5	3.1848451323300717E-020
579.5	3.6840863597677764E-020
580.5	4.0449466137326995E-020
581.5	4.1345531807883553E-020
582.5	3.9071851117999142E-020
583.5	3.4511557228460632E-020
584.5	2.9187803249092368E-020
585.5	2.4237487710956337E-020
586.5	2.0122905271149129E-020
587.5	1.6875287065766378E-020
588.5	1.4360457463364272E-020
589.5	1.2417122998360132E-020
590.5	1.0905781123228095E-020
591.5	9.7182429014264636E-021
592.5	8.7740764344129001E-021
593.5	8.0143288344279584E-021
594.5	7.3958279865573349E-021
595.5	6.8867758195724010E-021
596.5	6.4635394812548146E-021
597.5	6.1083690588309737E-021
598.5	5.8077852579517618E-021
599.5	5.5514384828464396E-021
600.5	5.3312965607540975E-021
601.5	5.1410615587699266E-021
602.5	4.9757470577703543E-021
603.5	4.8313686449350776E-021
604.5	4.7047149985461016E-021
605.5	4.5931768858341970E-021
606.5	4.4946181820538123E-021
607.5	4.4072776759270450E-021
608.5	4.3296936451950132E-021
609.5	4.2606454289895676E-021
610.5	4.1991078005864845E-021
611.5	4.1442150626229030E-021
612.5	4.0952325874043542E-021
613.5	4.0515341029609165E-021
614.5	4.0125834464917507E-021
615.5	3.9779198160076124E-021
616.5	3.9471457798783666E-021
617.5	3.9199174747834231E-021
618.5	3.8959365509554443E-021
619.5	3.8749435208240301E-021
620.5	3.8567122412867007E-021
621.5	3.8410453167225767E-021
622.5	3.8277702538050490E-021
623.5	3.8167362333187146E-021
624.5	3.8078113908817136E-021
625.5	3.8008805194628470E-021
626.5	3.7958431231743787E-021
627.5	3.7926117650071535E-021
628.5	3.7911106617077103E-021
629.5	3.7912744874537377E-021
630.5	3.7930473548072864E-021
631.5	3.7963819469573236E-021
632.5	3.8012387797707370E-021
633.5	3.8075855758617103E-021
634.5	3.8153967359271075E-021
635.5	3.8246528951088923E-021
636.5	3.8353405542362003E-021
637.5	3.8474517775509491E-021
638.5	3.8609839499973941E-021
639.5	3.8759395884106139E-021
640.5	3.8923262020143432E-021
641.5	3.9101561985700326E-021
642.5	3.9294468333353766E-021
643.5	3.9502201987159866E-021
644.5	3.9725032531486392E-021
645.5	3.9963278883560783E-021
646.5	4.0217310346769197E-021
647.5	4.0487548047131554E-021
648.5	4.0774466760645749E-021
649.5	4.1078597144455927E-021
650.5	4.1400528390166721E-021
651.5	4.1740911323210031E-021
652.5	4.2100461978085956E-021
653.5	4.2479965685667552E-021
654.5	4.2880281715709062E-021
655.5	4.3302348525374339E-021
656.5	4.3747189673167963E-021
657.5	4.4215920467290543E-021
658.5	4.4709755428365683E-021
659.5	4.5230016658946340E-021
660.5	4.5778143226493923E-021
661.5	4.6355701682978550E-021
662.5	4.6964397863280978E-021
663.5	4.7606090126670974E-021
664.5	4.8282804231378275E-021
665.5	4.8996750062358514E-021
666.5	4.9750340467634642E-021
667.5	5.0546212500085281E-021
668.5	5.1387251410502809E-021
669.5	5.2276617795666915E-021
670.5	5.3217778373933940E-021
671.5	5.4214540942703909E-021
672.5	5.5271094169905668E-021
673.5	5.6392052988806230E-021
674.5	5.7582510506318966E-021
675.5	5.8848097504924687E-021
676.5	6.0195050824061510E-021
677.5	6.1630292156825237E-021
678.5	6.3161519102721607E-021
679.5	6.4797310690531019E-021
680.5	6.6547250044297793E-021
681.5	6.8422067432045105E-021
682.5	7.0433807639343412E-021
683.5	7.2596026484882848E-021
684.5	7.4924022390210150E-021
685.5	7.7435110292809574E-021
686.5	8.0148946932199347E-021
687.5	8.3087918750310246E-021
688.5	8.6277606473179387E-021
689.5	8.9747344072325519E-021
690.5	9.3530894498785633E-021
691.5	9.7667270690097367E-021
692.5	1.0220173834757461E-020
693.5	1.0718704752420539E-020
694.5	1.1268495406170776E-020
695.5	1.1876811063869459E-020
696.5	1.2552243242844329E-020
697.5	1.3305007665224269E-020
698.5	1.4147322228481538E-020
699.5	1.5093890106383564E-020
700.5	1.6162522140405503E-020
701.5	1.7374945400722026E-020
702.5	1.8757862842756416E-020
703.5	2.0344354819422494E-020
704.5	2.2175750506317383E-020
705.5	2.4304151560811207E-020
706.5	2.6795869782409538E-020
707.5	2.9736157295973534E-020
708.5	3.3235779245621228E-020
709.5	3.7440228639583434E-020
710.5	4.2542737936546262E-020
711.5	4.8802719181626044E-020
712.5	5.6571822131232371E-020
713.5	6.6330187541687747E-020
714.5	7.8734801778453145E-020
715.5	9.4677427494628805E-020
716.5	1.1533389358432436E-019
717.5	1.4214076794182408E-019
718.5	1.7652103671773208E-019
719.5	2.1895941224726725E-019
720.5	2.6686122296523074E-019
721.5	3.1150688914980682E-019
722.5	3.3796891720080763E-019
723.5	3.3393709152334058E-019
724.5	3.0147435952849577E-019
725.5	2.5483418782443354E-019
726.5	2.0781584891000932E-019
727.5	1.6736859605330438E-019
728.5	1.3503864206181388E-019
729.5	1.0996186416647568E-019
730.5	9.0660106462625891E-020
731.5	7.5750955965028022E-020
732.5	6.4132239289283716E-020
733.5	5.4976583201099630E-020
734.5	4.7676547261617253E-020
735.5	4.1788306733598495E-020
736.5	3.6986372132049633E-020
737.5	3.3030126379677612E-020
738.5	2.9739908123048626E-020
739.5	2.6980114445551574E-020
740.5	2.4647272996763364E-020
741.5	2.2661582187528752E-020
742.5	2.0960864939532463E-020
743.5	1.9496207666563268E-020
744.5	1.8228783757196118E-020
745.5	1.7127516646825122E-020
746.5	1.6167343591949250E-020
747.5	1.5327913454687561E-020
748.5	1.4592601190766551E-020
749.5	1.3947755747551815E-020
750.5	1.3382121695942629E-020
751.5	1.2886391465167195E-020
752.5	1.2452856749712210E-020
753.5	1.2075136013060061E-020
754.5	1.1747961041600636E-020
755.5	1.1467009900717112E-020
756.5	1.1228776895086736E-020
757.5	1.1030472573274841E-020
758.5	1.0869948681422787E-020
759.5	1.0745644434793811E-020
760.5	1.0656551667403294E-020
761.5	1.0602197438321260E-020
762.5	1.0582643600450206E-020
763.5	1.0598503747244353E-020
764.5	1.0650978918245547E-020
765.5	1.0741914546645293E-020
766.5	1.0873882469896159E-020
767.5	1.1050293525844963E-020
768.5	1.1275548496630597E-020
769.5	1.1555238186327406E-020
770.5	1.1896407578808154E-020
771.5	1.2307904833803677E-020
772.5	1.2800844099586338E-020
773.5	1.3389222876316079E-020
774.5	1.4090751637211900E-020
775.5	1.4927978122536612E-020
776.5	1.5929824914841526E-020
777.5	1.7133712094935543E-020
778.5	1.8588514805187912E-020
779.5	2.0358718759587713E-020
780.5	2.2530296386390776E-020
781.5	2.5219036824304467E-020
782.5	2.8582295995803668E-020
783.5	3.2835248360321129E-020
784.5	3.8272243924533260E-020
785.5	4.5291386866463829E-020
786.5	5.4412096915164650E-020
787.5	6.6251794038989384E-020
788.5	8.1371079770215321E-020
789.5	9.9796838008469015E-020
790.5	1.2000212369559498E-019
791.5	1.3768382004452034E-019
792.5	1.4635816047521748E-019
793.5	1.4181791260421076E-019
794.5	1.2633611970151350E-019
795.5	1.0629143235034152E-019
796.5	8.6950747646724382E-020
797.5	7.0649721596134773E-020
798.5	5.7732835229685614E-020
799.5	4.7739449658144653E-020
800.5	4.0042790536773883E-020
801.5	3.4084511334919441E-020
802.5	2.9427241770489297E-020
803.5	2.5744877247576265E-020
804.5	2.2798469604334314E-020
805.5	2.0413365340772154E-020
806.5	1.8461275054095866E-020
807.5	1.6847151513318766E-020
808.5	1.5499845777840510E-020
809.5	1.4365511007204755E-020
810.5	1.3402942943642507E-020
811.5	1.2580270178827707E-020
812.5	1.1872584040355757E-020
813.5	1.1260225289121898E-020
814.5	1.0727533188674168E-020
815.5	1.0261922881380787E-020
816.5	9.8531980733554340E-021
817.5	9.4930340114843360E-021
818.5	9.1745848987247042E-021
819.5	8.8921831102124721E-021
820.5	8.6411067623859157E-021
821.5	8.4173986329731930E-021
822.5	8.2177239912295362E-021
823.5	8.0392581550117071E-021
824.5	7.8795969377646243E-021
825.5	7.7366848535851889E-021
826.5	7.6087571979982138E-021
827.5	7.4942930451473529E-021
828.5	7.3919768894031667E-021
829.5	7.3006671750153370E-021
830.5	7.2193703470823225E-021
831.5	7.1472193536164321E-021
832.5	7.0834557556238372E-021
833.5	7.0274147772445844E-021
834.5	6.9785127638548785E-021
835.5	6.9362366220547272E-021
836.5	6.9001348986750769E-021
837.5	6.8698102216081771E-021
838.5	6.8449128773675379E-021
839.5	6.8251353418373053E-021
840.5	6.8102076139777766E-021
841.5	6.7998932290839269E-021
842.5	6.7939858499119172E-021
843.5	6.7923063516553132E-021
844.5	6.7947003311947578E-021
845.5	6.8010359829113356E-021
846.5	6.8112022931562581E-021
847.5	6.8251075136130900E-021
848.5	6.8426778805972692E-021
849.5	6.8638565530696531E-021
850.5	6.8886027470059404E-021
851.5	6.9168910479316759E-021
852.5	6.9487108870425683E-021
853.5	6.9840661694976260E-021
854.5	7.0229750462946798E-021
855.5	7.0654698236969547E-021
856.5	7.1115970065467938E-021
857.5	7.1614174740424541E-021
858.5	7.2150067887238808E-021
859.5	7.2724556415686190E-021
860.5	7.3338704382931001E-021
861.5	7.3993740342410723E-021
862.5	7.4691066276771846E-021
863.5	7.5432268239497841E-021
864.5	7.6219128859108204E-021
865.5	7.7053641892586556E-021
866.5	7.7938029051899064E-021
867.5	7.8874759370123580E-021
868.5	7.9866571423056629E-021
869.5	8.0916498779666174E-021
870.5	8.2027899122187281E-021
871.5	8.3204487556176619E-021
872.5	8.4450374725080298E-021
873.5	8.5770110456075926E-021
874.5	8.7168733798120583E-021
875.5	8.8651830474238192E-021
876.5	9.0225598964302054E-021
877.5	9.1896926669649569E-021
878.5	9.3673477896546349E-021
879.5	9.5563795744088432E-021
880.5	9.7577420409193108E-021
881.5	9.9725026946757590E-021
882.5	1.0201858617233080E-020
883.5	1.0447155320051360E-020
884.5	1.0709908911719477E-020
885.5	1.0991832254279738E-020
886.5	1.1294865942911133E-020
887.5	1.1621215143893922E-020
888.5	1.1973393581129460E-020
889.5	1.2354276288252336E-020
890.5	1.2767163163961646E-020
891.5	1.3215855912852318E-020
892.5	1.3704751663820309E-020
893.5	1.4238957489239543E-020
894.5	1.4824431278008679E-020
895.5	1.5468156051792968E-020
896.5	1.6178357006877517E-020
897.5	1.6964773526406521E-020
898.5	1.7839002441578929E-020
899.5	1.8814934359066739E-020
900.5	1.9909312542524394E-020
901.5	2.1142454553010566E-020
902.5	2.2539191960653924E-020
903.5	2.4130104928225784E-020
904.5	2.5953159301208709E-020
905.5	2.8055898453099192E-020
906.5	3.0498407167619791E-020
907.5	3.3357360181103467E-020
908.5	3.6731608173311476E-020
909.5	4.0749959561659306E-020
910.5	4.5582114393875367E-020
911.5	5.1454125615233423E-020
912.5	5.8670311849097476E-020
913.5	6.7644141382998230E-020
914.5	7.8940857018667101E-020
915.5	9.3333199351701498E-020
916.5	1.1186461836496839E-019
917.5	1.3589128932446979E-019
918.5	1.6700962912955576E-019
919.5	2.0662273501510385E-019
920.5	2.5463820615075134E-019
921.5	3.0675339240852700E-019
922.5	3.5140154270131900E-019
923.5	3.7184590331239191E-019
924.5	3.5814546597335189E-019
925.5	3.1719936574353113E-019
926.5	2.6558476901730243E-019
927.5	2.1638605080136291E-019
928.5	1.7517530581146019E-019
929.5	1.4262679760901214E-019
930.5	1.1749392610554508E-019
931.5	9.8165777678141889E-020
932.5	8.3225549457650983E-020
933.5	7.1568741691935815E-020
934.5	6.2373395558320954E-020
935.5	5.5037598761553092E-020
936.5	4.9121399415211963E-020
937.5	4.4301551204893214E-020
938.5	4.0338482864997628E-020
939.5	3.7052801074946169E-020
940.5	3.4308706201677583E-020
941.5	3.2002274751042133E-020
942.5	3.0053132679432557E-020
943.5	2.8398489518038132E-020
944.5	2.6988823401777369E-020
945.5	2.5784728901463741E-020
946.5	2.4754591012542158E-020
947.5	2.3872851671916094E-020
948.5	2.3118705384220035E-020
949.5	2.2475108641462616E-020
950.5	2.1928021012712454E-020
951.5	2.1465818873393423E-020
952.5	2.1078838950963449E-020
953.5	2.0759020340768907E-020
954.5	2.0499621846571146E-020
955.5	2.0294997412200379E-020
956.5	2.0140416710070163E-020
957.5	2.0031921105506135E-020
958.5	1.9966207547769000E-020
959.5	1.9940534677220404E-020
960.5	1.9952646744605462E-020
961.5	2.0000711928011976E-020
962.5	2.0083272388519374E-020
963.5	2.0199203986912659E-020
964.5	2.0347684035002079E-020
965.5	2.0528165808399692E-020
966.5	2.0740358827095927E-020
967.5	2.0984214133872079E-020
968.5	2.1259913982127856E-020
969.5	2.1567865494551628E-020
970.5	2.1908697980344709E-020
971.5	2.2283263707865049E-020
972.5	2.2692642026796128E-020
973.5	2.3138146823639685E-020
974.5	2.3621337380269092E-020
975.5	2.4144032790927342E-020
976.5	2.4708330181737470E-020
977.5	2.5316627071895477E-020
978.5	2.5971648320854973E-020
979.5	2.6676478225036114E-020
980.5	2.7434598465595967E-020
981.5	2.8249932771192057E-020
982.5	2.9126899353290430E-020
983.5	3.0070472404889234E-020
984.5	3.1086254237176611E-020
985.5	3.2180559976085908E-020
986.5	3.3360517169156697E-020
987.5	3.4634183184694054E-020
988.5	3.6010683948616477E-020
989.5	3.7500378396974540E-020
990.5	3.9115054072937545E-020
991.5	4.0868160630797834E-020
992.5	4.2775089712190060E-020
993.5	4.4853511846176185E-020
994.5	4.7123783849756642E-020
995.5	4.9609443878289795E-020
996.5	5.2337816082212522E-020
997.5	5.5340753160492420E-020
998.5	5.8655553506941843E-020
999.5	6.2326100883031027E-020
1000.5	6.6404289689761687E-020
1001.5	7.0951819468928683E-020
1002.5	7.6042470411342369E-020
1003.5	8.1765010517361523E-020
1004.5	8.8226939197345445E-020
1005.5	9.5559348193154863E-020
1006.5	1.0392328860940884E-019
1007.5	1.1351818722936897E-019
1008.5	1.2459307806583053E-019
1009.5	1.3746173906928829E-019
1010.5	1.5252329807942044E-019
1011.5	1.7029056884485312E-019
1012.5	1.9142940140351965E-019
1013.5	2.1681382257430525E-019
1014.5	2.4760386740576498E-019
1015.5	2.8535587399076471E-019
1016.5	3.3217841552930698E-019
1017.5	3.9094957404020477E-019
1018.5	4.6560786895210182E-019
1019.5	5.6150438613339333E-019
1020.5	6.8571437727307463E-019
1021.5	8.4694379187869608E-019
1022.5	1.0540020100524069E-018
1023.5	1.3104984263983828E-018
1024.5	1.6022833926443276E-018
1025.5	1.8787977399755357E-018
1026.5	2.0502265039054784E-018
1027.5	2.0378660816148958E-018
1028.5	1.8480769313362475E-018
1029.5	1.5655437995578139E-018
1030.5	1.2765943281409329E-018
1031.5	1.0263351722410690E-018
1032.5	8.2569251236151738E-019
1033.5	6.6989237728732315E-019
1034.5	5.4995704657422522E-019
1035.5	4.5734770026282910E-019
1036.5	3.8521584152835742E-019
1037.5	3.2840851259369983E-019
1038.5	2.8313963134940239E-019
1039.5	2.4664285596663575E-019
1040.5	2.1689011982496228E-019
1041.5	1.9238294116394732E-019
1042.5	1.7200307606424881E-019
1043.5	1.5490696714965562E-019
1044.5	1.4045124353163003E-019
1045.5	1.2813990088725689E-019
1046.5	1.1758656856831222E-019
1047.5	1.0848730724453447E-019
1048.5	1.0060080419145040E-019
1049.5	9.3733808672987293E-020
1050.5	8.7730313604920351E-020
1051.5	8.2463441536614197E-020
1052.5	7.7829301939725290E-020
1053.5	7.3742299444673133E-020
1054.5	7.0131520201637607E-020
1055.5	6.6937926790327667E-020
1056.5	6.4112165008912609E-020
1057.5	6.1612837825356889E-020
1058.5	5.9405139135993063E-020
1059.5	5.7459767091208196E-020
1060.5	5.5752056608336334E-020
1061.5	5.4261285375295106E-020
1062.5	5.2970118611737491E-020
1063.5	5.1864166128268841E-020
1064.5	5.0931631545707102E-020
1065.5	5.0163038438964273E-020
1066.5	4.9551022045895607E-020
1067.5	4.9090178324261138E-020
1068.5	4.8776964776412187E-020
1069.5	4.8609649773595106E-020
1070.5	4.8588309254989208E-020
1071.5	4.8714871793345914E-020
1072.5	4.8993215252629674E-020
1073.5	4.9429320770862589E-020
1074.5	5.0031492770795456E-020
1075.5	5.0810657369002419E-020
1076.5	5.1780756233599253E-020
1077.5	5.2959259058532866E-020
1078.5	5.4367825971974217E-020
1079.5	5.6033162217538767E-020
1080.5	5.7988122542877122E-020
1081.5	6.0273143642664623E-020
1082.5	6.2938112278649874E-020
1083.5	6.6044818091825981E-020
1084.5	6.9670199203645441E-020
1085.5	7.3910673793005693E-020
1086.5	7.8887974385793926E-020
1087.5	8.4757082216089068E-020
1088.5	9.1717124281238905E-020
1089.5	1.0002648552785679E-019
1090.5	1.1002395785449321E-019
1091.5	1.2215856303620453E-019
1092.5	1.3703180234049654E-019
1093.5	1.5545745114573422E-019
1094.5	1.7854518896261564E-019
1095.5	2.0781365758330795E-019
1096.5	2.4533074144058364E-019
1097.5	2.9384915254752593E-019
1098.5	3.5681557602355874E-019
1099.5	4.3789811920174008E-019
1100.5	5.3918781455274643E-019
1101.5	6.5667549525088716E-019
1102.5	7.7279217184140281E-019
1103.5	8.5301910502097178E-019
1104.5	8.6222155169525808E-019
1105.5	7.9601162221222647E-019
1106.5	6.8539803581207937E-019
1107.5	5.6731299034766693E-019
1108.5	4.6310295414946174E-019
1109.5	3.7901749003511328E-019
1110.5	3.1378339140667344E-019
1111.5	2.6386212572113890E-019
1112.5	2.2570580078231306E-019
1113.5	1.9642110802616485E-019
1114.5	1.7382182880933522E-019
1115.5	1.5630573084205339E-019
1116.5	1.4271165367344418E-019
1117.5	1.3220093674797867E-019
1118.5	1.2416917772890361E-019
1119.5	1.1818360722580341E-019
1120.5	1.1393982531698488E-019
1121.5	1.1123268632096640E-019
1122.5	1.0993758736325142E-019
1123.5	1.0999971977089154E-019
1124.5	1.1142989977395081E-019
1125.5	1.1430647702079845E-019
1126.5	1.1878363141147158E-019
1127.5	1.2510721634371605E-019
1128.5	1.3364027577372411E-019
1129.5	1.4490146727713571E-019
1130.5	1.5962063269677213E-019
1131.5	1.7881568321558851E-019
1132.5	2.0389062381796421E-019
1133.5	2.3673677817681050E-019
1134.5	2.7976406107061964E-019
1135.5	3.3564198808522123E-019
1136.5	4.0620762469455227E-019
1137.5	4.8956430698366197E-019
1138.5	5.7487803369476431E-019
1139.5	6.3876262212307625E-019
1140.5	6.5430627489317974E-019
1141.5	6.1373566019662309E-019
1142.5	5.3657777178578132E-019
1143.5	4.5040944720760303E-019
1144.5	3.7275595098817577E-019
1145.5	3.0950531643322699E-019
1146.5	2.6026859647951925E-019
1147.5	2.2258179728984182E-019
1148.5	1.9381751479266578E-019
1149.5	1.7178796656575886E-019
1150.5	1.5482388814859176E-019
1151.5	1.4169417899367524E-019
1152.5	1.3150076431280778E-019
1153.5	1.2358857138212152E-019
1154.5	1.1747741102021583E-019
1155.5	1.1281286096084071E-019
1156.5	1.0933150543460496E-019
1157.5	1.0683645656461688E-019
1158.5	1.0518008651761203E-019
1159.5	1.0425178834954394E-019
1160.5	1.0396925326886297E-019
1161.5	1.0427222602602829E-019
1162.5	1.0511802691298527E-019
1163.5	1.0647835216624783E-019
1164.5	1.0833701732710809E-019
1165.5	1.1068841344074927E-019
1166.5	1.1353651964878270E-019
1167.5	1.1689436841866020E-019
1168.5	1.2078389861294802E-019
1169.5	1.2523616185510093E-019
1170.5	1.3029187280436659E-019
1171.5	1.3600231676934800E-019
1172.5	1.4243065088604816E-019
1173.5	1.4965366006377658E-019
1174.5	1.5776405843881195E-019
1175.5	1.6687346403471702E-019
1176.5	1.7711622243763756E-019
1177.5	1.8865431965738879E-019
1178.5	2.0168371216665885E-019
1179.5	2.1644252377511243E-019
1180.5	2.3322172967466921E-019
1181.5	2.5237919007813852E-019
1182.5	2.7435824264482985E-019
1183.5	2.9971256399421504E-019
1184.5	3.2913974007453725E-019
1185.5	3.6352705243747230E-019
1186.5	4.0401455096259788E-019
1187.5	4.5208276145518877E-019
1188.5	5.0967563603912559E-019
1189.5	5.7937381960831512E-019
1190.5	6.6463880934960485E-019
1191.5	7.7015346699424753E-019
1192.5	9.0228224502426042E-019
1193.5	1.0696454819942221E-018
1194.5	1.2836897602868224E-018
1195.5	1.5587954160159598E-018
1196.5	1.9105781750249851E-018
1197.5	2.3492109246256168E-018
1198.5	2.8626260287095042E-018
1199.5	3.3893851681482930E-018
1200.5	3.8085524191836546E-018
1201.5	4.0037041026833047E-018
1202.5	3.9767420012916420E-018
1203.5	3.8551047325630948E-018
1204.5	3.7720997562277339E-018
1205.5	3.7717641865166532E-018
1206.5	3.7905982516373611E-018
1207.5	3.7006180602333995E-018
1208.5	3.4157105278356640E-018
1209.5	2.9732917634116958E-018
1210.5	2.4842731233762636E-018
1211.5	2.0366415048554383E-018
1212.5	1.6654355169223135E-018
1213.5	1.3713499539838724E-018
1214.5	1.1421298408794262E-018
1215.5	9.6366702417485704E-019
1216.5	8.2386729419713516E-019
1217.5	7.1335527834524921E-019
1218.5	6.2514180383874999E-019
1219.5	5.5408478786999107E-019
1220.5	4.9640607491768401E-019
1221.5	4.4931906943250629E-019
1222.5	4.1075797698683680E-019
1223.5	3.7918572613437783E-019
1224.5	3.5345924734890052E-019
1225.5	3.3273578665421145E-019
1226.5	3.1640871875683930E-019
1227.5	3.0406510482444937E-019
1228.5	2.9546008031326163E-019
1229.5	2.9050533134074616E-019
1230.5	2.8927070891135035E-019
1231.5	2.9199969366459498E-019
1232.5	2.9914118033624153E-019
1233.5	3.1140206200560515E-019
1234.5	3.2982733632885854E-019
1235.5	3.5591630331431574E-019
1236.5	3.9178241170607958E-019
1237.5	4.4035271001152515E-019
1238.5	5.0555880299485049E-019
1239.5	5.9233848532784776E-019
1240.5	7.0592376768890858E-019
1241.5	8.4917867909720933E-019
1242.5	1.0159749602627205E-018
1243.5	1.1804610189499253E-018
1244.5	1.2927430682597371E-018
1245.5	1.3033869964752271E-018
1246.5	1.2081695107538325E-018
1247.5	1.0528411026478125E-018
1248.5	8.9035062909191254E-019
1249.5	7.5113444503751572E-019
1250.5	6.4455499344480030E-019
1251.5	5.6980638408968070E-019
1252.5	5.2325975647390377E-019
1253.5	5.0129145359308046E-019
1254.5	5.0019322639317830E-019
1255.5	5.1395593750856361E-019
1256.5	5.3093770758281919E-019
1257.5	5.3382265847380599E-019
1258.5	5.0896514747638585E-019
1259.5	4.5821758277180231E-019
1260.5	3.9591452596566229E-019
1261.5	3.3565598354985444E-019
1262.5	2.8400220724480995E-019
1263.5	2.4211194532905573E-019
1264.5	2.0880298379480228E-019
1265.5	1.8234911005762799E-019
1266.5	1.6117544137917050E-019
1267.5	1.4402925412003279E-019
1268.5	1.2996411702441108E-019
1269.5	1.1827738831273322E-019
1270.5	1.0844831468812703E-019
1271.5	1.0008863232999024E-019
1272.5	9.2906033152612284E-020
1273.5	8.6677932597818206E-020
1274.5	8.1232807111195957E-020
1275.5	7.6436906256160796E-020
1276.5	7.2184734504968496E-020
1277.5	6.8392173427543576E-020
1278.5	6.4991461431502073E-020
1279.5	6.1927490144079238E-020
1280.5	5.9155042609873407E-020
1281.5	5.6636711921563670E-020
1282.5	5.4341316508765585E-020
1283.5	5.2242681681644258E-020
1284.5	5.0318693999953278E-020
1285.5	4.8550560871359576E-020
1286.5	4.6922225997321075E-020
1287.5	4.5419904248161150E-020
1288.5	4.4031708862258614E-020
1289.5	4.2747350617689846E-020
1290.5	4.1557893566654143E-020
1291.5	4.0455555571741217E-020
1292.5	3.9433544600409022E-020
1293.5	3.8485923774833999E-020
1294.5	3.7607499719706235E-020
1295.5	3.6793729930386157E-020
1296.5	3.6040645791951625E-020
1297.5	3.5344788584446167E-020
1298.5	3.4703156361375008E-020
1299.5	3.4113160024479255E-020
1300.5	3.3572587265960560E-020
1301.5	3.3079573330736001E-020
1302.5	3.2632577782123576E-020
1303.5	3.2230366647130397E-020
1304.5	3.1871999482153887E-020
1305.5	3.1556821044449957E-020
1306.5	3.1284457385902659E-020
1307.5	3.1054816309328632E-020
1308.5	3.0868092249175550E-020
1309.5	3.0724775763306378E-020
1310.5	3.0625667956072480E-020
1311.5	3.0571900301081593E-020
1312.5	3.0564960501892039E-020
1313.5	3.0606725228634655E-020
1314.5	3.0699500808559424E-020
1315.5	3.0846073241728030E-020
1316.5	3.1049769276245608E-020
1317.5	3.1314530732325745E-020
1318.5	3.1645004839798317E-020
1319.5	3.2046654087528790E-020
1320.5	3.2525890026718133E-020
1321.5	3.3090236692235375E-020
1322.5	3.3748530900980793E-020
1323.5	3.4511168782732612E-020
1324.5	3.5390410675267465E-020
1325.5	3.6400760220210067E-020
1326.5	3.7559438478080775E-020
1327.5	3.8886980634726231E-020
1328.5	4.0407992102786181E-020
1329.5	4.2152113547930661E-020
1330.5	4.4155262067019786E-020
1331.5	4.6461240576071216E-020
1332.5	4.9123842619385407E-020
1333.5	5.2209630024371252E-020
1334.5	5.5801633172074824E-020
1335.5	6.0004328719682569E-020
1336.5	6.4950403226654176E-020
1337.5	7.0810036750767409E-020
1338.5	7.7803772056646129E-020
1339.5	8.6220519360483871E-020
1340.5	9.6442940487141459E-020
1341.5	1.0898340653801863E-019
1342.5	1.2453488855370551E-019
1343.5	1.4404214897517781E-019
1344.5	1.6879804043129669E-019
1345.5	2.0056317327442055E-019
1346.5	2.4168217322775003E-019
1347.5	2.9509390664817924E-019
1348.5	3.6393552337079308E-019
1349.5	4.5002506433403777E-019
1350.5	5.5002989184084567E-019
1351.5	6.4910628724545867E-019
1352.5	7.1789036243655041E-019
1353.5	7.2621114170491130E-019
1354.5	6.6991751677806296E-019
1355.5	5.7527421859464645E-019
1356.5	4.7392374247917336E-019
1357.5	3.8428049480804299E-019
1358.5	3.1179455252466695E-019
1359.5	2.5541929646667868E-019
1360.5	2.1213752552985617E-019
1361.5	1.7891178410028779E-019
1362.5	1.5326152576876415E-019
1363.5	1.3331133150570667E-019
1364.5	1.1768659959860768E-019
1365.5	1.0539159245037913E-019
1366.5	9.5708243647153646E-020
1367.5	8.8121107133708583E-020
1368.5	8.2264569568717157E-020
1369.5	7.7887136357050595E-020
1370.5	7.4828557762483771E-020
1371.5	7.3006924549752723E-020
1372.5	7.2414113214071021E-020
1373.5	7.3118985547213790E-020
1374.5	7.5278441683758179E-020
1375.5	7.9156358773593195E-020
1376.5	8.5148198965952596E-020
1377.5	9.3800632514677913E-020
1378.5	1.0579091300010028E-019
1379.5	1.2177013526927652E-019
1380.5	1.4186211698579770E-019
1381.5	1.6454736707954076E-019
1382.5	1.8519342979798829E-019
1383.5	1.9634728269520184E-019
1384.5	1.9249116890870686E-019
1385.5	1.7543470001306829E-019
1386.5	1.5241086101840859E-019
1387.5	1.2989525956528826E-019
1388.5	1.1096877973230984E-019
1389.5	9.6230899984098508E-020
1390.5	8.5230245038512590E-020
1391.5	7.7279204233571086E-020
1392.5	7.1766721348184913E-020
1393.5	6.8237698313702985E-020
1394.5	6.6391395571197012E-020
1395.5	6.6061693852179410E-020
1396.5	6.7201000283388684E-020
1397.5	6.9874366497069888E-020
1398.5	7.4265806877635259E-020
1399.5	8.0697907451576660E-020
1400.5	8.9665309877536549E-020
1401.5	1.0187947872776559E-019
1402.5	1.1830999428958650E-019
1403.5	1.4017108301642663E-019
1404.5	1.6870897281077663E-019
1405.5	2.0445952128772996E-019
1406.5	2.4547604839667516E-019
1407.5	2.8465222318059542E-019
1408.5	3.0917804904738399E-019
1409.5	3.0754867765804454E-019
1410.5	2.8028789851220349E-019
1411.5	2.3938490561602677E-019
1412.5	1.9734260141087993E-019
1413.5	1.6079488666849363E-019
1414.5	1.3139991223293729E-019
1415.5	1.0850190523986989E-019
1416.5	9.0813409308760454E-020
1417.5	7.7100931529441848E-020
1418.5	6.6372441467890957E-020
1419.5	5.7880560674466473E-020
1420.5	5.1075797282399846E-020
1421.5	4.5556516111902057E-020
1422.5	4.1028224171729239E-020
1423.5	3.7273341535276030E-020
1424.5	3.4129559299380160E-020
1425.5	3.1474547000191557E-020
1426.5	2.9215167315888540E-020
1427.5	2.7279841753183216E-020
1428.5	2.5613113315886999E-020
1429.5	2.4171748006821505E-020
1430.5	2.2921924528455079E-020
1431.5	2.1837204557355802E-020
1432.5	2.0897074447476829E-020
1433.5	2.0085917934776470E-020
1434.5	1.9392328850501980E-020
1435.5	1.8808710468708147E-020
1436.5	1.8331139467195620E-020
1437.5	1.7959502027352009E-020
1438.5	1.7697941178642507E-020
1439.5	1.7555691196987628E-020
1440.5	1.7548417334900309E-020
1441.5	1.7700219536100307E-020
1442.5	1.8046462490527531E-020
1443.5	1.8637448943017601E-020
1444.5	1.9542332840050304E-020
1445.5	2.0850711673778837E-020
1446.5	2.2664055700782037E-020
1447.5	2.5057310014160985E-020
1448.5	2.7973976594293639E-020
1449.5	3.1030395667988884E-020
1450.5	3.3357704231792940E-020
1451.5	3.3895862420700190E-020
1452.5	3.2255473984682652E-020
1453.5	2.9122969126143166E-020
1454.5	2.5572326822515548E-020
1455.5	2.2321008882813746E-020
1456.5	1.9625248846791168E-020
1457.5	1.7481630672868411E-020
1458.5	1.5797069683747801E-020
1459.5	1.4468620092662856E-020
1460.5	1.3409493227182717E-020
1461.5	1.2553047469535569E-020
1462.5	1.1849907540922882E-020
1463.5	1.1263888441369304E-020
1464.5	1.0768445105724562E-020
1465.5	1.0343967869735142E-020
1466.5	9.9758257572535192E-021
1467.5	9.6529784809235183E-021
1468.5	9.3669966736373286E-021
1469.5	9.1113684337930201E-021
1470.5	8.8810052273563092E-021
1471.5	8.6718867288179034E-021
1472.5	8.4808030117555785E-021
1473.5	8.3051654785144213E-021
1474.5	8.1428667658022781E-021
1475.5	7.9921758817208016E-021
1476.5	7.8516589365489464E-021
1477.5	7.7201186483036466E-021
1478.5	7.5965477532887389E-021
1479.5	7.4800928111006904E-021
1480.5	7.3700258498453726E-021
1481.5	7.2657219761784339E-021
1482.5	7.1666415610399518E-021
1483.5	7.0723159633446352E-021
1484.5	6.9823360100181983E-021
1485.5	6.8963426390330059E-021
1486.5	6.8140192515991872E-021
1487.5	6.7350854238498457E-021
1488.5	6.6592917067504783E-021
1489.5	6.5864153023756365E-021
1490.5	6.5162564500389302E-021
1491.5	6.4486353905989045E-021
1492.5	6.3833898042000410E-021
1493.5	6.3203726376646876E-021
1494.5	6.2594502541528740E-021
1495.5	6.2005008506156692E-021
1496.5	6.1434130987836572E-021
1497.5	6.0880849735593836E-021
1498.5	6.0344227391811273E-021
1499.5	5.9823400687468686E-021
1500.5	5.9317572769025404E-021
1501.5	5.8826006489168725E-021
1502.5	5.8348018521492699E-021
1503.5	5.7882974181943222E-021
1504.5	5.7430282858566720E-021
1505.5	5.6989393966518889E-021
1506.5	5.6559793358050859E-021
1507.5	5.6141000127790416E-021
1508.5	5.5732563762473251E-021
1509.5	5.5334061591670236E-021
1510.5	5.4945096502261647E-021
1511.5	5.4565294884632816E-021
1512.5	5.4194304782978363E-021
1513.5	5.3831794225840429E-021
1514.5	5.3477449716183100E-021
1515.5	5.3130974863012454E-021
1516.5	5.2792089138864436E-021
1517.5	5.2460526749465896E-021
1518.5	5.2136035603576359E-021
1519.5	5.1818376372484883E-021
1520.5	5.1507321629903669E-021
1521.5	5.1202655064095248E-021
1522.5	5.0904170755022044E-021
1523.5	5.0611672510133474E-021
1524.5	5.0324973253127150E-021
1525.5	5.0043894460649644E-021
1526.5	4.9768265642453805E-021
1527.5	4.9497923861012793E-021
1528.5	4.9232713287015199E-021
1529.5	4.8972484787540515E-021
1530.5	4.8717095544043449E-021
1531.5	4.8466408697567325E-021
1532.5	4.8220293018865546E-021
1533.5	4.7978622601338326E-021
1534.5	4.7741276574896419E-021
1535.5	4.7508138839043837E-021
1536.5	4.7279097813633970E-021
1537.5	4.7054046205896846E-021
1538.5	4.6832880792465328E-021
1539.5	4.6615502215242670E-021
1540.5	4.6401814790058074E-021
1541.5	4.6191726327150115E-021
1542.5	4.5985147962601215E-021
1543.5	4.5781993999922569E-021
1544.5	4.5582181761056170E-021
1545.5	4.5385631446123295E-021
1546.5	4.5192266001303135E-021
1547.5	4.5002010994276845E-021
1548.5	4.4814794496717500E-021
1549.5	4.4630546973347898E-021
1550.5	4.4449201177126003E-021
1551.5	4.4270692050152473E-021
1552.5	4.4094956629925454E-021
1553.5	4.3921933960596915E-021
1554.5	4.3751565008910441E-021
1555.5	4.3583792584524636E-021
1556.5	4.3418561264447701E-021
1557.5	4.3255817321329184E-021
1558.5	4.3095508655372746E-021
1559.5	4.2937584729650866E-021
1560.5	4.2781996508618058E-021
1561.5	4.2628696399632811E-021
1562.5	4.2477638197312108E-021
1563.5	4.2328777030554191E-021
1564.5	4.2182069312076206E-021
1565.5	4.2037472690323905E-021
1566.5	4.1894946003619877E-021
1567.5	4.1754449236425569E-021
1568.5	4.1615943477600414E-021
1569.5	4.1479390880549012E-021
1570.5	4.1344754625154036E-021
1571.5	4.1211998881399401E-021
1572.5	4.1081088774593422E-021
1573.5	4.0951990352108385E-021
1574.5	4.0824670551556882E-021
1575.5	4.0699097170331131E-021
1576.5	4.0575238836435183E-021
1577.5	4.0453064980544528E-021
1578.5	4.0332545809231369E-021
1579.5	4.0213652279297327E-021
1580.5	4.0096356073159062E-021
1581.5	3.9980629575234841E-021
1582.5	3.9866445849283797E-021
1583.5	3.9753778616651614E-021
1584.5	3.9642602235379576E-021
1585.5	3.9532891680136007E-021
1586.5	3.9424622522931176E-021
1587.5	3.9317770914579652E-021
1588.5	3.9212313566874893E-021
1589.5	3.9108227735443964E-021
1590.5	3.9005491203250990E-021
1591.5	3.8904082264720304E-021
1592.5	3.8803979710451329E-021
1593.5	3.8705162812498937E-021
1594.5	3.8607611310194383E-021
1595.5	3.8511305396483005E-021
1596.5	3.8416225704756305E-021
1597.5	3.8322353296156975E-021
1598.5	3.8229669647336675E-021
1599.5	3.8138156638647417E-021
1600.5	3.8047796542747808E-021
1601.5	3.7958572013607398E-021
1602.5	3.7870466075891909E-021
1603.5	3.7783462114714083E-021
1604.5	3.7697543865734922E-021
1605.5	3.7612695405600977E-021
1606.5	3.7528901142704273E-021
1607.5	3.7446145808251726E-021
1608.5	3.7364414447631806E-021
1609.5	3.7283692412066485E-021
1610.5	3.7203965350537510E-021
1611.5	3.7125219201975938E-021
1612.5	3.7047440187704974E-021
1613.5	3.6970614804126118E-021
1614.5	3.6894729815639334E-021
1615.5	3.6819772247788519E-021
1616.5	3.6745729380623340E-021
1617.5	3.6672588742269691E-021
1618.5	3.6600338102700638E-021
1619.5	3.6528965467700690E-021
1620.5	3.6458459073016015E-021
1621.5	3.6388807378683826E-021
1622.5	3.6319999063534602E-021
1623.5	3.6252023019860496E-021
1624.5	3.6184868348244322E-021
1625.5	3.6118524352543084E-021
1626.5	3.6052980535020716E-021
1627.5	3.5988226591624667E-021
1628.5	3.5924252407401210E-021
1629.5	3.5861048052044837E-021
1630.5	3.5798603775576791E-021
1631.5	3.5736910004148530E-021
1632.5	3.5675957335965531E-021
1633.5	3.5615736537327701E-021
1634.5	3.5556238538782065E-021
1635.5	3.5497454431384117E-021
1636.5	3.5439375463064229E-021
1637.5	3.5381993035095407E-021
1638.5	3.5325298698659264E-021
1639.5	3.5269284151506717E-021
1640.5	3.5213941234710565E-021
1641.5	3.5159261929506689E-021
1642.5	3.5105238354221076E-021
1643.5	3.5051862761280097E-021
1644.5	3.4999127534300900E-021
1645.5	3.4947025185259919E-021
1646.5	3.4895548351736438E-021
1647.5	3.4844689794229394E-021
1648.5	3.4794442393544615E-021
1649.5	3.4744799148250640E-021
1650.5	3.4695753172200757E-021
1651.5	3.4647297692119392E-021
1652.5	3.4599426045250650E-021
1653.5	3.4552131677067367E-021
1654.5	3.4505408139038523E-021
1655.5	3.4459249086453448E-021
1656.5	3.4413648276301133E-021
1657.5	3.4368599565202778E-021
1658.5	3.4324096907396155E-021
1659.5	3.4280134352770262E-021
1660.5	3.4236706044948569E-021
1661.5	3.4193806219419746E-021
1662.5	3.4151429201714113E-021
1663.5	3.4109569405624825E-021
1664.5	3.4068221331472215E-021
1665.5	3.4027379564410144E-021
1666.5	3.3987038772773345E-021
1667.5	3.3947193706464149E-021
1668.5	3.3907839195377922E-021
1669.5	3.3868970147865786E-021
1670.5	3.3830581549233843E-021
1671.5	3.3792668460277567E-021
1672.5	3.3755226015850650E-021
1673.5	3.3718249423467248E-021
1674.5	3.3681733961936596E-021
1675.5	3.3645674980029326E-021
1676.5	3.3610067895174314E-021
1677.5	3.3574908192185598E-021
1678.5	3.3540191422018103E-021
1679.5	3.3505913200551819E-021
1680.5	3.3472069207403423E-021
1681.5	3.3438655184764536E-021
1682.5	3.3405666936266244E-021
1683.5	3.3373100325868708E-021
1684.5	3.3340951276775715E-021
1685.5	3.3309215770373034E-021
1686.5	3.3277889845190246E-021
1687.5	3.3246969595885385E-021
1688.5	3.3216451172251688E-021
1689.5	3.3186330778246081E-021
1690.5	3.3156604671038504E-021
1691.5	3.3127269160081977E-021
1692.5	3.3098320606202507E-021
1693.5	3.3069755420708442E-021
1694.5	3.3041570064518997E-021
1695.5	3.3013761047310973E-021
1696.5	3.2986324926683834E-021
1697.5	3.2959258307342109E-021
1698.5	3.2932557840295052E-021
1699.5	3.2906220222073005E-021
1700.5	3.2880242193960011E-021
1701.5	3.2854620541242450E-021
1702.5	3.2829352092472951E-021
1703.5	3.2804433718749686E-021
1704.5	3.2779862333010196E-021
1705.5	3.2755634889339817E-021
1706.5	3.2731748382294003E-021
1707.5	3.2708199846234404E-021
1708.5	3.2684986354678368E-021
1709.5	3.2662105019661428E-021
1710.5	3.2639552991112617E-021
1711.5	3.2617327456242179E-021
1712.5	3.2595425638941480E-021
1713.5	3.2573844799194654E-021
1714.5	3.2552582232502078E-021
1715.5	3.2531635269314940E-021
1716.5	3.2511001274480947E-021
1717.5	3.2490677646700874E-021
1718.5	3.2470661817995574E-021
1719.5	3.2450951253183378E-021
1720.5	3.2431543449367493E-021
1721.5	3.2412435935433300E-021
1722.5	3.2393626271555245E-021
1723.5	3.2375112048713058E-021
1724.5	3.2356890888217324E-021
1725.5	3.2338960441243856E-021
1726.5	3.2321318388376980E-021
1727.5	3.2303962439161249E-021
1728.5	3.2286890331661776E-021
1729.5	3.2270099832032530E-021
1730.5	3.2253588734092804E-021
1731.5	3.2237354858911509E-021
1732.5	3.2221396054399031E-021
1733.5	3.2205710194906835E-021
1734.5	3.2190295180834110E-021
1735.5	3.2175148938241885E-021
1736.5	3.2160269418473935E-021
1737.5	3.2145654597784698E-021
1738.5	3.2131302476973926E-021
1739.5	3.2117211081027850E-021
1740.5	3.2103378458766849E-021
1741.5	3.2089802682499366E-021
1742.5	3.2076481847682090E-021
1743.5	3.2063414072586116E-021
1744.5	3.2050597497968975E-021
1745.5	3.2038030286752595E-021
1746.5	3.2025710623706817E-021
1747.5	3.2013636715138499E-021
1748.5	3.2001806788586095E-021
1749.5	3.1990219092519481E-021
1750.5	3.1978871896045066E-021
1751.5	3.1967763488616014E-021
1752.5	3.1956892179747417E-021
1753.5	3.1946256298736393E-021
1754.5	3.1935854194387044E-021
1755.5	3.1925684234739973E-021
1756.5	3.1915744806806635E-021
1757.5	3.1906034316307976E-021
1758.5	3.1896551187417626E-021
1759.5	3.1887293862509488E-021
1760.5	3.1878260801909320E-021
1761.5	3.1869450483650867E-021
1762.5	3.1860861403235695E-021
1763.5	3.1852492073397343E-021
1764.5	3.1844341023869153E-021
1765.5	3.1836406801156136E-021
1766.5	3.1828687968310521E-021
1767.5	3.1821183104710952E-021
1768.5	3.1813890805845473E-021
1769.5	3.1806809683097887E-021
1770.5	3.1799938363537764E-021
1771.5	3.1793275489713722E-021
1772.5	3.1786819719450214E-021
1773.5	3.1780569725647481E-021
1774.5	3.1774524196084786E-021
1775.5	3.1768681833226863E-021
1776.5	3.1763041354033323E-021
1777.5	3.1757601489771331E-021
1778.5	3.1752360985831045E-021
1779.5	3.1747318601544181E-021
1780.5	3.1742473110005334E-021
1781.5	3.1737823297896136E-021
1782.5	3.1733367965312283E-021
1783.5	3.1729105925593168E-021
1784.5	3.1725036005154282E-021
1785.5	3.1721157043322090E-021
1786.5	3.1717467892171761E-021
1787.5	3.1713967416367050E-021
1788.5	3.1710654493002985E-021
1789.5	3.1707528011450852E-021
1790.5	3.1704586873205497E-021
1791.5	3.1701829991735169E-021
1792.5	3.1699256292333488E-021
1793.5	3.1696864711973790E-021
1794.5	3.1694654199165613E-021
1795.5	3.1692623713813435E-021
1796.5	3.1690772227077575E-021
1797.5	3.1689098721237039E-021
1798.5	3.1687602189554658E-021
1799.5	3.1686281636144129E-021
1800.5	3.1685136075839028E-021
1801.5	3.1684164534063873E-021
1802.5	3.1683366046707080E-021
1803.5	3.1682739659995763E-021
1804.5	3.1682284430372486E-021
1805.5	3.1681999424373729E-021
1806.5	3.1681883718510305E-021
1807.5	3.1681936399149354E-021
1808.5	3.1682156562398234E-021
1809.5	3.1682543313989997E-021
1810.5	3.1683095769170649E-021
1811.5	3.1683813052587966E-021
1812.5	3.1684694298181969E-021
1813.5	3.1685738649077001E-021
1814.5	3.1686945257475316E-021
1815.5	3.1688313284552279E-021
1816.5	3.1689841900353024E-021
1817.5	3.1691530283690613E-021
1818.5	3.1693377622045629E-021
1819.5	3.1695383111467311E-021
1820.5	3.1697545956475938E-021
1821.5	3.1699865369966740E-021
1822.5	3.1702340573115092E-021
1823.5	3.1704970795283096E-021
1824.5	3.1707755273927506E-021
1825.5	3.1710693254508835E-021
1826.5	3.1713783990401901E-021
1827.5	3.1717026742807506E-021
1828.5	3.1720420780665395E-021
1829.5	3.1723965380568498E-021
1830.5	3.1727659826678204E-021
1831.5	3.1731503410640967E-021
1832.5	3.1735495431506019E-021
1833.5	3.1739635195644218E-021
1834.5	3.1743922016667962E-021
1835.5	3.1748355215352376E-021
1836.5	3.1752934119557328E-021
1837.5	3.1757658064150774E-021
1838.5	3.1762526390932956E-021
1839.5	3.1767538448561772E-021
1840.5	3.1772693592479053E-021
1841.5	3.1777991184837914E-021
1842.5	3.1783430594431112E-021
1843.5	3.1789011196620257E-021
1844.5	3.1794732373266123E-021
1845.5	3.1800593512659771E-021
1846.5	3.1806594009454725E-021
1847.5	3.1812733264599935E-021
1848.5	3.1819010685273728E-021
1849.5	3.1825425684818576E-021
1850.5	3.1831977682676820E-021
1851.5	3.1838666104327148E-021
1852.5	3.1845490381221988E-021
1853.5	3.1852449950725682E-021
1854.5	3.1859544256053532E-021
1855.5	3.1866772746211642E-021
1856.5	3.1874134875937439E-021
1857.5	3.1881630105641202E-021
1858.5	3.1889257901348098E-021
1859.5	3.1897017734641189E-021
1860.5	3.1904909082605077E-021
1861.5	3.1912931427770285E-021
1862.5	3.1921084258058388E-021
1863.5	3.1929367066727881E-021
1864.5	3.1937779352320702E-021
1865.5	3.1946320618609429E-021
1866.5	3.1954990374545249E-021
1867.5	3.1963788134206499E-021
1868.5	3.1972713416747929E-021
1869.5	3.1981765746350613E-021
1870.5	3.1990944652172466E-021
1871.5	3.2000249668299403E-021
1872.5	3.2009680333697195E-021
1873.5	3.2019236192163782E-021
1874.5	3.2028916792282392E-021
1875.5	3.2038721687375057E-021
1876.5	3.2048650435456891E-021
1877.5	3.2058702599190804E-021
1878.5	3.2068877745842893E-021
1879.5	3.2079175447238343E-021
1880.5	3.2089595279717862E-021
1881.5	3.2100136824094751E-021
1882.5	3.2110799665612402E-021
1883.5	3.2121583393902413E-021
1884.5	3.2132487602943185E-021
1885.5	3.2143511891019010E-021
1886.5	3.2154655860679778E-021
1887.5	3.2165919118701073E-021
1888.5	3.2177301276044743E-021
1889.5	3.2188801947820094E-021
1890.5	3.2200420753245453E-021
1891.5	3.2212157315610270E-021
1892.5	3.2224011262237580E-021
1893.5	3.2235982224447068E-021
1894.5	3.2248069837518524E-021
1895.5	3.2260273740655680E-021
1896.5	3.2272593576950653E-021
1897.5	3.2285028993348589E-021
1898.5	3.2297579640613018E-021
1899.5	3.2310245173291363E-021
1900.5	3.2323025249681094E-021
1901.5	3.2335919531796111E-021
1902.5	3.2348927685333661E-021
1903.5	3.2362049379641567E-021
1904.5	3.2375284287685944E-021
1905.5	3.2388632086019249E-021
1906.5	3.2402092454748678E-021
1907.5	3.2415665077505022E-021
1908.5	3.2429349641411904E-021
1909.5	3.2443145837055234E-021
1910.5	3.2457053358453302E-021
1911.5	3.2471071903026907E-021
1912.5	3.2485201171570119E-021
1913.5	3.2499440868221221E-021
1914.5	3.2513790700434078E-021
1915.5	3.2528250378949805E-021
1916.5	3.2542819617768827E-021
1917.5	3.2557498134123159E-021
1918.5	3.2572285648449171E-021
1919.5	3.2587181884360530E-021
1920.5	3.2602186568621586E-021
1921.5	3.2617299431120945E-021
1922.5	3.2632520204845443E-021
1923.5	3.2647848625854480E-021
1924.5	3.2663284433254462E-021
1925.5	3.2678827369173721E-021
1926.5	3.2694477178737678E-021
1927.5	3.2710233610044301E-021
1928.5	3.2726096414139782E-021
1929.5	3.2742065344994606E-021
1930.5	3.2758140159479861E-021
1931.5	3.2774320617343743E-021
1932.5	3.2790606481188513E-021
1933.5	3.2806997516447532E-021
1934.5	3.2823493491362657E-021
1935.5	3.2840094176961932E-021
1936.5	3.2856799347037463E-021
1937.5	3.2873608778123592E-021
1938.5	3.2890522249475322E-021
1939.5	3.2907539543046977E-021
1940.5	3.2924660443471100E-021
1941.5	3.2941884738037673E-021
1942.5	3.2959212216673450E-021
1943.5	3.2976642671921614E-021
1944.5	3.2994175898921669E-021
1945.5	3.3011811695389533E-021
1946.5	3.3029549861597880E-021
1947.5	3.3047390200356684E-021
1948.5	3.3065332516994002E-021
1949.5	3.3083376619336980E-021
1950.5	3.3101522317693128E-021
1951.5	3.3119769424831657E-021
1952.5	3.3138117755965225E-021
1953.5	3.3156567128731730E-021
1954.5	3.3175117363176416E-021
1955.5	3.3193768281734146E-021
1956.5	3.3212519709211858E-021
1957.5	3.3231371472771252E-021
1958.5	3.3250323401911663E-021
1959.5	3.3269375328453137E-021
1960.5	3.3288527086519703E-021
1961.5	3.3307778512522798E-021
1962.5	3.3327129445144907E-021
1963.5	3.3346579725323450E-021
1964.5	3.3366129196234725E-021
1965.5	3.3385777703278133E-021
1966.5	3.3405525094060563E-021
1967.5	3.3425371218380911E-021
1968.5	3.3445315928214881E-021
1969.5	3.3465359077699765E-021
1970.5	3.3485500523119647E-021
1971.5	3.3505740122890522E-021
1972.5	3.3526077737545837E-021
1973.5	3.3546513229721944E-021
1974.5	3.3567046464143928E-021
1975.5	3.3587677307611456E-021
1976.5	3.3608405628984860E-021
1977.5	3.3629231299171368E-021
1978.5	3.3650154191111435E-021
1979.5	3.3671174179765324E-021
1980.5	3.3692291142099758E-021
1981.5	3.3713504957074790E-021
1982.5	3.3734815505630739E-021
1983.5	3.3756222670675338E-021
1984.5	3.3777726337071050E-021
1985.5	3.3799326391622396E-021
1986.5	3.3821022723063651E-021
1987.5	3.3842815222046453E-021
1988.5	3.3864703781127644E-021
1989.5	3.3886688294757334E-021
1990.5	3.3908768659266937E-021
1991.5	3.3930944772857476E-021
1992.5	3.3953216535587953E-021
1993.5	3.3975583849363859E-021
1994.5	3.3998046617925839E-021
1995.5	3.4020604746838504E-021
1996.5	3.4043258143479273E-021
1997.5	3.4066006717027451E-021
1998.5	3.4088850378453375E-021
1999.5	3.4111789040507701E-021
[truncated: 1,000 more rows]
