# Supplementary material for: Modeling Radiative Efficiency across Fluorinated Molecules: Bridging Chemistry and Climate Policy for Global Warming Potential Estimations
Source: Environ Sci Technol. 2026 Feb 16;60(8):6188–202. doi: 10.1021/acs.est.5c16501 (PMC12961741; doi:10.1021/acs.est.5c16501)
Supplement: Supplementary file 1 [file es5c16501_si_001.zip › Supporting.Information/CFM2025.Table1/HFAlcohols/Pentafluoropropan-1-ol/cross-section_2.dat]

0.5	2.4630832358063816E-021
1.5	2.4833919173766328E-021
2.5	2.5041505142873819E-021
3.5	2.5253740467606777E-021
4.5	2.5470782414708899E-021
5.5	2.5692795779705563E-021
6.5	2.5919953393375504E-021
7.5	2.6152436675564975E-021
8.5	2.6390436242263313E-021
9.5	2.6634152572794531E-021
10.5	2.6883796745093039E-021
11.5	2.7139591248361214E-021
12.5	2.7401770884002255E-021
13.5	2.7670583767642209E-021
14.5	2.7946292447380076E-021
15.5	2.8229175156228351E-021
16.5	2.8519527220153951E-021
17.5	2.8817662647357400E-021
18.5	2.9123915929638892E-021
19.5	2.9438644093154742E-021
20.5	2.9762229043904266E-021
21.5	3.0095080263348590E-021
22.5	3.0437637922226939E-021
23.5	3.0790376496670765E-021
24.5	3.1153808991136935E-021
25.5	3.1528491898849965E-021
26.5	3.1915031064191366E-021
27.5	3.2314088655287571E-021
28.5	3.2726391512315542E-021
29.5	3.3152741212438493E-021
30.5	3.3594026292270308E-021
31.5	3.4051237202388687E-021
32.5	3.4525484748410245E-021
33.5	3.5018023017592846E-021
34.5	3.5530278124748637E-021
35.5	3.6063884573851572E-021
36.5	3.6620731676591815E-021
37.5	3.7203023376249374E-021
38.5	3.7813356112911372E-021
39.5	3.8454821210262729E-021
40.5	3.9131140928083384E-021
41.5	3.9846851202152798E-021
42.5	4.0607549772165677E-021
43.5	4.1420236743932706E-021
44.5	4.2293786880988182E-021
45.5	4.3239610722563606E-021
46.5	4.4272586828689704E-021
47.5	4.5412381009238134E-021
48.5	4.6685306562025360E-021
49.5	4.8126902351249178E-021
50.5	4.9785343803411238E-021
51.5	5.1725447653749367E-021
52.5	5.4031812843372677E-021
53.5	5.6806144903646568E-021
54.5	6.0145248632124634E-021
55.5	6.4070378399007119E-021
56.5	6.8370219226912122E-021
57.5	7.2395719448478581E-021
58.5	7.5106024070934926E-021
59.5	7.5740099811153310E-021
60.5	7.4565772583627252E-021
61.5	7.2601819957305277E-021
62.5	7.0753572016617419E-021
63.5	6.9450488105645555E-021
64.5	6.8776497629217774E-021
65.5	6.8669546063484800E-021
66.5	6.9034514857948484E-021
67.5	6.9786206864181279E-021
68.5	7.0859824814901238E-021
69.5	7.2210046138240963E-021
70.5	7.3807315958395569E-021
71.5	7.5634240122999053E-021
72.5	7.7682797122263197E-021
73.5	7.9952388614753454E-021
74.5	8.2448575371508877E-021
75.5	8.5182340416536735E-021
76.5	8.8169758935689446E-021
77.5	9.1431995929167332E-021
78.5	9.4995587953029334E-021
79.5	9.8892994380108191E-021
80.5	1.0316342871265811E-020
81.5	1.0785400437679515E-020
82.5	1.1302125494767275E-020
83.5	1.1873311890034044E-020
84.5	1.2507151729678939E-020
85.5	1.3213570389166873E-020
86.5	1.4004663730233079E-020
87.5	1.4895272323478715E-020
88.5	1.5903741462278138E-020
89.5	1.7052935872706370E-020
90.5	1.8371607232858963E-020
91.5	1.9896255325371586E-020
92.5	2.1673686378044585E-020
93.5	2.3764564291165363E-020
94.5	2.6248384786806220E-020
95.5	2.9230494168801464E-020
96.5	3.2852034153124135E-020
97.5	3.7304004483093276E-020
98.5	4.2846874900331361E-020
99.5	4.9836907140813390E-020
100.5	5.8758212514404976E-020
101.5	7.0251781204701845E-020
102.5	8.5109648258063050E-020
103.5	1.0414365541028149E-019
104.5	1.2772049017936020E-019
105.5	1.5464478176126112E-019
106.5	1.8045644142592649E-019
107.5	1.9704183863955525E-019
108.5	1.9702255734646825E-019
109.5	1.8061349463641492E-019
110.5	1.5539711782568968E-019
111.5	1.2937416485708936E-019
112.5	1.0682629487324940E-019
113.5	8.8845288291209716E-020
114.5	7.5029993270860829E-020
115.5	6.4567714874978004E-020
116.5	5.6677137984560416E-020
117.5	5.0730416941283391E-020
118.5	4.6256146580367929E-020
119.5	4.2909864049969142E-020
120.5	4.0442276556907894E-020
121.5	3.8673394752744044E-020
122.5	3.7473372244535957E-020
123.5	3.6748859332972123E-020
124.5	3.6433452397117439E-020
125.5	3.6481071389629831E-020
126.5	3.6861409942908955E-020
127.5	3.7556862823311179E-020
128.5	3.8560528941169438E-020
129.5	3.9875026583421956E-020
130.5	4.1511956686115085E-020
131.5	4.3491923298142461E-020
132.5	4.5845078387806082E-020
133.5	4.8612209003028482E-020
134.5	5.1846435447293743E-020
135.5	5.5615646294210934E-020
136.5	6.0005867314657605E-020
137.5	6.5125856423968598E-020
138.5	7.1113348992213752E-020
139.5	7.8143566677062833E-020
140.5	8.6440876792158492E-020
141.5	9.6294889808994891E-020
142.5	1.0808286960826287E-019
143.5	1.2230118512505103E-019
144.5	1.3960974664515312E-019
145.5	1.6089500587957577E-019
146.5	1.8735902077538940E-019
147.5	2.2064346020689439E-019
148.5	2.6299527249789853E-019
149.5	3.1746599064969547E-019
150.5	3.8808405221383481E-019
151.5	4.7978556524745526E-019
152.5	5.9750241384229763E-019
153.5	7.4305276506220137E-019
154.5	9.0787659120595826E-019
155.5	1.0625216192401658E-018
156.5	1.1558240468679648E-018
157.5	1.1445471989730895E-018
158.5	1.0344144117234502E-018
159.5	8.7404913444175853E-019
160.5	7.1148109636923214E-019
161.5	5.7125328130217752E-019
162.5	4.5902068196826393E-019
163.5	3.7191471492657623E-019
164.5	3.0485128765838948E-019
165.5	2.5304486476912418E-019
166.5	2.1267168137049050E-019
167.5	1.8085943358610037E-019
168.5	1.5549964992814416E-019
169.5	1.3505302289771166E-019
170.5	1.1839247771065566E-019
171.5	1.0468720567113649E-019
172.5	9.3319968661783711E-020
173.5	8.3828997756923656E-020
174.5	7.5867450621121282E-020
175.5	6.9175307496049458E-020
176.5	6.3560127089678270E-020
177.5	5.8884099351313677E-020
178.5	5.5055168150046389E-020
179.5	5.2019154924803048E-020
180.5	4.9746569256124811E-020
181.5	4.8200412274872164E-020
182.5	4.7262503687608974E-020
183.5	4.6613233079100172E-020
184.5	4.5670936489333748E-020
185.5	4.3838553995543080E-020
186.5	4.1000598378749641E-020
187.5	3.7614373527176043E-020
188.5	3.4248589913783977E-020
189.5	3.1231913192979207E-020
190.5	2.8653410431019545E-020
191.5	2.6481987719219401E-020
192.5	2.4650878100811678E-020
193.5	2.3094131852541524E-020
194.5	2.1757355488983422E-020
195.5	2.0598510739042957E-020
196.5	1.9585850806111404E-020
197.5	1.8695534447500789E-020
198.5	1.7909641564467695E-020
199.5	1.7214691003580784E-020
200.5	1.6600585895121693E-020
201.5	1.6059886253402495E-020
202.5	1.5587325468552835E-020
203.5	1.5179511553953809E-020
204.5	1.4834775874758323E-020
205.5	1.4553150288535767E-020
206.5	1.4336469432961316E-020
207.5	1.4188610244988000E-020
208.5	1.4115897910333948E-020
209.5	1.4127728862256502E-020
210.5	1.4237490157549292E-020
211.5	1.4463893793770526E-020
212.5	1.4832896421779979E-020
213.5	1.5380435471039997E-020
214.5	1.6156256368330974E-020
215.5	1.7229040486828155E-020
216.5	1.8692589547254444E-020
217.5	2.0671199421878306E-020
218.5	2.3317600441351533E-020
219.5	2.6784883738010402E-020
220.5	3.1130445323051237E-020
221.5	3.6090965768000982E-020
222.5	4.0754996572023204E-020
223.5	4.3532365234986706E-020
224.5	4.3069148091838332E-020
225.5	3.9529701816410682E-020
226.5	3.4422307091097178E-020
227.5	2.9246381626052078E-020
228.5	2.4771597334916654E-020
229.5	2.1177159778196741E-020
230.5	1.8374892570369630E-020
231.5	1.6206746145210906E-020
232.5	1.4523731356568560E-020
233.5	1.3206843452392800E-020
234.5	1.2166836022666385E-020
235.5	1.1338409005399143E-020
236.5	1.0674160420919234E-020
237.5	1.0139713528459502E-020
238.5	9.7101259073326063E-021
239.5	9.3673431604884636E-021
240.5	9.0984284719800135E-021
241.5	8.8943507001307183E-021
242.5	8.7491745340989662E-021
243.5	8.6595471458144109E-021
244.5	8.6244147811868015E-021
245.5	8.6449326857873492E-021
246.5	8.7245563171932497E-021
247.5	8.8693244999807730E-021
248.5	9.0883694629290881E-021
249.5	9.3947181584800632E-021
250.5	9.8064878226938502E-021
251.5	1.0348630131806380E-020
252.5	1.1055443471908051E-020
253.5	1.1974140895098809E-020
254.5	1.3169782694336158E-020
255.5	1.4731692766436630E-020
256.5	1.6780594341752284E-020
257.5	1.9472825312227688E-020
258.5	2.2990040160779145E-020
259.5	2.7484283089306019E-020
260.5	3.2918297493263567E-020
261.5	3.8744203099776571E-020
262.5	4.3574581189492925E-020
263.5	4.5509688547886609E-020
264.5	4.3561911824725909E-020
265.5	3.8666377617239139E-020
266.5	3.2719714576916843E-020
267.5	2.7134876341653220E-020
268.5	2.2480968513206575E-020
269.5	1.8804681394997140E-020
270.5	1.5956103387077340E-020
271.5	1.3752749012163176E-020
272.5	1.2036605333763436E-020
273.5	1.0685195694568982E-020
274.5	9.6075564358272792E-021
275.5	8.7370928457786229E-021
276.5	8.0250972661896816E-021
277.5	7.4357403140917081E-021
278.5	6.9424269467425571E-021
279.5	6.5252072350148142E-021
280.5	6.1689491080203490E-021
281.5	5.8620467653613378E-021
282.5	5.5955021880359566E-021
283.5	5.3622664733650264E-021
284.5	5.1567629643007142E-021
285.5	4.9745385173802578E-021
286.5	4.8120058858817785E-021
287.5	4.6662515078340485E-021
288.5	4.5348907015029000E-021
289.5	4.4159575583528850E-021
290.5	4.3078204745353541E-021
291.5	4.2091168040434654E-021
292.5	4.1187019022720782E-021
293.5	4.0356090943117921E-021
294.5	3.9590180075017995E-021
295.5	3.8882293610689602E-021
296.5	3.8226447814409397E-021
297.5	3.7617505614201522E-021
298.5	3.7051045406650224E-021
299.5	3.6523254790551923E-021
300.5	3.6030844414383447E-021
301.5	3.5570978248559364E-021
302.5	3.5141217470271788E-021
303.5	3.4739475846338486E-021
304.5	3.4363985071575010E-021
305.5	3.4013269009765947E-021
306.5	3.3686126228224357E-021
307.5	3.3381620649881698E-021
308.5	3.3099080605218367E-021
309.5	3.2838107092633298E-021
310.5	3.2598592704376992E-021
311.5	3.2380753519966026E-021
312.5	3.2185177415249186E-021
313.5	3.2012893836356781E-021
314.5	3.1865472370387862E-021
315.5	3.1745160745918302E-021
316.5	3.1655077715109805E-021
317.5	3.1599483330616802E-021
318.5	3.1584159444337976E-021
319.5	3.1616948090286035E-021
320.5	3.1708515944053949E-021
321.5	3.1873438943130281E-021
322.5	3.2131726029792472E-021
323.5	3.2510899066870834E-021
324.5	3.3048634826001018E-021
325.5	3.3795517266292388E-021
326.5	3.4816019554955186E-021
327.5	3.6182009654914202E-021
328.5	3.7944618487670963E-021
329.5	4.0058617576029908E-021
330.5	4.2244599498430285E-021
331.5	4.3886989286039575E-021
332.5	4.4260529518231090E-021
333.5	4.3133693857907972E-021
334.5	4.1012165770620653E-021
335.5	3.8638253443589955E-021
336.5	3.6494012014150771E-021
337.5	3.4747325534421025E-021
338.5	3.3394230646870421E-021
339.5	3.2373772433019241E-021
340.5	3.1621198206739017E-021
341.5	3.1085430900682194E-021
342.5	3.0732263176527176E-021
343.5	3.0543331827202898E-021
344.5	3.0514440180960883E-021
345.5	3.0653649883898235E-021
346.5	3.0977193921947554E-021
347.5	3.1497715689495611E-021
348.5	3.2194438232449456E-021
349.5	3.2957698687906238E-021
350.5	3.3541628699031759E-021
351.5	3.3640598666649238E-021
352.5	3.3131118902590943E-021
353.5	3.2197353373334758E-021
354.5	3.1143357521771466E-021
355.5	3.0176706522987796E-021
356.5	2.9373042766062727E-021
357.5	2.8732342293816508E-021
358.5	2.8228043308897042E-021
359.5	2.7830431846199976E-021
360.5	2.7514362050542436E-021
361.5	2.7260499803920065E-021
362.5	2.7054526672544609E-021
363.5	2.6885976900507926E-021
364.5	2.6747219239194946E-021
365.5	2.6632682131500849E-021
366.5	2.6538296685289381E-021
367.5	2.6461107382176838E-021
368.5	2.6399005759389258E-021
369.5	2.6350553858747409E-021
370.5	2.6314875148460541E-021
371.5	2.6291599554750934E-021
372.5	2.6280856540238493E-021
373.5	2.6283316549284277E-021
374.5	2.6300287180077980E-021
375.5	2.6333876066385585E-021
376.5	2.6387235672577728E-021
377.5	2.6464898523188165E-021
378.5	2.6573172010813702E-021
379.5	2.6720427340552711E-021
380.5	2.6916734404726984E-021
381.5	2.7171369288797710E-021
382.5	2.7485071239420541E-021
383.5	2.7833318757697314E-021
384.5	2.8145810844615522E-021
385.5	2.8314959589369966E-021
386.5	2.8268604874607741E-021
387.5	2.8041743511136162E-021
388.5	2.7739878894415543E-021
389.5	2.7451770245281036E-021
390.5	2.7217439310695408E-021
391.5	2.7043235868572016E-021
392.5	2.6921735360532640E-021
393.5	2.6842592372820182E-021
394.5	2.6796561479113260E-021
395.5	2.6776417367844096E-021
396.5	2.6776807026970835E-021
397.5	2.6793850929932145E-021
398.5	2.6824761778540030E-021
399.5	2.6867544926784616E-021
400.5	2.6920779262171155E-021
401.5	2.6983461539357891E-021
402.5	2.7054896975083271E-021
403.5	2.7134622532905361E-021
404.5	2.7222353071432484E-021
405.5	2.7317943494624910E-021
406.5	2.7421362184166711E-021
407.5	2.7532672482787641E-021
408.5	2.7652020017317353E-021
409.5	2.7779624346972065E-021
410.5	2.7915773900537124E-021
411.5	2.8060823497668039E-021
412.5	2.8215193983078047E-021
413.5	2.8379373670588302E-021
414.5	2.8553921418957802E-021
415.5	2.8739471258177235E-021
416.5	2.8936738564052937E-021
417.5	2.9146527848054143E-021
418.5	2.9369742294355870E-021
419.5	2.9607395241536762E-021
420.5	2.9860623876734700E-021
421.5	3.0130705489416946E-021
422.5	3.0419076724797602E-021
423.5	3.0727356388553102E-021
424.5	3.1057372491189847E-021
425.5	3.1411194390190721E-021
426.5	3.1791171101181875E-021
427.5	3.2199977119252576E-021
428.5	3.2640667436004364E-021
429.5	3.3116743880643630E-021
430.5	3.3632235486453025E-021
431.5	3.4191796330708974E-021
432.5	3.4800825275984508E-021
433.5	3.5465613335730397E-021
434.5	3.6193526110938896E-021
435.5	3.6993231057086076E-021
436.5	3.7874982466701286E-021
437.5	3.8850981313617050E-021
438.5	3.9935832960829471E-021
439.5	4.1147133851877120E-021
440.5	4.2506229659321564E-021
441.5	4.4039203385708845E-021
442.5	4.5778174724865146E-021
443.5	4.7763024758285913E-021
444.5	5.0043707516389782E-021
445.5	5.2683379162226702E-021
446.5	5.5762677098518505E-021
447.5	5.9385630587368013E-021
448.5	6.3687903245185973E-021
449.5	6.8848384109438058E-021
450.5	7.5105586352166239E-021
451.5	8.2780884516199307E-021
452.5	9.2311216611203198E-021
453.5	1.0429403112466270E-020
454.5	1.1954544026182021E-020
455.5	1.3916427139102432E-020
456.5	1.6456798604813629E-020
457.5	1.9739288181329608E-020
458.5	2.3898094397975594E-020
459.5	2.8890571371913499E-020
460.5	3.4204729631823270E-020
461.5	3.8571559611843471E-020
462.5	4.0290443154885981E-020
463.5	3.8526569754133398E-020
464.5	3.4169260533252904E-020
465.5	2.8922167330836811E-020
466.5	2.4027455324526948E-020
467.5	1.9974747779235377E-020
468.5	1.6796597620064434E-020
469.5	1.4356298586408633E-020
470.5	1.2490768655767082E-020
471.5	1.1059645937169428E-020
472.5	9.9544590805534133E-021
473.5	9.0948214442860619E-021
474.5	8.4220175681753910E-021
475.5	7.8932347334218031E-021
476.5	7.4771205299032868E-021
477.5	7.1505571077155580E-021
478.5	6.8963728852995783E-021
479.5	6.7017310849027272E-021
480.5	6.5569944306823503E-021
481.5	6.4549221995547085E-021
482.5	6.3900996473314206E-021
483.5	6.3585311629598577E-021
484.5	6.3573502098250842E-021
485.5	6.3846139926747579E-021
486.5	6.4391610027455345E-021
487.5	6.5205166799065957E-021
488.5	6.6288374489525067E-021
489.5	6.7648870636692487E-021
490.5	6.9300420318839117E-021
491.5	7.1263252627557202E-021
492.5	7.3564692586493204E-021
493.5	7.6240124162262273E-021
494.5	7.9334345540144671E-021
495.5	8.2903409335103176E-021
496.5	8.7017081550970081E-021
497.5	9.1762108926849140E-021
498.5	9.7246562024965694E-021
499.5	1.0360563156571090E-020
500.5	1.1100941374669143E-020
501.5	1.1967344992803460E-020
502.5	1.2987312188455863E-020
503.5	1.4196349700632999E-020
504.5	1.5640694162100730E-020
505.5	1.7381187317769700E-020
506.5	1.9498751479491414E-020
507.5	2.2102151125179727E-020
508.5	2.5338956143267987E-020
509.5	2.9410769000049564E-020
510.5	3.4593447276257348E-020
511.5	4.1261052819442937E-020
512.5	4.9905299520070245E-020
513.5	6.1122175006776882E-020
514.5	7.5487760283843563E-020
515.5	9.3151868956122589E-020
516.5	1.1291955729016722E-019
517.5	1.3100692513491288E-019
518.5	1.4118587505457212E-019
519.5	1.3866011672450292E-019
520.5	1.2471774947825044E-019
521.5	1.0537208848207219E-019
522.5	8.6149897079957419E-020
523.5	6.9727583597307080E-020
524.5	5.6642105851658708E-020
525.5	4.6504821040887520E-020
526.5	3.8704517585493581E-020
527.5	3.2678911506199010E-020
528.5	2.7982342783820113E-020
529.5	2.4281031326740657E-020
530.5	2.1330097588706458E-020
531.5	1.8950612686543951E-020
532.5	1.7011298957771335E-020
533.5	1.5415050438567465E-020
534.5	1.4089310757098862E-020
535.5	1.2979277085422664E-020
536.5	1.2043101859443117E-020
537.5	1.1248488060076718E-020
538.5	1.0570254380348710E-020
539.5	9.9885778272433396E-021
540.5	9.4877126983897805E-021
541.5	9.0550473987426044E-021
542.5	8.6804031012004993E-021
543.5	8.3555072259661291E-021
544.5	8.0735945378435409E-021
545.5	7.8291023200655967E-021
546.5	7.6174355716103977E-021
547.5	7.4347848243930759E-021
548.5	7.2779838798484506E-021
549.5	7.1443981227574796E-021
550.5	7.0318364919659504E-021
551.5	6.9384819523092706E-021
552.5	6.8628366126473469E-021
553.5	6.8036786062858213E-021
554.5	6.7600285876923832E-021
555.5	6.7311242721300552E-021
556.5	6.7164019035407748E-021
557.5	6.7154839199358249E-021
558.5	6.7281724268022858E-021
559.5	6.7544484163553704E-021
560.5	6.7944770125909206E-021
561.5	6.8486194113087965E-021
562.5	6.9174526607191234E-021
563.5	7.0017990456407840E-021
564.5	7.1027676721864265E-021
565.5	7.2218120096150060E-021
566.5	7.3608087929943789E-021
567.5	7.5221660641399826E-021
568.5	7.7089715851489043E-021
569.5	7.9251979221785713E-021
570.5	8.1759879139137160E-021
571.5	8.4680550054400872E-021
572.5	8.8102481594002708E-021
573.5	9.2143513236030598E-021
574.5	9.6962104740807076E-021
575.5	1.0277294992979699E-020
576.5	1.0986762775758085E-020
577.5	1.1863884395935989E-020
578.5	1.2959945628090169E-020
579.5	1.4336636905209366E-020
580.5	1.6052769309835662E-020
581.5	1.8121630868802040E-020
582.5	2.0416267637250559E-020
583.5	2.2545946966199583E-020
584.5	2.3884554733313153E-020
585.5	2.3976171180957051E-020
586.5	2.2985726948860973E-020
587.5	2.1530079232343077E-020
588.5	2.0157340064709648E-020
589.5	1.9129532392155913E-020
590.5	1.8501654611226037E-020
591.5	1.8242072922773195E-020
592.5	1.8300728930438895E-020
593.5	1.8635340739980365E-020
594.5	1.9218163849205549E-020
595.5	2.0036043162838507E-020
596.5	2.1088990565697206E-020
597.5	2.2389090443727673E-020
598.5	2.3960263897300192E-020
599.5	2.5839043857161676E-020
600.5	2.8076470306219421E-020
601.5	3.0741301191403235E-020
602.5	3.3924888933869131E-020
603.5	3.7748290654036927E-020
604.5	4.2372482252815277E-020
605.5	4.8012959984020446E-020
606.5	5.4960549857812707E-020
607.5	6.3610833696666594E-020
608.5	7.4504886856017344E-020
609.5	8.8382803944102888E-020
610.5	1.0624518878502159E-019
611.5	1.2939666322367810E-019
612.5	1.5938582174838636E-019
613.5	1.9761304476325080E-019
614.5	2.4412706106397015E-019
615.5	2.9506087798782306E-019
616.5	3.3958872088405039E-019
617.5	3.6149969198339627E-019
618.5	3.5042112589121587E-019
619.5	3.1221594203959626E-019
620.5	2.6288194390222646E-019
621.5	2.1554369140392260E-019
622.5	1.7600852805577929E-019
623.5	1.4515178555704626E-019
624.5	1.2187527912106585E-019
625.5	1.0469735187563796E-019
626.5	9.2340862376538845E-020
627.5	8.3873799202161314E-020
628.5	7.8699825683030332E-020
629.5	7.6515568279058080E-020
630.5	7.7265173190320436E-020
631.5	8.1074882736804000E-020
632.5	8.8097919420173850E-020
633.5	9.8124759383464534E-020
634.5	1.0980545150983531E-019
635.5	1.1978942155491087E-019
636.5	1.2332381007194832E-019
637.5	1.1760590516688277E-019
638.5	1.0455191790467401E-019
639.5	8.8755633774178611E-020
640.5	7.3820371818068224E-020
641.5	6.1259911329943745E-020
642.5	5.1233905665519124E-020
643.5	4.3375020916741948E-020
644.5	3.7219459769112028E-020
645.5	3.2360617653807857E-020
646.5	2.8481006323718108E-020
647.5	2.5343418485014496E-020
648.5	2.2773185817439730E-020
649.5	2.0641767866635033E-020
650.5	1.8853972071365790E-020
651.5	1.7338615293013164E-020
652.5	1.6041866925012885E-020
653.5	1.4922537516182686E-020
654.5	1.3948738836859392E-020
655.5	1.3095501245714041E-020
656.5	1.2343059072301153E-020
657.5	1.1675604387199151E-020
658.5	1.1080371681634003E-020
659.5	1.0546958453498537E-020
660.5	1.0066815621517442E-020
661.5	9.6328614302391398E-021
662.5	9.2391860557174785E-021
663.5	8.8808234872069789E-021
664.5	8.5535737894181985E-021
665.5	8.2538634426849922E-021
666.5	7.9786347188036504E-021
667.5	7.7252573861731424E-021
668.5	7.4914577265816613E-021
669.5	7.2752610776981327E-021
670.5	7.0749450214757938E-021
671.5	6.8890010108843064E-021
672.5	6.7161027300738293E-021
673.5	6.5550798619075878E-021
674.5	6.4048962244241337E-021
675.5	6.2646314577302868E-021
676.5	6.1334656121645546E-021
677.5	6.0106661198105377E-021
678.5	5.8955767337952653E-021
679.5	5.7876081001210492E-021
680.5	5.6862296901642047E-021
681.5	5.5909628722790295E-021
682.5	5.5013749410834591E-021
683.5	5.4170739551948540E-021
684.5	5.3377042601315038E-021
685.5	5.2629425941092031E-021
686.5	5.1924946915597083E-021
687.5	5.1260923131704977E-021
688.5	5.0634906427142710E-021
689.5	5.0044660003895052E-021
690.5	4.9488138302173921E-021
691.5	4.8963469255417041E-021
692.5	4.8468938621023243E-021
693.5	4.8002976126964481E-021
694.5	4.7564143212622744E-021
695.5	4.7151122174465966E-021
696.5	4.6762706554537365E-021
697.5	4.6397792633043729E-021
698.5	4.6055371906281185E-021
699.5	4.5734524448311763E-021
700.5	4.5434413069675559E-021
701.5	4.5154278199390467E-021
702.5	4.4893433427891181E-021
703.5	4.4651261658673624E-021
704.5	4.4427211825489296E-021
705.5	4.4220796140186165E-021
706.5	4.4031587843910847E-021
707.5	4.3859219441542166E-021
708.5	4.3703381406077610E-021
709.5	4.3563821346396933E-021
710.5	4.3440343638528291E-021
711.5	4.3332809527400384E-021
712.5	4.3241137713234880E-021
713.5	4.3165305444398172E-021
714.5	4.3105350146879615E-021
715.5	4.3061371629821328E-021
716.5	4.3033534916946551E-021
717.5	4.3022073765625852E-021
718.5	4.3027294949044128E-021
719.5	4.3049583392925168E-021
720.5	4.3089408277067878E-021
721.5	4.3147330234201670E-021
722.5	4.3224009805187340E-021
723.5	4.3320217341374497E-021
724.5	4.3436844583229908E-021
725.5	4.3574918190743564E-021
726.5	4.3735615557579858E-021
727.5	4.3920283309983260E-021
728.5	4.4130458976263724E-021
729.5	4.4367896417373931E-021
730.5	4.4634595738908446E-021
731.5	4.4932838566616137E-021
732.5	4.5265229770074127E-021
733.5	4.5634746974100318E-021
734.5	4.6044799520007872E-021
735.5	4.6499298949068668E-021
736.5	4.7002743605366670E-021
737.5	4.7560320630503249E-021
738.5	4.8178029496808168E-021
739.5	4.8862832364590416E-021
740.5	4.9622838042496101E-021
741.5	5.0467528302172507E-021
742.5	5.1408037921238956E-021
743.5	5.2457503342794878E-021
744.5	5.3631499584941735E-021
745.5	5.4948591492978478E-021
746.5	5.6431034292561251E-021
747.5	5.8105670675535845E-021
748.5	6.0005088791239071E-021
749.5	6.2169129670078912E-021
750.5	6.4646866948523867E-021
751.5	6.7499231024334995E-021
752.5	7.0802521020704155E-021
753.5	7.4653151766352119E-021
754.5	7.9174135185772750E-021
755.5	8.4524019221713876E-021
756.5	9.0909335618004855E-021
757.5	9.8602083964367482E-021
758.5	1.0796445017677270E-020
759.5	1.1948384033722875E-020
760.5	1.3382228178429678E-020
761.5	1.5188470146730096E-020
762.5	1.7490850346157359E-020
763.5	2.0456619436437011E-020
764.5	2.4303711837012986E-020
765.5	2.9290377950534589E-020
766.5	3.5648749658278164E-020
767.5	4.3381868984445284E-020
768.5	5.1833049361322325E-020
769.5	5.9179880988492148E-020
770.5	6.2711605425120967E-020
771.5	6.0716802288490870E-020
772.5	5.4199782538106982E-020
773.5	4.5833396765831336E-020
774.5	3.7792600935885413E-020
775.5	3.1029561511479214E-020
776.5	2.5676844202036871E-020
777.5	2.1538829378802106E-020
778.5	1.8353894970074846E-020
779.5	1.5889957834967609E-020
780.5	1.3965506285236998E-020
781.5	1.2445289049540737E-020
782.5	1.1230222880030967E-020
783.5	1.0247885393326708E-020
784.5	9.4450748134177560E-021
785.5	8.7823697785672507E-021
786.5	8.2302567413763482E-021
787.5	7.7663963354210955E-021
788.5	7.3736922161656172E-021
789.5	7.0389191351436761E-021
790.5	6.7517403263397472E-021
791.5	6.5039970609329451E-021
792.5	6.2891898298061674E-021
793.5	6.1020956158446695E-021
794.5	5.9384827249356832E-021
795.5	5.7948962332471059E-021
796.5	5.6684950457851561E-021
797.5	5.5569270364404699E-021
798.5	5.4582325474427189E-021
799.5	5.3707691973585164E-021
800.5	5.2931528375129703E-021
801.5	5.2242108470607279E-021
802.5	5.1629449298914101E-021
803.5	5.1085012836814382E-021
804.5	5.0601465296620040E-021
805.5	5.0172481746034429E-021
806.5	4.9792586616796698E-021
807.5	4.9457022808388261E-021
808.5	4.9161643710115476E-021
809.5	4.8902823695512362E-021
810.5	4.8677383585815667E-021
811.5	4.8482528306202243E-021
812.5	4.8315794522418169E-021
813.5	4.8175006485499572E-021
814.5	4.8058238657639637E-021
815.5	4.7963783964751611E-021
816.5	4.7890126737408280E-021
817.5	4.7835919574122969E-021
818.5	4.7799963498932499E-021
819.5	4.7781190896287423E-021
820.5	4.7778650796012883E-021
821.5	4.7791496153967428E-021
822.5	4.7818972833425216E-021
823.5	4.7860410040823060E-021
824.5	4.7915212009459867E-021
825.5	4.7982850757686140E-021
826.5	4.8062859775398726E-021
827.5	4.8154828515322739E-021
828.5	4.8258397584463904E-021
829.5	4.8373254546933195E-021
830.5	4.8499130262631207E-021
831.5	4.8635795697478266E-021
832.5	4.8783059150349916E-021
833.5	4.8940763849922991E-021
834.5	4.9108785881496842E-021
835.5	4.9287032409726817E-021
836.5	4.9475440168258705E-021
837.5	4.9673974191618609E-021
838.5	4.9882626768508238E-021
839.5	5.0101416598973980E-021
840.5	5.0330388140841662E-021
841.5	5.0569611133403626E-021
842.5	5.0819180288669739E-021
843.5	5.1079215142597417E-021
844.5	5.1349860060642403E-021
845.5	5.1631284393757721E-021
846.5	5.1923682782648418E-021
847.5	5.2227275609692559E-021
848.5	5.2542309599493981E-021
849.5	5.2869058570564771E-021
850.5	5.3207824342169391E-021
851.5	5.3558937801924319E-021
852.5	5.3922760141358646E-021
853.5	5.4299684268329148E-021
854.5	5.4690136406973691E-021
855.5	5.5094577897805629E-021
856.5	5.5513507212631078E-021
857.5	5.5947462201242992E-021
858.5	5.6397022589345541E-021
859.5	5.6862812749933984E-021
860.5	5.7345504773443357E-021
861.5	5.7845821865436062E-021
862.5	5.8364542104489489E-021
863.5	5.8902502597334689E-021
864.5	5.9460604073273395E-021
865.5	6.0039815965553701E-021
866.5	6.0641182033829481E-021
867.5	6.1265826589193610E-021
868.5	6.1914961391712807E-021
869.5	6.2589893300084858E-021
870.5	6.3292032764198770E-021
871.5	6.4022903264258008E-021
872.5	6.4784151815027354E-021
873.5	6.5577560671041345E-021
874.5	6.6405060388695526E-021
875.5	6.7268744424540633E-021
876.5	6.8170885476430497E-021
877.5	6.9113953806175622E-021
878.5	7.0100637819921688E-021
879.5	7.1133867226686734E-021
880.5	7.2216839147671410E-021
881.5	7.3353047610707859E-021
882.5	7.4546316937495281E-021
883.5	7.5800839618498674E-021
884.5	7.7121219374523940E-021
885.5	7.8512520228696941E-021
886.5	7.9980322562416491E-021
887.5	8.1530787309481961E-021
888.5	8.3170729661102175E-021
889.5	8.4907703919756456E-021
890.5	8.6750101463105092E-021
891.5	8.8707264174523198E-021
892.5	9.0789616182388732E-021
893.5	9.3008817349041045E-021
894.5	9.5377942691932364E-021
895.5	9.7911692842088688E-021
896.5	1.0062664179811361E-020
897.5	1.0354152968217541E-020
898.5	1.0667761003242472E-020
899.5	1.1005906348581244E-020
900.5	1.1371349266459575E-020
901.5	1.1767251687695026E-020
902.5	1.2197249014321962E-020
903.5	1.2665537242465399E-020
904.5	1.3176979225191076E-020
905.5	1.3737234989999447E-020
906.5	1.4352922476667714E-020
907.5	1.5031816998172336E-020
908.5	1.5783100332929011E-020
909.5	1.6617673889027560E-020
910.5	1.7548555209615753E-020
911.5	1.8591383744625120E-020
912.5	1.9765071069429826E-020
913.5	2.1092643715579013E-020
914.5	2.2602345158932245E-020
915.5	2.4329089761198491E-020
916.5	2.6316399276796809E-020
917.5	2.8619007449604742E-020
918.5	3.1306398503042090E-020
919.5	3.4467663227001956E-020
920.5	3.8218229646433904E-020
921.5	4.2709278397634773E-020
922.5	4.8141015882086546E-020
923.5	5.4781475890172474E-020
924.5	6.2993132722905068E-020
925.5	7.3270145627316382E-020
926.5	8.6288789128746786E-020
927.5	1.0297028087273323E-019
928.5	1.2454233720790463E-019
929.5	1.5254664678176461E-019
930.5	1.8863720092114213E-019
931.5	2.3379827062223466E-019
932.5	2.8635627313507250E-019
933.5	3.3864349226346042E-019
934.5	3.7531609430500792E-019
935.5	3.8035853975712443E-019
936.5	3.5122827085195346E-019
937.5	3.0154466051020110E-019
938.5	2.4804118750148587E-019
939.5	2.0056831695856586E-019
940.5	1.6209306608443102E-019
941.5	1.3209953188434236E-019
942.5	1.0900205863828011E-019
943.5	9.1192366488310647E-020
944.5	7.7352060118177397E-020
945.5	6.6480663068409034E-020
946.5	5.7840952846585743E-020
947.5	5.0894147585123878E-020
948.5	4.5245686232791700E-020
949.5	4.0604543822084837E-020
950.5	3.6753978419283469E-020
951.5	3.3530827993949978E-020
952.5	3.0810902256273031E-020
953.5	2.8498637904610734E-020
954.5	2.6519720807815528E-020
955.5	2.4815777069272399E-020
956.5	2.3340515277791211E-020
957.5	2.2056894842506360E-020
958.5	2.0935026454673686E-020
959.5	1.9950599956290973E-020
960.5	1.9083695842213973E-020
961.5	1.8317878509161985E-020
962.5	1.7639498375106881E-020
963.5	1.7037150255711425E-020
964.5	1.6501249663906068E-020
965.5	1.6023698851972344E-020
966.5	1.5597621699500350E-020
967.5	1.5217151822062225E-020
968.5	1.4877262123086727E-020
969.5	1.4573626843098797E-020
970.5	1.4302509261144643E-020
971.5	1.4060669773588656E-020
972.5	1.3845290258106437E-020
973.5	1.3653911527674913E-020
974.5	1.3484381364319623E-020
975.5	1.3334811148859047E-020
976.5	1.3203539510095041E-020
977.5	1.3089101733753324E-020
978.5	1.2990203919451838E-020
979.5	1.2905701069118109E-020
980.5	1.2834578444662422E-020
981.5	1.2775935655479878E-020
982.5	1.2728973034457464E-020
983.5	1.2692979939928031E-020
984.5	1.2667324684542274E-020
985.5	1.2651445843495246E-020
986.5	1.2644844736413865E-020
987.5	1.2647078911416092E-020
988.5	1.2657756487905789E-020
989.5	1.2676531237765715E-020
990.5	1.2703098303702107E-020
991.5	1.2737190469332095E-020
992.5	1.2778574908792472E-020
993.5	1.2827050354669244E-020
994.5	1.2882444632291339E-020
995.5	1.2944612516214516E-020
996.5	1.3013433871298924E-020
997.5	1.3088812046364539E-020
998.5	1.3170672493163899E-020
999.5	1.3258961587481611E-020
1000.5	1.3353645632670636E-020
1001.5	1.3454710028962585E-020
1002.5	1.3562158594523163E-020
1003.5	1.3676013026531428E-020
1004.5	1.3796312492598529E-020
1005.5	1.3923113344657174E-020
1006.5	1.4056488949086369E-020
1007.5	1.4196529628323838E-020
1008.5	1.4343342710590788E-020
1009.5	1.4497052685638031E-020
1010.5	1.4657801465643377E-020
1011.5	1.4825748751570071E-020
1012.5	1.5001072506455993E-020
1013.5	1.5183969538263468E-020
1014.5	1.5374656196099647E-020
1015.5	1.5573369184837094E-020
1016.5	1.5780366504444520E-020
1017.5	1.5995928521698833E-020
1018.5	1.6220359183416562E-020
1019.5	1.6453987381938257E-020
1020.5	1.6697168485354099E-020
1021.5	1.6950286046901421E-020
1022.5	1.7213753710133028E-020
1023.5	1.7488017328888179E-020
1024.5	1.7773557323843945E-020
1025.5	1.8070891300537277E-020
1026.5	1.8380576957291822E-020
1027.5	1.8703215315532241E-020
1028.5	1.9039454309611300E-020
1029.5	1.9389992778614103E-020
1030.5	1.9755584908763776E-020
1031.5	2.0137045182178798E-020
1032.5	2.0535253896000005E-020
1033.5	2.0951163325522451E-020
1034.5	2.1385804616186564E-020
1035.5	2.1840295502404252E-020
1036.5	2.2315848966585143E-020
1037.5	2.2813782969826987E-020
1038.5	2.3335531407079204E-020
1039.5	2.3882656464834254E-020
1040.5	2.4456862589348778E-020
1041.5	2.5060012309026942E-020
1042.5	2.5694144197123822E-020
1043.5	2.6361493311841343E-020
1044.5	2.7064514512050710E-020
1045.5	2.7805909120594954E-020
1046.5	2.8588655496293786E-020
1047.5	2.9416044184021971E-020
1048.5	3.0291718444137630E-020
1049.5	3.1219721123898473E-020
1050.5	3.2204549031696807E-020
1051.5	3.3251216219399845E-020
1052.5	3.4365327880914055E-020
1053.5	3.5553166951942317E-020
1054.5	3.6821795967071906E-020
1055.5	3.8179177322313936E-020
1056.5	3.9634315838782565E-020
1057.5	4.1197428472259509E-020
1058.5	4.2880147224908151E-020
1059.5	4.4695762870880144E-020
1060.5	4.6659519116644981E-020
1061.5	4.8788969428106061E-020
1062.5	5.1104412172574863E-020
1063.5	5.3629424222905006E-020
1064.5	5.6391519139071573E-020
1065.5	5.9422964017164195E-020
1066.5	6.2761799833788763E-020
1067.5	6.6453124688195186E-020
1068.5	7.0550719289250339E-020
1069.5	7.5119121561699375E-020
1070.5	8.0236295571968029E-020
1071.5	8.5997093811276278E-020
1072.5	9.2517788182846022E-020
1073.5	9.9942054165589607E-020
1074.5	1.0844895002281308E-019
1075.5	1.1826366172977587E-019
1076.5	1.2967211907366671E-019
1077.5	1.4304108023805371E-019
1078.5	1.5884600478662463E-019
1079.5	1.7771008862429498E-019
1080.5	2.0045933814887656E-019
1081.5	2.2820060003931015E-019
1082.5	2.6243190230752075E-019
1083.5	3.0519636074680802E-019
1084.5	3.5928882941789158E-019
1085.5	4.2850786319101098E-019
1086.5	5.1788482144084016E-019
1087.5	6.3364183640983761E-019
1088.5	7.8217151089300248E-019
1089.5	9.6640825543514295E-019
1090.5	1.1770887404943147E-018
1091.5	1.3793658309486744E-018
1092.5	1.5095694316759615E-018
1093.5	1.5094100266998996E-018
1094.5	1.3800459940803013E-018
1095.5	1.1808762378705867E-018
1096.5	9.7498580487485634E-019
1097.5	7.9628828782025968E-019
1098.5	6.5351693953783345E-019
1099.5	5.4358134535360356E-019
1100.5	4.6011846050241682E-019
1101.5	3.9700527163903041E-019
1102.5	3.4933261093768905E-019
1103.5	3.1343509860431053E-019
1104.5	2.8666383455171141E-019
1105.5	2.6714177313594445E-019
1106.5	2.5356744332326966E-019
1107.5	2.4507440658866691E-019
1108.5	2.4113840223918386E-019
1109.5	2.4152288309662584E-019
1110.5	2.4625645393365609E-019
1111.5	2.5563934480836626E-019
1112.5	2.7027954446059154E-019
1113.5	2.9116203665900688E-019
1114.5	3.1975516221179478E-019
1115.5	3.5815138668000114E-019
1116.5	4.0921095651957428E-019
1117.5	4.7658756835631918E-019
1118.5	5.6427935908005307E-019
1119.5	6.7484289699416650E-019
1120.5	8.0478067481327828E-019
1121.5	9.3660597088953408E-019
1122.5	1.0342804305286983E-018
1123.5	1.0588376522220878E-018
1124.5	1.0024347237376127E-018
1125.5	8.9694369694745653E-019
1126.5	7.8346420563626251E-019
1127.5	6.8721191558932474E-019
1128.5	6.1675181480159683E-019
1129.5	5.7220980796137030E-019
1130.5	5.5135756694567592E-019
1131.5	5.5240626074530500E-019
1132.5	5.7502657923221209E-019
1133.5	6.2071388088864498E-019
1134.5	6.9296859181695149E-019
1135.5	7.9730934509784907E-019
1136.5	9.4064828920614448E-019
1137.5	1.1286879694390283E-018
1138.5	1.3586855492008426E-018
1139.5	1.6052530655003346E-018
1140.5	1.8065952448910923E-018
1141.5	1.8806633806568232E-018
1142.5	1.7878962572318560E-018
1143.5	1.5717481649321252E-018
1144.5	1.3141424073560450E-018
1145.5	1.0743816521665006E-018
1146.5	8.7563058838364834E-019
1147.5	7.1924373954353220E-019
1148.5	5.9854766652990850E-019
1149.5	5.0565123016494346E-019
1150.5	4.3377527579854584E-019
1151.5	3.7768107063084985E-019
1152.5	3.3348291568976258E-019
1153.5	2.9833837993470772E-019
1154.5	2.7017053195306044E-019
1155.5	2.4745419345825169E-019
1156.5	2.2906073261782406E-019
1157.5	2.1414791408691466E-019
1158.5	2.0208226861501958E-019
1159.5	1.9238434085140210E-019
1160.5	1.8468990840614190E-019
1161.5	1.7872237089381306E-019
1162.5	1.7427301242222780E-019
1163.5	1.7118688389817169E-019
1164.5	1.6935276726118783E-019
1165.5	1.6869617630088247E-019
1166.5	1.6917469219153327E-019
1167.5	1.7077517764147495E-019
1168.5	1.7351259719478411E-019
1169.5	1.7743031810585275E-019
1170.5	1.8260189559528767E-019
1171.5	1.8913447447982743E-019
1172.5	1.9717408209120557E-019
1173.5	2.0691326320332951E-019
1174.5	2.1860173965796656E-019
1175.5	2.3256109776980829E-019
1176.5	2.4920496194523457E-019
1177.5	2.6906677155380547E-019
1178.5	2.9283823994570642E-019
1179.5	3.2142298274485476E-019
1180.5	3.5601185032088097E-019
1181.5	3.9818941098561473E-019
1182.5	4.5008495261073016E-019
1183.5	5.1458597754609415E-019
1184.5	5.9563546350935771E-019
1185.5	6.9862902206306111E-019
1186.5	8.3089277769203640E-019
1187.5	1.0020968639263930E-018
1188.5	1.2240907944581607E-018
1189.5	1.5087212361469026E-018
1190.5	1.8603867956280091E-018
1191.5	2.2586386240478760E-018
1192.5	2.6329839160879448E-018
1193.5	2.8608836979140526E-018
1194.5	2.8387226237328302E-018
1195.5	2.5801828248321573E-018
1196.5	2.2018367000569733E-018
1197.5	1.8189274322626007E-018
1198.5	1.4904464458160056E-018
1199.5	1.2301301224389625E-018
1200.5	1.0313097230443949E-018
1201.5	8.8204863295116649E-019
1202.5	7.7118764172588474E-019
1203.5	6.8995719008139477E-019
1204.5	6.3198201580132373E-019
1205.5	5.9287165359689154E-019
1206.5	5.6981012056620421E-019
1207.5	5.6125907987381538E-019
1208.5	5.6679133490249776E-019
1209.5	5.8704658826056855E-019
1210.5	6.2379527053350366E-019
1211.5	6.8007909784818998E-019
1212.5	7.6032989354467136E-019
1213.5	8.7016942314216587E-019
1214.5	1.0151156589891706E-018
1215.5	1.1966156132744770E-018
1216.5	1.4037563560240654E-018
1217.5	1.6040175532974579E-018
1218.5	1.7491253828392258E-018
1219.5	1.8070960083699515E-018
1220.5	1.7835571812711604E-018
1221.5	1.6987951117969077E-018
1222.5	1.5684525365466986E-018
1223.5	1.4154419738599929E-018
1224.5	1.2715628960631962E-018
1225.5	1.1616331611724232E-018
1226.5	1.0970942953841012E-018
1227.5	1.0813054479186348E-018
1228.5	1.1159567904475685E-018
1229.5	1.2044862660853357E-018
1230.5	1.3525446885698252E-018
1231.5	1.5649698105817269E-018
1232.5	1.8365343604575351E-018
1233.5	2.1337257267292055E-018
1234.5	2.3769499709246346E-018
1235.5	2.4606713267981272E-018
1236.5	2.3332287278898611E-018
1237.5	2.0491200870308182E-018
1238.5	1.7126356923688143E-018
1239.5	1.3995723325108137E-018
1240.5	1.1395801202711376E-018
1241.5	9.3436468716048880E-019
1242.5	7.7532938879020944E-019
1243.5	6.5231427109965884E-019
1244.5	5.5659026071936894E-019
1245.5	4.8141182632433247E-019
1246.5	4.2177804996678152E-019
1247.5	3.7403624044935685E-019
1248.5	3.3552676476819067E-019
1249.5	3.0431055797043852E-019
1250.5	2.7897259126448891E-019
1251.5	2.5848436170328051E-019
1252.5	2.4210981025980188E-019
1253.5	2.2934300483025479E-019
1254.5	2.1986975586536944E-019
1255.5	2.1354850041117434E-019
1256.5	2.1040836069884839E-019
1257.5	2.1066440449113888E-019
1258.5	2.1475172191535540E-019
1259.5	2.2338015101634827E-019
1260.5	2.3760740149194942E-019
1261.5	2.5891144332599940E-019
1262.5	2.8919129640239249E-019
1263.5	3.3049045872014505E-019
1264.5	3.8395437309891081E-019
1265.5	4.4721187141885739E-019
1266.5	5.1005414682460514E-019
1267.5	5.5245783374185041E-019
1268.5	5.5401850552100869E-019
1269.5	5.1211826124415468E-019
1270.5	4.4466284924515848E-019
1271.5	3.7302534816908950E-019
1272.5	3.0956338225803031E-019
1273.5	2.5788551787816962E-019
1274.5	2.1723731006496653E-019
1275.5	1.8554953250212119E-019
1276.5	1.6074678232408718E-019
1277.5	1.4113262410258186E-019
1278.5	1.2541987627809083E-019
1279.5	1.1265886909039989E-019
1280.5	1.0215406689072194E-019
1281.5	9.3394659523461253E-020
1282.5	8.6002565291039021E-020
1283.5	7.9695057834451972E-020
1284.5	7.4258308978469400E-020
1285.5	6.9528708123078739E-020
1286.5	6.5379621126303048E-020
1287.5	6.1711935774285664E-020
1288.5	5.8447249136222006E-020
1289.5	5.5522909361493912E-020
1290.5	5.2888369814308372E-020
1291.5	5.0502480504925611E-020
1292.5	4.8331455476685022E-020
1293.5	4.6347332488097062E-020
1294.5	4.4526794738701600E-020
1295.5	4.2850261396104253E-020
1296.5	4.1301179545937421E-020
1297.5	3.9865468424094183E-020
1298.5	3.8531079766858055E-020
1299.5	3.7287647430441251E-020
1300.5	3.6126206178625005E-020
1301.5	3.5038964466071662E-020
1302.5	3.4019119675562371E-020
1303.5	3.3060706963427244E-020
1304.5	3.2158474884982156E-020
1305.5	3.1307782492915540E-020
1306.5	3.0504513756687259E-020
1307.5	2.9745006034247824E-020
1308.5	2.9025990007244968E-020
1309.5	2.8344539017533101E-020
1310.5	2.7698026153278684E-020
1311.5	2.7084087754779057E-020
1312.5	2.6500592263871867E-020
1313.5	2.5945613542005802E-020
1314.5	2.5417407942411710E-020
1315.5	2.4914394550303434E-020
1316.5	2.4435138108509170E-020
1317.5	2.3978334229672703E-020
1318.5	2.3542796564267575E-020
1319.5	2.3127445649329019E-020
1320.5	2.2731299208531092E-020
1321.5	2.2353463711988163E-020
1322.5	2.1993127035503622E-020
1323.5	2.1649552085165007E-020
1324.5	2.1322071275190619E-020
1325.5	2.1010081765570152E-020
1326.5	2.0713041381964283E-020
1327.5	2.0430465154070279E-020
1328.5	2.0161922420666154E-020
1329.5	1.9907034460187993E-020
1330.5	1.9665472615292923E-020
1331.5	1.9436956888692237E-020
1332.5	1.9221254995856418E-020
1333.5	1.9018181868228193E-020
1334.5	1.8827599608554454E-020
1335.5	1.8649417908086168E-020
1336.5	1.8483594943929532E-020
1337.5	1.8330138784011614E-020
1338.5	1.8189109337229467E-020
1339.5	1.8060620897703795E-020
1340.5	1.7944845345033440E-020
1341.5	1.7842016077495953E-020
1342.5	1.7752432772810092E-020
1343.5	1.7676467092039984E-020
1344.5	1.7614569467313617E-020
1345.5	1.7567277144292190E-020
1346.5	1.7535223687077780E-020
1347.5	1.7519150198149753E-020
1348.5	1.7519918561101173E-020
1349.5	1.7538527082130183E-020
1350.5	1.7576128990943530E-020
1351.5	1.7634054367510214E-020
1352.5	1.7713836193911604E-020
1353.5	1.7817241398176677E-020
1354.5	1.7946307969772095E-020
1355.5	1.8103389498024650E-020
1356.5	1.8291208833483375E-020
1357.5	1.8512923022700524E-020
1358.5	1.8772202252475229E-020
1359.5	1.9073326305765671E-020
1360.5	1.9421303040771183E-020
1361.5	1.9822014743710936E-020
1362.5	2.0282399995425494E-020
1363.5	2.0810681102092820E-020
1364.5	2.1416650412162313E-020
1365.5	2.2112033319818915E-020
1366.5	2.2910951937016558E-020
1367.5	2.3830522024170893E-020
1368.5	2.4891627863391079E-020
1369.5	2.6119936902162996E-020
1370.5	2.7547240515323295E-020
1371.5	2.9213242603294306E-020
1372.5	3.1167969166921530E-020
1373.5	3.3475047244590993E-020
1374.5	3.6216212153162044E-020
1375.5	3.9497564394927044E-020
1376.5	4.3458334406904723E-020
1377.5	4.8283251194261630E-020
1378.5	5.4220068835286425E-020
1379.5	6.1604351744851975E-020
1380.5	7.0894042214043977E-020
1381.5	8.2715855450997976E-020
1382.5	9.7921781193517815E-020
1383.5	1.1764023299806328E-019
1384.5	1.4326569918051612E-019
1385.5	1.7622722647895257E-019
1386.5	2.1716840795964084E-019
1387.5	2.6397792308818200E-019
1388.5	3.0878805326224895E-019
1389.5	3.3729166287236395E-019
1390.5	3.3648269534078439E-019
1391.5	3.0674365133244689E-019
1392.5	2.6144008792595437E-019
1393.5	2.1466924704264879E-019
1394.5	1.7397102555244723E-019
1395.5	1.4126303432815031E-019
1396.5	1.1583172230647555E-019
1397.5	9.6237938226764514E-020
1398.5	8.1097238164014084E-020
1399.5	6.9294832662028231E-020
1400.5	5.9990636647239279E-020
1401.5	5.2567096799546642E-020
1402.5	4.6572991200084551E-020
1403.5	4.1677603864475637E-020
1404.5	3.7636673852669449E-020
1405.5	3.4268006645976367E-020
1406.5	3.1434233749369833E-020
1407.5	2.9030645472867762E-020
1408.5	2.6976567054509730E-020
1409.5	2.5209200615344863E-020
1410.5	2.3679187992377086E-020
1411.5	2.2347382242360342E-020
1412.5	2.1182475150843081E-020
1413.5	2.0159236669748211E-020
1414.5	1.9257196131820384E-020
1415.5	1.8459645636031982E-020
1416.5	1.7752880793018202E-020
1417.5	1.7125618170480334E-020
1418.5	1.6568545697482149E-020
1419.5	1.6073974260266670E-020
1420.5	1.5635567292151667E-020
1421.5	1.5248131374325880E-020
1422.5	1.4907455443719289E-020
1423.5	1.4610189651988765E-020
1424.5	1.4353757595868826E-020
1425.5	1.4136297810368647E-020
1426.5	1.3956632292025199E-020
1427.5	1.3814261579386085E-020
1428.5	1.3709387735630010E-020
1429.5	1.3642968644553115E-020
1430.5	1.3616809581501282E-020
1431.5	1.3633701371154675E-020
1432.5	1.3697619041205356E-020
1433.5	1.3814001375354481E-020
1434.5	1.3990141118851807E-020
1435.5	1.4235729202709471E-020
1436.5	1.4563616254724216E-020
1437.5	1.4990883623492322E-020
1438.5	1.5540357474187259E-020
1439.5	1.6242755760431383E-020
1440.5	1.7139725895662031E-020
1441.5	1.8288086627568519E-020
1442.5	1.9765541508387302E-020
1443.5	2.1677706444943893E-020
1444.5	2.4164710104707763E-020
1445.5	2.7400886910654873E-020
1446.5	3.1568893110608037E-020
1447.5	3.6764583739948780E-020
1448.5	4.2763117139828225E-020
1449.5	4.8647847837623916E-020
1450.5	5.2683249934215526E-020
1451.5	5.3201014629968240E-020
1452.5	5.0130633845964707E-020
1453.5	4.5088005310744841E-020
1454.5	3.9882072252197686E-020
1455.5	3.5532989711603383E-020
1456.5	3.2347128690286155E-020
1457.5	3.0293748443663921E-020
1458.5	2.9257283828020325E-020
1459.5	2.9147387665755331E-020
1460.5	2.9937131333109178E-020
1461.5	3.1676124499927634E-020
1462.5	3.4498350618512829E-020
1463.5	3.8628087337046621E-020
1464.5	4.4372142448259827E-020
1465.5	5.2059385410135195E-020
1466.5	6.1836518250336236E-020
1467.5	7.3179049368495079E-020
1468.5	8.4137383671763152E-020
1469.5	9.1134256480248467E-020
1470.5	9.0854091977278535E-020
1471.5	8.3296978355046469E-020
1472.5	7.1771476703426070E-020
1473.5	5.9837040423065623E-020
1474.5	4.9421199415831410E-020
1475.5	4.1025075207593520E-020
1476.5	3.4475442142969460E-020
1477.5	2.9410394541408023E-020
1478.5	2.5479735576045074E-020
1479.5	2.2400786705562962E-020
1480.5	1.9960220279965947E-020
1481.5	1.8001044841118431E-020
1482.5	1.6408434198881329E-020
1483.5	1.5098135657477537E-020
1484.5	1.4007844465279659E-020
1485.5	1.3091021006142980E-020
1486.5	1.2312517818345125E-020
1487.5	1.1645492010410762E-020
1488.5	1.1069215824626819E-020
1489.5	1.0567512386221899E-020
1490.5	1.0127627839081710E-020
1491.5	9.7394100170123520E-021
1492.5	9.3947042214533855E-021
1493.5	9.0869041929416170E-021
1494.5	8.8106150961524478E-021
1495.5	8.5613981446103493E-021
1496.5	8.3355753035351295E-021
1497.5	8.1300786213192555E-021
1498.5	7.9423330158392630E-021
1499.5	7.7701643596846143E-021
1500.5	7.6117268577157696E-021
1501.5	7.4654452548302622E-021
1502.5	7.3299685313958839E-021
1503.5	7.2041325623356059E-021
1504.5	7.0869298192318650E-021
1505.5	6.9774846431637452E-021
1506.5	6.8750329517006610E-021
1507.5	6.7789054967072880E-021
1508.5	6.6885139819877945E-021
1509.5	6.6033394969350258E-021
1510.5	6.5229228356247119E-021
1511.5	6.4468563585467429E-021
1512.5	6.3747771225542585E-021
1513.5	6.3063610582171895E-021
1514.5	6.2413180160177355E-021
1515.5	6.1793875363036720E-021
1516.5	6.1203352245777202E-021
1517.5	6.0639496350396537E-021
1518.5	6.0100395824556468E-021
1519.5	5.9584318162882827E-021
1520.5	5.9089690022636767E-021
1521.5	5.8615079657113476E-021
1522.5	5.8159181585042064E-021
1523.5	5.7720803175776880E-021
1524.5	5.7298852880773769E-021
1525.5	5.6892329883786406E-021
1526.5	5.6500314977032835E-021
1527.5	5.6121962499579811E-021
1528.5	5.5756493198423257E-021
1529.5	5.5403187893053365E-021
1530.5	5.5061381841371207E-021
1531.5	5.4730459719223453E-021
1532.5	5.4409851138001471E-021
1533.5	5.4099026635077781E-021
1534.5	5.3797494080635274E-021
1535.5	5.3504795451929672E-021
1536.5	5.3220503932424807E-021
1537.5	5.2944221298721180E-021
1538.5	5.2675575562905011E-021
1539.5	5.2414218841997409E-021
1540.5	5.2159825429678070E-021
1541.5	5.1912090048479167E-021
1542.5	5.1670726263263713E-021
1543.5	5.1435465039074645E-021
1544.5	5.1206053428418219E-021
1545.5	5.0982253374767705E-021
1546.5	5.0763840620578470E-021
1547.5	5.0550603709421203E-021
1548.5	5.0342343072993821E-021
1549.5	5.0138870194784609E-021
1550.5	4.9940006843050636E-021
1551.5	4.9745584366558772E-021
1552.5	4.9555443047229566E-021
1553.5	4.9369431504435151E-021
1554.5	4.9187406146244410E-021
1555.5	4.9009230663387372E-021
1556.5	4.8834775562137780E-021
1557.5	4.8663917732690424E-021
1558.5	4.8496540049947485E-021
1559.5	4.8332531003928419E-021
1560.5	4.8171784357285766E-021
1561.5	4.8014198827649423E-021
1562.5	4.7859677792736106E-021
1563.5	4.7708129016353144E-021
1564.5	4.7559464393597805E-021
1565.5	4.7413599713708944E-021
1566.5	4.7270454439166074E-021
1567.5	4.7129951499757596E-021
1568.5	4.6992017100451484E-021
1569.5	4.6856580542005231E-021
1570.5	4.6723574053342719E-021
1571.5	4.6592932634809890E-021
1572.5	4.6464593911495900E-021
1573.5	4.6338497995875070E-021
1574.5	4.6214587359087074E-021
1575.5	4.6092806710228439E-021
1576.5	4.5973102883080379E-021
1577.5	4.5855424729743996E-021
1578.5	4.5739723020696277E-021
1579.5	4.5625950350819046E-021
1580.5	4.5514061050988165E-021
1581.5	4.5404011104842590E-021
1582.5	4.5295758070381703E-021
1583.5	4.5189261006067083E-021
1584.5	4.5084480401128473E-021
1585.5	4.4981378109797087E-021
1586.5	4.4879917289209471E-021
1587.5	4.4780062340744131E-021
1588.5	4.4681778854570891E-021
1589.5	4.4585033557208536E-021
1590.5	4.4489794261900905E-021
1591.5	4.4396029821635807E-021
1592.5	4.4303710084642488E-021
1593.5	4.4212805852215930E-021
1594.5	4.4123288838726098E-021
1595.5	4.4035131633680260E-021
1596.5	4.3948307665715727E-021
1597.5	4.3862791168408185E-021
1598.5	4.3778557147789018E-021
1599.5	4.3695581351471855E-021
1600.5	4.3613840239295114E-021
1601.5	4.3533310955393701E-021
1602.5	4.3453971301618462E-021
1603.5	4.3375799712227244E-021
1604.5	4.3298775229776487E-021
1605.5	4.3222877482146498E-021
1606.5	4.3148086660638074E-021
1607.5	4.3074383499081866E-021
1608.5	4.3001749253905613E-021
1609.5	4.2930165685107453E-021
1610.5	4.2859615038087373E-021
1611.5	4.2790080026290980E-021
1612.5	4.2721543814623098E-021
1613.5	4.2653990003590796E-021
1614.5	4.2587402614138496E-021
1615.5	4.2521766073139237E-021
1616.5	4.2457065199508776E-021
1617.5	4.2393285190911118E-021
1618.5	4.2330411611025577E-021
1619.5	4.2268430377347611E-021
1620.5	4.2207327749496811E-021
1621.5	4.2147090318007250E-021
1622.5	4.2087704993576691E-021
1623.5	4.2029158996752431E-021
1624.5	4.1971439848032708E-021
1625.5	4.1914535358364075E-021
1626.5	4.1858433620015768E-021
1627.5	4.1803122997813400E-021
1628.5	4.1748592120715369E-021
1629.5	4.1694829873715868E-021
1630.5	4.1641825390059627E-021
1631.5	4.1589568043754057E-021
1632.5	4.1538047442365354E-021
1633.5	4.1487253420085714E-021
1634.5	4.1437176031059677E-021
1635.5	4.1387805542957741E-021
1636.5	4.1339132430786833E-021
1637.5	4.1291147370926763E-021
1638.5	4.1243841235383200E-021
1639.5	4.1197205086247495E-021
1640.5	4.1151230170354790E-021
1641.5	4.1105907914131714E-021
1642.5	4.1061229918625622E-021
1643.5	4.1017187954707957E-021
1644.5	4.0973773958444251E-021
1645.5	4.0930980026623961E-021
1646.5	4.0888798412443347E-021
1647.5	4.0847221521335471E-021
1648.5	4.0806241906940918E-021
1649.5	4.0765852267213974E-021
1650.5	4.0726045440658298E-021
1651.5	4.0686814402687459E-021
1652.5	4.0648152262105035E-021
1653.5	4.0610052257699557E-021
1654.5	4.0572507754950071E-021
1655.5	4.0535512242837688E-021
1656.5	4.0499059330759239E-021
1657.5	4.0463142745539028E-021
1658.5	4.0427756328534844E-021
1659.5	4.0392894032834966E-021
1660.5	4.0358549920542310E-021
1661.5	4.0324718160142714E-021
1662.5	4.0291393023954221E-021
1663.5	4.0258568885654225E-021
1664.5	4.0226240217881791E-021
1665.5	4.0194401589912118E-021
1666.5	4.0163047665400951E-021
1667.5	4.0132173200195953E-021
1668.5	4.0101773040212911E-021
1669.5	4.0071842119374483E-021
1670.5	4.0042375457608989E-021
1671.5	4.0013368158907541E-021
1672.5	3.9984815409436982E-021
1673.5	3.9956712475707143E-021
1674.5	3.9929054702790270E-021
1675.5	3.9901837512590851E-021
1676.5	3.9875056402164187E-021
1677.5	3.9848706942081985E-021
1678.5	3.9822784774843464E-021
1679.5	3.9797285613330269E-021
1680.5	3.9772205239303980E-021
1681.5	3.9747539501944544E-021
1682.5	3.9723284316428465E-021
1683.5	3.9699435662545290E-021
1684.5	3.9675989583351302E-021
1685.5	3.9652942183859035E-021
1686.5	3.9630289629761647E-021
1687.5	3.9608028146190789E-021
1688.5	3.9586154016507123E-021
1689.5	3.9564663581122362E-021
1690.5	3.9543553236351735E-021
1691.5	3.9522819433296123E-021
1692.5	3.9502458676752759E-021
1693.5	3.9482467524153766E-021
1694.5	3.9462842584531353E-021
1695.5	3.9443580517509382E-021
1696.5	3.9424678032319944E-021
1697.5	3.9406131886844568E-021
1698.5	3.9387938886679039E-021
1699.5	3.9370095884221425E-021
1700.5	3.9352599777782298E-021
1701.5	3.9335447510716702E-021
1702.5	3.9318636070577131E-021
1703.5	3.9302162488286886E-021
1704.5	3.9286023837333396E-021
1705.5	3.9270217232980496E-021
1706.5	3.9254739831499691E-021
1707.5	3.9239588829419278E-021
1708.5	3.9224761462791357E-021
1709.5	3.9210255006475694E-021
1710.5	3.9196066773440380E-021
1711.5	3.9182194114078581E-021
1712.5	3.9168634415540998E-021
1713.5	3.9155385101083578E-021
1714.5	3.9142443629430070E-021
1715.5	3.9129807494149018E-021
1716.5	3.9117474223044733E-021
1717.5	3.9105441377561980E-021
1718.5	3.9093706552203807E-021
1719.5	3.9082267373962477E-021
1720.5	3.9071121501762741E-021
1721.5	3.9060266625917480E-021
1722.5	3.9049700467595178E-021
1723.5	3.9039420778299015E-021
1724.5	3.9029425339357154E-021
1725.5	3.9019711961424096E-021
1726.5	3.9010278483992592E-021
1727.5	3.9001122774916149E-021
1728.5	3.8992242729941427E-021
1729.5	3.8983636272250725E-021
1730.5	3.8975301352014014E-021
1731.5	3.8967235945950204E-021
1732.5	3.8959438056897785E-021
1733.5	3.8951905713394135E-021
1734.5	3.8944636969263754E-021
1735.5	3.8937629903214652E-021
1736.5	3.8930882618443243E-021
1737.5	3.8924393242247103E-021
1738.5	3.8918159925645764E-021
1739.5	3.8912180843008856E-021
1740.5	3.8906454191692018E-021
1741.5	3.8900978191679904E-021
1742.5	3.8895751085236320E-021
1743.5	3.8890771136561291E-021
1744.5	3.8886036631454917E-021
1745.5	3.8881545876987821E-021
1746.5	3.8877297201177961E-021
1747.5	3.8873288952673833E-021
1748.5	3.8869519500443705E-021
1749.5	3.8865987233471012E-021
1750.5	3.8862690560455347E-021
1751.5	3.8859627909519413E-021
1752.5	3.8856797727921404E-021
1753.5	3.8854198481772913E-021
1754.5	3.8851828655762101E-021
1755.5	3.8849686752882123E-021
1756.5	3.8847771294164646E-021
1757.5	3.8846080818418299E-021
1758.5	3.8844613881971923E-021
1759.5	3.8843369058422722E-021
1760.5	3.8842344938388968E-021
1761.5	3.8841540129267161E-021
1762.5	3.8840953254993737E-021
1763.5	3.8840582955811091E-021
1764.5	3.8840427888037817E-021
1765.5	3.8840486723843080E-021
1766.5	3.8840758151025079E-021
1767.5	3.8841240872793485E-021
1768.5	3.8841933607555655E-021
1769.5	3.8842835088706819E-021
1770.5	3.8843944064423810E-021
1771.5	3.8845259297462569E-021
1772.5	3.8846779564959077E-021
1773.5	3.8848503658233855E-021
1774.5	3.8850430382599894E-021
1775.5	3.8852558557173798E-021
1776.5	3.8854887014690315E-021
1777.5	3.8857414601319993E-021
1778.5	3.8860140176490023E-021
1779.5	3.8863062612708082E-021
1780.5	3.8866180795389220E-021
1781.5	3.8869493622685646E-021
1782.5	3.8873000005319505E-021
1783.5	3.8876698866418279E-021
1784.5	3.8880589141353119E-021
1785.5	3.8884669777579824E-021
1786.5	3.8888939734482499E-021
1787.5	3.8893397983219707E-021
1788.5	3.8898043506573301E-021
1789.5	3.8902875298799666E-021
1790.5	3.8907892365483491E-021
1791.5	3.8913093723393800E-021
1792.5	3.8918478400342417E-021
1793.5	3.8924045435044828E-021
1794.5	3.8929793876983066E-021
1795.5	3.8935722786270999E-021
1796.5	3.8941831233521777E-021
1797.5	3.8948118299717291E-021
1798.5	3.8954583076079833E-021
1799.5	3.8961224663945719E-021
1800.5	3.8968042174640999E-021
1801.5	3.8975034729359087E-021
1802.5	3.8982201459040322E-021
1803.5	3.8989541504253414E-021
1804.5	3.8997054015078815E-021
1805.5	3.9004738150993819E-021
1806.5	3.9012593080759548E-021
1807.5	3.9020617982309549E-021
1808.5	3.9028812042640357E-021
1809.5	3.9037174457703460E-021
1810.5	3.9045704432299153E-021
1811.5	3.9054401179971883E-021
1812.5	3.9063263922907307E-021
1813.5	3.9072291891830745E-021
1814.5	3.9081484325907425E-021
1815.5	3.9090840472643964E-021
1816.5	3.9100359587791624E-021
1817.5	3.9110040935250696E-021
1818.5	3.9119883786976667E-021
1819.5	3.9129887422887501E-021
1820.5	3.9140051130772485E-021
1821.5	3.9150374206202353E-021
1822.5	3.9160855952440742E-021
1823.5	3.9171495680356996E-021
1824.5	3.9182292708340270E-021
1825.5	3.9193246362214775E-021
1826.5	3.9204355975156421E-021
1827.5	3.9215620887610591E-021
1828.5	3.9227040447211160E-021
1829.5	3.9238614008700591E-021
1830.5	3.9250340933851348E-021
1831.5	3.9262220591388312E-021
1832.5	3.9274252356912364E-021
1833.5	3.9286435612825107E-021
1834.5	3.9298769748254574E-021
1835.5	3.9311254158982066E-021
1836.5	3.9323888247370035E-021
1837.5	3.9336671422290998E-021
1838.5	3.9349603099057368E-021
1839.5	3.9362682699352383E-021
1840.5	3.9375909651161984E-021
1841.5	3.9389283388707658E-021
1842.5	3.9402803352380127E-021
1843.5	3.9416468988674120E-021
1844.5	3.9430279750123986E-021
1845.5	3.9444235095240116E-021
1846.5	3.9458334488446429E-021
1847.5	3.9472577400018533E-021
1848.5	3.9486963306022896E-021
1849.5	3.9501491688256786E-021
1850.5	3.9516162034189031E-021
1851.5	3.9530973836901593E-021
1852.5	3.9545926595031957E-021
1853.5	3.9561019812716311E-021
1854.5	3.9576252999533531E-021
1855.5	3.9591625670449790E-021
1856.5	3.9607137345764080E-021
1857.5	3.9622787551054434E-021
1858.5	3.9638575817124761E-021
1859.5	3.9654501679952567E-021
1860.5	3.9670564680637203E-021
1861.5	3.9686764365348992E-021
1862.5	3.9703100285278844E-021
1863.5	3.9719571996588747E-021
1864.5	3.9736179060362660E-021
1865.5	3.9752921042558370E-021
1866.5	3.9769797513959668E-021
1867.5	3.9786808050129468E-021
1868.5	3.9803952231363248E-021
1869.5	3.9821229642643288E-021
1870.5	3.9838639873593551E-021
1871.5	3.9856182518434928E-021
1872.5	3.9873857175941308E-021
1873.5	3.9891663449396069E-021
1874.5	3.9909600946549242E-021
1875.5	3.9927669279575126E-021
1876.5	3.9945868065030555E-021
1877.5	3.9964196923813591E-021
1878.5	3.9982655481122875E-021
1879.5	4.0001243366417399E-021
1880.5	4.0019960213376907E-021
1881.5	4.0038805659862645E-021
1882.5	4.0057779347878746E-021
1883.5	4.0076880923534115E-021
1884.5	4.0096110037004665E-021
1885.5	4.0115466342496182E-021
1886.5	4.0134949498207583E-021
1887.5	4.0154559166294695E-021
1888.5	4.0174295012834369E-021
1889.5	4.0194156707789297E-021
1890.5	4.0214143924972894E-021
1891.5	4.0234256342015061E-021
1892.5	4.0254493640328000E-021
1893.5	4.0274855505072737E-021
1894.5	4.0295341625125821E-021
1895.5	4.0315951693046677E-021
1896.5	4.0336685405045224E-021
1897.5	4.0357542460949880E-021
1898.5	4.0378522564176070E-021
1899.5	4.0399625421695014E-021
1900.5	4.0420850744003043E-021
1901.5	4.0442198245091126E-021
1902.5	4.0463667642414870E-021
1903.5	4.0485258656864925E-021
1904.5	4.0506971012737657E-021
1905.5	4.0528804437706255E-021
1906.5	4.0550758662792214E-021
1907.5	4.0572833422336978E-021
1908.5	4.0595028453974292E-021
1909.5	4.0617343498602497E-021
1910.5	4.0639778300357421E-021
1911.5	4.0662332606585516E-021
1912.5	4.0685006167817330E-021
1913.5	4.0707798737741340E-021
1914.5	4.0730710073177972E-021
1915.5	4.0753739934054144E-021
1916.5	4.0776888083377903E-021
1917.5	4.0800154287213558E-021
1918.5	4.0823538314656958E-021
1919.5	4.0847039937811165E-021
1920.5	4.0870658931762426E-021
1921.5	4.0894395074556333E-021
1922.5	4.0918248147174411E-021
1923.5	4.0942217933510852E-021
1924.5	4.0966304220349608E-021
1925.5	4.0990506797341791E-021
1926.5	4.1014825456983234E-021
1927.5	4.1039259994592413E-021
1928.5	4.1063810208288589E-021
1929.5	4.1088475898970216E-021
1930.5	4.1113256870293679E-021
1931.5	4.1138152928652101E-021
1932.5	4.1163163883154657E-021
1933.5	4.1188289545605890E-021
1934.5	4.1213529730485451E-021
1935.5	4.1238884254928023E-021
1936.5	4.1264352938703367E-021
1937.5	4.1289935604196836E-021
1938.5	4.1315632076389923E-021
1939.5	4.1341442182841150E-021
1940.5	4.1367365753667104E-021
1941.5	4.1393402621523737E-021
1942.5	4.1419552621587943E-021
1943.5	4.1445815591539254E-021
1944.5	4.1472191371541764E-021
1945.5	4.1498679804226368E-021
1946.5	4.1525280734673082E-021
1947.5	4.1551994010393665E-021
1948.5	4.1578819481314411E-021
1949.5	4.1605756999759068E-021
1950.5	4.1632806420432154E-021
1951.5	4.1659967600402232E-021
1952.5	4.1687240399085578E-021
1953.5	4.1714624678229922E-021
1954.5	4.1742120301898417E-021
1955.5	4.1769727136453787E-021
1956.5	4.1797445050542741E-021
1957.5	4.1825273915080399E-021
1958.5	4.1853213603235048E-021
1959.5	4.1881263990413068E-021
1960.5	4.1909424954243916E-021
1961.5	4.1937696374565491E-021
1962.5	4.1966078133409362E-021
1963.5	4.1994570114986523E-021
1964.5	4.2023172205673087E-021
1965.5	4.2051884293996222E-021
1966.5	4.2080706270620140E-021
1967.5	4.2109638028332503E-021
1968.5	4.2138679462030742E-021
1969.5	4.2167830468708644E-021
1970.5	4.2197090947443048E-021
1971.5	4.2226460799380794E-021
1972.5	4.2255939927725726E-021
1973.5	4.2285528237725852E-021
1974.5	4.2315225636660743E-021
1975.5	4.2345032033828984E-021
1976.5	4.2374947340535836E-021
1977.5	4.2404971470080951E-021
1978.5	4.2435104337746425E-021
1979.5	4.2465345860784708E-021
1980.5	4.2495695958406935E-021
1981.5	4.2526154551771230E-021
1982.5	4.2556721563971201E-021
1983.5	4.2587396920024511E-021
1984.5	4.2618180546861702E-021
1985.5	4.2649072373315051E-021
1986.5	4.2680072330107585E-021
1987.5	4.2711180349842238E-021
1988.5	4.2742396366991123E-021
1989.5	4.2773720317884945E-021
1990.5	4.2805152140702504E-021
1991.5	4.2836691775460447E-021
1992.5	4.2868339164002892E-021
1993.5	4.2900094249991458E-021
1994.5	4.2931956978895201E-021
1995.5	4.2963927297980842E-021
1996.5	4.2996005156302913E-021
1997.5	4.3028190504694231E-021
1998.5	4.3060483295756364E-021
1999.5	4.3092883483850182E-021
[truncated: 1,000 more rows]
