# Supplementary material for: Modeling Radiative Efficiency across Fluorinated Molecules: Bridging Chemistry and Climate Policy for Global Warming Potential Estimations
Source: Environ Sci Technol. 2026 Feb 16;60(8):6188–202. doi: 10.1021/acs.est.5c16501 (PMC12961741; doi:10.1021/acs.est.5c16501)
Supplement: Supplementary file 1 [file es5c16501_si_001.zip › Supporting.Information/CFM2025.Table1/HFAlcohols/Pentafluoropropan-1-ol/rotamer_1.xyz]

12
E[M08-HX/pcseg-2]=-690.6087255550 Hartree, Gibbs corrections=96.047 kJ/mol,  S=2.18E-16 cm/molecule 
C    -0.0428562874    1.4785158355    -0.1107175350
C    -0.1703852019    -0.0578950491    -0.0923037513
C    -1.5266699774    -0.5412654347    0.3987257906
O    -1.6193986237    -1.9314081914    0.3117218419
F    1.1727452003    1.8555265629    -0.4817739837
F    -0.9312353073    2.0021679280    -0.9584040257
F    -0.2914459588    1.9614775628    1.1097428283
F    0.0353439039    -0.4976846251    -1.3635424505
F    0.8287147671    -0.5427050528    0.6725377501
H    -1.6320674386    -0.2624641474    1.4498945326
H    -2.3037202052    -0.0236778043    -0.1798851865
H    -1.5590248710    -2.1985875846    -0.6059958107
