# Supplementary material for: Modeling Radiative Efficiency across Fluorinated Molecules: Bridging Chemistry and Climate Policy for Global Warming Potential Estimations
Source: Environ Sci Technol. 2026 Feb 16;60(8):6188–202. doi: 10.1021/acs.est.5c16501 (PMC12961741; doi:10.1021/acs.est.5c16501)
Supplement: Supplementary file 1 [file es5c16501_si_001.zip › Supporting.Information/CFM2025.Table1/HFAlcohols/Pentafluoropropan-1-ol/rotamer_2.xyz]

12
E[M08-HX/pcseg-2]=-690.6060955416 Hartree, Gibbs corrections=95.364 kJ/mol,  S=2.20E-16 cm/molecule 
C    -0.0824782031    1.5217358295    -0.0009287063
C    -0.1227716504    -0.0244066717    0.0923357430
C    -1.4974010282    -0.6351145168    -0.0981921329
O    -1.9954138022    -0.2065941797    -1.3344718703
F    -0.1932088304    1.9370159906    -1.2540270509
F    -1.0852465911    2.0398630281    0.7175673232
F    1.0660478926    1.9783517671    0.4949529054
F    0.7576371528    -0.5060424094    -0.8098277455
F    0.3184557144    -0.3615449096    1.3291908714
H    -1.3598051895    -1.7235473325    -0.0451871709
H    -2.1186806271    -0.3123358947    0.7465702981
H    -2.8821348379    -0.5383807010    -1.4599824644
