# Supplementary material for: Modeling Radiative Efficiency across Fluorinated Molecules: Bridging Chemistry and Climate Policy for Global Warming Potential Estimations
Source: Environ Sci Technol. 2026 Feb 16;60(8):6188–202. doi: 10.1021/acs.est.5c16501 (PMC12961741; doi:10.1021/acs.est.5c16501)
Supplement: Supplementary file 1 [file es5c16501_si_001.zip › Supporting.Information/CFM2025.Table1/HFAlcohols/Pentafluoropropan-1-ol/wspectra.dat]

     0.5    1.454308479E-21
     1.5    1.462695725E-21
     2.5    1.471331518E-21
     3.5    1.480230109E-21
     4.5    1.489406944E-21
     5.5    1.498878793E-21
     6.5    1.508663900E-21
     7.5    1.518782148E-21
     8.5    1.529255253E-21
     9.5    1.540106981E-21
    10.5    1.551363403E-21
    11.5    1.563053178E-21
    12.5    1.575207893E-21
    13.5    1.587862439E-21
    14.5    1.601055469E-21
    15.5    1.614829911E-21
    16.5    1.629233577E-21
    17.5    1.644319886E-21
    18.5    1.660148694E-21
    19.5    1.676787299E-21
    20.5    1.694311621E-21
    21.5    1.712807612E-21
    22.5    1.732372950E-21
    23.5    1.753119077E-21
    24.5    1.775173667E-21
    25.5    1.798683632E-21
    26.5    1.823818797E-21
    27.5    1.850776432E-21
    28.5    1.879786865E-21
    29.5    1.911120478E-21
    30.5    1.945096498E-21
    31.5    1.982094112E-21
    32.5    2.022566638E-21
    33.5    2.067059716E-21
    34.5    2.116234888E-21
    35.5    2.170900401E-21
    36.5    2.232051841E-21
    37.5    2.300926223E-21
    38.5    2.379074747E-21
    39.5    2.468461618E-21
    40.5    2.571599666E-21
    41.5    2.691738318E-21
    42.5    2.833126568E-21
    43.5    3.001383674E-21
    44.5    3.204024163E-21
    45.5    3.451200559E-21
    46.5    3.756741427E-21
    47.5    4.139552711E-21
    48.5    4.625350699E-21
    49.5    5.248318832E-21
    50.5    6.051148147E-21
    51.5    7.078990806E-21
    52.5    8.356776843E-21
    53.5    9.832716376E-21
    54.5    1.128667462E-20
    55.5    1.229286448E-20
    56.5    1.242742538E-20
    57.5    1.164786304E-20
    58.5    1.033343859E-20
    59.5    8.925466780E-21
    60.5    7.679618856E-21
    61.5    6.675684703E-21
    62.5    5.903548718E-21
    63.5    5.323268312E-21
    64.5    4.892700085E-21
    65.5    4.576730039E-21
    66.5    4.348648833E-21
    67.5    4.188959114E-21
    68.5    4.083730538E-21
    69.5    4.023176235E-21
    70.5    4.000582041E-21
    71.5    4.011552327E-21
    72.5    4.053503360E-21
    73.5    4.125343613E-21
    74.5    4.227297827E-21
    75.5    4.360848487E-21
    76.5    4.528783064E-21
    77.5    4.735348584E-21
    78.5    4.986528548E-21
    79.5    5.290472762E-21
    80.5    5.658130596E-21
    81.5    6.104165352E-21
    82.5    6.648264862E-21
    83.5    7.317013154E-21
    84.5    8.146546337E-21
    85.5    9.186258565E-21
    86.5    1.050376383E-20
    87.5    1.219089003E-20
    88.5    1.436894123E-20
    89.5    1.718693971E-20
    90.5    2.079516278E-20
    91.5    2.525390697E-20
    92.5    3.031879682E-20
    93.5    3.512609605E-20
    94.5    3.815697413E-20
    95.5    3.810765453E-20
    96.5    3.512902215E-20
    97.5    3.067904191E-20
    98.5    2.622510867E-20
    99.5    2.254186992E-20
   100.5    1.984233208E-20
   101.5    1.809128048E-20
   102.5    1.719627497E-20
   103.5    1.707457054E-20
   104.5    1.763864040E-20
   105.5    1.871210686E-20
   106.5    1.989617727E-20
   107.5    2.053457111E-20
   108.5    2.003866038E-20
   109.5    1.839943822E-20
   110.5    1.616804593E-20
   111.5    1.393167638E-20
   112.5    1.200135119E-20
   113.5    1.045081066E-20
   114.5    9.243427442E-21
   115.5    8.313030087E-21
   116.5    7.596862161E-21
   117.5    7.044514734E-21
   118.5    6.617968610E-21
   119.5    6.289241614E-21
   120.5    6.037898194E-21
   121.5    5.849027450E-21
   122.5    5.711743537E-21
   123.5    5.618114381E-21
   124.5    5.562408850E-21
   125.5    5.540572263E-21
   126.5    5.549864245E-21
   127.5    5.588612967E-21
   128.5    5.656054710E-21
   129.5    5.752238441E-21
   130.5    5.877982726E-21
   131.5    6.034878113E-21
   132.5    6.225332658E-21
   133.5    6.452662369E-21
   134.5    6.721232436E-21
   135.5    7.036659786E-21
   136.5    7.406093376E-21
   137.5    7.838596433E-21
   138.5    8.345665789E-21
   139.5    8.941938972E-21
   140.5    9.646162323E-21
   141.5    1.048252635E-20
   142.5    1.148252288E-20
   143.5    1.268754899E-20
   144.5    1.415258292E-20
   145.5    1.595139332E-20
   146.5    1.818390527E-20
   147.5    2.098647215E-20
   148.5    2.454566103E-20
   149.5    2.911504410E-20
   150.5    3.503042483E-20
   151.5    4.270691999E-20
   152.5    5.257092437E-20
   153.5    6.481978813E-20
   154.5    7.884914103E-20
   155.5    9.239336546E-20
   156.5    1.013438215E-19
   157.5    1.019044387E-19
   158.5    9.390661808E-20
   159.5    8.087089502E-20
   160.5    6.687929910E-20
   161.5    5.439582506E-20
   162.5    4.422393927E-20
   163.5    3.626854075E-20
   164.5    3.013339724E-20
   165.5    2.540181243E-20
   166.5    2.172719082E-20
   167.5    1.884475762E-20
   168.5    1.655884139E-20
   169.5    1.472632524E-20
   170.5    1.324247358E-20
   171.5    1.203020439E-20
   172.5    1.103235846E-20
   173.5    1.020624138E-20
   174.5    9.519804297E-21
   175.5    8.948987352E-21
   176.5    8.475888697E-21
   177.5    8.087517970E-21
   178.5    7.774933364E-21
   179.5    7.532508599E-21
   180.5    7.356839409E-21
   181.5    7.244249439E-21
   182.5    7.185199203E-21
   183.5    7.155209722E-21
   184.5    7.110279611E-21
   185.5    7.005407723E-21
   186.5    6.831937856E-21
   187.5    6.624413655E-21
   188.5    6.425905715E-21
   189.5    6.261609151E-21
   190.5    6.138899305E-21
   191.5    6.056341618E-21
   192.5    6.010087866E-21
   193.5    5.996682149E-21
   194.5    6.013954671E-21
   195.5    6.061200313E-21
   196.5    6.139186393E-21
   197.5    6.250198629E-21
   198.5    6.398206005E-21
   199.5    6.589190414E-21
   200.5    6.831690800E-21
   201.5    7.137632512E-21
   202.5    7.523540631E-21
   203.5    8.012256569E-21
   204.5    8.635246946E-21
   205.5    9.435383334E-21
   206.5    1.046932194E-20
   207.5    1.180642315E-20
   208.5    1.351567322E-20
   209.5    1.562147366E-20
   210.5    1.800110830E-20
   211.5    2.023855466E-20
   212.5    2.161962732E-20
   213.5    2.155452891E-20
   214.5    2.014368086E-20
   215.5    1.807604294E-20
   216.5    1.602249137E-20
   217.5    1.432748847E-20
   218.5    1.307769858E-20
   219.5    1.224369374E-20
   220.5    1.175921877E-20
   221.5    1.153849378E-20
   222.5    1.146052093E-20
   223.5    1.136654537E-20
   224.5    1.112620166E-20
   225.5    1.073117704E-20
   226.5    1.027993982E-20
   227.5    9.874463628E-21
   228.5    9.564908115E-21
   229.5    9.359291570E-21
   230.5    9.247220863E-21
   231.5    9.214353453E-21
   232.5    9.248067827E-21
   233.5    9.338860750E-21
   234.5    9.480219171E-21
   235.5    9.668121912E-21
   236.5    9.900564177E-21
   237.5    1.017720615E-20
   238.5    1.049915217E-20
   239.5    1.086884421E-20
   240.5    1.129005385E-20
   241.5    1.176796418E-20
   242.5    1.230934184E-20
   243.5    1.292280817E-20
   244.5    1.361922918E-20
   245.5    1.441225584E-20
   246.5    1.531906283E-20
   247.5    1.636135637E-20
   248.5    1.756675385E-20
   249.5    1.897068476E-20
   250.5    2.061903066E-20
   251.5    2.257182144E-20
   252.5    2.490844711E-20
   253.5    2.773503845E-20
   254.5    3.119490666E-20
   255.5    3.548313267E-20
   256.5    4.086626670E-20
   257.5    4.770672235E-20
   258.5    5.648626015E-20
   259.5    6.780745443E-20
   260.5    8.231252556E-20
   261.5    1.003788356E-19
   262.5    1.213642276E-19
   263.5    1.423610081E-19
   264.5    1.575293663E-19
   265.5    1.605914066E-19
   266.5    1.502328193E-19
   267.5    1.315350609E-19
   268.5    1.111103333E-19
   269.5    9.299390302E-20
   270.5    7.847039052E-20
   271.5    6.739049842E-20
   272.5    5.915000416E-20
   273.5    5.312450428E-20
   274.5    4.880289380E-20
   275.5    4.580234106E-20
   276.5    4.384817845E-20
   277.5    4.274908678E-20
   278.5    4.237645094E-20
   279.5    4.264932492E-20
   280.5    4.352432309E-20
   281.5    4.498943391E-20
   282.5    4.706095957E-20
   283.5    4.978310449E-20
   284.5    5.323005761E-20
   285.5    5.751073173E-20
   286.5    6.277666947E-20
   287.5    6.923404594E-20
   288.5    7.716125069E-20
   289.5    8.693427606E-20
   290.5    9.906311459E-20
   291.5    1.142434855E-19
   292.5    1.334289524E-19
   293.5    1.579270307E-19
   294.5    1.895136621E-19
   295.5    2.305281049E-19
   296.5    2.838165356E-19
   297.5    3.521598406E-19
   298.5    4.363780581E-19
   299.5    5.310017138E-19
   300.5    6.182829335E-19
   301.5    6.685186340E-19
   302.5    6.581474724E-19
   303.5    5.924578096E-19
   304.5    5.000002479E-19
   305.5    4.075919977E-19
   306.5    3.284376609E-19
   307.5    2.653113171E-19
   308.5    2.164156605E-19
   309.5    1.788263555E-19
   310.5    1.498351717E-19
   311.5    1.272910364E-19
   312.5    1.095823104E-19
   313.5    9.552745412E-20
   314.5    8.426462357E-20
   315.5    7.516339192E-20
   316.5    6.775972264E-20
   317.5    6.170964991E-20
   318.5    5.675672823E-20
   319.5    5.270928400E-20
   320.5    4.942459649E-20
   321.5    4.679803062E-20
   322.5    4.475581146E-20
   323.5    4.325061468E-20
   324.5    4.225949265E-20
   325.5    4.178387432E-20
   326.5    4.185138898E-20
   327.5    4.251877770E-20
   328.5    4.387335059E-20
   329.5    4.602540229E-20
   330.5    4.907247605E-20
   331.5    5.299848798E-20
   332.5    5.747486019E-20
   333.5    6.166281973E-20
   334.5    6.442890451E-20
   335.5    6.523905294E-20
   336.5    6.478149402E-20
   337.5    6.436327904E-20
   338.5    6.502354807E-20
   339.5    6.733154312E-20
   340.5    7.161117023E-20
   341.5    7.817440799E-20
   342.5    8.746482108E-20
   343.5    1.001461274E-19
   344.5    1.171649170E-19
   345.5    1.397694178E-19
   346.5    1.693782001E-19
   347.5    2.070182316E-19
   348.5    2.518115253E-19
   349.5    2.981935901E-19
   350.5    3.337773242E-19
   351.5    3.437584217E-19
   352.5    3.231146523E-19
   353.5    2.818603298E-19
   354.5    2.350769493E-19
   355.5    1.926688953E-19
   356.5    1.581147119E-19
   357.5    1.313336006E-19
   358.5    1.110389462E-19
   359.5    9.583226463E-20
   360.5    8.455805090E-20
   361.5    7.635921524E-20
   362.5    7.064134855E-20
   363.5    6.702389394E-20
   364.5    6.530250866E-20
   365.5    6.542803714E-20
   366.5    6.750164509E-20
   367.5    7.178282015E-20
   368.5    7.870071137E-20
   369.5    8.884048047E-20
   370.5    1.028274621E-19
   371.5    1.209326606E-19
   372.5    1.421275466E-19
   373.5    1.626299002E-19
   374.5    1.755237493E-19
   375.5    1.744221944E-19
   376.5    1.593508823E-19
   377.5    1.367005806E-19
   378.5    1.133231423E-19
   379.5    9.291861309E-20
   380.5    7.644191553E-20
   381.5    6.355286686E-20
   382.5    5.355016256E-20
   383.5    4.575606727E-20
   384.5    3.962317770E-20
   385.5    3.473776494E-20
   386.5    3.079514346E-20
   387.5    2.757286174E-20
   388.5    2.490806769E-20
   389.5    2.268021624E-20
   390.5    2.079890176E-20
   391.5    1.919553298E-20
   392.5    1.781752226E-20
   393.5    1.662413864E-20
   394.5    1.558351552E-20
   395.5    1.467047691E-20
   396.5    1.386494767E-20
   397.5    1.315078114E-20
   398.5    1.251488719E-20
   399.5    1.194657768E-20
   400.5    1.143707100E-20
   401.5    1.097911387E-20
   402.5    1.056669075E-20
   403.5    1.019479913E-20
   404.5    9.859275212E-21
   405.5    9.556658536E-21
   406.5    9.284087141E-21
   407.5    9.039217294E-21
   408.5    8.820163364E-21
   409.5    8.625454868E-21
   410.5    8.454008788E-21
   411.5    8.305116222E-21
   412.5    8.178443382E-21
   413.5    8.074047935E-21
   414.5    7.992412808E-21
   415.5    7.934501014E-21
   416.5    7.901836948E-21
   417.5    7.896622175E-21
   418.5    7.921897428E-21
   419.5    7.981767798E-21
   420.5    8.081715802E-21
   421.5    8.229038285E-21
   422.5    8.433459570E-21
   423.5    8.707997111E-21
   424.5    9.070189159E-21
   425.5    9.543837046E-21
   426.5    1.016145974E-20
   427.5    1.096767074E-20
   428.5    1.202355317E-20
   429.5    1.341149420E-20
   430.5    1.523794875E-20
   431.5    1.762611222E-20
   432.5    2.067775652E-20
   433.5    2.436312792E-20
   434.5    2.830138726E-20
   435.5    3.154152944E-20
   436.5    3.279932847E-20
   437.5    3.143113449E-20
   438.5    2.809453650E-20
   439.5    2.407446967E-20
   440.5    2.031497872E-20
   441.5    1.719111379E-20
   442.5    1.473002405E-20
   443.5    1.282932408E-20
   444.5    1.136604741E-20
   445.5    1.023426170E-20
   446.5    9.352217884E-21
   447.5    8.659573258E-21
   448.5    8.112613733E-21
   449.5    7.679974282E-21
   450.5    7.339394515E-21
   451.5    7.075445310E-21
   452.5    6.878035753E-21
   453.5    6.741524009E-21
   454.5    6.664287209E-21
   455.5    6.648586240E-21
   456.5    6.700393599E-21
   457.5    6.828323317E-21
   458.5    7.039540171E-21
   459.5    7.328507193E-21
   460.5    7.654872192E-21
   461.5    7.921748717E-21
   462.5    8.000101598E-21
   463.5    7.826208067E-21
   464.5    7.466128625E-21
   465.5    7.047291223E-21
   466.5    6.662572284E-21
   467.5    6.348400635E-21
   468.5    6.106950777E-21
   469.5    5.927764030E-21
   470.5    5.798479505E-21
   471.5    5.708518240E-21
   472.5    5.649768531E-21
   473.5    5.616297756E-21
   474.5    5.603869873E-21
   475.5    5.609512970E-21
   476.5    5.631188021E-21
   477.5    5.667550676E-21
   478.5    5.717785176E-21
   479.5    5.781490972E-21
   480.5    5.858607192E-21
   481.5    5.949364447E-21
   482.5    6.054256877E-21
   483.5    6.174029790E-21
   484.5    6.309680033E-21
   485.5    6.462467536E-21
   486.5    6.633937471E-21
   487.5    6.825953310E-21
   488.5    7.040741815E-21
   489.5    7.280951833E-21
   490.5    7.549729614E-21
   491.5    7.850814515E-21
   492.5    8.188660305E-21
   493.5    8.568589173E-21
   494.5    8.996987978E-21
   495.5    9.481559699E-21
   496.5    1.003164773E-20
   497.5    1.065865726E-20
   498.5    1.137660730E-20
   499.5    1.220286019E-20
   500.5    1.315909469E-20
   501.5    1.427261662E-20
   502.5    1.557814164E-20
   503.5    1.712024512E-20
   504.5    1.895676147E-20
   505.5    2.116354433E-20
   506.5    2.384118224E-20
   507.5    2.712451389E-20
   508.5    3.119608824E-20
   509.5    3.630495615E-20
   510.5    4.279195772E-20
   511.5    5.112072846E-20
   512.5    6.190646403E-20
   513.5    7.591306107E-20
   514.5    9.393434099E-20
   515.5    1.163632389E-19
   516.5    1.421405419E-19
   517.5    1.671066236E-19
   518.5    1.834888619E-19
   519.5    1.839179541E-19
   520.5    1.681753235E-19
   521.5    1.434252975E-19
   522.5    1.175608575E-19
   523.5    9.492875720E-20
   524.5    7.669854870E-20
   525.5    6.251708528E-20
   526.5    5.159628083E-20
   527.5    4.316653160E-20
   528.5    3.660491436E-20
   529.5    3.144105556E-20
   530.5    2.732894635E-20
   531.5    2.401576433E-20
   532.5    2.131626222E-20
   533.5    1.909368284E-20
   534.5    1.724607429E-20
   535.5    1.569661308E-20
   536.5    1.438677532E-20
   537.5    1.327149808E-20
   538.5    1.231572584E-20
   539.5    1.149192311E-20
   540.5    1.077826575E-20
   541.5    1.015731244E-20
   542.5    9.615019514E-21
   543.5    9.140003447E-21
   544.5    8.722983926E-21
   545.5    8.356359954E-21
   546.5    8.033884970E-21
   547.5    7.750416490E-21
   548.5    7.501722513E-21
   549.5    7.284331723E-21
   550.5    7.095418027E-21
   551.5    6.932712543E-21
   552.5    6.794438103E-21
   553.5    6.679262835E-21
   554.5    6.586270640E-21
   555.5    6.514947462E-21
   556.5    6.465183240E-21
   557.5    6.437290528E-21
   558.5    6.432041946E-21
   559.5    6.450730140E-21
   560.5    6.495255859E-21
   561.5    6.568252444E-21
   562.5    6.673258757E-21
   563.5    6.814957922E-21
   564.5    6.999507029E-21
   565.5    7.234994290E-21
   566.5    7.532076703E-21
   567.5    7.904875379E-21
   568.5    8.372239729E-21
   569.5    8.959537404E-21
   570.5    9.701179611E-21
   571.5    1.064412655E-20
   572.5    1.185254788E-20
   573.5    1.341337689E-20
   574.5    1.544098598E-20
   575.5    1.807493610E-20
   576.5    2.145469223E-20
   577.5    2.563838145E-20
   578.5    3.042874581E-20
   579.5    3.514939179E-20
   580.5    3.861575173E-20
   581.5    3.959996756E-20
   582.5    3.766965259E-20
   583.5    3.361219318E-20
   584.5    2.878919834E-20
   585.5    2.421784653E-20
   586.5    2.033808183E-20
   587.5    1.722515244E-20
   588.5    1.479616510E-20
   589.5    1.292164383E-20
   590.5    1.147670524E-20
   591.5    1.035891447E-20
   592.5    9.490122549E-21
   593.5    8.812629634E-21
   594.5    8.284423184E-21
   595.5    7.875106379E-21
   596.5    7.562823561E-21
   597.5    7.332067235E-21
   598.5    7.172169211E-21
   599.5    7.076303697E-21
   600.5    7.040878524E-21
   601.5    7.065237141E-21
   602.5    7.151634187E-21
   603.5    7.305483672E-21
   604.5    7.535914981E-21
   605.5    7.856712213E-21
   606.5    8.287758984E-21
   607.5    8.857159338E-21
   608.5    9.604229947E-21
   609.5    1.058346919E-20
   610.5    1.186913668E-20
   611.5    1.355849031E-20
   612.5    1.576724676E-20
   613.5    1.860008278E-20
   614.5    2.206016509E-20
   615.5    2.585641504E-20
   616.5    2.917477382E-20
   617.5    3.079647335E-20
   618.5    2.994160322E-20
   619.5    2.705059457E-20
   620.5    2.332567164E-20
   621.5    1.975312537E-20
   622.5    1.676929013E-20
   623.5    1.443981847E-20
   624.5    1.268204623E-20
   625.5    1.138450197E-20
   626.5    1.045109973E-20
   627.5    9.811706418E-21
   628.5    9.421429847E-21
   629.5    9.257407320E-21
   630.5    9.315389042E-21
   631.5    9.604819931E-21
   632.5    1.013718004E-20
   633.5    1.089669120E-20
   634.5    1.178186417E-20
   635.5    1.254084382E-20
   636.5    1.281638131E-20
   637.5    1.239781074E-20
   638.5    1.142915672E-20
   639.5    1.025570155E-20
   640.5    9.148286296E-21
   641.5    8.220701727E-21
   642.5    7.484963732E-21
   643.5    6.913483042E-21
   644.5    6.471424468E-21
   645.5    6.128256127E-21
   646.5    5.860148993E-21
   647.5    5.649312943E-21
   648.5    5.482663395E-21
   649.5    5.350588017E-21
   650.5    5.245986397E-21
   651.5    5.163568431E-21
   652.5    5.099354301E-21
   653.5    5.050320740E-21
   654.5    5.014150420E-21
   655.5    4.989053356E-21
   656.5    4.973638574E-21
   657.5    4.966821061E-21
   658.5    4.967753653E-21
   659.5    4.975776746E-21
   660.5    4.990380862E-21
   661.5    5.011178599E-21
   662.5    5.037883522E-21
   663.5    5.070294242E-21
   664.5    5.108282432E-21
   665.5    5.151783876E-21
   666.5    5.200791897E-21
   667.5    5.255352685E-21
   668.5    5.315562181E-21
   669.5    5.381564268E-21
   670.5    5.453550100E-21
   671.5    5.531758450E-21
   672.5    5.616477014E-21
   673.5    5.708044634E-21
   674.5    5.806854457E-21
   675.5    5.913358064E-21
   676.5    6.028070630E-21
   677.5    6.151577239E-21
   678.5    6.284540468E-21
   679.5    6.427709442E-21
   680.5    6.581930567E-21
   681.5    6.748160244E-21
   682.5    6.927479898E-21
   683.5    7.121113760E-21
   684.5    7.330449957E-21
   685.5    7.557065540E-21
   686.5    7.802756321E-21
   687.5    8.069572521E-21
   688.5    8.359861541E-21
   689.5    8.676319485E-21
   690.5    9.022053501E-21
   691.5    9.400657584E-21
   692.5    9.816305189E-21
   693.5    1.027386304E-20
   694.5    1.077903173E-20
   695.5    1.133852055E-20
   696.5    1.196026620E-20
   697.5    1.265370826E-20
   698.5    1.343013872E-20
   699.5    1.430314871E-20
   700.5    1.528920408E-20
   701.5    1.640839313E-20
   702.5    1.768540660E-20
   703.5    1.915083380E-20
   704.5    2.084289337E-20
   705.5    2.280976721E-20
   706.5    2.511277977E-20
   707.5    2.783077264E-20
   708.5    3.106618327E-20
   709.5    3.495356717E-20
   710.5    3.967163150E-20
   711.5    4.546028925E-20
   712.5    5.264475871E-20
   713.5    6.166909193E-20
   714.5    7.314089489E-20
   715.5    8.788490396E-20
   716.5    1.069885711E-19
   717.5    1.317804902E-19
   718.5    1.635766945E-19
   719.5    2.028254672E-19
   720.5    2.471271620E-19
   721.5    2.884175879E-19
   722.5    3.128912426E-19
   723.5    3.091631817E-19
   724.5    2.791413034E-19
   725.5    2.360077569E-19
   726.5    1.925246373E-19
   727.5    1.551188852E-19
   728.5    1.252205081E-19
   729.5    1.020303458E-19
   730.5    8.418135917E-20
   731.5    7.039505795E-20
   732.5    5.965213029E-20
   733.5    5.118741272E-20
   734.5    4.443914709E-20
   735.5    3.899689701E-20
   736.5    3.455967137E-20
   737.5    3.090497745E-20
   738.5    2.786670276E-20
   739.5    2.531948895E-20
   740.5    2.316770186E-20
   741.5    2.133760925E-20
   742.5    1.977179109E-20
   743.5    1.842510902E-20
   744.5    1.726177178E-20
   745.5    1.625317813E-20
   746.5    1.537631639E-20
   747.5    1.461256681E-20
   748.5    1.394679887E-20
   749.5    1.336668701E-20
   750.5    1.286219064E-20
   751.5    1.242515974E-20
   752.5    1.204903886E-20
   753.5    1.172865079E-20
   754.5    1.146004788E-20
   755.5    1.124042471E-20
   756.5    1.106809145E-20
   757.5    1.094251270E-20
   758.5    1.086442397E-20
   759.5    1.083604524E-20
   760.5    1.086142007E-20
   761.5    1.094691273E-20
   762.5    1.110188103E-20
   763.5    1.133946343E-20
   764.5    1.167715116E-20
   765.5    1.213606167E-20
   766.5    1.273602107E-20
   767.5    1.348041250E-20
   768.5    1.432394781E-20
   769.5    1.513482088E-20
   770.5    1.571580007E-20
   771.5    1.594643400E-20
   772.5    1.591248788E-20
   773.5    1.582780502E-20
   774.5    1.587223964E-20
   775.5    1.613821186E-20
   776.5    1.666243433E-20
   777.5    1.746481130E-20
   778.5    1.857088021E-20
   779.5    2.002283594E-20
   780.5    2.188654616E-20
   781.5    2.425893122E-20
   782.5    2.727807245E-20
   783.5    3.113752783E-20
   784.5    3.610552456E-20
   785.5    4.254728133E-20
   786.5    5.094095873E-20
   787.5    6.185589088E-20
   788.5    7.580925815E-20
   789.5    9.282492973E-20
   790.5    1.114899525E-19
   791.5    1.278240290E-19
   792.5    1.358302398E-19
   793.5    1.316171854E-19
   794.5    1.172867437E-19
   795.5    9.873787099E-20
   796.5    8.084137805E-20
   797.5    6.575719060E-20
   798.5    5.380375037E-20
   799.5    4.455491773E-20
   800.5    3.743092419E-20
   801.5    3.191530174E-20
   802.5    2.760347886E-20
   803.5    2.419379760E-20
   804.5    2.146521458E-20
   805.5    1.925615615E-20
   806.5    1.744793428E-20
   807.5    1.595260996E-20
   808.5    1.470435083E-20
   809.5    1.365333003E-20
   810.5    1.276141644E-20
   811.5    1.199911316E-20
   812.5    1.134336520E-20
   813.5    1.077597461E-20
   814.5    1.028244327E-20
   815.5    9.851119413E-21
   816.5    9.472561719E-21
   817.5    9.139061020E-21
   818.5    8.844277054E-21
   819.5    8.582960164E-21
   820.5    8.350736226E-21
   821.5    8.143939086E-21
   822.5    7.959478992E-21
   823.5    7.794738530E-21
   824.5    7.647489738E-21
   825.5    7.515827659E-21
   826.5    7.398116721E-21
   827.5    7.292947228E-21
   828.5    7.199099851E-21
   829.5    7.115516487E-21
   830.5    7.041276236E-21
   831.5    6.975575495E-21
   832.5    6.917711390E-21
   833.5    6.867067933E-21
   834.5    6.823104406E-21
   835.5    6.785345585E-21
   836.5    6.753373472E-21
   837.5    6.726820300E-21
   838.5    6.705362583E-21
   839.5    6.688716051E-21
   840.5    6.676631333E-21
   841.5    6.668890259E-21
   842.5    6.665302715E-21
   843.5    6.665703936E-21
   844.5    6.669952211E-21
   845.5    6.677926913E-21
   846.5    6.689526835E-21
   847.5    6.704668782E-21
   848.5    6.723286390E-21
   849.5    6.745329146E-21
   850.5    6.770761601E-21
   851.5    6.799562739E-21
   852.5    6.831725499E-21
   853.5    6.867256445E-21
   854.5    6.906175570E-21
   855.5    6.948516217E-21
   856.5    6.994325143E-21
   857.5    7.043662695E-21
   858.5    7.096603111E-21
   859.5    7.153234961E-21
   860.5    7.213661703E-21
   861.5    7.278002395E-21
   862.5    7.346392545E-21
   863.5    7.418985130E-21
   864.5    7.495951783E-21
   865.5    7.577484182E-21
   866.5    7.663795643E-21
   867.5    7.755122963E-21
   868.5    7.851728524E-21
   869.5    7.953902703E-21
   870.5    8.061966634E-21
   871.5    8.176275355E-21
   872.5    8.297221411E-21
   873.5    8.425238985E-21
   874.5    8.560808617E-21
   875.5    8.704462630E-21
   876.5    8.856791365E-21
   877.5    9.018450363E-21
   878.5    9.190168654E-21
   879.5    9.372758356E-21
   880.5    9.567125813E-21
   881.5    9.774284555E-21
   882.5    9.995370434E-21
   883.5    1.023165934E-20
   884.5    1.048458803E-20
   885.5    1.075577869E-20
   886.5    1.104706799E-20
   887.5    1.136054167E-20
   888.5    1.169857573E-20
   889.5    1.206388589E-20
   890.5    1.245958710E-20
   891.5    1.288926553E-20
   892.5    1.335706616E-20
   893.5    1.386779984E-20
   894.5    1.442707493E-20
   895.5    1.504146007E-20
   896.5    1.571868683E-20
   897.5    1.646790339E-20
   898.5    1.729999469E-20
   899.5    1.822798903E-20
   900.5    1.926757869E-20
   901.5    2.043779176E-20
   902.5    2.176186666E-20
   903.5    2.326840045E-20
   904.5    2.499287088E-20
   905.5    2.697967327E-20
   906.5    2.928487371E-20
   907.5    3.197996828E-20
   908.5    3.515706794E-20
   909.5    3.893611893E-20
   910.5    4.347504466E-20
   911.5    4.898408290E-20
   912.5    5.574610038E-20
   913.5    6.414521886E-20
   914.5    7.470631897E-20
   915.5    8.814668451E-20
   916.5    1.054346085E-19
   917.5    1.278284466E-19
   918.5    1.568098479E-19
   919.5    1.936831458E-19
   920.5    2.383715602E-19
   921.5    2.869072017E-19
   922.5    3.286077521E-19
   923.5    3.480145784E-19
   924.5    3.359611067E-19
   925.5    2.988650589E-19
   926.5    2.521084519E-19
   927.5    2.078614488E-19
   928.5    1.713696101E-19
   929.5    1.433723973E-19
   930.5    1.228412257E-19
   931.5    1.083602421E-19
   932.5    9.849334320E-20
   933.5    9.164272229E-20
   934.5    8.589492146E-20
   935.5    7.948950312E-20
   936.5    7.182847848E-20
   937.5    6.363656200E-20
   938.5    5.594991770E-20
   939.5    4.934302052E-20
   940.5    4.391328603E-20
   941.5    3.952582534E-20
   942.5    3.598712384E-20
   943.5    3.311822834E-20
   944.5    3.077424540E-20
   945.5    2.884353319E-20
   946.5    2.724144154E-20
   947.5    2.590383726E-20
   948.5    2.478182248E-20
   949.5    2.383776059E-20
   950.5    2.304237563E-20
   951.5    2.237265398E-20
   952.5    2.181032424E-20
   953.5    2.134074861E-20
   954.5    2.095210696E-20
   955.5    2.063479008E-20
   956.5    2.038094382E-20
   957.5    2.018412300E-20
   958.5    2.003902631E-20
   959.5    1.994129121E-20
   960.5    1.988733430E-20
   961.5    1.987422612E-20
   962.5    1.989959246E-20
   963.5    1.996153642E-20
   964.5    2.005857678E-20
   965.5    2.018959924E-20
   966.5    2.035381834E-20
   967.5    2.055074786E-20
   968.5    2.078017852E-20
   969.5    2.104216170E-20
   970.5    2.133699854E-20
   971.5    2.166523377E-20
   972.5    2.202765379E-20
   973.5    2.242528889E-20
   974.5    2.285941939E-20
   975.5    2.333158569E-20
   976.5    2.384360244E-20
   977.5    2.439757686E-20
   978.5    2.499593174E-20
   979.5    2.564143349E-20
   980.5    2.633722585E-20
   981.5    2.708686993E-20
   982.5    2.789439177E-20
   983.5    2.876433828E-20
   984.5    2.970184319E-20
   985.5    3.071270479E-20
   986.5    3.180347741E-20
   987.5    3.298157955E-20
   988.5    3.425542175E-20
   989.5    3.563455834E-20
   990.5    3.712986795E-20
   991.5    3.875376926E-20
   992.5    4.052047951E-20
   993.5    4.244632597E-20
   994.5    4.455012244E-20
   995.5    4.685362697E-20
   996.5    4.938210094E-20
   997.5    5.216499565E-20
   998.5    5.523680045E-20
   999.5    5.863809668E-20
  1000.5    6.241687569E-20
  1001.5    6.663019844E-20
  1002.5    7.134629990E-20
  1003.5    7.664727770E-20
  1004.5    8.263255428E-20
  1005.5    8.942337244E-20
  1006.5    9.716868381E-20
  1007.5    1.060529326E-19
  1008.5    1.163064428E-19
  1009.5    1.282194175E-19
  1010.5    1.421609958E-19
  1011.5    1.586054591E-19
  1012.5    1.781686239E-19
  1013.5    2.016588379E-19
  1014.5    2.301489614E-19
  1015.5    2.650783721E-19
  1016.5    3.083971772E-19
  1017.5    3.627671562E-19
  1018.5    4.318308229E-19
  1019.5    5.205370873E-19
  1020.5    6.354294348E-19
  1021.5    7.845594837E-19
  1022.5    9.760745111E-19
  1023.5    1.213312654E-18
  1024.5    1.483187822E-18
  1025.5    1.738941035E-18
  1026.5    1.897508077E-18
  1027.5    1.886100944E-18
  1028.5    1.710602076E-18
  1029.5    1.449331161E-18
  1030.5    1.182127305E-18
  1031.5    9.507069010E-19
  1032.5    7.651749563E-19
  1033.5    6.211163949E-19
  1034.5    5.102283608E-19
  1035.5    4.246139163E-19
  1036.5    3.579394053E-19
  1037.5    3.054392777E-19
  1038.5    2.636121303E-19
  1039.5    2.298996636E-19
  1040.5    2.024263734E-19
  1041.5    1.798065474E-19
  1042.5    1.610061449E-19
  1043.5    1.452451802E-19
  1044.5    1.319288243E-19
  1045.5    1.205985568E-19
  1046.5    1.108972714E-19
  1047.5    1.025441209E-19
  1048.5    9.531620420E-20
  1049.5    8.903509950E-20
  1050.5    8.355686359E-20
  1051.5    7.876453232E-20
  1052.5    7.456244511E-20
  1053.5    7.087191240E-20
  1054.5    6.762788121E-20
  1055.5    6.477635001E-20
  1056.5    6.227235099E-20
  1057.5    6.007836656E-20
  1058.5    5.816308100E-20
  1059.5    5.650039384E-20
  1060.5    5.506863962E-20
  1061.5    5.384997295E-20
  1062.5    5.282988763E-20
  1063.5    5.199684717E-20
  1064.5    5.134200983E-20
  1065.5    5.085903672E-20
  1066.5    5.054397588E-20
  1067.5    5.039521913E-20
  1068.5    5.041353253E-20
  1069.5    5.060216543E-20
  1070.5    5.096704802E-20
  1071.5    5.151709327E-20
  1072.5    5.226462684E-20
  1073.5    5.322597930E-20
  1074.5    5.442228936E-20
  1075.5    5.588058741E-20
  1076.5    5.763525840E-20
  1077.5    5.973002540E-20
  1078.5    6.222065717E-20
  1079.5    6.517869265E-20
  1080.5    6.869660177E-20
  1081.5    7.289497515E-20
  1082.5    7.793254534E-20
  1083.5    8.402002323E-20
  1084.5    9.143863202E-20
  1085.5    1.005630514E-19
  1086.5    1.118840333E-19
  1087.5    1.260125805E-19
  1088.5    1.436133366E-19
  1089.5    1.651458231E-19
  1090.5    1.902271133E-19
  1091.5    2.166532850E-19
  1092.5    2.401950317E-19
  1093.5    2.572237831E-19
  1094.5    2.688528792E-19
  1095.5    2.809513815E-19
  1096.5    3.001733709E-19
  1097.5    3.316136864E-19
  1098.5    3.791163641E-19
  1099.5    4.458415247E-19
  1100.5    5.332447717E-19
  1101.5    6.371580567E-19
  1102.5    7.409639328E-19
  1103.5    8.124626733E-19
  1104.5    8.189612494E-19
  1105.5    7.562604924E-19
  1106.5    6.529406099E-19
  1107.5    5.430927634E-19
  1108.5    4.464195646E-19
  1109.5    3.686830647E-19
  1110.5    3.087079044E-19
  1111.5    2.632440817E-19
  1112.5    2.290560706E-19
  1113.5    2.035420641E-19
  1114.5    1.847905291E-19
  1115.5    1.714769358E-19
  1116.5    1.627423822E-19
  1117.5    1.580858643E-19
  1118.5    1.572489175E-19
  1119.5    1.600234583E-19
  1120.5    1.658650851E-19
  1121.5    1.732697275E-19
  1122.5    1.794134186E-19
  1123.5    1.813166608E-19
  1124.5    1.783999653E-19
  1125.5    1.731313728E-19
  1126.5    1.687426220E-19
  1127.5    1.673563575E-19
  1128.5    1.699521010E-19
  1129.5    1.770189899E-19
  1130.5    1.890645229E-19
  1131.5    2.068956496E-19
  1132.5    2.317860949E-19
  1133.5    2.655974207E-19
  1134.5    3.108215074E-19
  1135.5    3.703420170E-19
  1136.5    4.463774704E-19
  1137.5    5.376023786E-19
  1138.5    6.337908917E-19
  1139.5    7.114063684E-19
  1140.5    7.409150853E-19
  1141.5    7.089609948E-19
  1142.5    6.306298787E-19
  1143.5    5.346919622E-19
  1144.5    4.435128212E-19
  1145.5    3.669952614E-19
  1146.5    3.065206838E-19
  1147.5    2.599121034E-19
  1148.5    2.242380064E-19
  1149.5    1.968819324E-19
  1150.5    1.757905454E-19
  1151.5    1.594315213E-19
  1152.5    1.466822286E-19
  1153.5    1.367231873E-19
  1154.5    1.289541932E-19
  1155.5    1.229328273E-19
  1156.5    1.183306421E-19
  1157.5    1.149022438E-19
  1158.5    1.124634876E-19
  1159.5    1.108760430E-19
  1160.5    1.100364119E-19
  1161.5    1.098680780E-19
  1162.5    1.103158820E-19
  1163.5    1.113420010E-19
  1164.5    1.129231078E-19
  1165.5    1.150484164E-19
  1166.5    1.177184185E-19
  1167.5    1.209441796E-19
  1168.5    1.247471144E-19
  1169.5    1.291592002E-19
  1170.5    1.342236199E-19
  1171.5    1.399958575E-19
  1172.5    1.465452988E-19
  1173.5    1.539574296E-19
  1174.5    1.623367649E-19
  1175.5    1.718107046E-19
  1176.5    1.825345855E-19
  1177.5    1.946983129E-19
  1178.5    2.085351057E-19
  1179.5    2.243331076E-19
  1180.5    2.424509305E-19
  1181.5    2.633386370E-19
  1182.5    2.875662848E-19
  1183.5    3.158629666E-19
  1184.5    3.491701996E-19
  1185.5    3.887141224E-19
  1186.5    4.360997452E-19
  1187.5    4.934231442E-19
  1188.5    5.633727976E-19
  1189.5    6.492258066E-19
  1190.5    7.545141039E-19
  1191.5    8.820315914E-19
  1192.5    1.032365945E-18
  1193.5    1.204279254E-18
  1194.5    1.400569770E-18
  1195.5    1.635565350E-18
  1196.5    1.932469866E-18
  1197.5    2.309353542E-18
  1198.5    2.759489711E-18
  1199.5    3.227090366E-18
  1200.5    3.599808179E-18
  1201.5    3.769072970E-18
  1202.5    3.735804826E-18
  1203.5    3.617204631E-18
  1204.5    3.536080954E-18
  1205.5    3.532830978E-18
  1206.5    3.548516069E-18
  1207.5    3.464656289E-18
  1208.5    3.201578909E-18
  1209.5    2.793935837E-18
  1210.5    2.344435133E-18
  1211.5    1.934679012E-18
  1212.5    1.597405601E-18
  1213.5    1.333680020E-18
  1214.5    1.132583149E-18
  1215.5    9.811760004E-19
  1216.5    8.674531508E-19
  1217.5    7.802995971E-19
  1218.5    7.096231130E-19
  1219.5    6.482641248E-19
  1220.5    5.931514478E-19
  1221.5    5.432326939E-19
  1222.5    4.977730845E-19
  1223.5    4.570732380E-19
  1224.5    4.224661257E-19
  1225.5    3.950377069E-19
  1226.5    3.750869243E-19
  1227.5    3.624843584E-19
  1228.5    3.571305864E-19
  1229.5    3.592023366E-19
  1230.5    3.691889385E-19
  1231.5    3.876791893E-19
  1232.5    4.146953494E-19
  1233.5    4.483722916E-19
  1234.5    4.836939971E-19
  1235.5    5.141147531E-19
  1236.5    5.377061862E-19
  1237.5    5.612715354E-19
  1238.5    5.962856052E-19
  1239.5    6.530121228E-19
  1240.5    7.385184221E-19
  1241.5    8.555814643E-19
  1242.5    9.978874603E-19
  1243.5    1.140764239E-18
  1244.5    1.237412053E-18
  1245.5    1.241605366E-18
  1246.5    1.149062437E-18
  1247.5    1.001820497E-18
  1248.5    8.486487330E-19
  1249.5    7.175500870E-19
  1250.5    6.170769408E-19
  1251.5    5.464066721E-19
  1252.5    5.021278503E-19
  1253.5    4.808511541E-19
  1254.5    4.791234401E-19
  1255.5    4.913765920E-19
  1256.5    5.068459510E-19
  1257.5    5.095333069E-19
  1258.5    4.868513588E-19
  1259.5    4.405666366E-19
  1260.5    3.840157817E-19
  1261.5    3.298876793E-19
  1262.5    2.843922317E-19
  1263.5    2.487546870E-19
  1264.5    2.219677835E-19
  1265.5    2.022568322E-19
  1266.5    1.873980040E-19
  1267.5    1.747277285E-19
  1268.5    1.618370648E-19
  1269.5    1.478794156E-19
  1270.5    1.337190077E-19
  1271.5    1.206032123E-19
  1272.5    1.091905206E-19
  1273.5    9.954630648E-20
  1274.5    9.145523266E-20
  1275.5    8.463807367E-20
  1276.5    7.884127102E-20
  1277.5    7.385952065E-20
  1278.5    6.953340643E-20
  1279.5    6.574058260E-20
  1280.5    6.238695269E-20
  1281.5    5.939952767E-20
  1282.5    5.672105212E-20
  1283.5    5.430606830E-20
  1284.5    5.211805304E-20
  1285.5    5.012732887E-20
  1286.5    4.830952821E-20
  1287.5    4.664445252E-20
  1288.5    4.511521554E-20
  1289.5    4.370759234E-20
  1290.5    4.240951941E-20
  1291.5    4.121070661E-20
  1292.5    4.010233298E-20
  1293.5    3.907680616E-20
  1294.5    3.812757058E-20
  1295.5    3.724895340E-20
  1296.5    3.643604016E-20
  1297.5    3.568457375E-20
  1298.5    3.499087229E-20
  1299.5    3.435176213E-20
  1300.5    3.376452341E-20
  1301.5    3.322684588E-20
  1302.5    3.273679361E-20
  1303.5    3.229277702E-20
  1304.5    3.189353166E-20
  1305.5    3.153810271E-20
  1306.5    3.122583495E-20
  1307.5    3.095636782E-20
  1308.5    3.072963541E-20
  1309.5    3.054587144E-20
  1310.5    3.040561936E-20
  1311.5    3.030974792E-20
  1312.5    3.025947281E-20
  1313.5    3.025638486E-20
  1314.5    3.030248600E-20
  1315.5    3.040023400E-20
  1316.5    3.055259769E-20
  1317.5    3.076312456E-20
  1318.5    3.103602338E-20
  1319.5    3.137626493E-20
  1320.5    3.178970502E-20
  1321.5    3.228323501E-20
  1322.5    3.286496647E-20
  1323.5    3.354445874E-20
  1324.5    3.433300045E-20
  1325.5    3.524395981E-20
  1326.5    3.629322275E-20
  1327.5    3.749974454E-20
  1328.5    3.888624881E-20
  1329.5    4.048011990E-20
  1330.5    4.231455059E-20
  1331.5    4.443003042E-20
  1332.5    4.687629221E-20
  1333.5    4.971488095E-20
  1334.5    5.302257588E-20
  1335.5    5.689599416E-20
  1336.5    6.145784616E-20
  1337.5    6.686552140E-20
  1338.5    7.332299063E-20
  1339.5    8.109745746E-20
  1340.5    9.054283486E-20
  1341.5    1.021330004E-19
  1342.5    1.165088624E-19
  1343.5    1.345442004E-19
  1344.5    1.574347271E-19
  1345.5    1.868087616E-19
  1346.5    2.248347494E-19
  1347.5    2.742307204E-19
  1348.5    3.378980933E-19
  1349.5    4.175183360E-19
  1350.5    5.100093864E-19
  1351.5    6.016433155E-19
  1352.5    6.652634107E-19
  1353.5    6.729665524E-19
  1354.5    6.209137927E-19
  1355.5    5.333959190E-19
  1356.5    4.396773054E-19
  1357.5    3.567885244E-19
  1358.5    2.897702879E-19
  1359.5    2.376549649E-19
  1360.5    1.976525107E-19
  1361.5    1.669542144E-19
  1362.5    1.432664948E-19
  1363.5    1.248555120E-19
  1364.5    1.104507187E-19
  1365.5    9.913210049E-20
  1366.5    9.023662412E-20
  1367.5    8.328887213E-20
  1368.5    7.795228128E-20
  1369.5    7.399618914E-20
  1370.5    7.127478024E-20
  1371.5    6.971528609E-20
  1372.5    6.931395383E-20
  1373.5    7.013925180E-20
  1374.5    7.234243056E-20
  1375.5    7.617550840E-20
  1376.5    8.201468848E-20
  1377.5    9.037943666E-20
  1378.5    1.019147243E-19
  1379.5    1.172479303E-19
  1380.5    1.365279858E-19
  1381.5    1.583967139E-19
  1382.5    1.786338828E-19
  1383.5    1.904314715E-19
  1384.5    1.887912642E-19
  1385.5    1.754942682E-19
  1386.5    1.572781940E-19
  1387.5    1.399732350E-19
  1388.5    1.258373521E-19
  1389.5    1.143496067E-19
  1390.5    1.041149835E-19
  1391.5    9.452630397E-20
  1392.5    8.602302777E-20
  1393.5    7.924384570E-20
  1394.5    7.447733930E-20
  1395.5    7.171400747E-20
  1396.5    7.085620231E-20
  1397.5    7.185591596E-20
  1398.5    7.477927368E-20
  1399.5    7.984082492E-20
  1400.5    8.743489007E-20
  1401.5    9.817304150E-20
  1402.5    1.129180686E-19
  1403.5    1.327680762E-19
  1404.5    1.588572636E-19
  1405.5    1.916675177E-19
  1406.5    2.293881508E-19
  1407.5    2.654390906E-19
  1408.5    2.879671069E-19
  1409.5    2.863273635E-19
  1410.5    2.610005707E-19
  1411.5    2.230718434E-19
  1412.5    1.841019826E-19
  1413.5    1.502243730E-19
  1414.5    1.229709960E-19
  1415.5    1.017341124E-19
  1416.5    8.532200427E-20
  1417.5    7.259304273E-20
  1418.5    6.262906088E-20
  1419.5    5.473827709E-20
  1420.5    4.841202436E-20
  1421.5    4.327846502E-20
  1422.5    3.906492437E-20
  1423.5    3.556992453E-20
  1424.5    3.264316248E-20
  1425.5    3.017136249E-20
  1426.5    2.806829912E-20
  1427.5    2.626773636E-20
  1428.5    2.471840067E-20
  1429.5    2.338037963E-20
  1430.5    2.222252971E-20
  1431.5    2.122060953E-20
  1432.5    2.035594606E-20
  1433.5    1.961450560E-20
  1434.5    1.898628743E-20
  1435.5    1.846499420E-20
  1436.5    1.804796336E-20
  1437.5    1.773637353E-20
  1438.5    1.753577200E-20
  1439.5    1.745700781E-20
  1440.5    1.751769910E-20
  1441.5    1.774440504E-20
  1442.5    1.817567260E-20
  1443.5    1.886596201E-20
  1444.5    1.988976183E-20
  1445.5    2.134303860E-20
  1446.5    2.333336470E-20
  1447.5    2.593725686E-20
  1448.5    2.908556397E-20
  1449.5    3.235456575E-20
  1450.5    3.481025873E-20
  1451.5    3.534688409E-20
  1452.5    3.359901399E-20
  1453.5    3.032293964E-20
  1454.5    2.664788171E-20
  1455.5    2.331405314E-20
  1456.5    2.058145593E-20
  1457.5    1.844462026E-20
  1458.5    1.680877175E-20
  1459.5    1.557191157E-20
  1460.5    1.465175026E-20
  1461.5    1.399038393E-20
  1462.5    1.355221899E-20
  1463.5    1.332064744E-20
  1464.5    1.329417982E-20
  1465.5    1.347939898E-20
  1466.5    1.387380014E-20
  1467.5    1.442775076E-20
  1468.5    1.498691879E-20
  1469.5    1.527640597E-20
  1470.5    1.504229958E-20
  1471.5    1.428088810E-20
  1472.5    1.323788227E-20
  1473.5    1.217842514E-20
  1474.5    1.124544553E-20
  1475.5    1.047500804E-20
  1476.5    9.852766516E-21
  1477.5    9.350411952E-21
  1478.5    8.940691161E-21
  1479.5    8.601568050E-21
  1480.5    8.316335144E-21
  1481.5    8.072614662E-21
  1482.5    7.861276923E-21
  1483.5    7.675555875E-21
  1484.5    7.510390123E-21
  1485.5    7.361949564E-21
  1486.5    7.227299628E-21
  1487.5    7.104163393E-21
  1488.5    6.990752210E-21
  1489.5    6.885644134E-21
  1490.5    6.787695809E-21
  1491.5    6.695977926E-21
  1492.5    6.609727438E-21
  1493.5    6.528311803E-21
  1494.5    6.451201940E-21
  1495.5    6.377951569E-21
  1496.5    6.308181283E-21
  1497.5    6.241566127E-21
  1498.5    6.177825864E-21
  1499.5    6.116717242E-21
  1500.5    6.058027831E-21
  1501.5    6.001571056E-21
  1502.5    5.947182176E-21
  1503.5    5.894714993E-21
  1504.5    5.844039157E-21
  1505.5    5.795037932E-21
  1506.5    5.747606338E-21
  1507.5    5.701649594E-21
  1508.5    5.657081820E-21
  1509.5    5.613824922E-21
  1510.5    5.571807659E-21
  1511.5    5.530964838E-21
  1512.5    5.491236630E-21
  1513.5    5.452567975E-21
  1514.5    5.414908071E-21
  1515.5    5.378209930E-21
  1516.5    5.342429990E-21
  1517.5    5.307527778E-21
  1518.5    5.273465607E-21
  1519.5    5.240208324E-21
  1520.5    5.207723067E-21
  1521.5    5.175979072E-21
  1522.5    5.144947482E-21
  1523.5    5.114601187E-21
  1524.5    5.084914682E-21
  1525.5    5.055863934E-21
  1526.5    5.027426266E-21
  1527.5    4.999580254E-21
  1528.5    4.972305628E-21
  1529.5    4.945583190E-21
  1530.5    4.919394736E-21
  1531.5    4.893722984E-21
  1532.5    4.868551509E-21
  1533.5    4.843864689E-21
  1534.5    4.819647645E-21
  1535.5    4.795886197E-21
  1536.5    4.772566819E-21
  1537.5    4.749676593E-21
  1538.5    4.727203178E-21
  1539.5    4.705134770E-21
  1540.5    4.683460072E-21
  1541.5    4.662168262E-21
  1542.5    4.641248970E-21
  1543.5    4.620692248E-21
  1544.5    4.600488548E-21
  1545.5    4.580628701E-21
  1546.5    4.561103895E-21
  1547.5    4.541905657E-21
  1548.5    4.523025834E-21
  1549.5    4.504456579E-21
  1550.5    4.486190334E-21
  1551.5    4.468219812E-21
  1552.5    4.450537992E-21
  1553.5    4.433138098E-21
  1554.5    4.416013590E-21
  1555.5    4.399158156E-21
  1556.5    4.382565696E-21
  1557.5    4.366230316E-21
  1558.5    4.350146317E-21
  1559.5    4.334308187E-21
  1560.5    4.318710593E-21
  1561.5    4.303348371E-21
  1562.5    4.288216524E-21
  1563.5    4.273310206E-21
  1564.5    4.258624726E-21
  1565.5    4.244155533E-21
  1566.5    4.229898215E-21
  1567.5    4.215848492E-21
  1568.5    4.202002210E-21
  1569.5    4.188355339E-21
  1570.5    4.174903963E-21
  1571.5    4.161644280E-21
  1572.5    4.148572597E-21
  1573.5    4.135685322E-21
  1574.5    4.122978966E-21
  1575.5    4.110450135E-21
  1576.5    4.098095528E-21
  1577.5    4.085911933E-21
  1578.5    4.073896225E-21
  1579.5    4.062045362E-21
  1580.5    4.050356381E-21
  1581.5    4.038826397E-21
  1582.5    4.027452601E-21
  1583.5    4.016232255E-21
  1584.5    4.005162689E-21
  1585.5    3.994241302E-21
  1586.5    3.983465560E-21
  1587.5    3.972832988E-21
  1588.5    3.962341173E-21
  1589.5    3.951987763E-21
  1590.5    3.941770461E-21
  1591.5    3.931687025E-21
  1592.5    3.921735267E-21
  1593.5    3.911913051E-21
  1594.5    3.902218290E-21
  1595.5    3.892648946E-21
  1596.5    3.883203029E-21
  1597.5    3.873878593E-21
  1598.5    3.864673738E-21
  1599.5    3.855586605E-21
  1600.5    3.846615377E-21
  1601.5    3.837758280E-21
  1602.5    3.829013576E-21
  1603.5    3.820379566E-21
  1604.5    3.811854589E-21
  1605.5    3.803437018E-21
  1606.5    3.795125264E-21
  1607.5    3.786917769E-21
  1608.5    3.778813009E-21
  1609.5    3.770809492E-21
  1610.5    3.762905758E-21
  1611.5    3.755100377E-21
  1612.5    3.747391946E-21
  1613.5    3.739779095E-21
  1614.5    3.732260479E-21
  1615.5    3.724834782E-21
  1616.5    3.717500712E-21
  1617.5    3.710257005E-21
  1618.5    3.703102421E-21
  1619.5    3.696035745E-21
  1620.5    3.689055787E-21
  1621.5    3.682161377E-21
  1622.5    3.675351371E-21
  1623.5    3.668624645E-21
  1624.5    3.661980098E-21
  1625.5    3.655416648E-21
  1626.5    3.648933235E-21
  1627.5    3.642528819E-21
  1628.5    3.636202379E-21
  1629.5    3.629952912E-21
  1630.5    3.623779437E-21
  1631.5    3.617680986E-21
  1632.5    3.611656613E-21
  1633.5    3.605705387E-21
  1634.5    3.599826395E-21
  1635.5    3.594018739E-21
  1636.5    3.588281539E-21
  1637.5    3.582613929E-21
  1638.5    3.577015059E-21
  1639.5    3.571484095E-21
  1640.5    3.566020215E-21
  1641.5    3.560622614E-21
  1642.5    3.555290501E-21
  1643.5    3.550023095E-21
  1644.5    3.544819633E-21
  1645.5    3.539679362E-21
  1646.5    3.534601544E-21
  1647.5    3.529585452E-21
  1648.5    3.524630370E-21
  1649.5    3.519735598E-21
  1650.5    3.514900444E-21
  1651.5    3.510124229E-21
  1652.5    3.505406286E-21
  1653.5    3.500745956E-21
  1654.5    3.496142594E-21
  1655.5    3.491595564E-21
  1656.5    3.487104241E-21
  1657.5    3.482668009E-21
  1658.5    3.478286263E-21
  1659.5    3.473958407E-21
  1660.5    3.469683855E-21
  1661.5    3.465462031E-21
  1662.5    3.461292365E-21
  1663.5    3.457174300E-21
  1664.5    3.453107284E-21
  1665.5    3.449090777E-21
  1666.5    3.445124246E-21
  1667.5    3.441207164E-21
  1668.5    3.437339016E-21
  1669.5    3.433519292E-21
  1670.5    3.429747492E-21
  1671.5    3.426023121E-21
  1672.5    3.422345694E-21
  1673.5    3.418714731E-21
  1674.5    3.415129761E-21
  1675.5    3.411590320E-21
  1676.5    3.408095950E-21
  1677.5    3.404646200E-21
  1678.5    3.401240625E-21
  1679.5    3.397878788E-21
  1680.5    3.394560258E-21
  1681.5    3.391284610E-21
  1682.5    3.388051425E-21
  1683.5    3.384860291E-21
  1684.5    3.381710799E-21
  1685.5    3.378602551E-21
  1686.5    3.375535149E-21
  1687.5    3.372508206E-21
  1688.5    3.369521336E-21
  1689.5    3.366574161E-21
  1690.5    3.363666309E-21
  1691.5    3.360797410E-21
  1692.5    3.357967103E-21
  1693.5    3.355175029E-21
  1694.5    3.352420835E-21
  1695.5    3.349704174E-21
  1696.5    3.347024703E-21
  1697.5    3.344382083E-21
  1698.5    3.341775981E-21
  1699.5    3.339206066E-21
  1700.5    3.336672016E-21
  1701.5    3.334173508E-21
  1702.5    3.331710228E-21
  1703.5    3.329281864E-21
  1704.5    3.326888108E-21
  1705.5    3.324528657E-21
  1706.5    3.322203211E-21
  1707.5    3.319911475E-21
  1708.5    3.317653158E-21
  1709.5    3.315427972E-21
  1710.5    3.313235634E-21
  1711.5    3.311075862E-21
  1712.5    3.308948382E-21
  1713.5    3.306852920E-21
  1714.5    3.304789206E-21
  1715.5    3.302756976E-21
  1716.5    3.300755967E-21
  1717.5    3.298785920E-21
  1718.5    3.296846579E-21
  1719.5    3.294937692E-21
  1720.5    3.293059010E-21
  1721.5    3.291210288E-21
  1722.5    3.289391282E-21
  1723.5    3.287601752E-21
  1724.5    3.285841463E-21
  1725.5    3.284110179E-21
  1726.5    3.282407672E-21
  1727.5    3.280733712E-21
  1728.5    3.279088075E-21
  1729.5    3.277470538E-21
  1730.5    3.275880882E-21
  1731.5    3.274318891E-21
  1732.5    3.272784350E-21
  1733.5    3.271277048E-21
  1734.5    3.269796775E-21
  1735.5    3.268343327E-21
  1736.5    3.266916499E-21
  1737.5    3.265516090E-21
  1738.5    3.264141901E-21
  1739.5    3.262793735E-21
  1740.5    3.261471399E-21
  1741.5    3.260174702E-21
  1742.5    3.258903452E-21
  1743.5    3.257657465E-21
  1744.5    3.256436554E-21
  1745.5    3.255240538E-21
  1746.5    3.254069235E-21
  1747.5    3.252922468E-21
  1748.5    3.251800059E-21
  1749.5    3.250701836E-21
  1750.5    3.249627626E-21
  1751.5    3.248577259E-21
  1752.5    3.247550568E-21
  1753.5    3.246547385E-21
  1754.5    3.245567547E-21
  1755.5    3.244610892E-21
  1756.5    3.243677259E-21
  1757.5    3.242766490E-21
  1758.5    3.241878429E-21
  1759.5    3.241012920E-21
  1760.5    3.240169812E-21
  1761.5    3.239348951E-21
  1762.5    3.238550189E-21
  1763.5    3.237773379E-21
  1764.5    3.237018374E-21
  1765.5    3.236285029E-21
  1766.5    3.235573203E-21
  1767.5    3.234882753E-21
  1768.5    3.234213541E-21
  1769.5    3.233565428E-21
  1770.5    3.232938277E-21
  1771.5    3.232331955E-21
  1772.5    3.231746328E-21
  1773.5    3.231181264E-21
  1774.5    3.230636632E-21
  1775.5    3.230112305E-21
  1776.5    3.229608153E-21
  1777.5    3.229124052E-21
  1778.5    3.228659876E-21
  1779.5    3.228215504E-21
  1780.5    3.227790811E-21
  1781.5    3.227385679E-21
  1782.5    3.226999988E-21
  1783.5    3.226633620E-21
  1784.5    3.226286459E-21
  1785.5    3.225958389E-21
  1786.5    3.225649296E-21
  1787.5    3.225359069E-21
  1788.5    3.225087594E-21
  1789.5    3.224834762E-21
  1790.5    3.224600464E-21
  1791.5    3.224384592E-21
  1792.5    3.224187039E-21
  1793.5    3.224007700E-21
  1794.5    3.223846470E-21
  1795.5    3.223703246E-21
  1796.5    3.223577926E-21
  1797.5    3.223470409E-21
  1798.5    3.223380595E-21
  1799.5    3.223308385E-21
  1800.5    3.223253681E-21
  1801.5    3.223216387E-21
  1802.5    3.223196407E-21
  1803.5    3.223193646E-21
  1804.5    3.223208011E-21
  1805.5    3.223239408E-21
  1806.5    3.223287747E-21
  1807.5    3.223352936E-21
  1808.5    3.223434886E-21
  1809.5    3.223533508E-21
  1810.5    3.223648714E-21
  1811.5    3.223780418E-21
  1812.5    3.223928534E-21
  1813.5    3.224092976E-21
  1814.5    3.224273660E-21
  1815.5    3.224470503E-21
  1816.5    3.224683423E-21
  1817.5    3.224912339E-21
  1818.5    3.225157169E-21
  1819.5    3.225417834E-21
  1820.5    3.225694255E-21
  1821.5    3.225986353E-21
  1822.5    3.226294053E-21
  1823.5    3.226617276E-21
  1824.5    3.226955948E-21
  1825.5    3.227309994E-21
  1826.5    3.227679340E-21
  1827.5    3.228063911E-21
  1828.5    3.228463637E-21
  1829.5    3.228878445E-21
  1830.5    3.229308263E-21
  1831.5    3.229753023E-21
  1832.5    3.230212653E-21
  1833.5    3.230687087E-21
  1834.5    3.231176254E-21
  1835.5    3.231680089E-21
  1836.5    3.232198524E-21
  1837.5    3.232731494E-21
  1838.5    3.233278932E-21
  1839.5    3.233840776E-21
  1840.5    3.234416960E-21
  1841.5    3.235007421E-21
  1842.5    3.235612098E-21
  1843.5    3.236230927E-21
  1844.5    3.236863848E-21
  1845.5    3.237510800E-21
  1846.5    3.238171723E-21
  1847.5    3.238846557E-21
  1848.5    3.239535245E-21
  1849.5    3.240237727E-21
  1850.5    3.240953946E-21
  1851.5    3.241683845E-21
  1852.5    3.242427369E-21
  1853.5    3.243184460E-21
  1854.5    3.243955064E-21
  1855.5    3.244739127E-21
  1856.5    3.245536594E-21
  1857.5    3.246347412E-21
  1858.5    3.247171527E-21
  1859.5    3.248008889E-21
  1860.5    3.248859443E-21
  1861.5    3.249723141E-21
  1862.5    3.250599930E-21
  1863.5    3.251489761E-21
  1864.5    3.252392583E-21
  1865.5    3.253308348E-21
  1866.5    3.254237007E-21
  1867.5    3.255178513E-21
  1868.5    3.256132816E-21
  1869.5    3.257099871E-21
  1870.5    3.258079630E-21
  1871.5    3.259072048E-21
  1872.5    3.260077078E-21
  1873.5    3.261094676E-21
  1874.5    3.262124797E-21
  1875.5    3.263167396E-21
  1876.5    3.264222431E-21
  1877.5    3.265289857E-21
  1878.5    3.266369631E-21
  1879.5    3.267461713E-21
  1880.5    3.268566058E-21
  1881.5    3.269682627E-21
  1882.5    3.270811377E-21
  1883.5    3.271952269E-21
  1884.5    3.273105262E-21
  1885.5    3.274270316E-21
  1886.5    3.275447392E-21
  1887.5    3.276636452E-21
  1888.5    3.277837456E-21
  1889.5    3.279050367E-21
  1890.5    3.280275146E-21
  1891.5    3.281511757E-21
  1892.5    3.282760163E-21
  1893.5    3.284020327E-21
  1894.5    3.285292214E-21
  1895.5    3.286575787E-21
  1896.5    3.287871011E-21
  1897.5    3.289177852E-21
  1898.5    3.290496275E-21
  1899.5    3.291826245E-21
  1900.5    3.293167729E-21
  1901.5    3.294520694E-21
  1902.5    3.295885106E-21
  1903.5    3.297260933E-21
  1904.5    3.298648142E-21
  1905.5    3.300046702E-21
  1906.5    3.301456581E-21
  1907.5    3.302877747E-21
  1908.5    3.304310170E-21
  1909.5    3.305753819E-21
  1910.5    3.307208665E-21
  1911.5    3.308674676E-21
  1912.5    3.310151824E-21
  1913.5    3.311640079E-21
  1914.5    3.313139412E-21
  1915.5    3.314649796E-21
  1916.5    3.316171201E-21
  1917.5    3.317703600E-21
  1918.5    3.319246964E-21
  1919.5    3.320801268E-21
  1920.5    3.322366484E-21
  1921.5    3.323942585E-21
  1922.5    3.325529545E-21
  1923.5    3.327127337E-21
  1924.5    3.328735937E-21
  1925.5    3.330355319E-21
  1926.5    3.331985457E-21
  1927.5    3.333626327E-21
  1928.5    3.335277904E-21
  1929.5    3.336940164E-21
  1930.5    3.338613083E-21
  1931.5    3.340296637E-21
  1932.5    3.341990803E-21
  1933.5    3.343695558E-21
  1934.5    3.345410879E-21
  1935.5    3.347136744E-21
  1936.5    3.348873130E-21
  1937.5    3.350620014E-21
  1938.5    3.352377377E-21
  1939.5    3.354145195E-21
  1940.5    3.355923448E-21
  1941.5    3.357712115E-21
  1942.5    3.359511175E-21
  1943.5    3.361320608E-21
  1944.5    3.363140393E-21
  1945.5    3.364970511E-21
  1946.5    3.366810943E-21
  1947.5    3.368661668E-21
  1948.5    3.370522667E-21
  1949.5    3.372393923E-21
  1950.5    3.374275415E-21
  1951.5    3.376167126E-21
  1952.5    3.378069038E-21
  1953.5    3.379981132E-21
  1954.5    3.381903391E-21
  1955.5    3.383835798E-21
  1956.5    3.385778335E-21
  1957.5    3.387730985E-21
  1958.5    3.389693732E-21
  1959.5    3.391666559E-21
  1960.5    3.393649450E-21
  1961.5    3.395642390E-21
  1962.5    3.397645361E-21
  1963.5    3.399658348E-21
  1964.5    3.401681337E-21
  1965.5    3.403714312E-21
  1966.5    3.405757258E-21
  1967.5    3.407810160E-21
  1968.5    3.409873004E-21
  1969.5    3.411945776E-21
  1970.5    3.414028461E-21
  1971.5    3.416121046E-21
  1972.5    3.418223518E-21
  1973.5    3.420335862E-21
  1974.5    3.422458065E-21
  1975.5    3.424590115E-21
  1976.5    3.426731999E-21
  1977.5    3.428883704E-21
  1978.5    3.431045217E-21
  1979.5    3.433216527E-21
  1980.5    3.435397622E-21
  1981.5    3.437588490E-21
  1982.5    3.439789118E-21
  1983.5    3.441999497E-21
  1984.5    3.444219614E-21
  1985.5    3.446449458E-21
  1986.5    3.448689020E-21
  1987.5    3.450938287E-21
  1988.5    3.453197251E-21
  1989.5    3.455465900E-21
  1990.5    3.457744224E-21
  1991.5    3.460032214E-21
  1992.5    3.462329859E-21
  1993.5    3.464637152E-21
  1994.5    3.466954081E-21
  1995.5    3.469280638E-21
  1996.5    3.471616814E-21
  1997.5    3.473962601E-21
  1998.5    3.476317989E-21
  1999.5    3.478682970E-21
  2000.5    3.481057536E-21
  2001.5    3.483441680E-21
  2002.5    3.485835392E-21
  2003.5    3.488238665E-21
  2004.5    3.490651493E-21
  2005.5    3.493073867E-21
  2006.5    3.495505780E-21
  2007.5    3.497947225E-21
  2008.5    3.500398196E-21
  2009.5    3.502858686E-21
  2010.5    3.505328687E-21
  2011.5    3.507808194E-21
  2012.5    3.510297201E-21
  2013.5    3.512795702E-21
  2014.5    3.515303690E-21
  2015.5    3.517821160E-21
  2016.5    3.520348107E-21
  2017.5    3.522884525E-21
  2018.5    3.525430409E-21
  2019.5    3.527985753E-21
  2020.5    3.530550554E-21
  2021.5    3.533124805E-21
  2022.5    3.535708503E-21
  2023.5    3.538301644E-21
  2024.5    3.540904222E-21
  2025.5    3.543516234E-21
  2026.5    3.546137676E-21
  2027.5    3.548768543E-21
  2028.5    3.551408833E-21
  2029.5    3.554058542E-21
  2030.5    3.556717666E-21
  2031.5    3.559386203E-21
  2032.5    3.562064148E-21
  2033.5    3.564751500E-21
  2034.5    3.567448255E-21
  2035.5    3.570154412E-21
  2036.5    3.572869966E-21
  2037.5    3.575594916E-21
  2038.5    3.578329261E-21
  2039.5    3.581072997E-21
  2040.5    3.583826123E-21
  2041.5    3.586588637E-21
  2042.5    3.589360538E-21
  2043.5    3.592141824E-21
  2044.5    3.594932493E-21
  2045.5    3.597732545E-21
  2046.5    3.600541979E-21
  2047.5    3.603360793E-21
  2048.5    3.606188987E-21
  2049.5    3.609026560E-21
  2050.5    3.611873512E-21
  2051.5    3.614729842E-21
  2052.5    3.617595550E-21
  2053.5    3.620470636E-21
  2054.5    3.623355100E-21
  2055.5    3.626248943E-21
  2056.5    3.629152164E-21
  2057.5    3.632064764E-21
  2058.5    3.634986744E-21
  2059.5    3.637918104E-21
  2060.5    3.640858845E-21
  2061.5    3.643808968E-21
  2062.5    3.646768474E-21
  2063.5    3.649737365E-21
  2064.5    3.652715642E-21
  2065.5    3.655703306E-21
  2066.5    3.658700359E-21
  2067.5    3.661706802E-21
  2068.5    3.664722639E-21
  2069.5    3.667747870E-21
  2070.5    3.670782497E-21
  2071.5    3.673826524E-21
  2072.5    3.676879952E-21
  2073.5    3.679942784E-21
  2074.5    3.683015023E-21
  2075.5    3.686096671E-21
  2076.5    3.689187731E-21
  2077.5    3.692288207E-21
  2078.5    3.695398101E-21
  2079.5    3.698517416E-21
  2080.5    3.701646157E-21
  2081.5    3.704784326E-21
  2082.5    3.707931927E-21
  2083.5    3.711088965E-21
  2084.5    3.714255442E-21
  2085.5    3.717431363E-21
  2086.5    3.720616732E-21
  2087.5    3.723811553E-21
  2088.5    3.727015831E-21
  2089.5    3.730229570E-21
  2090.5    3.733452775E-21
  2091.5    3.736685450E-21
  2092.5    3.739927600E-21
  2093.5    3.743179230E-21
  2094.5    3.746440346E-21
  2095.5    3.749710952E-21
  2096.5    3.752991053E-21
  2097.5    3.756280656E-21
  2098.5    3.759579766E-21
  2099.5    3.762888388E-21
  2100.5    3.766206529E-21
  2101.5    3.769534193E-21
  2102.5    3.772871387E-21
  2103.5    3.776218118E-21
  2104.5    3.779574391E-21
  2105.5    3.782940213E-21
  2106.5    3.786315591E-21
  2107.5    3.789700530E-21
  2108.5    3.793095038E-21
  2109.5    3.796499121E-21
  2110.5    3.799912787E-21
  2111.5    3.803336042E-21
  2112.5    3.806768894E-21
  2113.5    3.810211349E-21
  2114.5    3.813663416E-21
  2115.5    3.817125101E-21
  2116.5    3.820596413E-21
  2117.5    3.824077359E-21
  2118.5    3.827567947E-21
  2119.5    3.831068185E-21
  2120.5    3.834578080E-21
  2121.5    3.838097642E-21
  2122.5    3.841626878E-21
  2123.5    3.845165797E-21
  2124.5    3.848714407E-21
  2125.5    3.852272717E-21
  2126.5    3.855840736E-21
  2127.5    3.859418472E-21
  2128.5    3.863005935E-21
  2129.5    3.866603133E-21
  2130.5    3.870210076E-21
  2131.5    3.873826773E-21
  2132.5    3.877453234E-21
  2133.5    3.881089467E-21
  2134.5    3.884735482E-21
  2135.5    3.888391290E-21
  2136.5    3.892056900E-21
  2137.5    3.895732322E-21
  2138.5    3.899417566E-21
  2139.5    3.903112643E-21
  2140.5    3.906817561E-21
  2141.5    3.910532333E-21
  2142.5    3.914256968E-21
  2143.5    3.917991477E-21
  2144.5    3.921735870E-21
  2145.5    3.925490159E-21
  2146.5    3.929254355E-21
  2147.5    3.933028468E-21
  2148.5    3.936812509E-21
  2149.5    3.940606490E-21
  2150.5    3.944410423E-21
  2151.5    3.948224318E-21
  2152.5    3.952048187E-21
  2153.5    3.955882043E-21
  2154.5    3.959725896E-21
  2155.5    3.963579758E-21
  2156.5    3.967443642E-21
  2157.5    3.971317560E-21
  2158.5    3.975201524E-21
  2159.5    3.979095547E-21
  2160.5    3.982999639E-21
  2161.5    3.986913816E-21
  2162.5    3.990838088E-21
  2163.5    3.994772469E-21
  2164.5    3.998716971E-21
  2165.5    4.002671608E-21
  2166.5    4.006636393E-21
  2167.5    4.010611338E-21
  2168.5    4.014596458E-21
  2169.5    4.018591765E-21
  2170.5    4.022597273E-21
  2171.5    4.026612995E-21
  2172.5    4.030638947E-21
  2173.5    4.034675140E-21
  2174.5    4.038721590E-21
  2175.5    4.042778310E-21
  2176.5    4.046845314E-21
  2177.5    4.050922617E-21
  2178.5    4.055010233E-21
  2179.5    4.059108177E-21
  2180.5    4.063216462E-21
  2181.5    4.067335105E-21
  2182.5    4.071464119E-21
  2183.5    4.075603520E-21
  2184.5    4.079753322E-21
  2185.5    4.083913542E-21
  2186.5    4.088084193E-21
  2187.5    4.092265291E-21
  2188.5    4.096456853E-21
  2189.5    4.100658892E-21
  2190.5    4.104871426E-21
  2191.5    4.109094469E-21
  2192.5    4.113328039E-21
  2193.5    4.117572150E-21
  2194.5    4.121826819E-21
  2195.5    4.126092061E-21
  2196.5    4.130367895E-21
  2197.5    4.134654335E-21
  2198.5    4.138951398E-21
  2199.5    4.143259102E-21
  2200.5    4.147577462E-21
  2201.5    4.151906496E-21
  2202.5    4.156246221E-21
  2203.5    4.160596653E-21
  2204.5    4.164957810E-21
  2205.5    4.169329710E-21
  2206.5    4.173712369E-21
  2207.5    4.178105806E-21
  2208.5    4.182510037E-21
  2209.5    4.186925081E-21
  2210.5    4.191350956E-21
  2211.5    4.195787678E-21
  2212.5    4.200235268E-21
  2213.5    4.204693742E-21
  2214.5    4.209163120E-21
  2215.5    4.213643418E-21
  2216.5    4.218134657E-21
  2217.5    4.222636855E-21
  2218.5    4.227150030E-21
  2219.5    4.231674201E-21
  2220.5    4.236209387E-21
  2221.5    4.240755608E-21
  2222.5    4.245312883E-21
  2223.5    4.249881230E-21
  2224.5    4.254460669E-21
  2225.5    4.259051221E-21
  2226.5    4.263652903E-21
  2227.5    4.268265738E-21
  2228.5    4.272889743E-21
  2229.5    4.277524939E-21
  2230.5    4.282171347E-21
  2231.5    4.286828986E-21
  2232.5    4.291497877E-21
  2233.5    4.296178040E-21
  2234.5    4.300869496E-21
  2235.5    4.305572265E-21
  2236.5    4.310286369E-21
  2237.5    4.315011828E-21
  2238.5    4.319748663E-21
  2239.5    4.324496896E-21
  2240.5    4.329256547E-21
  2241.5    4.334027638E-21
  2242.5    4.338810191E-21
  2243.5    4.343604227E-21
  2244.5    4.348409768E-21
  2245.5    4.353226835E-21
  2246.5    4.358055451E-21
  2247.5    4.362895638E-21
  2248.5    4.367747417E-21
  2249.5    4.372610812E-21
  2250.5    4.377485844E-21
  2251.5    4.382372537E-21
  2252.5    4.387270913E-21
  2253.5    4.392180994E-21
  2254.5    4.397102804E-21
  2255.5    4.402036365E-21
  2256.5    4.406981701E-21
  2257.5    4.411938835E-21
  2258.5    4.416907791E-21
  2259.5    4.421888591E-21
  2260.5    4.426881260E-21
  2261.5    4.431885821E-21
  2262.5    4.436902299E-21
  2263.5    4.441930716E-21
  2264.5    4.446971098E-21
  2265.5    4.452023469E-21
  2266.5    4.457087852E-21
  2267.5    4.462164273E-21
  2268.5    4.467252755E-21
  2269.5    4.472353325E-21
  2270.5    4.477466006E-21
  2271.5    4.482590823E-21
  2272.5    4.487727802E-21
  2273.5    4.492876968E-21
  2274.5    4.498038347E-21
  2275.5    4.503211963E-21
  2276.5    4.508397843E-21
  2277.5    4.513596011E-21
  2278.5    4.518806495E-21
  2279.5    4.524029320E-21
  2280.5    4.529264511E-21
  2281.5    4.534512097E-21
  2282.5    4.539772101E-21
  2283.5    4.545044553E-21
  2284.5    4.550329477E-21
  2285.5    4.555626900E-21
  2286.5    4.560936851E-21
  2287.5    4.566259354E-21
  2288.5    4.571594439E-21
  2289.5    4.576942132E-21
  2290.5    4.582302460E-21
  2291.5    4.587675451E-21
  2292.5    4.593061133E-21
  2293.5    4.598459533E-21
  2294.5    4.603870680E-21
  2295.5    4.609294601E-21
  2296.5    4.614731326E-21
  2297.5    4.620180881E-21
  2298.5    4.625643296E-21
  2299.5    4.631118599E-21
  2300.5    4.636606820E-21
  2301.5    4.642107986E-21
  2302.5    4.647622127E-21
  2303.5    4.653149273E-21
  2304.5    4.658689451E-21
  2305.5    4.664242693E-21
  2306.5    4.669809028E-21
  2307.5    4.675388484E-21
  2308.5    4.680981093E-21
  2309.5    4.686586883E-21
  2310.5    4.692205886E-21
  2311.5    4.697838132E-21
  2312.5    4.703483650E-21
  2313.5    4.709142473E-21
  2314.5    4.714814629E-21
  2315.5    4.720500150E-21
  2316.5    4.726199068E-21
  2317.5    4.731911413E-21
  2318.5    4.737637217E-21
  2319.5    4.743376510E-21
  2320.5    4.749129325E-21
  2321.5    4.754895694E-21
  2322.5    4.760675648E-21
  2323.5    4.766469219E-21
  2324.5    4.772276439E-21
  2325.5    4.778097341E-21
  2326.5    4.783931957E-21
  2327.5    4.789780320E-21
  2328.5    4.795642463E-21
  2329.5    4.801518418E-21
  2330.5    4.807408219E-21
  2331.5    4.813311899E-21
  2332.5    4.819229490E-21
  2333.5    4.825161028E-21
  2334.5    4.831106545E-21
  2335.5    4.837066075E-21
  2336.5    4.843039652E-21
  2337.5    4.849027311E-21
  2338.5    4.855029085E-21
  2339.5    4.861045010E-21
  2340.5    4.867075119E-21
  2341.5    4.873119448E-21
  2342.5    4.879178031E-21
  2343.5    4.885250904E-21
  2344.5    4.891338102E-21
  2345.5    4.897439659E-21
  2346.5    4.903555613E-21
  2347.5    4.909685998E-21
  2348.5    4.915830851E-21
  2349.5    4.921990207E-21
  2350.5    4.928164102E-21
  2351.5    4.934352574E-21
  2352.5    4.940555659E-21
  2353.5    4.946773393E-21
  2354.5    4.953005813E-21
  2355.5    4.959252956E-21
  2356.5    4.965514860E-21
  2357.5    4.971791562E-21
  2358.5    4.978083100E-21
  2359.5    4.984389510E-21
  2360.5    4.990710832E-21
  2361.5    4.997047103E-21
  2362.5    5.003398362E-21
  2363.5    5.009764646E-21
  2364.5    5.016145995E-21
  2365.5    5.022542447E-21
  2366.5    5.028954041E-21
  2367.5    5.035380816E-21
  2368.5    5.041822813E-21
  2369.5    5.048280069E-21
  2370.5    5.054752625E-21
  2371.5    5.061240520E-21
  2372.5    5.067743795E-21
  2373.5    5.074262490E-21
  2374.5    5.080796645E-21
  2375.5    5.087346301E-21
  2376.5    5.093911498E-21
  2377.5    5.100492277E-21
  2378.5    5.107088680E-21
  2379.5    5.113700748E-21
  2380.5    5.120328522E-21
  2381.5    5.126972044E-21
  2382.5    5.133631355E-21
  2383.5    5.140306499E-21
  2384.5    5.146997516E-21
  2385.5    5.153704451E-21
  2386.5    5.160427344E-21
  2387.5    5.167166239E-21
  2388.5    5.173921179E-21
  2389.5    5.180692208E-21
  2390.5    5.187479368E-21
  2391.5    5.194282703E-21
  2392.5    5.201102257E-21
  2393.5    5.207938074E-21
  2394.5    5.214790199E-21
  2395.5    5.221658675E-21
  2396.5    5.228543547E-21
  2397.5    5.235444860E-21
  2398.5    5.242362659E-21
  2399.5    5.249296989E-21
  2400.5    5.256247896E-21
  2401.5    5.263215425E-21
  2402.5    5.270199622E-21
  2403.5    5.277200533E-21
  2404.5    5.284218205E-21
  2405.5    5.291252683E-21
  2406.5    5.298304015E-21
  2407.5    5.305372248E-21
  2408.5    5.312457427E-21
  2409.5    5.319559602E-21
  2410.5    5.326678819E-21
  2411.5    5.333815126E-21
  2412.5    5.340968571E-21
  2413.5    5.348139202E-21
  2414.5    5.355327068E-21
  2415.5    5.362532217E-21
  2416.5    5.369754698E-21
  2417.5    5.376994561E-21
  2418.5    5.384251854E-21
  2419.5    5.391526627E-21
  2420.5    5.398818929E-21
  2421.5    5.406128812E-21
  2422.5    5.413456325E-21
  2423.5    5.420801518E-21
  2424.5    5.428164442E-21
  2425.5    5.435545148E-21
  2426.5    5.442943688E-21
  2427.5    5.450360112E-21
  2428.5    5.457794472E-21
  2429.5    5.465246820E-21
  2430.5    5.472717209E-21
  2431.5    5.480205690E-21
  2432.5    5.487712316E-21
  2433.5    5.495237141E-21
  2434.5    5.502780216E-21
  2435.5    5.510341596E-21
  2436.5    5.517921334E-21
  2437.5    5.525519483E-21
  2438.5    5.533136099E-21
  2439.5    5.540771234E-21
  2440.5    5.548424945E-21
  2441.5    5.556097285E-21
  2442.5    5.563788310E-21
  2443.5    5.571498075E-21
  2444.5    5.579226636E-21
  2445.5    5.586974049E-21
  2446.5    5.594740369E-21
  2447.5    5.602525653E-21
  2448.5    5.610329959E-21
  2449.5    5.618153342E-21
  2450.5    5.625995860E-21
  2451.5    5.633857571E-21
  2452.5    5.641738532E-21
  2453.5    5.649638801E-21
  2454.5    5.657558437E-21
  2455.5    5.665497498E-21
  2456.5    5.673456043E-21
  2457.5    5.681434131E-21
  2458.5    5.689431822E-21
  2459.5    5.697449175E-21
  2460.5    5.705486251E-21
  2461.5    5.713543109E-21
  2462.5    5.721619810E-21
  2463.5    5.729716416E-21
  2464.5    5.737832987E-21
  2465.5    5.745969584E-21
  2466.5    5.754126270E-21
  2467.5    5.762303106E-21
  2468.5    5.770500155E-21
  2469.5    5.778717480E-21
  2470.5    5.786955142E-21
  2471.5    5.795213207E-21
  2472.5    5.803491737E-21
  2473.5    5.811790796E-21
  2474.5    5.820110448E-21
  2475.5    5.828450758E-21
  2476.5    5.836811791E-21
  2477.5    5.845193611E-21
  2478.5    5.853596285E-21
  2479.5    5.862019877E-21
  2480.5    5.870464455E-21
  2481.5    5.878930084E-21
  2482.5    5.887416831E-21
  2483.5    5.895924764E-21
  2484.5    5.904453950E-21
  2485.5    5.913004455E-21
  2486.5    5.921576350E-21
  2487.5    5.930169701E-21
  2488.5    5.938784579E-21
  2489.5    5.947421051E-21
  2490.5    5.956079187E-21
  2491.5    5.964759057E-21
  2492.5    5.973460732E-21
  2493.5    5.982184282E-21
  2494.5    5.990929777E-21
  2495.5    5.999697289E-21
  2496.5    6.008486889E-21
  2497.5    6.017298649E-21
  2498.5    6.026132642E-21
  2499.5    6.034988941E-21
  2500.5    6.043867618E-21
  2501.5    6.052768746E-21
  2502.5    6.061692400E-21
  2503.5    6.070638654E-21
  2504.5    6.079607581E-21
  2505.5    6.088599258E-21
  2506.5    6.097613760E-21
  2507.5    6.106651161E-21
  2508.5    6.115711539E-21
  2509.5    6.124794969E-21
  2510.5    6.133901529E-21
  2511.5    6.143031295E-21
  2512.5    6.152184346E-21
  2513.5    6.161360759E-21
  2514.5    6.170560614E-21
  2515.5    6.179783988E-21
  2516.5    6.189030962E-21
  2517.5    6.198301615E-21
  2518.5    6.207596026E-21
  2519.5    6.216914277E-21
  2520.5    6.226256449E-21
  2521.5    6.235622623E-21
  2522.5    6.245012881E-21
  2523.5    6.254427305E-21
  2524.5    6.263865978E-21
  2525.5    6.273328983E-21
  2526.5    6.282816403E-21
  2527.5    6.292328323E-21
  2528.5    6.301864828E-21
  2529.5    6.311426002E-21
  2530.5    6.321011930E-21
  2531.5    6.330622699E-21
  2532.5    6.340258394E-21
  2533.5    6.349919103E-21
  2534.5    6.359604913E-21
  2535.5    6.369315912E-21
  2536.5    6.379052188E-21
  2537.5    6.388813829E-21
  2538.5    6.398600926E-21
  2539.5    6.408413567E-21
  2540.5    6.418251842E-21
  2541.5    6.428115843E-21
  2542.5    6.438005661E-21
  2543.5    6.447921387E-21
  2544.5    6.457863114E-21
  2545.5    6.467830934E-21
  2546.5    6.477824941E-21
  2547.5    6.487845228E-21
  2548.5    6.497891890E-21
  2549.5    6.507965021E-21
  2550.5    6.518064718E-21
  2551.5    6.528191075E-21
  2552.5    6.538344189E-21
  2553.5    6.548524158E-21
  2554.5    6.558731078E-21
  2555.5    6.568965048E-21
  2556.5    6.579226167E-21
  2557.5    6.589514534E-21
  2558.5    6.599830249E-21
  2559.5    6.610173412E-21
  2560.5    6.620544123E-21
  2561.5    6.630942486E-21
  2562.5    6.641368601E-21
  2563.5    6.651822572E-21
  2564.5    6.662304502E-21
  2565.5    6.672814495E-21
  2566.5    6.683352656E-21
  2567.5    6.693919089E-21
  2568.5    6.704513901E-21
  2569.5    6.715137198E-21
  2570.5    6.725789086E-21
  2571.5    6.736469675E-21
  2572.5    6.747179072E-21
  2573.5    6.757917387E-21
  2574.5    6.768684728E-21
  2575.5    6.779481207E-21
  2576.5    6.790306934E-21
  2577.5    6.801162021E-21
  2578.5    6.812046580E-21
  2579.5    6.822960725E-21
  2580.5    6.833904570E-21
  2581.5    6.844878228E-21
  2582.5    6.855881815E-21
  2583.5    6.866915447E-21
  2584.5    6.877979240E-21
  2585.5    6.889073312E-21
  2586.5    6.900197781E-21
  2587.5    6.911352766E-21
  2588.5    6.922538386E-21
  2589.5    6.933754761E-21
  2590.5    6.945002013E-21
  2591.5    6.956280264E-21
  2592.5    6.967589635E-21
  2593.5    6.978930252E-21
  2594.5    6.990302237E-21
  2595.5    7.001705715E-21
  2596.5    7.013140813E-21
  2597.5    7.024607658E-21
  2598.5    7.036106376E-21
  2599.5    7.047637096E-21
  2600.5    7.059199947E-21
  2601.5    7.070795059E-21
  2602.5    7.082422563E-21
  2603.5    7.094082590E-21
  2604.5    7.105775274E-21
  2605.5    7.117500747E-21
  2606.5    7.129259145E-21
  2607.5    7.141050601E-21
  2608.5    7.152875253E-21
  2609.5    7.164733237E-21
  2610.5    7.176624692E-21
  2611.5    7.188549757E-21
  2612.5    7.200508570E-21
  2613.5    7.212501274E-21
  2614.5    7.224528010E-21
  2615.5    7.236588921E-21
  2616.5    7.248684151E-21
  2617.5    7.260813844E-21
  2618.5    7.272978146E-21
  2619.5    7.285177205E-21
  2620.5    7.297411168E-21
  2621.5    7.309680183E-21
  2622.5    7.321984402E-21
  2623.5    7.334323975E-21
  2624.5    7.346699054E-21
  2625.5    7.359109792E-21
  2626.5    7.371556344E-21
  2627.5    7.384038866E-21
  2628.5    7.396557513E-21
  2629.5    7.409112443E-21
  2630.5    7.421703816E-21
  2631.5    7.434331791E-21
  2632.5    7.446996530E-21
  2633.5    7.459698195E-21
  2634.5    7.472436950E-21
  2635.5    7.485212959E-21
  2636.5    7.498026389E-21
  2637.5    7.510877407E-21
  2638.5    7.523766182E-21
  2639.5    7.536692883E-21
  2640.5    7.549657682E-21
  2641.5    7.562660751E-21
  2642.5    7.575702264E-21
  2643.5    7.588782396E-21
  2644.5    7.601901324E-21
  2645.5    7.615059226E-21
  2646.5    7.628256281E-21
  2647.5    7.641492669E-21
  2648.5    7.654768574E-21
  2649.5    7.668084178E-21
  2650.5    7.681439666E-21
  2651.5    7.694835226E-21
  2652.5    7.708271045E-21
  2653.5    7.721747312E-21
  2654.5    7.735264220E-21
  2655.5    7.748821960E-21
  2656.5    7.762420726E-21
  2657.5    7.776060716E-21
  2658.5    7.789742125E-21
  2659.5    7.803465154E-21
  2660.5    7.817230003E-21
  2661.5    7.831036874E-21
  2662.5    7.844885971E-21
  2663.5    7.858777502E-21
  2664.5    7.872711672E-21
  2665.5    7.886688692E-21
  2666.5    7.900708773E-21
  2667.5    7.914772128E-21
  2668.5    7.928878972E-21
  2669.5    7.943029521E-21
  2670.5    7.957223995E-21
  2671.5    7.971462613E-21
  2672.5    7.985745599E-21
  2673.5    8.000073176E-21
  2674.5    8.014445573E-21
  2675.5    8.028863016E-21
  2676.5    8.043325737E-21
  2677.5    8.057833969E-21
  2678.5    8.072387946E-21
  2679.5    8.086987905E-21
  2680.5    8.101634086E-21
  2681.5    8.116326730E-21
  2682.5    8.131066081E-21
  2683.5    8.145852384E-21
  2684.5    8.160685888E-21
  2685.5    8.175566844E-21
  2686.5    8.190495504E-21
  2687.5    8.205472125E-21
  2688.5    8.220496963E-21
  2689.5    8.235570279E-21
  2690.5    8.250692337E-21
  2691.5    8.265863401E-21
  2692.5    8.281083740E-21
  2693.5    8.296353625E-21
  2694.5    8.311673328E-21
  2695.5    8.327043127E-21
  2696.5    8.342463299E-21
  2697.5    8.357934128E-21
  2698.5    8.373455896E-21
  2699.5    8.389028893E-21
  2700.5    8.404653409E-21
  2701.5    8.420329736E-21
  2702.5    8.436058172E-21
  2703.5    8.451839015E-21
  2704.5    8.467672570E-21
  2705.5    8.483559142E-21
  2706.5    8.499499040E-21
  2707.5    8.515492577E-21
  2708.5    8.531540068E-21
  2709.5    8.547641834E-21
  2710.5    8.563798196E-21
  2711.5    8.580009481E-21
  2712.5    8.596276020E-21
  2713.5    8.612598145E-21
  2714.5    8.628976195E-21
  2715.5    8.645410509E-21
  2716.5    8.661901434E-21
  2717.5    8.678449318E-21
  2718.5    8.695054514E-21
  2719.5    8.711717379E-21
  2720.5    8.728438274E-21
  2721.5    8.745217564E-21
  2722.5    8.762055618E-21
  2723.5    8.778952811E-21
  2724.5    8.795909522E-21
  2725.5    8.812926131E-21
  2726.5    8.830003028E-21
  2727.5    8.847140605E-21
  2728.5    8.864339257E-21
  2729.5    8.881599387E-21
  2730.5    8.898921402E-21
  2731.5    8.916305713E-21
  2732.5    8.933752737E-21
  2733.5    8.951262896E-21
  2734.5    8.968836617E-21
  2735.5    8.986474334E-21
  2736.5    9.004176485E-21
  2737.5    9.021943513E-21
  2738.5    9.039775869E-21
  2739.5    9.057674008E-21
  2740.5    9.075638392E-21
  2741.5    9.093669488E-21
  2742.5    9.111767771E-21
  2743.5    9.129933721E-21
  2744.5    9.148167823E-21
  2745.5    9.166470573E-21
  2746.5    9.184842470E-21
  2747.5    9.203284021E-21
  2748.5    9.221795740E-21
  2749.5    9.240378148E-21
  2750.5    9.259031774E-21
  2751.5    9.277757154E-21
  2752.5    9.296554831E-21
  2753.5    9.315425357E-21
  2754.5    9.334369292E-21
  2755.5    9.353387202E-21
  2756.5    9.372479663E-21
  2757.5    9.391647261E-21
  2758.5    9.410890587E-21
  2759.5    9.430210245E-21
  2760.5    9.449606843E-21
  2761.5    9.469081004E-21
  2762.5    9.488633356E-21
  2763.5    9.508264539E-21
  2764.5    9.527975201E-21
  2765.5    9.547766004E-21
  2766.5    9.567637615E-21
  2767.5    9.587590715E-21
  2768.5    9.607625996E-21
  2769.5    9.627744159E-21
  2770.5    9.647945919E-21
  2771.5    9.668232000E-21
  2772.5    9.688603140E-21
  2773.5    9.709060088E-21
  2774.5    9.729603605E-21
  2775.5    9.750234467E-21
  2776.5    9.770953461E-21
  2777.5    9.791761387E-21
  2778.5    9.812659061E-21
  2779.5    9.833647312E-21
  2780.5    9.854726983E-21
  2781.5    9.875898931E-21
  2782.5    9.897164031E-21
  2783.5    9.918523171E-21
  2784.5    9.939977256E-21
  2785.5    9.961527207E-21
  2786.5    9.983173961E-21
  2787.5    1.000491847E-20
  2788.5    1.002676172E-20
  2789.5    1.004870469E-20
  2790.5    1.007074839E-20
  2791.5    1.009289385E-20
  2792.5    1.011514212E-20
  2793.5    1.013749427E-20
  2794.5    1.015995139E-20
  2795.5    1.018251458E-20
  2796.5    1.020518498E-20
  2797.5    1.022796375E-20
  2798.5    1.025085206E-20
  2799.5    1.027385112E-20
  2800.5    1.029696214E-20
  2801.5    1.032018639E-20
  2802.5    1.034352514E-20
  2803.5    1.036697969E-20
  2804.5    1.039055137E-20
  2805.5    1.041424155E-20
  2806.5    1.043805161E-20
  2807.5    1.046198297E-20
  2808.5    1.048603708E-20
  2809.5    1.051021542E-20
  2810.5    1.053451950E-20
  2811.5    1.055895087E-20
  2812.5    1.058351111E-20
  2813.5    1.060820184E-20
  2814.5    1.063302472E-20
  2815.5    1.065798143E-20
  2816.5    1.068307371E-20
  2817.5    1.070830333E-20
  2818.5    1.073367211E-20
  2819.5    1.075918190E-20
  2820.5    1.078483460E-20
  2821.5    1.081063217E-20
  2822.5    1.083657659E-20
  2823.5    1.086266992E-20
  2824.5    1.088891425E-20
  2825.5    1.091531172E-20
  2826.5    1.094186454E-20
  2827.5    1.096857497E-20
  2828.5    1.099544533E-20
  2829.5    1.102247799E-20
  2830.5    1.104967540E-20
  2831.5    1.107704005E-20
  2832.5    1.110457452E-20
  2833.5    1.113228145E-20
  2834.5    1.116016355E-20
  2835.5    1.118822362E-20
  2836.5    1.121646450E-20
  2837.5    1.124488916E-20
  2838.5    1.127350061E-20
  2839.5    1.130230197E-20
  2840.5    1.133129644E-20
  2841.5    1.136048733E-20
  2842.5    1.138987801E-20
  2843.5    1.141947200E-20
  2844.5    1.144927288E-20
  2845.5    1.147928436E-20
  2846.5    1.150951026E-20
  2847.5    1.153995453E-20
  2848.5    1.157062122E-20
  2849.5    1.160151451E-20
  2850.5    1.163263874E-20
  2851.5    1.166399836E-20
  2852.5    1.169559797E-20
  2853.5    1.172744233E-20
  2854.5    1.175953634E-20
  2855.5    1.179188510E-20
  2856.5    1.182449383E-20
  2857.5    1.185736797E-20
  2858.5    1.189051314E-20
  2859.5    1.192393513E-20
  2860.5    1.195763997E-20
  2861.5    1.199163388E-20
  2862.5    1.202592331E-20
  2863.5    1.206051494E-20
  2864.5    1.209541572E-20
  2865.5    1.213063283E-20
  2866.5    1.216617372E-20
  2867.5    1.220204615E-20
  2868.5    1.223825815E-20
  2869.5    1.227481809E-20
  2870.5    1.231173463E-20
  2871.5    1.234901682E-20
  2872.5    1.238667405E-20
  2873.5    1.242471608E-20
  2874.5    1.246315311E-20
  2875.5    1.250199574E-20
  2876.5    1.254125501E-20
  2877.5    1.258094247E-20
  2878.5    1.262107012E-20
  2879.5    1.266165052E-20
  2880.5    1.270269680E-20
  2881.5    1.274422263E-20
  2882.5    1.278624235E-20
  2883.5    1.282877095E-20
  2884.5    1.287182411E-20
  2885.5    1.291541826E-20
  2886.5    1.295957062E-20
  2887.5    1.300429924E-20
  2888.5    1.304962308E-20
  2889.5    1.309556202E-20
  2890.5    1.314213697E-20
  2891.5    1.318936991E-20
  2892.5    1.323728397E-20
  2893.5    1.328590348E-20
  2894.5    1.333525411E-20
  2895.5    1.338536291E-20
  2896.5    1.343625842E-20
  2897.5    1.348797080E-20
  2898.5    1.354053192E-20
  2899.5    1.359397547E-20
  2900.5    1.364833717E-20
  2901.5    1.370365482E-20
  2902.5    1.375996854E-20
  2903.5    1.381732092E-20
  2904.5    1.387575721E-20
  2905.5    1.393532555E-20
  2906.5    1.399607720E-20
  2907.5    1.405806678E-20
  2908.5    1.412135258E-20
  2909.5    1.418599687E-20
  2910.5    1.425206623E-20
  2911.5    1.431963197E-20
  2912.5    1.438877049E-20
  2913.5    1.445956384E-20
  2914.5    1.453210017E-20
  2915.5    1.460647435E-20
  2916.5    1.468278863E-20
  2917.5    1.476115334E-20
  2918.5    1.484168774E-20
  2919.5    1.492452094E-20
  2920.5    1.500979292E-20
  2921.5    1.509765569E-20
  2922.5    1.518827467E-20
  2923.5    1.528183012E-20
  2924.5    1.537851891E-20
  2925.5    1.547855644E-20
  2926.5    1.558217886E-20
  2927.5    1.568964568E-20
  2928.5    1.580124263E-20
  2929.5    1.591728517E-20
  2930.5    1.603812234E-20
  2931.5    1.616414142E-20
  2932.5    1.629577324E-20
  2933.5    1.643349851E-20
  2934.5    1.657785521E-20
  2935.5    1.672944736E-20
  2936.5    1.688895546E-20
  2937.5    1.705714898E-20
  2938.5    1.723490131E-20
  2939.5    1.742320796E-20
  2940.5    1.762320860E-20
  2941.5    1.783621409E-20
  2942.5    1.806373991E-20
  2943.5    1.830754758E-20
  2944.5    1.856969670E-20
  2945.5    1.885261070E-20
  2946.5    1.915916060E-20
  2947.5    1.949277311E-20
  2948.5    1.985757110E-20
  2949.5    2.025855839E-20
  2950.5    2.070186551E-20
  2951.5    2.119508013E-20
  2952.5    2.174769641E-20
  2953.5    2.237173237E-20
  2954.5    2.308258604E-20
  2955.5    2.390022915E-20
  2956.5    2.485087131E-20
  2957.5    2.596925120E-20
  2958.5    2.730167542E-20
  2959.5    2.890967397E-20
  2960.5    3.087324355E-20
  2961.5    3.329003178E-20
  2962.5    3.626029094E-20
  2963.5    3.983497111E-20
  2964.5    4.389567647E-20
  2965.5    4.798768520E-20
  2966.5    5.132986593E-20
  2967.5    5.332736686E-20
  2968.5    5.422276370E-20
  2969.5    5.495419166E-20
  2970.5    5.646228968E-20
  2971.5    5.936915526E-20
  2972.5    6.409155551E-20
  2973.5    7.103715117E-20
  2974.5    8.072986633E-20
  2975.5    9.384262492E-20
  2976.5    1.110828084E-19
  2977.5    1.327513886E-19
  2978.5    1.576818740E-19
  2979.5    1.816241838E-19
  2980.5    1.968732349E-19
  2981.5    1.964237991E-19
  2982.5    1.804665403E-19
  2983.5    1.561749160E-19
  2984.5    1.311214206E-19
  2985.5    1.093566462E-19
  2986.5    9.190974402E-20
  2987.5    7.839577463E-20
  2988.5    6.804007960E-20
  2989.5    6.009779479E-20
  2990.5    5.396940223E-20
  2991.5    4.920342821E-20
  2992.5    4.546838082E-20
  2993.5    4.252253149E-20
  2994.5    4.018928604E-20
  2995.5    3.833889871E-20
  2996.5    3.687539460E-20
  2997.5    3.572735067E-20
  2998.5    3.484142215E-20
  2999.5    3.417779567E-20
