# Supplementary material for: Modeling Radiative Efficiency across Fluorinated Molecules: Bridging Chemistry and Climate Policy for Global Warming Potential Estimations
Source: Environ Sci Technol. 2026 Feb 16;60(8):6188–202. doi: 10.1021/acs.est.5c16501 (PMC12961741; doi:10.1021/acs.est.5c16501)
Supplement: Supplementary file 1 [file es5c16501_si_001.zip › Supporting.Information/CFM2025.Table1/HFAlcohols/Tetrafluoropropan-1-ol/RESULTS.txt]

 ##################### RESULTS #####################

 Number of used conformers =           6

 rotamer  delta G (kcal/mol)    frac. popul. (%)
    1           0.00               6.02E+01
    2           0.68               1.92E+01
    3           1.03               1.06E+01
    4           1.11               9.18E+00
    5           3.09               3.29E-01
    6           2.97               4.01E-01

 Total population sums up to 100.00 %

 Int. abs. cross-section, S = 1.71E-16 cm molecule-1

 ####### Radiative Effeciency (RE) calculation #######

 Well mixed [no f(tau)] RE =  0.244 W m-2 ppbv-1

 ------------ LOWEST CONFORMER ONLY ------------
 LC well mixed RE =  0.255 W m-2 ppbv-1
 -----------------------------------------------

 Lifetime correction, f(tau) = 0.44917

 Effective RE =  0.109 W m-2 ppbv-1


 ##### Global Warming Potencial (GWP) calculation #####

       GWP(20)  =    48.601
=====> GWP(100) =    13.222 <======
       GWP(500) =     3.770


 Data for the error bar calculation - GWP(100)

 AGWP_X(100)  = 1.182938991E-12 W m-2 year kg

 dAGWP_X/dRE  = 1.080691128E-11 year kg ppbv
 dAGWP_X/dtau = 4.676065652E-12 W m-2 kg
