# Supplementary material for: Modeling Radiative Efficiency across Fluorinated Molecules: Bridging Chemistry and Climate Policy for Global Warming Potential Estimations
Source: Environ Sci Technol. 2026 Feb 16;60(8):6188–202. doi: 10.1021/acs.est.5c16501 (PMC12961741; doi:10.1021/acs.est.5c16501)
Supplement: Supplementary file 1 [file es5c16501_si_001.zip › Supporting.Information/CFM2025.Table1/HFAlcohols/Tetrafluoropropan-1-ol/cross-section_1.dat]

0.5	1.9599174240598677E-021
1.5	1.9712618197711005E-021
2.5	1.9828218843491930E-021
3.5	1.9946044562472725E-021
4.5	2.0066166969280825E-021
5.5	2.0188661120925594E-021
6.5	2.0313605747270252E-021
7.5	2.0441083501615134E-021
8.5	2.0571181233559675E-021
9.5	2.0703990286587828E-021
10.5	2.0839606823140376E-021
11.5	2.0978132180303734E-021
12.5	2.1119673259667717E-021
13.5	2.1264342955392825E-021
14.5	2.1412260625093942E-021
15.5	2.1563552608804064E-021
16.5	2.1718352802047756E-021
17.5	2.1876803289947004E-021
18.5	2.2039055050328944E-021
19.5	2.2205268735032512E-021
20.5	2.2375615540057516E-021
21.5	2.2550278176906618E-021
22.5	2.2729451959492925E-021
23.5	2.2913346023388742E-021
24.5	2.3102184697054243E-021
25.5	2.3296209048110291E-021
26.5	2.3495678631829673E-021
27.5	2.3700873473971129E-021
28.5	2.3912096326064872E-021
29.5	2.4129675238519634E-021
30.5	2.4353966505767195E-021
31.5	2.4585358048481542E-021
32.5	2.4824273311202277E-021
33.5	2.5071175770093171E-021
34.5	2.5326574165894527E-021
35.5	2.5591028602444049E-021
36.5	2.5865157682820743E-021
37.5	2.6149646895016176E-021
38.5	2.6445258509426388E-021
39.5	2.6752843314527545E-021
40.5	2.7073354599029653E-021
41.5	2.7407864894200808E-021
42.5	2.7757586126486051E-021
43.5	2.8123894008287900E-021
44.5	2.8508357727904638E-021
45.5	2.8912776307540794E-021
46.5	2.9339223407977236E-021
47.5	2.9790102907685213E-021
48.5	3.0268218326218645E-021
49.5	3.0776860172545301E-021
50.5	3.1319916687585191E-021
51.5	3.1902015374407813E-021
52.5	3.2528705399622465E-021
53.5	3.3206694744302104E-021
54.5	3.3944161384316848E-021
55.5	3.4751165536418497E-021
56.5	3.5640201237214554E-021
57.5	3.6626941902637291E-021
58.5	3.7731258538836414E-021
59.5	3.8978624591141280E-021
60.5	4.0402073169998230E-021
61.5	4.2044947231953638E-021
62.5	4.3964787989406182E-021
63.5	4.6238842272899533E-021
64.5	4.8971811044243330E-021
65.5	5.2306499477044371E-021
66.5	5.6437604098051538E-021
67.5	6.1626930816889524E-021
68.5	6.8212053218875244E-021
69.5	7.6583102487309822E-021
70.5	8.7062272158397748E-021
71.5	9.9556618398628679E-021
72.5	1.1286678129981979E-020
73.5	1.2400042260784345E-020
74.5	1.2892581776641800E-020
75.5	1.2563819651002283E-020
76.5	1.1622327189358824E-020
77.5	1.0472615295926416E-020
78.5	9.4113594052712008E-021
79.5	8.5565785155893333E-021
80.5	7.9173369563696336E-021
81.5	7.4622782119217519E-021
82.5	7.1537752098352249E-021
83.5	6.9597187751303209E-021
84.5	6.8557689939670358E-021
85.5	6.8245058468583104E-021
86.5	6.8539609718185368E-021
87.5	6.9363128450014356E-021
88.5	7.0669133891888799E-021
89.5	7.2436260007154566E-021
90.5	7.4664158962267144E-021
91.5	7.7371404800406868E-021
92.5	8.0595052304178309E-021
93.5	8.4391692116765808E-021
94.5	8.8840020517195395E-021
95.5	9.4045122393148100E-021
96.5	1.0014487137155180E-020
97.5	1.0731911172966975E-020
98.5	1.1580264215361148E-020
99.5	1.2590352455499480E-020
100.5	1.3802896060168669E-020
101.5	1.5272199126201582E-020
102.5	1.7071362452362346E-020
103.5	1.9299655023752928E-020
104.5	2.2092760597992658E-020
105.5	2.5636397427168940E-020
106.5	3.0182474357256522E-020
107.5	3.6062292081363350E-020
108.5	4.3677840588198952E-020
109.5	5.3418944576423964E-020
110.5	6.5391150539477002E-020
111.5	7.8798791780199972E-020
112.5	9.1103958377104979E-020
113.5	9.8108557900424620E-020
114.5	9.6550802702230404E-020
115.5	8.7263382160831605E-020
116.5	7.4294585339517957E-020
117.5	6.1389092470203214E-020
118.5	5.0369376188002117E-020
119.5	4.1606329724107025E-020
120.5	3.4840426492619349E-020
121.5	2.9659404581737097E-020
122.5	2.5683271360884373E-020
123.5	2.2610685698603561E-020
124.5	2.0215960528896351E-020
125.5	1.8333581215540388E-020
126.5	1.6842692895544644E-020
127.5	1.5654719061628180E-020
128.5	1.4704238214514344E-020
129.5	1.3942470987183911E-020
130.5	1.3332680706591272E-020
131.5	1.2846926912207228E-020
132.5	1.2463762792345255E-020
133.5	1.2166589670633185E-020
134.5	1.1942470526923774E-020
135.5	1.1781266434323780E-020
136.5	1.1675002147460380E-020
137.5	1.1617395895969419E-020
138.5	1.1603508067665963E-020
139.5	1.1629476902833693E-020
140.5	1.1692318584438517E-020
141.5	1.1789775549960469E-020
142.5	1.1920201371823287E-020
143.5	1.2082473760395638E-020
144.5	1.2275929544499864E-020
145.5	1.2500317156849501E-020
146.5	1.2755763386398759E-020
147.5	1.3042752088631467E-020
148.5	1.3362113261773894E-020
149.5	1.3715021469117729E-020
150.5	1.4103003065102096E-020
151.5	1.4527952104380594E-020
152.5	1.4992155210967512E-020
153.5	1.5498326087723641E-020
154.5	1.6049650783768139E-020
155.5	1.6649845340564661E-020
156.5	1.7303228044218360E-020
157.5	1.8014809269939129E-020
158.5	1.8790402878367588E-020
159.5	1.9636764399605484E-020
160.5	2.0561762940917140E-020
161.5	2.1574596050616976E-020
162.5	2.2686059911325557E-020
163.5	2.3908891580188089E-020
164.5	2.5258206068762951E-020
165.5	2.6752059639255473E-020
166.5	2.8412182942275436E-020
167.5	3.0264945255366870E-020
168.5	3.2342636658313931E-020
169.5	3.4685192258563018E-020
170.5	3.7342536931617630E-020
171.5	4.0377807687003325E-020
172.5	4.3871822006040863E-020
173.5	4.7929309415577420E-020
174.5	5.2687597005111958E-020
175.5	5.8328560011658517E-020
176.5	6.5094441626459295E-020
177.5	7.3306779988851144E-020
178.5	8.3382853098482100E-020
179.5	9.5830027405564261E-020
180.5	1.1116360064660887E-019
181.5	1.2962785653620326E-019
182.5	1.5055698616417284E-019
183.5	1.7149994190742247E-019
184.5	1.8830960168297203E-019
185.5	1.9787914763115751E-019
186.5	2.0150436002777897E-019
187.5	2.0402603221930435E-019
188.5	2.1018200865560798E-019
189.5	2.2296512976870261E-019
190.5	2.4422026879107203E-019
191.5	2.7565827149082191E-019
192.5	3.1955101897700882E-019
193.5	3.7912957242737454E-019
194.5	4.5872083308915943E-019
195.5	5.6332685823856948E-019
196.5	6.9670442868055537E-019
197.5	8.5611562208896969E-019
198.5	1.0224872407336336E-018
199.5	1.1522835918286306E-018
200.5	1.1918801477371255E-018
201.5	1.1209012729242346E-018
202.5	9.7341366455177908E-019
203.5	8.0370376453562096E-019
204.5	6.4836039558744774E-019
205.5	5.2060113347559791E-019
206.5	4.2038803316967516E-019
207.5	3.4307150894428837E-019
208.5	2.8347096724774449E-019
209.5	2.3721243731903574E-019
210.5	2.0093857872273017E-019
211.5	1.7216548770256965E-019
212.5	1.4907704714652875E-019
213.5	1.3034530467855874E-019
214.5	1.1499356188981022E-019
215.5	1.0229736712451091E-019
216.5	9.1714389835672397E-020
217.5	8.2835069492621355E-020
218.5	7.5347885398290505E-020
219.5	6.9014876432510737E-020
220.5	6.3654403646483001E-020
221.5	5.9129130544197158E-020
222.5	5.5337892959565608E-020
223.5	5.2210633043267589E-020
224.5	4.9705946218989844E-020
225.5	4.7811068933689683E-020
226.5	4.6544291557625606E-020
227.5	4.5959644308110861E-020
228.5	4.6152729717944159E-020
229.5	4.7263280089848012E-020
230.5	4.9460907201146919E-020
231.5	5.2879598914809786E-020
232.5	5.7434218717426103E-020
233.5	6.2463933286381687E-020
234.5	6.6400672294848682E-020
235.5	6.7208482942716044E-020
236.5	6.3961523444800984E-020
237.5	5.7791427979752990E-020
238.5	5.0729153835582070E-020
239.5	4.4214883453676057E-020
240.5	3.8798861514679012E-020
241.5	3.4504527589242176E-020
242.5	3.1165541238155099E-020
243.5	2.8590317639892162E-020
244.5	2.6617972112502276E-020
245.5	2.5128731440368970E-020
246.5	2.4039927299739738E-020
247.5	2.3299518224025595E-020
248.5	2.2880969922496659E-020
249.5	2.2780458115208891E-020
250.5	2.3016550610214561E-020
251.5	2.3632425777855287E-020
252.5	2.4700724264421648E-020
253.5	2.6330898199314874E-020
254.5	2.8677657452639748E-020
255.5	3.1944915096361305E-020
256.5	3.6368090585067406E-020
257.5	4.2131294764466490E-020
258.5	4.9135936246110988E-020
259.5	5.6555289646483288E-020
260.5	6.2434121299326443E-020
261.5	6.4269375269879485E-020
262.5	6.0981666079629719E-020
263.5	5.4031320052716987E-020
264.5	4.5936920494037971E-020
265.5	3.8456553537411701E-020
266.5	3.2250899275167407E-020
267.5	2.7338984737707283E-020
268.5	2.3510133899168763E-020
269.5	2.0522847121077921E-020
270.5	1.8171416639840607E-020
271.5	1.6297313231572812E-020
272.5	1.4782976109473625E-020
273.5	1.3542290916075768E-020
274.5	1.2512164653460215E-020
275.5	1.1646071746906587E-020
276.5	1.0909374432185508E-020
277.5	1.0276000984503592E-020
278.5	9.7261011076244259E-021
279.5	9.2443873033469128E-021
280.5	8.8189539504581417E-021
281.5	8.4404292217550783E-021
282.5	8.1013600854875735E-021
283.5	7.7957617780470256E-021
284.5	7.5187843712653635E-021
285.5	7.2664635040297082E-021
286.5	7.0355322021090198E-021
287.5	6.8232774703834155E-021
288.5	6.6274300139393874E-021
289.5	6.4460787007207958E-021
290.5	6.2776036678575802E-021
291.5	6.1206235980072526E-021
292.5	5.9739538547117636E-021
293.5	5.8365730054444386E-021
294.5	5.7075958726960708E-021
295.5	5.5862517027987538E-021
296.5	5.4718663749938409E-021
297.5	5.3638478217015093E-021
298.5	5.2616740178596167E-021
299.5	5.1648830388749060E-021
300.5	5.0730647949210511E-021
301.5	4.9858541325616949E-021
302.5	4.9029250592259827E-021
303.5	4.8239858965419532E-021
304.5	4.7487752083895630E-021
305.5	4.6770583813785991E-021
306.5	4.6086247612901888E-021
307.5	4.5432852704197847E-021
308.5	4.4808704490069385E-021
309.5	4.4212288801329025E-021
310.5	4.3642259726252574E-021
311.5	4.3097430916525891E-021
312.5	4.2576770429610503E-021
313.5	4.2079399354872940E-021
314.5	4.1604594701969923E-021
315.5	4.1151797329527762E-021
316.5	4.0720626095879672E-021
317.5	4.0310899973742619E-021
318.5	3.9922670664437918E-021
319.5	3.9556269389556264E-021
320.5	3.9212373199896242E-021
321.5	3.8892098574944409E-021
322.5	3.8597133651795377E-021
323.5	3.8329925604812283E-021
324.5	3.8093947050699625E-021
325.5	3.7894075205293520E-021
326.5	3.7737128929258707E-021
327.5	3.7632616380296980E-021
328.5	3.7593730763869071E-021
329.5	3.7638536192195580E-021
330.5	3.7790950948384609E-021
331.5	3.8080164771442926E-021
332.5	3.8534716140308781E-021
333.5	3.9162867060562913E-021
334.5	3.9907776868067523E-021
335.5	4.0585452667637469E-021
336.5	4.0888006661767302E-021
337.5	4.0571015959151963E-021
338.5	3.9688869131131297E-021
339.5	3.8537111969015947E-021
340.5	3.7393497654078757E-021
341.5	3.6394784039869455E-021
342.5	3.5569642012452524E-021
343.5	3.4899364570855811E-021
344.5	3.4353568140042446E-021
345.5	3.3904117608011641E-021
346.5	3.3528663685469610E-021
347.5	3.3210460495703359E-021
348.5	3.2937233002348745E-021
349.5	3.2700032946565510E-021
350.5	3.2492323791203314E-021
351.5	3.2309306307431140E-021
352.5	3.2147437591651962E-021
353.5	3.2004092125724745E-021
354.5	3.1877323447293843E-021
355.5	3.1765696175933408E-021
356.5	3.1668167192338063E-021
357.5	3.1584001364311956E-021
358.5	3.1512711817814533E-021
359.5	3.1454017910931076E-021
360.5	3.1407816228954053E-021
361.5	3.1374161403015348E-021
362.5	3.1353254586439321E-021
363.5	3.1345438153893883E-021
364.5	3.1351195721154608E-021
365.5	3.1371156988010477E-021
366.5	3.1406107232587234E-021
367.5	3.1457001567925712E-021
368.5	3.1524984338925550E-021
369.5	3.1611414313674720E-021
370.5	3.1717896630749460E-021
371.5	3.1846322828128477E-021
372.5	3.1998920729388978E-021
373.5	3.2178316536250829E-021
374.5	3.2387612222928339E-021
375.5	3.2630482314861008E-021
376.5	3.2911295456438759E-021
377.5	3.3235267962233677E-021
378.5	3.3608658993676559E-021
379.5	3.4039020381435987E-021
380.5	3.4535518820545480E-021
381.5	3.5109354783670562E-021
382.5	3.5774311889553120E-021
383.5	3.6547483910477389E-021
384.5	3.7450246020412147E-021
385.5	3.8509565142799322E-021
386.5	3.9759785634983984E-021
387.5	4.1245087358749494E-021
388.5	4.3022902482373162E-021
389.5	4.5168707302046768E-021
390.5	4.7782789873821052E-021
391.5	5.0999841531741005E-021
392.5	5.5002506861159894E-021
393.5	6.0040217072464029E-021
394.5	6.6454249513056295E-021
395.5	7.4707558665358467E-021
396.5	8.5409519419690911E-021
397.5	9.9301348802238381E-021
398.5	1.1710743572126538E-020
399.5	1.3904256579899704E-020
400.5	1.6368619189261586E-020
401.5	1.8642377354740229E-020
402.5	1.9952748659597597E-020
403.5	1.9686099482346629E-020
404.5	1.7979230528703660E-020
405.5	1.5574845402587122E-020
406.5	1.3171099451519700E-020
407.5	1.1111959030120703E-020
408.5	9.4697920571300982E-021
409.5	8.1978741335941217E-021
410.5	7.2200887979086595E-021
411.5	6.4659178633378486E-021
412.5	5.8793308784595083E-021
413.5	5.4183269496070215E-021
414.5	5.0520881248629118E-021
415.5	4.7581030677918827E-021
416.5	4.5198653968441674E-021
417.5	4.3251759489669932E-021
418.5	4.1649303166140178E-021
419.5	4.0322624832319734E-021
420.5	3.9219403632028761E-021
421.5	3.8299371123072047E-021
422.5	3.7531247877421245E-021
423.5	3.6890534773348340E-021
424.5	3.6357905472469945E-021
425.5	3.5918025488520328E-021
426.5	3.5558676958744711E-021
427.5	3.5270104815977995E-021
428.5	3.5044525110641170E-021
429.5	3.4875753512893097E-021
430.5	3.4758924056292607E-021
431.5	3.4690276651058482E-021
432.5	3.4666997929152006E-021
433.5	3.4687104350734752E-021
434.5	3.4749359726034702E-021
435.5	3.4853221752606274E-021
436.5	3.4998814094813633E-021
437.5	3.5186922131773463E-021
438.5	3.5419011921856262E-021
439.5	3.5697273303542996E-021
440.5	3.6024689494463596E-021
441.5	3.6405137190922058E-021
442.5	3.6843523160448689E-021
443.5	3.7345965853510999E-021
444.5	3.7920033898994208E-021
445.5	3.8575057857415036E-021
446.5	3.9322537810141387E-021
447.5	4.0176678024630423E-021
448.5	4.1155092177042777E-021
449.5	4.2279740100263974E-021
450.5	4.3578182244210402E-021
451.5	4.5085274707709397E-021
452.5	4.6845481379898697E-021
453.5	4.8916058602021905E-021
454.5	5.1371483563312107E-021
455.5	5.4309666154299068E-021
456.5	5.7860723276718709E-021
457.5	6.2199415360858768E-021
458.5	6.7562716648650242E-021
459.5	7.4274238599417816E-021
460.5	8.2776732861182726E-021
461.5	9.3670798982618180E-021
462.5	1.0774704322899345E-020
463.5	1.2596737373568008E-020
464.5	1.4927269983535149E-020
465.5	1.7794488278255551E-020
466.5	2.1014790359235238E-020
467.5	2.3990454382978718E-020
468.5	2.5719099523136476E-020
469.5	2.5402882788872034E-020
470.5	2.3216909937151842E-020
471.5	2.0124267580834485E-020
472.5	1.7031921439696387E-020
473.5	1.4387357929286584E-020
474.5	1.2285119956767066E-020
475.5	1.0664827141649324E-020
476.5	9.4277912155945173E-021
477.5	8.4825421278842943E-021
478.5	7.7564114555297111E-021
479.5	7.1949525283778541E-021
480.5	6.7582491288986845E-021
481.5	6.4171822024178379E-021
482.5	6.1504418450640069E-021
483.5	5.9423234077961607E-021
484.5	5.7811539054126621E-021
485.5	5.6581810603466773E-021
486.5	5.5667896950862364E-021
487.5	5.5019466157753650E-021
488.5	5.4598046288689148E-021
489.5	5.4374178204948132E-021
490.5	5.4325352095981411E-021
491.5	5.4434501430296340E-021
492.5	5.4688897846654792E-021
493.5	5.5079338128254140E-021
494.5	5.5599547059727171E-021
495.5	5.6245742555564084E-021
496.5	5.7016325248369315E-021
497.5	5.7911665932742076E-021
498.5	5.8933972354570030E-021
499.5	6.0087222822093410E-021
500.5	6.1377158689010702E-021
501.5	6.2811331412372863E-021
502.5	6.4399202978892130E-021
503.5	6.6152301300735536E-021
504.5	6.8084434937915874E-021
505.5	7.0211974422368983E-021
506.5	7.2554210756752086E-021
507.5	7.5133805584500079E-021
508.5	7.7977352375279997E-021
509.5	8.1116074124594062E-021
510.5	8.4586691036888373E-021
511.5	8.8432502141105165E-021
512.5	9.2704738735772323E-021
513.5	9.7464266323641032E-021
514.5	1.0278373718277860E-020
515.5	1.0875033066615489E-020
516.5	1.1546926667677459E-020
517.5	1.2306834529080014E-020
518.5	1.3170386066249917E-020
519.5	1.4156837267494660E-020
520.5	1.5290101396704890E-020
521.5	1.6600129089239363E-020
522.5	1.8124774644637942E-020
523.5	1.9912345350346296E-020
524.5	2.2025118922547913E-020
525.5	2.4544243580821156E-020
526.5	2.7576622867641176E-020
527.5	3.1264651141399223E-020
528.5	3.5800011308142166E-020
529.5	4.1443121518242971E-020
530.5	4.8549975487588001E-020
531.5	5.7607233566065951E-020
532.5	6.9272038867476303E-020
533.5	8.4398515649117987E-020
534.5	1.0399224501148345E-019
535.5	1.2893754459059660E-019
536.5	1.5917804342971458E-019
537.5	1.9200765954716449E-019
538.5	2.2014609673403915E-019
539.5	2.3305211959581155E-019
540.5	2.2445557547823746E-019
541.5	1.9869197915910715E-019
542.5	1.6620156947594440E-019
543.5	1.3523071454365440E-019
544.5	1.0929373828152180E-019
545.5	8.8817855986744064E-020
546.5	7.3019016868541730E-020
547.5	6.0883173378493780E-020
548.5	5.1518455404931223E-020
549.5	4.4229791207764515E-020
550.5	3.8500223106968183E-020
551.5	3.3951568503616985E-020
552.5	3.0307850063716107E-020
553.5	2.7366811332748299E-020
554.5	2.4979139383258910E-020
555.5	2.3033701425007994E-020
556.5	2.1447146348626865E-020
557.5	2.0156584434439355E-020
558.5	1.9114418439559370E-020
559.5	1.8284681112646746E-020
560.5	1.7640437192100927E-020
561.5	1.7161949456810357E-020
562.5	1.6835406231540616E-020
563.5	1.6652075976820676E-020
564.5	1.6607803452085798E-020
565.5	1.6702798744243890E-020
566.5	1.6941700579907415E-020
567.5	1.7333923072635024E-020
568.5	1.7894324295051526E-020
569.5	1.8644269972476528E-020
570.5	1.9613211273618786E-020
571.5	2.0840958931203044E-020
572.5	2.2380926075715292E-020
573.5	2.4304741529048231E-020
574.5	2.6708818095586791E-020
575.5	2.9723705956777433E-020
576.5	3.3527349971966887E-020
577.5	3.8363578397925122E-020
578.5	4.4566838215875516E-020
579.5	5.2592013271397280E-020
580.5	6.3040369178060272E-020
581.5	7.6649825832070904E-020
582.5	9.4160302170941481E-020
583.5	1.1585240187954288E-019
584.5	1.4046580468628817E-019
585.5	1.6362296152713042E-019
586.5	1.7767450559946873E-019
587.5	1.7609285284046582E-019
588.5	1.5965060934410247E-019
589.5	1.3560189285668340E-019
590.5	1.1117176140895793E-019
591.5	9.0073943864042890E-020
592.5	7.3175659761767241E-020
593.5	6.0053552507753186E-020
594.5	4.9946112243379544E-020
595.5	4.2134584564863029E-020
596.5	3.6044033364615275E-020
597.5	3.1242301358750999E-020
598.5	2.7411960187486486E-020
599.5	2.4321068636856998E-020
600.5	2.1799552865837139E-020
601.5	1.9721719621762132E-020
602.5	1.7993749285733812E-020
603.5	1.6544858047394304E-020
604.5	1.5321059819638097E-020
605.5	1.4280742984229424E-020
606.5	1.3391510164112250E-020
607.5	1.2627899783487408E-020
608.5	1.1969727306966377E-020
609.5	1.1400865643463952E-020
610.5	1.0908339726282962E-020
611.5	1.0481648087731726E-020
612.5	1.0112250105410665E-020
613.5	9.7931754049749270E-021
614.5	9.5187242682632818E-021
615.5	9.2842365581737325E-021
616.5	9.0859127996210589E-021
617.5	8.9206754355599863E-021
618.5	8.7860614419960489E-021
619.5	8.6801398014945544E-021
620.5	8.6014490537259156E-021
621.5	8.5489514411790765E-021
622.5	8.5220011744861738E-021
623.5	8.5203251467292799E-021
624.5	8.5440150988368334E-021
625.5	8.5935308334396593E-021
626.5	8.6697146387449787E-021
627.5	8.7738176601983103E-021
628.5	8.9075395902742470E-021
629.5	9.0730837859642330E-021
630.5	9.2732308312054637E-021
631.5	9.5114347180591859E-021
632.5	9.7919473348189188E-021
633.5	1.0119978972870485E-020
634.5	1.0501905311622923E-020
635.5	1.0945535120505350E-020
636.5	1.1460458176919721E-020
637.5	1.2058500296471061E-020
638.5	1.2754322878976042E-020
639.5	1.3566219438089622E-020
640.5	1.4517183368233132E-020
641.5	1.5636352949422870E-020
642.5	1.6960986124771187E-020
643.5	1.8539185991111759E-020
644.5	2.0433698268373914E-020
645.5	2.2727247441437803E-020
646.5	2.5530082856772038E-020
647.5	2.8990674319814704E-020
648.5	3.3310788652685306E-020
649.5	3.8766304394244938E-020
650.5	4.5734443226093225E-020
651.5	5.4724724899215574E-020
652.5	6.6399764776707312E-020
653.5	8.1540660408601606E-020
654.5	1.0083716109995124E-019
655.5	1.2425526792215734E-019
656.5	1.4971404299062877E-019
657.5	1.7158346572793025E-019
658.5	1.8167073790960636E-019
659.5	1.7504675435545386E-019
660.5	1.5501904262902533E-019
661.5	1.2969484079178447E-019
662.5	1.0551284166438197E-019
663.5	8.5230617519362974E-020
664.5	6.9192281704606325E-020
665.5	5.6791376311554891E-020
666.5	4.7238891520344108E-020
667.5	3.9839683577344198E-020
668.5	3.4051467219457254E-020
669.5	2.9470554356684700E-020
670.5	2.5801281746145222E-020
671.5	2.2827518898008845E-020
672.5	2.0390449844267832E-020
673.5	1.8372350611263900E-020
674.5	1.6685047268858897E-020
675.5	1.5261769309305842E-020
676.5	1.4051393741653365E-020
677.5	1.3014354966590204E-020
678.5	1.2119714380073552E-020
679.5	1.1343040913938689E-020
680.5	1.0664862700101183E-020
681.5	1.0069524463310543E-020
682.5	9.5443358661317235E-021
683.5	9.0789305265429392E-021
684.5	8.6647790615697327E-021
685.5	8.2948158167660240E-021
686.5	7.9631502849224876E-021
687.5	7.6648421776693318E-021
688.5	7.3957247498714713E-021
689.5	7.1522650032848441E-021
690.5	6.9314522980771309E-021
691.5	6.7307090106552207E-021
692.5	6.5478184230010258E-021
693.5	6.3808661719051929E-021
694.5	6.2281924380329463E-021
695.5	6.0883526938476415E-021
696.5	5.9600853125395794E-021
697.5	5.8422847078649408E-021
698.5	5.7339789566099974E-021
699.5	5.6343110727267618E-021
700.5	5.5425232708208553E-021
701.5	5.4579436882915593E-021
702.5	5.3799751387333225E-021
703.5	5.3080855507360642E-021
704.5	5.2417998108952694E-021
705.5	5.1806927814033619E-021
706.5	5.1243833038968873E-021
707.5	5.0725290344737311E-021
708.5	5.0248219816632725E-021
709.5	4.9809846409448660E-021
710.5	4.9407666371902608E-021
711.5	4.9039418009567916E-021
712.5	4.8703056165126855E-021
713.5	4.8396729893330300E-021
714.5	4.8118762889623687E-021
715.5	4.7867636299138668E-021
716.5	4.7641973589190874E-021
717.5	4.7440527215606783E-021
718.5	4.7262166852769893E-021
719.5	4.7105868990560988E-021
720.5	4.6970707729452904E-021
721.5	4.6855846628790610E-021
722.5	4.6760531483462411E-021
723.5	4.6684083921347475E-021
724.5	4.6625895728589973E-021
725.5	4.6585423822313140E-021
726.5	4.6562185801175668E-021
727.5	4.6555756013472292E-021
728.5	4.6565762090518304E-021
729.5	4.6591881900032787E-021
730.5	4.6633840880307376E-021
731.5	4.6691409721256797E-021
732.5	4.6764402363109512E-021
733.5	4.6852674287610631E-021
734.5	4.6956121080259986E-021
735.5	4.7074677245366480E-021
736.5	4.7208315258630386E-021
737.5	4.7357044844620019E-021
738.5	4.7520912468936656E-021
739.5	4.7700001037103016E-021
740.5	4.7894429794303468E-021
741.5	4.8104354422081502E-021
742.5	4.8329967329993408E-021
743.5	4.8571498142053561E-021
744.5	4.8829214379615195E-021
745.5	4.9103422344135397E-021
746.5	4.9394468205100020E-021
747.5	4.9702739300260668E-021
748.5	5.0028665657285571E-021
749.5	5.0372721747977947E-021
750.5	5.0735428488398438E-021
751.5	5.1117355500573163E-021
752.5	5.1519123654009621E-021
753.5	5.1941407908018281E-021
754.5	5.2384940478888551E-021
755.5	5.2850514359342870E-021
756.5	5.3338987221444446E-021
757.5	5.3851285738324952E-021
758.5	5.4388410364796999E-021
759.5	5.4951440622206450E-021
760.5	5.5541540938849932E-021
761.5	5.6159967104047993E-021
762.5	5.6808073401644457E-021
763.5	5.7487320497449416E-021
764.5	5.8199284165127156E-021
765.5	5.8945664946453713E-021
766.5	5.9728298854969700E-021
767.5	6.0549169247114974E-021
768.5	6.1410420002281540E-021
769.5	6.2314370173256576E-021
770.5	6.3263530291714787E-021
771.5	6.4260620540316403E-021
772.5	6.5308591034241963E-021
773.5	6.6410644491442494E-021
774.5	6.7570261613467274E-021
775.5	6.8791229548603174E-021
776.5	7.0077673867618235E-021
777.5	7.1434094551337482E-021
778.5	7.2865406570651761E-021
779.5	7.4376985735874757E-021
780.5	7.5974720606691056E-021
781.5	7.7665071390047147E-021
782.5	7.9455136915864597E-021
783.5	8.1352730975140085E-021
784.5	8.3366469538958992E-021
785.5	8.5505870659047039E-021
786.5	8.7781469191812268E-021
787.5	9.0204948902297265E-021
788.5	9.2789295009620731E-021
789.5	9.5548970853561338E-021
790.5	9.8500123121188514E-021
791.5	1.0166082100901186E-020
792.5	1.0505133585639478E-020
793.5	1.0869446922985713E-020
794.5	1.1261593924309143E-020
795.5	1.1684483716541323E-020
796.5	1.2141416923498471E-020
797.5	1.2636150222800815E-020
798.5	1.3172973597423172E-020
799.5	1.3756803196389452E-020
800.5	1.4393293488036276E-020
801.5	1.5088973388305591E-020
802.5	1.5851412352974798E-020
803.5	1.6689424142744233E-020
804.5	1.7613318250557468E-020
805.5	1.8635212026248838E-020
806.5	1.9769420632488680E-020
807.5	2.1032947526000893E-020
808.5	2.2446105762090341E-020
809.5	2.4033310908549136E-020
810.5	2.5824100947245064E-020
811.5	2.7854459025285546E-020
812.5	3.0168543929964327E-020
813.5	3.2820974620946006E-020
814.5	3.5879874910537325E-020
815.5	3.9430971198879299E-020
816.5	4.3583163138297276E-020
817.5	4.8476173604381898E-020
818.5	5.4291158421642632E-020
819.5	6.1265556374747365E-020
820.5	6.9714032568801030E-020
821.5	8.0058149712309530E-020
822.5	9.2868352640687436E-020
823.5	1.0892264747563429E-019
824.5	1.2928578609604049E-019
825.5	1.5540706195642476E-019
826.5	1.8921334905645274E-019
827.5	2.3310944787594859E-019
828.5	2.8963087226240954E-019
829.5	3.6014837324702530E-019
830.5	4.4164865390568133E-019
831.5	5.2152866235526369E-019
832.5	5.7552389225496531E-019
833.5	5.7962812939301483E-019
834.5	5.3176126988187024E-019
835.5	4.5397315062309610E-019
836.5	3.7166859206651487E-019
837.5	2.9923422752390841E-019
838.5	2.4073806361785149E-019
839.5	1.9519055762997644E-019
840.5	1.6011145889467263E-019
841.5	1.3304145844477444E-019
842.5	1.1197965897723236E-019
843.5	9.5412109066803987E-020
844.5	8.2224350743729620E-020
845.5	7.1601992059084801E-020
846.5	6.2948427932021371E-020
847.5	5.5823354032212940E-020
848.5	4.9898629034329117E-020
849.5	4.4927052636119470E-020
850.5	4.0720333580118463E-020
851.5	3.7133481843350015E-020
852.5	3.4053671273511579E-020
853.5	3.1392220433115554E-020
854.5	2.9078761696612893E-020
855.5	2.7056958464556106E-020
856.5	2.5281327663814306E-020
857.5	2.3714858975260730E-020
858.5	2.2327213966882567E-020
859.5	2.1093351387276045E-020
860.5	1.9992468584056109E-020
861.5	1.9007179559688518E-020
862.5	1.8122871716978791E-020
863.5	1.7327198671129940E-020
864.5	1.6609677505687319E-020
865.5	1.5961366815337769E-020
866.5	1.5374607695955024E-020
867.5	1.4842814126031755E-020
868.5	1.4360302363287877E-020
869.5	1.3922151358575076E-020
870.5	1.3524087981372832E-020
871.5	1.3162392211315654E-020
872.5	1.2833818489574463E-020
873.5	1.2535530223473878E-020
874.5	1.2265045056772283E-020
875.5	1.2020189000335504E-020
876.5	1.1799057896028455E-020
877.5	1.1599984984873098E-020
878.5	1.1421513587209849E-020
879.5	1.1262374091655867E-020
880.5	1.1121464601690562E-020
881.5	1.0997834711874934E-020
882.5	1.0890671986347346E-020
883.5	1.0799290795270844E-020
884.5	1.0723123234231287E-020
885.5	1.0661711910314834E-020
886.5	1.0614704429252670E-020
887.5	1.0581849462704636E-020
888.5	1.0562994315245410E-020
889.5	1.0558083948490143E-020
890.5	1.0567161456500939E-020
891.5	1.0590370023555472E-020
892.5	1.0627956433967730E-020
893.5	1.0680276245471182E-020
894.5	1.0747800784445003E-020
895.5	1.0831126175022603E-020
896.5	1.0930984677332440E-020
897.5	1.1048258685836917E-020
898.5	1.1183997830805273E-020
899.5	1.1339439739307938E-020
900.5	1.1516035153128967E-020
901.5	1.1715478277991410E-020
902.5	1.1939743462459996E-020
903.5	1.2191129590409089E-020
904.5	1.2472313937536876E-020
905.5	1.2786417716372791E-020
906.5	1.3137086151277400E-020
907.5	1.3528586733924298E-020
908.5	1.3965930378007718E-020
909.5	1.4455021612948975E-020
910.5	1.5002845861087210E-020
911.5	1.5617704415986974E-020
912.5	1.6309511243977715E-020
913.5	1.7090170544093295E-020
914.5	1.7974060669031358E-020
915.5	1.8978659327884936E-020
916.5	2.0125358131030967E-020
917.5	2.1440533232661277E-020
918.5	2.2956965660471806E-020
919.5	2.4715743759632026E-020
920.5	2.6768836804313893E-020
921.5	2.9182611860160511E-020
922.5	3.2042688048997127E-020
923.5	3.5460701351566876E-020
924.5	3.9583812317036231E-020
925.5	4.4608152998606678E-020
926.5	5.0797884334855850E-020
927.5	5.8512044423573182E-020
928.5	6.8241558471771782E-020
929.5	8.0657474812676189E-020
930.5	9.6665216466998146E-020
931.5	1.1743901748533536E-019
932.5	1.4435326916171412E-019
933.5	1.7859228082122037E-019
934.5	2.1999432331923451E-019
935.5	2.6467706533867899E-019
936.5	3.0246667603554741E-019
937.5	3.1897799923185406E-019
938.5	3.0611469435931568E-019
939.5	2.7029658870844575E-019
940.5	2.2582178934743045E-019
941.5	1.8370061329442693E-019
942.5	1.4851428392621797E-019
943.5	1.2074455259022246E-019
944.5	9.9292999707636862E-020
945.5	8.2777065504294600E-020
946.5	6.9988991988868932E-020
947.5	5.9989613884681591E-020
948.5	5.2080656146018407E-020
949.5	4.5750872488661154E-020
950.5	4.0626506766961250E-020
951.5	3.6432834361902950E-020
952.5	3.2966131687516756E-020
953.5	3.0073746142705777E-020
954.5	2.7640030445108738E-020
955.5	2.5576402942848476E-020
956.5	2.3814282213274538E-020
957.5	2.2300022977121762E-020
958.5	2.0991251810396940E-020
959.5	1.9854189059638233E-020
960.5	1.8861671647796770E-020
961.5	1.7991678712767645E-020
962.5	1.7226221495425273E-020
963.5	1.6550499650822261E-020
964.5	1.5952254287575602E-020
965.5	1.5421267617613779E-020
966.5	1.4948972842103848E-020
967.5	1.4528147634408382E-020
968.5	1.4152671538497511E-020
969.5	1.3817332617857321E-020
970.5	1.3517672338389661E-020
971.5	1.3249860344534733E-020
972.5	1.3010592766153902E-020
973.5	1.2797009167830500E-020
974.5	1.2606624358952464E-020
975.5	1.2437272119822023E-020
976.5	1.2287058536275836E-020
977.5	1.2154323123752881E-020
978.5	1.2037606298548656E-020
979.5	1.1935622046445697E-020
980.5	1.1847234867229188E-020
981.5	1.1771440252851220E-020
982.5	1.1707348098503907E-020
983.5	1.1654168558133776E-020
984.5	1.1611199945458473E-020
985.5	1.1577818353282557E-020
986.5	1.1553468721653025E-020
987.5	1.1537657132083842E-020
988.5	1.1529944142990106E-020
989.5	1.1529939012384458E-020
990.5	1.1537294679193735E-020
991.5	1.1551703395349895E-020
992.5	1.1572892917963502E-020
993.5	1.1600623185089988E-020
994.5	1.1634683410398003E-020
995.5	1.1674889541886609E-020
996.5	1.1721082038027176E-020
997.5	1.1773123921613243E-020
998.5	1.1830899077418447E-020
999.5	1.1894310764677720E-020
1000.5	1.1963280319573696E-020
1001.5	1.2037746026454491E-020
1002.5	1.2117662139534907E-020
1003.5	1.2202998039424875E-020
1004.5	1.2293737511058174E-020
1005.5	1.2389878131519215E-020
1006.5	1.2491430757935135E-020
1007.5	1.2598419107055205E-020
1008.5	1.2710879419414292E-020
1009.5	1.2828860202100746E-020
1010.5	1.2952422045145647E-020
1011.5	1.3081637507441946E-020
1012.5	1.3216591068905387E-020
1013.5	1.3357379146320638E-020
1014.5	1.3504110170988913E-020
1015.5	1.3656904726919693E-020
1016.5	1.3815895748899249E-020
1017.5	1.3981228780332698E-020
1018.5	1.4153062291302473E-020
1019.5	1.4331568057822851E-020
1020.5	1.4516931603805827E-020
1021.5	1.4709352707794415E-020
1022.5	1.4909045977074870E-020
1023.5	1.5116241492354685E-020
1024.5	1.5331185526798470E-020
1025.5	1.5554141343855611E-020
1026.5	1.5785390079001299E-020
1027.5	1.6025231711255715E-020
1028.5	1.6273986131154878E-020
1029.5	1.6531994312732713E-020
1030.5	1.6799619598049390E-020
1031.5	1.7077249103881785E-020
1032.5	1.7365295261392935E-020
1033.5	1.7664197500937692E-020
1034.5	1.7974424095663942E-020
1035.5	1.8296474179255326E-020
1036.5	1.8630879955062718E-020
1037.5	1.8978209116019470E-020
1038.5	1.9339067497168137E-020
1039.5	1.9714101985389244E-020
1040.5	2.0104003714066230E-020
1041.5	2.0509511574007861E-020
1042.5	2.0931416076049641E-020
1043.5	2.1370563605455629E-020
1044.5	2.1827861113638641E-020
1045.5	2.2304281298930418E-020
1046.5	2.2800868335301747E-020
1047.5	2.3318744216223153E-020
1048.5	2.3859115790468564E-020
1049.5	2.4423282577833587E-020
1050.5	2.5012645465753421E-020
1051.5	2.5628716403005687E-020
1052.5	2.6273129224484424E-020
1053.5	2.6947651761936973E-020
1054.5	2.7654199420173702E-020
1055.5	2.8394850427336447E-020
1056.5	2.9171863002254699E-020
1057.5	2.9987694722846205E-020
1058.5	3.0845024428306287E-020
1059.5	3.1746777046182331E-020
1060.5	3.2696151805456917E-020
1061.5	3.3696654381104371E-020
1062.5	3.4752133617536217E-020
1063.5	3.5866823602061912E-020
1064.5	3.7045392010199704E-020
1065.5	3.8292995829026610E-020
1066.5	3.9615345791229357E-020
1067.5	4.1018781131971350E-020
1068.5	4.2510356627106297E-020
1069.5	4.4097944302758149E-020
1070.5	4.5790352746427681E-020
1071.5	4.7597467629454813E-020
1072.5	4.9530417910544983E-020
1073.5	5.1601773284080191E-020
1074.5	5.3825779837030293E-020
1075.5	5.6218642681088972E-020
1076.5	5.8798866662874181E-020
1077.5	6.1587669302677963E-020
1078.5	6.4609484115631554E-020
1079.5	6.7892577766108098E-020
1080.5	7.1469811567612518E-020
1081.5	7.5379587327978470E-020
1082.5	7.9667030390914657E-020
1083.5	8.4385480279313101E-020
1084.5	8.9598383533373408E-020
1085.5	9.5381716961960170E-020
1086.5	1.0182711669658649E-019
1087.5	1.0904595521625017E-019
1088.5	1.1717470390219041E-019
1089.5	1.2638205612012489E-019
1090.5	1.3687848539373610E-019
1091.5	1.4892920482929653E-019
1092.5	1.6287192153727251E-019
1093.5	1.7914140605324527E-019
1094.5	1.9830380508494407E-019
1095.5	2.2110490916778144E-019
1096.5	2.4853829066330622E-019
1097.5	2.8194115575016215E-019
1098.5	3.2312687824384560E-019
1099.5	3.7455996828616246E-019
1100.5	4.3956116118380823E-019
1101.5	5.2246905395112640E-019
1102.5	6.2851331149673737E-019
1103.5	7.6275577325017684E-019
1104.5	9.2680972145369458E-019
1105.5	1.1120071414900602E-018
1106.5	1.2911952227378110E-018
1107.5	1.4195052320130819E-018
1108.5	1.4546195266717249E-018
1109.5	1.3872310963738448E-018
1110.5	1.2514970906041015E-018
1111.5	1.0987878965607815E-018
1112.5	9.6579076309095546E-019
1113.5	8.6745409456460638E-019
1114.5	8.0569893890611858E-019
1115.5	7.7807322472569661E-019
1116.5	7.8225726369454938E-019
1117.5	8.1784200791932128E-019
1118.5	8.8697982977109563E-019
1119.5	9.9465939706771859E-019
1120.5	1.1486441530193198E-018
1121.5	1.3583308065989358E-018
1122.5	1.6304577416171736E-018
1123.5	1.9578513422602832E-018
1124.5	2.2990723237263078E-018
1125.5	2.5635124390018285E-018
1126.5	2.6450667085467071E-018
1127.5	2.5110378918007160E-018
1128.5	2.2375027946981728E-018
1129.5	1.9354805941585352E-018
1130.5	1.6782993977875910E-018
1131.5	1.4941368760930909E-018
1132.5	1.3870962833751364E-018
1133.5	1.3536602782238459E-018
1134.5	1.3885554549904614E-018
1135.5	1.4818103187924930E-018
1136.5	1.6082201835538330E-018
1137.5	1.7159049513202607E-018
1138.5	1.7369695032024286E-018
1139.5	1.6353583021769350E-018
1140.5	1.4407875641816065E-018
1141.5	1.2160144463050365E-018
1142.5	1.0077861769663533E-018
1143.5	8.3455311164369060E-019
1144.5	6.9727913561770650E-019
1145.5	5.9042004723841592E-019
1146.5	5.0744028827607961E-019
1147.5	4.4271883784484279E-019
1148.5	3.9190599035691838E-019
1149.5	3.5177478278560766E-019
1150.5	3.1997080278462273E-019
1151.5	2.9478759930858901E-019
1152.5	2.7499467345951472E-019
1153.5	2.5971419644602881E-019
1154.5	2.4833602814681032E-019
1155.5	2.4046147214573210E-019
1156.5	2.3586877936834503E-019
1157.5	2.3449599977801323E-019
1158.5	2.3643904582098229E-019
1159.5	2.4196486875983387E-019
1160.5	2.5154166663792494E-019
1161.5	2.6589022793543877E-019
1162.5	2.8606288459186797E-019
1163.5	3.1355853952326198E-019
1164.5	3.5048152058343884E-019
1165.5	3.9974121571814873E-019
1166.5	4.6524756940253593E-019
1167.5	5.5193025430337191E-019
1168.5	6.6507718805503846E-019
1169.5	8.0778770025952767E-019
1170.5	9.7451928418450091E-019
1171.5	1.1403108421478848E-018
1172.5	1.2554965867724564E-018
1173.5	1.2685983559143489E-018
1174.5	1.1719087390096959E-018
1175.5	1.0096279637205643E-018
1176.5	8.3559562053651043E-019
1177.5	6.8134081668940752E-019
1178.5	5.5628040307837709E-019
1179.5	4.5869096383363389E-019
1180.5	3.8344677842697863E-019
1181.5	3.2536700821574688E-019
1182.5	2.8021075215059223E-019
1183.5	2.4476335465005794E-019
1184.5	2.1665941665302692E-019
1185.5	1.9417421218682016E-019
1186.5	1.7604958909872340E-019
1187.5	1.6136360543479401E-019
1188.5	1.4943709154212773E-019
1189.5	1.3976789007458383E-019
1190.5	1.3198493150009482E-019
1191.5	1.2581633359810532E-019
1192.5	1.2106746485293997E-019
1193.5	1.1760623501553138E-019
1194.5	1.1535383806717193E-019
1195.5	1.1427987988862810E-019
1196.5	1.1440137298704034E-019
1197.5	1.1578555607078074E-019
1198.5	1.1855696945649336E-019
1199.5	1.2290975795331086E-019
1200.5	1.2912685183583272E-019
1201.5	1.3760855629024267E-019
1202.5	1.4891416468350700E-019
1203.5	1.6382128018401899E-019
1204.5	1.8340763884760158E-019
1205.5	2.0915630775323773E-019
1206.5	2.4306828783098602E-019
1207.5	2.8771317513598830E-019
1208.5	3.4600387012454519E-019
1209.5	4.2015505132064922E-019
1210.5	5.0880368749860444E-019
1211.5	6.0155814780660873E-019
1212.5	6.7437051981615291E-019
1213.5	6.9724331026839443E-019
1214.5	6.5830540587503897E-019
1215.5	5.7615965045817781E-019
1216.5	4.8115293649699846E-019
1217.5	3.9396386268384079E-019
1218.5	3.2216142529534521E-019
1219.5	2.6580899748372091E-019
1220.5	2.2233488532180750E-019
1221.5	1.8884769120642927E-019
1222.5	1.6290061031196572E-019
1223.5	1.4261500329832050E-019
1224.5	1.2660219407401957E-019
1225.5	1.1384886004182522E-019
1226.5	1.0361657334297478E-019
1227.5	9.5365191862024166E-020
1228.5	8.8697522730691668E-020
1229.5	8.3320240363070738E-020
1230.5	7.9016531185395263E-020
1231.5	7.5627029073627244E-020
1232.5	7.3036608619718942E-020
1233.5	7.1165374620387841E-020
1234.5	6.9962745411033431E-020
1235.5	6.9403930097051350E-020
1236.5	6.9488398623937701E-020
1237.5	7.0240182833720921E-020
1238.5	7.1710062439306095E-020
1239.5	7.3979915059236283E-020
1240.5	7.7169777987335135E-020
1241.5	8.1448519878025906E-020
1242.5	8.7049497180440696E-020
1243.5	9.4293213367383199E-020
1244.5	1.0361980486514441E-019
1245.5	1.1563496524608587E-019
1246.5	1.3117293839052942E-019
1247.5	1.5137704365397659E-019
1248.5	1.7778485270613920E-019
1249.5	2.1236313880442308E-019
1250.5	2.5732449257357952E-019
1251.5	3.1430434326723093E-019
1252.5	3.8211360708482422E-019
1253.5	4.5255331431083249E-019
1254.5	5.0705710543829231E-019
1255.5	5.2302713525932422E-019
1256.5	4.9225942935738201E-019
1257.5	4.2950816224299519E-019
1258.5	3.5772433072204630E-019
1259.5	2.9220804666870148E-019
1260.5	2.3841862165360035E-019
1261.5	1.9628693873674707E-019
1262.5	1.6383844404480728E-019
1263.5	1.3889171900207786E-019
1264.5	1.1961161517973178E-019
1265.5	1.0459384324289205E-019
1266.5	9.2803658013873636E-020
1267.5	8.3489372035468304E-020
1268.5	7.6107304977739997E-020
1269.5	7.0265000223962715E-020
1270.5	6.5680680194576925E-020
1271.5	6.2155227871127682E-020
1272.5	5.9553432840054824E-020
1273.5	5.7792136685154726E-020
1274.5	5.6833765100767385E-020
1275.5	5.6684454671763798E-020
1276.5	5.7396601223226004E-020
1277.5	5.9076218634040498E-020
1278.5	6.1895996448968141E-020
1279.5	6.6115208352475967E-020
1280.5	7.2106995147449421E-020
1281.5	8.0390036893147301E-020
1282.5	9.1649817553814668E-020
1283.5	1.0670145638615394E-019
1284.5	1.2626700037989576E-019
1285.5	1.5030445975866171E-019
1286.5	1.7660219679140024E-019
1287.5	1.9917666030986430E-019
1288.5	2.0930275284104297E-019
1289.5	2.0169844846519460E-019
1290.5	1.7984381963081796E-019
1291.5	1.5235765955477750E-019
1292.5	1.2610419322587605E-019
1293.5	1.0402916387604567E-019
1294.5	8.6502665551186978E-020
1295.5	7.2878542526196117E-020
1296.5	6.2314608820254938E-020
1297.5	5.4068266098570781E-020
1298.5	4.7559806314265346E-020
1299.5	4.2357358246783297E-020
1300.5	3.8144338761965578E-020
1301.5	3.4689082992932381E-020
1302.5	3.1821150326870046E-020
1303.5	2.9414019106488365E-020
1304.5	2.7372771218384835E-020
1305.5	2.5625397356162071E-020
1306.5	2.4116652155845367E-020
1307.5	2.2803686319397241E-020
1308.5	2.1652916128668441E-020
1309.5	2.0637758401949083E-020
1310.5	1.9736975139961435E-020
1311.5	1.8933451462022346E-020
1312.5	1.8213284413832190E-020
1313.5	1.7565097020281346E-020
1314.5	1.6979517165971443E-020
1315.5	1.6448778284196911E-020
1316.5	1.5966410942575069E-020
1317.5	1.5527002914901091E-020
1318.5	1.5126011354034762E-020
1319.5	1.4759614992066645E-020
1320.5	1.4424597409866328E-020
1321.5	1.4118254693612156E-020
1322.5	1.3838322476856065E-020
1323.5	1.3582918625026377E-020
1324.5	1.3350498776825933E-020
1325.5	1.3139822701474269E-020
1326.5	1.2949930026828159E-020
1327.5	1.2780124390400951E-020
1328.5	1.2629965502761977E-020
1329.5	1.2499269024928240E-020
1330.5	1.2388114580674889E-020
1331.5	1.2296862685587666E-020
1332.5	1.2226181917390577E-020
1333.5	1.2177088327581357E-020
1334.5	1.2150999971071125E-020
1335.5	1.2149810603626049E-020
1336.5	1.2175988202600338E-020
1337.5	1.2232706202695599E-020
1338.5	1.2324018496693803E-020
1339.5	1.2455093764048064E-020
1340.5	1.2632531204144487E-020
1341.5	1.2864789232665515E-020
1342.5	1.3162772588587738E-020
1343.5	1.3540643709535993E-020
1344.5	1.4016954163740867E-020
1345.5	1.4616235317884283E-020
1346.5	1.5371248489896543E-020
1347.5	1.6326175006111028E-020
1348.5	1.7541114130096955E-020
1349.5	1.9098295732103900E-020
1350.5	2.1110216116264193E-020
1351.5	2.3728910438735237E-020
1352.5	2.7152265594283957E-020
1353.5	3.1613981338142506E-020
1354.5	3.7321644945237008E-020
1355.5	4.4269273248377596E-020
1356.5	5.1843296940613759E-020
1357.5	5.8370129129507194E-020
1358.5	6.1396889805128775E-020
1359.5	5.9424053800075769E-020
1360.5	5.3415416138275631E-020
1361.5	4.5795416385712974E-020
1362.5	3.8504725719784484E-020
1363.5	3.2380493500926691E-020
1364.5	2.7531193023368541E-020
1365.5	2.3776754984541763E-020
1366.5	2.0880843820890142E-020
1367.5	1.8634796213109220E-020
1368.5	1.6875721390199663E-020
1369.5	1.5482350497514496E-020
1370.5	1.4365891634181653E-020
1371.5	1.3461478026651917E-020
1372.5	1.2721492086017050E-020
1373.5	1.2110689395613447E-020
1374.5	1.1602729717183041E-020
1375.5	1.1177729309771945E-020
1376.5	1.0820532673232554E-020
1377.5	1.0519485776912517E-020
1378.5	1.0265558637930403E-020
1379.5	1.0051712427668678E-020
1380.5	9.8724390918737563E-021
1381.5	9.7234238878855935E-021
1382.5	9.6012965080612058E-021
1383.5	9.5034468829194812E-021
1384.5	9.4278889259565153E-021
1385.5	9.3731604627344383E-021
1386.5	9.3382510963469367E-021
1387.5	9.3225522821791086E-021
1388.5	9.3258257454870271E-021
1389.5	9.3481878040666658E-021
1390.5	9.3901083196730256E-021
1391.5	9.4524240216338495E-021
1392.5	9.5363669295135980E-021
1393.5	9.6436096481006479E-021
1394.5	9.7763305244909524E-021
1395.5	9.9373031731763692E-021
1396.5	1.0130016861358450E-020
1397.5	1.0358836940228744E-020
1398.5	1.0629218249198021E-020
1399.5	1.0947989708084261E-020
1400.5	1.1323735887314296E-020
1401.5	1.1767312312855206E-020
1402.5	1.2292547269293502E-020
1403.5	1.2917206350992874E-020
1404.5	1.3664330508167654E-020
1405.5	1.4564108695749668E-020
1406.5	1.5656518358847895E-020
1407.5	1.6995065657489210E-020
1408.5	1.8652078080351935E-020
1409.5	2.0726105689366507E-020
1410.5	2.3351925360402081E-020
1411.5	2.6712952245887195E-020
1412.5	3.1053233976716345E-020
1413.5	3.6678256783587136E-020
1414.5	4.3913138101228174E-020
1415.5	5.2943539490953450E-020
1416.5	6.3415660557550717E-020
1417.5	7.3776855003450414E-020
1418.5	8.0976948328764999E-020
1419.5	8.1913862255494970E-020
1420.5	7.6205455711665748E-020
1421.5	6.6597282508902452E-020
1422.5	5.6356617942063957E-020
1423.5	4.7373309184895680E-020
1424.5	4.0204388726288920E-020
1425.5	3.4743826132136932E-020
1426.5	3.0687318752000077E-020
1427.5	2.7732012459819984E-020
1428.5	2.5635789983956949E-020
1429.5	2.4222819222306239E-020
1430.5	2.3373956367433798E-020
1431.5	2.3015914016726264E-020
1432.5	2.3113314992438061E-020
1433.5	2.3664481333733818E-020
1434.5	2.4700993936005783E-020
1435.5	2.6291068779041984E-020
1436.5	2.8546966117399134E-020
1437.5	3.1636503245854919E-020
1438.5	3.5797372386296142E-020
1439.5	4.1348025689129256E-020
1440.5	4.8674639751316479E-020
1441.5	5.8138941574114095E-020
1442.5	6.9788763271056851E-020
1443.5	8.2725424414013282E-020
1444.5	9.4305627379103739E-020
1445.5	1.0040380980995741E-019
1446.5	9.8144569148336327E-020
1447.5	8.8747389189297812E-020
1448.5	7.6252013890481306E-020
1449.5	6.4139294304926440E-020
1450.5	5.4016723327816309E-020
1451.5	4.6171217579224343E-020
1452.5	4.0344653026215237E-020
1453.5	3.6164564724729249E-020
1454.5	3.3307304354817685E-020
1455.5	3.1539216968922825E-020
1456.5	3.0716554576161193E-020
1457.5	3.0777190670802577E-020
1458.5	3.1735530716868850E-020
1459.5	3.3683580089543636E-020
1460.5	3.6797011131354568E-020
1461.5	4.1339394269554238E-020
1462.5	4.7643528949972154E-020
1463.5	5.6014865059267046E-020
1464.5	6.6442466077000262E-020
1465.5	7.7986433262009624E-020
1466.5	8.8052046111025995E-020
1467.5	9.2764950537601259E-020
1468.5	8.9644976879696461E-020
1469.5	8.0080412434860219E-020
1470.5	6.7871754542180251E-020
1471.5	5.6133095236212868E-020
1472.5	4.6234396744785797E-020
1473.5	3.8369235044544823E-020
1474.5	3.2258191811249772E-020
1475.5	2.7525842521907036E-020
1476.5	2.3838575305599810E-020
1477.5	2.0935144733579019E-020
1478.5	1.8620648977838208E-020
1479.5	1.6752114301051295E-020
1480.5	1.5224877981752056E-020
1481.5	1.3961919601344752E-020
1482.5	1.2906054778831865E-020
1483.5	1.2014375073149082E-020
1484.5	1.1254320924734877E-020
1485.5	1.0600905695952960E-020
1486.5	1.0034742214364379E-020
1487.5	9.5406282058665199E-021
1488.5	9.1065226201515940E-021
1489.5	8.7227973119417891E-021
1490.5	8.3816843848529273E-021
1491.5	8.0768638905674578E-021
1492.5	7.8031531960716380E-021
1493.5	7.5562707177378454E-021
1494.5	7.3326545769794783E-021
1495.5	7.1293221971072764E-021
1496.5	6.9437606960207696E-021
1497.5	6.7738406448641980E-021
1498.5	6.6177477029526366E-021
1499.5	6.4739280378759726E-021
1500.5	6.3410444566946286E-021
1501.5	6.2179409199420153E-021
1502.5	6.1036136615568270E-021
1503.5	5.9971875487793667E-021
1504.5	5.8978966245909509E-021
1505.5	5.8050680086521590E-021
1506.5	5.7181085104569137E-021
1507.5	5.6364934447326825E-021
1508.5	5.5597572443225455E-021
1509.5	5.4874855474857776E-021
1510.5	5.4193085003791398E-021
1511.5	5.3548950656268226E-021
1512.5	5.2939481675013879E-021
1513.5	5.2362005356973384E-021
1514.5	5.1814111347886005E-021
1515.5	5.1293620865999804E-021
1516.5	5.0798560089503971E-021
1517.5	5.0327137073605316E-021
1518.5	4.9877721669950312E-021
1519.5	4.9448828008255235E-021
1520.5	4.9039099171441738E-021
1521.5	4.8647293754348950E-021
1522.5	4.8272274044629195E-021
1523.5	4.7912995604660891E-021
1524.5	4.7568498066768125E-021
1525.5	4.7237896981953427E-021
1526.5	4.6920376585722490E-021
1527.5	4.6615183364207073E-021
1528.5	4.6321620320325788E-021
1529.5	4.6039041853690288E-021
1530.5	4.5766849179797724E-021
1531.5	4.5504486224104335E-021
1532.5	4.5251435935138275E-021
1533.5	4.5007216968123434E-021
1534.5	4.4771380696847739E-021
1535.5	4.4543508516883120E-021
1536.5	4.4323209407887704E-021
1537.5	4.4110117726706507E-021
1538.5	4.3903891206432151E-021
1539.5	4.3704209139569779E-021
1540.5	4.3510770726039701E-021
1541.5	4.3323293569002344E-021
1542.5	4.3141512303452149E-021
1543.5	4.2965177344239647E-021
1544.5	4.2794053741678686E-021
1545.5	4.2627920134209067E-021
1546.5	4.2466567788736451E-021
1547.5	4.2309799720285583E-021
1548.5	4.2157429883494475E-021
1549.5	4.2009282429265784E-021
1550.5	4.1865191020586748E-021
1551.5	4.1724998202145582E-021
1552.5	4.1588554818918197E-021
1553.5	4.1455719479383804E-021
1554.5	4.1326358059459172E-021
1555.5	4.1200343243625151E-021
1556.5	4.1077554100061003E-021
1557.5	4.0957875686907951E-021
1558.5	4.0841198687056237E-021
1559.5	4.0727419069094473E-021
1560.5	4.0616437772279475E-021
1561.5	4.0508160413581149E-021
1562.5	4.0402497015033812E-021
1563.5	4.0299361749784266E-021
1564.5	4.0198672705370190E-021
1565.5	4.0100351662891314E-021
1566.5	4.0004323890852533E-021
1567.5	3.9910517952563308E-021
1568.5	3.9818865526072832E-021
1569.5	3.9729301235707047E-021
1570.5	3.9641762494351123E-021
1571.5	3.9556189355692775E-021
1572.5	3.9472524375705448E-021
1573.5	3.9390712482709458E-021
1574.5	3.9310700855402295E-021
1575.5	3.9232438808297892E-021
1576.5	3.9155877684058776E-021
1577.5	3.9080970752245694E-021
1578.5	3.9007673114046005E-021
1579.5	3.8935941612575758E-021
1580.5	3.8865734748381377E-021
1581.5	3.8797012599795183E-021
1582.5	3.8729736747824563E-021
1583.5	3.8663870205278587E-021
1584.5	3.8599377349857739E-021
1585.5	3.8536223860951850E-021
1586.5	3.8474376659910801E-021
1587.5	3.8413803853568007E-021
1588.5	3.8354474680813779E-021
1589.5	3.8296359462028890E-021
1590.5	3.8239429551202459E-021
1591.5	3.8183657290570329E-021
1592.5	3.8129015967621123E-021
1593.5	3.8075479774328219E-021
1594.5	3.8023023768474682E-021
1595.5	3.7971623836947739E-021
1596.5	3.7921256660887197E-021
1597.5	3.7871899682580184E-021
1598.5	3.7823531074001206E-021
1599.5	3.7776129706903552E-021
1600.5	3.7729675124373873E-021
1601.5	3.7684147513767339E-021
1602.5	3.7639527680946290E-021
1603.5	3.7595797025750012E-021
1604.5	3.7552937518627625E-021
1605.5	3.7510931678370673E-021
1606.5	3.7469762550885681E-021
1607.5	3.7429413688950539E-021
1608.5	3.7389869132902214E-021
1609.5	3.7351113392206239E-021
1610.5	3.7313131427861487E-021
1611.5	3.7275908635596663E-021
1612.5	3.7239430829817197E-021
1613.5	3.7203684228263803E-021
1614.5	3.7168655437346459E-021
1615.5	3.7134331438119187E-021
1616.5	3.7100699572863324E-021
1617.5	3.7067747532248955E-021
1618.5	3.7035463343045342E-021
1619.5	3.7003835356353514E-021
1620.5	3.6972852236335017E-021
1621.5	3.6942502949412966E-021
1622.5	3.6912776753922141E-021
1623.5	3.6883663190186765E-021
1624.5	3.6855152071005273E-021
1625.5	3.6827233472522951E-021
1626.5	3.6799897725473812E-021
1627.5	3.6773135406774789E-021
1628.5	3.6746937331455441E-021
1629.5	3.6721294544907763E-021
1630.5	3.6696198315441597E-021
1631.5	3.6671640127131161E-021
1632.5	3.6647611672939967E-021
1633.5	3.6624104848111304E-021
1634.5	3.6601111743812375E-021
1635.5	3.6578624641020818E-021
1636.5	3.6556636004642955E-021
1637.5	3.6535138477853274E-021
1638.5	3.6514124876645856E-021
1639.5	3.6493588184588208E-021
1640.5	3.6473521547768864E-021
1641.5	3.6453918269930510E-021
1642.5	3.6434771807780492E-021
1643.5	3.6416075766471368E-021
1644.5	3.6397823895244254E-021
1645.5	3.6380010083228139E-021
1646.5	3.6362628355388555E-021
1647.5	3.6345672868619732E-021
1648.5	3.6329137907973796E-021
1649.5	3.6313017883021916E-021
1650.5	3.6297307324341719E-021
1651.5	3.6282000880125912E-021
1652.5	3.6267093312907251E-021
1653.5	3.6252579496395285E-021
1654.5	3.6238454412420152E-021
1655.5	3.6224713147979529E-021
1656.5	3.6211350892384362E-021
1657.5	3.6198362934499856E-021
1658.5	3.6185744660077532E-021
1659.5	3.6173491549175394E-021
1660.5	3.6161599173662233E-021
1661.5	3.6150063194803388E-021
1662.5	3.6138879360924444E-021
1663.5	3.6128043505150097E-021
1664.5	3.6117551543215429E-021
1665.5	3.6107399471346614E-021
1666.5	3.6097583364208774E-021
1667.5	3.6088099372918314E-021
1668.5	3.6078943723117323E-021
1669.5	3.6070112713108014E-021
1670.5	3.6061602712044622E-021
1671.5	3.6053410158181025E-021
1672.5	3.6045531557171951E-021
1673.5	3.6037963480425772E-021
1674.5	3.6030702563507105E-021
1675.5	3.6023745504587533E-021
1676.5	3.6017089062942565E-021
1677.5	3.6010730057493377E-021
1678.5	3.6004665365391651E-021
1679.5	3.5998891920646058E-021
1680.5	3.5993406712789053E-021
1681.5	3.5988206785582240E-021
1682.5	3.5983289235759517E-021
1683.5	3.5978651211806140E-021
1684.5	3.5974289912773037E-021
1685.5	3.5970202587124699E-021
1686.5	3.5966386531619801E-021
1687.5	3.5962839090223500E-021
1688.5	3.5959557653050011E-021
1689.5	3.5956539655334976E-021
1690.5	3.5953782576436110E-021
1691.5	3.5951283938861630E-021
1692.5	3.5949041307325270E-021
1693.5	3.5947052287827197E-021
1694.5	3.5945314526759890E-021
1695.5	3.5943825710038210E-021
1696.5	3.5942583562252934E-021
1697.5	3.5941585845846889E-021
1698.5	3.5940830360313124E-021
1699.5	3.5940314941414288E-021
1700.5	3.5940037460422592E-021
1701.5	3.5939995823379838E-021
1702.5	3.5940187970376614E-021
1703.5	3.5940611874850321E-021
1704.5	3.5941265542901412E-021
1705.5	3.5942147012627069E-021
1706.5	3.5943254353472099E-021
1707.5	3.5944585665596295E-021
1708.5	3.5946139079257870E-021
1709.5	3.5947912754212427E-021
1710.5	3.5949904879127082E-021
1711.5	3.5952113671009160E-021
1712.5	3.5954537374649172E-021
1713.5	3.5957174262077555E-021
1714.5	3.5960022632034715E-021
1715.5	3.5963080809454308E-021
1716.5	3.5966347144958825E-021
1717.5	3.5969820014367646E-021
1718.5	3.5973497818216935E-021
1719.5	3.5977378981291049E-021
1720.5	3.5981461952165226E-021
1721.5	3.5985745202759145E-021
1722.5	3.5990227227901041E-021
1723.5	3.5994906544902296E-021
1724.5	3.5999781693141725E-021
1725.5	3.6004851233659919E-021
1726.5	3.6010113748762830E-021
1727.5	3.6015567841634587E-021
1728.5	3.6021212135959338E-021
1729.5	3.6027045275551664E-021
1730.5	3.6033065923995563E-021
1731.5	3.6039272764291519E-021
1732.5	3.6045664498511804E-021
1733.5	3.6052239847463237E-021
1734.5	3.6058997550357845E-021
1735.5	3.6065936364490671E-021
1736.5	3.6073055064924868E-021
1737.5	3.6080352444183752E-021
1738.5	3.6087827311949649E-021
1739.5	3.6095478494769346E-021
1740.5	3.6103304835766044E-021
1741.5	3.6111305194357551E-021
1742.5	3.6119478445980539E-021
1743.5	3.6127823481820933E-021
1744.5	3.6136339208549872E-021
1745.5	3.6145024548065478E-021
1746.5	3.6153878437240157E-021
1747.5	3.6162899827673119E-021
1748.5	3.6172087685448292E-021
1749.5	3.6181440990897181E-021
1750.5	3.6190958738366898E-021
1751.5	3.6200639935992864E-021
1752.5	3.6210483605476303E-021
1753.5	3.6220488781866337E-021
1754.5	3.6230654513346654E-021
1755.5	3.6240979861026384E-021
1756.5	3.6251463898735462E-021
1757.5	3.6262105712823997E-021
1758.5	3.6272904401965813E-021
1759.5	3.6283859076965899E-021
1760.5	3.6294968860571788E-021
1761.5	3.6306232887288671E-021
1762.5	3.6317650303198256E-021
1763.5	3.6329220265781145E-021
1764.5	3.6340941943742855E-021
1765.5	3.6352814516843176E-021
1766.5	3.6364837175728880E-021
1767.5	3.6377009121769782E-021
1768.5	3.6389329566897955E-021
1769.5	3.6401797733450025E-021
1770.5	3.6414412854012557E-021
1771.5	3.6427174171270560E-021
1772.5	3.6440080937858552E-021
1773.5	3.6453132416214893E-021
1774.5	3.6466327878438537E-021
1775.5	3.6479666606148767E-021
1776.5	3.6493147890347434E-021
1777.5	3.6506771031283814E-021
1778.5	3.6520535338322055E-021
1779.5	3.6534440129811077E-021
1780.5	3.6548484732956835E-021
1781.5	3.6562668483697066E-021
1782.5	3.6576990726578264E-021
1783.5	3.6591450814634979E-021
1784.5	3.6606048109271293E-021
1785.5	3.6620781980144435E-021
1786.5	3.6635651805050664E-021
1787.5	3.6650656969813021E-021
1788.5	3.6665796868171283E-021
1789.5	3.6681070901673768E-021
1790.5	3.6696478479571228E-021
1791.5	3.6712019018712500E-021
1792.5	3.6727691943442104E-021
1793.5	3.6743496685499651E-021
1794.5	3.6759432683920999E-021
1795.5	3.6775499384941209E-021
1796.5	3.6791696241899166E-021
1797.5	3.6808022715143860E-021
1798.5	3.6824478271942356E-021
1799.5	3.6841062386389368E-021
1800.5	3.6857774539318296E-021
1801.5	3.6874614218213979E-021
1802.5	3.6891580917126759E-021
1803.5	3.6908674136588212E-021
1804.5	3.6925893383528159E-021
1805.5	3.6943238171193194E-021
1806.5	3.6960708019066566E-021
1807.5	3.6978302452789420E-021
1808.5	3.6996021004083363E-021
1809.5	3.7013863210674367E-021
1810.5	3.7031828616217897E-021
1811.5	3.7049916770225323E-021
1812.5	3.7068127227991612E-021
1813.5	3.7086459550524084E-021
1814.5	3.7104913304472529E-021
1815.5	3.7123488062060298E-021
1816.5	3.7142183401016701E-021
1817.5	3.7160998904510345E-021
1818.5	3.7179934161083750E-021
1819.5	3.7198988764588864E-021
1820.5	3.7218162314123661E-021
1821.5	3.7237454413969991E-021
1822.5	3.7256864673531997E-021
1823.5	3.7276392707275984E-021
1824.5	3.7296038134670943E-021
1825.5	3.7315800580130150E-021
1826.5	3.7335679672953738E-021
1827.5	3.7355675047272073E-021
1828.5	3.7375786341990120E-021
1829.5	3.7396013200732622E-021
1830.5	3.7416355271790276E-021
1831.5	3.7436812208066557E-021
1832.5	3.7457383667025554E-021
1833.5	3.7478069310640511E-021
1834.5	3.7498868805343279E-021
1835.5	3.7519781821974467E-021
1836.5	3.7540808035734324E-021
1837.5	3.7561947126134611E-021
1838.5	3.7583198776950903E-021
1839.5	3.7604562676175867E-021
1840.5	3.7626038515973187E-021
1841.5	3.7647625992632122E-021
1842.5	3.7669324806522894E-021
1843.5	3.7691134662052615E-021
1844.5	3.7713055267622019E-021
1845.5	3.7735086335582732E-021
1846.5	3.7757227582195305E-021
1847.5	3.7779478727587728E-021
1848.5	3.7801839495714786E-021
1849.5	3.7824309614317782E-021
1850.5	3.7846888814885024E-021
1851.5	3.7869576832612909E-021
1852.5	3.7892373406367487E-021
1853.5	3.7915278278646626E-021
1854.5	3.7938291195542863E-021
1855.5	3.7961411906706603E-021
1856.5	3.7984640165310010E-021
1857.5	3.8007975728011383E-021
1858.5	3.8031418354920072E-021
1859.5	3.8054967809561859E-021
1860.5	3.8078623858844896E-021
1861.5	3.8102386273026150E-021
1862.5	3.8126254825678305E-021
1863.5	3.8150229293657120E-021
1864.5	3.8174309457069333E-021
1865.5	3.8198495099241011E-021
1866.5	3.8222786006686278E-021
1867.5	3.8247181969076592E-021
1868.5	3.8271682779210461E-021
1869.5	3.8296288232983504E-021
1870.5	3.8320998129358997E-021
1871.5	3.8345812270338922E-021
1872.5	3.8370730460935270E-021
1873.5	3.8395752509141853E-021
1874.5	3.8420878225906522E-021
1875.5	3.8446107425103727E-021
1876.5	3.8471439923507491E-021
1877.5	3.8496875540764834E-021
1878.5	3.8522414099369398E-021
1879.5	3.8548055424635666E-021
1880.5	3.8573799344673344E-021
1881.5	3.8599645690362251E-021
1882.5	3.8625594295327460E-021
1883.5	3.8651644995914873E-021
1884.5	3.8677797631167046E-021
1885.5	3.8704052042799449E-021
1886.5	3.8730408075176921E-021
1887.5	3.8756865575290679E-021
1888.5	3.8783424392735375E-021
1889.5	3.8810084379686631E-021
1890.5	3.8836845390878939E-021
1891.5	3.8863707283583671E-021
1892.5	3.8890669917587581E-021
1893.5	3.8917733155171535E-021
1894.5	3.8944896861089442E-021
1895.5	3.8972160902547657E-021
1896.5	3.8999525149184519E-021
1897.5	3.9026989473050277E-021
1898.5	3.9054553748587150E-021
1899.5	3.9082217852609813E-021
1900.5	3.9109981664286077E-021
1901.5	3.9137845065117827E-021
1902.5	3.9165807938922213E-021
1903.5	3.9193870171813150E-021
1904.5	3.9222031652183059E-021
1905.5	3.9250292270684776E-021
1906.5	3.9278651920213780E-021
1907.5	3.9307110495890688E-021
1908.5	3.9335667895043912E-021
1909.5	3.9364324017192624E-021
1910.5	3.9393078764029874E-021
1911.5	3.9421932039405956E-021
1912.5	3.9450883749312115E-021
1913.5	3.9479933801864317E-021
1914.5	3.9509082107287286E-021
1915.5	3.9538328577898834E-021
1916.5	3.9567673128094255E-021
1917.5	3.9597115674331103E-021
1918.5	3.9626656135114051E-021
1919.5	3.9656294430979988E-021
1920.5	3.9686030484483277E-021
1921.5	3.9715864220181405E-021
1922.5	3.9745795564620443E-021
1923.5	3.9775824446321163E-021
1924.5	3.9805950795764979E-021
1925.5	3.9836174545380241E-021
1926.5	3.9866495629528714E-021
1927.5	3.9896913984492163E-021
1928.5	3.9927429548459184E-021
1929.5	3.9958042261512231E-021
1930.5	3.9988752065614713E-021
1931.5	4.0019558904598382E-021
1932.5	4.0050462724150815E-021
1933.5	4.0081463471803107E-021
1934.5	4.0112561096917707E-021
1935.5	4.0143755550676405E-021
1936.5	4.0175046786068509E-021
1937.5	4.0206434757879224E-021
1938.5	4.0237919422678010E-021
1939.5	4.0269500738807401E-021
1940.5	4.0301178666371630E-021
1941.5	4.0332953167225653E-021
1942.5	4.0364824204964242E-021
1943.5	4.0396791744911238E-021
1944.5	4.0428855754108872E-021
1945.5	4.0461016201307381E-021
1946.5	4.0493273056954648E-021
1947.5	4.0525626293185988E-021
1948.5	4.0558075883814125E-021
1949.5	4.0590621804319316E-021
1950.5	4.0623264031839500E-021
1951.5	4.0656002545160726E-021
1952.5	4.0688837324707599E-021
1953.5	4.0721768352533891E-021
1954.5	4.0754795612313367E-021
1955.5	4.0787919089330582E-021
1956.5	4.0821138770471886E-021
1957.5	4.0854454644216600E-021
1958.5	4.0887866700628213E-021
1959.5	4.0921374931345780E-021
1960.5	4.0954979329575388E-021
1961.5	4.0988679890081780E-021
1962.5	4.1022476609180096E-021
1963.5	4.1056369484727655E-021
1964.5	4.1090358516115939E-021
1965.5	4.1124443704262685E-021
1966.5	4.1158625051604012E-021
1967.5	4.1192902562086715E-021
1968.5	4.1227276241160747E-021
1969.5	4.1261746095771569E-021
1970.5	4.1296312134352857E-021
1971.5	4.1330974366819254E-021
1972.5	4.1365732804559040E-021
1973.5	4.1400587460427255E-021
1974.5	4.1435538348738501E-021
1975.5	4.1470585485260224E-021
1976.5	4.1505728887205919E-021
1977.5	4.1540968573228391E-021
1978.5	4.1576304563413148E-021
1979.5	4.1611736879272067E-021
1980.5	4.1647265543736829E-021
1981.5	4.1682890581152700E-021
1982.5	4.1718612017272364E-021
1983.5	4.1754429879249718E-021
1984.5	4.1790344195633929E-021
1985.5	4.1826354996363449E-021
1986.5	4.1862462312760227E-021
1987.5	4.1898666177523918E-021
1988.5	4.1934966624726211E-021
1989.5	4.1971363689805217E-021
1990.5	4.2007857409560115E-021
1991.5	4.2044447822145572E-021
1992.5	4.2081134967066473E-021
1993.5	4.2117918885172755E-021
1994.5	4.2154799618654096E-021
1995.5	4.2191777211034992E-021
1996.5	4.2228851707169637E-021
1997.5	4.2266023153237039E-021
1998.5	4.2303291596736221E-021
1999.5	4.2340657086481387E-021
[truncated: 1,000 more rows]
