# Supplementary material for: Modeling Radiative Efficiency across Fluorinated Molecules: Bridging Chemistry and Climate Policy for Global Warming Potential Estimations
Source: Environ Sci Technol. 2026 Feb 16;60(8):6188–202. doi: 10.1021/acs.est.5c16501 (PMC12961741; doi:10.1021/acs.est.5c16501)
Supplement: Supplementary file 1 [file es5c16501_si_001.zip › Supporting.Information/CFM2025.Table1/HFAlcohols/Tetrafluoropropan-1-ol/cross-section_2.dat]

0.5	7.8731731600664079E-021
1.5	8.0919314343617617E-021
2.5	8.3213170770672748E-021
3.5	8.5620321316416760E-021
4.5	8.8148375120735041E-021
5.5	9.0805590168091164E-021
6.5	9.3600940703274231E-021
7.5	9.6544192945194606E-021
8.5	9.9645990284159265E-021
9.5	1.0291794934154799E-020
10.5	1.0637276849995992E-020
11.5	1.1002435078402761E-020
12.5	1.1388794329622209E-020
13.5	1.1798029579921166E-020
14.5	1.2231984150041435E-020
15.5	1.2692690365237545E-020
16.5	1.3182393225573955E-020
17.5	1.3703577596649385E-020
18.5	1.4258999529922568E-020
19.5	1.4851722442552525E-020
20.5	1.5485159034479608E-020
21.5	1.6163120002159740E-020
22.5	1.6889870832620798E-020
23.5	1.7670198239514657E-020
24.5	1.8509488149028198E-020
25.5	1.9413817576642859E-020
26.5	2.0390063280272513E-020
27.5	2.1446030763411731E-020
28.5	2.2590608076042477E-020
29.5	2.3833949977600770E-020
30.5	2.5187699460740752E-020
31.5	2.6665255488518303E-020
32.5	2.8282098208595455E-020
33.5	3.0056186064012934E-020
34.5	3.2008443379294034E-020
35.5	3.4163362520947497E-020
36.5	3.6549752112377621E-020
37.5	3.9201672727786887E-020
38.5	4.2159614995293662E-020
39.5	4.5471993533126650E-020
40.5	4.9197055682910706E-020
41.5	5.3405339585018136E-020
42.5	5.8182866153234121E-020
43.5	6.3635320435687726E-020
44.5	6.9893579340719170E-020
45.5	7.7121089171029493E-020
46.5	8.5523809424663028E-020
47.5	9.5363751109689192E-020
48.5	1.0697759597489779E-019
49.5	1.2080255603301805E-019
50.5	1.3741261328764368E-019
51.5	1.5756967610742438E-019
52.5	1.8229607395467873E-019
53.5	2.1297703957042579E-019
54.5	2.5150346433005950E-019
55.5	3.0046290500668272E-019
56.5	3.6337032141715370E-019
57.5	4.4487076604448226E-019
58.5	5.5067212580731152E-019
59.5	6.8652688164356770E-019
60.5	8.5471722290838068E-019
61.5	1.0457676790850764E-018
62.5	1.2262386444769383E-018
63.5	1.3371536477551329E-018
64.5	1.3274274364139128E-018
65.5	1.2020249157046613E-018
66.5	1.0167016340296268E-018
67.5	8.2771370971534036E-019
68.5	6.6424496898355488E-019
69.5	5.3325477466587593E-019
70.5	4.3155258755134913E-019
71.5	3.5325594588411223E-019
72.5	2.9278953836831132E-019
73.5	2.4568822632258619E-019
74.5	2.0859566877164844E-019
75.5	1.7904872106597573E-019
76.5	1.5525117302414961E-019
77.5	1.3589088264316410E-019
78.5	1.2000455744737010E-019
79.5	1.0688090561994473E-019
80.5	9.5990636988422864E-020
81.5	8.6931477446209441E-020
82.5	7.9375059307938786E-020
83.5	7.3004764282781746E-020
84.5	6.7459626170167562E-020
85.5	6.2359864408222453E-020
86.5	5.7463893660217758E-020
87.5	5.2778939790885043E-020
88.5	4.8443122980207253E-020
89.5	4.4552814080883673E-020
90.5	4.1117744911674579E-020
91.5	3.8096239522051042E-020
92.5	3.5431395781088688E-020
93.5	3.3068771907963455E-020
94.5	3.0961899495440640E-020
95.5	2.9072670868676959E-020
96.5	2.7370151268905803E-020
97.5	2.5829171611668357E-020
98.5	2.4429112868700188E-020
99.5	2.3152952574456824E-020
100.5	2.1986537789139836E-020
101.5	2.0918016618129443E-020
102.5	1.9937333615294149E-020
103.5	1.9035642797370931E-020
104.5	1.8204454051103032E-020
105.5	1.7434578360925616E-020
106.5	1.6715932977618584E-020
107.5	1.6039865486664478E-020
108.5	1.5402346584812185E-020
109.5	1.4803299964885746E-020
110.5	1.4242994108834342E-020
111.5	1.3720176738419539E-020
112.5	1.3232421763556445E-020
113.5	1.2776924710181250E-020
114.5	1.2350971126068786E-020
115.5	1.1952105430137713E-020
116.5	1.1578156501034116E-020
117.5	1.1227213508999380E-020
118.5	1.0897590942902046E-020
119.5	1.0587795874136628E-020
120.5	1.0296500596036442E-020
121.5	1.0022520549042454E-020
122.5	9.7647966363941109E-021
123.5	9.5223810076892264E-021
124.5	9.2944255591838959E-021
125.5	9.0801725858977356E-021
126.5	8.8789471738357011E-021
127.5	8.6901510366648353E-021
128.5	8.5132575870934956E-021
129.5	8.3478080973359660E-021
130.5	8.1934088523352244E-021
131.5	8.0497292390822086E-021
132.5	7.9165007492662182E-021
133.5	7.7935169035375281E-021
134.5	7.6806341362060437E-021
135.5	7.5777737113065747E-021
136.5	7.4849247766541253E-021
137.5	7.4021487039802348E-021
138.5	7.3295849130458545E-021
139.5	7.2674584389430005E-021
140.5	7.2160895787071749E-021
141.5	7.1759060512400699E-021
142.5	7.1474582305865974E-021
143.5	7.1314381765861476E-021
144.5	7.1287034022088615E-021
145.5	7.1403066020058568E-021
146.5	7.1675329468834228E-021
147.5	7.2119470632143722E-021
148.5	7.2754525107370070E-021
149.5	7.3603675276431901E-021
150.5	7.4695221293789509E-021
151.5	7.6063834852305340E-021
152.5	7.7752190815668542E-021
153.5	7.9813108494478815E-021
154.5	8.2312386882645066E-021
155.5	8.5332594051224337E-021
156.5	8.8978181332430990E-021
157.5	9.3382454652936308E-021
158.5	9.8717173067352500E-021
159.5	1.0520589354319612E-020
160.5	1.1314268879809052E-020
161.5	1.2291858555248978E-020
162.5	1.3505903510769293E-020
163.5	1.5027684181030900E-020
164.5	1.6954570112984177E-020
165.5	1.9419795458445883E-020
166.5	2.2604066040362219E-020
167.5	2.6745087181080932E-020
168.5	3.2131491472371713E-020
169.5	3.9043840365087392E-020
170.5	4.7560321725965614E-020
171.5	5.7115215822242372E-020
172.5	6.5894136817344722E-020
173.5	7.0884634312418909E-020
174.5	6.9730673429720805E-020
175.5	6.3010638292872510E-020
176.5	5.3626785137920967E-020
177.5	4.4276710983326422E-020
178.5	3.6278245811716107E-020
179.5	2.9902508410816363E-020
180.5	2.4964749781667338E-020
181.5	2.1169199254180775E-020
182.5	1.8242918621282444E-020
183.5	1.5969508887998278E-020
184.5	1.4187088151218143E-020
185.5	1.2777211770062628E-020
186.5	1.1653749609786092E-020
187.5	1.0754017597810136E-020
188.5	1.0032264517929224E-020
189.5	9.4550542012283603E-021
190.5	8.9980477827162100E-021
191.5	8.6437908420628316E-021
192.5	8.3802225120696877E-021
193.5	8.1997164880591191E-021
194.5	8.0985350537096168E-021
195.5	8.0766324099767663E-021
196.5	8.1377896564761350E-021
197.5	8.2901071652417743E-021
198.5	8.5469263299510073E-021
199.5	8.9283052685504923E-021
200.5	9.4632290880405865E-021
201.5	1.0192771438444674E-020
202.5	1.1174355884512574E-020
203.5	1.2486836831236385E-020
204.5	1.4234622125782618E-020
205.5	1.6544732142164747E-020
206.5	1.9539999992425206E-020
207.5	2.3251519569127992E-020
208.5	2.7420907802192046E-020
209.5	3.1232778086427402E-020
210.5	3.3346793468644756E-020
211.5	3.2732415111992522E-020
212.5	2.9668426277009380E-020
213.5	2.5448324759547817E-020
214.5	2.1259543430864691E-020
215.5	1.7676446415089647E-020
216.5	1.4813758067433305E-020
217.5	1.2587504090635615E-020
218.5	1.0866017818261694E-020
219.5	9.5282226182444501E-021
220.5	8.4781475725532980E-021
221.5	7.6438928511674291E-021
222.5	6.9726840398626299E-021
223.5	6.4259361050190376E-021
224.5	5.9753181975375623E-021
225.5	5.5998549765065036E-021
226.5	5.2838573022805050E-021
227.5	5.0154605210534702E-021
228.5	4.7855922695073358E-021
229.5	4.5872399126134464E-021
230.5	4.4149265376751564E-021
231.5	4.2643326352848449E-021
232.5	4.1320202425478631E-021
233.5	4.0152297638081986E-021
234.5	3.9117288280722992E-021
235.5	3.8196987699516273E-021
236.5	3.7376485825453821E-021
237.5	3.6643491270585436E-021
238.5	3.5987824236419716E-021
239.5	3.5401022772310401E-021
240.5	3.4876035028654664E-021
241.5	3.4406977363231804E-021
242.5	3.3988943355618311E-021
243.5	3.3617852563729429E-021
244.5	3.3290330631473479E-021
245.5	3.3003614414806347E-021
246.5	3.2755477337078878E-021
247.5	3.2544171356755380E-021
248.5	3.2368382834156041E-021
249.5	3.2227200293649713E-021
250.5	3.2120092649078697E-021
251.5	3.2046896935145616E-021
252.5	3.2007814998992124E-021
253.5	3.2003418981377610E-021
254.5	3.2034665779522987E-021
255.5	3.2102921056409674E-021
256.5	3.2209993767455300E-021
257.5	3.2358182641154540E-021
258.5	3.2550336606738977E-021
259.5	3.2789931848514391E-021
260.5	3.3081169034575701E-021
261.5	3.3429095385689994E-021
262.5	3.3839757711724133E-021
263.5	3.4320394477163323E-021
264.5	3.4879677544411346E-021
265.5	3.5528017738360209E-021
266.5	3.6277953141140485E-021
267.5	3.7144645584010949E-021
268.5	3.8146519911269151E-021
269.5	3.9306093356552097E-021
270.5	4.0651060427924645E-021
271.5	4.2215724468727028E-021
272.5	4.4042904164090229E-021
273.5	4.6186497114117097E-021
274.5	4.8714961292351576E-021
275.5	5.1716090763063442E-021
276.5	5.5303631881121471E-021
277.5	5.9626534477831282E-021
278.5	6.4881989075963982E-021
279.5	7.1333891836799673E-021
280.5	7.9338988439028376E-021
281.5	8.9383502010739362E-021
282.5	1.0213286973141508E-020
283.5	1.1849415570706256E-020
284.5	1.3967866302347149E-020
285.5	1.6721532065799237E-020
286.5	2.0276802329027926E-020
287.5	2.4740072662524009E-020
288.5	2.9967123595957548E-020
289.5	3.5233158381198999E-020
290.5	3.9037159717213908E-020
291.5	3.9739881389546726E-020
292.5	3.6982062618198137E-020
293.5	3.2063414179065410E-020
294.5	2.6680467137609266E-020
295.5	2.1866941071579982E-020
296.5	1.7950640166488102E-020
297.5	1.4891813828280852E-020
298.5	1.2533873532155511E-020
299.5	1.0714514015437711E-020
300.5	9.2997426534485217E-021
301.5	8.1875989682545977E-021
302.5	7.3028794057058015E-021
303.5	6.5906172999008811E-021
304.5	6.0105724733375016E-021
305.5	5.5330805499289618E-021
306.5	5.1360640277275900E-021
307.5	4.8029159782887111E-021
308.5	4.5210069126615753E-021
309.5	4.2806278344401182E-021
310.5	4.0742368702924872E-021
311.5	3.8959175546263337E-021
312.5	3.7409855361461410E-021
313.5	3.6057002015176288E-021
314.5	3.4870511493072369E-021
315.5	3.3825985918598131E-021
316.5	3.2903530086021877E-021
317.5	3.2086836679643106E-021
318.5	3.1362486113050363E-021
319.5	3.0719407751398427E-021
320.5	3.0148464019232413E-021
321.5	2.9642129464952867E-021
322.5	2.9194244559305779E-021
323.5	2.8799829757136695E-021
324.5	2.8454949796195278E-021
325.5	2.8156621826851699E-021
326.5	2.7902764150494455E-021
327.5	2.7692185440708826E-021
328.5	2.7524617686789354E-021
329.5	2.7400800143225938E-021
330.5	2.7322626790670608E-021
331.5	2.7293376803193312E-021
332.5	2.7318056823233981E-021
333.5	2.7403895433465571E-021
334.5	2.7561041689630936E-021
335.5	2.7803520961525130E-021
336.5	2.8150460513463092E-021
337.5	2.8627422073097454E-021
338.5	2.9267129359476999E-021
339.5	3.0107425803993489E-021
340.5	3.1181213571307758E-021
341.5	3.2489511698543952E-021
342.5	3.3955859239958685E-021
343.5	3.5405775331070126E-021
344.5	3.6672924132303653E-021
345.5	3.7809277747848395E-021
346.5	3.9130686283938583E-021
347.5	4.1034413019046659E-021
348.5	4.3849833607578999E-021
349.5	4.7795514027016368E-021
350.5	5.2891383854701686E-021
351.5	5.8692768613873592E-021
352.5	6.3922066123362460E-021
353.5	6.6587200994356615E-021
354.5	6.5277443299348641E-021
355.5	6.0538944181980490E-021
356.5	5.4288753920755337E-021
357.5	4.8192975257939785E-021
358.5	4.3021213171110444E-021
359.5	3.8904971328693563E-021
360.5	3.5709485918828333E-021
361.5	3.3240923333600818E-021
362.5	3.1324261147510567E-021
363.5	2.9821645642024457E-021
364.5	2.8630019775678297E-021
365.5	2.7673759276744827E-021
366.5	2.6897535330984545E-021
367.5	2.6260675525081522E-021
368.5	2.5733023975793849E-021
369.5	2.5291988989302258E-021
370.5	2.4920457376363231E-021
371.5	2.4605320600554530E-021
372.5	2.4336427671334794E-021
373.5	2.4105835204093341E-021
374.5	2.3907265231473242E-021
375.5	2.3735709269409215E-021
376.5	2.3587136231937067E-021
377.5	2.3458274779227365E-021
378.5	2.3346449535260406E-021
379.5	2.3249456673503309E-021
380.5	2.3165468549351830E-021
381.5	2.3092959964459227E-021
382.5	2.3030650686338194E-021
383.5	2.2977460288930641E-021
384.5	2.2932472409648721E-021
385.5	2.2894906260228690E-021
386.5	2.2864093767794546E-021
387.5	2.2839461117551485E-021
388.5	2.2820513760378186E-021
389.5	2.2806824165913043E-021
390.5	2.2798021764793700E-021
391.5	2.2793784646953423E-021
392.5	2.2793832676679533E-021
393.5	2.2797921757013310E-021
394.5	2.2805839031498291E-021
395.5	2.2817398854294196E-021
396.5	2.2832439393246616E-021
397.5	2.2850819756858746E-021
398.5	2.2872417556916695E-021
399.5	2.2897126835029194E-021
400.5	2.2924856294510545E-021
401.5	2.2955527789590297E-021
402.5	2.2989075032432822E-021
403.5	2.3025442485327523E-021
404.5	2.3064584410999282E-021
405.5	2.3106464058551618E-021
406.5	2.3151052966295395E-021
407.5	2.3198330365796217E-021
408.5	2.3248282674019978E-021
409.5	2.3300903062571580E-021
410.5	2.3356191094785974E-021
411.5	2.3414152422909044E-021
412.5	2.3474798538850762E-021
413.5	2.3538146573046331E-021
414.5	2.3604219136857435E-021
415.5	2.3673044204712956E-021
416.5	2.3744655032849657E-021
417.5	2.3819090112087775E-021
418.5	2.3896393152578310E-021
419.5	2.3976613098904030E-021
420.5	2.4059804174312216E-021
421.5	2.4146025953216552E-021
422.5	2.4235343461434119E-021
423.5	2.4327827303928889E-021
424.5	2.4423553820121811E-021
425.5	2.4522605267104067E-021
426.5	2.4625070031359633E-021
427.5	2.4731042869871554E-021
428.5	2.4840625181754451E-021
429.5	2.4953925311832665E-021
430.5	2.5071058887867922E-021
431.5	2.5192149193441003E-021
432.5	2.5317327578810430E-021
433.5	2.5446733912412637E-021
434.5	2.5580517076038138E-021
435.5	2.5718835507121213E-021
436.5	2.5861857792022581E-021
437.5	2.6009763314672780E-021
438.5	2.6162742965484313E-021
439.5	2.6320999916042680E-021
440.5	2.6484750465759160E-021
441.5	2.6654224967421760E-021
442.5	2.6829668839428323E-021
443.5	2.7011343673441656E-021
444.5	2.7199528447285933E-021
445.5	2.7394520854127873E-021
446.5	2.7596638760375307E-021
447.5	2.7806221806307732E-021
448.5	2.8023633165257677E-021
449.5	2.8249261479224583E-021
450.5	2.8483522991166809E-021
451.5	2.8726863896932128E-021
452.5	2.8979762942911734E-021
453.5	2.9242734299108505E-021
454.5	2.9516330741479872E-021
455.5	2.9801147182250726E-021
456.5	3.0097824592511351E-021
457.5	3.0407054367966099E-021
458.5	3.0729583196353153E-021
459.5	3.1066218494029647E-021
460.5	3.1417834489764879E-021
461.5	3.1785379046226172E-021
462.5	3.2169881324363492E-021
463.5	3.2572460413379955E-021
464.5	3.2994335069808594E-021
465.5	3.3436834734142048E-021
466.5	3.3901412023406800E-021
467.5	3.4389656934206116E-021
468.5	3.4903313034557985E-021
469.5	3.5444295976216999E-021
470.5	3.6014714724525674E-021
471.5	3.6616895983341885E-021
472.5	3.7253412392350031E-021
473.5	3.7927115198503862E-021
474.5	3.8641172259669185E-021
475.5	3.9399112436394775E-021
476.5	4.0204877680223665E-021
477.5	4.1062884451973380E-021
478.5	4.1978096525732875E-021
479.5	4.2956111788574725E-021
480.5	4.4003266381096027E-021
481.5	4.5126760509726805E-021
482.5	4.6334811598906680E-021
483.5	4.7636842285764427E-021
484.5	4.9043713304654136E-021
485.5	5.0568014873445170E-021
486.5	5.2224435223044059E-021
487.5	5.4030232026364231E-021
488.5	5.6005842482905775E-021
489.5	5.8175681536352907E-021
490.5	6.0569195381320461E-021
491.5	6.3222256579719928E-021
492.5	6.6178996282364520E-021
493.5	6.9494130039241292E-021
494.5	7.3235634467316202E-021
495.5	7.7486973385187922E-021
496.5	8.2346254859307923E-021
497.5	8.7915551515910834E-021
498.5	9.4267359358316519E-021
499.5	1.0137830390361052E-020
500.5	1.0907217613381438E-020
501.5	1.1712115155764915E-020
502.5	1.2556761340888202E-020
503.5	1.3490998767407806E-020
504.5	1.4588464869462680E-020
505.5	1.5920626993711467E-020
506.5	1.7555239812894144E-020
507.5	1.9568593287470140E-020
508.5	2.2059092579399293E-020
509.5	2.5160440257784778E-020
510.5	2.9056783463474157E-020
511.5	3.4002037586631116E-020
512.5	4.0343783396389839E-020
513.5	4.8547083822693830E-020
514.5	5.9199067037866039E-020
515.5	7.2937316743603329E-020
516.5	9.0164198718700024E-020
517.5	1.1030887518433449E-019
518.5	1.3055739696330905E-019
519.5	1.4512107175883728E-019
520.5	1.4773230590457229E-019
521.5	1.3708925608807699E-019
522.5	1.1822992367172701E-019
523.5	9.7652156776924200E-020
524.5	7.9288904186111115E-020
525.5	6.4375481536680424E-020
526.5	5.2750418131989884E-020
527.5	4.3811130529031493E-020
528.5	3.6935750293551269E-020
529.5	3.1611675053746895E-020
530.5	2.7449152458980508E-020
531.5	2.4160879783433452E-020
532.5	2.1537000312524888E-020
533.5	1.9424015548399462E-020
534.5	1.7708914736104365E-020
535.5	1.6307752177834505E-020
536.5	1.5157562935177955E-020
537.5	1.4210662206606635E-020
538.5	1.3430613525969023E-020
539.5	1.2789359097690934E-020
540.5	1.2265161233573073E-020
541.5	1.1841113603343554E-020
542.5	1.1504056500522950E-020
543.5	1.1243781798712453E-020
544.5	1.1052448370941983E-020
545.5	1.0924152806754187E-020
546.5	1.0854616918067058E-020
547.5	1.0840965217591332E-020
548.5	1.0881573926891176E-020
549.5	1.0975979243224300E-020
550.5	1.1124837341707186E-020
551.5	1.1329932472333401E-020
552.5	1.1594232960519984E-020
553.5	1.1921998299833235E-020
554.5	1.2318944186870925E-020
555.5	1.2792476676200188E-020
556.5	1.3352012102123857E-020
557.5	1.4009406656674457E-020
558.5	1.4779529417387768E-020
559.5	1.5681026467736880E-020
560.5	1.6737343437219061E-020
561.5	1.7978102116938750E-020
562.5	1.9440967975317489E-020
563.5	2.1174205652094511E-020
564.5	2.3240208018971662E-020
565.5	2.5720414202076692E-020
566.5	2.8722220278953659E-020
567.5	3.2388751894953848E-020
568.5	3.6912718185775302E-020
569.5	4.2555953829910984E-020
570.5	4.9676447662214812E-020
571.5	5.8763860397764458E-020
572.5	7.0480395016857287E-020
573.5	8.5689981210968387E-020
574.5	1.0541943655357191E-019
575.5	1.3060083149924675E-019
576.5	1.6127805981114224E-019
577.5	1.9491003704763419E-019
578.5	2.2433861287996672E-019
579.5	2.3878199109664115E-019
580.5	2.3124929493926756E-019
581.5	2.0552645782770194E-019
582.5	1.7222130764131662E-019
583.5	1.4008922177496379E-019
584.5	1.1301150145559451E-019
585.5	9.1559759832185499E-020
586.5	7.4967719332561911E-020
587.5	6.2193222495296832E-020
588.5	5.2308003541518996E-020
589.5	4.4584965884984805E-020
590.5	3.8482006316796166E-020
591.5	3.3601922459850904E-020
592.5	2.9654401831319496E-020
593.5	2.6426211602468227E-020
594.5	2.3759383480106925E-020
595.5	2.1535679752778893E-020
596.5	1.9665627370013651E-020
597.5	1.8080771703309613E-020
598.5	1.6728174292077839E-020
599.5	1.5566472688700400E-020
600.5	1.4563032243979475E-020
601.5	1.3691866586038697E-020
602.5	1.2932103914474517E-020
603.5	1.2266844503810780E-020
604.5	1.1682301328289870E-020
605.5	1.1167147577629522E-020
606.5	1.0712016805310311E-020
607.5	1.0309116728710343E-020
608.5	9.9519284163376994E-021
609.5	9.6349701811030808E-021
610.5	9.3536109138617174E-021
611.5	9.1039214927160299E-021
612.5	8.8825557385424575E-021
613.5	8.6866544647391820E-021
614.5	8.5137677041143334E-021
615.5	8.3617913388271071E-021
616.5	8.2289152169194419E-021
617.5	8.1135804872103885E-021
618.5	8.0144443777668401E-021
619.5	7.9303510213552955E-021
620.5	7.8603072230697670E-021
621.5	7.8034622919259270E-021
622.5	7.7590912353066308E-021
623.5	7.7265807544379820E-021
624.5	7.7054175893456964E-021
625.5	7.6951788496207680E-021
626.5	7.6955240378540515E-021
627.5	7.7061885296440106E-021
628.5	7.7269783206188703E-021
629.5	7.7577658892596649E-021
630.5	7.7984870562809924E-021
631.5	7.8491387483605477E-021
632.5	7.9097775972636929E-021
633.5	7.9805193258277439E-021
634.5	8.0615388906389954E-021
635.5	8.1530713682250447E-021
636.5	8.2554135877904654E-021
637.5	8.3689265294901562E-021
638.5	8.4940385234858135E-021
639.5	8.6312493020927455E-021
640.5	8.7811349757489886E-021
641.5	8.9443540239309619E-021
642.5	9.1216544151829865E-021
643.5	9.3138819969180894E-021
644.5	9.5219903265309430E-021
645.5	9.7470521517854580E-021
646.5	9.9902727918030543E-021
647.5	1.0253005722021182E-020
648.5	1.0536770729386934E-020
649.5	1.0843275080529895E-020
650.5	1.1174438239183032E-020
651.5	1.1532420784099515E-020
652.5	1.1919658320797996E-020
653.5	1.2338901356940011E-020
654.5	1.2793262331436496E-020
655.5	1.3286271263792312E-020
656.5	1.3821941838844105E-020
657.5	1.4404850184178870E-020
658.5	1.5040229161326727E-020
659.5	1.5734081714935426E-020
660.5	1.6493317757122701E-020
661.5	1.7325920275475945E-020
662.5	1.8241147935923234E-020
663.5	1.9249783533822767E-020
664.5	2.0364440404918919E-020
665.5	2.1599942588628918E-020
666.5	2.2973799485399704E-020
667.5	2.4506802457389816E-020
668.5	2.6223779986674463E-020
669.5	2.8154560634021481E-020
670.5	3.0335210594940763E-020
671.5	3.2809637265927282E-020
672.5	3.5631685064822581E-020
673.5	3.8867899474937063E-020
674.5	4.2601206888437883E-020
675.5	4.6935861767935997E-020
676.5	5.2004164562964007E-020
677.5	5.7975676897575341E-020
678.5	6.5069988439614058E-020
679.5	7.3574569108386720E-020
680.5	8.3869928278649697E-020
681.5	9.6465248746581579E-020
682.5	1.1204883627634572E-019
683.5	1.3155878416143512E-019
684.5	1.5627887301349484E-019
685.5	1.8795873927987369E-019
686.5	2.2893386802131977E-019
687.5	2.8214908717013116E-019
688.5	3.5080010491616905E-019
689.5	4.3690240629720136E-019
690.5	5.3759434935320655E-019
691.5	6.3877739900336621E-019
692.5	7.1145793148359790E-019
693.5	7.2425802047613623E-019
694.5	6.7067966943765053E-019
695.5	5.7596364356184163E-019
696.5	4.7264348759144834E-019
697.5	3.8040328802253665E-019
698.5	3.0542186596537860E-019
699.5	2.4688729768510326E-019
700.5	2.0178062449008603E-019
701.5	1.6698687385673275E-019
702.5	1.3993821045569501E-019
703.5	1.1868175881897115E-019
704.5	1.0177739229747346E-019
705.5	8.8172514905003512E-020
706.5	7.7096458422192751E-020
707.5	6.7981000181259897E-020
708.5	6.0403144903475354E-020
709.5	5.4044614639451078E-020
710.5	4.8663265909282043E-020
711.5	4.4072854003420550E-020
712.5	4.0128606390002759E-020
713.5	3.6716846099250003E-020
714.5	3.3747454982257143E-020
715.5	3.1148344154846388E-020
716.5	2.8861355985905295E-020
717.5	2.6839196881955036E-020
718.5	2.5043119538758208E-020
719.5	2.3441155377063873E-020
720.5	2.2006754682438539E-020
721.5	2.0717731629434103E-020
722.5	1.9555439307556962E-020
723.5	1.8504119723013856E-020
724.5	1.7550387989702487E-020
725.5	1.6682820224181521E-020
726.5	1.5891622175513261E-020
727.5	1.5168361150532269E-020
728.5	1.4505747895981673E-020
729.5	1.3897458163824394E-020
730.5	1.3337985993731258E-020
731.5	1.2822522496849887E-020
732.5	1.2346855261434822E-020
733.5	1.1907284528420253E-020
734.5	1.1500553080177576E-020
735.5	1.1123787405058070E-020
736.5	1.0774448185883713E-020
737.5	1.0450288543757514E-020
738.5	1.0149318773126942E-020
739.5	9.8697765479686303E-021
740.5	9.6101017760894350E-021
741.5	9.3689154395703527E-021
742.5	9.1450018927378541E-021
743.5	8.9372942014767872E-021
744.5	8.7448622047486796E-021
745.5	8.5669030655870198E-021
746.5	8.4027341588604990E-021
747.5	8.2517882208005185E-021
748.5	8.1136107648797557E-021
749.5	7.9878598547671049E-021
750.5	7.8743084233140699E-021
751.5	7.7728494438062442E-021
752.5	7.6835044051494457E-021
753.5	7.6064357285428132E-021
754.5	7.5419640064809760E-021
755.5	7.4905912694270482E-021
756.5	7.4530319250738252E-021
757.5	7.4302536184968163E-021
758.5	7.4235310995410976E-021
759.5	7.4345173603772145E-021
760.5	7.4653379749140250E-021
761.5	7.5187169612486334E-021
762.5	7.5981459402733755E-021
763.5	7.7081133894791551E-021
764.5	7.8544181536027629E-021
765.5	8.0446021950800292E-021
766.5	8.2885534465186831E-021
767.5	8.5993526869828013E-021
768.5	8.9944709453845267E-021
769.5	9.4974671012803047E-021
770.5	1.0140383771078183E-020
771.5	1.0967065978509620E-020
772.5	1.2037538087846162E-020
773.5	1.3433090751926950E-020
774.5	1.5260086843060157E-020
775.5	1.7645819089004908E-020
776.5	2.0708409494104614E-020
777.5	2.4462309539819487E-020
778.5	2.8612437339568572E-020
779.5	3.2296810193031308E-020
780.5	3.4178410272880278E-020
781.5	3.3336695559975992E-020
782.5	3.0179176725399598E-020
783.5	2.6013987837907735E-020
784.5	2.1958407942807119E-020
785.5	1.8522437141560252E-020
786.5	1.5790502974991031E-020
787.5	1.3671120796131117E-020
788.5	1.2034478871819541E-020
789.5	1.0763786941347606E-020
790.5	9.7672192471600710E-021
791.5	8.9762076364947716E-021
792.5	8.3404831877086281E-021
793.5	7.8232999626643492E-021
794.5	7.3976697685141047E-021
795.5	7.0436010765545543E-021
796.5	6.7461313982713834E-021
797.5	6.4939380426965375E-021
798.5	6.2783569083130799E-021
799.5	6.0926857313173842E-021
800.5	5.9316853344935840E-021
801.5	5.7912192449037180E-021
802.5	5.6679906826460875E-021
803.5	5.5593486589950221E-021
804.5	5.4631435858561841E-021
805.5	5.3776187004979290E-021
806.5	5.3013276502964804E-021
807.5	5.2330713681063144E-021
808.5	5.1718493051854865E-021
809.5	5.1168214461786675E-021
810.5	5.0672784910027393E-021
811.5	5.0226182739335950E-021
812.5	4.9823269837909850E-021
813.5	4.9459641076510296E-021
814.5	4.9131502831425690E-021
815.5	4.8835574383303379E-021
816.5	4.8569007425444372E-021
817.5	4.8329319997759639E-021
818.5	4.8114341980402361E-021
819.5	4.7922169903200804E-021
820.5	4.7751129303427980E-021
821.5	4.7599743231629617E-021
822.5	4.7466705789976286E-021
823.5	4.7350859809730759E-021
824.5	4.7251177948678820E-021
825.5	4.7166746626825146E-021
826.5	4.7096752327646283E-021
827.5	4.7040469879047980E-021
828.5	4.6997252397727848E-021
829.5	4.6966522636600398E-021
830.5	4.6947765520162780E-021
831.5	4.6940521689382505E-021
832.5	4.6944381907604646E-021
833.5	4.6958982203457308E-021
834.5	4.6983999646849089E-021
835.5	4.7019148670741835E-021
836.5	4.7064177865115480E-021
837.5	4.7118867180953410E-021
838.5	4.7183025491592670E-021
839.5	4.7256488466747236E-021
840.5	4.7339116721201449E-021
841.5	4.7430794205809589E-021
842.5	4.7531426813207006E-021
843.5	4.7640941174690049E-021
844.5	4.7759283628174962E-021
845.5	4.7886419340103945E-021
846.5	4.8022331566707493E-021
847.5	4.8167021042230991E-021
848.5	4.8320505483640170E-021
849.5	4.8482819202988676E-021
850.5	4.8654012820096851E-021
851.5	4.8834153069489736E-021
852.5	4.9023322696703567E-021
853.5	4.9221620440115775E-021
854.5	4.9429161095406907E-021
855.5	4.9646075660641880E-021
856.5	4.9872511560776430E-021
857.5	5.0108632951171750E-021
858.5	5.0354621100441575E-021
859.5	5.0610674853681936E-021
860.5	5.0877011177846940E-021
861.5	5.1153865791751617E-021
862.5	5.1441493883910168E-021
863.5	5.1740170922168381E-021
864.5	5.2050193559870567E-021
865.5	5.2371880644125419E-021
866.5	5.2705574332612659E-021
867.5	5.3051641326314614E-021
868.5	5.3410474226576706E-021
869.5	5.3782493026011928E-021
870.5	5.4168146743982669E-021
871.5	5.4567915218733892E-021
872.5	5.4982311069736423E-021
873.5	5.5411881845446781E-021
874.5	5.5857212373527212E-021
875.5	5.6318927332622241E-021
876.5	5.6797694067090566E-021
877.5	5.7294225668676413E-021
878.5	5.7809284352018899E-021
879.5	5.8343685154186634E-021
880.5	5.8898299992145907E-021
881.5	5.9474062116289113E-021
882.5	6.0071971002941776E-021
883.5	6.0693097734219587E-021
884.5	6.1338590919825794E-021
885.5	6.2009683222483631E-021
886.5	6.2707698556832549E-021
887.5	6.3434060040945466E-021
888.5	6.4190298790346915E-021
889.5	6.4978063656758062E-021
890.5	6.5799132028045224E-021
891.5	6.6655421822324726E-021
892.5	6.7549004828274042E-021
893.5	6.8482121565878392E-021
894.5	6.9457197867662036E-021
895.5	7.0476863410579365E-021
896.5	7.1543972463977077E-021
897.5	7.2661627160352559E-021
898.5	7.3833203644194724E-021
899.5	7.5062381511425845E-021
900.5	7.6353177019592263E-021
901.5	7.7709980629092214E-021
902.5	7.9137599530965628E-021
903.5	8.0641305930283359E-021
904.5	8.2226891989882870E-021
905.5	8.3900732501957908E-021
906.5	8.5669856550854731E-021
907.5	8.7542029666877541E-021
908.5	8.9525848257385747E-021
909.5	9.1630848449823127E-021
910.5	9.3867631906516102E-021
911.5	9.6248011692098366E-021
912.5	9.8785181915450421E-021
913.5	1.0149391566005141E-020
914.5	1.0439079669948575E-020
915.5	1.0749449172006088E-020
916.5	1.1082607130708784E-020
917.5	1.1440938988296190E-020
918.5	1.1827153722893791E-020
919.5	1.2244337733078179E-020
920.5	1.2696019426403604E-020
921.5	1.3186246994900476E-020
922.5	1.3719682522483445E-020
923.5	1.4301716431318686E-020
924.5	1.4938607404439129E-020
925.5	1.5637654413833688E-020
926.5	1.6407409466725699E-020
927.5	1.7257942339413656E-020
928.5	1.8201172153938635E-020
929.5	1.9251285531966588E-020
930.5	2.0425267754380562E-020
931.5	2.1743582618295162E-020
932.5	2.3231049614545977E-020
933.5	2.4917985262524070E-020
934.5	2.6841701324257450E-020
935.5	2.9048489732460017E-020
936.5	3.1596277726257190E-020
937.5	3.4558214855924587E-020
938.5	3.8027568065754894E-020
939.5	4.2124469450527234E-020
940.5	4.7005308369995150E-020
941.5	5.2875918332755413E-020
942.5	6.0010215561250611E-020
943.5	6.8776616061592569E-020
944.5	7.9675305704439380E-020
945.5	9.3389831775455068E-020
946.5	1.1085505090196516E-019
947.5	1.3333580926035811E-019
948.5	1.6248482856308904E-019
949.5	2.0027473049223278E-019
950.5	2.4852136814962697E-019
951.5	3.0739812662641201E-019
952.5	3.7222149854108306E-019
953.5	4.2949507988888853E-019
954.5	4.5851132741134049E-019
955.5	4.4532248153844389E-019
956.5	3.9660118839449958E-019
957.5	3.3265256141806096E-019
958.5	2.7059742790122224E-019
959.5	2.1816668508200623E-019
960.5	1.7658873037861166E-019
961.5	1.4442635521678998E-019
962.5	1.1967301289708926E-019
963.5	1.0053030859620827E-019
964.5	8.5586352976024602E-020
965.5	7.3787559854204266E-020
966.5	6.4361775022573374E-020
967.5	5.6744675375136808E-020
968.5	5.0521861264985654E-020
969.5	4.5386425640691772E-020
970.5	4.1108725792704488E-020
971.5	3.7515042277930332E-020
972.5	3.4472505342436041E-020
973.5	3.1878390206641654E-020
974.5	2.9652453448364050E-020
975.5	2.7731394796637719E-020
976.5	2.6064814785329869E-020
977.5	2.4612234252859643E-020
978.5	2.3340874684846707E-020
979.5	2.2223989014576006E-020
980.5	2.1239594543846357E-020
981.5	2.0369502430658107E-020
982.5	1.9598567931488756E-020
983.5	1.8914106441045065E-020
984.5	1.8305435127523803E-020
985.5	1.7763510494663121E-020
986.5	1.7280639788041942E-020
987.5	1.6850249674222273E-020
988.5	1.6466699658816495E-020
989.5	1.6125130691598632E-020
990.5	1.5821341626614596E-020
991.5	1.5551687870215422E-020
992.5	1.5312997807819825E-020
993.5	1.5102503557180582E-020
994.5	1.4917783328847397E-020
995.5	1.4756713239450421E-020
996.5	1.4617426861562296E-020
997.5	1.4498281135701366E-020
998.5	1.4397827538207981E-020
999.5	1.4314787610270525E-020
1000.5	1.4248032121128103E-020
1001.5	1.4196563272170364E-020
1002.5	1.4159499455722258E-020
1003.5	1.4136062168447179E-020
1004.5	1.4125564748926715E-020
1005.5	1.4127402665493919E-020
1006.5	1.4141045126470519E-020
1007.5	1.4166027822672477E-020
1008.5	1.4201946643043478E-020
1009.5	1.4248452229849682E-020
1010.5	1.4305245261052178E-020
1011.5	1.4372072365087291E-020
1012.5	1.4448722587987834E-020
1013.5	1.4535024345099274E-020
1014.5	1.4630842800011903E-020
1015.5	1.4736077622088757E-020
1016.5	1.4850661081402229E-020
1017.5	1.4974556446230371E-020
1018.5	1.5107756653695529E-020
1019.5	1.5250283228810048E-020
1020.5	1.5402185431255071E-020
1021.5	1.5563539612766668E-020
1022.5	1.5734448771129288E-020
1023.5	1.5915042289555350E-020
1024.5	1.6105475852727318E-020
1025.5	1.6305931533049154E-020
1026.5	1.6516618042747314E-020
1027.5	1.6737771149418771E-020
1028.5	1.6969654254483306E-020
1029.5	1.7212559135793980E-020
1030.5	1.7466806857425372E-020
1031.5	1.7732748851424069E-020
1032.5	1.8010768178099459E-020
1033.5	1.8301280973285413E-020
1034.5	1.8604738092943399E-020
1035.5	1.8921626967538028E-020
1036.5	1.9252473680828800E-020
1037.5	1.9597845290123924E-020
1038.5	1.9958352407672834E-020
1039.5	2.0334652065777809E-020
1040.5	2.0727450891431608E-020
1041.5	2.1137508619894376E-020
1042.5	2.1565641980674054E-020
1043.5	2.2012728993944811E-020
1044.5	2.2479713720615221E-020
1045.5	2.2967611515142647E-020
1046.5	2.3477514836901299E-020
1047.5	2.4010599683587341E-020
1048.5	2.4568132718949401E-020
1049.5	2.5151479177259682E-020
1050.5	2.5762111638618816E-020
1051.5	2.6401619782689778E-020
1052.5	2.7071721244105772E-020
1053.5	2.7774273710983690E-020
1054.5	2.8511288429163490E-020
1055.5	2.9284945299544135E-020
1056.5	3.0097609784875122E-020
1057.5	3.0951851876405862E-020
1058.5	3.1850467410886331E-020
1059.5	3.2796502075761076E-020
1060.5	3.3793278496481494E-020
1061.5	3.4844426866493404E-020
1062.5	3.5953919659868281E-020
1063.5	3.7126111061494216E-020
1064.5	3.8365781863650671E-020
1065.5	3.9678190714913601E-020
1066.5	4.1069132773007780E-020
1067.5	4.2545007014126473E-020
1068.5	4.4112893695819190E-020
1069.5	4.5780643769501937E-020
1070.5	4.7556982405594449E-020
1071.5	4.9451629246672500E-020
1072.5	5.1475438564272495E-020
1073.5	5.3640563192114429E-020
1074.5	5.5960646980262855E-020
1075.5	5.8451051610500570E-020
1076.5	6.1129124997947215E-020
1077.5	6.4014520263814614E-020
1078.5	6.7129576513951458E-020
1079.5	7.0499775551608438E-020
1080.5	7.4154292399013061E-020
1081.5	7.8126662384663476E-020
1082.5	8.2455593961188143E-020
1083.5	8.7185964890871983E-020
1084.5	9.2370050723719824E-020
1085.5	9.8069049652511129E-020
1086.5	1.0435498835865037E-019
1087.5	1.1131312150433624E-019
1088.5	1.1904497617170384E-019
1089.5	1.2767224629491222E-019
1090.5	1.3734181757046771E-019
1091.5	1.4823231020145868E-019
1092.5	1.6056267959119223E-019
1093.5	1.7460363528278443E-019
1094.5	1.9069295806161412E-019
1095.5	2.0925626136909844E-019
1096.5	2.3083542388255285E-019
1097.5	2.5612790778770179E-019
1098.5	2.8604158240522326E-019
1099.5	3.2177157890244517E-019
1100.5	3.6490800058297011E-019
1101.5	4.1758519186625132E-019
1102.5	4.8268172669696970E-019
1103.5	5.6406606041047208E-019
1104.5	6.6683002901913777E-019
1105.5	7.9729589454625384E-019
1106.5	9.6218794749438906E-019
1107.5	1.1655909537696405E-018
1108.5	1.4017187393751034E-018
1109.5	1.6445066059848243E-018
1110.5	1.8473935016151257E-018
1111.5	1.9742591966690136E-018
1112.5	2.0410444027040803E-018
1113.5	2.1076041419019319E-018
1114.5	2.2285795935647272E-018
1115.5	2.4193698185433434E-018
1116.5	2.6454719844628538E-018
1117.5	2.8324717549510409E-018
1118.5	2.9118202554888533E-018
1119.5	2.8659157994087712E-018
1120.5	2.7077571807730444E-018
1121.5	2.4486629896930788E-018
1122.5	2.1180182857029110E-018
1123.5	1.7712567986201063E-018
1124.5	1.4569824901132516E-018
1125.5	1.1964839877789051E-018
1126.5	9.9011201974877276E-019
1127.5	8.2950866768112103E-019
1128.5	7.0489874956025120E-019
1129.5	6.0783145737947018E-019
1130.5	5.3173434447021698E-019
1131.5	4.7170981900031823E-019
1132.5	4.2416859436513201E-019
1133.5	3.8649530352492971E-019
1134.5	3.5679004273120969E-019
1135.5	3.3368160584561628E-019
1136.5	3.1619736009614879E-019
1137.5	3.0367554591065933E-019
1138.5	2.9570939384933183E-019
1139.5	2.9211614415083665E-019
1140.5	2.9292725398340045E-019
1141.5	2.9839887730413969E-019
1142.5	3.0904435998161597E-019
1143.5	3.2569322045250374E-019
1144.5	3.4958380792029812E-019
1145.5	3.8249855428023771E-019
1146.5	4.2694776842786307E-019
1147.5	4.8638900354592201E-019
1148.5	5.6540309251082237E-019
1149.5	6.6955813966485866E-019
1150.5	8.0422704026155262E-019
1151.5	9.7076373521782462E-019
1152.5	1.1579808398885909E-018
1153.5	1.3309952899093621E-018
1154.5	1.4337316322100593E-018
1155.5	1.4255742252570439E-018
1156.5	1.3224201371866027E-018
1157.5	1.1817534991528575E-018
1158.5	1.0553975048490907E-018
1159.5	9.6906403062174470E-019
1160.5	9.2756579318342456E-019
1161.5	9.2156552381029527E-019
1162.5	9.2831022825591534E-019
1163.5	9.1512712744464287E-019
1164.5	8.5768275732907846E-019
1165.5	7.5981941123919298E-019
1166.5	6.4614176590221954E-019
1167.5	5.3892841020738152E-019
1168.5	4.4828759402948199E-019
1169.5	3.7544931265689963E-019
1170.5	3.1796429284702348E-019
1171.5	2.7264053547903112E-019
1172.5	2.3664167903310316E-019
1173.5	2.0773335590503257E-019
1174.5	1.8423418957609063E-019
1175.5	1.6489797588021818E-019
1176.5	1.4880183064102003E-019
1177.5	1.3525808217915265E-019
1178.5	1.2374941422035572E-019
1179.5	1.1388235800402248E-019
1180.5	1.0535419756752056E-019
1181.5	9.7929384235091395E-020
1182.5	9.1422622126453860E-020
1183.5	8.5686631270840042E-020
1184.5	8.0603206351910107E-020
1185.5	7.6076615236863326E-020
1186.5	7.2028673936872814E-020
1187.5	6.8395034620156982E-020
1188.5	6.5122360309883634E-020
1189.5	6.2166154293933623E-020
1190.5	5.9489077797493892E-020
1191.5	5.7059635345245399E-020
1192.5	5.4851139655206403E-020
1193.5	5.2840891028082124E-020
1194.5	5.1009522847511679E-020
1195.5	4.9340476915104976E-020
1196.5	4.7819581236272969E-020
1197.5	4.6434709470174687E-020
1198.5	4.5175506206199207E-020
1199.5	4.4033165988869313E-020
1200.5	4.3000256912382084E-020
1201.5	4.2070581885799247E-020
1202.5	4.1239072509840623E-020
1203.5	4.0501712044957575E-020
1204.5	3.9855485300158570E-020
1205.5	3.9298354530439737E-020
1206.5	3.8829261690358726E-020
1207.5	3.8448158749987909E-020
1208.5	3.8156069350808459E-020
1209.5	3.7955187006289084E-020
1210.5	3.7849017526385421E-020
1211.5	3.7842576633333986E-020
1212.5	3.7942658218374431E-020
1213.5	3.8158194918909498E-020
1214.5	3.8500741488514687E-020
1215.5	3.8985123999852716E-020
1216.5	3.9630316072349403E-020
1217.5	4.0460629754797701E-020
1218.5	4.1507347425132773E-020
1219.5	4.2810977920480328E-020
1220.5	4.4424403171350496E-020
1221.5	4.6417300984965514E-020
1222.5	4.8882394409913722E-020
1223.5	5.1944284652195309E-020
1224.5	5.5771818727208969E-020
1225.5	6.0594909902057545E-020
1226.5	6.6725784711859813E-020
1227.5	7.4580814338880197E-020
1228.5	8.4687263532891745E-020
1229.5	9.7627838394700732E-020
1230.5	1.1380721741642386E-019
1231.5	1.3283347857839648E-019
1232.5	1.5241501448039963E-019
1233.5	1.6761422942470854E-019
1234.5	1.7280309263357552E-019
1235.5	1.6646401197819665E-019
1236.5	1.5284187210427402E-019
1237.5	1.3783671306957987E-019
1238.5	1.2522097886672596E-019
1239.5	1.1634561044532785E-019
1240.5	1.1128644025494734E-019
1241.5	1.0973965280651180E-019
1242.5	1.1144020801701393E-019
1243.5	1.1631416785673825E-019
1244.5	1.2453284622649276E-019
1245.5	1.3654917459484478E-019
1246.5	1.5314818090995564E-019
1247.5	1.7551929559597114E-019
1248.5	2.0533379879819461E-019
1249.5	2.4475498430135695E-019
1250.5	2.9616650730037896E-019
1251.5	3.6109928232099222E-019
1252.5	4.3745198401004196E-019
1253.5	5.1466872408729167E-019
1254.5	5.7083750599606652E-019
1255.5	5.8192830299837359E-019
1256.5	5.4253503377451079E-019
1257.5	4.7157950299876060E-019
1258.5	3.9392058065108724E-019
1259.5	3.2476977006648493E-019
1260.5	2.6899566727450422E-019
1261.5	2.2607036999200842E-019
1262.5	1.9375212761659399E-019
1263.5	1.6972274654210063E-019
1264.5	1.5209291774507524E-019
1265.5	1.3946265086550515E-019
1266.5	1.3085077757583222E-019
1267.5	1.2560833700816908E-019
1268.5	1.2335012544987611E-019
1269.5	1.2391111995354338E-019
1270.5	1.2732706906941863E-019
1271.5	1.3383807585627324E-019
1272.5	1.4391558165624745E-019
1273.5	1.5831467536635199E-019
1274.5	1.7815281962124433E-019
1275.5	2.0500733107975135E-019
1276.5	2.4099220993599119E-019
1277.5	2.8868294203727144E-019
1278.5	3.5053205457731762E-019
1279.5	4.2700131512488377E-019
1280.5	5.1241412871862030E-019
1281.5	5.8953605510348294E-019
1282.5	6.3078260206459801E-019
1283.5	6.1594722652208927E-019
1284.5	5.5198111196435184E-019
1285.5	4.6566133186016739E-019
1286.5	3.8076524545011819E-019
1287.5	3.0849494488251063E-019
1288.5	2.5091520944871718E-019
1289.5	2.0622060962473917E-019
1290.5	1.7171530762113749E-019
1291.5	1.4494572223077765E-019
1292.5	1.2397428334613062E-019
1293.5	1.0735150227327896E-019
1294.5	9.4013955742940519E-020
1295.5	8.3184164640831108E-020
1296.5	7.4291191253850305E-020
1297.5	6.6912272693382296E-020
1298.5	6.0731189091089817E-020
1299.5	5.5508864553164699E-020
1300.5	5.1062609236110489E-020
1301.5	4.7251389638462734E-020
1302.5	4.3965297242880110E-020
1303.5	4.1117953362007806E-020
1304.5	3.8640983147131149E-020
1305.5	3.6479962164451671E-020
1306.5	3.4591423278147303E-020
1307.5	3.2940637613946633E-020
1308.5	3.1499970297865474E-020
1309.5	3.0247672481976284E-020
1310.5	2.9167014700592299E-020
1311.5	2.8245698913359921E-020
1312.5	2.7475512014988889E-020
1313.5	2.6852205433195239E-020
1314.5	2.6375606526367429E-020
1315.5	2.6049990633454819E-020
1316.5	2.5884771024234193E-020
1317.5	2.5895601677737589E-020
1318.5	2.6106039980812847E-020
1319.5	2.6549989357626140E-020
1320.5	2.7275241097318362E-020
1321.5	2.8348558142067863E-020
1322.5	2.9862859144273861E-020
1323.5	3.1947040594285814E-020
1324.5	3.4778410917969985E-020
1325.5	3.8595435459169755E-020
1326.5	4.3701446595072823E-020
1327.5	5.0431244632749177E-020
1328.5	5.9011637473551403E-020
1329.5	6.9192780973283440E-020
1330.5	7.9591809025155614E-020
1331.5	8.7250726185961872E-020
1332.5	8.8802619982246972E-020
1333.5	8.3323303620604031E-020
1334.5	7.3302006258762767E-020
1335.5	6.2194221861340150E-020
1336.5	5.2176058932398172E-020
1337.5	4.3969513323903581E-020
1338.5	3.7518156862234448E-020
1339.5	3.2510307008657325E-020
1340.5	2.8615708656559323E-020
1341.5	2.5559733672603264E-020
1342.5	2.3132758267948110E-020
1343.5	2.1179940817767995E-020
1344.5	1.9588017761841444E-020
1345.5	1.8274028073483112E-020
1346.5	1.7176786979100249E-020
1347.5	1.6250736369997328E-020
1348.5	1.5461588105427188E-020
1349.5	1.4783249965490891E-020
1350.5	1.4195650022738684E-020
1351.5	1.3683186394582676E-020
1352.5	1.3233612961797964E-020
1353.5	1.2837230732185155E-020
1354.5	1.2486295195441974E-020
1355.5	1.2174577723192368E-020
1356.5	1.1897037920543467E-020
1357.5	1.1649576706614858E-020
1358.5	1.1428848743470695E-020
1359.5	1.1232118954766617E-020
1360.5	1.1057152151628774E-020
1361.5	1.0902127798873749E-020
1362.5	1.0765574102978577E-020
1363.5	1.0646317150460061E-020
1364.5	1.0543441953255687E-020
1365.5	1.0456263091600719E-020
1366.5	1.0384303272160237E-020
1367.5	1.0327278601673745E-020
1368.5	1.0285089758787968E-020
1369.5	1.0257818562291770E-020
1370.5	1.0245729708346859E-020
1371.5	1.0249277703693202E-020
1372.5	1.0269119275081787E-020
1373.5	1.0306131805898675E-020
1374.5	1.0361438659191729E-020
1375.5	1.0436442615808797E-020
1376.5	1.0532869116962077E-020
1377.5	1.0652821591591322E-020
1378.5	1.0798851923876757E-020
1379.5	1.0974050149385465E-020
1380.5	1.1182158864322822E-020
1381.5	1.1427719740724884E-020
1382.5	1.1716262176975391E-020
1383.5	1.2054547792190875E-020
1384.5	1.2450889656828908E-020
1385.5	1.2915572524418647E-020
1386.5	1.3461410909694102E-020
1387.5	1.4104497171023793E-020
1388.5	1.4865214081525005E-020
1389.5	1.5769619110899321E-020
1390.5	1.6851355768382943E-020
1391.5	1.8154317915943538E-020
1392.5	1.9736395115093237E-020
1393.5	2.1674770361386893E-020
1394.5	2.4073428132062593E-020
1395.5	2.7073729426143517E-020
1396.5	3.0868979687435464E-020
1397.5	3.5723384131454924E-020
1398.5	4.1993267080465980E-020
1399.5	5.0140190759506711E-020
1400.5	6.0702715007764960E-020
1401.5	7.4139869692426434E-020
1402.5	9.0370843484192367E-020
1403.5	1.0783690847780056E-019
1404.5	1.2250713297215961E-019
1405.5	1.2875213551042008E-019
1406.5	1.2349734272201323E-019
1407.5	1.0935647382128501E-019
1408.5	9.1935372724375931E-020
1409.5	7.5495402387233781E-020
1410.5	6.1787807560497473E-020
1411.5	5.0981724885339992E-020
1412.5	4.2642098607527805E-020
1413.5	3.6228517031943702E-020
1414.5	3.1270634115647405E-020
1415.5	2.7403326620023441E-020
1416.5	2.4355434440491534E-020
1417.5	2.1928658213757808E-020
1418.5	1.9978257550428062E-020
1419.5	1.8398098799481683E-020
1420.5	1.7109771702984005E-020
1421.5	1.6054861542666709E-020
1422.5	1.5189505638372291E-020
1423.5	1.4480558869437901E-020
1424.5	1.3902883017718529E-020
1425.5	1.3437422489499496E-020
1426.5	1.3069835031458781E-020
1427.5	1.2789519803911622E-020
1428.5	1.2588936004032058E-020
1429.5	1.2463140488870314E-020
1430.5	1.2409497830946878E-020
1431.5	1.2427534686074338E-020
1432.5	1.2518924949364249E-020
1433.5	1.2687604973505239E-020
1434.5	1.2940030880199911E-020
1435.5	1.3285604465543824E-020
1436.5	1.3737312426873331E-020
1437.5	1.4312648287029904E-020
1438.5	1.5034921149524348E-020
1439.5	1.5935105450901761E-020
1440.5	1.7054458173163860E-020
1441.5	1.8448232946862132E-020
1442.5	2.0190960794877188E-020
1443.5	2.2383938156069663E-020
1444.5	2.5165707218368437E-020
1445.5	2.8726217036986802E-020
1446.5	3.3324348911351941E-020
1447.5	3.9304689467693492E-020
1448.5	4.7097986136779254E-020
1449.5	5.7160061128182026E-020
1450.5	6.9742272367173001E-020
1451.5	8.4318616486750395E-020
1452.5	9.8652611317463671E-020
1453.5	1.0840661556441378E-019
1454.5	1.0924442974840881E-019
1455.5	1.0072987935990176E-019
1456.5	8.6789528860181770E-020
1457.5	7.2001817919005648E-020
1458.5	5.8979509865387003E-020
1459.5	4.8472227954323020E-020
1460.5	4.0311277818194479E-020
1461.5	3.4055751474709580E-020
1462.5	2.9267782033388947E-020
1463.5	2.5593014567138166E-020
1464.5	2.2766811623918806E-020
1465.5	2.0599488850844510E-020
1466.5	1.8959605761570940E-020
1467.5	1.7760694744227171E-020
1468.5	1.6952018810208781E-020
1469.5	1.6512125174561247E-020
1470.5	1.6442251436786015E-020
1471.5	1.6752986287287035E-020
1472.5	1.7430603165003108E-020
1473.5	1.8364928850687849E-020
1474.5	1.9251805064078531E-020
1475.5	1.9599938381607523E-020
1476.5	1.9024583708191676E-020
1477.5	1.7609045451096131E-020
1478.5	1.5807590161150736E-020
1479.5	1.4043388989013534E-020
1480.5	1.2521366465501525E-020
1481.5	1.1280839635303885E-020
1482.5	1.0289255324912271E-020
1483.5	9.4968883916661352E-021
1484.5	8.8580300004230182E-021
1485.5	8.3362736331251378E-021
1486.5	7.9041341560646980E-021
1487.5	7.5412367107485331E-021
1488.5	7.2325060747220173E-021
1489.5	6.9667196268788705E-021
1490.5	6.7354381312786018E-021
1491.5	6.5322395073630521E-021
1492.5	6.3521750744157574E-021
1493.5	6.1913834797643927E-021
1494.5	6.0468149644382166E-021
1495.5	5.9160327031544713E-021
1496.5	5.7970682076714892E-021
1497.5	5.6883149330418446E-021
1498.5	5.5884491259862230E-021
1499.5	5.4963702940379357E-021
1500.5	5.4111559530461618E-021
1501.5	5.3320268736898680E-021
1502.5	5.2583201274406661E-021
1503.5	5.1894679846280940E-021
1504.5	5.1249812460328259E-021
1505.5	5.0644359646146467E-021
1506.5	5.0074627826933580E-021
1507.5	4.9537383041528494E-021
1508.5	4.9029780629494391E-021
1509.5	4.8549307535084045E-021
1510.5	4.8093734660257922E-021
1511.5	4.7661077276581595E-021
1512.5	4.7249561943244123E-021
1513.5	4.6857598711077889E-021
1514.5	4.6483757647299672E-021
1515.5	4.6126748912329282E-021
1516.5	4.5785405772807026E-021
1517.5	4.5458670054395979E-021
1518.5	4.5145579631969178E-021
1519.5	4.4845257629214404E-021
1520.5	4.4556903058963582E-021
1521.5	4.4279782683018120E-021
1522.5	4.4013223908454495E-021
1523.5	4.3756608568315583E-021
1524.5	4.3509367459738859E-021
1525.5	4.3270975533117458E-021
1526.5	4.3040947642752797E-021
1527.5	4.2818834783358514E-021
1528.5	4.2604220748282360E-021
1529.5	4.2396719154877928E-021
1530.5	4.2195970790438274E-021
1531.5	4.2001641238787229E-021
1532.5	4.1813418753242888E-021
1533.5	4.1631012346405056E-021
1534.5	4.1454150071229277E-021
1535.5	4.1282577471253703E-021
1536.5	4.1116056180744226E-021
1537.5	4.0954362657999759E-021
1538.5	4.0797287037179970E-021
1539.5	4.0644632085840566E-021
1540.5	4.0496212256929753E-021
1541.5	4.0351852825354924E-021
1542.5	4.0211389100401660E-021
1543.5	4.0074665706304808E-021
1544.5	3.9941535924156890E-021
1545.5	3.9811861089111314E-021
1546.5	3.9685510037511325E-021
1547.5	3.9562358599167253E-021
1548.5	3.9442289130521255E-021
1549.5	3.9325190084895251E-021
1550.5	3.9210955616418061E-021
1551.5	3.9099485214581779E-021
1552.5	3.8990683366690719E-021
1553.5	3.8884459245742271E-021
1554.5	3.8780726421526137E-021
1555.5	3.8679402592945391E-021
1556.5	3.8580409339758041E-021
1557.5	3.8483671892110928E-021
1558.5	3.8389118916391707E-021
1559.5	3.8296682316063969E-021
1560.5	3.8206297046273413E-021
1561.5	3.8117900941124592E-021
1562.5	3.8031434552626981E-021
1563.5	3.7946841000399049E-021
1564.5	3.7864065831299268E-021
1565.5	3.7783056888225935E-021
1566.5	3.7703764187393403E-021
1567.5	3.7626139803450977E-021
1568.5	3.7550137761865075E-021
1569.5	3.7475713938033225E-021
1570.5	3.7402825962642781E-021
1571.5	3.7331433132827078E-021
1572.5	3.7261496328707988E-021
1573.5	3.7192977934946977E-021
1574.5	3.7125841766956584E-021
1575.5	3.7060053001452002E-021
1576.5	3.6995578111046851E-021
1577.5	3.6932384802620754E-021
1578.5	3.6870441959206385E-021
1579.5	3.6809719585163452E-021
1580.5	3.6750188754424047E-021
1581.5	3.6691821561609953E-021
1582.5	3.6634591075837255E-021
1583.5	3.6578471297036832E-021
1584.5	3.6523437114632065E-021
1585.5	3.6469464268425883E-021
1586.5	3.6416529311560579E-021
1587.5	3.6364609575422379E-021
1588.5	3.6313683136372826E-021
1589.5	3.6263728784196141E-021
1590.5	3.6214725992160033E-021
1591.5	3.6166654888594201E-021
1592.5	3.6119496229896794E-021
1593.5	3.6073231374886058E-021
1594.5	3.6027842260418691E-021
1595.5	3.5983311378202426E-021
1596.5	3.5939621752735083E-021
1597.5	3.5896756920305907E-021
1598.5	3.5854700909000127E-021
1599.5	3.5813438219650861E-021
1600.5	3.5772953807685882E-021
1601.5	3.5733233065820765E-021
1602.5	3.5694261807552050E-021
1603.5	3.5656026251407524E-021
1604.5	3.5618513005913131E-021
1605.5	3.5581709055238572E-021
1606.5	3.5545601745485772E-021
1607.5	3.5510178771586734E-021
1608.5	3.5475428164779055E-021
1609.5	3.5441338280629608E-021
1610.5	3.5407897787578179E-021
1611.5	3.5375095655974870E-021
1612.5	3.5342921147586227E-021
1613.5	3.5311363805546941E-021
1614.5	3.5280413444734711E-021
1615.5	3.5250060142547832E-021
1616.5	3.5220294230065364E-021
1617.5	3.5191106283571640E-021
1618.5	3.5162487116427476E-021
1619.5	3.5134427771271421E-021
1620.5	3.5106919512535411E-021
1621.5	3.5079953819260004E-021
1622.5	3.5053522378195062E-021
1623.5	3.5027617077172812E-021
1624.5	3.5002229998740309E-021
1625.5	3.4977353414039854E-021
1626.5	3.4952979776925667E-021
1627.5	3.4929101718306282E-021
1628.5	3.4905712040702598E-021
1629.5	3.4882803713011599E-021
1630.5	3.4860369865467152E-021
1631.5	3.4838403784788586E-021
1632.5	3.4816898909509240E-021
1633.5	3.4795848825477036E-021
1634.5	3.4775247261519493E-021
1635.5	3.4755088085266282E-021
1636.5	3.4735365299122594E-021
1637.5	3.4716073036386721E-021
1638.5	3.4697205557505966E-021
1639.5	3.4678757246465000E-021
1640.5	3.4660722607301202E-021
1641.5	3.4643096260741630E-021
1642.5	3.4625872940956666E-021
1643.5	3.4609047492425609E-021
1644.5	3.4592614866909591E-021
1645.5	3.4576570120527548E-021
1646.5	3.4560908410931049E-021
1647.5	3.4545624994574035E-021
1648.5	3.4530715224073853E-021
1649.5	3.4516174545659631E-021
1650.5	3.4501998496705062E-021
1651.5	3.4488182703341881E-021
1652.5	3.4474722878151113E-021
1653.5	3.4461614817929073E-021
1654.5	3.4448854401525216E-021
1655.5	3.4436437587749198E-021
1656.5	3.4424360413344321E-021
1657.5	3.4412618991025170E-021
1658.5	3.4401209507576723E-021
1659.5	3.4390128222012908E-021
1660.5	3.4379371463792211E-021
1661.5	3.4368935631088387E-021
1662.5	3.4358817189114196E-021
1663.5	3.4349012668496118E-021
1664.5	3.4339518663698508E-021
1665.5	3.4330331831495106E-021
1666.5	3.4321448889486299E-021
1667.5	3.4312866614660690E-021
1668.5	3.4304581841999039E-021
1669.5	3.4296591463119494E-021
1670.5	3.4288892424962426E-021
1671.5	3.4281481728513415E-021
1672.5	3.4274356427563394E-021
1673.5	3.4267513627504283E-021
1674.5	3.4260950484159218E-021
1675.5	3.4254664202645996E-021
1676.5	3.4248652036272731E-021
1677.5	3.4242911285464504E-021
1678.5	3.4237439296720086E-021
1679.5	3.4232233461597803E-021
1680.5	3.4227291215729259E-021
1681.5	3.4222610037860397E-021
1682.5	3.4218187448918665E-021
1683.5	3.4214021011105745E-021
1684.5	3.4210108327014684E-021
1685.5	3.4206447038770920E-021
1686.5	3.4203034827196244E-021
1687.5	3.4199869410995139E-021
1688.5	3.4196948545962623E-021
1689.5	3.4194270024212923E-021
1690.5	3.4191831673428514E-021
1691.5	3.4189631356128672E-021
1692.5	3.4187666968957035E-021
1693.5	3.4185936441987528E-021
1694.5	3.4184437738048153E-021
1695.5	3.4183168852062041E-021
1696.5	3.4182127810405306E-021
1697.5	3.4181312670281027E-021
1698.5	3.4180721519109180E-021
1699.5	3.4180352473931561E-021
1700.5	3.4180203680831869E-021
1701.5	3.4180273314369865E-021
1702.5	3.4180559577029708E-021
1703.5	3.4181060698681638E-021
1704.5	3.4181774936056987E-021
1705.5	3.4182700572235831E-021
1706.5	3.4183835916147060E-021
1707.5	3.4185179302080438E-021
1708.5	3.4186729089210458E-021
1709.5	3.4188483661131397E-021
1710.5	3.4190441425403518E-021
1711.5	3.4192600813109857E-021
1712.5	3.4194960278423547E-021
1713.5	3.4197518298185177E-021
1714.5	3.4200273371489985E-021
1715.5	3.4203224019284620E-021
1716.5	3.4206368783973180E-021
1717.5	3.4209706229032355E-021
1718.5	3.4213234938635188E-021
1719.5	3.4216953517283594E-021
1720.5	3.4220860589449038E-021
1721.5	3.4224954799221295E-021
1722.5	3.4229234809965254E-021
1723.5	3.4233699303985090E-021
1724.5	3.4238346982196194E-021
1725.5	3.4243176563804110E-021
1726.5	3.4248186785990664E-021
1727.5	3.4253376403606961E-021
1728.5	3.4258744188872992E-021
1729.5	3.4264288931083840E-021
1730.5	3.4270009436322228E-021
1731.5	3.4275904527177189E-021
1732.5	3.4281973042468839E-021
1733.5	3.4288213836978912E-021
1734.5	3.4294625781187187E-021
1735.5	3.4301207761013240E-021
1736.5	3.4307958677563918E-021
1737.5	3.4314877446885828E-021
1738.5	3.4321962999723164E-021
1739.5	3.4329214281280545E-021
1740.5	3.4336630250990662E-021
1741.5	3.4344209882286812E-021
1742.5	3.4351952162380064E-021
1743.5	3.4359856092040932E-021
1744.5	3.4367920685385590E-021
1745.5	3.4376144969666260E-021
1746.5	3.4384527985065984E-021
1747.5	3.4393068784497459E-021
1748.5	3.4401766433405819E-021
1749.5	3.4410620009575497E-021
1750.5	3.4419628602940737E-021
1751.5	3.4428791315400015E-021
1752.5	3.4438107260634044E-021
1753.5	3.4447575563927294E-021
1754.5	3.4457195361993050E-021
1755.5	3.4466965802801882E-021
1756.5	3.4476886045413454E-021
1757.5	3.4486955259811430E-021
1758.5	3.4497172626741774E-021
1759.5	3.4507537337553951E-021
1760.5	3.4518048594045264E-021
1761.5	3.4528705608308145E-021
1762.5	3.4539507602580212E-021
1763.5	3.4550453809097310E-021
1764.5	3.4561543469949251E-021
1765.5	3.4572775836938184E-021
1766.5	3.4584150171439725E-021
1767.5	3.4595665744266500E-021
1768.5	3.4607321835534418E-021
1769.5	3.4619117734531197E-021
1770.5	3.4631052739587475E-021
1771.5	3.4643126157950142E-021
1772.5	3.4655337305658045E-021
1773.5	3.4667685507419977E-021
1774.5	3.4680170096494796E-021
1775.5	3.4692790414573760E-021
1776.5	3.4705545811664895E-021
1777.5	3.4718435645979596E-021
1778.5	3.4731459283821024E-021
1779.5	3.4744616099474680E-021
1780.5	3.4757905475100800E-021
1781.5	3.4771326800628686E-021
1782.5	3.4784879473652867E-021
1783.5	3.4798562899331138E-021
1784.5	3.4812376490284320E-021
1785.5	3.4826319666497724E-021
1786.5	3.4840391855224493E-021
1787.5	3.4854592490890351E-021
1788.5	3.4868921015000275E-021
1789.5	3.4883376876046501E-021
1790.5	3.4897959529418320E-021
1791.5	3.4912668437313294E-021
1792.5	3.4927503068649956E-021
1793.5	3.4942462898982071E-021
1794.5	3.4957547410414288E-021
1795.5	3.4972756091519280E-021
1796.5	3.4988088437256119E-021
1797.5	3.5003543948890200E-021
1798.5	3.5019122133914337E-021
1799.5	3.5034822505971259E-021
1800.5	3.5050644584777439E-021
1801.5	3.5066587896047998E-021
1802.5	3.5082651971423014E-021
1803.5	3.5098836348394947E-021
1804.5	3.5115140570237312E-021
1805.5	3.5131564185934451E-021
1806.5	3.5148106750112454E-021
1807.5	3.5164767822971255E-021
1808.5	3.5181546970217751E-021
1809.5	3.5198443763000051E-021
1810.5	3.5215457777842723E-021
1811.5	3.5232588596583118E-021
1812.5	3.5249835806308755E-021
1813.5	3.5267198999295539E-021
1814.5	3.5284677772947166E-021
1815.5	3.5302271729735271E-021
1816.5	3.5319980477140746E-021
1817.5	3.5337803627595766E-021
1818.5	3.5355740798426908E-021
1819.5	3.5373791611798952E-021
1820.5	3.5391955694659796E-021
1821.5	3.5410232678685996E-021
1822.5	3.5428622200229346E-021
1823.5	3.5447123900264145E-021
1824.5	3.5465737424335296E-021
1825.5	3.5484462422507316E-021
1826.5	3.5503298549313933E-021
1827.5	3.5522245463708666E-021
1828.5	3.5541302829015941E-021
1829.5	3.5560470312883158E-021
1830.5	3.5579747587233356E-021
1831.5	3.5599134328218557E-021
1832.5	3.5618630216173977E-021
1833.5	3.5638234935572745E-021
1834.5	3.5657948174981449E-021
1835.5	3.5677769627016268E-021
1836.5	3.5697698988299663E-021
1837.5	3.5717735959417994E-021
1838.5	3.5737880244879480E-021
1839.5	3.5758131553072929E-021
1840.5	3.5778489596227001E-021
1841.5	3.5798954090370165E-021
1842.5	3.5819524755291177E-021
1843.5	3.5840201314500119E-021
1844.5	3.5860983495190097E-021
1845.5	3.5881871028199372E-021
1846.5	3.5902863647974178E-021
1847.5	3.5923961092531987E-021
1848.5	3.5945163103425309E-021
1849.5	3.5966469425706082E-021
1850.5	3.5987879807890521E-021
1851.5	3.6009394001924459E-021
1852.5	3.6031011763149276E-021
1853.5	3.6052732850268157E-021
1854.5	3.6074557025313018E-021
1855.5	3.6096484053611778E-021
1856.5	3.6118513703756146E-021
1857.5	3.6140645747569824E-021
1858.5	3.6162879960077211E-021
1859.5	3.6185216119472566E-021
1860.5	3.6207654007089504E-021
1861.5	3.6230193407371040E-021
1862.5	3.6252834107839984E-021
1863.5	3.6275575899069741E-021
1864.5	3.6298418574655648E-021
1865.5	3.6321361931186483E-021
1866.5	3.6344405768216625E-021
1867.5	3.6367549888238378E-021
1868.5	3.6390794096654862E-021
1869.5	3.6414138201753188E-021
1870.5	3.6437582014677951E-021
1871.5	3.6461125349405257E-021
1872.5	3.6484768022716928E-021
1873.5	3.6508509854175191E-021
1874.5	3.6532350666097676E-021
1875.5	3.6556290283532681E-021
1876.5	3.6580328534234949E-021
1877.5	3.6604465248641588E-021
1878.5	3.6628700259848448E-021
1879.5	3.6653033403586788E-021
1880.5	3.6677464518200187E-021
1881.5	3.6701993444621969E-021
1882.5	3.6726620026352645E-021
1883.5	3.6751344109437912E-021
1884.5	3.6776165542446858E-021
1885.5	3.6801084176450403E-021
1886.5	3.6826099865000187E-021
1887.5	3.6851212464107520E-021
1888.5	3.6876421832222854E-021
1889.5	3.6901727830215326E-021
1890.5	3.6927130321352778E-021
1891.5	3.6952629171281857E-021
1892.5	3.6978224248008450E-021
1893.5	3.7003915421878479E-021
1894.5	3.7029702565558792E-021
1895.5	3.7055585554018438E-021
1896.5	3.7081564264510094E-021
1897.5	3.7107638576551817E-021
1898.5	3.7133808371909045E-021
1899.5	3.7160073534576714E-021
1900.5	3.7186433950761779E-021
1901.5	3.7212889508865875E-021
1902.5	3.7239440099468182E-021
1903.5	3.7266085615308657E-021
1904.5	3.7292825951271271E-021
1905.5	3.7319661004367679E-021
1906.5	3.7346590673721011E-021
1907.5	3.7373614860549823E-021
1908.5	3.7400733468152392E-021
1909.5	3.7427946401891107E-021
1910.5	3.7455253569177127E-021
1911.5	3.7482654879455235E-021
1912.5	3.7510150244188867E-021
1913.5	3.7537739576845334E-021
1914.5	3.7565422792881279E-021
1915.5	3.7593199809728331E-021
1916.5	3.7621070546778865E-021
1917.5	3.7649034925372080E-021
1918.5	3.7677092868780109E-021
1919.5	3.7705244302194459E-021
1920.5	3.7733489152712523E-021
1921.5	3.7761827349324336E-021
1922.5	3.7790258822899450E-021
1923.5	3.7818783506174053E-021
1924.5	3.7847401333738185E-021
1925.5	3.7876112242023174E-021
1926.5	3.7904916169289159E-021
1927.5	3.7933813055612952E-021
1928.5	3.7962802842875886E-021
1929.5	3.7991885474751821E-021
1930.5	3.8021060896695443E-021
1931.5	3.8050329055930697E-021
1932.5	3.8079689901439171E-021
1933.5	3.8109143383948928E-021
1934.5	3.8138689455923254E-021
1935.5	3.8168328071549692E-021
1936.5	3.8198059186729149E-021
1937.5	3.8227882759065173E-021
1938.5	3.8257798747853393E-021
1939.5	3.8287807114071008E-021
1940.5	3.8317907820366615E-021
1941.5	3.8348100831049903E-021
1942.5	3.8378386112081709E-021
1943.5	3.8408763631064099E-021
1944.5	3.8439233357230575E-021
1945.5	3.8469795261436521E-021
1946.5	3.8500449316149602E-021
1947.5	3.8531195495440444E-021
1948.5	3.8562033774973365E-021
1949.5	3.8592964131997288E-021
1950.5	3.8623986545336679E-021
1951.5	3.8655100995382690E-021
1952.5	3.8686307464084386E-021
1953.5	3.8717605934940128E-021
1954.5	3.8748996392989051E-021
1955.5	3.8780478824802593E-021
1956.5	3.8812053218476258E-021
1957.5	3.8843719563621437E-021
1958.5	3.8875477851357284E-021
1959.5	3.8907328074302807E-021
1960.5	3.8939270226568986E-021
1961.5	3.8971304303751032E-021
1962.5	3.9003430302920808E-021
1963.5	3.9035648222619190E-021
1964.5	3.9067958062848774E-021
1965.5	3.9100359825066381E-021
1966.5	3.9132853512176015E-021
1967.5	3.9165439128521646E-021
1968.5	3.9198116679880223E-021
1969.5	3.9230886173454694E-021
1970.5	3.9263747617867265E-021
1971.5	3.9296701023152620E-021
1972.5	3.9329746400751331E-021
1973.5	3.9362883763503234E-021
1974.5	3.9396113125641125E-021
1975.5	3.9429434502784250E-021
1976.5	3.9462847911932215E-021
1977.5	3.9496353371458638E-021
1978.5	3.9529950901105212E-021
1979.5	3.9563640521975675E-021
1980.5	3.9597422256529832E-021
1981.5	3.9631296128577872E-021
1982.5	3.9665262163274492E-021
1983.5	3.9699320387113404E-021
1984.5	3.9733470827921637E-021
1985.5	3.9767713514854147E-021
1986.5	3.9802048478388367E-021
1987.5	3.9836475750318934E-021
1988.5	3.9870995363752434E-021
1989.5	3.9905607353102268E-021
1990.5	3.9940311754083539E-021
1991.5	3.9975108603708081E-021
1992.5	4.0009997940279544E-021
1993.5	4.0044979803388582E-021
1994.5	4.0080054233907998E-021
1995.5	4.0115221273988151E-021
1996.5	4.0150480967052270E-021
1997.5	4.0185833357791965E-021
1998.5	4.0221278492162731E-021
1999.5	4.0256816417379522E-021
[truncated: 1,000 more rows]
