# Supplementary material for: Modeling Radiative Efficiency across Fluorinated Molecules: Bridging Chemistry and Climate Policy for Global Warming Potential Estimations
Source: Environ Sci Technol. 2026 Feb 16;60(8):6188–202. doi: 10.1021/acs.est.5c16501 (PMC12961741; doi:10.1021/acs.est.5c16501)
Supplement: Supplementary file 1 [file es5c16501_si_001.zip › Supporting.Information/CFM2025.Table1/HFAlcohols/Tetrafluoropropan-1-ol/cross-section_3.dat]

0.5	1.3324735746511672E-021
1.5	1.3394257014468154E-021
2.5	1.3465510910209028E-021
3.5	1.3538573644694061E-021
4.5	1.3613526019189174E-021
5.5	1.3690453772677129E-021
6.5	1.3769447960977309E-021
7.5	1.3850605370978586E-021
8.5	1.3934028973811464E-021
9.5	1.4019828421267289E-021
10.5	1.4108120590323378E-021
11.5	1.4199030181263782E-021
12.5	1.4292690375610159E-021
13.5	1.4389243560910590E-021
14.5	1.4488842130395285E-021
15.5	1.4591649366618582E-021
16.5	1.4697840419492564E-021
17.5	1.4807603390610969E-021
18.5	1.4921140537499158E-021
19.5	1.5038669613453333E-021
20.5	1.5160425361003105E-021
21.5	1.5286661179812596E-021
22.5	1.5417650993105984E-021
23.5	1.5553691340561305E-021
24.5	1.5695103730180103E-021
25.5	1.5842237287056036E-021
26.5	1.5995471743412503E-021
27.5	1.6155220821978253E-021
28.5	1.6321936073997188E-021
29.5	1.6496111244264659E-021
30.5	1.6678287248975743E-021
31.5	1.6869057868398498E-021
32.5	1.7069076276123342E-021
33.5	1.7279062550746435E-021
34.5	1.7499812345412767E-021
35.5	1.7732206927069106E-021
36.5	1.7977224842354792E-021
37.5	1.8235955523111194E-021
38.5	1.8509615214534072E-021
39.5	1.8799565696973473E-021
40.5	1.9107336383485903E-021
41.5	1.9434650516326839E-021
42.5	1.9783456365769407E-021
43.5	2.0155964566190948E-021
44.5	2.0554693023798953E-021
45.5	2.0982521220119958E-021
46.5	2.1442756246175687E-021
47.5	2.1939213576502715E-021
48.5	2.2476316488749733E-021
49.5	2.3059219236064486E-021
50.5	2.3693960702493352E-021
51.5	2.4387657482320902E-021
52.5	2.5148748361397037E-021
53.5	2.5987306387904632E-021
54.5	2.6915440606956648E-021
55.5	2.7947817841728525E-021
56.5	2.9102346736388648E-021
57.5	3.0401083277332033E-021
58.5	3.1871441639453256E-021
59.5	3.3547830142657871E-021
60.5	3.5473884813549127E-021
61.5	3.7705550485125116E-021
62.5	4.0315372627874606E-021
63.5	4.3398526163600262E-021
64.5	4.7081333387185781E-021
65.5	5.1533308533290843E-021
66.5	5.6984042539823870E-021
67.5	6.3746228119745540E-021
68.5	7.2244924942810651E-021
69.5	8.3048192110035356E-021
70.5	9.6878657222079019E-021
71.5	1.1454385866079041E-020
72.5	1.3663068906201293E-020
73.5	1.6268007783945229E-020
74.5	1.8967418369961481E-020
75.5	2.1089318170164714E-020
76.5	2.1835407895835824E-020
77.5	2.0944904607044211E-020
78.5	1.8972789852681227E-020
79.5	1.6744183134686980E-020
80.5	1.4802131459813273E-020
81.5	1.3343955545067518E-020
82.5	1.2378145768236990E-020
83.5	1.1852609576698186E-020
84.5	1.1715087764436481E-020
85.5	1.1934321318292162E-020
86.5	1.2505992468109974E-020
87.5	1.3455018248397835E-020
88.5	1.4838817266829925E-020
89.5	1.6753161331734147E-020
90.5	1.9340474535251147E-020
91.5	2.2797528244926089E-020
92.5	2.7371733831590476E-020
93.5	3.3315803984936667E-020
94.5	4.0732071011711437E-020
95.5	4.9204194998959761E-020
96.5	5.7249184568168147E-020
97.5	6.2229722733234759E-020
98.5	6.1826917439631782E-020
99.5	5.6215223243565058E-020
100.5	4.7875933740728200E-020
101.5	3.9346634176797387E-020
102.5	3.1955814280254480E-020
103.5	2.6026312720924592E-020
104.5	2.1418288783196891E-020
105.5	1.7867730182800674E-020
106.5	1.5123322747696378E-020
107.5	1.2983410976256365E-020
108.5	1.1296210449575172E-020
109.5	9.9501598942711040E-021
110.5	8.8637149785366832E-021
111.5	7.9770686585839671E-021
112.5	7.2460106788611018E-021
113.5	6.6375324137479157E-021
114.5	6.1267201289408158E-021
115.5	5.6945618920902918E-021
116.5	5.3263924900127378E-021
117.5	5.0107823968893120E-021
118.5	4.7387367412787227E-021
119.5	4.5031120998048012E-021
120.5	4.2981876419703049E-021
121.5	4.1193466820002173E-021
122.5	3.9628379929504694E-021
123.5	3.8255953349872664E-021
124.5	3.7050999150387652E-021
125.5	3.5992748468804985E-021
126.5	3.5064037326836959E-021
127.5	3.4250676505723813E-021
128.5	3.3540963855546576E-021
129.5	3.2925308726641378E-021
130.5	3.2395946621538570E-021
131.5	3.1946728594874230E-021
132.5	3.1572975050164021E-021
133.5	3.1271387914228286E-021
134.5	3.1040019145781628E-021
135.5	3.0878297561779959E-021
136.5	3.0787120482047898E-021
137.5	3.0769022233295448E-021
138.5	3.0828438829668009E-021
139.5	3.0972098162231426E-021
140.5	3.1209579240366056E-021
141.5	3.1554104561132086E-021
142.5	3.2023659603988495E-021
143.5	3.2642576985992214E-021
144.5	3.3443785186322330E-021
145.5	3.4472007489022945E-021
146.5	3.5788303271088940E-021
147.5	3.7476440650209197E-021
148.5	3.9651558642899138E-021
149.5	4.2471045400320998E-021
150.5	4.6145462524061543E-021
151.5	5.0940911668174262E-021
152.5	5.7147273263435065E-021
153.5	6.4950251073770536E-021
154.5	7.4099227674272328E-021
155.5	8.3331645853117958E-021
156.5	9.0029742613895373E-021
157.5	9.1329760308628138E-021
158.5	8.6597208000285186E-021
159.5	7.8095827165445568E-021
160.5	6.8787920291206588E-021
161.5	6.0480887322034398E-021
162.5	5.3748926388496568E-021
163.5	4.8523415853378548E-021
164.5	4.4531145329700468E-021
165.5	4.1488709169578627E-021
166.5	3.9162095498065394E-021
167.5	3.7373242944453091E-021
168.5	3.5990847225604455E-021
169.5	3.4918978861801454E-021
170.5	3.4087459620447959E-021
171.5	3.3444612690121349E-021
172.5	3.2952041991537474E-021
173.5	3.2580935939660281E-021
174.5	3.2309459997634527E-021
175.5	3.2120911421594996E-021
176.5	3.2002404550579669E-021
177.5	3.1943926067623151E-021
178.5	3.1937649781386997E-021
179.5	3.1977434943270363E-021
180.5	3.2058455592883642E-021
181.5	3.2176924401598246E-021
182.5	3.2329885396014714E-021
183.5	3.2515057443910467E-021
184.5	3.2730715582686349E-021
185.5	3.2975600904827078E-021
186.5	3.3248852281895085E-021
187.5	3.3549955041354439E-021
188.5	3.3878703034832973E-021
189.5	3.4235171506545121E-021
190.5	3.4619698893034734E-021
191.5	3.5032876234626272E-021
192.5	3.5475543307897749E-021
193.5	3.5948790935494105E-021
194.5	3.6453969223393893E-021
195.5	3.6992701738730489E-021
196.5	3.7566905892022263E-021
197.5	3.8178820042801429E-021
198.5	3.8831038123398320E-021
199.5	3.9526552889378659E-021
200.5	4.0268809276820296E-021
201.5	4.1061769800633800E-021
202.5	4.1909994495499931E-021
203.5	4.2818738622338595E-021
204.5	4.3794072292803446E-021
205.5	4.4843027375706946E-021
206.5	4.5973778643492978E-021
207.5	4.7195868233876968E-021
208.5	4.8520485337420787E-021
209.5	4.9960816852621496E-021
210.5	5.1532489969840291E-021
211.5	5.3254134819704677E-021
212.5	5.5148105269850931E-021
213.5	5.7241409872832417E-021
214.5	5.9566924619527416E-021
215.5	6.2164987148424236E-021
216.5	6.5085512296519401E-021
217.5	6.8390827180509476E-021
218.5	7.2159509087981973E-021
219.5	7.6491634300805636E-021
220.5	8.1516029492754864E-021
221.5	8.7400386061208807E-021
222.5	9.4365485474077750E-021
223.5	1.0270532326826610E-020
224.5	1.1281560851200030E-020
225.5	1.2523380634210746E-020
226.5	1.4069396180696766E-020
227.5	1.6019697840490009E-020
228.5	1.8508597820130467E-020
229.5	2.1708131454256293E-020
230.5	2.5813465526877108E-020
231.5	3.0974638972589320E-020
232.5	3.7107055394446822E-020
233.5	4.3530932946106438E-020
234.5	4.8660108138931435E-020
235.5	5.0500816171159841E-020
236.5	4.8245747868918547E-020
237.5	4.3115339622920534E-020
238.5	3.7129484525856444E-020
239.5	3.1675331528037064E-020
240.5	2.7267327185135412E-020
241.5	2.3917709675631499E-020
242.5	2.1462064952973276E-020
243.5	1.9714909844998832E-020
244.5	1.8521495703162156E-020
245.5	1.7766680142159596E-020
246.5	1.7370336355956815E-020
247.5	1.7280463219478562E-020
248.5	1.7467475664125673E-020
249.5	1.7920440253460929E-020
250.5	1.8645240971460086E-020
251.5	1.9664563609892754E-020
252.5	2.1019718778236777E-020
253.5	2.2774535517569717E-020
254.5	2.5021803282596332E-020
255.5	2.7892973425180900E-020
256.5	3.1571897631533351E-020
257.5	3.6312775804433657E-020
258.5	4.2459735230287918E-020
259.5	5.0456630040733506E-020
260.5	6.0811518452011509E-020
261.5	7.3925206077795896E-020
262.5	8.9609090263592159E-020
263.5	1.0615232735377491E-019
264.5	1.1947156504859825E-019
265.5	1.2430160288611857E-019
266.5	1.1832793082713152E-019
267.5	1.0458305696115479E-019
268.5	8.8370459933722993E-020
269.5	7.3416662957550111E-020
270.5	6.1134391512474642E-020
271.5	5.1576098116325206E-020
272.5	4.4304878332855911E-020
273.5	3.8816655478026972E-020
274.5	3.4682172692222026E-020
275.5	3.1571662655960529E-020
276.5	2.9242031102174848E-020
277.5	2.7516920520830147E-020
278.5	2.6269051334388097E-020
279.5	2.5406722600380119E-020
280.5	2.4864073033092622E-020
281.5	2.4594232732261692E-020
282.5	2.4564570319101745E-020
283.5	2.4753430164085784E-020
284.5	2.5147931750124274E-020
285.5	2.5742540497861933E-020
286.5	2.6538219370385477E-020
287.5	2.7542042792586514E-020
288.5	2.8767208140293760E-020
289.5	3.0233422842731965E-020
290.5	3.1967683090713023E-020
291.5	3.4005498546772368E-020
292.5	3.6392661587617717E-020
293.5	3.9187715582413977E-020
294.5	4.2465352481995692E-020
295.5	4.6321076697896893E-020
296.5	5.0877625977710173E-020
297.5	5.6293864102584439E-020
298.5	6.2777187946185528E-020
299.5	7.0600967022892933E-020
300.5	8.0129207021600848E-020
301.5	9.1851526909745309E-020
302.5	1.0643256674061010E-019
303.5	1.2478058009316799E-019
304.5	1.4813839970578137E-019
305.5	1.7819074118760982E-019
306.5	2.1714989501236680E-019
307.5	2.6768998863275336E-019
308.5	3.3237393109040685E-019
309.5	4.1179576459634109E-019
310.5	5.0041550934150671E-019
311.5	5.8101160260659223E-019
312.5	6.2560476787600956E-019
313.5	6.1315180760717841E-019
314.5	5.5005824141392402E-019
315.5	4.6342810585513182E-019
316.5	3.7776231465595149E-019
317.5	3.0477379120387675E-019
318.5	2.4672635552591814E-019
319.5	2.0183693750314563E-019
320.5	1.6736917917453230E-019
321.5	1.4081917274550087E-019
322.5	1.2020689091446665E-019
323.5	1.0405154003906173E-019
324.5	9.1268271904583909E-020
325.5	8.1065908823216093E-020
326.5	7.2865639561167198E-020
327.5	6.6241237940992304E-020
328.5	6.0876465084401844E-020
329.5	5.6535059816348823E-020
330.5	5.3039641559787136E-020
331.5	5.0256852694964239E-020
332.5	4.8086873752377652E-020
333.5	4.6456032318355181E-020
334.5	4.5311638569906274E-020
335.5	4.4618466569149785E-020
336.5	4.4356501328535180E-020
337.5	4.4519717166471162E-020
338.5	4.5115764775899268E-020
339.5	4.6166539133718337E-020
340.5	4.7709691474801833E-020
341.5	4.9801249047027025E-020
342.5	5.2519630832358456E-020
343.5	5.5971514318207755E-020
344.5	6.0300242591561408E-020
345.5	6.5697796042833531E-020
346.5	7.2421830837246532E-020
347.5	8.0819947638104559E-020
348.5	9.1364196641664448E-020
349.5	1.0469966907059515E-019
350.5	1.2171111440491196E-019
351.5	1.4360840423598894E-019
352.5	1.7201822215018338E-019
353.5	2.0902669387045809E-019
354.5	2.5700185072208343E-019
355.5	3.1776287745958287E-019
356.5	3.9027327520667325E-019
357.5	4.6625075231232170E-019
358.5	5.2637459157264306E-019
359.5	5.4635153293266001E-019
360.5	5.1632702750542052E-019
361.5	4.5114710654060365E-019
362.5	3.7541119098407710E-019
363.5	3.0602399330579409E-019
364.5	2.4926795484757193E-019
365.5	2.0531866733702036E-019
366.5	1.7221720708084594E-019
367.5	1.4777309157628257E-019
368.5	1.3020033013818432E-019
369.5	1.1821663280418374E-019
370.5	1.1093392726721847E-019
371.5	1.0760728720915328E-019
372.5	1.0718701522623272E-019
373.5	1.0773553699601584E-019
374.5	1.0636885168244189E-019
375.5	1.0073466365109252E-019
376.5	9.0999049907483402E-020
377.5	7.9455011852470041E-020
378.5	6.8348892611386336E-020
379.5	5.8779900166903592E-020
380.5	5.0942183357250046E-020
381.5	4.4632129197701104E-020
382.5	3.9552120903437229E-020
383.5	3.5429401118649690E-020
384.5	3.2045769752228120E-020
385.5	2.9235265618037857E-020
386.5	2.6873726575477702E-020
387.5	2.4868343482288613E-020
388.5	2.3149281553575857E-020
389.5	2.1663458765858084E-020
390.5	2.0370060879402649E-020
391.5	1.9237337293080771E-020
392.5	1.8240309419559286E-020
393.5	1.7359121418444927E-020
394.5	1.6577842738672034E-020
395.5	1.5883590095634594E-020
396.5	1.5265877237690534E-020
397.5	1.4716128885116854E-020
398.5	1.4227314424944620E-020
399.5	1.3793670130430181E-020
400.5	1.3410487790760575E-020
401.5	1.3073954004142298E-020
402.5	1.2781028893726596E-020
403.5	1.2529356249813092E-020
404.5	1.2317199490887529E-020
405.5	1.2143399651942381E-020
406.5	1.2007353051142016E-020
407.5	1.1909007503414757E-020
408.5	1.1848877059467512E-020
409.5	1.1828076353601073E-020
410.5	1.1848376844412828E-020
411.5	1.1912288640892859E-020
412.5	1.2023173359820485E-020
413.5	1.2185395739719154E-020
414.5	1.2404524791935239E-020
415.5	1.2687599456455319E-020
416.5	1.3043479565095068E-020
417.5	1.3483311156700221E-020
418.5	1.4021146964414582E-020
419.5	1.4674779885506688E-020
420.5	1.5466871965391745E-020
421.5	1.6426497629235455E-020
422.5	1.7591273093061007E-020
423.5	1.9010321945312451E-020
424.5	2.0748440251352624E-020
425.5	2.2891984737776629E-020
426.5	2.5557219979584803E-020
427.5	2.8902099079692660E-020
428.5	3.3142583844740131E-020
429.5	3.8574177691431071E-020
430.5	4.5596979896641403E-020
431.5	5.4734528559749306E-020
432.5	6.6613791046609838E-020
433.5	8.1818033323021836E-020
434.5	1.0042383495619273E-019
435.5	1.2099031475881686E-019
436.5	1.3928925673656302E-019
437.5	1.4873944673510972E-019
438.5	1.4477862442686952E-019
439.5	1.2937650284292631E-019
440.5	1.0896811168814018E-019
441.5	8.9072288440743521E-020
442.5	7.2216975702417177E-020
443.5	5.8826134295516099E-020
444.5	4.8451736196726858E-020
445.5	4.0454583757143366E-020
446.5	3.4258903388127815E-020
447.5	2.9411816532060583E-020
448.5	2.5575119251300992E-020
449.5	2.2500882480298956E-020
450.5	2.0007902586571821E-020
451.5	1.7963125129077019E-020
452.5	1.6268019424360864E-020
453.5	1.4848867847513759E-020
454.5	1.3649909527965773E-020
455.5	1.2628497976175116E-020
456.5	1.1751662739911265E-020
457.5	1.0993648347143645E-020
458.5	1.0334136182604820E-020
459.5	9.7569469267137211E-021
460.5	9.2490840567392798E-021
461.5	8.8000216780637345E-021
462.5	8.4011690882028956E-021
463.5	8.0454644224865677E-021
464.5	7.7270634814744322E-021
465.5	7.4410993974961617E-021
466.5	7.1834954981379867E-021
467.5	6.9508184641635314E-021
468.5	6.7401622622202654E-021
469.5	6.5490557686349137E-021
470.5	6.3753887699754948E-021
471.5	6.2173523221475857E-021
472.5	6.0733904069875984E-021
473.5	5.9421605378380372E-021
474.5	5.8225015000446663E-021
475.5	5.7134068161733799E-021
476.5	5.6140028331064597E-021
477.5	5.5235305637333685E-021
478.5	5.4413305977096662E-021
479.5	5.3668305369554359E-021
480.5	5.2995345219995560E-021
481.5	5.2390145022540489E-021
482.5	5.1849029723106707E-021
483.5	5.1368869515424161E-021
484.5	5.0947030288330293E-021
485.5	5.0581333305859789E-021
486.5	5.0270023001777412E-021
487.5	5.0011742022119569E-021
488.5	4.9805512865001434E-021
489.5	4.9650725656214371E-021
490.5	4.9547131770271811E-021
491.5	4.9494843166817760E-021
492.5	4.9494337468369299E-021
493.5	4.9546468963696984E-021
494.5	4.9652485888422795E-021
495.5	4.9814054517868184E-021
496.5	5.0033290815083319E-021
497.5	5.0312800619145893E-021
498.5	5.0655729647262488E-021
499.5	5.1065824934027442E-021
500.5	5.1547509761672798E-021
501.5	5.2105974671237325E-021
502.5	5.2747287818996459E-021
503.5	5.3478528798455719E-021
504.5	5.4307951143376729E-021
505.5	5.5245180139171355E-021
506.5	5.6301454403541249E-021
507.5	5.7489922095741068E-021
508.5	5.8826005774366116E-021
509.5	6.0327854119280410E-021
510.5	6.2016904345857858E-021
511.5	6.3918586706676507E-021
512.5	6.6063212760607074E-021
513.5	6.8487103185125427E-021
514.5	7.1234030393376058E-021
515.5	7.4357078391697708E-021
516.5	7.7921060549751123E-021
517.5	8.2005690242445994E-021
518.5	8.6709777083325152E-021
519.5	9.2156833798868582E-021
520.5	9.8502642305953459E-021
521.5	1.0594556703991989E-020
522.5	1.1474075557104763E-020
523.5	1.2521988331887344E-020
524.5	1.3781885073466292E-020
525.5	1.5311690694121605E-020
526.5	1.7189209728983275E-020
527.5	1.9519956633770019E-020
528.5	2.2448027883562665E-020
529.5	2.6170530921755853E-020
530.5	3.0954642905112249E-020
531.5	3.7151366638557063E-020
532.5	4.5185615901047270E-020
533.5	5.5466658840611935E-020
534.5	6.8096231736631742E-020
535.5	8.2211045066559145E-020
536.5	9.5098483323303942E-020
537.5	1.0231824904327024E-019
538.5	1.0048502859222529E-019
539.5	9.0559628227979600E-020
540.5	7.6836123543260988E-020
541.5	6.3233297062126927E-020
542.5	5.1638803262510290E-020
543.5	4.2425999916806747E-020
544.5	3.5315983303395379E-020
545.5	2.9874450021830927E-020
546.5	2.5702974671483616E-020
547.5	2.2486434276560187E-020
548.5	1.9989428005071600E-020
549.5	1.8039926389637437E-020
550.5	1.6513010690116562E-020
551.5	1.5317944749329474E-020
552.5	1.4388689110059032E-020
553.5	1.3677174438096631E-020
554.5	1.3148607297296369E-020
555.5	1.2778228667051644E-020
556.5	1.2549107939187679E-020
557.5	1.2450687549922625E-020
558.5	1.2477892536766351E-020
559.5	1.2630692757890581E-020
560.5	1.2914062291533039E-020
561.5	1.3338328777248898E-020
562.5	1.3919952453448927E-020
563.5	1.4682827560066157E-020
564.5	1.5660265546747358E-020
565.5	1.6897909500100962E-020
566.5	1.8457952734262426E-020
567.5	2.0425199026276151E-020
568.5	2.2915697378467098E-020
569.5	2.6088836842864073E-020
570.5	3.0163626927323807E-020
571.5	3.5438585161788931E-020
572.5	4.2309874956811083E-020
573.5	5.1268154683854045E-020
574.5	6.2818433820218478E-020
575.5	7.7194355783959868E-020
576.5	9.3668813841450305E-020
577.5	1.0949452220822677E-019
578.5	1.1963740989476246E-019
579.5	1.1946659482425183E-019
580.5	1.0904165975138651E-019
581.5	9.3049072325464661E-020
582.5	7.6489206917384270E-020
583.5	6.2057137170814667E-020
584.5	5.0448735383291023E-020
585.5	4.1418458305444278E-020
586.5	3.4458695740919287E-020
587.5	2.9079242726277152E-020
588.5	2.4884821399582702E-020
589.5	2.1577371824496250E-020
590.5	1.8937718260272459E-020
591.5	1.6805685682339095E-020
592.5	1.5063855684952859E-020
593.5	1.3625486999101558E-020
594.5	1.2425860849036875E-020
595.5	1.1416162117006414E-020
596.5	1.0559160795810896E-020
597.5	9.8261509696671654E-021
598.5	9.1947648897636173E-021
599.5	8.6473976962479911E-021
600.5	8.1700609458283140E-021
601.5	7.7515397365823381E-021
602.5	7.3827667661873230E-021
603.5	7.0563528959428985E-021
604.5	6.7662317261526803E-021
605.5	6.5073880266815520E-021
606.5	6.2756484223449123E-021
607.5	6.0675187167780357E-021
608.5	5.8800564610194900E-021
609.5	5.7107703795323087E-021
610.5	5.5575404261313277E-021
611.5	5.4185538073490569E-021
612.5	5.2922534545668437E-021
613.5	5.1772962690564405E-021
614.5	5.0725190900639850E-021
615.5	4.9769108045733416E-021
616.5	4.8895893706106526E-021
617.5	4.8097827941471599E-021
618.5	4.7368133046738818E-021
619.5	4.6700841322632682E-021
620.5	4.6090684110586665E-021
621.5	4.5532998292506273E-021
622.5	4.5023647201081297E-021
623.5	4.4558953473202872E-021
624.5	4.4135641843747290E-021
625.5	4.3750790246832087E-021
626.5	4.3401787887436472E-021
627.5	4.3086299183957452E-021
628.5	4.2802232674121454E-021
629.5	4.2547714132212325E-021
630.5	4.2321063272211232E-021
631.5	4.2120773514970286E-021
632.5	4.1945494382512201E-021
633.5	4.1794016152559940E-021
634.5	4.1665256464304672E-021
635.5	4.1558248614489271E-021
636.5	4.1472131322935142E-021
637.5	4.1406139780130785E-021
638.5	4.1359597817608886E-021
639.5	4.1331911065516256E-021
640.5	4.1322560981801400E-021
641.5	4.1331099654440293E-021
642.5	4.1357145292608150E-021
643.5	4.1400378335108234E-021
644.5	4.1460538115040457E-021
645.5	4.1537420028923616E-021
646.5	4.1630873166514904E-021
647.5	4.1740798364608733E-021
648.5	4.1867146654307527E-021
649.5	4.2009918076790798E-021
650.5	4.2169160847588759E-021
651.5	4.2344970853898138E-021
652.5	4.2537491473658060E-021
653.5	4.2746913709014923E-021
654.5	4.2973476630520851E-021
655.5	4.3217468132002970E-021
656.5	4.3479225999572297E-021
657.5	4.3759139301774717E-021
658.5	4.4057650111485661E-021
659.5	4.4375255573872282E-021
660.5	4.4712510338661842E-021
661.5	4.5070029379124925E-021
662.5	4.5448491224683842E-021
663.5	4.5848641638968222E-021
664.5	4.6271297780551834E-021
665.5	4.6717352889616005E-021
666.5	4.7187781550512740E-021
667.5	4.7683645587774556E-021
668.5	4.8206100661692283E-021
669.5	4.8756403639333834E-021
670.5	4.9335920828015560E-021
671.5	4.9946137171007675E-021
672.5	5.0588666519946311E-021
673.5	5.1265263115382731E-021
674.5	5.1977834426528462E-021
675.5	5.2728455524049468E-021
676.5	5.3519385186298988E-021
677.5	5.4353083970364739E-021
678.5	5.5232234515585660E-021
679.5	5.6159764389785395E-021
680.5	5.7138871838617928E-021
681.5	5.8173054857626615E-021
682.5	5.9266144076723454E-021
683.5	6.0422340030047935E-021
684.5	6.1646255483331854E-021
685.5	6.2942963609382842E-021
686.5	6.4318052944323294E-021
687.5	6.5777690228018029E-021
688.5	6.7328692438221368E-021
689.5	6.8978609577540469E-021
690.5	7.0735820075616337E-021
691.5	7.2609641038924989E-021
692.5	7.4610456033725703E-021
693.5	7.6749863644856482E-021
694.5	7.9040850741064825E-021
695.5	8.1497995230791878E-021
696.5	8.4137704155282421E-021
697.5	8.6978494296376642E-021
698.5	9.0041324149854289E-021
699.5	9.3349988230948305E-021
700.5	9.6931587367721335E-021
701.5	1.0081709207471476E-020
702.5	1.0504202051689433E-020
703.5	1.0964725828660758E-020
704.5	1.1468005465012198E-020
705.5	1.2019523965729826E-020
706.5	1.2625671934873324E-020
707.5	1.3293932334927610E-020
708.5	1.4033110195593030E-020
709.5	1.4853620059586059E-020
710.5	1.5767848134766299E-020
711.5	1.6790611852631417E-020
712.5	1.7939747453964073E-020
713.5	1.9236867266332796E-020
714.5	2.0708343874538604E-020
715.5	2.2386600438168660E-020
716.5	2.4311817991723516E-020
717.5	2.6534216173710085E-020
718.5	2.9117130211534088E-020
719.5	3.2141204197839004E-020
720.5	3.5710163563509989E-020
721.5	3.9958839434451196E-020
722.5	4.5064422797377724E-020
723.5	5.1262359682178466E-020
724.5	5.8868878901945043E-020
725.5	6.8312815020396494E-020
726.5	8.0179830763157655E-020
727.5	9.5271228989529192E-020
728.5	1.1467386790873138E-019
729.5	1.3981783362117649E-019
730.5	1.7244099341650865E-019
731.5	2.1423686774549004E-019
732.5	2.6569147627541832E-019
733.5	3.2343361281994752E-019
734.5	3.7658705225109619E-019
735.5	4.0702097340667058E-019
736.5	4.0045351237707298E-019
737.5	3.6023815848140937E-019
738.5	3.0382174314953074E-019
739.5	2.4750626650679928E-019
740.5	1.9928674046610348E-019
741.5	1.6082459349777598E-019
742.5	1.3101392911468880E-019
743.5	1.0807047518675521E-019
744.5	9.0344272623523192E-020
745.5	7.6525134164318650E-020
746.5	6.5631065866315786E-020
747.5	5.6941448494058930E-020
748.5	4.9929732999510237E-020
749.5	4.4209633178753227E-020
750.5	3.9495449721184949E-020
751.5	3.5573736896476142E-020
752.5	3.2283288758897280E-020
753.5	2.9501009194874965E-020
754.5	2.7131886836361913E-020
755.5	2.5101826741834592E-020
756.5	2.3352477150556046E-020
757.5	2.1837458881775643E-020
758.5	2.0519589206989695E-020
759.5	1.9368817383728897E-020
760.5	1.8360674406505339E-020
761.5	1.7475097934869031E-020
762.5	1.6695533588870853E-020
763.5	1.6008241736711289E-020
764.5	1.5401758464419789E-020
765.5	1.4866473243444772E-020
766.5	1.4394295670631491E-020
767.5	1.3978390747556143E-020
768.5	1.3612967313464942E-020
769.5	1.3293108013638428E-020
770.5	1.3014631965690227E-020
771.5	1.2773983355286188E-020
772.5	1.2568140744405446E-020
773.5	1.2394543047990849E-020
774.5	1.2251029028048846E-020
775.5	1.2135787839903665E-020
776.5	1.2047318695881716E-020
777.5	1.1984398125811786E-020
778.5	1.1946053640017891E-020
779.5	1.1931542860392116E-020
780.5	1.1940337394873712E-020
781.5	1.1972110902632802E-020
782.5	1.2026730941096714E-020
783.5	1.2104254309299124E-020
784.5	1.2204925711082632E-020
785.5	1.2329179661671233E-020
786.5	1.2477645656650033E-020
787.5	1.2651156717720331E-020
788.5	1.2850761528956724E-020
789.5	1.3077740485103874E-020
790.5	1.3333626094619465E-020
791.5	1.3620228320400913E-020
792.5	1.3939665607302620E-020
793.5	1.4294402546186317E-020
794.5	1.4687295370143257E-020
795.5	1.5121646783563913E-020
796.5	1.5601272006974390E-020
797.5	1.6130578403764610E-020
798.5	1.6714661670609326E-020
799.5	1.7359422363660117E-020
800.5	1.8071707554231472E-020
801.5	1.8859483737780497E-020
802.5	1.9732048863894599E-020
803.5	2.0700293658037757E-020
804.5	2.1777025469761839E-020
805.5	2.2977371989503859E-020
806.5	2.4319287725768762E-020
807.5	2.5824193694015137E-020
808.5	2.7517791152456076E-020
809.5	2.9431104607009282E-020
810.5	3.1601829417646003E-020
811.5	3.4076087700588619E-020
812.5	3.6910736581336412E-020
813.5	4.0176430794344221E-020
814.5	4.3961725496914729E-020
815.5	4.8378627467050324E-020
816.5	5.3570182199612323E-020
817.5	5.9720948083477149E-020
818.5	6.7071595403956728E-020
819.5	7.5939427587814536E-020
820.5	8.6747407181849148E-020
821.5	1.0006529132776343E-019
822.5	1.1666757072937794E-019
823.5	1.3761328622376710E-019
824.5	1.6434988844348935E-019
825.5	1.9882951810253269E-019
826.5	2.4358095120963824E-019
827.5	3.0155506274166307E-019
828.5	3.7526767728966297E-019
829.5	4.6427836903784163E-019
830.5	5.6005127726816387E-019
831.5	6.4050454729189272E-019
832.5	6.7478884333422588E-019
833.5	6.4603994670613390E-019
834.5	5.6856390529896929E-019
835.5	4.7307779946378663E-019
836.5	3.8294004736030033E-019
837.5	3.0775268672106712E-019
838.5	2.4844423272163364E-019
839.5	2.0262983896366326E-019
840.5	1.6734617987986002E-019
841.5	1.4001337696174049E-019
842.5	1.1862786460652876E-019
843.5	1.0170071052884135E-019
844.5	8.8141928498156798E-020
845.5	7.7154631302823111E-020
846.5	6.8153004580887089E-020
847.5	6.0702564860037256E-020
848.5	5.4477693326611185E-020
849.5	4.9231666455473872E-020
850.5	4.4775476251602686E-020
851.5	4.0962773154559091E-020
852.5	3.7679072260727932E-020
853.5	3.4833941832905557E-020
854.5	3.2355293263254469E-020
855.5	3.0185164802048576E-020
856.5	2.8276577153562061E-020
857.5	2.6591165688272212E-020
858.5	2.5097380820342707E-020
859.5	2.3769108019878502E-020
860.5	2.2584600636385757E-020
861.5	2.1525647994571379E-020
862.5	2.0576921970933445E-020
863.5	1.9725460090779100E-020
864.5	1.8960253881607972E-020
865.5	1.8271919000149187E-020
866.5	1.7652429359106966E-020
867.5	1.7094901702397877E-020
868.5	1.6593420226192255E-020
869.5	1.6142893208993242E-020
870.5	1.5738935405447208E-020
871.5	1.5377771325370711E-020
872.5	1.5056155570266361E-020
873.5	1.4771307213844125E-020
874.5	1.4520855849352353E-020
875.5	1.4302797428419680E-020
876.5	1.4115458416318718E-020
877.5	1.3957467111905899E-020
878.5	1.3827731246060383E-020
879.5	1.3725421195186614E-020
880.5	1.3649958338242982E-020
881.5	1.3601008256738397E-020
882.5	1.3578478635787791E-020
883.5	1.3582521878490884E-020
884.5	1.3613542603261947E-020
885.5	1.3672210362306609E-020
886.5	1.3759478108152532E-020
887.5	1.3876607154530728E-020
888.5	1.4025199640944034E-020
889.5	1.4207239833445133E-020
890.5	1.4425145998967443E-020
891.5	1.4681835105505612E-020
892.5	1.4980803263849607E-020
893.5	1.5326225690564961E-020
894.5	1.5723081108102283E-020
895.5	1.6177307005627779E-020
896.5	1.6695994202331371E-020
897.5	1.7287631879646916E-020
898.5	1.7962417959039616E-020
899.5	1.8732654798301056E-020
900.5	1.9613257241428963E-020
901.5	2.0622409931398430E-020
902.5	2.1782424726358756E-020
903.5	2.3120868892541153E-020
904.5	2.4672063230597344E-020
905.5	2.6479090539434660E-020
906.5	2.8596514989070929E-020
907.5	3.1094101223440376E-020
908.5	3.4061951757412874E-020
909.5	3.7617671376284630E-020
910.5	4.1916442239161344E-020
911.5	4.7165278135374499E-020
912.5	5.3643224225088794E-020
913.5	6.1729788955036805E-020
914.5	7.1944036694543268E-020
915.5	8.4995212081288412E-020
916.5	1.0183864239495294E-019
917.5	1.2370759650448719E-019
918.5	1.5202819487475026E-019
919.5	1.8797714646228344E-019
920.5	2.3120673681637797E-019
921.5	2.7730440438543165E-019
922.5	3.1526399629540348E-019
923.5	3.3024168654410593E-019
924.5	3.1482355841589516E-019
925.5	2.7663766894265376E-019
926.5	2.3053881711968364E-019
927.5	1.8742620183453798E-019
928.5	1.5162308124567113E-019
929.5	1.2343626585138085E-019
930.5	1.0167802947580869E-019
931.5	8.4923234018409049E-020
932.5	7.1942823999056246E-020
933.5	6.1785709146022824E-020
934.5	5.3746046335936001E-020
935.5	4.7307287357750547E-020
936.5	4.2091720527486360E-020
937.5	3.7821562536289976E-020
938.5	3.4290676936551033E-020
939.5	3.1344485233641333E-020
940.5	2.8865790994211258E-020
941.5	2.6764759212946603E-020
942.5	2.4971789551266165E-020
943.5	2.3432404922440820E-020
944.5	2.2103550329585558E-020
945.5	2.0950885864755135E-020
946.5	1.9946786726257792E-020
947.5	1.9068850819996947E-020
948.5	1.8298774312837176E-020
949.5	1.7621496506465057E-020
950.5	1.7024543715868098E-020
951.5	1.6497521554189798E-020
952.5	1.6031718876917844E-020
953.5	1.5619796455970163E-020
954.5	1.5255540475377400E-020
955.5	1.4933666005924090E-020
956.5	1.4649659302523789E-020
957.5	1.4399650473311352E-020
958.5	1.4180310070705673E-020
959.5	1.3988764646778554E-020
960.5	1.3822527436079673E-020
961.5	1.3679441177079417E-020
962.5	1.3557630729452959E-020
963.5	1.3455463639912835E-020
964.5	1.3371517191730797E-020
965.5	1.3304550770081585E-020
966.5	1.3253482607344427E-020
967.5	1.3217370154766238E-020
968.5	1.3195393470873413E-020
969.5	1.3186841131363220E-020
970.5	1.3191098256482670E-020
971.5	1.3207636325133177E-020
972.5	1.3236004503982839E-020
973.5	1.3275822267707097E-020
974.5	1.3326773125429801E-020
975.5	1.3388599300309494E-020
976.5	1.3461097235430392E-020
977.5	1.3544113820834845E-020
978.5	1.3637543254562387E-020
979.5	1.3741324465648848E-020
980.5	1.3855439039755314E-020
981.5	1.3979909598899592E-020
982.5	1.4114798596024251E-020
983.5	1.4260207493160444E-020
984.5	1.4416276298986508E-020
985.5	1.4583183447845680E-020
986.5	1.4761146007955349E-020
987.5	1.4950420211764160E-020
988.5	1.5151302306327247E-020
989.5	1.5364129726293556E-020
990.5	1.5589282596744337E-020
991.5	1.5827185577793181E-020
992.5	1.6078310067658353E-020
993.5	1.6343176785953237E-020
994.5	1.6622358764317243E-020
995.5	1.6916484777346040E-020
996.5	1.7226243253203252E-020
997.5	1.7552386710448674E-020
998.5	1.7895736775664981E-020
999.5	1.8257189845592584E-020
1000.5	1.8637723467910598E-020
1001.5	1.9038403526789505E-020
1002.5	1.9460392333193137E-020
1003.5	1.9904957735989533E-020
1004.5	2.0373483388679353E-020
1005.5	2.0867480328493274E-020
1006.5	2.1388600050383267E-020
1007.5	2.1938649288810417E-020
1008.5	2.2519606756155953E-020
1009.5	2.3133642129206095E-020
1010.5	2.3783137625900344E-020
1011.5	2.4470712575132679E-020
1012.5	2.5199251455013596E-020
1013.5	2.5971935962318924E-020
1014.5	2.6792281781212064E-020
1015.5	2.7664180846912555E-020
1016.5	2.8591950055054900E-020
1017.5	2.9580387556679250E-020
1018.5	3.0634838010535784E-020
1019.5	3.1761268449396277E-020
1020.5	3.2966356769075703E-020
1021.5	3.4257595285533460E-020
1022.5	3.5643412349576209E-020
1023.5	3.7133315689995662E-020
1024.5	3.8738062013222657E-020
1025.5	4.0469858471727813E-020
1026.5	4.2342602991834552E-020
1027.5	4.4372172213967866E-020
1028.5	4.6576768064642325E-020
1029.5	4.8977336911409392E-020
1030.5	5.1598079068961259E-020
1031.5	5.4467071426472972E-020
1032.5	5.7617032565820304E-020
1033.5	6.1086268510067691E-020
1034.5	6.4919848981929048E-020
1035.5	6.9171079890605230E-020
1036.5	7.3903359304897228E-020
1037.5	7.9192533706404505E-020
1038.5	8.5129912165253261E-020
1039.5	9.1826153072577514E-020
1040.5	9.9416318290928486E-020
1041.5	1.0806650353524967E-019
1042.5	1.1798261708509040E-019
1043.5	1.2942211489441928E-019
1044.5	1.4270984375592835E-019
1045.5	1.5825964752155964E-019
1046.5	1.7660413124138129E-019
1047.5	1.9843606409739818E-019
1048.5	2.2466648038235354E-019
1049.5	2.5650677206287328E-019
1050.5	2.9558503959491220E-019
1051.5	3.4411034392954354E-019
1052.5	4.0510049918939439E-019
1053.5	4.8268349398830925E-019
1054.5	5.8245100659274095E-019
1055.5	7.1173388367148211E-019
1056.5	8.7935823699771499E-019
1057.5	1.0936792668153480E-018
1058.5	1.3562889733777283E-018
1059.5	1.6480662330140702E-018
1060.5	1.9110426804808188E-018
1061.5	2.0527381006761052E-018
1062.5	2.0059173688436124E-018
1063.5	1.7945561497971570E-018
1064.5	1.5086186844204845E-018
1065.5	1.2276011466065872E-018
1066.5	9.8882392580600746E-019
1067.5	7.9910122323091780E-019
1068.5	6.5236354196555598E-019
1069.5	5.3959468063802610E-019
1070.5	4.5260063103363902E-019
1071.5	3.8491659133744669E-019
1072.5	3.3171046110908998E-019
1073.5	2.8944076976578398E-019
1074.5	2.5552173916790900E-019
1075.5	2.2805789817001784E-019
1076.5	2.0564912607982593E-019
1077.5	1.8725168401982880E-019
1078.5	1.7208016831329538E-019
1079.5	1.5953838075032486E-019
1080.5	1.4917039009980960E-019
1081.5	1.4062568182706465E-019
1082.5	1.3363419581948676E-019
1083.5	1.2798837917007181E-019
1084.5	1.2353029410716340E-019
1085.5	1.2014245012010160E-019
1086.5	1.1774146896663005E-019
1087.5	1.1627400832961440E-019
1088.5	1.1571461185096457E-019
1089.5	1.1606535547890520E-019
1090.5	1.1735735149975013E-019
1091.5	1.1965437921824787E-019
1092.5	1.2305916276937510E-019
1093.5	1.2772314038880077E-019
1094.5	1.3386098550795380E-019
1095.5	1.4177162387105174E-019
1096.5	1.5186786162652052E-019
1097.5	1.6471633485701368E-019
1098.5	1.8108627660215565E-019
1099.5	2.0199388342063619E-019
1100.5	2.2869443946307955E-019
1101.5	2.6248658184551790E-019
1102.5	3.0401859111603008E-019
1103.5	3.5163151405999060E-019
1104.5	3.9887507386322004E-019
1105.5	4.3407566185951407E-019
1106.5	4.4698676616309688E-019
1107.5	4.3876066931870696E-019
1108.5	4.2127756147975291E-019
1109.5	4.0696473085752241E-019
1110.5	4.0302410508658644E-019
1111.5	4.1241942898052338E-019
1112.5	4.3649624216307804E-019
1113.5	4.7673638006927564E-019
1114.5	5.3566300579284148E-019
1115.5	6.1736115879463525E-019
1116.5	7.2784490140164400E-019
1117.5	8.7514900503172331E-019
1118.5	1.0684406871764807E-018
1119.5	1.3143036380161625E-018
1120.5	1.6067835031687999E-018
1121.5	1.9091777354827837E-018
1122.5	2.1402743890034902E-018
1123.5	2.2036454096124347E-018
1124.5	2.0674003065711389E-018
1125.5	1.7975807610276631E-018
1126.5	1.4925436162193314E-018
1127.5	1.2165589652742797E-018
1128.5	9.9210663102871707E-019
1129.5	8.1865038824955204E-019
1130.5	6.8793673729719903E-019
1131.5	5.9109770330917684E-019
1132.5	5.2097071656152185E-019
1133.5	4.7248623075443548E-019
1134.5	4.4245132948277412E-019
1135.5	4.2916840385637021E-019
1136.5	4.3186529836490649E-019
1137.5	4.4956112181339108E-019
1138.5	4.7873059388219356E-019
1139.5	5.0982455776024415E-019
1140.5	5.2623106111389001E-019
1141.5	5.1255140314161759E-019
1142.5	4.6821448778829788E-019
1143.5	4.0758133640440060E-019
1144.5	3.4631809375121364E-019
1145.5	2.9288834244256778E-019
1146.5	2.4940608962527027E-019
1147.5	2.1498391741401697E-019
1148.5	1.8790610299003468E-019
1149.5	1.6652584163301490E-019
1150.5	1.4951400611196500E-019
1151.5	1.3586576707626731E-019
1152.5	1.2484087410152290E-019
1153.5	1.1589915487718779E-019
1154.5	1.0864804330992009E-019
1155.5	1.0280390813300942E-019
1156.5	9.8164887829857509E-020
1157.5	9.4592488195139819E-020
1158.5	9.1999747169241336E-020
1159.5	9.0344474539585751E-020
1160.5	8.9626711945660419E-020
1161.5	8.9890116750112688E-020
1162.5	9.1227498129863358E-020
1163.5	9.3791283556615749E-020
1164.5	9.7810312381722292E-020
1165.5	1.0361501856880775E-019
1166.5	1.1167353903968645E-019
1167.5	1.2264068063739158E-019
1168.5	1.3741727280383266E-019
1169.5	1.5720163128833084E-019
1170.5	1.8346854363749050E-019
1171.5	2.1769481874010776E-019
1172.5	2.6042325830153372E-019
1173.5	3.0907425985368994E-019
1174.5	3.5477280414699383E-019
1175.5	3.8208399430789790E-019
1176.5	3.7793017082392981E-019
1177.5	3.4398753735665439E-019
1178.5	2.9490542166560702E-019
1179.5	2.4518651153971925E-019
1180.5	2.0225168099065889E-019
1181.5	1.6781456782165524E-019
1182.5	1.4101027043910142E-019
1183.5	1.2030243381353304E-019
1184.5	1.0424399229257306E-019
1185.5	9.1678131917196808E-020
1186.5	8.1735406582340967E-020
1187.5	7.3777115323269600E-020
1188.5	6.7336476030381713E-020
1189.5	6.2071156682632273E-020
1190.5	5.7728145889801226E-020
1191.5	5.4118631896752637E-020
1192.5	5.1100253232947114E-020
1193.5	4.8564572307374101E-020
1194.5	4.6428195648753435E-020
1195.5	4.4626432921876091E-020
1196.5	4.3108729456360571E-020
1197.5	4.1835346291462196E-020
1198.5	4.0774925640151334E-020
1199.5	3.9902691251919244E-020
1200.5	3.9199109178514000E-020
1201.5	3.8648886511583394E-020
1202.5	3.8240221596327582E-020
1203.5	3.7964244274622824E-020
1204.5	3.7814602384020266E-020
1205.5	3.7787163394742856E-020
1206.5	3.7879809305324756E-020
1207.5	3.8092309838886694E-020
1208.5	3.8426264358256541E-020
1209.5	3.8885107308632986E-020
1210.5	3.9474175827257124E-020
1211.5	4.0200841780032580E-020
1212.5	4.1074714212060432E-020
1213.5	4.2107922355077446E-020
1214.5	4.3315494286155763E-020
1215.5	4.4715852533268959E-020
1216.5	4.6331455974247037E-020
1217.5	4.8189628100305471E-020
1218.5	5.0323626276178346E-020
1219.5	5.2774026695424769E-020
1220.5	5.5590527731401276E-020
1221.5	5.8834313894368688E-020
1222.5	6.2581178919746853E-020
1223.5	6.6925687531558633E-020
1224.5	7.1986772970169981E-020
1225.5	7.7915339115917917E-020
1226.5	8.4904688176477104E-020
1227.5	9.3204965436824228E-020
1228.5	1.0314335399419434E-019
1229.5	1.1515252931609325E-019
1230.5	1.2981095087476309E-019
1231.5	1.4789988868997510E-019
1232.5	1.7048326473388378E-019
1233.5	1.9901592146098548E-019
1234.5	2.3547905844627206E-019
1235.5	2.8251477010924869E-019
1236.5	3.4344972468231912E-019
1237.5	4.2188298682951918E-019
1238.5	5.2005404760107261E-019
1239.5	6.3464629137340170E-019
1240.5	7.4961914787832725E-019
1241.5	8.3223252084845436E-019
1242.5	8.4742590172687478E-019
1243.5	7.8845496246203360E-019
1244.5	6.8404936095796056E-019
1245.5	5.7071240765632063E-019
1246.5	4.7038127313931346E-019
1247.5	3.8991215723800883E-019
1248.5	3.2841669424942713E-019
1249.5	2.8259666109785517E-019
1250.5	2.4909075660397336E-019
1251.5	2.2519198343881249E-019
1252.5	2.0893095479803631E-019
1253.5	1.9897628516203194E-019
1254.5	1.9451677330760309E-019
1255.5	1.9517520135007868E-019
1256.5	2.0096481405979089E-019
1257.5	2.1228961471145231E-019
1258.5	2.2998913111414333E-019
1259.5	2.5542874004165699E-019
1260.5	2.9063044654789994E-019
1261.5	3.3841049915276858E-019
1262.5	4.0240007934970801E-019
1263.5	4.8658608499606829E-019
1264.5	5.9349424158104480E-019
1265.5	7.1949189970842608E-019
1266.5	8.4667226202629366E-019
1267.5	9.3807179823651182E-019
1268.5	9.5341092641652010E-019
1269.5	8.8394157076890434E-019
1270.5	7.6164419847547643E-019
1271.5	6.2816378522985138E-019
1272.5	5.0883277518207553E-019
1273.5	4.1165791901004598E-019
1274.5	3.3563678198215842E-019
1275.5	2.7690831760733287E-019
1276.5	2.3147626599743300E-019
1277.5	1.9604210776798437E-019
1278.5	1.6809526612899181E-019
1279.5	1.4578310193564510E-019
1280.5	1.2775059848615096E-019
1281.5	1.1300493362032558E-019
1282.5	1.0081347631913727E-019
1283.5	9.0630326383954935E-020
1284.5	8.2044290416495146E-020
1285.5	7.4742166038714879E-020
1286.5	6.8482741908213073E-020
1287.5	6.3078256516992334E-020
1288.5	5.8381057879919904E-020
1289.5	5.4273910719133196E-020
1290.5	5.0662882133846021E-020
1291.5	4.7472066683917819E-020
1292.5	4.4639636316183203E-020
1293.5	4.2114853862799631E-020
1294.5	3.9855794170603097E-020
1295.5	3.7827589847750389E-020
1296.5	3.6001069536766376E-020
1297.5	3.4351692497851873E-020
1298.5	3.2858708788301762E-020
1299.5	3.1504492615542488E-020
1300.5	3.0274009677591355E-020
1301.5	2.9154388965916362E-020
1302.5	2.8134576616993779E-020
1303.5	2.7205054676429255E-020
1304.5	2.6357611587732547E-020
1305.5	2.5585154194980344E-020
1306.5	2.4881553311254395E-020
1307.5	2.4241516638198636E-020
1308.5	2.3660484161238520E-020
1309.5	2.3134542189078411E-020
1310.5	2.2660353028556902E-020
1311.5	2.2235097941912181E-020
1312.5	2.1856431564871075E-020
1313.5	2.1522446403112581E-020
1314.5	2.1231646397231849E-020
1315.5	2.0982928873389416E-020
1316.5	2.0775574496474461E-020
1317.5	2.0609245131420850E-020
1318.5	2.0483989812656703E-020
1319.5	2.0400259339048002E-020
1320.5	2.0358930372283924E-020
1321.5	2.0361340345186456E-020
1322.5	2.0409335014732982E-020
1323.5	2.0505331165047610E-020
1324.5	2.0652397836152159E-020
1325.5	2.0854360605485019E-020
1326.5	2.1115934995004988E-020
1327.5	2.1442897180044886E-020
1328.5	2.1842303072565388E-020
1329.5	2.2322770884925928E-020
1330.5	2.2894847956579746E-020
1331.5	2.3571490694024806E-020
1332.5	2.4368698046258656E-020
1333.5	2.5306355664724789E-020
1334.5	2.6409372207130035E-020
1335.5	2.7709224630915389E-020
1336.5	2.9246080548805287E-020
1337.5	3.1071738504680876E-020
1338.5	3.3253725806656859E-020
1339.5	3.5881013232064303E-020
1340.5	3.9071906147898121E-020
1341.5	4.2984602237277838E-020
1342.5	4.7830202530772195E-020
1343.5	5.3885321813585929E-020
1344.5	6.1493564682078479E-020
1345.5	7.1025102357553634E-020
1346.5	8.2723859456754961E-020
1347.5	9.6337412378577961E-020
1348.5	1.1056577925229102E-019
1349.5	1.2299584363013387E-019
1350.5	1.3166358443291053E-019
1351.5	1.3735164126070918E-019
1352.5	1.4344687989317446E-019
1353.5	1.5366326218735942E-019
1354.5	1.7074577346247617E-019
1355.5	1.9652105865976413E-019
1356.5	2.3180644451729343E-019
1357.5	2.7506082597581064E-019
1358.5	3.1957374791716312E-019
1359.5	3.5172270919343437E-019
1360.5	3.5662439667907354E-019
1361.5	3.3083379866560178E-019
1362.5	2.8584587667808717E-019
1363.5	2.3682614654550007E-019
1364.5	1.9304601711585190E-019
1365.5	1.5744449614342213E-019
1366.5	1.2965454628625637E-019
1367.5	1.0825765272152504E-019
1368.5	9.1785050306027171E-020
1369.5	7.9024641268705498E-020
1370.5	6.9054588018728852E-020
1371.5	6.1195744346171903E-020
1372.5	5.4952858099676907E-020
1373.5	4.9964908163417198E-020
1374.5	4.5967751693614956E-020
1375.5	4.2767310664690660E-020
1376.5	4.0220705351152910E-020
1377.5	3.8223104609078540E-020
1378.5	3.6698633898986586E-020
1379.5	3.5594183635232552E-020
1380.5	3.4875343746075680E-020
1381.5	3.4523972763699117E-020
1382.5	3.4537122142118158E-020
1383.5	3.4927208134103399E-020
1384.5	3.5723480033625968E-020
1385.5	3.6974998076719990E-020
1386.5	3.8755528683588048E-020
1387.5	4.1171007233972100E-020
1388.5	4.4370510104415737E-020
1389.5	4.8561955651862585E-020
1390.5	5.4033754394363751E-020
1391.5	6.1182501271182213E-020
1392.5	7.0542093141029368E-020
1393.5	8.2794889155388035E-020
1394.5	9.8705878237391241E-020
1395.5	1.1883277304964760E-019
1396.5	1.4274135512290994E-019
1397.5	1.6756298216667761E-019
1398.5	1.8689249734821529E-019
1399.5	1.9308932422433887E-019
1400.5	1.8361412342668929E-019
1401.5	1.6373846061624623E-019
1402.5	1.4136384863285791E-019
1403.5	1.2172371065521126E-019
1404.5	1.0675610490162530E-019
1405.5	9.6607193653900394E-020
1406.5	9.0870831603621982E-020
1407.5	8.9180616552728526E-020
1408.5	9.1421012444394619E-020
1409.5	9.7768500006434463E-020
1410.5	1.0861822283345266E-019
1411.5	1.2430327698803709E-019
1412.5	1.4436210252738132E-019
1413.5	1.6614942261364613E-019
1414.5	1.8356886491555069E-019
1415.5	1.8880014940185154E-019
1416.5	1.7836036038637175E-019
1417.5	1.5664186051994256E-019
1418.5	1.3140418055863911E-019
1419.5	1.0810589347818007E-019
1420.5	8.8807644211590448E-020
1421.5	7.3570151285975517E-020
1422.5	6.1735191462221850E-020
1423.5	5.2547001378954208E-020
1424.5	4.5361147916804105E-020
1425.5	3.9680575562257037E-020
1426.5	3.5136435390253596E-020
1427.5	3.1458439365494119E-020
1428.5	2.8448583470217357E-020
1429.5	2.5961006068029907E-020
1430.5	2.3887384799672321E-020
1431.5	2.2146581312502661E-020
1432.5	2.0677351857015415E-020
1433.5	1.9433220683814732E-020
1434.5	1.8378873017948000E-020
1435.5	1.7487624608643553E-020
1436.5	1.6739669451536277E-020
1437.5	1.6120910178366433E-020
1438.5	1.5622250344724258E-020
1439.5	1.5239285379356004E-020
1440.5	1.4972377869958223E-020
1441.5	1.4827149899342777E-020
1442.5	1.4815475030955789E-020
1443.5	1.4957105359989751E-020
1444.5	1.5282110934909673E-020
1445.5	1.5834284225390124E-020
1446.5	1.6675396849621227E-020
1447.5	1.7889197456788298E-020
1448.5	1.9581048820518707E-020
1449.5	2.1861411126959802E-020
1450.5	2.4785625283368403E-020
1451.5	2.8206225319320283E-020
1452.5	3.1539162965681669E-020
1453.5	3.3684967990073749E-020
1454.5	3.3588534258363418E-020
1455.5	3.1200998451226578E-020
1456.5	2.7530355721720570E-020
1457.5	2.3700016489635424E-020
1458.5	2.0332606679197751E-020
1459.5	1.7597282002887312E-020
1460.5	1.5444744577170482E-020
1461.5	1.3762855115428179E-020
1462.5	1.2441744525642851E-020
1463.5	1.1392323995169500E-020
1464.5	1.0547217994361883E-020
1465.5	9.8567822739188736E-021
1466.5	9.2846714716687155E-021
1467.5	8.8041914915084484E-021
1468.5	8.3955790519736238E-021
1469.5	8.0440499501776966E-021
1470.5	7.7384183087802485E-021
1471.5	7.4701217511800050E-021
1472.5	7.2325302894348762E-021
1473.5	7.0204526833082877E-021
1474.5	6.8297805989263330E-021
1475.5	6.6572295280497119E-021
1476.5	6.5001482111958246E-021
1477.5	6.3563770093389289E-021
1478.5	6.2241415915093998E-021
1479.5	6.1019723531791933E-021
1480.5	5.9886427644318876E-021
1481.5	5.8831217770249026E-021
1482.5	5.7845367690282232E-021
1483.5	5.6921444578212201E-021
1484.5	5.6053078899846537E-021
1485.5	5.5234781034185594E-021
1486.5	5.4461794097328144E-021
1487.5	5.3729975027176636E-021
1488.5	5.3035697886361007E-021
1489.5	5.2375774751601762E-021
1490.5	5.1747390613760096E-021
1491.5	5.1148049509177592E-021
1492.5	5.0575529707734424E-021
1493.5	5.0027846245576786E-021
1494.5	4.9503219446493585E-021
1495.5	4.9000048351715850E-021
1496.5	4.8516888192849462E-021
1497.5	4.8052431211141821E-021
1498.5	4.7605490259102266E-021
1499.5	4.7174984725761524E-021
1500.5	4.6759928410716952E-021
1501.5	4.6359419039252063E-021
1502.5	4.5972629164833015E-021
1503.5	4.5598798248939919E-021
1504.5	4.5237225743628943E-021
1505.5	4.4887265031115533E-021
1506.5	4.4548318098322476E-021
1507.5	4.4219830843779884E-021
1508.5	4.3901288930306619E-021
1509.5	4.3592214110189937E-021
1510.5	4.3292160960624333E-021
1511.5	4.3000713976382198E-021
1512.5	4.2717484974399834E-021
1513.5	4.2442110771435049E-021
1514.5	4.2174251101406663E-021
1515.5	4.1913586743633308E-021
1516.5	4.1659817837093551E-021
1517.5	4.1412662359148292E-021
1518.5	4.1171854749994261E-021
1519.5	4.0937144666534867E-021
1520.5	4.0708295851425799E-021
1521.5	4.0485085104831842E-021
1522.5	4.0267301347964083E-021
1523.5	4.0054744768789086E-021
1524.5	3.9847226041446795E-021
1525.5	3.9644565611906565E-021
1526.5	3.9446593043254045E-021
1527.5	3.9253146414753176E-021
1528.5	3.9064071769484482E-021
1529.5	3.8879222605934673E-021
1530.5	3.8698459409416196E-021
1531.5	3.8521649219637513E-021
1532.5	3.8348665231133643E-021
1533.5	3.8179386423610115E-021
1534.5	3.8013697219555638E-021
1535.5	3.7851487166747558E-021
1536.5	3.7692650643511409E-021
1537.5	3.7537086584806563E-021
1538.5	3.7384698227398210E-021
1539.5	3.7235392872542208E-021
1540.5	3.7089081664759018E-021
1541.5	3.6945679385405579E-021
1542.5	3.6805104259873649E-021
1543.5	3.6667277777349319E-021
1544.5	3.6532124522164909E-021
1545.5	3.6399572015859972E-021
1546.5	3.6269550569145893E-021
1547.5	3.6141993143038457E-021
1548.5	3.6016835218485625E-021
1549.5	3.5894014673874558E-021
1550.5	3.5773471669853849E-021
1551.5	3.5655148540952952E-021
1552.5	3.5538989693523550E-021
1553.5	3.5424941509565792E-021
1554.5	3.5312952256036974E-021
1555.5	3.5202971999272622E-021
1556.5	3.5094952524177949E-021
1557.5	3.4988847257874838E-021
1558.5	3.4884611197512910E-021
1559.5	3.4782200841975698E-021
1560.5	3.4681574127232704E-021
1561.5	3.4582690365106685E-021
1562.5	3.4485510185242311E-021
1563.5	3.4389995480077920E-021
1564.5	3.4296109352636114E-021
1565.5	3.4203816066962088E-021
1566.5	3.4113081001050622E-021
1567.5	3.4023870602113616E-021
1568.5	3.3936152344050379E-021
1569.5	3.3849894686992035E-021
1570.5	3.3765067038800302E-021
1571.5	3.3681639718408832E-021
1572.5	3.3599583920902473E-021
1573.5	3.3518871684237184E-021
1574.5	3.3439475857508993E-021
1575.5	3.3361370070686851E-021
1576.5	3.3284528705729249E-021
1577.5	3.3208926869009843E-021
1578.5	3.3134540364981632E-021
1579.5	3.3061345671014050E-021
1580.5	3.2989319913341070E-021
1581.5	3.2918440844062123E-021
1582.5	3.2848686819141493E-021
1583.5	3.2780036777354681E-021
1584.5	3.2712470220133712E-021
1585.5	3.2645967192265765E-021
1586.5	3.2580508263402504E-021
1587.5	3.2516074510339806E-021
1588.5	3.2452647500029833E-021
1589.5	3.2390209273289753E-021
1590.5	3.2328742329173237E-021
1591.5	3.2268229609972870E-021
1592.5	3.2208654486823350E-021
1593.5	3.2150000745876996E-021
1594.5	3.2092252575024694E-021
1595.5	3.2035394551136771E-021
1596.5	3.1979411627799795E-021
1597.5	3.1924289123526471E-021
1598.5	3.1870012710417088E-021
1599.5	3.1816568403251957E-021
1600.5	3.1763942548995718E-021
1601.5	3.1712121816694759E-021
1602.5	3.1661093187750778E-021
1603.5	3.1610843946553568E-021
1604.5	3.1561361671457519E-021
1605.5	3.1512634226086988E-021
1606.5	3.1464649750956123E-021
1607.5	3.1417396655390031E-021
1608.5	3.1370863609734199E-021
1609.5	3.1325039537840188E-021
1610.5	3.1279913609815951E-021
1611.5	3.1235475235029822E-021
1612.5	3.1191714055357541E-021
1613.5	3.1148619938662572E-021
1614.5	3.1106182972499980E-021
1615.5	3.1064393458034928E-021
1616.5	3.1023241904167121E-021
1617.5	3.0982719021852964E-021
1618.5	3.0942815718617511E-021
1619.5	3.0903523093248848E-021
1620.5	3.0864832430667602E-021
1621.5	3.0826735196964849E-021
1622.5	3.0789223034601818E-021
1623.5	3.0752287757765237E-021
1624.5	3.0715921347872282E-021
1625.5	3.0680115949219487E-021
1626.5	3.0644863864770174E-021
1627.5	3.0610157552075159E-021
1628.5	3.0575989619321748E-021
1629.5	3.0542352821506361E-021
1630.5	3.0509240056726035E-021
1631.5	3.0476644362584620E-021
1632.5	3.0444558912709398E-021
1633.5	3.0412977013374069E-021
1634.5	3.0381892100224447E-021
1635.5	3.0351297735102870E-021
1636.5	3.0321187602968202E-021
1637.5	3.0291555508907640E-021
1638.5	3.0262395375237433E-021
1639.5	3.0233701238689084E-021
1640.5	3.0205467247678356E-021
1641.5	3.0177687659653914E-021
1642.5	3.0150356838523106E-021
1643.5	3.0123469252152074E-021
1644.5	3.0097019469937741E-021
1645.5	3.0071002160449211E-021
1646.5	3.0045412089136231E-021
1647.5	3.0020244116102414E-021
1648.5	2.9995493193941233E-021
1649.5	2.9971154365632478E-021
1650.5	2.9947222762497317E-021
1651.5	2.9923693602210024E-021
1652.5	2.9900562186864485E-021
1653.5	2.9877823901093636E-021
1654.5	2.9855474210240324E-021
1655.5	2.9833508658577707E-021
1656.5	2.9811922867577762E-021
1657.5	2.9790712534226235E-021
1658.5	2.9769873429382755E-021
1659.5	2.9749401396184424E-021
1660.5	2.9729292348491740E-021
1661.5	2.9709542269375476E-021
1662.5	2.9690147209643134E-021
1663.5	2.9671103286403880E-021
1664.5	2.9652406681670736E-021
1665.5	2.9634053640998805E-021
1666.5	2.9616040472158608E-021
1667.5	2.9598363543843270E-021
1668.5	2.9581019284408660E-021
1669.5	2.9564004180645453E-021
1670.5	2.9547314776582168E-021
1671.5	2.9530947672318247E-021
1672.5	2.9514899522886295E-021
1673.5	2.9499167037142616E-021
1674.5	2.9483746976685229E-021
1675.5	2.9468636154798511E-021
1676.5	2.9453831435423770E-021
1677.5	2.9439329732154959E-021
1678.5	2.9425128007258732E-021
1679.5	2.9411223270718342E-021
1680.5	2.9397612579300414E-021
1681.5	2.9384293035644240E-021
1682.5	2.9371261787372753E-021
1683.5	2.9358516026224624E-021
1684.5	2.9346052987206929E-021
1685.5	2.9333869947767809E-021
1686.5	2.9321964226988437E-021
1687.5	2.9310333184793978E-021
1688.5	2.9298974221182845E-021
1689.5	2.9287884775473789E-021
1690.5	2.9277062325570380E-021
1691.5	2.9266504387242387E-021
1692.5	2.9256208513423540E-021
1693.5	2.9246172293525322E-021
1694.5	2.9236393352766311E-021
1695.5	2.9226869351516642E-021
1696.5	2.9217597984657225E-021
1697.5	2.9208576980953342E-021
1698.5	2.9199804102442117E-021
1699.5	2.9191277143833687E-021
1700.5	2.9182993931925557E-021
1701.5	2.9174952325029888E-021
1702.5	2.9167150212413320E-021
1703.5	2.9159585513749023E-021
1704.5	2.9152256178580749E-021
1705.5	2.9145160185798360E-021
1706.5	2.9138295543124823E-021
1707.5	2.9131660286614139E-021
1708.5	2.9125252480160047E-021
1709.5	2.9119070215015235E-021
1710.5	2.9113111609320703E-021
1711.5	2.9107374807645192E-021
1712.5	2.9101857980534174E-021
1713.5	2.9096559324068448E-021
1714.5	2.9091477059431932E-021
1715.5	2.9086609432488377E-021
1716.5	2.9081954713366981E-021
1717.5	2.9077511196056554E-021
1718.5	2.9073277198007963E-021
1719.5	2.9069251059744806E-021
1720.5	2.9065431144482028E-021
1721.5	2.9061815837752364E-021
1722.5	2.9058403547040173E-021
1723.5	2.9055192701422974E-021
1724.5	2.9052181751219904E-021
1725.5	2.9049369167647420E-021
1726.5	2.9046753442481839E-021
1727.5	2.9044333087728552E-021
1728.5	2.9042106635297882E-021
1729.5	2.9040072636687302E-021
1730.5	2.9038229662669889E-021
1731.5	2.9036576302989022E-021
1732.5	2.9035111166058860E-021
1733.5	2.9033832878670859E-021
1734.5	2.9032740085705821E-021
1735.5	2.9031831449851641E-021
1736.5	2.9031105651326441E-021
1737.5	2.9030561387607020E-021
1738.5	2.9030197373162538E-021
1739.5	2.9030012339193242E-021
1740.5	2.9030005033374239E-021
1741.5	2.9030174219603997E-021
1742.5	2.9030518677757754E-021
1743.5	2.9031037203445428E-021
1744.5	2.9031728607774173E-021
1745.5	2.9032591717115308E-021
1746.5	2.9033625372875623E-021
1747.5	2.9034828431272945E-021
1748.5	2.9036199763115793E-021
1749.5	2.9037738253587206E-021
1750.5	2.9039442802032409E-021
1751.5	2.9041312321750508E-021
1752.5	2.9043345739789927E-021
1753.5	2.9045541996747520E-021
1754.5	2.9047900046571406E-021
1755.5	2.9050418856367380E-021
1756.5	2.9053097406208713E-021
1757.5	2.9055934688949461E-021
1758.5	2.9058929710041158E-021
1759.5	2.9062081487352579E-021
1760.5	2.9065389050992964E-021
1761.5	2.9068851443138246E-021
1762.5	2.9072467717860320E-021
1763.5	2.9076236940959406E-021
1764.5	2.9080158189799348E-021
1765.5	2.9084230553145727E-021
1766.5	2.9088453131006879E-021
1767.5	2.9092825034477640E-021
1768.5	2.9097345385585835E-021
1769.5	2.9102013317141397E-021
1770.5	2.9106827972588073E-021
1771.5	2.9111788505857714E-021
1772.5	2.9116894081227113E-021
1773.5	2.9122143873177131E-021
1774.5	2.9127537066254389E-021
1775.5	2.9133072854935247E-021
1776.5	2.9138750443492053E-021
1777.5	2.9144569045861711E-021
1778.5	2.9150527885516433E-021
1779.5	2.9156626195336652E-021
1780.5	2.9162863217486084E-021
1781.5	2.9169238203288892E-021
1782.5	2.9175750413108821E-021
1783.5	2.9182399116230423E-021
1784.5	2.9189183590742224E-021
1785.5	2.9196103123421765E-021
1786.5	2.9203157009622633E-021
1787.5	2.9210344553163227E-021
1788.5	2.9217665066217497E-021
1789.5	2.9225117869207277E-021
1790.5	2.9232702290696547E-021
1791.5	2.9240417667287290E-021
1792.5	2.9248263343517113E-021
1793.5	2.9256238671758451E-021
1794.5	2.9264343012119439E-021
1795.5	2.9272575732346384E-021
1796.5	2.9280936207727737E-021
1797.5	2.9289423820999671E-021
1798.5	2.9298037962253116E-021
1799.5	2.9306778028842268E-021
1800.5	2.9315643425294576E-021
1801.5	2.9324633563222154E-021
1802.5	2.9333747861234525E-021
1803.5	2.9342985744852786E-021
1804.5	2.9352346646425166E-021
1805.5	2.9361830005043769E-021
1806.5	2.9371435266462752E-021
1807.5	2.9381161883017695E-021
1808.5	2.9391009313546214E-021
1809.5	2.9400977023309904E-021
1810.5	2.9411064483917331E-021
1811.5	2.9421271173248339E-021
1812.5	2.9431596575379439E-021
1813.5	2.9442040180510414E-021
1814.5	2.9452601484891947E-021
1815.5	2.9463279990754426E-021
1816.5	2.9474075206237851E-021
1817.5	2.9484986645322683E-021
1818.5	2.9496013827761889E-021
1819.5	2.9507156279013895E-021
1820.5	2.9518413530176619E-021
1821.5	2.9529785117922451E-021
1822.5	2.9541270584434255E-021
1823.5	2.9552869477342255E-021
1824.5	2.9564581349661934E-021
1825.5	2.9576405759732810E-021
1826.5	2.9588342271158140E-021
1827.5	2.9600390452745504E-021
1828.5	2.9612549878448313E-021
1829.5	2.9624820127308076E-021
1830.5	2.9637200783397626E-021
1831.5	2.9649691435765116E-021
1832.5	2.9662291678378856E-021
1833.5	2.9675001110072953E-021
1834.5	2.9687819334493722E-021
1835.5	2.9700745960046902E-021
1836.5	2.9713780599845659E-021
1837.5	2.9726922871659257E-021
1838.5	2.9740172397862544E-021
1839.5	2.9753528805386192E-021
1840.5	2.9766991725667526E-021
1841.5	2.9780560794602216E-021
1842.5	2.9794235652496543E-021
1843.5	2.9808015944020371E-021
1844.5	2.9821901318160844E-021
1845.5	2.9835891428176707E-021
1846.5	2.9849985931553238E-021
1847.5	2.9864184489957848E-021
1848.5	2.9878486769196402E-021
1849.5	2.9892892439169933E-021
1850.5	2.9907401173832200E-021
1851.5	2.9922012651147731E-021
1852.5	2.9936726553050440E-021
1853.5	2.9951542565402829E-021
1854.5	2.9966460377955882E-021
1855.5	2.9981479684309294E-021
1856.5	2.9996600181872477E-021
1857.5	3.0011821571825934E-021
1858.5	3.0027143559083303E-021
1859.5	3.0042565852253836E-021
1860.5	3.0058088163605431E-021
1861.5	3.0073710209028187E-021
1862.5	3.0089431707998425E-021
1863.5	3.0105252383543231E-021
1864.5	3.0121171962205471E-021
1865.5	3.0137190174009340E-021
1866.5	3.0153306752426224E-021
1867.5	3.0169521434341272E-021
1868.5	3.0185833960020203E-021
1869.5	3.0202244073076684E-021
1870.5	3.0218751520440090E-021
1871.5	3.0235356052323777E-021
1872.5	3.0252057422193677E-021
1873.5	3.0268855386737457E-021
1874.5	3.0285749705833930E-021
1875.5	3.0302740142523043E-021
1876.5	3.0319826462976095E-021
1877.5	3.0337008436466579E-021
1878.5	3.0354285835341144E-021
1879.5	3.0371658434991206E-021
1880.5	3.0389126013824741E-021
1881.5	3.0406688353238571E-021
1882.5	3.0424345237590974E-021
1883.5	3.0442096454174692E-021
1884.5	3.0459941793190214E-021
1885.5	3.0477881047719547E-021
1886.5	3.0495914013700207E-021
1887.5	3.0514040489899624E-021
1888.5	3.0532260277889885E-021
1889.5	3.0550573182022810E-021
1890.5	3.0568979009405244E-021
1891.5	3.0587477569874951E-021
1892.5	3.0606068675976491E-021
1893.5	3.0624752142937624E-021
1894.5	3.0643527788646028E-021
1895.5	3.0662395433626170E-021
1896.5	3.0681354901016614E-021
1897.5	3.0700406016547676E-021
1898.5	3.0719548608519134E-021
1899.5	3.0738782507778462E-021
1900.5	3.0758107547699293E-021
1901.5	3.0777523564160081E-021
1902.5	3.0797030395523092E-021
1903.5	3.0816627882613734E-021
1904.5	3.0836315868700028E-021
1905.5	3.0856094199472437E-021
1906.5	3.0875962723023955E-021
1907.5	3.0895921289830388E-021
1908.5	3.0915969752730949E-021
1909.5	3.0936107966909125E-021
1910.5	3.0956335789873701E-021
1911.5	3.0976653081440098E-021
1912.5	3.0997059703711970E-021
1913.5	3.1017555521062990E-021
1914.5	3.1038140400118853E-021
1915.5	3.1058814209739608E-021
1916.5	3.1079576821002094E-021
1917.5	3.1100428107182734E-021
1918.5	3.1121367943740415E-021
1919.5	3.1142396208299682E-021
1920.5	3.1163512780634149E-021
1921.5	3.1184717542650040E-021
1922.5	3.1206010378370038E-021
1923.5	3.1227391173917289E-021
1924.5	3.1248859817499634E-021
1925.5	3.1270416199393994E-021
1926.5	3.1292060211931062E-021
1927.5	3.1313791749480068E-021
1928.5	3.1335610708433798E-021
1929.5	3.1357516987193869E-021
1930.5	3.1379510486156033E-021
1931.5	3.1401591107695834E-021
1932.5	3.1423758756154367E-021
1933.5	3.1446013337824204E-021
1934.5	3.1468354760935553E-021
1935.5	3.1490782935642587E-021
1936.5	3.1513297774009900E-021
1937.5	3.1535899189999175E-021
1938.5	3.1558587099456049E-021
1939.5	3.1581361420097090E-021
1940.5	3.1604222071496967E-021
1941.5	3.1627168975075798E-021
1942.5	3.1650202054086646E-021
1943.5	3.1673321233603177E-021
1944.5	3.1696526440507490E-021
1945.5	3.1719817603478049E-021
1946.5	3.1743194652977898E-021
1947.5	3.1766657521242863E-021
1948.5	3.1790206142270019E-021
1949.5	3.1813840451806315E-021
1950.5	3.1837560387337233E-021
1951.5	3.1861365888075727E-021
1952.5	3.1885256894951190E-021
1953.5	3.1909233350598718E-021
1954.5	3.1933295199348299E-021
1955.5	3.1957442387214337E-021
1956.5	3.1981674861885200E-021
1957.5	3.2005992572712955E-021
1958.5	3.2030395470703233E-021
1959.5	3.2054883508505163E-021
1960.5	3.2079456640401563E-021
1961.5	3.2104114822299124E-021
1962.5	3.2128858011718813E-021
1963.5	3.2153686167786363E-021
1964.5	3.2178599251222923E-021
1965.5	3.2203597224335766E-021
1966.5	3.2228680051009201E-021
1967.5	3.2253847696695564E-021
1968.5	3.2279100128406269E-021
1969.5	3.2304437314703103E-021
1970.5	3.2329859225689589E-021
1971.5	3.2355365833002377E-021
1972.5	3.2380957109802854E-021
1973.5	3.2406633030768867E-021
1974.5	3.2432393572086446E-021
1975.5	3.2458238711441812E-021
1976.5	3.2484168428013326E-021
1977.5	3.2510182702463622E-021
1978.5	3.2536281516931902E-021
1979.5	3.2562464855026195E-021
1980.5	3.2588732701815840E-021
1981.5	3.2615085043824090E-021
1982.5	3.2641521869020639E-021
1983.5	3.2668043166814486E-021
1984.5	3.2694648928046743E-021
1985.5	3.2721339144983579E-021
1986.5	3.2748113811309248E-021
1987.5	3.2774972922119330E-021
1988.5	3.2801916473913864E-021
1989.5	3.2828944464590734E-021
1990.5	3.2856056893439089E-021
1991.5	3.2883253761132888E-021
1992.5	3.2910535069724475E-021
1993.5	3.2937900822638323E-021
1994.5	3.2965351024664815E-021
1995.5	3.2992885681954118E-021
1996.5	3.3020504802010175E-021
1997.5	3.3048208393684762E-021
1998.5	3.3075996467171638E-021
1999.5	3.3103869034000772E-021
[truncated: 1,000 more rows]
