# Supplementary material for: Modeling Radiative Efficiency across Fluorinated Molecules: Bridging Chemistry and Climate Policy for Global Warming Potential Estimations
Source: Environ Sci Technol. 2026 Feb 16;60(8):6188–202. doi: 10.1021/acs.est.5c16501 (PMC12961741; doi:10.1021/acs.est.5c16501)
Supplement: Supplementary file 1 [file es5c16501_si_001.zip › Supporting.Information/CFM2025.Table1/HFAlcohols/Tetrafluoropropan-1-ol/cross-section_4.dat]

0.5	2.7496628862529449E-021
1.5	2.7888900748733869E-021
2.5	2.8302306305015646E-021
3.5	2.8739083505482509E-021
4.5	2.9201817392811509E-021
5.5	2.9693508800503896E-021
6.5	3.0217659491090123E-021
7.5	3.0778378307142295E-021
8.5	3.1380514412728898E-021
9.5	3.2029825724307598E-021
10.5	3.2733193412657783E-021
11.5	3.3498897221294059E-021
12.5	3.4336971759693329E-021
13.5	3.5259671580858981E-021
14.5	3.6282083764788197E-021
15.5	3.7422942427818606E-021
16.5	3.8705722345981717E-021
17.5	4.0160122134086277E-021
18.5	4.1824096233754731E-021
19.5	4.3746666720186620E-021
20.5	4.5991850932857795E-021
21.5	4.8644192112266941E-021
22.5	5.1816589555057209E-021
23.5	5.5661388875561015E-021
24.5	6.0385946701365233E-021
25.5	6.6273864447202665E-021
26.5	7.3711951111431970E-021
27.5	8.3218303170834175E-021
28.5	9.5452305244620619E-021
29.5	1.1114830278012582E-020
30.5	1.3082838077617108E-020
31.5	1.5403026691439074E-020
32.5	1.7789994612847268E-020
33.5	1.9614915355577034E-020
34.5	2.0136572838353610E-020
35.5	1.9117478881518040E-020
36.5	1.7072824984758466E-020
37.5	1.4759420752376387E-020
38.5	1.2667982514249068E-020
39.5	1.0967741310746011E-020
40.5	9.6515448857598423E-021
41.5	8.6528702854878051E-021
42.5	7.8997295748758187E-021
43.5	7.3319054936006543E-021
44.5	6.9033688513761405E-021
45.5	6.5801450172087368E-021
46.5	6.3374373435881651E-021
47.5	6.1571475055200641E-021
48.5	6.0259942343998657E-021
49.5	5.9341549774215857E-021
50.5	5.8743035914691639E-021
51.5	5.8409318443739096E-021
52.5	5.8298698605312519E-021
53.5	5.8379451077718576E-021
54.5	5.8627380015640785E-021
55.5	5.9024052873347212E-021
56.5	5.9555513748775192E-021
57.5	6.0211339430647166E-021
58.5	6.0983943154980177E-021
59.5	6.1868059651038668E-021
60.5	6.2860364710330106E-021
61.5	6.3959196151425679E-021
62.5	6.5164352620890463E-021
63.5	6.6476953467950187E-021
64.5	6.7899347834817355E-021
65.5	6.9435064712350085E-021
66.5	7.1088798432685774E-021
67.5	7.2866426194464017E-021
68.5	7.4775055948867065E-021
69.5	7.6823104469750613E-021
70.5	7.9020406809185123E-021
71.5	8.1378359702305904E-021
72.5	8.3910102925904753E-021
73.5	8.6630744228292027E-021
74.5	8.9557635338238502E-021
75.5	9.2710708852483620E-021
76.5	9.6112888649540253E-021
77.5	9.9790590083103525E-021
78.5	1.0377433083727545E-020
79.5	1.0809947933647592E-020
80.5	1.1280717548455411E-020
81.5	1.1794546893516617E-020
82.5	1.2357073400894021E-020
83.5	1.2974943909324808E-020
84.5	1.3656037376001094E-020
85.5	1.4409747159306563E-020
86.5	1.5247341468961700E-020
87.5	1.6182427260355391E-020
88.5	1.7231552236039667E-020
89.5	1.8414992924744896E-020
90.5	1.9757795843610733E-020
91.5	2.1291166211985797E-020
92.5	2.3054338616836128E-020
93.5	2.5097122467088128E-020
94.5	2.7483400937490609E-020
95.5	3.0295988234995798E-020
96.5	3.3643433864700419E-020
97.5	3.7669624655090261E-020
98.5	4.2567389872991048E-020
99.5	4.8597736124341006E-020
100.5	5.6116657051938550E-020
101.5	6.5611063313945207E-020
102.5	7.7742376534137579E-020
103.5	9.3385460841832828E-020
104.5	1.1361849074490837E-019
105.5	1.3953807598231141E-019
106.5	1.7161231098364072E-019
107.5	2.0814019494342649E-019
108.5	2.4294018793380089E-019
109.5	2.6492867561523065E-019
110.5	2.6425142950989095E-019
111.5	2.4150621235696874E-019
112.5	2.0711220785975129E-019
113.5	1.7183240119988771E-019
114.5	1.4134427096032173E-019
115.5	1.1705360836346659E-019
116.5	9.8390040617786043E-020
117.5	8.4248318220879203E-020
118.5	7.3573600391584868E-020
119.5	6.5520679823101934E-020
120.5	5.9456026163441811E-020
121.5	5.4917449163075292E-020
122.5	5.1571196757749260E-020
123.5	4.9177179424942945E-020
124.5	4.7563288598814986E-020
125.5	4.6607173979568230E-020
126.5	4.6223568531363256E-020
127.5	4.6355599516958367E-020
128.5	4.6968950408729077E-020
129.5	4.8048094860673379E-020
130.5	4.9594092122128525E-020
131.5	5.1623630608217818E-020
132.5	5.4169155553197703E-020
133.5	5.7280038135788295E-020
134.5	6.1024854567966284E-020
135.5	6.5494960346583454E-020
136.5	7.0809683985227112E-020
137.5	7.7123646417626377E-020
138.5	8.4636964095997162E-020
139.5	9.3609453813857158E-020
140.5	1.0438047954266147E-019
141.5	1.1739683994799028E-019
142.5	1.3325218011869383E-019
143.5	1.5274289898224086E-019
144.5	1.7694736199543553E-019
145.5	2.0733686850820771E-019
146.5	2.4592615099507151E-019
147.5	2.9546155470200126E-019
148.5	3.5960755357310869E-019
149.5	4.4297782145051475E-019
150.5	5.5055681951051526E-019
151.5	6.8541797015655331E-019
152.5	8.4286680951712595E-019
153.5	1.0004641978556258E-018
154.5	1.1125685305339047E-018
155.5	1.1304898646845802E-018
156.5	1.0450780249283993E-018
157.5	8.9638849800102101E-019
158.5	7.3505344044865657E-019
159.5	5.9137145935549150E-019
160.5	4.7469967758069689E-019
161.5	3.8365421032381372E-019
162.5	3.1349697173448339E-019
163.5	2.5937339941909480E-019
164.5	2.1729084713251079E-019
165.5	1.8421573198228648E-019
166.5	1.5791193851719073E-019
167.5	1.3674550194394803E-019
168.5	1.1952044846034893E-019
169.5	1.0535542362554116E-019
170.5	9.3594967417384832E-020
171.5	8.3746771189360915E-020
172.5	7.5437497219467966E-020
173.5	6.8381624207655676E-020
174.5	6.2359412269796009E-020
175.5	5.7201303375066612E-020
176.5	5.2776939785286498E-020
177.5	4.8987577101257529E-020
178.5	4.5761042521828246E-020
179.5	4.3048520633954343E-020
180.5	4.0822155914893569E-020
181.5	3.9071219070423683E-020
182.5	3.7791327088418137E-020
183.5	3.6955138334224323E-020
184.5	3.6449920333174800E-020
185.5	3.5997624517691827E-020
186.5	3.5174732362124596E-020
187.5	3.3674333745299598E-020
188.5	3.1591472282505485E-020
189.5	2.9308978056329190E-020
190.5	2.7164029915117695E-020
191.5	2.5312012516082796E-020
192.5	2.3778300234351256E-020
193.5	2.2535104261643884E-020
194.5	2.1544849029128221E-020
195.5	2.0776993590036421E-020
196.5	2.0212763773449659E-020
197.5	1.9845963362502097E-020
198.5	1.9683304999830225E-020
199.5	1.9745561945494465E-020
200.5	2.0070026277787760E-020
201.5	2.0714327359778341E-020
202.5	2.1760873415148209E-020
203.5	2.3318865594981225E-020
204.5	2.5514554129518852E-020
205.5	2.8446116295328203E-020
206.5	3.2057934985320957E-020
207.5	3.5899283709513093E-020
208.5	3.8909333507192170E-020
209.5	3.9735938309425106E-020
210.5	3.7803267025970653E-020
211.5	3.3907017043992911E-020
212.5	2.9407504982602975E-020
213.5	2.5250481907563266E-020
214.5	2.1789583466335415E-020
215.5	1.9033422788135614E-020
216.5	1.6867501752459261E-020
217.5	1.5161075873798245E-020
218.5	1.3802863859008860E-020
219.5	1.2707096850441244E-020
220.5	1.1810134989632003E-020
221.5	1.1065320197025798E-020
222.5	1.0438428468806011E-020
223.5	9.9041878101778587E-021
224.5	9.4437538299493758E-021
225.5	9.0429178128007470E-021
226.5	8.6908418206578130E-021
227.5	8.3791637755649281E-021
228.5	8.1013602228755239E-021
229.5	7.8522886682743512E-021
230.5	7.6278557102857791E-021
231.5	7.4247739799418647E-021
232.5	7.2403823496581450E-021
233.5	7.0725116634272282E-021
234.5	6.9193835553233906E-021
235.5	6.7795335707556238E-021
236.5	6.6517523272109259E-021
237.5	6.5350402107263316E-021
238.5	6.4285723433235940E-021
239.5	6.3316714378781983E-021
240.5	6.2437867903914495E-021
241.5	6.1644781203644754E-021
242.5	6.0934033095061596E-021
243.5	6.0303093432056534E-021
244.5	5.9750259533309297E-021
245.5	5.9274616130838625E-021
246.5	5.8876016581263059E-021
247.5	5.8555084130557696E-021
248.5	5.8313232965578767E-021
249.5	5.8152709690020887E-021
250.5	5.8076656791738922E-021
251.5	5.8089200686531173E-021
252.5	5.8195568101739984E-021
253.5	5.8402235986686887E-021
254.5	5.8717121914010191E-021
255.5	5.9149824208444168E-021
256.5	5.9711923999290681E-021
257.5	6.0417365303692058E-021
258.5	6.1282934478138156E-021
259.5	6.2328867445466887E-021
260.5	6.3579622755748524E-021
261.5	6.5064871840018363E-021
262.5	6.6820776317596269E-021
263.5	6.8891648193944675E-021
264.5	7.1332125592625080E-021
265.5	7.4210049289537281E-021
266.5	7.7610301210393167E-021
267.5	8.1639976367847629E-021
268.5	8.6435421116615804E-021
269.5	9.2171907733831401E-021
270.5	9.9077063717936215E-021
271.5	1.0744968226174263E-020
272.5	1.1768626559861143E-020
273.5	1.3031863714662714E-020
274.5	1.4606713766967930E-020
275.5	1.6591484568489655E-020
276.5	1.9120728910440906E-020
277.5	2.2377418169118487E-020
278.5	2.6604062996669083E-020
279.5	3.2100888788302253E-020
280.5	3.9177137346003618E-020
281.5	4.7977108551803661E-020
282.5	5.8059902468833649E-020
283.5	6.7752168517419255E-020
284.5	7.3981183147606760E-020
285.5	7.3911579477216084E-020
286.5	6.7567953910510872E-020
287.5	5.7808767463088411E-020
288.5	4.7693193246533048E-020
289.5	3.8873443965589973E-020
290.5	3.1777912848879626E-020
291.5	2.6257756353463677E-020
292.5	2.2003039684981875E-020
293.5	1.8714140006127649E-020
294.5	1.6149378447294728E-020
295.5	1.4126503504580160E-020
296.5	1.2511504330948633E-020
297.5	1.1206456288535628E-020
298.5	1.0139586229823452E-020
299.5	9.2578834779499045E-021
300.5	8.5218054885955705E-021
301.5	7.9015347774214911E-021
302.5	7.3743372504792646E-021
303.5	6.9226898949567465E-021
304.5	6.5329438479839575E-021
305.5	6.1943610429926949E-021
306.5	5.8984131765927679E-021
307.5	5.6382663909835206E-021
308.5	5.4083986516766862E-021
309.5	5.2043128536147331E-021
310.5	5.0223196615261286E-021
311.5	4.8593716396623049E-021
312.5	4.7129354610648794E-021
313.5	4.5808926480167743E-021
314.5	4.4614618792967799E-021
315.5	4.3531377400113907E-021
316.5	4.2546421121915386E-021
317.5	4.1648853633417271E-021
318.5	4.0829351919490022E-021
319.5	4.0079915073815097E-021
320.5	3.9393661083658714E-021
321.5	3.8764662159942803E-021
322.5	3.8187811402951689E-021
323.5	3.7658715330224712E-021
324.5	3.7173608178628998E-021
325.5	3.6729285039259139E-021
326.5	3.6323051884360990E-021
327.5	3.5952691483917905E-021
328.5	3.5616445171307347E-021
329.5	3.5313011500658130E-021
330.5	3.5041564168135505E-021
331.5	3.4801793316078466E-021
332.5	3.4593976745464106E-021
333.5	3.4419090978098245E-021
334.5	3.4278977031473075E-021
335.5	3.4176582864534325E-021
336.5	3.4116314501142021E-021
337.5	3.4104541365059163E-021
338.5	3.4150317329243501E-021
339.5	3.4266390755307246E-021
340.5	3.4470560493828382E-021
341.5	3.4787317424722636E-021
342.5	3.5249289045701985E-021
343.5	3.5896763833164144E-021
344.5	3.6770441232547993E-021
345.5	3.7886382035123626E-021
346.5	3.9176891184198973E-021
347.5	4.0403275285386927E-021
348.5	4.1144103502281962E-021
349.5	4.1033324771128848E-021
350.5	4.0104871597519212E-021
351.5	3.8756511805894909E-021
352.5	3.7390598245982658E-021
353.5	3.6216189500107608E-021
354.5	3.5283290754953777E-021
355.5	3.4569184732612999E-021
356.5	3.4031845282594033E-021
357.5	3.3631438189128811E-021
358.5	3.3336087345617759E-021
359.5	3.3121872949308110E-021
360.5	3.2971291213716211E-021
361.5	3.2871635179196562E-021
362.5	3.2813684680121647E-021
363.5	3.2790737128492114E-021
364.5	3.2797916092915855E-021
365.5	3.2831685190062740E-021
366.5	3.2889508045051935E-021
367.5	3.2969610902068696E-021
368.5	3.3070817503613603E-021
369.5	3.3192435450777427E-021
370.5	3.3334180020684061E-021
371.5	3.3496126131192888E-021
372.5	3.3678682459132519E-021
373.5	3.3882584121763206E-021
374.5	3.4108902171609914E-021
375.5	3.4359069689500258E-021
376.5	3.4634925692185829E-021
377.5	3.4938779579004674E-021
378.5	3.5273500611807419E-021
379.5	3.5642639173718732E-021
380.5	3.6050589575061418E-021
381.5	3.6502808375981335E-021
382.5	3.7006108166828986E-021
383.5	3.7569055364150815E-021
384.5	3.8202513141374344E-021
385.5	3.8920389033442076E-021
386.5	3.9740673786500385E-021
387.5	4.0686897403009834E-021
388.5	4.1790184452561910E-021
389.5	4.3092166621782115E-021
390.5	4.4649100636360862E-021
391.5	4.6537607667503672E-021
392.5	4.8862364307654621E-021
393.5	5.1765431187134109E-021
394.5	5.5434574574699243E-021
395.5	6.0101060974548105E-021
396.5	6.5999988423301618E-021
397.5	7.3231603651610898E-021
398.5	8.1431288181748572E-021
399.5	8.9275056784603465E-021
400.5	9.4391235547951261E-021
401.5	9.4675215660296051E-021
402.5	9.0260967701211555E-021
403.5	8.3380563977926219E-021
404.5	7.6335847390677821E-021
405.5	7.0340102023246010E-021
406.5	6.5693773121828430E-021
407.5	6.2275422674528166E-021
408.5	5.9849619345836967E-021
409.5	5.8191877902225420E-021
410.5	5.7122605909976655E-021
411.5	5.6507496737678730E-021
412.5	5.6248880563217502E-021
413.5	5.6276530413715442E-021
414.5	5.6540202040565387E-021
415.5	5.7004110667629972E-021
416.5	5.7642991858096346E-021
417.5	5.8439334367204370E-021
418.5	5.9381446619438361E-021
419.5	6.0462108160973484E-021
420.5	6.1677631558981496E-021
421.5	6.3027214696815386E-021
422.5	6.4512501622251346E-021
423.5	6.6137296428138550E-021
424.5	6.7907392732217387E-021
425.5	6.9830493849947839E-021
426.5	7.1916207582105331E-021
427.5	7.4176105938621009E-021
428.5	7.6623844959747863E-021
429.5	7.9275343677788192E-021
430.5	8.2149024620662587E-021
431.5	8.5266121423122184E-021
432.5	8.8651062357494415E-021
433.5	9.2331942178723849E-021
434.5	9.6341098863197914E-021
435.5	1.0071581691082049E-020
436.5	1.0549918524782627E-020
437.5	1.1074114589435074E-020
438.5	1.1649978008399225E-020
439.5	1.2284289230776423E-020
440.5	1.2984997099199551E-020
441.5	1.3761462886466761E-020
442.5	1.4624765884404282E-020
443.5	1.5588088579686859E-020
444.5	1.6667205548186365E-020
445.5	1.7881108623053316E-020
446.5	1.9252812633650718E-020
447.5	2.0810402527257329E-020
448.5	2.2588406123137316E-020
449.5	2.4629610307504425E-020
450.5	2.6987486938403181E-020
451.5	2.9729465249109670E-020
452.5	3.2941390800486097E-020
453.5	3.6733662794046902E-020
454.5	4.1249764408851384E-020
455.5	4.6678225151856691E-020
456.5	5.3269514839335908E-020
457.5	6.1359986574770885E-020
458.5	7.1405703000120375E-020
459.5	8.4029460886554998E-020
460.5	1.0008339136129867E-019
461.5	1.2072357399101974E-019
462.5	1.4747224217550155E-019
463.5	1.8218259275670428E-019
464.5	2.2667060016536405E-019
465.5	2.8149068159369886E-019
466.5	3.4313134686930825E-019
467.5	4.0011154851191239E-019
468.5	4.3312147459798011E-019
469.5	4.2671270503424623E-019
470.5	3.8415846796925212E-019
471.5	3.2399433388430752E-019
472.5	2.6374344282277446E-019
473.5	2.1207607919105316E-019
474.5	1.7083707196337131E-019
475.5	1.3886831661690026E-019
476.5	1.1426588332656797E-019
477.5	9.5262682714378401E-020
478.5	8.0453735530862389E-020
479.5	6.8785564280127385E-020
480.5	5.9485095909444155E-020
481.5	5.1987607913263871E-020
482.5	4.5879019230532921E-020
483.5	4.0853310248098947E-020
484.5	3.6682112480223400E-020
485.5	3.3193232858375903E-020
486.5	3.0255500497018420E-020
487.5	2.7768026750808109E-020
488.5	2.5652539143012177E-020
489.5	2.3847865008952987E-020
490.5	2.2305930420950878E-020
491.5	2.0988838561658897E-020
492.5	1.9866727270213314E-020
493.5	1.8916198394469815E-020
494.5	1.8119175979061391E-020
495.5	1.7462095846877868E-020
496.5	1.6935362400745757E-020
497.5	1.6533034136060620E-020
498.5	1.6252720887235910E-020
499.5	1.6095696102343331E-020
500.5	1.6067249190013059E-020
501.5	1.6177329246184585E-020
502.5	1.6441566001476764E-020
503.5	1.6882801478800173E-020
504.5	1.7533332588202081E-020
505.5	1.8438156560565186E-020
506.5	1.9659628052520024E-020
507.5	2.1284055974949834E-020
508.5	2.3430790554452766E-020
509.5	2.6263953278716747E-020
510.5	3.0005201523208407E-020
511.5	3.4940280405811582E-020
512.5	4.1396699177530447E-020
513.5	4.9634615453053207E-020
514.5	5.9538762581483096E-020
515.5	7.0019690196760613E-020
516.5	7.8460306714483193E-020
517.5	8.1462954693845684E-020
518.5	7.7503198764619432E-020
519.5	6.8506366236868162E-020
520.5	5.7891670718275912E-020
521.5	4.8077411952232791E-020
522.5	3.9987223931854244E-020
523.5	3.3661180096779106E-020
524.5	2.8820076877628802E-020
525.5	2.5140160287683123E-020
526.5	2.2345954802392859E-020
527.5	2.0226731425105585E-020
528.5	1.8628537994328548E-020
529.5	1.7441592983177232E-020
530.5	1.6589203996000128E-020
531.5	1.6019483950961121E-020
532.5	1.5699662511269933E-020
533.5	1.5612502307507554E-020
534.5	1.5754407479117795E-020
535.5	1.6134981053807289E-020
536.5	1.6777970094681054E-020
537.5	1.7723721958758060E-020
538.5	1.9033465245312342E-020
539.5	2.0795912247301176E-020
540.5	2.3136772121539959E-020
541.5	2.6231468471476281E-020
542.5	3.0319781214728402E-020
543.5	3.5715856072923996E-020
544.5	4.2792172995131057E-020
545.5	5.1880639834186795E-020
546.5	6.2972830809896442E-020
547.5	7.5088712868736326E-020
548.5	8.5548016823346646E-020
549.5	9.0410268548147677E-020
550.5	8.7248564435211770E-020
551.5	7.7590107622438853E-020
552.5	6.5325587809523639E-020
553.5	5.3580696176229022E-020
554.5	4.3707911765202597E-020
555.5	3.5884944328505782E-020
556.5	2.9823180727327303E-020
557.5	2.5142464001915886E-020
558.5	2.1506777525516505E-020
559.5	1.8653635817481459E-020
560.5	1.6387500737309893E-020
561.5	1.4565093709879259E-020
562.5	1.3081638443888527E-020
563.5	1.1860114549003076E-020
564.5	1.0843405419435191E-020
565.5	9.9887098233033492E-021
566.5	9.2635968933017513E-021
567.5	8.6432186609853372E-021
568.5	8.1083292407116024E-021
569.5	7.6438656268556912E-021
570.5	7.2379211913495493E-021
571.5	6.8809957417185509E-021
572.5	6.5654420427351670E-021
573.5	6.2850532217089838E-021
574.5	6.0347521851613110E-021
575.5	5.8103556199909735E-021
576.5	5.6083930486737253E-021
577.5	5.4259669007208793E-021
578.5	5.2606434167562266E-021
579.5	5.1103669302611625E-021
580.5	4.9733920213197990E-021
581.5	4.8482294415754874E-021
582.5	4.7336027309336357E-021
583.5	4.6284131953056022E-021
584.5	4.5317114681146478E-021
585.5	4.4426742905660608E-021
586.5	4.3605854551560654E-021
587.5	4.2848200909003784E-021
588.5	4.2148316469601295E-021
589.5	4.1501410679704751E-021
590.5	4.0903277598306247E-021
591.5	4.0350220266356888E-021
592.5	3.9838987234809621E-021
593.5	3.9366719202683801E-021
594.5	3.8930904115626210E-021
595.5	3.8529339393769607E-021
596.5	3.8160100213418362E-021
597.5	3.7821512974225948E-021
598.5	3.7512133252910770E-021
599.5	3.7230727684656168E-021
600.5	3.6976259330856177E-021
601.5	3.6747876192184967E-021
602.5	3.6544902613496314E-021
603.5	3.6366833405516595E-021
604.5	3.6213330580925315E-021
605.5	3.6084222672178313E-021
606.5	3.5979506668167837E-021
607.5	3.5899352679420853E-021
608.5	3.5844111520130208E-021
609.5	3.5814325483411811E-021
610.5	3.5810742687949707E-021
611.5	3.5834335494704850E-021
612.5	3.5886323637987300E-021
613.5	3.5968202894043318E-021
614.5	3.6081780332919213E-021
615.5	3.6229217479539236E-021
616.5	3.6413083065973775E-021
617.5	3.6636417513239107E-021
618.5	3.6902811870634862E-021
619.5	3.7216504708391757E-021
620.5	3.7582501466620802E-021
621.5	3.8006722094890110E-021
622.5	3.8496184589982205E-021
623.5	3.9059234419652534E-021
624.5	3.9705833041007041E-021
625.5	4.0447923116295202E-021
626.5	4.1299894074967340E-021
627.5	4.2279180062383911E-021
628.5	4.3407034066278615E-021
629.5	4.4709538614959485E-021
630.5	4.6218937110630207E-021
631.5	4.7975403899980886E-021
632.5	5.0029420535601316E-021
633.5	5.2444997741477525E-021
634.5	5.5304088352340806E-021
635.5	5.8712691972316597E-021
636.5	6.2809379680990582E-021
637.5	6.7777295142547705E-021
638.5	7.3861143798898169E-021
639.5	8.1391259733185223E-021
640.5	9.0817406799090878E-021
641.5	1.0275497749489693E-020
642.5	1.1804393209489366E-020
643.5	1.3781106496896303E-020
644.5	1.6349549451662829E-020
645.5	1.9671455685638100E-020
646.5	2.3866241928349539E-020
647.5	2.8846860661070384E-020
648.5	3.4014317907630639E-020
649.5	3.8013259174404503E-020
650.5	3.9195781612283055E-020
651.5	3.6966055353375891E-020
652.5	3.2402455117942440E-020
653.5	2.7178967500644466E-020
654.5	2.2410397163808877E-020
655.5	1.8493949860946025E-020
656.5	1.5424000701156296E-020
657.5	1.3056151329819124E-020
658.5	1.1230944567284138E-020
659.5	9.8141150814803816E-021
660.5	8.7027102194324854E-021
661.5	7.8205833321007989E-021
662.5	7.1120499408206258E-021
663.5	6.5363687291301704E-021
664.5	6.0635398286702360E-021
665.5	5.6712662230744494E-021
666.5	5.3427992103342964E-021
667.5	5.0654182545499930E-021
668.5	4.8293556611575760E-021
669.5	4.6270309054614209E-021
670.5	4.4525007139734546E-021
671.5	4.3010602697888292E-021
672.5	4.1689510877219240E-021
673.5	4.0531448560706249E-021
674.5	3.9511818959926116E-021
675.5	3.8610492716944824E-021
676.5	3.7810879647341982E-021
677.5	3.7099215543551569E-021
678.5	3.6464009575030031E-021
679.5	3.5895612676227711E-021
680.5	3.5385877856350041E-021
681.5	3.4927890914941935E-021
682.5	3.4515755501766449E-021
683.5	3.4144420433857761E-021
684.5	3.3809540102780581E-021
685.5	3.3507360967979184E-021
686.5	3.3234628746486540E-021
687.5	3.2988512123271537E-021
688.5	3.2766539725974157E-021
689.5	3.2566547808967415E-021
690.5	3.2386636629943169E-021
691.5	3.2225133918021228E-021
692.5	3.2080564155539698E-021
693.5	3.1951622648305135E-021
694.5	3.1837153557664220E-021
695.5	3.1736131224704658E-021
696.5	3.1647644241572005E-021
697.5	3.1570881824426075E-021
698.5	3.1505122122409451E-021
699.5	3.1449722161347334E-021
700.5	3.1404109172987367E-021
701.5	3.1367773102934920E-021
702.5	3.1340260125011204E-021
703.5	3.1321167018101529E-021
704.5	3.1310136284885135E-021
705.5	3.1306851911109354E-021
706.5	3.1311035680056453E-021
707.5	3.1322443970162539E-021
708.5	3.1340864974875753E-021
709.5	3.1366116293181252E-021
710.5	3.1398042847092600E-021
711.5	3.1436515089073293E-021
712.5	3.1481427468020456E-021
713.5	3.1532697127287329E-021
714.5	3.1590262812387646E-021
715.5	3.1654083969628402E-021
716.5	3.1724140020058586E-021
717.5	3.1800429795881163E-021
718.5	3.1882971128924053E-021
719.5	3.1971800582961339E-021
720.5	3.2066973323670266E-021
721.5	3.2168563121845439E-021
722.5	3.2276662487210168E-021
723.5	3.2391382931798160E-021
724.5	3.2512855363462514E-021
725.5	3.2641230611630272E-021
726.5	3.2776680088990440E-021
727.5	3.2919396594410166E-021
728.5	3.3069595264045180E-021
729.5	3.3227514679379546E-021
730.5	3.3393418142825521E-021
731.5	3.3567595133573952E-021
732.5	3.3750362958646891E-021
733.5	3.3942068616609968E-021
734.5	3.4143090894202575E-021
735.5	3.4353842719293859E-021
736.5	3.4574773797139347E-021
737.5	3.4806373560969640E-021
738.5	3.5049174472580775E-021
739.5	3.5303755713918478E-021
740.5	3.5570747316779192E-021
741.5	3.5850834784838541E-021
742.5	3.6144764270434780E-021
743.5	3.6453348378093202E-021
744.5	3.6777472677926993E-021
745.5	3.7118103025093736E-021
746.5	3.7476293796789935E-021
747.5	3.7853197176271821E-021
748.5	3.8250073634636028E-021
749.5	3.8668303786235750E-021
750.5	3.9109401823449227E-021
751.5	3.9575030772042106E-021
752.5	4.0067019850789631E-021
753.5	4.0587384269847091E-021
754.5	4.1138347863443688E-021
755.5	4.1722369026144307E-021
756.5	4.2342170511080003E-021
757.5	4.3000773756838525E-021
758.5	4.3701538541727380E-021
759.5	4.4448208925702332E-021
760.5	4.5244966638805668E-021
761.5	4.6096493319961893E-021
762.5	4.7008043313611011E-021
763.5	4.7985529109651386E-021
764.5	4.9035621984926500E-021
765.5	5.0165870998676206E-021
766.5	5.1384844244950611E-021
767.5	5.2702297218140851E-021
768.5	5.4129374364850287E-021
769.5	5.5678851458310826E-021
770.5	5.7365428450774981E-021
771.5	5.9206085084240183E-021
772.5	6.1220514974400239E-021
773.5	6.3431658407069371E-021
774.5	6.5866360088468486E-021
775.5	6.8556186112067043E-021
776.5	7.1538445206601174E-021
777.5	7.4857473992224276E-021
778.5	7.8566266038443819E-021
779.5	8.2728552214653564E-021
780.5	8.7421478388040807E-021
781.5	9.2739080697468897E-021
782.5	9.8796835419287942E-021
783.5	1.0573767025213316E-020
784.5	1.1373998223376866E-020
785.5	1.2302843774830757E-020
786.5	1.3388866697108667E-020
787.5	1.4668746006434398E-020
788.5	1.6190079963440380E-020
789.5	1.8015312441861978E-020
790.5	2.0227273278648709E-020
791.5	2.2937028826171761E-020
792.5	2.6294984830965933E-020
793.5	3.0506376082008502E-020
794.5	3.5852071942864859E-020
795.5	4.2713964904260852E-020
796.5	5.1598121895245505E-020
797.5	6.3130812482153760E-020
798.5	7.7956460227485246E-020
799.5	9.6373728237198058E-020
800.5	1.1745737727556799E-019
801.5	1.3770862289437925E-019
802.5	1.5071515535955266E-019
803.5	1.5057746111973410E-019
804.5	1.3737089219736136E-019
805.5	1.1706577962939804E-019
806.5	9.6033083038814148E-020
807.5	7.7707011830323472E-020
808.5	6.2974650935961659E-020
809.5	5.1523559357198477E-020
810.5	4.2707324504762672E-020
811.5	3.5901655768880562E-020
812.5	3.0603169488806855E-020
813.5	2.6432316926310402E-020
814.5	2.3110031289519744E-020
815.5	2.0432398389036477E-020
816.5	1.8249963137436568E-020
817.5	1.6452341482190706E-020
818.5	1.4957195441926662E-020
819.5	1.3702438665514455E-020
820.5	1.2640735474059904E-020
821.5	1.1735601915284148E-020
822.5	1.0958621613992865E-020
823.5	1.0287439516280442E-020
824.5	9.7043018675937211E-021
825.5	9.1949829147367183E-021
826.5	8.7479879276897214E-021
827.5	8.3539555617265130E-021
828.5	8.0052054268254312E-021
829.5	7.6953924498755056E-021
830.5	7.4192405148812611E-021
831.5	7.1723354895537857E-021
832.5	6.9509631258552621E-021
833.5	6.7519811519715531E-021
834.5	6.5727176243760301E-021
835.5	6.4108896022475317E-021
836.5	6.2645376634396020E-021
837.5	6.1319728547178147E-021
838.5	6.0117334662850409E-021
839.5	5.9025496173084867E-021
840.5	5.8033140890104738E-021
841.5	5.7130581834232516E-021
842.5	5.6309316469727305E-021
843.5	5.5561858989060590E-021
844.5	5.4881599600657283E-021
845.5	5.4262685986033642E-021
846.5	5.3699923040700469E-021
847.5	5.3188687760148254E-021
848.5	5.2724856723605180E-021
849.5	5.2304744098834080E-021
850.5	5.1925048467516188E-021
851.5	5.1582807073056738E-021
852.5	5.1275356336589916E-021
853.5	5.1000297684670158E-021
854.5	5.0755467893047225E-021
855.5	5.0538913282408467E-021
856.5	5.0348867209831993E-021
857.5	5.0183730388506980E-021
858.5	5.0042053641666491E-021
859.5	4.9922522757540898E-021
860.5	4.9823945162779854E-021
861.5	4.9745238174066566E-021
862.5	4.9685418623053637E-021
863.5	4.9643593679492911E-021
864.5	4.9618952722493981E-021
865.5	4.9610760131027865E-021
866.5	4.9618348882745003E-021
867.5	4.9641114865437769E-021
868.5	4.9678511818486540E-021
869.5	4.9730046832749409E-021
870.5	4.9795276346890977E-021
871.5	4.9873802586342037E-021
872.5	4.9965270398153370E-021
873.5	5.0069364441121307E-021
874.5	5.0185806695870699E-021
875.5	5.0314354264203309E-021
876.5	5.0454797431059612E-021
877.5	5.0606957965988886E-021
878.5	5.0770687644149085E-021
879.5	5.0945866969629586E-021
880.5	5.1132404086359582E-021
881.5	5.1330233864082027E-021
882.5	5.1539317148875022E-021
883.5	5.1759640169530327E-021
884.5	5.1991214092777831E-021
885.5	5.2234074721909589E-021
886.5	5.2488282334828055E-021
887.5	5.2753921658946876E-021
888.5	5.3031101981730242E-021
889.5	5.3319957396987293E-021
890.5	5.3620647188364313E-021
891.5	5.3933356352817481E-021
892.5	5.4258296268222234E-021
893.5	5.4595705510705072E-021
894.5	5.4945850828788420E-021
895.5	5.5309028283045006E-021
896.5	5.5685564561687626E-021
897.5	5.6075818484404912E-021
898.5	5.6480182708819211E-021
899.5	5.6899085656230769E-021
900.5	5.7332993675857123E-021
901.5	5.7782413469627238E-021
902.5	5.8247894802797366E-021
903.5	5.8730033529283006E-021
904.5	5.9229474964716768E-021
905.5	5.9746917644930993E-021
906.5	6.0283117512924947E-021
907.5	6.0838892583519374E-021
908.5	6.1415128141969814E-021
909.5	6.2012782540955303E-021
910.5	6.2632893669782540E-021
911.5	6.3276586180564323E-021
912.5	6.3945079568825950E-021
913.5	6.4639697220784306E-021
914.5	6.5361876556824945E-021
915.5	6.6113180420947390E-021
916.5	6.6895309889722537E-021
917.5	6.7710118702308473E-021
918.5	6.8559629546137838E-021
919.5	6.9446052472051065E-021
920.5	7.0371805759165141E-021
921.5	7.1339539605179503E-021
922.5	7.2352163084036459E-021
923.5	7.3412874892233435E-021
924.5	7.4525198500551028E-021
925.5	7.5693022443173705E-021
926.5	7.6920646615700449E-021
927.5	7.8212835623123123E-021
928.5	7.9574880425735386E-021
929.5	8.1012669784321846E-021
930.5	8.2532773317570562E-021
931.5	8.4142538369438214E-021
932.5	8.5850203361438180E-021
933.5	8.7665030899429203E-021
934.5	8.9597464648801779E-021
935.5	9.1659314928281471E-021
936.5	9.3863979156426143E-021
937.5	9.6226704789714794E-021
938.5	9.8764904314534467E-021
939.5	1.0149853432802835E-020
940.5	1.0445055394068451E-020
941.5	1.0764748189546007E-020
942.5	1.1112007725026030E-020
943.5	1.1490417566147737E-020
944.5	1.1904172285821019E-020
945.5	1.2358205967913485E-020
946.5	1.2858353028136935E-020
947.5	1.3411550856217563E-020
948.5	1.4026096995032210E-020
949.5	1.4711978012038161E-020
950.5	1.5481293409570471E-020
951.5	1.6348806631788752E-020
952.5	1.7332667593232445E-020
953.5	1.8455368867385030E-020
954.5	1.9745023260009177E-020
955.5	2.1237087734416151E-020
956.5	2.2976713199603240E-020
957.5	2.5021979838774246E-020
958.5	2.7448395358487067E-020
959.5	3.0355204749761971E-020
960.5	3.3874303014220685E-020
961.5	3.8182867057908131E-020
962.5	4.3521196800818895E-020
963.5	5.0217495300797726E-020
964.5	5.8720782171513941E-020
965.5	6.9639887813793114E-020
966.5	8.3775172979055892E-020
967.5	1.0209696667534449E-019
968.5	1.2554401247605450E-019
969.5	1.5436325272093264E-019
970.5	1.8661629389100124E-019
971.5	2.1615269139479114E-019
972.5	2.3283523097863563E-019
973.5	2.2883801860891177E-019
974.5	2.0623401995565942E-019
975.5	1.7480752794892772E-019
976.5	1.4356702052281657E-019
977.5	1.1688093714761218E-019
978.5	9.5629131067759933E-020
979.5	7.9180568551892248E-020
980.5	6.6540143082289339E-020
981.5	5.6791902807285137E-020
982.5	4.9209733527315710E-020
983.5	4.3249768843435418E-020
984.5	3.8512991857121713E-020
985.5	3.4707851075530958E-020
986.5	3.1620443238585131E-020
987.5	2.9092547238777647E-020
988.5	2.7005943270278004E-020
989.5	2.5271337271910842E-020
990.5	2.3820541033533703E-020
991.5	2.2600923325664215E-020
992.5	2.1571441570983940E-020
993.5	2.0699777423348000E-020
994.5	1.9960248562235592E-020
995.5	1.9332270910182335E-020
996.5	1.8799214806576975E-020
997.5	1.8347545883011821E-020
998.5	1.7966173689017623E-020
999.5	1.7645953371561958E-020
1000.5	1.7379301166695499E-020
1001.5	1.7159895287864329E-020
1002.5	1.6982441446951743E-020
1003.5	1.6842487700650109E-020
1004.5	1.6736277240639018E-020
1005.5	1.6660630595281884E-020
1006.5	1.6612850795952905E-020
1007.5	1.6590646599984800E-020
1008.5	1.6592070006815083E-020
1009.5	1.6615465161739433E-020
1010.5	1.6659426389325509E-020
1011.5	1.6722763590965826E-020
1012.5	1.6804473618011142E-020
1013.5	1.6903716522402603E-020
1014.5	1.7019795811983268E-020
1015.5	1.7152142013443125E-020
1016.5	1.7300298983842052E-020
1017.5	1.7463912520632876E-020
1018.5	1.7642720906685695E-020
1019.5	1.7836547096014501E-020
1020.5	1.8045292301559300E-020
1021.5	1.8268930791427253E-020
1022.5	1.8507505736718442E-020
1023.5	1.8761125984229499E-020
1024.5	1.9029963652324364E-020
1025.5	1.9314252469183628E-020
1026.5	1.9614286790359205E-020
1027.5	1.9930421247769703E-020
1028.5	2.0263070995540883E-020
1029.5	2.0612712529891418E-020
1030.5	2.0979885070979056E-020
1031.5	2.1365192504590628E-020
1032.5	2.1769305891075505E-020
1033.5	2.2192966558253309E-020
1034.5	2.2636989804421541E-020
1035.5	2.3102269247292751E-020
1036.5	2.3589781864948634E-020
1037.5	2.4100593785968910E-020
1038.5	2.4635866898055087E-020
1039.5	2.5196866358034377E-020
1040.5	2.5784969101450916E-020
1041.5	2.6401673467438732E-020
1042.5	2.7048610074708567E-020
1043.5	2.7727554107837498E-020
1044.5	2.8440439200318654E-020
1045.5	2.9189373132835949E-020
1046.5	2.9976655602990558E-020
1047.5	3.0804798367458856E-020
1048.5	3.1676548110830211E-020
1049.5	3.2594912459041045E-020
1050.5	3.3563189631727057E-020
1051.5	3.4585002319877576E-020
1052.5	3.5664336486549801E-020
1053.5	3.6805585923690660E-020
1054.5	3.8013603563141457E-020
1055.5	3.9293760742064521E-020
1056.5	4.0652015871782595E-020
1057.5	4.2094994266487825E-020
1058.5	4.3630081270111691E-020
1059.5	4.5265531296152256E-020
1060.5	4.7010595992924658E-020
1061.5	4.8875675500291799E-020
1062.5	5.0872497719341243E-020
1063.5	5.3014331734660687E-020
1064.5	5.5316243091344265E-020
1065.5	5.7795400645353673E-020
1066.5	6.0471447325090532E-020
1067.5	6.3366950567053456E-020
1068.5	6.6507952698546097E-020
1069.5	6.9924647522683037E-020
1070.5	7.3652217356238758E-020
1071.5	7.7731875540956064E-020
1072.5	8.2212174075599429E-020
1073.5	8.7150656048669684E-020
1074.5	9.2615960227988998E-020
1075.5	9.8690523742128089E-020
1076.5	1.0547408305385815E-019
1077.5	1.1308825045236688E-019
1078.5	1.2168255360761353E-019
1079.5	1.3144248507462286E-019
1080.5	1.4260034056104071E-019
1081.5	1.5544996438325957E-019
1082.5	1.7036701944707475E-019
1083.5	1.8783713078473558E-019
1084.5	2.0849531347722272E-019
1085.5	2.3318159441450064E-019
1086.5	2.6301971886060184E-019
1087.5	2.9952804379167469E-019
1088.5	3.4477288467033681E-019
1089.5	4.0157034430476545E-019
1090.5	4.7372001362082598E-019
1091.5	5.6617738246360946E-019
1092.5	6.8485450692108673E-019
1093.5	8.3521348339010035E-019
1094.5	1.0178807852706052E-018
1095.5	1.2191645284711709E-018
1096.5	1.3994128726777163E-018
1097.5	1.4978278480604811E-018
1098.5	1.4737413623030826E-018
1099.5	1.3473801418432767E-018
1100.5	1.1791235647398992E-018
1101.5	1.0199983694822710E-018
1102.5	8.9353851740899247E-019
1103.5	8.0439503873803864E-019
1104.5	7.4972562636186296E-019
1105.5	7.2548788013266142E-019
1106.5	7.2890444882796410E-019
1107.5	7.5923699323447631E-019
1108.5	8.1803734191828300E-019
1109.5	9.0932516070252021E-019
1110.5	1.0397282163059348E-018
1111.5	1.2182098353919501E-018
1112.5	1.4542454781966452E-018
1113.5	1.7519698710306610E-018
1114.5	2.0971453570084788E-018
1115.5	2.4402486523517392E-018
1116.5	2.7001709935448344E-018
1117.5	2.8161413682167064E-018
1118.5	2.7973767965600178E-018
1119.5	2.6863124429182947E-018
1120.5	2.4963484028629408E-018
1121.5	2.2268774548468574E-018
1122.5	1.9090163807070738E-018
1123.5	1.5953948161209453E-018
1124.5	1.3231795089612871E-018
1125.5	1.1040589619670031E-018
1126.5	9.3442623632914519E-019
1127.5	8.0565418043035732E-019
1128.5	7.0916379285492455E-019
1129.5	6.3805220425214988E-019
1130.5	5.8728000921541367E-019
1131.5	5.5343091998597547E-019
1132.5	5.3443225118059262E-019
1133.5	5.2935791283900418E-019
1134.5	5.3834269924717167E-019
1135.5	5.6261063625931069E-019
1136.5	6.0461147741123791E-019
1137.5	6.6823691893352449E-019
1138.5	7.5900565129049971E-019
1139.5	8.8386144912225634E-019
1140.5	1.0496176592655328E-018
1141.5	1.2579259895250516E-018
1142.5	1.4939044001645379E-018
1143.5	1.7106469194286805E-018
1144.5	1.8307325293747474E-018
1145.5	1.7940146961823259E-018
1146.5	1.6157312714810179E-018
1147.5	1.3703059284964578E-018
1148.5	1.1265769131794975E-018
1149.5	9.1801690823227758E-019
1150.5	7.5139736991652181E-019
1151.5	6.2189905463281472E-019
1152.5	5.2190081194266166E-019
1153.5	4.4438280988411570E-019
1154.5	3.8377931219245992E-019
1155.5	3.3592315125310643E-019
1156.5	2.9776077491309267E-019
1157.5	2.6706701034089227E-019
1158.5	2.4221775460918461E-019
1159.5	2.2202297491082404E-019
1160.5	2.0560818325066615E-019
1161.5	1.9233168212388521E-019
1162.5	1.8172744696590439E-019
1163.5	1.7346637776049228E-019
1164.5	1.6733101540713114E-019
1165.5	1.6320062119574530E-019
1166.5	1.6104490263122594E-019
1167.5	1.6092580841846181E-019
1168.5	1.6300786786662358E-019
1169.5	1.6757864674096048E-019
1170.5	1.7508210709618661E-019
1171.5	1.8616889541669277E-019
1172.5	2.0176821040899996E-019
1173.5	2.2318371479951131E-019
1174.5	2.5220436722439631E-019
1175.5	2.9118211001837629E-019
1176.5	3.4291843456695494E-019
1177.5	4.0993849486546688E-019
1178.5	4.9227150163762124E-019
1179.5	5.8273401284622299E-019
1180.5	6.6136408038046690E-019
1181.5	6.9839656056011613E-019
1182.5	6.7492181076379256E-019
1183.5	6.0182125759203209E-019
1184.5	5.0840402860240488E-019
1185.5	4.1859490777554670E-019
1186.5	3.4289367609058611E-019
1187.5	2.8277592736153562E-019
1188.5	2.3609671241064005E-019
1189.5	1.9997961971628482E-019
1190.5	1.7187128067185045E-019
1191.5	1.4977445682319003E-019
1192.5	1.3220142427389278E-019
1193.5	1.1806341470871819E-019
1194.5	1.0656641943071425E-019
1195.5	9.7129789048712516E-020
1196.5	8.9326982208502566E-020
1197.5	8.2843794112131645E-020
1198.5	7.7449460707218945E-020
1199.5	7.2977084364777599E-020
1200.5	6.9310888858976846E-020
1201.5	6.6378611478112101E-020
1202.5	6.4147739769476075E-020
1203.5	6.2623971350528839E-020
1204.5	6.1848281009697812E-020
1205.5	6.1883124404107382E-020
1206.5	6.2765211556691703E-020
1207.5	6.4384674901743933E-020
1208.5	6.6270662822435280E-020
1209.5	6.7443677983684347E-020
1210.5	6.6787102340294901E-020
1211.5	6.3973777415501742E-020
1212.5	5.9793763384985449E-020
1213.5	5.5363867336554426E-020
1214.5	5.1390011435693408E-020
1215.5	4.8104633689221851E-020
1216.5	4.5485926609536067E-020
1217.5	4.3429045883457798E-020
1218.5	4.1823830055829009E-020
1219.5	4.0579238352781115E-020
1220.5	3.9626491244435256E-020
1221.5	3.8915770293844516E-020
1222.5	3.8411947886309094E-020
1223.5	3.8090969473652948E-020
1224.5	3.7937165747287166E-020
1225.5	3.7941380017218377E-020
1226.5	3.8099727724595616E-020
1227.5	3.8412831212416701E-020
1228.5	3.8885417320221489E-020
1229.5	3.9526206166104744E-020
1230.5	4.0348052826868026E-020
1231.5	4.1368331114130786E-020
1232.5	4.2609573149031359E-020
1233.5	4.4100403038113321E-020
1234.5	4.5876830878609958E-020
1235.5	4.7984008297274935E-020
1236.5	5.0478593525526822E-020
1237.5	5.3431939233094048E-020
1238.5	5.6934409504655176E-020
1239.5	6.1101267449162978E-020
1240.5	6.6080772578393594E-020
1241.5	7.2065417055673702E-020
1242.5	7.9307653250241769E-020
1243.5	8.8142072149922579E-020
1244.5	9.9016825755828335E-020
1245.5	1.1253811644093217E-019
1246.5	1.2953249351141018E-019
1247.5	1.5113131288285817E-019
1248.5	1.7887629378222579E-019
1249.5	2.1482401782115354E-019
1250.5	2.6156287878939850E-019
1251.5	3.2188725978244926E-019
1252.5	3.9751442008161647E-019
1253.5	4.8579428434501477E-019
1254.5	5.7411327030343868E-019
1255.5	6.3685726521211870E-019
1256.5	6.4676193841591777E-019
1257.5	5.9878518763804233E-019
1258.5	5.1543526099051798E-019
1259.5	4.2507972914595523E-019
1260.5	3.4466606203902192E-019
1261.5	2.7941620706099664E-019
1262.5	2.2854655936276169E-019
1263.5	1.8940145679239884E-019
1264.5	1.5926309693834303E-019
1265.5	1.3589782215608864E-019
1266.5	1.1760990294848652E-019
1267.5	1.0315087524086885E-019
1268.5	9.1610180976173294E-020
1269.5	8.2323340803649528E-020
1270.5	7.4803018432066161E-020
1271.5	6.8689531428393836E-020
1272.5	6.3715961748712289E-020
1273.5	5.9683722954650881E-020
1274.5	5.6445500394012107E-020
1275.5	5.3893399426622747E-020
1276.5	5.1950829844584789E-020
1277.5	5.0567154272699830E-020
1278.5	4.9714488852938157E-020
1279.5	4.9386315424351309E-020
1280.5	4.9597786169633984E-020
1281.5	5.0387808130761412E-020
1282.5	5.1823216931179671E-020
1283.5	5.4005616914182231E-020
1284.5	5.7081807199916231E-020
1285.5	6.1259142376162409E-020
1286.5	6.6827638627516344E-020
1287.5	7.4190856204157213E-020
1288.5	8.3906632310335811E-020
1289.5	9.6733825977788586E-020
1290.5	1.1366480942508831E-019
1291.5	1.3587715893728242E-019
1292.5	1.6442732002984687E-019
1293.5	1.9931659354022404E-019
1294.5	2.3751294640561844E-019
1295.5	2.7063615543601375E-019
1296.5	2.8625614424338723E-019
1297.5	2.7656905322461259E-019
1298.5	2.4622665477277126E-019
1299.5	2.0748522675623958E-019
1300.5	1.7028825586387508E-019
1301.5	1.3897648217803693E-019
1302.5	1.1414548035119744E-019
1303.5	9.4894268661270534E-020
1304.5	8.0022630130385148E-020
1305.5	6.8466762071213325E-020
1306.5	5.9394820452305119E-020
1307.5	5.2186914614841790E-020
1308.5	4.6388819575651817E-020
1309.5	4.1668431482565110E-020
1310.5	3.7781704822931193E-020
1311.5	3.4547750563515071E-020
1312.5	3.1831111123331061E-020
1313.5	2.9529249182335188E-020
1314.5	2.7563710142654062E-020
1315.5	2.5873845182103972E-020
1316.5	2.4412317495061473E-020
1317.5	2.3141855895635600E-020
1318.5	2.2032887519422933E-020
1319.5	2.1061795854037114E-020
1320.5	2.0209628261661957E-020
1321.5	1.9461130332377489E-020
1322.5	1.8804020921408750E-020
1323.5	1.8228447032972972E-020
1324.5	1.7726575476370506E-020
1325.5	1.7292290897133943E-020
1326.5	1.6920979050553216E-020
1327.5	1.6609381198113488E-020
1328.5	1.6355511105665450E-020
1329.5	1.6158630947017966E-020
1330.5	1.6019287011789675E-020
1331.5	1.5939411008794150E-020
1332.5	1.5922498536019887E-020
1333.5	1.5973883700642252E-020
1334.5	1.6101138937521210E-020
1335.5	1.6314643251094318E-020
1336.5	1.6628382514016592E-020
1337.5	1.7061075157270409E-020
1338.5	1.7637759841712282E-020
1339.5	1.8392043908623920E-020
1340.5	1.9369297738659513E-020
1341.5	2.0631189975667883E-020
1342.5	2.2262067402432070E-020
1343.5	2.4377689320945321E-020
1344.5	2.7136400975321655E-020
1345.5	3.0751022678836073E-020
1346.5	3.5494020769843328E-020
1347.5	4.1673084528313955E-020
1348.5	4.9519530473975747E-020
1349.5	5.8881312364230225E-020
1350.5	6.8645750592311879E-020
1351.5	7.6260524688636158E-020
1352.5	7.8573721976955875E-020
1353.5	7.4380445419780464E-020
1354.5	6.5678126834309826E-020
1355.5	5.5660684810858481E-020
1356.5	4.6484751196625639E-020
1357.5	3.8931424734478743E-020
1358.5	3.3000413307343088E-020
1359.5	2.8419117512503874E-020
1360.5	2.4883241507505894E-020
1361.5	2.2135765114905446E-020
1362.5	1.9979413030068983E-020
1363.5	1.8268272844226681E-020
1364.5	1.6895711042811111E-020
1365.5	1.5783810163591754E-020
1366.5	1.4875314712150577E-020
1367.5	1.4127804706427648E-020
1368.5	1.3509566083258256E-020
1369.5	1.2996680241534127E-020
1370.5	1.2570969331943275E-020
1371.5	1.2218538088642946E-020
1372.5	1.1928732254820437E-020
1373.5	1.1693389968949236E-020
1374.5	1.1506301369189566E-020
1375.5	1.1362818267069822E-020
1376.5	1.1259573939320978E-020
1377.5	1.1194285643742726E-020
1378.5	1.1165621269520089E-020
1379.5	1.1173117869270528E-020
1380.5	1.1217144572551635E-020
1381.5	1.1298906174764745E-020
1382.5	1.1420487002609988E-020
1383.5	1.1584937868921663E-020
1384.5	1.1796412418028318E-020
1385.5	1.2060363337422517E-020
1386.5	1.2383814282747218E-020
1387.5	1.2775730622459916E-020
1388.5	1.3247522241457015E-020
1389.5	1.3813726091959674E-020
1390.5	1.4492937082209172E-020
1391.5	1.5309086416488945E-020
1392.5	1.6293211279052193E-020
1393.5	1.7485925346218360E-020
1394.5	1.8940894579731477E-020
1395.5	2.0729756121826234E-020
1396.5	2.2949092344154191E-020
1397.5	2.5730259674870232E-020
1398.5	2.9252944903313039E-020
1399.5	3.3762853042541140E-020
1400.5	3.9591659889028453E-020
1401.5	4.7169880591160131E-020
1402.5	5.7002425534956305E-020
1403.5	6.9527337569655356E-020
1404.5	8.4695410898112091E-020
1405.5	1.0110232329133921E-019
1406.5	1.1503662343448993E-019
1407.5	1.2120953882691197E-019
1408.5	1.1658896333077635E-019
1409.5	1.0347488498270682E-019
1410.5	8.7118018214497353E-020
1411.5	7.1595204027613899E-020
1412.5	5.8616166905768445E-020
1413.5	4.8370042585311136E-020
1414.5	4.0456431364220132E-020
1415.5	3.4366970825652894E-020
1416.5	2.9656619180808157E-020
1417.5	2.5979086025440930E-020
1418.5	2.3076908849002239E-020
1419.5	2.0761673430097329E-020
1420.5	1.8895759349408974E-020
1421.5	1.7378153471669570E-020
1422.5	1.6134107691599582E-020
1423.5	1.5107787200718719E-020
1424.5	1.4257085475155142E-020
1425.5	1.3549964722672545E-020
1426.5	1.2961859951970705E-020
1427.5	1.2473824690745763E-020
1428.5	1.2071196744504193E-020
1429.5	1.1742631960259388E-020
1430.5	1.1479401551666043E-020
1431.5	1.1274881041222656E-020
1432.5	1.1124181195534069E-020
1433.5	1.1023886849938664E-020
1434.5	1.0971880533334324E-020
1435.5	1.0967235878001742E-020
1436.5	1.1010172024664736E-020
1437.5	1.1102065408869584E-020
1438.5	1.1245520076556747E-020
1439.5	1.1444502597515852E-020
1440.5	1.1704553325721064E-020
1441.5	1.2033092918046030E-020
1442.5	1.2439852628924411E-020
1443.5	1.2937470304893843E-020
1444.5	1.3542313179348858E-020
1445.5	1.4275616390809423E-020
1446.5	1.5165066754219866E-020
1447.5	1.6247020377984519E-020
1448.5	1.7569627145850611E-020
1449.5	1.9197250535118564E-020
1450.5	2.1216712833585288E-020
1451.5	2.3746018813522390E-020
1452.5	2.6946145404932795E-020
1453.5	3.1035699890383307E-020
1454.5	3.6305240615658523E-020
1455.5	4.3118944972268406E-020
1456.5	5.1867633192563916E-020
1457.5	6.2787683608924742E-020
1458.5	7.5504901422332078E-020
1459.5	8.8285291063496773E-020
1460.5	9.7708633671059616E-020
1461.5	1.0034328733948576E-019
1462.5	9.5913701158985961E-020
1463.5	8.7741591593489428E-020
1464.5	7.9765536834451203E-020
1465.5	7.4367840491366766E-020
1466.5	7.2333658716550498E-020
1467.5	7.3342435009662720E-020
1468.5	7.6012552479306069E-020
1469.5	7.7808920305748005E-020
1470.5	7.5979925780295067E-020
1471.5	6.9654113187941532E-020
1472.5	6.0511420425574273E-020
1473.5	5.0961247904124435E-020
1474.5	4.2499098049138749E-020
1475.5	3.5581669132097549E-020
1476.5	3.0116643591547149E-020
1477.5	2.5839161962200876E-020
1478.5	2.2480326177459941E-020
1479.5	1.9818523656012823E-020
1480.5	1.7684409679256445E-020
1481.5	1.5952184721017674E-020
1482.5	1.4529072401184605E-020
1483.5	1.3346452539791581E-020
1484.5	1.2353169914125362E-020
1485.5	1.1510696727128158E-020
1486.5	1.0789689237497317E-020
1487.5	1.0167543062109630E-020
1488.5	9.6266504222533887E-021
1489.5	9.1531483607274210E-021
1490.5	8.7360111806570160E-021
1491.5	8.3663857381764827E-021
1492.5	8.0370995115058504E-021
1493.5	7.7422927544523613E-021
1494.5	7.4771406495844662E-021
1495.5	7.2376413931477785E-021
1496.5	7.0204530577590618E-021
1497.5	6.8227668894018486E-021
1498.5	6.6422080716239635E-021
1499.5	6.4767573813129277E-021
1500.5	6.3246888699425890E-021
1501.5	6.1845199374030391E-021
1502.5	6.0549710631340089E-021
1503.5	5.9349331183136132E-021
1504.5	5.8234406708041505E-021
1505.5	5.7196500587736304E-021
1506.5	5.6228212828961403E-021
1507.5	5.5323029746853418E-021
1508.5	5.4475198570238368E-021
1509.5	5.3679622347793030E-021
1510.5	5.2931771476511742E-021
1511.5	5.2227608907704160E-021
1512.5	5.1563526660474292E-021
1513.5	5.0936291725374845E-021
1514.5	5.0342999799555546E-021
1515.5	4.9781035580303630E-021
1516.5	4.9248038572441692E-021
1517.5	4.8741873548877046E-021
1518.5	4.8260604952135172E-021
1519.5	4.7802474645271836E-021
1520.5	4.7365882518835655E-021
1521.5	4.6949369540995264E-021
1522.5	4.6551602904054122E-021
1523.5	4.6171362975110454E-021
1524.5	4.5807531803776192E-021
1525.5	4.5459082977389966E-021
1526.5	4.5125072645443654E-021
1527.5	4.4804631561114678E-021
1528.5	4.4496958009758538E-021
1529.5	4.4201311512706207E-021
1530.5	4.3917007210320321E-021
1531.5	4.3643410841483363E-021
1532.5	4.3379934247912918E-021
1533.5	4.3126031341255548E-021
1534.5	4.2881194479066061E-021
1535.5	4.2644951202759554E-021
1536.5	4.2416861296610769E-021
1537.5	4.2196514132023398E-021
1538.5	4.1983526265730195E-021
1539.5	4.1777539264416385E-021
1540.5	4.1578217731577536E-021
1541.5	4.1385247515300400E-021
1542.5	4.1198334078157422E-021
1543.5	4.1017201012584239E-021
1544.5	4.0841588687010620E-021
1545.5	4.0671253009678033E-021
1546.5	4.0505964298532530E-021
1547.5	4.0345506246859277E-021
1548.5	4.0189674975447870E-021
1549.5	4.0038278163066194E-021
1550.5	3.9891134247892165E-021
1551.5	3.9748071693322851E-021
1552.5	3.9608928312261527E-021
1553.5	3.9473550644587111E-021
1554.5	3.9341793383045361E-021
1555.5	3.9213518843277602E-021
1556.5	3.9088596474126028E-021
1557.5	3.8966902404731906E-021
1558.5	3.8848319025279691E-021
1559.5	3.8732734598541142E-021
1560.5	3.8620042899642161E-021
1561.5	3.8510142881716765E-021
1562.5	3.8402938365328090E-021
1563.5	3.8298337749731141E-021
1564.5	3.8196253744226042E-021
1565.5	3.8096603118007668E-021
1566.5	3.7999306467059446E-021
1567.5	3.7904287996766080E-021
1568.5	3.7811475319036072E-021
1569.5	3.7720799262828170E-021
1570.5	3.7632193697071114E-021
1571.5	3.7545595365050723E-021
1572.5	3.7460943729416194E-021
1573.5	3.7378180827027656E-021
1574.5	3.7297251132930935E-021
1575.5	3.7218101432803476E-021
1576.5	3.7140680703268186E-021
1577.5	3.7064939999520301E-021
1578.5	3.6990832349756114E-021
1579.5	3.6918312655932318E-021
1580.5	3.6847337600421845E-021
1581.5	3.6777865558164737E-021
1582.5	3.6709856513944081E-021
1583.5	3.6643271984444079E-021
1584.5	3.6578074944773984E-021
1585.5	3.6514229759164500E-021
1586.5	3.6451702115564968E-021
1587.5	3.6390458963889856E-021
1588.5	3.6330468457680850E-021
1589.5	3.6271699898967887E-021
1590.5	3.6214123686127992E-021
1591.5	3.6157711264554610E-021
1592.5	3.6102435079963875E-021
1593.5	3.6048268534175615E-021
1594.5	3.5995185943218670E-021
1595.5	3.5943162497620088E-021
1596.5	3.5892174224747428E-021
1597.5	3.5842197953082044E-021
1598.5	3.5793211278309588E-021
1599.5	3.5745192531121458E-021
1600.5	3.5698120746627849E-021
1601.5	3.5651975635289406E-021
1602.5	3.5606737555281136E-021
1603.5	3.5562387486206832E-021
1604.5	3.5518907004088284E-021
1605.5	3.5476278257558099E-021
1606.5	3.5434483945189178E-021
1607.5	3.5393507293898399E-021
1608.5	3.5353332038365983E-021
1609.5	3.5313942401415166E-021
1610.5	3.5275323075300682E-021
1611.5	3.5237459203857401E-021
1612.5	3.5200336365463592E-021
1613.5	3.5163940556775743E-021
1614.5	3.5128258177194607E-021
1615.5	3.5093276014024720E-021
1616.5	3.5058981228291170E-021
1617.5	3.5025361341180591E-021
1618.5	3.4992404221073915E-021
1619.5	3.4960098071141613E-021
1620.5	3.4928431417472892E-021
1621.5	3.4897393097712219E-021
1622.5	3.4866972250178300E-021
1623.5	3.4837158303441556E-021
1624.5	3.4807940966337904E-021
1625.5	3.4779310218397550E-021
1626.5	3.4751256300668876E-021
1627.5	3.4723769706918528E-021
1628.5	3.4696841175189670E-021
1629.5	3.4670461679701806E-021
1630.5	3.4644622423075716E-021
1631.5	3.4619314828868858E-021
1632.5	3.4594530534406224E-021
1633.5	3.4570261383893704E-021
1634.5	3.4546499421800648E-021
1635.5	3.4523236886499387E-021
1636.5	3.4500466204150324E-021
1637.5	3.4478179982821404E-021
1638.5	3.4456371006831659E-021
1639.5	3.4435032231308562E-021
1640.5	3.4414156776950317E-021
1641.5	3.4393737924983681E-021
1642.5	3.4373769112308805E-021
1643.5	3.4354243926823418E-021
1644.5	3.4335156102918124E-021
1645.5	3.4316499517135986E-021
1646.5	3.4298268183988884E-021
1647.5	3.4280456251924686E-021
1648.5	3.4263057999438247E-021
1649.5	3.4246067831320689E-021
1650.5	3.4229480275041091E-021
1651.5	3.4213289977254990E-021
1652.5	3.4197491700434827E-021
1653.5	3.4182080319616909E-021
1654.5	3.4167050819260664E-021
1655.5	3.4152398290215277E-021
1656.5	3.4138117926789557E-021
1657.5	3.4124205023921077E-021
1658.5	3.4110654974440247E-021
1659.5	3.4097463266426118E-021
1660.5	3.4084625480649786E-021
1661.5	3.4072137288102429E-021
1662.5	3.4059994447604506E-021
1663.5	3.4048192803492815E-021
1664.5	3.4036728283382891E-021
1665.5	3.4025596896003412E-021
1666.5	3.4014794729100201E-021
1667.5	3.4004317947406954E-021
1668.5	3.3994162790680414E-021
1669.5	3.3984325571797563E-021
1670.5	3.3974802674912258E-021
1671.5	3.3965590553669605E-021
1672.5	3.3956685729475423E-021
1673.5	3.3948084789819326E-021
1674.5	3.3939784386648894E-021
1675.5	3.3931781234793717E-021
1676.5	3.3924072110436974E-021
1677.5	3.3916653849633193E-021
1678.5	3.3909523346870434E-021
1679.5	3.3902677553675297E-021
1680.5	3.3896113477259372E-021
1681.5	3.3889828179205491E-021
1682.5	3.3883818774192604E-021
1683.5	3.3878082428757796E-021
1684.5	3.3872616360094271E-021
1685.5	3.3867417834883903E-021
1686.5	3.3862484168163452E-021
1687.5	3.3857812722223083E-021
1688.5	3.3853400905536054E-021
1689.5	3.3849246171718802E-021
1690.5	3.3845346018520157E-021
1691.5	3.3841697986838837E-021
1692.5	3.3838299659768189E-021
1693.5	3.3835148661667466E-021
1694.5	3.3832242657258581E-021
1695.5	3.3829579350747571E-021
1696.5	3.3827156484969983E-021
1697.5	3.3824971840559507E-021
1698.5	3.3823023235138891E-021
1699.5	3.3821308522532565E-021
1700.5	3.3819825592000394E-021
1701.5	3.3818572367491561E-021
1702.5	3.3817546806918399E-021
1703.5	3.3816746901448998E-021
1704.5	3.3816170674818639E-021
1705.5	3.3815816182658863E-021
1706.5	3.3815681511844038E-021
1707.5	3.3815764779854745E-021
1708.5	3.3816064134157447E-021
1709.5	3.3816577751600008E-021
1710.5	3.3817303837822470E-021
1711.5	3.3818240626682826E-021
1712.5	3.3819386379697154E-021
1713.5	3.3820739385493705E-021
1714.5	3.3822297959280696E-021
1715.5	3.3824060442327140E-021
1716.5	3.3826025201456648E-021
1717.5	3.3828190628553382E-021
1718.5	3.3830555140080378E-021
1719.5	3.3833117176609318E-021
1720.5	3.3835875202361815E-021
1721.5	3.3838827704761663E-021
1722.5	3.3841973193997827E-021
1723.5	3.3845310202597951E-021
1724.5	3.3848837285011741E-021
1725.5	3.3852553017204467E-021
1726.5	3.3856455996259844E-021
1727.5	3.3860544839992240E-021
1728.5	3.3864818186567965E-021
1729.5	3.3869274694135252E-021
1730.5	3.3873913040462906E-021
1731.5	3.3878731922587092E-021
1732.5	3.3883730056466319E-021
1733.5	3.3888906176644278E-021
1734.5	3.3894259035920221E-021
1735.5	3.3899787405026892E-021
1736.5	3.3905490072315602E-021
1737.5	3.3911365843448423E-021
1738.5	3.3917413541097172E-021
1739.5	3.3923632004649084E-021
1740.5	3.3930020089918997E-021
1741.5	3.3936576668867843E-021
1742.5	3.3943300629327284E-021
1743.5	3.3950190874730393E-021
1744.5	3.3957246323848098E-021
1745.5	3.3964465910531400E-021
1746.5	3.3971848583459045E-021
1747.5	3.3979393305890683E-021
1748.5	3.3987099055425241E-021
1749.5	3.3994964823764401E-021
1750.5	3.4002989616481087E-021
1751.5	3.4011172452792917E-021
1752.5	3.4019512365340270E-021
1753.5	3.4028008399969041E-021
1754.5	3.4036659615517890E-021
1755.5	3.4045465083609967E-021
1756.5	3.4054423888448793E-021
1757.5	3.4063535126618478E-021
1758.5	3.4072797906887915E-021
1759.5	3.4082211350018995E-021
1760.5	3.4091774588578737E-021
1761.5	3.4101486766755143E-021
1762.5	3.4111347040176815E-021
1763.5	3.4121354575736172E-021
1764.5	3.4131508551416198E-021
1765.5	3.4141808156120563E-021
1766.5	3.4152252589507246E-021
1767.5	3.4162841061825247E-021
1768.5	3.4173572793754724E-021
1769.5	3.4184447016250034E-021
1770.5	3.4195462970386016E-021
1771.5	3.4206619907207116E-021
1772.5	3.4217917087579572E-021
1773.5	3.4229353782046252E-021
1774.5	3.4240929270684478E-021
1775.5	3.4252642842966430E-021
1776.5	3.4264493797622239E-021
1777.5	3.4276481442505705E-021
1778.5	3.4288605094462534E-021
1779.5	3.4300864079201031E-021
1780.5	3.4313257731165269E-021
1781.5	3.4325785393410538E-021
1782.5	3.4338446417481238E-021
1783.5	3.4351240163290908E-021
1784.5	3.4364165999004513E-021
1785.5	3.4377223300923001E-021
1786.5	3.4390411453369774E-021
1787.5	3.4403729848579428E-021
1788.5	3.4417177886588373E-021
1789.5	3.4430754975127539E-021
1790.5	3.4444460529516959E-021
1791.5	3.4458293972562260E-021
1792.5	3.4472254734453031E-021
1793.5	3.4486342252663030E-021
1794.5	3.4500555971852057E-021
1795.5	3.4514895343769705E-021
1796.5	3.4529359827160755E-021
1797.5	3.4543948887672236E-021
1798.5	3.4558661997762045E-021
1799.5	3.4573498636609382E-021
1800.5	3.4588458290026490E-021
1801.5	3.4603540450372091E-021
1802.5	3.4618744616466318E-021
1803.5	3.4634070293506960E-021
1804.5	3.4649516992987425E-021
1805.5	3.4665084232615779E-021
1806.5	3.4680771536235484E-021
1807.5	3.4696578433747271E-021
1808.5	3.4712504461032416E-021
1809.5	3.4728549159877332E-021
1810.5	3.4744712077899378E-021
1811.5	3.4760992768474001E-021
1812.5	3.4777390790663000E-021
1813.5	3.4793905709144044E-021
1814.5	3.4810537094141398E-021
1815.5	3.4827284521357739E-021
1816.5	3.4844147571907049E-021
1817.5	3.4861125832248830E-021
1818.5	3.4878218894123150E-021
1819.5	3.4895426354486858E-021
1820.5	3.4912747815450930E-021
1821.5	3.4930182884218659E-021
1822.5	3.4947731173025047E-021
1823.5	3.4965392299076930E-021
1824.5	3.4983165884494396E-021
1825.5	3.5001051556252815E-021
1826.5	3.5019048946125990E-021
1827.5	3.5037157690630251E-021
1828.5	3.5055377430969266E-021
1829.5	3.5073707812979932E-021
1830.5	3.5092148487078897E-021
1831.5	3.5110699108210232E-021
1832.5	3.5129359335793607E-021
1833.5	3.5148128833673478E-021
1834.5	3.5167007270069036E-021
1835.5	3.5185994317524929E-021
1836.5	3.5205089652862770E-021
1837.5	3.5224292957133252E-021
1838.5	3.5243603915569365E-021
1839.5	3.5263022217539877E-021
1840.5	3.5282547556503900E-021
1841.5	3.5302179629965993E-021
1842.5	3.5321918139431908E-021
1843.5	3.5341762790365222E-021
1844.5	3.5361713292144325E-021
1845.5	3.5381769358020411E-021
1846.5	3.5401930705075808E-021
1847.5	3.5422197054183037E-021
1848.5	3.5442568129964653E-021
1849.5	3.5463043660753409E-021
1850.5	3.5483623378553271E-021
1851.5	3.5504307019000789E-021
1852.5	3.5525094321327305E-021
1853.5	3.5545985028321505E-021
1854.5	3.5566978886292576E-021
1855.5	3.5588075645034037E-021
1856.5	3.5609275057787957E-021
1857.5	3.5630576881209792E-021
1858.5	3.5651980875333636E-021
1859.5	3.5673486803538157E-021
1860.5	3.5695094432512877E-021
1861.5	3.5716803532224984E-021
1862.5	3.5738613875886683E-021
1863.5	3.5760525239922987E-021
1864.5	3.5782537403939960E-021
1865.5	3.5804650150693434E-021
1866.5	3.5826863266058188E-021
1867.5	3.5849176538997610E-021
1868.5	3.5871589761533701E-021
1869.5	3.5894102728717573E-021
1870.5	3.5916715238600403E-021
1871.5	3.5939427092204745E-021
1872.5	3.5962238093496224E-021
1873.5	3.5985148049355774E-021
1874.5	3.6008156769552139E-021
1875.5	3.6031264066714784E-021
1876.5	3.6054469756307235E-021
1877.5	3.6077773656600802E-021
1878.5	3.6101175588648631E-021
1879.5	3.6124675376260104E-021
1880.5	3.6148272845975687E-021
1881.5	3.6171967827042108E-021
1882.5	3.6195760151387756E-021
1883.5	3.6219649653598630E-021
1884.5	3.6243636170894486E-021
1885.5	3.6267719543105343E-021
1886.5	3.6291899612648319E-021
1887.5	3.6316176224504854E-021
1888.5	3.6340549226198148E-021
1889.5	3.6365018467770986E-021
1890.5	3.6389583801763819E-021
1891.5	3.6414245083193212E-021
1892.5	3.6439002169530524E-021
1893.5	3.6463854920680904E-021
1894.5	3.6488803198962642E-021
1895.5	3.6513846869086685E-021
1896.5	3.6538985798136542E-021
1897.5	3.6564219855548396E-021
1898.5	3.6589548913091529E-021
1899.5	3.6614972844848988E-021
1900.5	3.6640491527198527E-021
1901.5	3.6666104838793831E-021
1902.5	3.6691812660545984E-021
1903.5	3.6717614875605168E-021
1904.5	3.6743511369342589E-021
1905.5	3.6769502029332766E-021
1906.5	3.6795586745335942E-021
1907.5	3.6821765409280747E-021
1908.5	3.6848037915247158E-021
1909.5	3.6874404159449700E-021
1910.5	3.6900864040220727E-021
1911.5	3.6927417457994130E-021
1912.5	3.6954064315289108E-021
1913.5	3.6980804516694278E-021
1914.5	3.7007637968851858E-021
1915.5	3.7034564580442246E-021
1916.5	3.7061584262168654E-021
1917.5	3.7088696926742002E-021
1918.5	3.7115902488866072E-021
1919.5	3.7143200865222728E-021
1920.5	3.7170591974457484E-021
1921.5	3.7198075737165173E-021
1922.5	3.7225652075875828E-021
1923.5	3.7253320915040784E-021
1924.5	3.7281082181018936E-021
1925.5	3.7308935802063170E-021
1926.5	3.7336881708307030E-021
1927.5	3.7364919831751513E-021
1928.5	3.7393050106252044E-021
1929.5	3.7421272467505659E-021
1930.5	3.7449586853038364E-021
1931.5	3.7477993202192614E-021
1932.5	3.7506491456114991E-021
1933.5	3.7535081557744079E-021
1934.5	3.7563763451798430E-021
1935.5	3.7592537084764740E-021
1936.5	3.7621402404886209E-021
1937.5	3.7650359362151010E-021
1938.5	3.7679407908280915E-021
1939.5	3.7708547996720090E-021
1940.5	3.7737779582624061E-021
1941.5	3.7767102622848808E-021
1942.5	3.7796517075939966E-021
1943.5	3.7826022902122276E-021
1944.5	3.7855620063289062E-021
1945.5	3.7885308522991934E-021
1946.5	3.7915088246430572E-021
1947.5	3.7944959200442757E-021
1948.5	3.7974921353494343E-021
1949.5	3.8004974675669536E-021
1950.5	3.8035119138661296E-021
1951.5	3.8065354715761737E-021
1952.5	3.8095681381852829E-021
1953.5	3.8126099113397051E-021
1954.5	3.8156607888428368E-021
1955.5	3.8187207686543146E-021
1956.5	3.8217898488891294E-021
1957.5	3.8248680278167549E-021
1958.5	3.8279553038602788E-021
1959.5	3.8310516755955510E-021
1960.5	3.8341571417503505E-021
1961.5	3.8372717012035505E-021
1962.5	3.8403953529843025E-021
1963.5	3.8435280962712306E-021
1964.5	3.8466699303916426E-021
1965.5	3.8498208548207424E-021
1966.5	3.8529808691808565E-021
1967.5	3.8561499732406754E-021
1968.5	3.8593281669145037E-021
1969.5	3.8625154502615214E-021
1970.5	3.8657118234850444E-021
1971.5	3.8689172869318205E-021
1972.5	3.8721318410913090E-021
1973.5	3.8753554865949900E-021
1974.5	3.8785882242156648E-021
1975.5	3.8818300548667913E-021
1976.5	3.8850809796018043E-021
1977.5	3.8883409996134572E-021
1978.5	3.8916101162331775E-021
1979.5	3.8948883309304213E-021
1980.5	3.8981756453120460E-021
1981.5	3.9014720611216834E-021
1982.5	3.9047775802391328E-021
1983.5	3.9080922046797543E-021
1984.5	3.9114159365938765E-021
1985.5	3.9147487782662067E-021
1986.5	3.9180907321152557E-021
1987.5	3.9214418006927721E-021
1988.5	3.9248019866831812E-021
1989.5	3.9281712929030313E-021
1990.5	3.9315497223004532E-021
1991.5	3.9349372779546290E-021
1992.5	3.9383339630752557E-021
1993.5	3.9417397810020371E-021
1994.5	3.9451547352041720E-021
1995.5	3.9485788292798451E-021
1996.5	3.9520120669557460E-021
1997.5	3.9554544520865685E-021
1998.5	3.9589059886545414E-021
1999.5	3.9623666807689523E-021
[truncated: 1,000 more rows]
