# Supplementary material for: Modeling Radiative Efficiency across Fluorinated Molecules: Bridging Chemistry and Climate Policy for Global Warming Potential Estimations
Source: Environ Sci Technol. 2026 Feb 16;60(8):6188–202. doi: 10.1021/acs.est.5c16501 (PMC12961741; doi:10.1021/acs.est.5c16501)
Supplement: Supplementary file 1 [file es5c16501_si_001.zip › Supporting.Information/CFM2025.Table1/HFAlcohols/Tetrafluoropropan-1-ol/cross-section_5.dat]

0.5	2.4034073453645937E-021
1.5	2.4277877087981384E-021
2.5	2.4530655899962466E-021
3.5	2.4793077111768219E-021
4.5	2.5065885159251520E-021
5.5	2.5349913442285280E-021
6.5	2.5646098250905091E-021
7.5	2.5955495340225892E-021
8.5	2.6279299745399141E-021
9.5	2.6618869579732728E-021
10.5	2.6975754755206756E-021
11.5	2.7351731819461545E-021
12.5	2.7748846436651806E-021
13.5	2.8169465478468597E-021
14.5	2.8616341273664816E-021
15.5	2.9092691341925261E-021
16.5	2.9602297984501260E-021
17.5	3.0149633524002926E-021
18.5	3.0740018928204932E-021
19.5	3.1379826232553465E-021
20.5	3.2076738905511164E-021
21.5	3.2840089537375706E-021
22.5	3.3681301651938840E-021
23.5	3.4614473044590421E-021
24.5	3.5657153338614535E-021
25.5	3.6831390666925441E-021
26.5	3.8165154881791520E-021
27.5	3.9694292431419374E-021
28.5	4.1465238186456272E-021
29.5	4.3538811858551659E-021
30.5	4.5995573001324114E-021
31.5	4.8943407933903824E-021
32.5	5.2528263133129988E-021
33.5	5.6949137068174311E-021
34.5	6.2478278365197069E-021
35.5	6.9486028533403040E-021
36.5	7.8464120912319249E-021
37.5	9.0024408286842870E-021
38.5	1.0480666496385215E-020
39.5	1.2314019632842655E-020
40.5	1.4421157298775722E-020
41.5	1.6474212594395053E-020
42.5	1.7852792844556831E-020
43.5	1.7958306236184380E-020
44.5	1.6759322433093090E-020
45.5	1.4824940075953466E-020
46.5	1.2792921884698997E-020
47.5	1.1018219679116962E-020
48.5	9.5982269949581925E-021
49.5	8.5058784687672072E-021
50.5	7.6781359946187044E-021
51.5	7.0530969943952664E-021
52.5	6.5805789554541944E-021
53.5	6.2226835251713683E-021
54.5	5.9515514230535310E-021
55.5	5.7468539301208467E-021
56.5	5.5937267747977036E-021
57.5	5.4812290529554588E-021
58.5	5.4012379264904759E-021
59.5	5.3476671324176220E-021
60.5	5.3159157304947300E-021
61.5	5.3024777784064810E-021
62.5	5.3046640226768238E-021
63.5	5.3204017675209227E-021
64.5	5.3480896571007651E-021
65.5	5.3864913611314118E-021
66.5	5.4346570930215440E-021
67.5	5.4918652524159340E-021
68.5	5.5575787831693465E-021
69.5	5.6314124206226314E-021
70.5	5.7131081010930369E-021
71.5	5.8025165771036718E-021
72.5	5.8995838281545921E-021
73.5	6.0043412489203278E-021
74.5	6.1168988822882955E-021
75.5	6.2374411763232916E-021
76.5	6.3662249047836305E-021
77.5	6.5035790162947475E-021
78.5	6.6499062793422162E-021
79.5	6.8056866775933323E-021
80.5	6.9714825895511000E-021
81.5	7.1479458639594826E-021
82.5	7.3358269830065887E-021
83.5	7.5359865945434534E-021
84.5	7.7494097981166709E-021
85.5	7.9772236945478134E-021
86.5	8.2207188637538192E-021
87.5	8.4813756317322580E-021
88.5	8.7608962400775553E-021
89.5	9.0612443602808091E-021
90.5	9.3846938281570039E-021
91.5	9.7338890495649273E-021
92.5	1.0111920301130410E-020
93.5	1.0522418195327291E-020
94.5	1.0969673007010765E-020
95.5	1.1458786525247569E-020
96.5	1.1995866827866492E-020
97.5	1.2588280210047754E-020
98.5	1.3244979924414367E-020
99.5	1.3976939139071974E-020
100.5	1.4797726682630561E-020
101.5	1.5724280354382951E-020
102.5	1.6777956274381648E-020
103.5	1.7985967547957081E-020
104.5	1.9383376657803332E-020
105.5	2.1015880676511772E-020
106.5	2.2943735380589021E-020
107.5	2.5247310779170014E-020
108.5	2.8034949966857870E-020
109.5	3.1453957779916973E-020
110.5	3.5705456595543073E-020
111.5	4.1062830257976567E-020
112.5	4.7889597314383520E-020
113.5	5.6640814810717071E-020
114.5	6.7801568459403289E-020
115.5	8.1652035152945539E-020
116.5	9.7675468672261407E-020
117.5	1.1357885145198492E-019
118.5	1.2483937408058311E-019
119.5	1.2683373418187494E-019
120.5	1.1896212622958087E-019
121.5	1.0528963416586129E-019
122.5	9.0683227334254644E-020
123.5	7.7968892868482086E-020
124.5	6.7985100218361495E-020
125.5	6.0578132571312808E-020
126.5	5.5295690920246535E-020
127.5	5.1685293624534016E-020
128.5	4.9382600548072264E-020
129.5	4.8119001557918419E-020
130.5	4.7706054444607505E-020
131.5	4.8017401035209479E-020
132.5	4.8974048974403717E-020
133.5	5.0533873117303486E-020
134.5	5.2684791285555269E-020
135.5	5.5440888276582022E-020
136.5	5.8840932901046053E-020
137.5	6.2948974973569544E-020
138.5	6.7856950429315918E-020
139.5	7.3689461977184713E-020
140.5	8.0611163715472756E-020
141.5	8.8837496897379462E-020
142.5	9.8649948341374542E-020
143.5	1.1041759660292758E-019
144.5	1.2462755771399194E-019
145.5	1.4192814148581018E-019
146.5	1.6319016022335758E-019
147.5	1.8959381799005395E-019
148.5	2.2275029387806461E-019
149.5	2.6486604435842973E-019
150.5	3.1894628435005559E-019
151.5	3.8899028010690365E-019
152.5	4.7999891433805369E-019
153.5	5.9727223986124241E-019
154.5	7.4376045797032872E-019
155.5	9.1343793314255284E-019
156.5	1.0804720315411407E-018
157.5	1.1945762430970276E-018
158.5	1.2052172625813234E-018
159.5	1.1069502136679188E-018
160.5	9.4518461513587118E-019
161.5	7.7318874490402448E-019
162.5	6.2146391950726008E-019
163.5	4.9879743325814440E-019
164.5	4.0323699249028044E-019
165.5	3.2962647744049738E-019
166.5	2.7282117508528808E-019
167.5	2.2862669190354493E-019
168.5	1.9386705927880235E-019
169.5	1.6620407232359888E-019
170.5	1.4392952182256627E-019
171.5	1.2579276874977832E-019
172.5	1.1087179275717005E-019
173.5	9.8480653287821116E-020
174.5	8.8104122599416359E-020
175.5	7.9351705131538078E-020
176.5	7.1925273119980251E-020
177.5	6.5596265227937648E-020
178.5	6.0189672538501871E-020
179.5	5.5572926501218777E-020
180.5	5.1648364472001770E-020
181.5	4.8348149115602196E-020
182.5	4.5630112868248701E-020
183.5	4.3471308836462897E-020
184.5	4.1851862119768347E-020
185.5	4.0715094036517168E-020
186.5	3.9892138635989685E-020
187.5	3.9031154130112967E-020
188.5	3.7685110518394081E-020
189.5	3.5637563940273718E-020
190.5	3.3102734604342493E-020
191.5	3.0487744389642836E-020
192.5	2.8080849937726157E-020
193.5	2.5986580415874037E-020
194.5	2.4200417757560491E-020
195.5	2.2678898146913844E-020
196.5	2.1373860824246349E-020
197.5	2.0243978332556572E-020
198.5	1.9256720363385981E-020
199.5	1.8387252500903454E-020
200.5	1.7616752878721384E-020
201.5	1.6930917923711200E-020
202.5	1.6318813007776756E-020
203.5	1.5772036416014147E-020
204.5	1.5284126057742254E-020
205.5	1.4850144192340729E-020
206.5	1.4466390944436644E-020
207.5	1.4130211999555640E-020
208.5	1.3839877335626793E-020
209.5	1.3594516388399993E-020
210.5	1.3394101474066838E-020
211.5	1.3239476409273698E-020
212.5	1.3132431778727626E-020
213.5	1.3075832829388294E-020
214.5	1.3073811143985607E-020
215.5	1.3132037788102405E-020
216.5	1.3258104472565584E-020
217.5	1.3462051734843755E-020
218.5	1.3757101103805173E-020
219.5	1.4160674390096954E-020
220.5	1.4695821450649053E-020
221.5	1.5393232938278516E-020
222.5	1.6294091728571378E-020
223.5	1.7454116809336498E-020
224.5	1.8949258897484618E-020
225.5	2.0883539395828682E-020
226.5	2.3399223877313380E-020
227.5	2.6688126256082326E-020
228.5	3.0998302053337079E-020
229.5	3.6617839440873062E-020
230.5	4.3788233719638774E-020
231.5	5.2452487312511195E-020
232.5	6.1748323354384200E-020
233.5	6.9489838091255780E-020
234.5	7.2684752729561312E-020
235.5	6.9781705988581812E-020
236.5	6.2262667125419684E-020
237.5	5.3125760306961476E-020
238.5	4.4607365014327923E-020
239.5	3.7615915166748271E-020
240.5	3.2240039129951826E-020
241.5	2.8263607433993568E-020
242.5	2.5426221402257077E-020
243.5	2.3515869164494578E-020
244.5	2.2390178218723588E-020
245.5	2.1975125381699027E-020
246.5	2.2259683584128203E-020
247.5	2.3290131864597105E-020
248.5	2.5157768928976772E-020
249.5	2.7959395705129453E-020
250.5	3.1686045210987667E-020
251.5	3.5984238611999868E-020
252.5	3.9852342764376887E-020
253.5	4.1726151899226059E-020
254.5	4.0493220779177769E-020
255.5	3.6577049227319951E-020
256.5	3.1482304422081956E-020
257.5	2.6519630153273783E-020
258.5	2.2295004636653622E-020
259.5	1.8911730504139208E-020
260.5	1.6263068824323032E-020
261.5	1.4195581521980833E-020
262.5	1.2570604184133788E-020
263.5	1.1278773115387235E-020
264.5	1.0238185795002964E-020
265.5	9.3886103376210269E-021
266.5	8.6858646375437278E-021
267.5	8.0973716876473313E-021
268.5	7.5988940879747115E-021
269.5	7.1722033697742228E-021
270.5	6.8034319423729277E-021
271.5	6.4819072188642394E-021
272.5	6.1993222581654644E-021
273.5	5.9491409056886797E-021
274.5	5.7261670060743406E-021
275.5	5.5262292294316341E-021
276.5	5.3459480781869904E-021
277.5	5.1825618691050018E-021
278.5	5.0337954566829899E-021
279.5	4.8977602403077007E-021
280.5	4.7728772928398035E-021
281.5	4.6578177405412041E-021
282.5	4.5514561328635430E-021
283.5	4.4528336797197325E-021
284.5	4.3611290478531861E-021
285.5	4.2756349948375352E-021
286.5	4.1957395461660913E-021
287.5	4.1209107341067818E-021
288.5	4.0506841487028745E-021
289.5	3.9846527240839212E-021
290.5	3.9224583130973390E-021
291.5	3.8637847015803079E-021
292.5	3.8083517885620662E-021
293.5	3.7559107162605073E-021
294.5	3.7062397782535633E-021
295.5	3.6591409688588624E-021
296.5	3.6144370639123117E-021
297.5	3.5719691445660477E-021
298.5	3.5315944927604165E-021
299.5	3.4931848006742107E-021
300.5	3.4566246474971936E-021
301.5	3.4218102059006091E-021
302.5	3.3886481480785005E-021
303.5	3.3570547275772126E-021
304.5	3.3269550186399499E-021
305.5	3.2982822997434837E-021
306.5	3.2709775726497269E-021
307.5	3.2449892128891274E-021
308.5	3.2202727524079312E-021
309.5	3.1967908004650656E-021
310.5	3.1745131151512659E-021
311.5	3.1534168456400063E-021
312.5	3.1334869751691863E-021
313.5	3.1147170077739919E-021
314.5	3.0971099593394527E-021
315.5	3.0806797376298414E-021
316.5	3.0654530295234865E-021
317.5	3.0514718610777982E-021
318.5	3.0387970637224526E-021
319.5	3.0275129774692685E-021
320.5	3.0177338639604899E-021
321.5	3.0096127099571452E-021
322.5	3.0033534071259906E-021
323.5	2.9992277417957038E-021
324.5	2.9975992785383246E-021
325.5	2.9989571399712311E-021
326.5	3.0039639019833900E-021
327.5	3.0135231881216633E-021
328.5	3.0288732903537115E-021
329.5	3.0517106312722099E-021
330.5	3.0843332399808397E-021
331.5	3.1297480884873773E-021
332.5	3.1915542818063318E-021
333.5	3.2730943180092421E-021
334.5	3.3747898346916775E-021
335.5	3.4883390553244406E-021
336.5	3.5894672336379811E-021
337.5	3.6405294353540806E-021
338.5	3.6156451918821298E-021
339.5	3.5263664317276812E-021
340.5	3.4096055250807778E-021
341.5	3.2968866046833357E-021
342.5	3.2026313644606980E-021
343.5	3.1292863734722706E-021
344.5	3.0743574985518079E-021
345.5	3.0342861639378109E-021
346.5	3.0058973261900660E-021
347.5	2.9867384633338712E-021
348.5	2.9750349787670969E-021
349.5	2.9695549637308554E-021
350.5	2.9694802061376911E-021
351.5	2.9743070728420177E-021
352.5	2.9837774640631367E-021
353.5	2.9978344357365774E-021
354.5	3.0165971481083454E-021
355.5	3.0403513148409991E-021
356.5	3.0695530023758250E-021
357.5	3.1048451811359854E-021
358.5	3.1470879079142094E-021
359.5	3.1974045831021806E-021
360.5	3.2572485933533068E-021
361.5	3.3284970978287738E-021
362.5	3.4135821175207811E-021
363.5	3.5156739564870387E-021
364.5	3.6389390168985780E-021
365.5	3.7889041233878910E-021
366.5	3.9729733091521182E-021
367.5	4.2011603046364357E-021
368.5	4.4871160855783942E-021
369.5	4.8495274814346051E-021
370.5	5.3138819270911682E-021
371.5	5.9142685892385337E-021
372.5	6.6938819762063293E-021
373.5	7.7002286727746148E-021
374.5	8.9652354743314283E-021
375.5	1.0452836222647251E-020
376.5	1.1966107343751515E-020
377.5	1.3086019938061928E-020
378.5	1.3339014801633181E-020
379.5	1.2599768096996189E-020
380.5	1.1223073147701489E-020
381.5	9.6959064334397404E-021
382.5	8.3231867378351346E-021
383.5	7.2053628310589624E-021
384.5	6.3339641782861645E-021
385.5	5.6649942063208743E-021
386.5	5.1520125341852024E-021
387.5	4.7564644979748516E-021
388.5	4.4489570312359709E-021
389.5	4.2078059648777998E-021
390.5	4.0171746174018234E-021
391.5	3.8654873375458645E-021
392.5	3.7442308773408476E-021
393.5	3.6470903383019095E-021
394.5	3.5693373265375294E-021
395.5	3.5073985014309063E-021
396.5	3.4585504876671912E-021
397.5	3.4207027749430203E-021
398.5	3.3922419929324242E-021
399.5	3.3719192596285448E-021
400.5	3.3587680206848748E-021
401.5	3.3520436957098641E-021
402.5	3.3511791019094368E-021
403.5	3.3557514402656637E-021
404.5	3.3654578792356929E-021
405.5	3.3800976400460383E-021
406.5	3.3995590993557776E-021
407.5	3.4238108621371268E-021
408.5	3.4528960760584726E-021
409.5	3.4869294967928867E-021
410.5	3.5260969982631584E-021
411.5	3.5706573720702402E-021
412.5	3.6209463906252431E-021
413.5	3.6773832303213126E-021
414.5	3.7404794744930092E-021
415.5	3.8108510506823297E-021
416.5	3.8892336134172677E-021
417.5	3.9765020748006270E-021
418.5	4.0736952265000256E-021
419.5	4.1820467091245127E-021
420.5	4.3030239969543300E-021
421.5	4.4383776171797427E-021
422.5	4.5902035691387506E-021
423.5	4.7610229304362631E-021
424.5	4.9538840486243918E-021
425.5	5.1724946873528373E-021
426.5	5.4213942713988977E-021
427.5	5.7061803211086962E-021
428.5	6.0338088276589884E-021
429.5	6.4129965100023268E-021
430.5	6.8547648306240272E-021
431.5	7.3731831452568222E-021
432.5	7.9863940855032778E-021
433.5	8.7180420010343135E-021
434.5	9.5992799753219287E-021
435.5	1.0671607855201128E-020
436.5	1.1990894576533448E-020
437.5	1.3633047712934090E-020
438.5	1.5701840059337776E-020
439.5	1.8339146747388808E-020
440.5	2.1736575333115638E-020
441.5	2.6143256248909057E-020
442.5	3.1852745429658167E-020
443.5	3.9123927658378763E-020
444.5	4.7942862855308700E-020
445.5	5.7524996541619800E-020
446.5	6.5751495447681876E-020
447.5	6.9543947298385568E-020
448.5	6.7056926160089286E-020
449.5	5.9540638222133701E-020
450.5	5.0042177909450500E-020
451.5	4.0977306296132932E-020
452.5	3.3379008950216603E-020
453.5	2.7375111440590573E-020
454.5	2.2737359038041011E-020
455.5	1.9169352654796786E-020
456.5	1.6410086368788505E-020
457.5	1.4255992872151581E-020
458.5	1.2555552179735092E-020
459.5	1.1197802203696699E-020
460.5	1.0101639242941150E-020
461.5	9.2074766311269253E-021
462.5	8.4711550084305529E-021
463.5	7.8596098396184888E-021
464.5	7.3478135120995466E-021
465.5	6.9166148543634452E-021
466.5	6.5512039490202198E-021
467.5	6.2400122895201356E-021
468.5	5.9739173614379785E-021
469.5	5.7456616349881534E-021
470.5	5.5494238884008511E-021
471.5	5.3804997816586283E-021
472.5	5.2350615488001628E-021
473.5	5.1099755482197929E-021
474.5	5.0026625316979137E-021
475.5	4.9109897515085997E-021
476.5	4.8331870137278547E-021
477.5	4.7677809023892670E-021
478.5	4.7135429115626972E-021
479.5	4.6694483129156657E-021
480.5	4.6346433795519894E-021
481.5	4.6084191689776122E-021
482.5	4.5901904988307590E-021
483.5	4.5794790705914392E-021
484.5	4.5758999386340140E-021
485.5	4.5791507059736798E-021
486.5	4.5890029692043913E-021
487.5	4.6052956445706956E-021
488.5	4.6279298930348690E-021
489.5	4.6568654306618982E-021
490.5	4.6921180662096129E-021
491.5	4.7337583539659702E-021
492.5	4.7819112893415918E-021
493.5	4.8367570096898784E-021
494.5	4.8985324951156766E-021
495.5	4.9675342952479582E-021
496.5	5.0441223395845799E-021
497.5	5.1287249225491082E-021
498.5	5.2218449914022613E-021
499.5	5.3240679073854554E-021
500.5	5.4360709000132304E-021
501.5	5.5586344937985327E-021
502.5	5.6926562590461245E-021
503.5	5.8391673277090827E-021
504.5	5.9993522268778391E-021
505.5	6.1745727230740426E-021
506.5	6.3663965491556295E-021
507.5	6.5766321143013912E-021
508.5	6.8073705923453642E-021
509.5	7.0610371664787724E-021
510.5	7.3404537087634566E-021
511.5	7.6489158318564368E-021
512.5	7.9902881243941571E-021
513.5	8.3691225495606108E-021
514.5	8.7908065595121568E-021
515.5	9.2617496140565921E-021
516.5	9.7896197155505532E-021
517.5	1.0383645608268891E-020
518.5	1.1055005911957769E-020
519.5	1.1817334358488215E-020
520.5	1.2687381500401247E-020
521.5	1.3685889281453929E-020
522.5	1.4838757974118319E-020
523.5	1.6178618599327801E-020
524.5	1.7746973130809171E-020
525.5	1.9597137059043888E-020
526.5	2.1798325060480870E-020
527.5	2.4441375273616015E-020
528.5	2.7646828320423081E-020
529.5	3.1576375773274990E-020
530.5	3.6449047767895243E-020
531.5	4.2563778326567110E-020
532.5	5.0329653250189441E-020
533.5	6.0302625760895076E-020
534.5	7.3218353619663841E-020
535.5	8.9983855906850727E-020
536.5	1.1152235121424415E-019
537.5	1.3822959631347767E-019
538.5	1.6867806114701424E-019
539.5	1.9766932572237492E-019
540.5	2.1586907046022305E-019
541.5	2.1495742061265030E-019
542.5	1.9540785669191723E-019
543.5	1.6598538461330769E-019
544.5	1.3576465010924159E-019
545.5	1.0953829341433068E-019
546.5	8.8494035341381647E-020
547.5	7.2149523794781832E-020
548.5	5.9569061617224228E-020
549.5	4.9858104376866687E-020
550.5	4.2297902395155860E-020
551.5	3.6347280224926129E-020
552.5	3.1608531147540697E-020
553.5	2.7791073703694398E-020
554.5	2.4681908314028952E-020
555.5	2.2123690906243975E-020
556.5	1.9999035558813634E-020
557.5	1.8219419289467388E-020
558.5	1.6717351249793190E-020
559.5	1.5440821492049874E-020
560.5	1.4349336073852831E-020
561.5	1.3411059319528469E-020
562.5	1.2600733765397281E-020
563.5	1.1898150907178240E-020
564.5	1.1287015686389667E-020
565.5	1.0754095181405729E-020
566.5	1.0288574463827180E-020
567.5	9.8815649451738043E-021
568.5	9.5257260538407983E-021
569.5	9.2149719394178636E-021
570.5	8.9442425684134497E-021
571.5	8.7093240399741756E-021
572.5	8.5067068817751606E-021
573.5	8.3334739421103661E-021
574.5	8.1872115892985143E-021
575.5	8.0659394828005620E-021
576.5	7.9680553456491314E-021
577.5	7.8922920540609684E-021
578.5	7.8376850459540574E-021
579.5	7.8035485929715743E-021
580.5	7.7894599235575032E-021
581.5	7.7952505609770129E-021
582.5	7.8210045770690854E-021
583.5	7.8670637836146167E-021
584.5	7.9340402109753368E-021
585.5	8.0228365815932911E-021
586.5	8.1346759008825403E-021
587.5	8.2711417930240459E-021
588.5	8.4342318470896767E-021
589.5	8.6264270676205164E-021
590.5	8.8507816233297276E-021
591.5	9.1110385708662878E-021
592.5	9.4117792589695653E-021
593.5	9.7586169253425878E-021
594.5	1.0158448925248081E-020
595.5	1.0619787579742282E-020
596.5	1.1153197548512082E-020
597.5	1.1771879030716585E-020
598.5	1.2492452643383866E-020
599.5	1.3336026011439703E-020
600.5	1.4329657616274695E-020
601.5	1.5508385635379726E-020
602.5	1.6918065721569457E-020
603.5	1.8619370889669506E-020
604.5	2.0693456263352926E-020
605.5	2.3249975005815198E-020
606.5	2.6438290998876530E-020
607.5	3.0462647188985249E-020
608.5	3.5601023292733494E-020
609.5	4.2223488857205125E-020
610.5	5.0793953855861222E-020
611.5	6.1808198528006010E-020
612.5	7.5555802096648315E-020
613.5	9.1518181497314810E-020
614.5	1.0736726788917662E-019
615.5	1.1848593246541610E-019
616.5	1.2011635397566089E-019
617.5	1.1158786682368094E-019
618.5	9.7030717655921914E-020
619.5	8.1438957663628110E-020
620.5	6.7727992194467755E-020
621.5	5.6768570765562325E-020
622.5	4.8405747973153400E-020
623.5	4.2173961920284891E-020
624.5	3.7605841917116560E-020
625.5	3.4324152601115263E-020
626.5	3.2050237525745043E-020
627.5	3.0588525465841117E-020
628.5	2.9808520186792800E-020
629.5	2.9630473774720168E-020
630.5	3.0015770782727122E-020
631.5	3.0961659407564914E-020
632.5	3.2499868130854419E-020
633.5	3.4698957973715741E-020
634.5	3.7670704970864525E-020
635.5	4.1581313017004027E-020
636.5	4.6668777717374819E-020
637.5	5.3268075769132956E-020
638.5	6.1845390103839403E-020
639.5	7.3039303959508378E-020
640.5	8.7695267116628913E-020
641.5	1.0684579930559713E-019
642.5	1.3150467077127580E-019
643.5	1.6198229538522791E-019
644.5	1.9631630766965956E-019
645.5	2.2808241939313309E-019
646.5	2.4645972004084744E-019
647.5	2.4276540672532091E-019
648.5	2.1879917667201939E-019
649.5	1.8493900043118832E-019
650.5	1.5101833875128574E-019
651.5	1.2191041857971568E-019
652.5	9.8655914058233225E-020
653.5	8.0607131969327329E-020
654.5	6.6696066515321178E-020
655.5	5.5930769117331505E-020
656.5	4.7522245790772557E-020
657.5	4.0878687655467676E-020
658.5	3.5565632084501454E-020
659.5	3.1265540452231072E-020
660.5	2.7745409466004420E-020
661.5	2.4832866983377906E-020
662.5	2.2399095001152821E-020
663.5	2.0346765178209462E-020
664.5	1.8601520878056736E-020
665.5	1.7105933820960472E-020
666.5	1.5815182964490199E-020
667.5	1.4693936070650104E-020
668.5	1.3714076753452175E-020
669.5	1.2853030908052410E-020
670.5	1.2092522018772839E-020
671.5	1.1417636320412457E-020
672.5	1.0816114002469453E-020
673.5	1.0277806900250672E-020
674.5	9.7942599559838099E-021
675.5	9.3583855253569773E-021
676.5	8.9642079368958618E-021
677.5	8.6066616516652635E-021
678.5	8.2814306433615097E-021
679.5	7.9848197188761498E-021
680.5	7.7136507677574103E-021
681.5	7.4651786024319559E-021
682.5	7.2370222953863880E-021
683.5	7.0271088518325998E-021
684.5	6.8336267600500950E-021
685.5	6.6549874964275761E-021
686.5	6.4897934714718464E-021
687.5	6.3368112182301361E-021
688.5	6.1949488688123359E-021
689.5	6.0632371550951467E-021
690.5	5.9408133189598797E-021
691.5	5.8269074350843648E-021
692.5	5.7208307425553568E-021
693.5	5.6219656558337804E-021
694.5	5.5297571850416683E-021
695.5	5.4437055433297793E-021
696.5	5.3633597576837958E-021
697.5	5.2883121308363761E-021
698.5	5.2181934274552667E-021
699.5	5.1526686786336851E-021
700.5	5.0914335158313537E-021
701.5	5.0342109595232787E-021
702.5	4.9807485994814752E-021
703.5	4.9308161132972663E-021
704.5	4.8842030778142206E-021
705.5	4.8407170348764166E-021
706.5	4.8001817784404226E-021
707.5	4.7624358348428619E-021
708.5	4.7273311120143845E-021
709.5	4.6947316968115267E-021
710.5	4.6645127825040481E-021
711.5	4.6365597108917825E-021
712.5	4.6107671156014305E-021
713.5	4.5870381548882996E-021
714.5	4.5652838237879419E-021
715.5	4.5454223367680470E-021
716.5	4.5273785731546737E-021
717.5	4.5110835785766045E-021
718.5	4.4964741165102373E-021
719.5	4.4834922647347152E-021
720.5	4.4720850521388526E-021
721.5	4.4622041318719165E-021
722.5	4.4538054873110548E-021
723.5	4.4468491677389216E-021
724.5	4.4412990509943464E-021
725.5	4.4371226306839377E-021
726.5	4.4342908258291812E-021
727.5	4.4327778110775310E-021
728.5	4.4325608658313359E-021
729.5	4.4336202408493654E-021
730.5	4.4359390410553586E-021
731.5	4.4395031234495520E-021
732.5	4.4443010091648563E-021
733.5	4.4503238088417181E-021
734.5	4.4575651606164971E-021
735.5	4.4660211801292735E-021
736.5	4.4756904220598254E-021
737.5	4.4865738527966129E-021
738.5	4.4986748339340300E-021
739.5	4.5119991163793396E-021
740.5	4.5265548449334557E-021
741.5	4.5423525732901799E-021
742.5	4.5594052894776313E-021
743.5	4.5777284518442318E-021
744.5	4.5973400357708256E-021
745.5	4.6182605913710025E-021
746.5	4.6405133125245910E-021
747.5	4.6641241176754511E-021
748.5	4.6891217429151211E-021
749.5	4.7155378479696213E-021
750.5	4.7434071358090607E-021
751.5	4.7727674867096100E-021
752.5	4.8036601077165621E-021
753.5	4.8361296985868501E-021
754.5	4.8702246354314569E-021
755.5	4.9059971734341579E-021
756.5	4.9435036701956337E-021
757.5	4.9828048314429741E-021
758.5	5.0239659810571830E-021
759.5	5.0670573576083253E-021
760.5	5.1121544398530937E-021
761.5	5.1593383039467714E-021
762.5	5.2086960154558036E-021
763.5	5.2603210596334051E-021
764.5	5.3143138138456193E-021
765.5	5.3707820665156973E-021
766.5	5.4298415874995103E-021
767.5	5.4916167554232108E-021
768.5	5.5562412482183405E-021
769.5	5.6238588038920253E-021
770.5	5.6946240594866445E-021
771.5	5.7687034772324210E-021
772.5	5.8462763680995501E-021
773.5	5.9275360243388140E-021
774.5	6.0126909741912872E-021
775.5	6.1019663737840495E-021
776.5	6.1956055533517904E-021
777.5	6.2938717373841876E-021
778.5	6.3970499611551809E-021
779.5	6.5054492094147413E-021
780.5	6.6194048069016543E-021
781.5	6.7392810948703765E-021
782.5	6.8654744331405254E-021
783.5	6.9984165734238660E-021
784.5	7.1385784570433671E-021
785.5	7.2864744988534375E-021
786.5	7.4426674294705042E-021
787.5	7.6077737801600452E-021
788.5	7.7824701093071905E-021
789.5	7.9675000868251249E-021
790.5	8.1636825737499743E-021
791.5	8.3719208594046399E-021
792.5	8.5932132488487684E-021
793.5	8.8286652300731031E-021
794.5	9.0795034950573514E-021
795.5	9.3470921433029802E-021
796.5	9.6329514632003184E-021
797.5	9.9387797686788398E-021
798.5	1.0266478869973376E-020
799.5	1.0618183883096574E-020
800.5	1.0996298239309947E-020
801.5	1.1403534952066733E-020
802.5	1.1842965445714043E-020
803.5	1.2318077562346775E-020
804.5	1.2832844759975455E-020
805.5	1.3391809022374850E-020
806.5	1.4000180653109591E-020
807.5	1.4663958969758856E-020
808.5	1.5390079012326094E-020
809.5	1.6186590818349480E-020
810.5	1.7062879714861524E-020
811.5	1.8029938598457890E-020
812.5	1.9100706549058257E-020
813.5	2.0290492674127386E-020
814.5	2.1617510267887860E-020
815.5	2.3103554852825944E-020
816.5	2.4774871399497747E-020
817.5	2.6663272380032293E-020
818.5	2.8807591333395779E-020
819.5	3.1255589312057190E-020
820.5	3.4066478412901468E-020
821.5	3.7314294256420865E-020
822.5	4.1092447778620183E-020
823.5	4.5519930976512492E-020
824.5	5.0749863308532296E-020
825.5	5.6981376772649496E-020
826.5	6.4476290374631335E-020
827.5	7.3582666284836631E-020
828.5	8.4768196164080581E-020
829.5	9.8667346224540438E-020
830.5	1.1614679797618810E-019
831.5	1.3839223222403223E-019
832.5	1.6701071707950256E-019
833.5	2.0411254911835103E-019
834.5	2.5224884021286589E-019
835.5	3.1386563691664372E-019
836.5	3.8953346002386272E-019
837.5	4.7397590052748975E-019
838.5	5.5077520679167410E-019
839.5	5.9323938371306624E-019
840.5	5.8126707900386332E-019
841.5	5.2093629592956555E-019
842.5	4.3809795287851319E-019
843.5	3.5614082381229902E-019
844.5	2.8625321107369871E-019
845.5	2.3060077227881711E-019
846.5	1.8748266880497854E-019
847.5	1.5428603886637221E-019
848.5	1.2861884640764960E-019
849.5	1.0858849939348898E-019
850.5	9.2778456435220822E-020
851.5	8.0149635328069610E-020
852.5	6.9942731247838643E-020
853.5	6.1600521302173487E-020
854.5	5.4710688901929550E-020
855.5	4.8965024795052414E-020
856.5	4.4130612968544170E-020
857.5	4.0029484973031726E-020
858.5	3.6524180607126240E-020
859.5	3.3507419303994583E-020
860.5	3.0894642929014579E-020
861.5	2.8618577964122286E-020
862.5	2.6625229943025994E-020
863.5	2.4870903207817269E-020
864.5	2.3319961789347486E-020
865.5	2.1943131201654660E-020
866.5	2.0716198811333096E-020
867.5	1.9619010639454150E-020
868.5	1.8634690616762305E-020
869.5	1.7749028221587134E-020
870.5	1.6949994630193250E-020
871.5	1.6227357728088110E-020
872.5	1.5572373748543134E-020
873.5	1.4977538734686653E-020
874.5	1.4436387029205459E-020
875.5	1.3943326976968857E-020
876.5	1.3493506260547694E-020
877.5	1.3082700975916929E-020
878.5	1.2707223838666725E-020
879.5	1.2363847893310133E-020
880.5	1.2049742855213850E-020
881.5	1.1762421801693068E-020
882.5	1.1499696386868086E-020
883.5	1.1259639114483109E-020
884.5	1.1040551486900540E-020
885.5	1.0840937074160854E-020
886.5	1.0659478727443659E-020
887.5	1.0495019306500568E-020
888.5	1.0346545408372440E-020
889.5	1.0213173680939595E-020
890.5	1.0094139384271016E-020
891.5	9.9887869290433554E-021
892.5	9.8965621774626416E-021
893.5	9.8170063405615031E-021
894.5	9.7497513484792392E-021
895.5	9.6945166090949206E-021
896.5	9.6511071067214055E-021
897.5	9.6194128279291757E-021
898.5	9.5994095373838083E-021
899.5	9.5911609643458235E-021
900.5	9.5948225018465636E-021
901.5	9.6106465674275774E-021
902.5	9.6389898290086464E-021
903.5	9.6803225647732278E-021
904.5	9.7352405055343400E-021
905.5	9.8044796065162699E-021
906.5	9.8889343189404858E-021
907.5	9.9896800882796676E-021
908.5	1.0108001006287941E-020
909.5	1.0245423802404868E-020
910.5	1.0403759696536891E-020
911.5	1.0585156076483629E-020
912.5	1.0792160546590614E-020
913.5	1.1027800671335569E-020
914.5	1.1295683781108645E-020
915.5	1.1600122620151680E-020
916.5	1.1946294544997285E-020
917.5	1.2340444636552286E-020
918.5	1.2790146775886666E-020
919.5	1.3304641899823718E-020
920.5	1.3895279956293143E-020
921.5	1.4576102498531444E-020
922.5	1.5364617849982758E-020
923.5	1.6282842521156183E-020
924.5	1.7358714330947513E-020
925.5	1.8628029325266394E-020
926.5	2.0137123148353068E-020
927.5	2.1946617816653721E-020
928.5	2.4136699147556282E-020
929.5	2.6814589565196402E-020
930.5	3.0125131572025828E-020
931.5	3.4265634351848131E-020
932.5	3.9506102033897624E-020
933.5	4.6214835973035980E-020
934.5	5.4884827711590576E-020
935.5	6.6142148056328358E-020
936.5	8.0679653129302282E-020
937.5	9.8976236414097683E-020
938.5	1.2054984737782499E-019
939.5	1.4261536441829868E-019
940.5	1.5914572642466923E-019
941.5	1.6318718993712657E-019
942.5	1.5270856424809836E-019
943.5	1.3273445733055041E-019
944.5	1.1038908248019354E-019
945.5	9.0209323909042976E-020
946.5	7.3723584723700500E-020
947.5	6.0834581846179154E-020
948.5	5.0906473586498326E-020
949.5	4.3260083733182645E-020
950.5	3.7329342278476450E-020
951.5	3.2681906365927435E-020
952.5	2.8998465804102445E-020
953.5	2.6045582611902128E-020
954.5	2.3652414690560191E-020
955.5	2.1693092208966405E-020
956.5	2.0074000477610514E-020
957.5	1.8724769403677285E-020
958.5	1.7591916105712584E-020
959.5	1.6634346155423509E-020
960.5	1.5820148468044511E-020
961.5	1.5124291791101631E-020
962.5	1.4526953029278514E-020
963.5	1.4012291820308297E-020
964.5	1.3567543130800239E-020
965.5	1.3182338658774564E-020
966.5	1.2848194460406290E-020
967.5	1.2558120504184440E-020
968.5	1.2306320506705528E-020
969.5	1.2087959230893407E-020
970.5	1.1898980640286358E-020
971.5	1.1735964715490001E-020
972.5	1.1596013900768532E-020
973.5	1.1476662434442231E-020
974.5	1.1375803483265245E-020
975.5	1.1291630226131402E-020
976.5	1.1222587940418011E-020
977.5	1.1167334822371477E-020
978.5	1.1124709783132049E-020
979.5	1.1093705848608274E-020
980.5	1.1073448086390241E-020
981.5	1.1063175209436419E-020
982.5	1.1062224181358271E-020
983.5	1.1070017284267647E-020
984.5	1.1086051216625866E-020
985.5	1.1109887872270781E-020
986.5	1.1141146518008963E-020
987.5	1.1179497139784554E-020
988.5	1.1224654769470685E-020
989.5	1.1276374638068072E-020
990.5	1.1334448028301419E-020
991.5	1.1398698721643124E-020
992.5	1.1468979952725904E-020
993.5	1.1545171798759849E-020
994.5	1.1627178943596787E-020
995.5	1.1714928765997539E-020
996.5	1.1808369709863904E-020
997.5	1.1907469901019441E-020
998.5	1.2012215980821178E-020
999.5	1.2122612131665362E-020
1000.5	1.2238679273482562E-020
1001.5	1.2360454413736167E-020
1002.5	1.2487990136354566E-020
1003.5	1.2621354217531370E-020
1004.5	1.2760629358494386E-020
1005.5	1.2905913027234463E-020
1006.5	1.3057317402850651E-020
1007.5	1.3214969417652255E-020
1008.5	1.3379010893496814E-020
1009.5	1.3549598770068342E-020
1010.5	1.3726905423938079E-020
1011.5	1.3911119078326076E-020
1012.5	1.4102444304516201E-020
1013.5	1.4301102616890573E-020
1014.5	1.4507333164559836E-020
1015.5	1.4721393523590893E-020
1016.5	1.4943560594892043E-020
1017.5	1.5174131613923662E-020
1018.5	1.5413425279579868E-020
1019.5	1.5661783010852487E-020
1020.5	1.5919570341263510E-020
1021.5	1.6187178462560454E-020
1022.5	1.6465025930835322E-020
1023.5	1.6753560550082005E-020
1024.5	1.7053261450281622E-020
1025.5	1.7364641379438817E-020
1026.5	1.7688249231627714E-020
1027.5	1.8024672836095250E-020
1028.5	1.8374542035870500E-020
1029.5	1.8738532088211658E-020
1030.5	1.9117367423667738E-020
1031.5	1.9511825805636345E-020
1032.5	1.9922742938175294E-020
1033.5	2.0351017576608810E-020
1034.5	2.0797617203318400E-020
1035.5	2.1263584340214961E-020
1036.5	2.1750043579981005E-020
1037.5	2.2258209430523153E-020
1038.5	2.2789395081515401E-020
1039.5	2.3345022218841021E-020
1040.5	2.3926632032636495E-020
1041.5	2.4535897588089761E-020
1042.5	2.5174637755860512E-020
1043.5	2.5844832931842697E-020
1044.5	2.6548642815048084E-020
1045.5	2.7288426558969698E-020
1046.5	2.8066765667510105E-020
1047.5	2.8886490073446381E-020
1048.5	2.9750707917958340E-020
1049.5	3.0662839647102343E-020
1050.5	3.1626657159200791E-020
1051.5	3.2646328880890693E-020
1052.5	3.3726471825300343E-020
1053.5	3.4872211901472562E-020
1054.5	3.6089254009902339E-020
1055.5	3.7383963787971533E-020
1056.5	3.8763463277997155E-020
1057.5	4.0235743301415970E-020
1058.5	4.1809795963803705E-020
1059.5	4.3495771524332253E-020
1060.5	4.5305164889182444E-020
1061.5	4.7251038296736010E-020
1062.5	4.9348288440376082E-020
1063.5	5.1613968439775090E-020
1064.5	5.4067677882418140E-020
1065.5	5.6732037830165161E-020
1066.5	5.9633272517871123E-020
1067.5	6.2801925873152953E-020
1068.5	6.6273749530678455E-020
1069.5	7.0090810504904675E-020
1070.5	7.4302882260744844E-020
1071.5	7.8969204208357861E-020
1072.5	8.4160723987809841E-020
1073.5	8.9962977701917540E-020
1074.5	9.6479820478359709E-020
1075.5	1.0383830073667740E-019
1076.5	1.1219508720457720E-019
1077.5	1.2174502434750532E-019
1078.5	1.3273263381295986E-019
1079.5	1.4546773317358550E-019
1080.5	1.6034686265932434E-019
1081.5	1.7788297391261393E-019
1082.5	1.9874694984740075E-019
1083.5	2.2382612315007199E-019
1084.5	2.5430715186453670E-019
1085.5	2.9179330438579324E-019
1086.5	3.3846856074754825E-019
1087.5	3.9731974082649233E-019
1088.5	4.7241306838824005E-019
1089.5	5.6916463915488083E-019
1090.5	6.9437137379497120E-019
1091.5	8.5531770121735275E-019
1092.5	1.0563204515229296E-018
1093.5	1.2899585086254983E-018
1094.5	1.5223924205053307E-018
1095.5	1.6860703455638672E-018
1096.5	1.7107462915433905E-018
1097.5	1.5856493490207350E-018
1098.5	1.3709200439182503E-018
1099.5	1.1401059327090670E-018
1100.5	9.3642025266285585E-019
1101.5	7.7288913283512969E-019
1102.5	6.4731218962521982E-019
1103.5	5.5284751420055861E-019
1104.5	4.8260385354906977E-019
1105.5	4.3101900964157910E-019
1106.5	3.9399888993493335E-019
1107.5	3.6870156596731289E-019
1108.5	3.5328274047214051E-019
1109.5	3.4668520091610706E-019
1110.5	3.4845614497204703E-019
1111.5	3.5850176152318439E-019
1112.5	3.7658249307496914E-019
1113.5	4.0127142519704431E-019
1114.5	4.2848756215936667E-019
1115.5	4.5135643236617464E-019
1116.5	4.6423938038559225E-019
1117.5	4.6837321824739630E-019
1118.5	4.7112588498352579E-019
1119.5	4.8012375374732350E-019
1120.5	5.0019677299122204E-019
1121.5	5.3413618013811821E-019
1122.5	5.8431324610839636E-019
1123.5	6.5382405423004771E-019
1124.5	7.4720005188394542E-019
1125.5	8.7090942585713260E-019
1126.5	1.0336130505957474E-018
1127.5	1.2456099702995971E-018
1128.5	1.5158474261079415E-018
1129.5	1.8432066259067444E-018
1130.5	2.1989470286312633E-018
1131.5	2.5087602913019642E-018
1132.5	2.6708766556592846E-018
1133.5	2.6345241899949865E-018
1134.5	2.4558460729638547E-018
1135.5	2.2455260102187182E-018
1136.5	2.0894465022783114E-018
1137.5	2.0278385765140272E-018
1138.5	2.0688906710147966E-018
1139.5	2.1962530174513595E-018
1140.5	2.3602077554184352E-018
1141.5	2.4706524540539852E-018
1142.5	2.4330247874908733E-018
1143.5	2.2245118574923163E-018
1144.5	1.9124636736753890E-018
1145.5	1.5853283751730939E-018
1146.5	1.2961359159707747E-018
1147.5	1.0606283925496851E-018
1148.5	8.7538979803230683E-019
1149.5	7.3112092057277243E-019
1150.5	6.1846192070876843E-019
1151.5	5.2973429802274972E-019
1152.5	4.5909151788762550E-019
1153.5	4.0220586740227815E-019
1154.5	3.5589888671987930E-019
1155.5	3.1783217491858491E-019
1156.5	2.8627524152358728E-019
1157.5	2.5993864724671870E-019
1158.5	2.3785629811454376E-019
1159.5	2.1930320390495888E-019
1160.5	2.0373860749141613E-019
1161.5	1.9076753737625211E-019
1162.5	1.8011626654333864E-019
1163.5	1.7161897957780331E-019
1164.5	1.6521427993316931E-019
1165.5	1.6095095912802894E-019
1166.5	1.5900216030650780E-019
1167.5	1.5968388571511651E-019
1168.5	1.6346272687957889E-019
1169.5	1.7090693700801207E-019
1170.5	1.8246432601287885E-019
1171.5	1.9784152752665141E-019
1172.5	2.1479959689228421E-019
1173.5	2.2803821112841481E-019
1174.5	2.3068822340218655E-019
1175.5	2.1963980154484607E-019
1176.5	1.9872118855019721E-019
1177.5	1.7477735861343306E-019
1178.5	1.5265074390009589E-019
1179.5	1.3418161441243636E-019
1180.5	1.1943434115529021E-019
1181.5	1.0783196676509238E-019
1182.5	9.8708809920844353E-020
1183.5	9.1497066355296235E-020
1184.5	8.5759664081916979E-020
1185.5	8.1173853132963191E-020
1186.5	7.7505365501476156E-020
1187.5	7.4585511830043989E-020
1188.5	7.2293721575034307E-020
1189.5	7.0545035696573684E-020
1190.5	6.9281441441869199E-020
1191.5	6.8466037535493995E-020
1192.5	6.8079272497721641E-020
1193.5	6.8116741136144097E-020
1194.5	6.8588219646817753E-020
1195.5	6.9517773881910126E-020
1196.5	7.0944903894063828E-020
1197.5	7.2926807991579286E-020
1198.5	7.5541978740247761E-020
1199.5	7.8895501072772664E-020
1200.5	8.3126632948965137E-020
1201.5	8.8419543641437664E-020
1202.5	9.5018506072843874E-020
1203.5	1.0324944012114398E-019
1204.5	1.1355053240666058E-019
1205.5	1.2651570526287926E-019
1206.5	1.4295572755645216E-019
1207.5	1.6398174581969299E-019
1208.5	1.9111173063474001E-019
1209.5	2.2638244519467210E-019
1210.5	2.7239340578623870E-019
1211.5	3.3205831643123597E-019
1212.5	4.0750319265392554E-019
1213.5	4.9707350654604345E-019
1214.5	5.8980084818456526E-019
1215.5	6.6107960304913153E-019
1216.5	6.8128615558961668E-019
1217.5	6.4009606310409620E-019
1218.5	5.5727813621326536E-019
1219.5	4.6297268822047952E-019
1220.5	3.7708126593028789E-019
1221.5	3.0662346913123347E-019
1222.5	2.5144095762729576E-019
1223.5	2.0892134482978320E-019
1224.5	1.7619958554798534E-019
1225.5	1.5087047689443283E-019
1226.5	1.3109470592388220E-019
1227.5	1.1551697883112100E-019
1228.5	1.0315238436867532E-019
1229.5	9.3288162812203690E-020
1230.5	8.5409572084680277E-020
1231.5	7.9147145278332858E-020
1232.5	7.4240516527402810E-020
1233.5	7.0514634229393852E-020
1234.5	6.7865398192460173E-020
1235.5	6.6252907066657345E-020
1236.5	6.5701423129015941E-020
1237.5	6.6305735891733715E-020
1238.5	6.8243429996966942E-020
1239.5	7.1790347814264969E-020
1240.5	7.7328733074094072E-020
1241.5	8.5315679181666661E-020
1242.5	9.6128652458044378E-020
1243.5	1.0962348970596696E-019
1244.5	1.2425485651380920E-019
1245.5	1.3619974569641820E-019
1246.5	1.4030709715699370E-019
1247.5	1.3399390621587429E-019
1248.5	1.1988366193737471E-019
1249.5	1.0310685455348294E-019
1250.5	8.7429456747090350E-020
1251.5	7.4342768111160847E-020
1252.5	6.3948109989085520E-020
1253.5	5.5829738113433833E-020
1254.5	4.9490137420014039E-020
1255.5	4.4500133430864916E-020
1256.5	4.0527224717453148E-020
1257.5	3.7324218913322628E-020
1258.5	3.4709820650112196E-020
1259.5	3.2551124044778736E-020
1260.5	3.0750108607306959E-020
1261.5	2.9233819108145467E-020
1262.5	2.7947386414270353E-020
1263.5	2.6849099623030798E-020
1264.5	2.5906920496645648E-020
1265.5	2.5096003110842748E-020
1266.5	2.4396914255541212E-020
1267.5	2.3794344863890467E-020
1268.5	2.3276168249967794E-020
1269.5	2.2832745644862230E-020
1270.5	2.2456409950353954E-020
1271.5	2.2141079397149804E-020
1272.5	2.1881967055055039E-020
1273.5	2.1675362015753405E-020
1274.5	2.1518464972730806E-020
1275.5	2.1409265806289131E-020
1276.5	2.1346454283035507E-020
1277.5	2.1329357531835688E-020
1278.5	2.1357899859208702E-020
1279.5	2.1432581923716834E-020
1280.5	2.1554477448811211E-020
1281.5	2.1725246625750380E-020
1282.5	2.1947166227024228E-020
1283.5	2.2223177286418000E-020
1284.5	2.2556952068522128E-020
1285.5	2.2952983012967631E-020
1286.5	2.3416697469290763E-020
1287.5	2.3954603424508864E-020
1288.5	2.4574473179024438E-020
1289.5	2.5285574196017757E-020
1290.5	2.6098959337889934E-020
1291.5	2.7027832692479828E-020
1292.5	2.8088012578918524E-020
1293.5	2.9298520674204204E-020
1294.5	3.0682336331784306E-020
1295.5	3.2267369256486770E-020
1296.5	3.4087723490614142E-020
1297.5	3.6185353715140089E-020
1298.5	3.8612254984961580E-020
1299.5	4.1433384885739207E-020
1300.5	4.4730601237621566E-020
1301.5	4.8608021596093513E-020
1302.5	5.3199391704413996E-020
1303.5	5.8678315787562337E-020
1304.5	6.5272588871817986E-020
1305.5	7.3284423352513725E-020
1306.5	8.3119108660731591E-020
1307.5	9.5325529478154109E-020
1308.5	1.1065263533625819E-019
1309.5	1.3012510370950356E-019
1310.5	1.5513509018365497E-019
1311.5	1.8752399524651437E-019
1312.5	2.2956045438929341E-019
1313.5	2.8354925689077310E-019
1314.5	3.5046526103741650E-019
1315.5	4.2670463744443198E-019
1316.5	4.9922254261972342E-019
1317.5	5.4468125978615376E-019
1318.5	5.4240492095648691E-019
1319.5	4.9375184203278625E-019
1320.5	4.2068414566147004E-019
1321.5	3.4581734488708818E-019
1322.5	2.8105939267222362E-019
1323.5	2.2935355698096589E-019
1324.5	1.8950579089118482E-019
1325.5	1.5920969339107193E-019
1326.5	1.3627472340666395E-019
1327.5	1.1896194769252121E-019
1328.5	1.0599175767511614E-019
1329.5	9.6464702373579711E-020
1330.5	8.9779583455533769E-020
1331.5	8.5572189753502041E-020
1332.5	8.3677857902995973E-020
1333.5	8.4115257695270078E-020
1334.5	8.7086066118006620E-020
1335.5	9.2978338930100371E-020
1336.5	1.0234023940553230E-019
1337.5	1.1573665974523781E-019
1338.5	1.3329679385834153E-019
1339.5	1.5368642186108625E-019
1340.5	1.7267355707966359E-019
1341.5	1.8315607534617902E-019
1342.5	1.7941145705616232E-019
1343.5	1.6255867642679460E-019
1344.5	1.3934503615418006E-019
1345.5	1.1618666289612159E-019
1346.5	9.6264673245045515E-020
1347.5	8.0253181361658845E-020
1348.5	6.7720734551683607E-020
1349.5	5.7960825396503254E-020
1350.5	5.0317297379653448E-020
1351.5	4.4267589166265529E-020
1352.5	3.9418958994976004E-020
1353.5	3.5482340434630382E-020
1354.5	3.2245800241740247E-020
1355.5	2.9553258039503391E-020
1356.5	2.7288768767654205E-020
1357.5	2.5365283910702189E-020
1358.5	2.3716702906689205E-020
1359.5	2.2292253933699827E-020
1360.5	2.1052501254388502E-020
1361.5	1.9966485592097925E-020
1362.5	1.9009656582939924E-020
1363.5	1.8162362758021531E-020
1364.5	1.7408737367291011E-020
1365.5	1.6735867949385306E-020
1366.5	1.6133171339804664E-020
1367.5	1.5591918938970848E-020
1368.5	1.5104873005078143E-020
1369.5	1.4666005817640240E-020
1370.5	1.4270281328884574E-020
1371.5	1.3913484422239739E-020
1372.5	1.3592086831434247E-020
1373.5	1.3303141616304650E-020
1374.5	1.3044200168300669E-020
1375.5	1.2813247255258411E-020
1376.5	1.2608650768870764E-020
1377.5	1.2429123721107688E-020
1378.5	1.2273696728224982E-020
1379.5	1.2141699782595972E-020
1380.5	1.2032752589225725E-020
1381.5	1.1946763172649723E-020
1382.5	1.1883934873567586E-020
1383.5	1.1844782284448451E-020
1384.5	1.1830157153063560E-020
1385.5	1.1841285851872947E-020
1386.5	1.1879820719180550E-020
1387.5	1.1947908491135338E-020
1388.5	1.2048280253081953E-020
1389.5	1.2184368972876226E-020
1390.5	1.2360462921736439E-020
1391.5	1.2581906407506550E-020
1392.5	1.2855363633475889E-020
1393.5	1.3189167734239457E-020
1394.5	1.3593785994215057E-020
1395.5	1.4082445219287144E-020
1396.5	1.4671980144970845E-020
1397.5	1.5383995506246819E-020
1398.5	1.6246473174118703E-020
1399.5	1.7296015491927859E-020
1400.5	1.8581002189553554E-020
1401.5	2.0166058485730741E-020
1402.5	2.2138386223178913E-020
1403.5	2.4616666660901203E-020
1404.5	2.7763268645280431E-020
1405.5	3.1799952064725890E-020
1406.5	3.7024871639803119E-020
1407.5	4.3821070463182078E-020
1408.5	5.2625879198246847E-020
1409.5	6.3783286754833548E-020
1410.5	7.7129199532812502E-020
1411.5	9.1190403358164196E-020
1412.5	1.0245856808485972E-019
1413.5	1.0642205232204890E-019
1414.5	1.0111420846409244E-019
1415.5	8.9150773559720194E-020
1416.5	7.5078413177832320E-020
1417.5	6.2083547734059662E-020
1418.5	5.1370639579558107E-020
1419.5	4.2981583154140934E-020
1420.5	3.6540885938258926E-020
1421.5	3.1616317218182919E-020
1422.5	2.7840037873966337E-020
1423.5	2.4929560085361817E-020
1424.5	2.2676749541389985E-020
1425.5	2.0930798287020812E-020
1426.5	1.9583189710599009E-020
1427.5	1.8556265617832845E-020
1428.5	1.7795064296360345E-020
1429.5	1.7261705060252675E-020
1430.5	1.6931669036187854E-020
1431.5	1.6791503309968778E-020
1432.5	1.6837648882365459E-020
1433.5	1.7076242121476413E-020
1434.5	1.7523871319432934E-020
1435.5	1.8209397414024392E-020
1436.5	1.9177080539739801E-020
1437.5	2.0491385634785131E-020
1438.5	2.2243914825195864E-020
1439.5	2.4562729135102449E-020
1440.5	2.7623265826318372E-020
1441.5	3.1656454500008928E-020
1442.5	3.6939378469167333E-020
1443.5	4.3728984689565629E-020
1444.5	5.2054781056256788E-020
1445.5	6.1268788518583943E-020
1446.5	6.9487322434045167E-020
1447.5	7.3803835788318886E-020
1448.5	7.2242181009410869E-020
1449.5	6.5724011267007349E-020
1450.5	5.7112494184128495E-020
1451.5	4.8842343545359847E-020
1452.5	4.2031324807115157E-020
1453.5	3.6882651063262078E-020
1454.5	3.3228647169608765E-020
1455.5	3.0830867375498304E-020
1456.5	2.9494851859328321E-020
1457.5	2.9101607698581273E-020
1458.5	2.9612057160488350E-020
1459.5	3.1067359790205285E-020
1460.5	3.3592072637889689E-020
1461.5	3.7398181654287573E-020
1462.5	4.2776424108535789E-020
1463.5	5.0035943822415177E-020
1464.5	5.9303413951617642E-020
1465.5	7.0046949087791837E-020
1466.5	8.0355733901693267E-020
1467.5	8.6785322223542611E-020
1468.5	8.6227060011838011E-020
1469.5	7.8794294026825666E-020
1470.5	6.7694144595678913E-020
1471.5	5.6288744938771440E-020
1472.5	4.6367090876924546E-020
1473.5	3.8377928544650601E-020
1474.5	3.2145214669119435E-020
1475.5	2.7321827539051114E-020
1476.5	2.3574830432808738E-020
1477.5	2.0636258221425357E-020
1478.5	1.8304080946962207E-020
1479.5	1.6429634991216039E-020
1480.5	1.4904146452021142E-020
1481.5	1.3647754381938151E-020
1482.5	1.2601355901228182E-020
1483.5	1.1720764007142739E-020
1484.5	1.0972575752548852E-020
1485.5	1.0331254335736932E-020
1486.5	9.7770592384951560E-021
1487.5	9.2945667339522164E-021
1488.5	8.8716025836143951E-021
1489.5	8.4984643735481861E-021
1490.5	8.1673490737218547E-021
1491.5	7.8719273623894126E-021
1492.5	7.6070239310694582E-021
1493.5	7.3683750707218602E-021
1494.5	7.1524431581465013E-021
1495.5	6.9562734329054983E-021
1496.5	6.7773824937937490E-021
1497.5	6.6136707955246886E-021
1498.5	6.4633534579904280E-021
1499.5	6.3249051609495838E-021
1500.5	6.1970159561177906E-021
1501.5	6.0785556032669634E-021
1502.5	5.9685446081953936E-021
1503.5	5.8661305650784680E-021
1504.5	5.7705687238071607E-021
1505.5	5.6812059429689985E-021
1506.5	5.5974673715624256E-021
1507.5	5.5188453421339585E-021
1508.5	5.4448900655459422E-021
1509.5	5.3752018009134789E-021
1510.5	5.3094242392224132E-021
1511.5	5.2472388900930836E-021
1512.5	5.1883603013339428E-021
1513.5	5.1325319727816282E-021
1514.5	5.0795228513046709E-021
1515.5	5.0291243141707834E-021
1516.5	4.9811475643276496E-021
1517.5	4.9354213743604485E-021
1518.5	4.8917901266146108E-021
1519.5	4.8501121057144474E-021
1520.5	4.8102580068630620E-021
1521.5	4.7721096291872422E-021
1522.5	4.7355587282389969E-021
1523.5	4.7005060057778833E-021
1524.5	4.6668602182911317E-021
1525.5	4.6345373884862048E-021
1526.5	4.6034601063127647E-021
1527.5	4.5735569080191593E-021
1528.5	4.5447617233873670E-021
1529.5	4.5170133826733814E-021
1530.5	4.4902551759503286E-021
1531.5	4.4644344585447364E-021
1532.5	4.4395022971014451E-021
1533.5	4.4154131515334675E-021
1534.5	4.3921245887296496E-021
1535.5	4.3695970244215944E-021
1536.5	4.3477934900654337E-021
1537.5	4.3266794219853958E-021
1538.5	4.3062224703637683E-021
1539.5	4.2863923259541578E-021
1540.5	4.2671605626482340E-021
1541.5	4.2485004942462467E-021
1542.5	4.2303870439732463E-021
1543.5	4.2127966254499779E-021
1544.5	4.1957070339735223E-021
1545.5	4.1790973470905367E-021
1546.5	4.1629478335581280E-021
1547.5	4.1472398698858563E-021
1548.5	4.1319558637390858E-021
1549.5	4.1170791835603238E-021
1550.5	4.1025940938326451E-021
1551.5	4.0884856954690205E-021
1552.5	4.0747398708641635E-021
1553.5	4.0613432331924631E-021
1554.5	4.0482830795771694E-021
1555.5	4.0355473477930645E-021
1556.5	4.0231245761979048E-021
1557.5	4.0110038666173077E-021
1558.5	3.9991748499340982E-021
1559.5	3.9876276541566729E-021
1560.5	3.9763528747619866E-021
1561.5	3.9653415471276652E-021
1562.5	3.9545851208847444E-021
1563.5	3.9440754360377601E-021
1564.5	3.9338047007126458E-021
1565.5	3.9237654704052605E-021
1566.5	3.9139506286145553E-021
1567.5	3.9043533687543686E-021
1568.5	3.8949671772470903E-021
1569.5	3.8857858177105291E-021
1570.5	3.8768033161568739E-021
1571.5	3.8680139471293722E-021
1572.5	3.8594122207084964E-021
1573.5	3.8509928703249540E-021
1574.5	3.8427508413219839E-021
1575.5	3.8346812802139544E-021
1576.5	3.8267795245925625E-021
1577.5	3.8190410936357137E-021
1578.5	3.8114616791776698E-021
1579.5	3.8040371373023067E-021
1580.5	3.7967634804241691E-021
1581.5	3.7896368698247624E-021
1582.5	3.7826536086139234E-021
1583.5	3.7758101350883809E-021
1584.5	3.7691030164616885E-021
1585.5	3.7625289429415684E-021
1586.5	3.7560847221325018E-021
1587.5	3.7497672737429294E-021
1588.5	3.7435736245779744E-021
1589.5	3.7375009037998663E-021
1590.5	3.7315463384395948E-021
1591.5	3.7257072491443744E-021
1592.5	3.7199810461466340E-021
1593.5	3.7143652254411823E-021
1594.5	3.7088573651581390E-021
1595.5	3.7034551221200237E-021
1596.5	3.6981562285722085E-021
1597.5	3.6929584890766217E-021
1598.5	3.6878597775592759E-021
1599.5	3.6828580345028080E-021
1600.5	3.6779512642757736E-021
1601.5	3.6731375325909940E-021
1602.5	3.6684149640857157E-021
1603.5	3.6637817400168453E-021
1604.5	3.6592360960648752E-021
1605.5	3.6547763202405943E-021
1606.5	3.6504007508889824E-021
1607.5	3.6461077747850602E-021
1608.5	3.6418958253167856E-021
1609.5	3.6377633807503549E-021
1610.5	3.6337089625736021E-021
1611.5	3.6297311339133753E-021
1612.5	3.6258284980230895E-021
1613.5	3.6219996968367996E-021
1614.5	3.6182434095864332E-021
1615.5	3.6145583514789393E-021
1616.5	3.6109432724303518E-021
1617.5	3.6073969558539164E-021
1618.5	3.6039182174995866E-021
1619.5	3.6005059043423621E-021
1620.5	3.5971588935170636E-021
1621.5	3.5938760912973095E-021
1622.5	3.5906564321165089E-021
1623.5	3.5874988776289151E-021
1624.5	3.5844024158087798E-021
1625.5	3.5813660600858327E-021
1626.5	3.5783888485153586E-021
1627.5	3.5754698429812772E-021
1628.5	3.5726081284306671E-021
1629.5	3.5698028121383142E-021
1630.5	3.5670530229998771E-021
1631.5	3.5643579108524041E-021
1632.5	3.5617166458209309E-021
1633.5	3.5591284176900063E-021
1634.5	3.5565924352990362E-021
1635.5	3.5541079259603769E-021
1636.5	3.5516741348991891E-021
1637.5	3.5492903247140892E-021
1638.5	3.5469557748577076E-021
1639.5	3.5446697811362681E-021
1640.5	3.5424316552274068E-021
1641.5	3.5402407242154201E-021
1642.5	3.5380963301432288E-021
1643.5	3.5359978295803236E-021
1644.5	3.5339445932060615E-021
1645.5	3.5319360054076331E-021
1646.5	3.5299714638921244E-021
1647.5	3.5280503793120805E-021
1648.5	3.5261721749040213E-021
1649.5	3.5243362861393809E-021
1650.5	3.5225421603873719E-021
1651.5	3.5207892565892931E-021
1652.5	3.5190770449438319E-021
1653.5	3.5174050066029049E-021
1654.5	3.5157726333776564E-021
1655.5	3.5141794274541711E-021
1656.5	3.5126249011185601E-021
1657.5	3.5111085764910475E-021
1658.5	3.5096299852686850E-021
1659.5	3.5081886684764152E-021
1660.5	3.5067841762261044E-021
1661.5	3.5054160674832998E-021
1662.5	3.5040839098413775E-021
1663.5	3.5027872793028292E-021
1664.5	3.5015257600674095E-021
1665.5	3.5002989443269052E-021
1666.5	3.4991064320662527E-021
1667.5	3.4979478308708050E-021
1668.5	3.4968227557395090E-021
1669.5	3.4957308289037694E-021
1670.5	3.4946716796518115E-021
1671.5	3.4936449441583441E-021
1672.5	3.4926502653193107E-021
1673.5	3.4916872925915853E-021
1674.5	3.4907556818374070E-021
1675.5	3.4898550951734095E-021
1676.5	3.4889852008240657E-021
1677.5	3.4881456729794064E-021
1678.5	3.4873361916568718E-021
1679.5	3.4865564425671342E-021
1680.5	3.4858061169837733E-021
1681.5	3.4850849116166648E-021
1682.5	3.4843925284889700E-021
1683.5	3.4837286748175719E-021
1684.5	3.4830930628968930E-021
1685.5	3.4824854099859324E-021
1686.5	3.4819054381984561E-021
1687.5	3.4813528743962046E-021
1688.5	3.4808274500850400E-021
1689.5	3.4803289013139327E-021
1690.5	3.4798569685766850E-021
1691.5	3.4794113967163148E-021
1692.5	3.4789919348320196E-021
1693.5	3.4785983361886077E-021
1694.5	3.4782303581283637E-021
1695.5	3.4778877619852347E-021
1696.5	3.4775703130012725E-021
1697.5	3.4772777802452795E-021
1698.5	3.4770099365335634E-021
1699.5	3.4767665583527518E-021
1700.5	3.4765474257846050E-021
1701.5	3.4763523224327463E-021
1702.5	3.4761810353512787E-021
1703.5	3.4760333549752044E-021
1704.5	3.4759090750526126E-021
1705.5	3.4758079925785758E-021
1706.5	3.4757299077306925E-021
1707.5	3.4756746238062439E-021
1708.5	3.4756419471609086E-021
1709.5	3.4756316871489902E-021
1710.5	3.4756436560651095E-021
1711.5	3.4756776690873287E-021
1712.5	3.4757335442216529E-021
1713.5	3.4758111022478816E-021
1714.5	3.4759101666667553E-021
1715.5	3.4760305636483841E-021
1716.5	3.4761721219818932E-021
1717.5	3.4763346730262762E-021
1718.5	3.4765180506623973E-021
1719.5	3.4767220912461407E-021
1720.5	3.4769466335626413E-021
1721.5	3.4771915187815888E-021
1722.5	3.4774565904135785E-021
1723.5	3.4777416942674483E-021
1724.5	3.4780466784086232E-021
1725.5	3.4783713931183906E-021
1726.5	3.4787156908541208E-021
1727.5	3.4790794262103789E-021
1728.5	3.4794624558809196E-021
1729.5	3.4798646386215399E-021
1730.5	3.4802858352137478E-021
1731.5	3.4807259084292676E-021
1732.5	3.4811847229953044E-021
1733.5	3.4816621455605952E-021
1734.5	3.4821580446621950E-021
1735.5	3.4826722906929998E-021
1736.5	3.4832047558699667E-021
1737.5	3.4837553142030349E-021
1738.5	3.4843238414647089E-021
1739.5	3.4849102151603026E-021
1740.5	3.4855143144988144E-021
1741.5	3.4861360203644376E-021
1742.5	3.4867752152886517E-021
1743.5	3.4874317834229285E-021
1744.5	3.4881056105120006E-021
1745.5	3.4887965838676909E-021
1746.5	3.4895045923432928E-021
1747.5	3.4902295263084836E-021
1748.5	3.4909712776247443E-021
1749.5	3.4917297396213122E-021
1750.5	3.4925048070716006E-021
1751.5	3.4932963761701191E-021
1752.5	3.4941043445098582E-021
1753.5	3.4949286110601252E-021
1754.5	3.4957690761448425E-021
1755.5	3.4966256414212793E-021
1756.5	3.4974982098591921E-021
1757.5	3.4983866857204078E-021
1758.5	3.4992909745387968E-021
1759.5	3.5002109831006447E-021
1760.5	3.5011466194254180E-021
1761.5	3.5020977927468988E-021
1762.5	3.5030644134946911E-021
1763.5	3.5040463932760989E-021
1764.5	3.5050436448583387E-021
1765.5	3.5060560821511075E-021
1766.5	3.5070836201894848E-021
1767.5	3.5081261751171612E-021
1768.5	3.5091836641699869E-021
1769.5	3.5102560056598434E-021
1770.5	3.5113431189588021E-021
1771.5	3.5124449244836039E-021
1772.5	3.5135613436804135E-021
1773.5	3.5146922990098747E-021
1774.5	3.5158377139324343E-021
1775.5	3.5169975128939440E-021
1776.5	3.5181716213115277E-021
1777.5	3.5193599655597169E-021
1778.5	3.5205624729568291E-021
1779.5	3.5217790717516062E-021
1780.5	3.5230096911100987E-021
1781.5	3.5242542611027801E-021
1782.5	3.5255127126918991E-021
1783.5	3.5267849777190695E-021
1784.5	3.5280709888930658E-021
1785.5	3.5293706797778600E-021
1786.5	3.5306839847808495E-021
1787.5	3.5320108391413157E-021
1788.5	3.5333511789190789E-021
1789.5	3.5347049409833472E-021
1790.5	3.5360720630017764E-021
1791.5	3.5374524834297155E-021
1792.5	3.5388461414996353E-021
1793.5	3.5402529772107540E-021
1794.5	3.5416729313188357E-021
1795.5	3.5431059453261627E-021
1796.5	3.5445519614716939E-021
1797.5	3.5460109227213754E-021
1798.5	3.5474827727586383E-021
1799.5	3.5489674559750430E-021
1800.5	3.5504649174610874E-021
1801.5	3.5519751029971712E-021
1802.5	3.5534979590447266E-021
1803.5	3.5550334327374717E-021
1804.5	3.5565814718728406E-021
1805.5	3.5581420249035350E-021
1806.5	3.5597150409292336E-021
1807.5	3.5613004696884290E-021
1808.5	3.5628982615504029E-021
1809.5	3.5645083675073401E-021
1810.5	3.5661307391665667E-021
1811.5	3.5677653287429192E-021
1812.5	3.5694120890512337E-021
1813.5	3.5710709734989713E-021
1814.5	3.5727419360789472E-021
1815.5	3.5744249313621935E-021
1816.5	3.5761199144909228E-021
1817.5	3.5778268411716215E-021
1818.5	3.5795456676682444E-021
1819.5	3.5812763507955190E-021
1820.5	3.5830188479123596E-021
1821.5	3.5847731169153924E-021
1822.5	3.5865391162325734E-021
1823.5	3.5883168048169119E-021
1824.5	3.5901061421403005E-021
1825.5	3.5919070881874280E-021
1826.5	3.5937196034498073E-021
1827.5	3.5955436489198753E-021
1828.5	3.5973791860852050E-021
1829.5	3.5992261769228012E-021
1830.5	3.6010845838934754E-021
1831.5	3.6029543699363260E-021
1832.5	3.6048354984632899E-021
1833.5	3.6067279333537856E-021
1834.5	3.6086316389494360E-021
1835.5	3.6105465800488732E-021
1836.5	3.6124727219026220E-021
1837.5	3.6144100302080639E-021
1838.5	3.6163584711044796E-021
1839.5	3.6183180111681584E-021
1840.5	3.6202886174075930E-021
1841.5	3.6222702572587388E-021
1842.5	3.6242628985803466E-021
1843.5	3.6262665096493742E-021
1844.5	3.6282810591564486E-021
1845.5	3.6303065162014157E-021
1846.5	3.6323428502889479E-021
1847.5	3.6343900313242113E-021
1848.5	3.6364480296086077E-021
1849.5	3.6385168158355794E-021
1850.5	3.6405963610864644E-021
1851.5	3.6426866368264268E-021
1852.5	3.6447876149004418E-021
1853.5	3.6468992675293337E-021
1854.5	3.6490215673058842E-021
1855.5	3.6511544871909878E-021
1856.5	3.6532980005098632E-021
1857.5	3.6554520809483340E-021
1858.5	3.6576167025491414E-021
1859.5	3.6597918397083281E-021
1860.5	3.6619774671716681E-021
1861.5	3.6641735600311450E-021
1862.5	3.6663800937214921E-021
1863.5	3.6685970440167632E-021
1864.5	3.6708243870269740E-021
1865.5	3.6730620991947775E-021
1866.5	3.6753101572921895E-021
1867.5	3.6775685384173707E-021
1868.5	3.6798372199914307E-021
1869.5	3.6821161797553102E-021
1870.5	3.6844053957666786E-021
1871.5	3.6867048463968951E-021
1872.5	3.6890145103279975E-021
1873.5	3.6913343665497453E-021
1874.5	3.6936643943566989E-021
1875.5	3.6960045733453405E-021
1876.5	3.6983548834112379E-021
1877.5	3.7007153047462424E-021
1878.5	3.7030858178357281E-021
1879.5	3.7054664034558801E-021
1880.5	3.7078570426710003E-021
1881.5	3.7102577168308645E-021
1882.5	3.7126684075681197E-021
1883.5	3.7150890967957010E-021
1884.5	3.7175197667043025E-021
1885.5	3.7199603997598697E-021
1886.5	3.7224109787011359E-021
1887.5	3.7248714865371822E-021
1888.5	3.7273419065450447E-021
1889.5	3.7298222222673375E-021
1890.5	3.7323124175099282E-021
1891.5	3.7348124763396271E-021
1892.5	3.7373223830819169E-021
1893.5	3.7398421223187160E-021
1894.5	3.7423716788861621E-021
1895.5	3.7449110378724365E-021
1896.5	3.7474601846156129E-021
1897.5	3.7500191047015343E-021
1898.5	3.7525877839617238E-021
1899.5	3.7551662084713160E-021
1900.5	3.7577543645470241E-021
1901.5	3.7603522387451310E-021
1902.5	3.7629598178595043E-021
1903.5	3.7655770889196460E-021
1904.5	3.7682040391887615E-021
1905.5	3.7708406561618538E-021
1906.5	3.7734869275638535E-021
1907.5	3.7761428413477603E-021
1908.5	3.7788083856928166E-021
1909.5	3.7814835490027108E-021
1910.5	3.7841683199037914E-021
1911.5	3.7868626872433148E-021
1912.5	3.7895666400877172E-021
1913.5	3.7922801677209011E-021
1914.5	3.7950032596425527E-021
1915.5	3.7977359055664809E-021
1916.5	3.8004780954189702E-021
1917.5	3.8032298193371706E-021
1918.5	3.8059910676674931E-021
1919.5	3.8087618309640344E-021
1920.5	3.8115420999870260E-021
1921.5	3.8143318657012956E-021
1922.5	3.8171311192747541E-021
1923.5	3.8199398520769047E-021
1924.5	3.8227580556773607E-021
1925.5	3.8255857218443981E-021
1926.5	3.8284228425435203E-021
1927.5	3.8312694099360357E-021
1928.5	3.8341254163776645E-021
1929.5	3.8369908544171634E-021
1930.5	3.8398657167949547E-021
1931.5	3.8427499964417929E-021
1932.5	3.8456436864774370E-021
1933.5	3.8485467802093376E-021
1934.5	3.8514592711313581E-021
1935.5	3.8543811529224902E-021
1936.5	3.8573124194456048E-021
1937.5	3.8602530647462124E-021
1938.5	3.8632030830512365E-021
1939.5	3.8661624687678104E-021
1940.5	3.8691312164820825E-021
1941.5	3.8721093209580467E-021
1942.5	3.8750967771363799E-021
1943.5	3.8780935801332967E-021
1944.5	3.8810997252394223E-021
1945.5	3.8841152079186816E-021
1946.5	3.8871400238071965E-021
1947.5	3.8901741687122032E-021
1948.5	3.8932176386109809E-021
1949.5	3.8962704296498002E-021
1950.5	3.8993325381428767E-021
1951.5	3.9024039605713489E-021
1952.5	3.9054846935822579E-021
1953.5	3.9085747339875577E-021
1954.5	3.9116740787631139E-021
1955.5	3.9147827250477446E-021
1956.5	3.9179006701422532E-021
1957.5	3.9210279115084775E-021
1958.5	3.9241644467683627E-021
1959.5	3.9273102737030353E-021
1960.5	3.9304653902518953E-021
1961.5	3.9336297945117147E-021
1962.5	3.9368034847357586E-021
1963.5	3.9399864593329078E-021
1964.5	3.9431787168668009E-021
1965.5	3.9463802560549799E-021
1966.5	3.9495910757680568E-021
1967.5	3.9528111750288902E-021
1968.5	3.9560405530117608E-021
1969.5	3.9592792090415737E-021
1970.5	3.9625271425930700E-021
1971.5	3.9657843532900350E-021
1972.5	3.9690508409045342E-021
1973.5	3.9723266053561540E-021
1974.5	3.9756116467112471E-021
1975.5	3.9789059651821948E-021
1976.5	3.9822095611266813E-021
1977.5	3.9855224350469726E-021
1978.5	3.9888445875892116E-021
1979.5	3.9921760195427088E-021
1980.5	3.9955167318392700E-021
1981.5	3.9988667255525047E-021
1982.5	4.0022260018971638E-021
1983.5	4.0055945622284733E-021
1984.5	4.0089724080414947E-021
1985.5	4.0123595409704731E-021
1986.5	4.0157559627882163E-021
1987.5	4.0191616754054621E-021
1988.5	4.0225766808702737E-021
1989.5	4.0260009813674297E-021
1990.5	4.0294345792178353E-021
1991.5	4.0328774768779260E-021
1992.5	4.0363296769391009E-021
1993.5	4.0397911821271450E-021
1994.5	4.0432619953016694E-021
1995.5	4.0467421194555670E-021
1996.5	4.0502315577144559E-021
1997.5	4.0537303133361570E-021
1998.5	4.0572383897101544E-021
1999.5	4.0607557903570842E-021
[truncated: 1,000 more rows]
