# Supplementary material for: Modeling Radiative Efficiency across Fluorinated Molecules: Bridging Chemistry and Climate Policy for Global Warming Potential Estimations
Source: Environ Sci Technol. 2026 Feb 16;60(8):6188–202. doi: 10.1021/acs.est.5c16501 (PMC12961741; doi:10.1021/acs.est.5c16501)
Supplement: Supplementary file 1 [file es5c16501_si_001.zip › Supporting.Information/CFM2025.Table1/HFAlcohols/Tetrafluoropropan-1-ol/cross-section_6.dat]

0.5	2.5808171183289287E-021
1.5	2.6214278882801247E-021
2.5	2.6646453712239709E-021
3.5	2.7107636406046222E-021
4.5	2.7601221234323863E-021
5.5	2.8131143261316065E-021
6.5	2.8701985720684378E-021
7.5	2.9319112934149076E-021
8.5	2.9988835883499314E-021
9.5	3.0718619821601122E-021
10.5	3.1517346409079072E-021
11.5	3.2395647124677593E-021
12.5	3.3366330603669514E-021
13.5	3.4444934817573312E-021
14.5	3.5650446660614847E-021
15.5	3.7006248095740173E-021
16.5	3.8541371833563982E-021
17.5	4.0292184009552075E-021
18.5	4.2304661633968889E-021
19.5	4.4637506375245620E-021
20.5	4.7366444717412174E-021
21.5	5.0590223531609181E-021
22.5	5.4439040124848486E-021
23.5	5.9086467896288863E-021
24.5	6.4766356245317899E-021
25.5	7.1796622175381426E-021
26.5	8.0611980393714125E-021
27.5	9.1806386435684880E-021
28.5	1.0618009104914302E-020
29.5	1.2476712041496955E-020
30.5	1.4876627766257098E-020
31.5	1.7917620238860521E-020
32.5	2.1573736759468663E-020
33.5	2.5481035544905759E-020
34.5	2.8722460427779844E-020
35.5	3.0048787682412775E-020
36.5	2.8819433003510506E-020
37.5	2.5658854622340431E-020
38.5	2.1815503297794477E-020
39.5	1.8214574062240457E-020
40.5	1.5226814285397268E-020
41.5	1.2881325562355989E-020
42.5	1.1079135304597096E-020
43.5	9.7003489428494351E-021
44.5	8.6413068103462214E-021
45.5	7.8217265956919427E-021
46.5	7.1820204851634592E-021
47.5	6.6785937527493609E-021
48.5	6.2795881869881183E-021
49.5	5.9615954436938647E-021
50.5	5.7072668506408321E-021
51.5	5.5036154030206721E-021
52.5	5.3408176733936554E-021
53.5	5.2113671293757210E-021
54.5	5.1094722187160662E-021
55.5	5.0306249317422514E-021
56.5	4.9712886726815776E-021
57.5	4.9286702591071748E-021
58.5	4.9005517785788593E-021
59.5	4.8851654531779607E-021
60.5	4.8810997237688432E-021
61.5	4.8872282368313368E-021
62.5	4.9026558152983692E-021
63.5	4.9266771669793382E-021
64.5	4.9587452611938632E-021
65.5	4.9984471415285017E-021
66.5	5.0454855451717132E-021
67.5	5.0996651386742858E-021
68.5	5.1608825055479992E-021
69.5	5.2291192672833507E-021
70.5	5.3044379105842256E-021
71.5	5.3869800476672611E-021
72.5	5.4769669667598903E-021
73.5	5.5747024470969569E-021
74.5	5.6805779258598667E-021
75.5	5.7950802221588544E-021
76.5	5.9188021541930376E-021
77.5	6.0524565402540433E-021
78.5	6.1968942647224168E-021
79.5	6.3531273328226378E-021
80.5	6.5223581544550328E-021
81.5	6.7060167180292693E-021
82.5	6.9058078822297673E-021
83.5	7.1237717873977447E-021
84.5	7.3623614556922446E-021
85.5	7.6245431369691120E-021
86.5	7.9139270512162761E-021
87.5	8.2349391533181285E-021
88.5	8.5930488112062879E-021
89.5	8.9950734561642016E-021
90.5	9.4495902504420625E-021
91.5	9.9674979878612372E-021
92.5	1.0562791803638339E-020
93.5	1.1253641670219126E-020
94.5	1.2063906850872143E-020
95.5	1.3025276524473618E-020
96.5	1.4180303179199429E-020
97.5	1.5586679393290259E-020
98.5	1.7323148276245321E-020
99.5	1.9497257209511815E-020
100.5	2.2254241131607377E-020
101.5	2.5783234059028143E-020
102.5	3.0308305054262522E-020
103.5	3.6030986442950518E-020
104.5	4.2954669052337736E-020
105.5	5.0512005244950699E-020
106.5	5.7127066709091268E-020
107.5	6.0455228020926673E-020
108.5	5.9016437627716673E-020
109.5	5.3680570407524265E-020
110.5	4.6761572037540172E-020
111.5	4.0142837143098559E-020
112.5	3.4649827569617717E-020
113.5	3.0398912811739216E-020
114.5	2.7222618306394661E-020
115.5	2.4896528852317676E-020
116.5	2.3221993093086235E-020
117.5	2.2044353687891029E-020
118.5	2.1249249412267074E-020
119.5	2.0753918649992150E-020
120.5	2.0499014823849552E-020
121.5	2.0442217173816863E-020
122.5	2.0553580450978733E-020
123.5	2.0812250953441078E-020
124.5	2.1204180007609086E-020
125.5	2.1720546179397988E-020
126.5	2.2356678772700146E-020
127.5	2.3111339356282167E-020
128.5	2.3986264672619650E-020
129.5	2.4985907166209993E-020
130.5	2.6117332566933789E-020
131.5	2.7390250710412320E-020
132.5	2.8817168459167671E-020
133.5	3.0413663949974921E-020
134.5	3.2198790760757610E-020
135.5	3.4195630067503340E-020
136.5	3.6432019490766167E-020
137.5	3.8941500246828640E-020
138.5	4.1764540808707049E-020
139.5	4.4950117388315286E-020
140.5	4.8557761739447441E-020
141.5	5.2660228734494632E-020
142.5	5.7346995267480873E-020
143.5	6.2728886239201916E-020
144.5	6.8944244542483004E-020
145.5	7.6167237818342559E-020
146.5	8.4619151788788785E-020
147.5	9.4583897420536321E-020
148.5	1.0642951382211451E-019
149.5	1.2063825869567632E-019
150.5	1.3784903824560230E-019
151.5	1.5891751542967185E-019
152.5	1.8500117709037200E-019
153.5	2.1767830444103248E-019
154.5	2.5910878810806164E-019
155.5	3.1223360369477551E-019
156.5	3.8096741261795178E-019
157.5	4.7021076068887793E-019
158.5	5.8517573815795007E-019
159.5	7.2882294533302411E-019
160.5	8.9542071034942495E-019
161.5	1.0599364925145926E-018
162.5	1.1732550419259115E-018
163.5	1.1854772728312403E-018
164.5	1.0904939800047998E-018
165.5	9.3245741345417678E-019
166.5	7.6383709350825504E-019
167.5	6.1491765831399437E-019
168.5	4.9454367853234093E-019
169.5	4.0088801509069919E-019
170.5	3.2891471943621715E-019
171.5	2.7357893126792784E-019
172.5	2.3076795528338745E-019
173.5	1.9737548509986765E-019
174.5	1.7112733930240524E-019
175.5	1.5037979075110628E-019
176.5	1.3395329595205031E-019
177.5	1.2101042400589570E-019
178.5	1.1097174538130407E-019
179.5	1.0346134533198475E-019
180.5	9.8274925520946744E-020
181.5	9.5364427594467331E-020
182.5	9.4831040909800840E-020
183.5	9.6908443902140848E-020
184.5	1.0188993204539840E-019
185.5	1.0989359417486013E-019
186.5	1.2029561744004915E-019
187.5	1.3082341520329364E-019
188.5	1.3720381672183122E-019
189.5	1.3524445427402692E-019
190.5	1.2457751699216783E-019
191.5	1.0900235890112237E-019
192.5	9.2877655181576044E-020
193.5	7.8652824303244722E-020
194.5	6.7000994253156156E-020
195.5	5.7728972075751189E-020
196.5	5.0391126482125918E-020
197.5	4.4548683877883501E-020
198.5	3.9844281749841580E-020
199.5	3.6006355735199038E-020
200.5	3.2833714444110648E-020
201.5	3.0178150102127775E-020
202.5	2.7930065720719293E-020
203.5	2.6007727471030342E-020
204.5	2.4349537821171226E-020
205.5	2.2908558916371030E-020
206.5	2.1648639756563399E-020
207.5	2.0541667559217321E-020
208.5	1.9565604649459200E-020
209.5	1.8703076676698665E-020
210.5	1.7940351447134047E-020
211.5	1.7266598316356367E-020
212.5	1.6673352858991785E-020
213.5	1.6154135577609876E-020
214.5	1.5704190355095559E-020
215.5	1.5320320708216505E-020
216.5	1.5000811440467380E-020
217.5	1.4745431340523914E-020
218.5	1.4555520214634304E-020
219.5	1.4434171808254458E-020
220.5	1.4386534211080227E-020
221.5	1.4420262597374924E-020
222.5	1.4546177592647764E-020
223.5	1.4779208892576034E-020
224.5	1.5139741618015817E-020
225.5	1.5655536541468651E-020
226.5	1.6364467863658566E-020
227.5	1.7318408970715614E-020
228.5	1.8588664552130853E-020
229.5	2.0273275831324543E-020
230.5	2.2505942610967161E-020
231.5	2.5464168785599068E-020
232.5	2.9367894001007839E-020
233.5	3.4443692316310361E-020
234.5	4.0796991432578109E-020
235.5	4.8103553170476640E-020
236.5	5.5134824851645633E-020
237.5	5.9637024380191307E-020
238.5	5.9533929074941009E-020
239.5	5.4849025191158567E-020
240.5	4.7681772200565953E-020
241.5	4.0275953445109248E-020
242.5	3.3843500662069197E-020
243.5	2.8700341975174074E-020
244.5	2.4740625435242319E-020
245.5	2.1741725528843815E-020
246.5	1.9490005138041813E-020
247.5	1.7816062178909991E-020
248.5	1.6596357582894747E-020
249.5	1.5745800457808278E-020
250.5	1.5209951749641770E-020
251.5	1.4959317676458873E-020
252.5	1.4986167340563172E-020
253.5	1.5303805942878430E-020
254.5	1.5948207601362406E-020
255.5	1.6981878455793064E-020
256.5	1.8499312675941262E-020
257.5	2.0631424009388246E-020
258.5	2.3540490361690858E-020
259.5	2.7382697820882039E-020
260.5	3.2188501822143388E-020
261.5	3.7595898788149570E-020
262.5	4.2498028919559226E-020
263.5	4.5109663851079294E-020
264.5	4.4102098096353731E-020
265.5	3.9898664488922397E-020
266.5	3.4226688511652547E-020
267.5	2.8636353963578577E-020
268.5	2.3863924341912991E-020
269.5	2.0048368266215971E-020
270.5	1.7074038824113788E-020
271.5	1.4765934294955917E-020
272.5	1.2964278231166710E-020
273.5	1.1542716604880386E-020
274.5	1.0406638541209674E-020
275.5	9.4865784682648547E-021
276.5	8.7317075086593434E-021
277.5	8.1046628706033937E-021
278.5	7.5777440187447184E-021
279.5	7.1301981223620560E-021
280.5	6.7463023008045653E-021
281.5	6.4140088460814856E-021
282.5	6.1239831568762291E-021
283.5	5.8689150693082735E-021
284.5	5.6430212342671929E-021
285.5	5.4416819152146066E-021
286.5	5.2611731751820489E-021
287.5	5.0984673928045971E-021
288.5	4.9510832017215197E-021
289.5	4.8169715292371626E-021
290.5	4.6944282570802082E-021
291.5	4.5820267000149786E-021
292.5	4.4785649714533113E-021
293.5	4.3830246300575850E-021
294.5	4.2945379467138600E-021
295.5	4.2123618119128603E-021
296.5	4.1358567979415280E-021
297.5	4.0644702524230937E-021
298.5	3.9977225672276562E-021
299.5	3.9351959659487929E-021
300.5	3.8765253026231251E-021
301.5	3.8213904774305321E-021
302.5	3.7695101612904501E-021
303.5	3.7206365874773810E-021
304.5	3.6745512196695763E-021
305.5	3.6310611459479549E-021
306.5	3.5899960799580332E-021
307.5	3.5512058758373278E-021
308.5	3.5145584842104625E-021
309.5	3.4799382938382555E-021
310.5	3.4472448184193358E-021
311.5	3.4163917014844484E-021
312.5	3.3873060251327649E-021
313.5	3.3599279213869914E-021
314.5	3.3342104991393393E-021
315.5	3.3101201161745921E-021
316.5	3.2876370460835543E-021
317.5	3.2667566160532015E-021
318.5	3.2474909264001988E-021
319.5	3.2298713104213749E-021
320.5	3.2139517596933295E-021
321.5	3.1998136342755356E-021
322.5	3.1875721126349878E-021
323.5	3.1773850323633099E-021
324.5	3.1694650594965580E-021
325.5	3.1640965451105124E-021
326.5	3.1616590454043752E-021
327.5	3.1626603798630307E-021
328.5	3.1677833778663288E-021
329.5	3.1779521754246106E-021
330.5	3.1944259116370457E-021
331.5	3.2189290151917907E-021
332.5	3.2538247035747546E-021
333.5	3.3023219558822880E-021
334.5	3.3686486811962083E-021
335.5	3.4579566443368077E-021
336.5	3.5753076949275600E-021
337.5	3.7222952139026318E-021
338.5	3.8892928334639554E-021
339.5	4.0446305648925016E-021
340.5	4.1348861784349601E-021
341.5	4.1171507352576298E-021
342.5	4.0003208731730215E-021
343.5	3.8357713277454958E-021
344.5	3.6722537356450522E-021
345.5	3.5340169068583423E-021
346.5	3.4263638167899523E-021
347.5	3.3462599514475878E-021
348.5	3.2886141336929110E-021
349.5	3.2487420642631047E-021
350.5	3.2230020954518901E-021
351.5	3.2087756771440215E-021
352.5	3.2042811363328192E-021
353.5	3.2083872883308321E-021
354.5	3.2204704665858551E-021
355.5	3.2403184305123502E-021
356.5	3.2680746077328505E-021
357.5	3.3042159710620911E-021
358.5	3.3495604711851324E-021
359.5	3.4053031894208115E-021
360.5	3.4730838360611103E-021
361.5	3.5550921218098042E-021
362.5	3.6542223726506451E-021
363.5	3.7742952448208509E-021
364.5	3.9203734381689942E-021
365.5	4.0992109692977443E-021
366.5	4.3198926929599189E-021
367.5	4.5947415521512511E-021
368.5	4.9405885958581775E-021
369.5	5.3804891589452731E-021
370.5	5.9458468885767053E-021
371.5	6.6784469602706577E-021
372.5	7.6305127700865835E-021
373.5	8.8573068545459060E-021
374.5	1.0389321354468443E-020
375.5	1.2162858389741737E-020
376.5	1.3906929759561808E-020
377.5	1.5095810577947819E-020
378.5	1.5203720434784314E-020
379.5	1.4177416767731730E-020
380.5	1.2492596159299783E-020
381.5	1.0704174616058216E-020
382.5	9.1288195751962586E-021
383.5	7.8572539877876937E-021
384.5	6.8687631384111112E-021
385.5	6.1095118414423337E-021
386.5	5.5258902301391245E-021
387.5	5.0742245018264580E-021
388.5	4.7214595932398967E-021
389.5	4.4432684027828379E-021
390.5	4.2218850200178062E-021
391.5	4.0443079837813681E-021
392.5	3.9009566364693336E-021
393.5	3.7847064131229736E-021
394.5	3.6902065114721537E-021
395.5	3.6133985782363838E-021
396.5	3.5511759545942294E-021
397.5	3.5011407615061110E-021
398.5	3.4614292569915917E-021
399.5	3.4305851354993116E-021
400.5	3.4074667817506448E-021
401.5	3.3911788104651294E-021
402.5	3.3810211638807049E-021
403.5	3.3764510494589880E-021
404.5	3.3770543843837738E-021
405.5	3.3825243749375553E-021
406.5	3.3926455336115206E-021
407.5	3.4072819160506474E-021
408.5	3.4263687051573284E-021
409.5	3.4499065227344844E-021
410.5	3.4779580387884627E-021
411.5	3.5106465952497952E-021
412.5	3.5481566789207321E-021
413.5	3.5907361787227685E-021
414.5	3.6387004532659593E-021
415.5	3.6924383235496944E-021
416.5	3.7524201988653525E-021
417.5	3.8192086485150025E-021
418.5	3.8934718554647031E-021
419.5	3.9760005398438799E-021
420.5	4.0677291322342732E-021
421.5	4.1697622248370179E-021
422.5	4.2834076544666661E-021
423.5	4.4102180048104328E-021
424.5	4.5520428984843103E-021
425.5	4.7110952416723999E-021
426.5	4.8900356708928474E-021
427.5	5.0920809561091525E-021
428.5	5.3211442170239120E-021
429.5	5.5820177746843194E-021
430.5	5.8806136806307724E-021
431.5	6.2242830250867222E-021
432.5	6.6222438983427818E-021
433.5	7.0861606740044427E-021
434.5	7.6309360468795447E-021
435.5	8.2758048448046894E-021
436.5	9.0458590691813270E-021
437.5	9.9741921253964729E-021
438.5	1.1104932151422384E-020
439.5	1.2497540677902054E-020
440.5	1.4232864900864348E-020
441.5	1.6421466080812698E-020
442.5	1.9214426785829968E-020
443.5	2.2815355435028725E-020
444.5	2.7487479087788982E-020
445.5	3.3536364709676978E-020
446.5	4.1217720776221079E-020
447.5	5.0469362523026293E-020
448.5	6.0371987744993033E-020
449.5	6.8597558200984667E-020
450.5	7.1959256170106605E-020
451.5	6.8802014173365248E-020
452.5	6.0696650493875422E-020
453.5	5.0825668769755273E-020
454.5	4.1559192595190271E-020
455.5	3.3851665796044852E-020
456.5	2.7781371694311822E-020
457.5	2.3096940824444075E-020
458.5	1.9492423498541334E-020
459.5	1.6702938291209808E-020
460.5	1.4523212743403112E-020
461.5	1.2800828556483084E-020
462.5	1.1424236608003244E-020
463.5	1.0311884339437024E-020
464.5	9.4038146905977861E-021
465.5	8.6555545611888800E-021
466.5	8.0337724437099389E-021
467.5	7.5132141507879173E-021
468.5	7.0745370286757266E-021
469.5	6.7027699676778538E-021
470.5	6.3862092094035869E-021
471.5	6.1156190710369063E-021
472.5	5.8836475912455640E-021
473.5	5.6843950009147273E-021
474.5	5.5130918980958121E-021
475.5	5.3658569440164911E-021
476.5	5.2395127658474047E-021
477.5	5.1314448760702106E-021
478.5	5.0394926823144138E-021
479.5	4.9618646566428039E-021
480.5	4.8970718561269074E-021
481.5	4.8438755048692548E-021
482.5	4.8012454433677657E-021
483.5	4.7683270489496276E-021
484.5	4.7444148170502319E-021
485.5	4.7289312273780292E-021
486.5	4.7214098436512131E-021
487.5	4.7214818405017192E-021
488.5	4.7288653376865062E-021
489.5	4.7433570653465358E-021
490.5	4.7648259959460938E-021
491.5	4.7932086669850867E-021
492.5	4.8285059897773948E-021
493.5	4.8707813982067458E-021
494.5	4.9201602410265518E-021
495.5	4.9768303648397203E-021
496.5	5.0410438747558628E-021
497.5	5.1131200979380560E-021
498.5	5.1934498137181784E-021
499.5	5.2825008545478515E-021
500.5	5.3808252267292316E-021
501.5	5.4890679508367505E-021
502.5	5.6079778815821835E-021
503.5	5.7384208387441497E-021
504.5	5.8813954686340798E-021
505.5	6.0380523644641007E-021
506.5	6.2097171104953560E-021
507.5	6.3979180876250244E-021
508.5	6.6044200986012523E-021
509.5	6.8312651547225888E-021
510.5	7.0808221334600588E-021
511.5	7.3558474962180995E-021
512.5	7.6595598862191598E-021
513.5	7.9957322618863417E-021
514.5	8.3688063358362679E-021
515.5	8.7840355886455378E-021
516.5	9.2476651585699132E-021
517.5	9.7671596856499711E-021
518.5	1.0351494016806867E-020
519.5	1.1011527001460411E-020
520.5	1.1760486074600469E-020
521.5	1.2614600894451904E-020
522.5	1.3593939398078914E-020
523.5	1.4723521385188658E-020
524.5	1.6034816318943149E-020
525.5	1.7567778198229143E-020
526.5	1.9373638155940208E-020
527.5	2.1518775085700794E-020
528.5	2.4090130172638877E-020
529.5	2.7202839923588900E-020
530.5	3.1011048471245711E-020
531.5	3.5723212105355103E-020
532.5	4.1623517809864737E-020
533.5	4.9100885456656040E-020
534.5	5.8685101983173236E-020
535.5	7.1082231167751411E-020
536.5	8.7178941696109210E-020
537.5	1.0792660902890849E-019
538.5	1.3389175873546303E-019
539.5	1.6411296876828120E-019
540.5	1.9418213143676307E-019
541.5	2.1527566340570179E-019
542.5	2.1818016032380240E-019
543.5	2.0142820404331382E-019
544.5	1.7285027004623852E-019
545.5	1.4207200854225034E-019
546.5	1.1476137517886238E-019
547.5	9.2626379940786694E-020
548.5	7.5370887304733255E-020
549.5	6.2083025096878963E-020
550.5	5.1837752877809376E-020
551.5	4.3876734495487943E-020
552.5	3.7624505168698991E-020
553.5	3.2657039588015788E-020
554.5	2.8664472447089447E-020
555.5	2.5419909759264158E-020
556.5	2.2756025414577142E-020
557.5	2.0548233764555286E-020
558.5	1.8702780719183967E-020
559.5	1.7148341190345485E-020
560.5	1.5830069278364429E-020
561.5	1.4705355400651628E-020
562.5	1.3740773761803406E-020
563.5	1.2909864850731705E-020
564.5	1.2191508448976172E-020
565.5	1.1568718085677888E-020
566.5	1.1027739218264435E-020
567.5	1.0557368488347742E-020
568.5	1.0148435510051150E-020
569.5	9.7934053506708687E-021
570.5	9.4860715376306304E-021
571.5	9.2213176615566026E-021
572.5	8.9949315127099873E-021
573.5	8.8034599114279162E-021
574.5	8.6440954673468221E-021
575.5	8.5145887680905969E-021
576.5	8.4131811936079503E-021
577.5	8.3385548455736504E-021
578.5	8.2897970933203048E-021
579.5	8.2663780581991584E-021
580.5	8.2681400559965844E-021
581.5	8.2952986483054853E-021
582.5	8.3484555684020037E-021
583.5	8.4286244340542308E-021
584.5	8.5372708920225357E-021
585.5	8.6763697204952862E-021
586.5	8.8484825281911397E-021
587.5	9.0568611428576479E-021
588.5	9.3055837315895966E-021
589.5	9.5997333607384119E-021
590.5	9.9456324029617788E-021
591.5	1.0351151400656367E-020
592.5	1.0826118390482435E-020
593.5	1.1382865313759849E-020
594.5	1.2036963524083933E-020
595.5	1.2808222862302549E-020
596.5	1.3722061723554458E-020
597.5	1.4811403976963833E-020
598.5	1.6119329463611668E-020
599.5	1.7702806830563028E-020
600.5	1.9637978749643748E-020
601.5	2.2027647857750286E-020
602.5	2.5011783231617277E-020
603.5	2.8781854642632766E-020
604.5	3.3599038123730271E-020
605.5	3.9813189096614707E-020
606.5	4.7869650896255690E-020
607.5	5.8264641479166444E-020
608.5	7.1351745975813880E-020
609.5	8.6821371823210485E-020
610.5	1.0275100183040046E-019
611.5	1.1489915246188737E-019
612.5	1.1825933070561725E-019
613.5	1.1121900263756116E-019
614.5	9.7250855615550580E-020
615.5	8.1467975573075213E-020
616.5	6.7190435726481846E-020
617.5	5.5566461590944746E-020
618.5	4.6551727408361707E-020
619.5	3.9700450700517482E-020
620.5	3.4530176569867622E-020
621.5	3.0638608654819779E-020
622.5	2.7720215916939109E-020
623.5	2.5552076695812457E-020
624.5	2.3974741612245072E-020
625.5	2.2875853605266536E-020
626.5	2.2177919991010895E-020
627.5	2.1829767120024216E-020
628.5	2.1800874700715396E-020
629.5	2.2077907484309290E-020
630.5	2.2662978705969295E-020
631.5	2.3573391619418340E-020
632.5	2.4842798920890032E-020
633.5	2.6523909098719904E-020
634.5	2.8693076913859279E-020
635.5	3.1457367758260142E-020
636.5	3.4965002836507071E-020
637.5	3.9420465720189412E-020
638.5	4.5105870402750750E-020
639.5	5.2410028480901485E-020
640.5	6.1864666174108499E-020
641.5	7.4179623548821537E-020
642.5	9.0245786772793531E-020
643.5	1.1101439510945347E-019
644.5	1.3703508406217574E-019
645.5	1.6728996021135628E-019
646.5	1.9725939212436589E-019
647.5	2.1801028851645299E-019
648.5	2.2037220194780153E-019
649.5	2.0309277252387266E-019
650.5	1.7416215120474178E-019
651.5	1.4319637355955730E-019
652.5	1.1578700803228416E-019
653.5	9.3585706293285637E-020
654.5	7.6270629834863582E-020
655.5	6.2921482705732939E-020
656.5	5.2611720519012495E-020
657.5	4.4583615131565811E-020
658.5	3.8262652771946517E-020
659.5	3.3225579560148649E-020
660.5	2.9163034210705157E-020
661.5	2.5848397424637234E-020
662.5	2.3114448047354088E-020
663.5	2.0836586815784517E-020
664.5	1.8920964903015858E-020
665.5	1.7296106874092070E-020
666.5	1.5906977492445862E-020
667.5	1.4710749227604382E-020
668.5	1.3673755821526025E-020
669.5	1.2769277947545571E-020
670.5	1.1975917340319832E-020
671.5	1.1276390908852160E-020
672.5	1.0656627471255148E-020
673.5	1.0105084672265623E-020
674.5	9.6122276493500229E-021
675.5	9.1701276416583035E-021
676.5	8.7721503531051721E-021
677.5	8.4127120690279389E-021
678.5	8.0870873492208301E-021
679.5	7.7912562987142482E-021
680.5	7.5217824423556303E-021
681.5	7.2757144374260627E-021
682.5	7.0505064839750201E-021
683.5	6.8439534986289544E-021
684.5	6.6541380194259537E-021
685.5	6.4793864885070538E-021
686.5	6.3182330748010183E-021
687.5	6.1693895924221843E-021
688.5	6.0317203730812583E-021
689.5	5.9042211848877634E-021
690.5	5.7860014720987776E-021
691.5	5.6762693329688238E-021
692.5	5.5743187650960509E-021
693.5	5.4795187964740742E-021
694.5	5.3913041910948375E-021
695.5	5.3091674744022316E-021
696.5	5.2326520692289943E-021
697.5	5.1613463694163267E-021
698.5	5.0948786079409717E-021
699.5	5.0329124004762894E-021
700.5	4.9751428650017226E-021
701.5	4.9212932342197975E-021
702.5	4.8711118908290003E-021
703.5	4.8243697666793661E-021
704.5	4.7808580559388110E-021
705.5	4.7403861999689561E-021
706.5	4.7027801079271666E-021
707.5	4.6678805824010443E-021
708.5	4.6355419238236030E-021
709.5	4.6056306911584655E-021
710.5	4.5780245995049915E-021
711.5	4.5526115379500783E-021
712.5	4.5292886932674010E-021
713.5	4.5079617670013678E-021
714.5	4.4885442751267862E-021
715.5	4.4709569208907739E-021
716.5	4.4551270326584297E-021
717.5	4.4409880596289600E-021
718.5	4.4284791191904316E-021
719.5	4.4175445904606043E-021
720.5	4.4081337492367424E-021
721.5	4.4002004401639930E-021
722.5	4.3937027824429472E-021
723.5	4.3886029058431476E-021
724.5	4.3848667141798752E-021
725.5	4.3824636737543545E-021
726.5	4.3813666245593780E-021
727.5	4.3815516123187314E-021
728.5	4.3829977396650132E-021
729.5	4.3856870349702841E-021
730.5	4.3896043375313622E-021
731.5	4.3947371979795919E-021
732.5	4.4010757929362613E-021
733.5	4.4086128530718891E-021
734.5	4.4173436038526031E-021
735.5	4.4272657183713956E-021
736.5	4.4383792817680955E-021
737.5	4.4506867668406272E-021
738.5	4.4641930205431236E-021
739.5	4.4789052611547849E-021
740.5	4.4948330859882214E-021
741.5	4.5119884895883453E-021
742.5	4.5303858924539189E-021
743.5	4.5500421803942300E-021
744.5	4.5709767547144038E-021
745.5	4.5932115935051679E-021
746.5	4.6167713243976681E-021
747.5	4.6416833092320269E-021
748.5	4.6679777411809373E-021
749.5	4.6956877549675217E-021
750.5	4.7248495509215487E-021
751.5	4.7555025337306739E-021
752.5	4.7876894668655881E-021
753.5	4.8214566437908902E-021
754.5	4.8568540772192276E-021
755.5	4.8939357078265939E-021
756.5	4.9327596340237167E-021
757.5	4.9733883645749746E-021
758.5	5.0158890960746595E-021
759.5	5.0603340175343121E-021
760.5	5.1068006446076296E-021
761.5	5.1553721862854728E-021
762.5	5.2061379472374855E-021
763.5	5.2591937693647382E-021
764.5	5.3146425165654871E-021
765.5	5.3725946072117306E-021
766.5	5.4331685993959778E-021
767.5	5.4964918346459249E-021
768.5	5.5627011465312936E-021
769.5	5.6319436414155444E-021
770.5	5.7043775595521907E-021
771.5	5.7801732258093047E-021
772.5	5.8595141005495783E-021
773.5	5.9425979426226684E-021
774.5	6.0296380980731423E-021
775.5	6.1208649300676856E-021
776.5	6.2165274077432826E-021
777.5	6.3168948742259193E-021
778.5	6.4222590170291719E-021
779.5	6.5329360674882835E-021
780.5	6.6492692599073562E-021
781.5	6.7716315858024408E-021
782.5	6.9004288841413860E-021
783.5	7.0361033149690839E-021
784.5	7.1791372714546275E-021
785.5	7.3300577944368192E-021
786.5	7.4894415642594651E-021
787.5	7.6579205574248537E-021
788.5	7.8361884707796267E-021
789.5	8.0250080341077768E-021
790.5	8.2252193537932812E-021
791.5	8.4377494564393767E-021
792.5	8.6636232330043700E-021
793.5	8.9039760224015203E-021
794.5	9.1600681202064023E-021
795.5	9.4333015551327369E-021
796.5	9.7252395458319708E-021
797.5	1.0037629136600003E-020
798.5	1.0372427616909745E-020
799.5	1.0731833461701870E-020
800.5	1.1118322694009909E-020
801.5	1.1534691777811420E-020
802.5	1.1984108408812712E-020
803.5	1.2470171899751711E-020
804.5	1.2996985275334051E-020
805.5	1.3569241727524864E-020
806.5	1.4192328771352674E-020
807.5	1.4872454334220791E-020
808.5	1.5616800175314455E-020
809.5	1.6433709558179635E-020
810.5	1.7332918115923980E-020
811.5	1.8325839531119973E-020
812.5	1.9425921248238211E-020
813.5	2.0649090293640670E-020
814.5	2.2014315892381013E-020
815.5	2.3544324653207297E-020
816.5	2.5266516671613879E-020
817.5	2.7214148475414852E-020
818.5	2.9427873512939880E-020
819.5	3.1957766125209310E-020
820.5	3.4866005513548877E-020
821.5	3.8230469387408304E-020
822.5	4.2149593643179358E-020
823.5	4.6749010805698470E-020
824.5	5.2190709865809610E-020
825.5	5.8685797313369532E-020
826.5	6.6512427799770362E-020
827.5	7.6041159877843571E-020
828.5	8.7770891832288779E-020
829.5	1.0237950734639724E-019
830.5	1.2079376463581433E-019
831.5	1.4428062939774025E-019
832.5	1.7455077708279327E-019
833.5	2.1382702591482030E-019
834.5	2.6472420867306744E-019
835.5	3.2953519237208649E-019
836.5	4.0809005936378988E-019
837.5	4.9330081790735781E-019
838.5	5.6617197730238204E-019
839.5	5.9929327514768116E-019
840.5	5.7648598035497701E-019
841.5	5.0916129866904818E-019
842.5	4.2447954531747742E-019
843.5	3.4381449526420823E-019
844.5	2.7624313818212660E-019
845.5	2.2284682282638049E-019
846.5	1.8157758844766078E-019
847.5	1.4979759313356980E-019
848.5	1.2518873602951382E-019
849.5	1.0594439869884982E-019
850.5	9.0720207832047543E-020
851.5	7.8531654194038856E-020
852.5	6.8659055713945430E-020
853.5	6.0573546152590876E-020
854.5	5.3883064870647633E-020
855.5	4.8293937381521576E-020
856.5	4.3583758827321671E-020
857.5	3.9582234180960960E-020
858.5	3.6157562123547556E-020
859.5	3.3206678587176671E-020
860.5	3.0648199373375272E-020
861.5	2.8417263869453287E-020
862.5	2.6461729476020800E-020
863.5	2.4739334767288057E-020
864.5	2.3215564182212623E-020
865.5	2.1862025682354989E-020
866.5	2.0655207076670906E-020
867.5	1.9575514466870241E-020
868.5	1.8606522763368261E-020
869.5	1.7734386984740422E-020
870.5	1.6947376459589793E-020
871.5	1.6235503713239518E-020
872.5	1.5590226847849577E-020
873.5	1.5004209376222948E-020
874.5	1.4471125277585090E-020
875.5	1.3985499880557216E-020
876.5	1.3542579308020765E-020
877.5	1.3138222828643252E-020
878.5	1.2768813685714452E-020
879.5	1.2431184913591398E-020
880.5	1.2122557376982060E-020
881.5	1.1840487831087189E-020
882.5	1.1582825240197396E-020
883.5	1.1347673937726511E-020
884.5	1.1133362483629743E-020
885.5	1.0938417292151970E-020
886.5	1.0761540276379810E-020
887.5	1.0601589895693640E-020
888.5	1.0457565105297050E-020
889.5	1.0328591799250548E-020
890.5	1.0213911414313714E-020
891.5	1.0112871424920685E-020
892.5	1.0024917512574889E-020
893.5	9.9495872381080336E-021
894.5	9.8865050844559418E-021
895.5	9.8353787724128298E-021
896.5	9.7959967835760566E-021
897.5	9.7682270545860837E-021
898.5	9.7520168359266788E-021
899.5	9.7473937380870645E-021
900.5	9.7544680189546213E-021
901.5	9.7734362001645645E-021
902.5	9.8045861382251062E-021
903.5	9.8483037202761187E-021
904.5	9.9050814064204963E-021
905.5	9.9755289033089895E-021
906.5	1.0060386330392877E-020
907.5	1.0160540335280349E-020
908.5	1.0277043733544823E-020
909.5	1.0411139398510519E-020
910.5	1.0564289317772438E-020
911.5	1.0738209978592651E-020
912.5	1.0934915561510909E-020
913.5	1.1156770834501249E-020
914.5	1.1406556181623160E-020
915.5	1.1687547915626437E-020
916.5	1.2003617976290511E-020
917.5	1.2359358393558459E-020
918.5	1.2760237621258781E-020
919.5	1.3212798200692865E-020
920.5	1.3724908448209848E-020
921.5	1.4306085345787165E-020
922.5	1.4967912086868751E-020
923.5	1.5724582583341710E-020
924.5	1.6593617847333598E-020
925.5	1.7596817273186031E-020
926.5	1.8761534078531632E-020
927.5	2.0122402437035656E-020
928.5	2.1723699978741025E-020
929.5	2.3622611875862341E-020
930.5	2.5893783678753551E-020
931.5	2.8635724893294476E-020
932.5	3.1979869593015555E-020
933.5	3.6103415556073960E-020
934.5	4.1247389758909197E-020
935.5	4.7741464693783786E-020
936.5	5.6036021058100190E-020
937.5	6.6737317519885816E-020
938.5	8.0626695430508428E-020
939.5	9.8603735500510781E-020
940.5	1.2139879817113342E-019
941.5	1.4875182922482278E-019
942.5	1.7779365076269967E-019
943.5	2.0148449988887002E-019
944.5	2.1048544928821011E-019
945.5	2.0033799852224251E-019
946.5	1.7605640083505866E-019
947.5	1.4700825009626733E-019
948.5	1.1995595586818878E-019
949.5	9.7537095548682531E-020
950.5	7.9905707986482778E-020
951.5	6.6302982445824657E-020
952.5	5.5832036962280419E-020
953.5	4.7722621456857268E-020
954.5	4.1379636927134598E-020
955.5	3.6361701514477690E-020
956.5	3.2345852073834917E-020
957.5	2.9095913132656617E-020
958.5	2.6438160425467985E-020
959.5	2.4243646908826196E-020
960.5	2.2415652546984711E-020
961.5	2.0880828474921925E-020
962.5	1.9582936309709636E-020
963.5	1.8478394660912367E-020
964.5	1.7533084298712526E-020
965.5	1.6720034215735707E-020
966.5	1.6017728803751262E-020
967.5	1.5408856849535625E-020
968.5	1.4879377797697209E-020
969.5	1.4417818057858173E-020
970.5	1.4014735731004200E-020
971.5	1.3662309811300587E-020
972.5	1.3354022234814680E-020
973.5	1.3084409799602073E-020
974.5	1.2848869116156595E-020
975.5	1.2643502135349163E-020
976.5	1.2464992967638116E-020
977.5	1.2310509012269601E-020
978.5	1.2177621106958693E-020
979.5	1.2064238660326491E-020
980.5	1.1968556662824859E-020
981.5	1.1889012173187457E-020
982.5	1.1824248408137702E-020
983.5	1.1773084967450014E-020
984.5	1.1734493036617290E-020
985.5	1.1707574648790335E-020
986.5	1.1691545273590697E-020
987.5	1.1685719145649242E-020
988.5	1.1689496859832795E-020
989.5	1.1702354850251393E-020
990.5	1.1723836441701752E-020
991.5	1.1753544219308492E-020
992.5	1.1791133507916386E-020
993.5	1.1836306789678796E-020
994.5	1.1888808918145802E-020
995.5	1.1948423011428252E-020
996.5	1.2014966926833878E-020
997.5	1.2088290235623771E-020
998.5	1.2168271629923102E-020
999.5	1.2254816704890903E-020
1000.5	1.2347856068451485E-020
1001.5	1.2447343738565389E-020
1002.5	1.2553255794453721E-020
1003.5	1.2665589253613329E-020
1004.5	1.2784361151055746E-020
1005.5	1.2909607801120874E-020
1006.5	1.3041384225578179E-020
1007.5	1.3179763734636412E-020
1008.5	1.3324837650019376E-020
1009.5	1.3476715161500862E-020
1010.5	1.3635523310284416E-020
1011.5	1.3801407094412937E-020
1012.5	1.3974529693042153E-020
1013.5	1.4155072807947797E-020
1014.5	1.4343237122091677E-020
1015.5	1.4539242876477236E-020
1016.5	1.4743330567907437E-020
1017.5	1.4955761771643849E-020
1018.5	1.5176820094380577E-020
1019.5	1.5406812264415903E-020
1020.5	1.5646069367454425E-020
1021.5	1.5894948238130301E-020
1022.5	1.6153833019137566E-020
1023.5	1.6423136901819050E-020
1024.5	1.6703304064236089E-020
1025.5	1.6994811825159203E-020
1026.5	1.7298173035129072E-020
1027.5	1.7613938728792831E-020
1028.5	1.7942701066182303E-020
1029.5	1.8285096594541352E-020
1030.5	1.8641809866811645E-020
1031.5	1.9013577458049148E-020
1032.5	1.9401192426983848E-020
1033.5	1.9805509276789872E-020
1034.5	2.0227449477067821E-020
1035.5	2.0668007618250638E-020
1036.5	2.1128258280364081E-020
1037.5	2.1609363710584296E-020
1038.5	2.2112582418678511E-020
1039.5	2.2639278816599904E-020
1040.5	2.3190934048733630E-020
1041.5	2.3769158183161523E-020
1042.5	2.4375703962568570E-020
1043.5	2.5012482346958768E-020
1044.5	2.5681580120293789E-020
1045.5	2.6385279880884888E-020
1046.5	2.7126082792554632E-020
1047.5	2.7906734542346422E-020
1048.5	2.8730255033525868E-020
1049.5	2.9599972443078880E-020
1050.5	3.0519562395006210E-020
1051.5	3.1493093149666980E-020
1052.5	3.2525077891862539E-020
1053.5	3.3620535424724470E-020
1054.5	3.4785060853586062E-020
1055.5	3.6024908187793284E-020
1056.5	3.7347087216840833E-020
1057.5	3.8759477553701368E-020
1058.5	4.0270963413341117E-020
1059.5	4.1891593548408826E-020
1060.5	4.3632771850156076E-020
1061.5	4.5507485511614489E-020
1062.5	4.7530579436781722E-020
1063.5	4.9719087891966653E-020
1064.5	5.2092637407189088E-020
1065.5	5.4673938884106423E-020
1066.5	5.7489392079501497E-020
1067.5	6.0569832564024167E-020
1068.5	6.3951460539941574E-020
1069.5	6.7677003435088751E-020
1070.5	7.1797181247034079E-020
1071.5	7.6372567018375258E-020
1072.5	8.1475967222124728E-020
1073.5	8.7195492075398375E-020
1074.5	9.3638549537122718E-020
1075.5	1.0093708735402047E-019
1076.5	1.0925453746741938E-019
1077.5	1.1879510502867491E-019
1078.5	1.2981631810929550E-019
1079.5	1.4264615553942395E-019
1080.5	1.5770666029709200E-019
1081.5	1.7554681139068190E-019
1082.5	1.9688868279454709E-019
1083.5	2.2269268770261865E-019
1084.5	2.5425003723024937E-019
1085.5	2.9331311270763600E-019
1086.5	3.4227568703494173E-019
1087.5	4.0440950428078502E-019
1088.5	4.8413579964463991E-019
1089.5	5.8721679528216436E-019
1090.5	7.2048823479889880E-019
1091.5	8.9012122358578204E-019
1092.5	1.0962945655232697E-018
1093.5	1.3218551554473483E-018
1094.5	1.5188918410241910E-018
1095.5	1.6157758123910922E-018
1096.5	1.5668098392451963E-018
1097.5	1.3980191188920674E-018
1098.5	1.1800266337991956E-018
1099.5	9.7063830704848074E-019
1100.5	7.9532085415208004E-019
1101.5	6.5775908607387713E-019
1102.5	5.5289422238304241E-019
1103.5	4.7390965760207860E-019
1104.5	4.1478949935748894E-019
1105.5	3.7089464664552333E-019
1106.5	3.3886608055427429E-019
1107.5	3.1637769326178114E-019
1108.5	3.0190770951481380E-019
1109.5	2.9456136312314781E-019
1110.5	2.9391840705674047E-019
1111.5	2.9982515989833270E-019
1112.5	3.1196680487687522E-019
1113.5	3.2899995835665421E-019
1114.5	3.4738228671490562E-019
1115.5	3.6140279366648470E-019
1116.5	3.6659773468683763E-019
1117.5	3.6408201303581488E-019
1118.5	3.5952583899754965E-019
1119.5	3.5841656724530520E-019
1120.5	3.6380625787800707E-019
1121.5	3.7694793225142186E-019
1122.5	3.9846822129198770E-019
1123.5	4.2910689844298691E-019
1124.5	4.7009078976435528E-019
1125.5	5.2336566223005437E-019
1126.5	5.9182738689553608E-019
1127.5	6.7962273493663822E-019
1128.5	7.9254271429957631E-019
1129.5	9.3845771495245888E-019
1130.5	1.1275450853865439E-018
1131.5	1.3715288144103716E-018
1132.5	1.6799483706256317E-018
1133.5	2.0496704505138357E-018
1134.5	2.4447877168023296E-018
1135.5	2.7790618509537274E-018
1136.5	2.9435850289163296E-018
1137.5	2.8967023353853936E-018
1138.5	2.7129197291502580E-018
1139.5	2.5143704082567413E-018
1140.5	2.3877933934499302E-018
1141.5	2.3647704718447925E-018
1142.5	2.4298155839503677E-018
1143.5	2.5213329480635819E-018
1144.5	2.5415695498969432E-018
1145.5	2.4126713936917951E-018
1146.5	2.1433852158488220E-018
1147.5	1.8120373359464857E-018
1148.5	1.4930376132566304E-018
1149.5	1.2220125649193013E-018
1150.5	1.0049168108541433E-018
1151.5	8.3493359331418324E-019
1152.5	7.0236220668733725E-019
1153.5	5.9842118742174859E-019
1154.5	5.1616406855465884E-019
1155.5	4.5037296468822461E-019
1156.5	3.9720131326378003E-019
1157.5	3.5382472389752041E-019
1158.5	3.1816430749514682E-019
1159.5	2.8868366030503369E-019
1160.5	2.6424492695817254E-019
1161.5	2.4400878333038698E-019
1162.5	2.2736646685625099E-019
1163.5	2.1389557952699297E-019
1164.5	2.0333439028690030E-019
1165.5	1.9557164203627367E-019
1166.5	1.9065031911339271E-019
1167.5	1.8878379675240926E-019
1168.5	1.9037900479412924E-019
1169.5	1.9604734954296597E-019
1170.5	2.0654497772845664E-019
1171.5	2.2249284287140987E-019
1172.5	2.4358169721162325E-019
1173.5	2.6699594751849441E-019
1174.5	2.8585432903361772E-019
1175.5	2.9093533325057572E-019
1176.5	2.7765305579559916E-019
1177.5	2.5072292590254115E-019
1178.5	2.1929568179493583E-019
1179.5	1.9006243991412003E-019
1180.5	1.6565906688752068E-019
1181.5	1.4625269788051223E-019
1182.5	1.3109650203988064E-019
1183.5	1.1930319549683204E-019
1184.5	1.1011137533990926E-019
1185.5	1.0293571333279841E-019
1186.5	9.7346910430689652E-020
1187.5	9.3037624821246672E-020
1188.5	8.9792061911239576E-020
1189.5	8.7462993831741905E-020
1190.5	8.5955713708027809E-020
1191.5	8.5217540135570636E-020
1192.5	8.5231634951756935E-020
1193.5	8.6014291974244193E-020
1194.5	8.7615265175654441E-020
1195.5	9.0121093621406127E-020
1196.5	9.3661773300418010E-020
1197.5	9.8421571389270021E-020
1198.5	1.0465533585880984E-019
1199.5	1.1271238392988762E-019
1200.5	1.2307099053456308E-019
1201.5	1.3638754812026419E-019
1202.5	1.5356510016548028E-019
1203.5	1.7584430966077330E-019
1204.5	2.0491043593540988E-019
1205.5	2.4297722597603949E-019
1206.5	2.9271488972245907E-019
1207.5	3.5665961840837430E-019
1208.5	4.3531809487683444E-019
1209.5	5.2295328459133155E-019
1210.5	6.0207197194179220E-019
1211.5	6.4463957455480687E-019
1212.5	6.3009558375375838E-019
1213.5	5.6549046542981847E-019
1214.5	4.7806239760570138E-019
1215.5	3.9201815093719534E-019
1216.5	3.1877348407160340E-019
1217.5	2.6044271462764977E-019
1218.5	2.1519807347259449E-019
1219.5	1.8030349462646555E-019
1220.5	1.5326836519484632E-019
1221.5	1.3212673837502970E-019
1222.5	1.1540929279236639E-019
1223.5	1.0203981021134177E-019
1224.5	9.1233575942088621E-020
1225.5	8.2416905959792120E-020
1226.5	7.5168163517429549E-020
1227.5	6.9175932995467138E-020
1228.5	6.4209829898230079E-020
1229.5	6.0100377561348105E-020
1230.5	5.6725414612164157E-020
1231.5	5.4001346664723761E-020
1232.5	5.1878200732079183E-020
1233.5	5.0337910062133802E-020
1234.5	4.9395537655075213E-020
1235.5	4.9103078235246394E-020
1236.5	4.9554510714892596E-020
1237.5	5.0887390431267147E-020
1238.5	5.3266923012418578E-020
1239.5	5.6817270686969826E-020
1240.5	6.1433467799176017E-020
1241.5	6.6425755859535602E-020
1242.5	7.0216224040584540E-020
1243.5	7.0837258210172710E-020
1244.5	6.7499782754866674E-020
1245.5	6.1404139182803212E-020
1246.5	5.4522901630463319E-020
1247.5	4.8201571161890202E-020
1248.5	4.2930804493544482E-020
1249.5	3.8711211797091128E-020
1250.5	3.5371392067597746E-020
1251.5	3.2719272340820029E-020
1252.5	3.0592081968292271E-020
1253.5	2.8864422729945305E-020
1254.5	2.7443134329561881E-020
1255.5	2.6259772932118005E-020
1256.5	2.5264011535938393E-020
1257.5	2.4418597423225874E-020
1258.5	2.3695698090133058E-020
1259.5	2.3074306709410211E-020
1260.5	2.2538409603484218E-020
1261.5	2.2075688948778923E-020
1262.5	2.1676598726354954E-020
1263.5	2.1333701303662434E-020
1264.5	2.1041187122759040E-020
1265.5	2.0794524187809990E-020
1266.5	2.0590200571550801E-020
1267.5	2.0425534419729905E-020
1268.5	2.0298533632433532E-020
1269.5	2.0207792705731151E-020
1270.5	2.0152417908484149E-020
1271.5	2.0131974571103521E-020
1272.5	2.0146452127079886E-020
1273.5	2.0196243912060919E-020
1274.5	2.0282139752034478E-020
1275.5	2.0405330175543671E-020
1276.5	2.0567421746565273E-020
1277.5	2.0770463596107105E-020
1278.5	2.1016985780868976E-020
1279.5	2.1310050659368401E-020
1280.5	2.1653319091238121E-020
1281.5	2.2051133978375054E-020
1282.5	2.2508624529113342E-020
1283.5	2.3031835703149504E-020
1284.5	2.3627888669485186E-020
1285.5	2.4305179894511550E-020
1286.5	2.5073628825946892E-020
1287.5	2.5944987263242875E-020
1288.5	2.6933227704365975E-020
1289.5	2.8055033654765930E-020
1290.5	2.9330422680596652E-020
1291.5	3.0783543755878211E-020
1292.5	3.2443705459737974E-020
1293.5	3.4346712684560502E-020
1294.5	3.6536619467213863E-020
1295.5	3.9068048442171485E-020
1296.5	4.2009289348408875E-020
1297.5	4.5446479151331905E-020
1298.5	4.9489298322389558E-020
1299.5	5.4278811789325436E-020
1300.5	5.9998367883742810E-020
1301.5	6.6888883034425731E-020
1302.5	7.5270428269863027E-020
1303.5	8.5572821737314232E-020
1304.5	9.8378843424141458E-020
1305.5	1.1448429019701776E-019
1306.5	1.3497785530669633E-019
1307.5	1.6133612932651172E-019
1308.5	1.9550210774012453E-019
1309.5	2.3983760248160458E-019
1310.5	2.9664644725638601E-019
1311.5	3.6659779371775701E-019
1312.5	4.4513107641136157E-019
1313.5	5.1749785430305194E-019
1314.5	5.5907576194252275E-019
1315.5	5.5042100943715652E-019
1316.5	4.9602962014390803E-019
1317.5	4.1959152529941526E-019
1318.5	3.4328504346355459E-019
1319.5	2.7800582921197248E-019
1320.5	2.2603205587838826E-019
1321.5	1.8587326959034780E-019
1322.5	1.5511448991487783E-019
1323.5	1.3152390888665880E-019
1324.5	1.1333381050697286E-019
1325.5	9.9225926283463974E-020
1326.5	8.8241670536573856E-020
1327.5	7.9691965271661062E-020
1328.5	7.3085866203438678E-020
1329.5	6.8079070936125573E-020
1330.5	6.4438810648519195E-020
1331.5	6.2021433143760612E-020
1332.5	6.0759967290904969E-020
1333.5	6.0660099523998470E-020
1334.5	6.1804003024069562E-020
1335.5	6.4362179743895761E-020
1336.5	6.8613468323422694E-020
1337.5	7.4971246221829078E-020
1338.5	8.4005674009104141E-020
1339.5	9.6427688616837517E-020
1340.5	1.1294017165586213E-019
1341.5	1.3374637424557400E-019
1342.5	1.5742441296576105E-019
1343.5	1.7935720295612520E-019
1344.5	1.9177687479585606E-019
1345.5	1.8844632435787463E-019
1346.5	1.7064268457006240E-019
1347.5	1.4579690430165656E-019
1348.5	1.2095380675629437E-019
1349.5	9.9603563194888286E-020
1350.5	8.2488718913592619E-020
1351.5	6.9141372274215455E-020
1352.5	5.8792501722268912E-020
1353.5	5.0727944222977019E-020
1354.5	4.4379390223166307E-020
1355.5	3.9320222689721720E-020
1356.5	3.5236918738861523E-020
1357.5	3.1900033314863428E-020
1358.5	2.9140946530587599E-020
1359.5	2.6834698572426407E-020
1360.5	2.4887723609403131E-020
1361.5	2.3229181125401352E-020
1362.5	2.1804833058278825E-020
1363.5	2.0572697767012711E-020
1364.5	1.9499941025292609E-020
1365.5	1.8560631254876658E-020
1366.5	1.7734102666696918E-020
1367.5	1.7003749693291603E-020
1368.5	1.6356130343895700E-020
1369.5	1.5780293063459078E-020
1370.5	1.5267266964528312E-020
1371.5	1.4809672728916532E-020
1372.5	1.4401423588386627E-020
1373.5	1.4037494290168744E-020
1374.5	1.3713741973619421E-020
1375.5	1.3426767197208224E-020
1376.5	1.3173806482701066E-020
1377.5	1.2952650044583859E-020
1378.5	1.2761580096813490E-020
1379.5	1.2599326452189204E-020
1380.5	1.2465037179630625E-020
1381.5	1.2358262957192396E-020
1382.5	1.2278954529623312E-020
1383.5	1.2227473413771422E-020
1384.5	1.2204616754980964E-020
1385.5	1.2211658088585946E-020
1386.5	1.2250406780231523E-020
1387.5	1.2323290206147337E-020
1388.5	1.2433464423526121E-020
1389.5	1.2584961359367608E-020
1390.5	1.2782883682618461E-020
1391.5	1.3033662911595336E-020
1392.5	1.3345402525452786E-020
1393.5	1.3728336755908559E-020
1394.5	1.4195448620432129E-020
1395.5	1.4763309545035617E-020
1396.5	1.5453230474266334E-020
1397.5	1.6292854856331917E-020
1398.5	1.7318383185449354E-020
1399.5	1.8577704380323986E-020
1400.5	2.0134828545020906E-020
1401.5	2.2076168471761127E-020
1402.5	2.4519371979896451E-020
1403.5	2.7625429494829322E-020
1404.5	3.1614234157825589E-020
1405.5	3.6781384833385074E-020
1406.5	4.3506413560414545E-020
1407.5	5.2221892658363615E-020
1408.5	6.3265738344004581E-020
1409.5	7.6467673718384781E-020
1410.5	9.0353851379653788E-020
1411.5	1.0143550941671445E-019
1412.5	1.0525462417413221E-019
1413.5	9.9905466242853573E-020
1414.5	8.8010713308177692E-020
1415.5	7.4066616285652047E-020
1416.5	6.1205471270753347E-020
1417.5	5.0603280052949672E-020
1418.5	4.2294414096912073E-020
1419.5	3.5905244968855772E-020
1420.5	3.1007842460498618E-020
1421.5	2.7238327008457246E-020
1422.5	2.4317051171801241E-020
1423.5	2.2037540514655658E-020
1424.5	2.0249584708577435E-020
1425.5	1.8844311816759656E-020
1426.5	1.7742798887709965E-020
1427.5	1.6887872001498982E-020
1428.5	1.6238362392381728E-020
1429.5	1.5765153480092111E-020
1430.5	1.5448518568241398E-020
1431.5	1.5276404292617755E-020
1432.5	1.5243438854201676E-020
1433.5	1.5350540547072656E-020
1434.5	1.5605081227866207E-020
1435.5	1.6021631948811820E-020
1436.5	1.6623394259687868E-020
1437.5	1.7444509972747427E-020
1438.5	1.8533550256730013E-020
1439.5	1.9958604156006409E-020
1440.5	2.1814464893669039E-020
1441.5	2.4232263233758750E-020
1442.5	2.7390955349271756E-020
1443.5	3.1526774205439805E-020
1444.5	3.6927201976895496E-020
1445.5	4.3872355178663028E-020
1446.5	5.2441875223826591E-020
1447.5	6.2075988655119990E-020
1448.5	7.0974075642060543E-020
1449.5	7.6144483954880287E-020
1450.5	7.5248382095619452E-020
1451.5	6.8866592148989855E-020
1452.5	5.9894481064302410E-020
1453.5	5.1027588405824850E-020
1454.5	4.3592630335477793E-020
1455.5	3.7879472477451154E-020
1456.5	3.3730443315928049E-020
1457.5	3.0885671662392348E-020
1458.5	2.9119419744603397E-020
1459.5	2.8278067304932024E-020
1460.5	2.8284370263832330E-020
1461.5	2.9135151349290296E-020
1462.5	3.0901838813217027E-020
1463.5	3.3735488438043365E-020
1464.5	3.7871882947949454E-020
1465.5	4.3620541513466888E-020
1466.5	5.1293542647542511E-020
1467.5	6.0976758793752458E-020
1468.5	7.2008219646944698E-020
1469.5	8.2249378909761073E-020
1470.5	8.8099508531292480E-020
1471.5	8.6657139900223359E-020
1472.5	7.8498466332126298E-020
1473.5	6.7061279267964904E-020
1474.5	5.5614343411245565E-020
1475.5	4.5780381321709081E-020
1476.5	3.7906304112715866E-020
1477.5	3.1776090530451311E-020
1478.5	2.7033311684961583E-020
1479.5	2.3346730943407391E-020
1480.5	2.0452714792404528E-020
1481.5	1.8153368113011060E-020
1482.5	1.6303281262295674E-020
1483.5	1.4796066570712734E-020
1484.5	1.3553564751270217E-020
1485.5	1.2517875577357655E-020
1486.5	1.1645662444524911E-020
1487.5	1.0904127009230066E-020
1488.5	1.0268165803513766E-020
1489.5	9.7183518230853672E-021
1490.5	9.2394904462530894E-021
1491.5	8.8195765696528987E-021
1492.5	8.4490339109471759E-021
1493.5	8.1201544381866392E-021
1494.5	7.8266810706396293E-021
1495.5	7.5634939486979204E-021
1496.5	7.3263723069389688E-021
1497.5	7.1118120696790123E-021
1498.5	6.9168849031421304E-021
1499.5	6.7391283914810846E-021
1500.5	6.5764597837554530E-021
1501.5	6.4271077415137906E-021
1502.5	6.2895579431887042E-021
1503.5	6.1625094370161836E-021
1504.5	6.0448393922451427E-021
1505.5	5.9355744579300750E-021
1506.5	5.8338673548816544E-021
1507.5	5.7389776384341855E-021
1508.5	5.6502558053806454E-021
1509.5	5.5671300976846664E-021
1510.5	5.4890954928419664E-021
1511.5	5.4157044765546520E-021
1512.5	5.3465592754257848E-021
1513.5	5.2813052913905569E-021
1514.5	5.2196255298259552E-021
1515.5	5.1612358529084125E-021
1516.5	5.1058809212205322E-021
1517.5	5.0533307116655631E-021
1518.5	5.0033775198220735E-021
1519.5	4.9558333710281153E-021
1520.5	4.9105277775470903E-021
1521.5	4.8673057897750584E-021
1522.5	4.8260262980987738E-021
1523.5	4.7865605490953346E-021
1524.5	4.7487908455847160E-021
1525.5	4.7126094048480111E-021
1526.5	4.6779173532999163E-021
1527.5	4.6446238392070324E-021
1528.5	4.6126452477973047E-021
1529.5	4.5819045054089253E-021
1530.5	4.5523304612593896E-021
1531.5	4.5238573370414634E-021
1532.5	4.4964242359253615E-021
1533.5	4.4699747037081941E-021
1534.5	4.4444563358377655E-021
1535.5	4.4198204248770541E-021
1536.5	4.3960216436917301E-021
1537.5	4.3730177602555594E-021
1538.5	4.3507693804937986E-021
1539.5	4.3292397160361094E-021
1540.5	4.3083943741394266E-021
1541.5	4.2882011673770148E-021
1542.5	4.2686299409805258E-021
1543.5	4.2496524159737791E-021
1544.5	4.2312420464559505E-021
1545.5	4.2133738895824218E-021
1546.5	4.1960244869578072E-021
1547.5	4.1791717563009834E-021
1548.5	4.1627948923691734E-021
1549.5	4.1468742762397218E-021
1550.5	4.1313913921462520E-021
1551.5	4.1163287511522026E-021
1552.5	4.1016698210208387E-021
1553.5	4.0873989617079797E-021
1554.5	4.0735013659631605E-021
1555.5	4.0599630045775432E-021
1556.5	4.0467705758636008E-021
1557.5	4.0339114589930878E-021
1558.5	4.0213736708567246E-021
1559.5	4.0091458261418605E-021
1560.5	3.9972171003538222E-021
1561.5	3.9855771955327282E-021
1562.5	3.9742163084411117E-021
1563.5	3.9631251010186211E-021
1564.5	3.9522946729189338E-021
1565.5	3.9417165359609087E-021
1566.5	3.9313825903411930E-021
1567.5	3.9212851024692345E-021
1568.5	3.9114166842978800E-021
1569.5	3.9017702740339400E-021
1570.5	3.8923391181231172E-021
1571.5	3.8831167544127454E-021
1572.5	3.8740969964040133E-021
1573.5	3.8652739185128245E-021
1574.5	3.8566418422651237E-021
1575.5	3.8481953233586842E-021
1576.5	3.8399291395289329E-021
1577.5	3.8318382791613859E-021
1578.5	3.8239179305979431E-021
1579.5	3.8161634720884409E-021
1580.5	3.8085704623427139E-021
1581.5	3.8011346316418765E-021
1582.5	3.7938518734707889E-021
1583.5	3.7867182366365100E-021
1584.5	3.7797299178402739E-021
1585.5	3.7728832546729457E-021
1586.5	3.7661747190061406E-021
1587.5	3.7596009107532794E-021
1588.5	3.7531585519767128E-021
1589.5	3.7468444813187901E-021
1590.5	3.7406556487363411E-021
1591.5	3.7345891105195168E-021
1592.5	3.7286420245772605E-021
1593.5	3.7228116459729522E-021
1594.5	3.7170953226949007E-021
1595.5	3.7114904916474244E-021
1596.5	3.7059946748492142E-021
1597.5	3.7006054758266358E-021
1598.5	3.6953205761903760E-021
1599.5	3.6901377323847052E-021
1600.5	3.6850547725992440E-021
1601.5	3.6800695938338862E-021
1602.5	3.6751801591080571E-021
1603.5	3.6703844948061066E-021
1604.5	3.6656806881511573E-021
1605.5	3.6610668848001877E-021
1606.5	3.6565412865536327E-021
1607.5	3.6521021491731801E-021
1608.5	3.6477477803018322E-021
1609.5	3.6434765374806686E-021
1610.5	3.6392868262571351E-021
1611.5	3.6351770983799049E-021
1612.5	3.6311458500757614E-021
1613.5	3.6271916204041480E-021
1614.5	3.6233129896853355E-021
1615.5	3.6195085779983774E-021
1616.5	3.6157770437452479E-021
1617.5	3.6121170822777954E-021
1618.5	3.6085274245842750E-021
1619.5	3.6050068360325099E-021
1620.5	3.6015541151667912E-021
1621.5	3.5981680925558770E-021
1622.5	3.5948476296895447E-021
1623.5	3.5915916179213264E-021
1624.5	3.5883989774551737E-021
1625.5	3.5852686563739201E-021
1626.5	3.5821996297075391E-021
1627.5	3.5791908985392955E-021
1628.5	3.5762414891479947E-021
1629.5	3.5733504521846243E-021
1630.5	3.5705168618817855E-021
1631.5	3.5677398152943945E-021
1632.5	3.5650184315701961E-021
1633.5	3.5623518512487291E-021
1634.5	3.5597392355874616E-021
1635.5	3.5571797659138417E-021
1636.5	3.5546726430021179E-021
1637.5	3.5522170864738095E-021
1638.5	3.5498123342207910E-021
1639.5	3.5474576418499749E-021
1640.5	3.5451522821486646E-021
1641.5	3.5428955445696719E-021
1642.5	3.5406867347353287E-021
1643.5	3.5385251739596038E-021
1644.5	3.5364101987875402E-021
1645.5	3.5343411605512714E-021
1646.5	3.5323174249419235E-021
1647.5	3.5303383715967488E-021
1648.5	3.5284033937008212E-021
1649.5	3.5265118976027290E-021
1650.5	3.5246633024436676E-021
1651.5	3.5228570397993902E-021
1652.5	3.5210925533344718E-021
1653.5	3.5193692984684431E-021
1654.5	3.5176867420532456E-021
1655.5	3.5160443620616093E-021
1656.5	3.5144416472858984E-021
1657.5	3.5128780970470113E-021
1658.5	3.5113532209129414E-021
1659.5	3.5098665384266226E-021
1660.5	3.5084175788427081E-021
1661.5	3.5070058808729065E-021
1662.5	3.5056309924395962E-021
1663.5	3.5042924704373543E-021
1664.5	3.5029898805021238E-021
1665.5	3.5017227967877386E-021
1666.5	3.5004908017495066E-021
1667.5	3.4992934859346015E-021
1668.5	3.4981304477790177E-021
1669.5	3.4970012934108269E-021
1670.5	3.4959056364595219E-021
1671.5	3.4948430978712227E-021
1672.5	3.4938133057295242E-021
1673.5	3.4928158950817789E-021
1674.5	3.4918505077706501E-021
1675.5	3.4909167922707060E-021
1676.5	3.4900144035298943E-021
1677.5	3.4891430028157406E-021
1678.5	3.4883022575660763E-021
1679.5	3.4874918412441526E-021
1680.5	3.4867114331979886E-021
1681.5	3.4859607185238151E-021
1682.5	3.4852393879334367E-021
1683.5	3.4845471376254325E-021
1684.5	3.4838836691600273E-021
1685.5	3.4832486893375089E-021
1686.5	3.4826419100801026E-021
1687.5	3.4820630483171410E-021
1688.5	3.4815118258734718E-021
1689.5	3.4809879693609472E-021
1690.5	3.4804912100729297E-021
1691.5	3.4800212838816933E-021
1692.5	3.4795779311386374E-021
1693.5	3.4791608965772146E-021
1694.5	3.4787699292184914E-021
1695.5	3.4784047822792514E-021
1696.5	3.4780652130825663E-021
1697.5	3.4777509829707409E-021
1698.5	3.4774618572205869E-021
1699.5	3.4771976049609092E-021
1700.5	3.4769579990921802E-021
1701.5	3.4767428162083047E-021
1702.5	3.4765518365204114E-021
1703.5	3.4763848437826291E-021
1704.5	3.4762416252197621E-021
1705.5	3.4761219714568257E-021
1706.5	3.4760256764503664E-021
1707.5	3.4759525374215404E-021
1708.5	3.4759023547908567E-021
1709.5	3.4758749321145832E-021
1710.5	3.4758700760227228E-021
1711.5	3.4758875961585399E-021
1712.5	3.4759273051195807E-021
1713.5	3.4759890184001451E-021
1714.5	3.4760725543351714E-021
1715.5	3.4761777340454795E-021
1716.5	3.4763043813843595E-021
1717.5	3.4764523228854252E-021
1718.5	3.4766213877117527E-021
1719.5	3.4768114076062057E-021
1720.5	3.4770222168429586E-021
1721.5	3.4772536521801713E-021
1722.5	3.4775055528137667E-021
1723.5	3.4777777603323048E-021
1724.5	3.4780701186729110E-021
1725.5	3.4783824740782174E-021
1726.5	3.4787146750543180E-021
1727.5	3.4790665723296780E-021
1728.5	3.4794380188149971E-021
1729.5	3.4798288695639781E-021
1730.5	3.4802389817349989E-021
1731.5	3.4806682145536434E-021
1732.5	3.4811164292760780E-021
1733.5	3.4815834891532576E-021
1734.5	3.4820692593959132E-021
1735.5	3.4825736071403392E-021
1736.5	3.4830964014149216E-021
1737.5	3.4836375131074083E-021
1738.5	3.4841968149329007E-021
1739.5	3.4847741814025429E-021
1740.5	3.4853694887928900E-021
1741.5	3.4859826151159387E-021
1742.5	3.4866134400898055E-021
1743.5	3.4872618451100368E-021
1744.5	3.4879277132215337E-021
1745.5	3.4886109290910593E-021
1746.5	3.4893113789803495E-021
1747.5	3.4900289507197792E-021
1748.5	3.4907635336825841E-021
1749.5	3.4915150187596173E-021
1750.5	3.4922832983346483E-021
1751.5	3.4930682662601507E-021
1752.5	3.4938698178336096E-021
1753.5	3.4946878497743068E-021
1754.5	3.4955222602005889E-021
1755.5	3.4963729486075866E-021
1756.5	3.4972398158454050E-021
1757.5	3.4981227640977430E-021
1758.5	3.4990216968609387E-021
1759.5	3.4999365189234585E-021
1760.5	3.5008671363457718E-021
1761.5	3.5018134564406357E-021
1762.5	3.5027753877537796E-021
1763.5	3.5037528400449592E-021
1764.5	3.5047457242693842E-021
1765.5	3.5057539525595262E-021
1766.5	3.5067774382072548E-021
1767.5	3.5078160956463533E-021
1768.5	3.5088698404353403E-021
1769.5	3.5099385892406520E-021
1770.5	3.5110222598201266E-021
1771.5	3.5121207710068239E-021
1772.5	3.5132340426931309E-021
1773.5	3.5143619958151961E-021
1774.5	3.5155045523376362E-021
1775.5	3.5166616352385382E-021
1776.5	3.5178331684947607E-021
1777.5	3.5190190770674764E-021
1778.5	3.5202192868880180E-021
1779.5	3.5214337248439676E-021
1780.5	3.5226623187655090E-021
1781.5	3.5239049974120317E-021
1782.5	3.5251616904589860E-021
1783.5	3.5264323284849717E-021
1784.5	3.5277168429590629E-021
1785.5	3.5290151662283745E-021
1786.5	3.5303272315058344E-021
1787.5	3.5316529728582014E-021
1788.5	3.5329923251942751E-021
1789.5	3.5343452242533308E-021
1790.5	3.5357116065937596E-021
1791.5	3.5370914095819091E-021
1792.5	3.5384845713811191E-021
1793.5	3.5398910309409608E-021
1794.5	3.5413107279866529E-021
1795.5	3.5427436030086745E-021
1796.5	3.5441895972525551E-021
1797.5	3.5456486527088418E-021
1798.5	3.5471207121032428E-021
1799.5	3.5486057188869446E-021
1800.5	3.5501036172270900E-021
1801.5	3.5516143519974220E-021
1802.5	3.5531378687690968E-021
1803.5	3.5546741138016393E-021
1804.5	3.5562230340340628E-021
1805.5	3.5577845770761407E-021
1806.5	3.5593586911998185E-021
1807.5	3.5609453253307740E-021
1808.5	3.5625444290401267E-021
1809.5	3.5641559525362731E-021
1810.5	3.5657798466568693E-021
1811.5	3.5674160628609402E-021
1812.5	3.5690645532211316E-021
1813.5	3.5707252704160674E-021
1814.5	3.5723981677228646E-021
1815.5	3.5740831990097420E-021
1816.5	3.5757803187287680E-021
1817.5	3.5774894819087246E-021
1818.5	3.5792106441480769E-021
1819.5	3.5809437616080794E-021
1820.5	3.5826887910059634E-021
1821.5	3.5844456896082644E-021
1822.5	3.5862144152242388E-021
1823.5	3.5879949261993890E-021
1824.5	3.5897871814091021E-021
1825.5	3.5915911402523742E-021
1826.5	3.5934067626456528E-021
1827.5	3.5952340090167569E-021
1828.5	3.5970728402989183E-021
1829.5	3.5989232179248888E-021
1830.5	3.6007851038211632E-021
1831.5	3.6026584604022812E-021
1832.5	3.6045432505652251E-021
1833.5	3.6064394376838967E-021
1834.5	3.6083469856036881E-021
1835.5	3.6102658586361326E-021
1836.5	3.6121960215536455E-021
1837.5	3.6141374395843297E-021
1838.5	3.6160900784068812E-021
1839.5	3.6180539041455624E-021
1840.5	3.6200288833652521E-021
1841.5	3.6220149830665731E-021
1842.5	3.6240121706810962E-021
1843.5	3.6260204140666124E-021
1844.5	3.6280396815024807E-021
1845.5	3.6300699416850504E-021
1846.5	3.6321111637231334E-021
1847.5	3.6341633171335754E-021
1848.5	3.6362263718368670E-021
1849.5	3.6383002981528322E-021
1850.5	3.6403850667963753E-021
1851.5	3.6424806488733087E-021
1852.5	3.6445870158762130E-021
1853.5	3.6467041396803872E-021
1854.5	3.6488319925398425E-021
1855.5	3.6509705470833552E-021
1856.5	3.6531197763105962E-021
1857.5	3.6552796535882800E-021
1858.5	3.6574501526464189E-021
1859.5	3.6596312475745896E-021
1860.5	3.6618229128182792E-021
1861.5	3.6640251231752695E-021
1862.5	3.6662378537920951E-021
1863.5	3.6684610801605203E-021
1864.5	3.6706947781140995E-021
1865.5	3.6729389238247701E-021
1866.5	3.6751934937994932E-021
1867.5	3.6774584648769525E-021
1868.5	3.6797338142242938E-021
1869.5	3.6820195193339119E-021
1870.5	3.6843155580202810E-021
1871.5	3.6866219084168461E-021
1872.5	3.6889385489729289E-021
1873.5	3.6912654584507056E-021
1874.5	3.6936026159222193E-021
1875.5	3.6959500007664255E-021
1876.5	3.6983075926662865E-021
1877.5	3.7006753716059141E-021
1878.5	3.7030533178677317E-021
1879.5	3.7054414120297084E-021
1880.5	3.7078396349625933E-021
1881.5	3.7102479678272225E-021
1882.5	3.7126663920718441E-021
1883.5	3.7150948894294843E-021
1884.5	3.7175334419153593E-021
1885.5	3.7199820318243042E-021
1886.5	3.7224406417282629E-021
1887.5	3.7249092544737854E-021
1888.5	3.7273878531795895E-021
1889.5	3.7298764212341215E-021
1890.5	3.7323749422931863E-021
1891.5	3.7348834002775865E-021
1892.5	3.7374017793707964E-021
1893.5	3.7399300640166780E-021
1894.5	3.7424682389172245E-021
1895.5	3.7450162890303264E-021
1896.5	3.7475741995675772E-021
1897.5	3.7501419559921111E-021
1898.5	3.7527195440164574E-021
1899.5	3.7553069496004446E-021
1900.5	3.7579041589491044E-021
1901.5	3.7605111585106377E-021
1902.5	3.7631279349743782E-021
1903.5	3.7657544752688063E-021
1904.5	3.7683907665595715E-021
1905.5	3.7710367962475597E-021
1906.5	3.7736925519669707E-021
1907.5	3.7763580215834294E-021
1908.5	3.7790331931921264E-021
1909.5	3.7817180551159716E-021
1910.5	3.7844125959037843E-021
1911.5	3.7871168043285034E-021
1912.5	3.7898306693854193E-021
1913.5	3.7925541802904332E-021
1914.5	3.7952873264783396E-021
1915.5	3.7980300976011267E-021
1916.5	3.8007824835263077E-021
1917.5	3.8035444743352682E-021
1918.5	3.8063160603216419E-021
1919.5	3.8090972319896920E-021
1920.5	3.8118879800527468E-021
1921.5	3.8146882954316092E-021
1922.5	3.8174981692530468E-021
1923.5	3.8203175928482330E-021
1924.5	3.8231465577512740E-021
1925.5	3.8259850556977154E-021
1926.5	3.8288330786230771E-021
1927.5	3.8316906186614187E-021
1928.5	3.8345576681439107E-021
1929.5	3.8374342195974310E-021
1930.5	3.8403202657431780E-021
1931.5	3.8432157994953115E-021
1932.5	3.8461208139595892E-021
1933.5	3.8490353024320527E-021
1934.5	3.8519592583976995E-021
1935.5	3.8548926755292011E-021
1936.5	3.8578355476856080E-021
1937.5	3.8607878689111068E-021
1938.5	3.8637496334337621E-021
1939.5	3.8667208356642943E-021
1940.5	3.8697014701948704E-021
1941.5	3.8726915317979027E-021
1942.5	3.8756910154248750E-021
1943.5	3.8786999162051758E-021
1944.5	3.8817182294449507E-021
1945.5	3.8847459506259746E-021
1946.5	3.8877830754045278E-021
1947.5	3.8908295996102942E-021
1948.5	3.8938855192452860E-021
1949.5	3.8969508304827491E-021
1950.5	3.9000255296661240E-021
1951.5	3.9031096133079903E-021
1952.5	3.9062030780890439E-021
1953.5	3.9093059208570729E-021
1954.5	3.9124181386259630E-021
1955.5	3.9155397285747053E-021
1956.5	3.9186706880464139E-021
1957.5	3.9218110145473781E-021
1958.5	3.9249607057460997E-021
1959.5	3.9281197594723631E-021
1960.5	3.9312881737163093E-021
1961.5	3.9344659466275289E-021
1962.5	3.9376530765141526E-021
1963.5	3.9408495618419845E-021
1964.5	3.9440554012336050E-021
1965.5	3.9472705934675252E-021
1966.5	3.9504951374773292E-021
1967.5	3.9537290323508393E-021
1968.5	3.9569722773292836E-021
1969.5	3.9602248718064862E-021
1970.5	3.9634868153280599E-021
1971.5	3.9667581075906151E-021
1972.5	3.9700387484409742E-021
1973.5	3.9733287378754028E-021
1974.5	3.9766280760388525E-021
1975.5	3.9799367632242048E-021
1976.5	3.9832547998715398E-021
1977.5	3.9865821865673965E-021
1978.5	3.9899189240440706E-021
1979.5	3.9932650131788880E-021
1980.5	3.9966204549935236E-021
1981.5	3.9999852506533043E-021
1982.5	4.0033594014665284E-021
1983.5	4.0067429088838066E-021
1984.5	4.0101357744973960E-021
1985.5	4.0135380000405546E-021
1986.5	4.0169495873868993E-021
1987.5	4.0203705385497785E-021
1988.5	4.0238008556816446E-021
1989.5	4.0272405410734552E-021
1990.5	4.0306895971540524E-021
1991.5	4.0341480264895904E-021
1992.5	4.0376158317829254E-021
1993.5	4.0410930158730609E-021
1994.5	4.0445795817345724E-021
1995.5	4.0480755324770453E-021
1996.5	4.0515808713445280E-021
1997.5	4.0550956017149895E-021
1998.5	4.0586197270997869E-021
1999.5	4.0621532511431332E-021
[truncated: 1,000 more rows]
