# Supplementary material for: Modeling Radiative Efficiency across Fluorinated Molecules: Bridging Chemistry and Climate Policy for Global Warming Potential Estimations
Source: Environ Sci Technol. 2026 Feb 16;60(8):6188–202. doi: 10.1021/acs.est.5c16501 (PMC12961741; doi:10.1021/acs.est.5c16501)
Supplement: Supplementary file 1 [file es5c16501_si_001.zip › Supporting.Information/CFM2025.Table1/HFAlcohols/Tetrafluoropropan-1-ol/rotamer_1.xyz]

12
E[M08-HX/pcseg-2]=-591.3550789809 Hartree, Gibbs corrections=120.260 kJ/mol,  S=1.73E-16 cm/molecule 
C    -0.0196632072    1.5141947163    -0.0386481967
C    -0.0318052384    -0.0171224482    0.0167884862
C    -1.4302460130    -0.6000155976    0.0351272453
O    -2.1226452295    -0.0326099581    -1.0488711538
H    -0.4420118868    1.8811018255    -0.9784299807
F    -0.7498167096    1.9890207084    1.0016735645
F    1.2474067796    1.9558955742    0.0974927131
F    0.6559182992    -0.4652420367    -1.0641812691
F    0.6274429756    -0.4329260027    1.1253860837
H    -1.3301512859    -1.6898346589    -0.0477065458
H    -1.8842208101    -0.3492749910    1.0014052151
H    -3.0182076738    -0.3631871312    -1.0720361617
