# Supplementary material for: Modeling Radiative Efficiency across Fluorinated Molecules: Bridging Chemistry and Climate Policy for Global Warming Potential Estimations
Source: Environ Sci Technol. 2026 Feb 16;60(8):6188–202. doi: 10.1021/acs.est.5c16501 (PMC12961741; doi:10.1021/acs.est.5c16501)
Supplement: Supplementary file 1 [file es5c16501_si_001.zip › Supporting.Information/CFM2025.Table1/HFAlcohols/Tetrafluoropropan-1-ol/rotamer_2.xyz]

12
E[M08-HX/pcseg-2]=-591.3526724160 Hartree, Gibbs corrections=116.770 kJ/mol,  S=1.68E-16 cm/molecule 
C    0.0130211007    1.5110251211    0.0041952368
C    -0.0567465820    -0.0191415891    0.0155046766
C    -1.4739596955    -0.5576451313    0.0107195934
O    -1.3891226192    -1.9561801705    0.0192454198
H    1.0515786891    1.8589318677    0.0080142420
F    -0.6178845021    1.9778546274    -1.0988091619
F    -0.6313508874    1.9942802343    1.0923090043
F    0.6270525676    -0.4580572706    -1.0703219805
F    0.6133098390    -0.4411416712    1.1166135811
H    -1.9825743043    -0.1597635824    0.8986500588
H    -1.9727727267    -0.1700735813    -0.8872792717
H    -2.2685508791    -2.3280888542    0.0191586013
