# Supplementary material for: Modeling Radiative Efficiency across Fluorinated Molecules: Bridging Chemistry and Climate Policy for Global Warming Potential Estimations
Source: Environ Sci Technol. 2026 Feb 16;60(8):6188–202. doi: 10.1021/acs.est.5c16501 (PMC12961741; doi:10.1021/acs.est.5c16501)
Supplement: Supplementary file 1 [file es5c16501_si_001.zip › Supporting.Information/CFM2025.Table1/HFAlcohols/Tetrafluoropropan-1-ol/rotamer_3.xyz]

12
E[M08-HX/pcseg-2]=-591.3535298775 Hartree, Gibbs corrections=120.499 kJ/mol,  S=1.69E-16 cm/molecule 
C    0.0298114185    1.4724294544    0.0540697435
C    -0.1508952773    -0.0459378120    -0.0272302879
C    -1.6023416904    -0.4865521887    -0.1296565294
O    -1.7017637339    -1.8783152229    -0.2008813356
H    -0.2925821643    1.9609540799    -0.8732387115
F    -0.7032048340    1.9523670515    1.0888818664
F    1.3248599881    1.7619281427    0.2805451161
F    0.5592993196    -0.4791494497    -1.0974093119
F    0.4029404125    -0.6136226358    1.0808576331
H    -2.1465540731    -0.0649483686    0.7254237937
H    -2.0297091688    -0.0763852288    -1.0494150279
H    -1.3218601966    -2.2607678219    0.5910530513
