# Supplementary material for: Modeling Radiative Efficiency across Fluorinated Molecules: Bridging Chemistry and Climate Policy for Global Warming Potential Estimations
Source: Environ Sci Technol. 2026 Feb 16;60(8):6188–202. doi: 10.1021/acs.est.5c16501 (PMC12961741; doi:10.1021/acs.est.5c16501)
Supplement: Supplementary file 1 [file es5c16501_si_001.zip › Supporting.Information/CFM2025.Table1/HFAlcohols/Tetrafluoropropan-1-ol/rotamer_4.xyz]

12
E[M08-HX/pcseg-2]=-591.3520450576 Hartree, Gibbs corrections=116.957 kJ/mol,  S=1.70E-16 cm/molecule 
C    0.0058893916    1.5380025870    -0.0185358669
C    -0.0622634922    0.0038643776    -0.0374747957
C    -1.4475173915    -0.6084941991    0.0211634703
O    -2.1650775867    -0.1769460090    -1.1012237741
H    1.0336369734    1.8656499116    0.1787393848
F    -0.4147829798    2.0585687654    -1.1838513376
F    -0.8007997446    1.9918978871    0.9736145564
F    0.6140359323    -0.4240565234    -1.1282340272
F    0.6235913490    -0.4215708655    1.0629362152
H    -1.3043544945    -1.6977154420    0.0432649621
H    -1.9053631782    -0.2916956693    0.9665832285
H    -3.0689947788    -0.4785048205    -1.0399820158
