# Supplementary material for: Modeling Radiative Efficiency across Fluorinated Molecules: Bridging Chemistry and Climate Policy for Global Warming Potential Estimations
Source: Environ Sci Technol. 2026 Feb 16;60(8):6188–202. doi: 10.1021/acs.est.5c16501 (PMC12961741; doi:10.1021/acs.est.5c16501)
Supplement: Supplementary file 1 [file es5c16501_si_001.zip › Supporting.Information/CFM2025.Table1/HFAlcohols/Tetrafluoropropan-1-ol/rotamer_5.xyz]

12
E[M08-HX/pcseg-2]=-591.3492161062 Hartree, Gibbs corrections=117.784 kJ/mol,  S=1.74E-16 cm/molecule 
C    0.0308984345    1.5460303587    -0.0081869476
C    -0.0621049788    0.0132937354    -0.0391695574
C    -1.4675706079    -0.5582024963    0.0318489911
O    -2.2060284130    -0.1068250578    -1.0679364967
H    -0.5005445919    1.9543211194    0.8604837334
F    1.3331661316    1.9003194652    0.0677679057
F    -0.4816415472    2.0700047087    -1.1365993532
F    0.5818527426    -0.4428267162    -1.1344817442
F    0.6078963631    -0.4393794491    1.0588247957
H    -1.3472447963    -1.6490998699    0.0474143501
H    -1.9068046606    -0.2456341415    0.9904279441
H    -2.9718740761    -0.6630016565    -1.1923936209
