# Supplementary material for: Modeling Radiative Efficiency across Fluorinated Molecules: Bridging Chemistry and Climate Policy for Global Warming Potential Estimations
Source: Environ Sci Technol. 2026 Feb 16;60(8):6188–202. doi: 10.1021/acs.est.5c16501 (PMC12961741; doi:10.1021/acs.est.5c16501)
Supplement: Supplementary file 1 [file es5c16501_si_001.zip › Supporting.Information/CFM2025.Table1/HFAlcohols/Tetrafluoropropan-1-ol/rotamer_6.xyz]

12
E[M08-HX/pcseg-2]=-591.3492366652 Hartree, Gibbs corrections=117.347 kJ/mol,  S=1.74E-16 cm/molecule 
C    0.0073851022    1.5503802051    0.0517464082
C    -0.0423030429    0.0121131088    0.0613371775
C    -1.4376672739    -0.5801178720    -0.0178253806
O    -2.2165499580    -0.0354960364    1.0107415821
H    -0.6455842054    1.9629306008    -0.7273730069
F    -0.3606218101    2.0357879330    1.2509082775
F    1.2790005141    1.9446759757    -0.1869346631
F    0.6398133621    -0.4202616247    -1.0349718381
F    0.6083447551    -0.4387746201    1.1561045222
H    -1.8377887354    -0.3475654866    -1.0151020682
H    -1.3177885139    -1.6680862905    0.0640357931
H    -3.0252401939    -0.5345858929    1.1033331963
