# Supplementary material for: Modeling Radiative Efficiency across Fluorinated Molecules: Bridging Chemistry and Climate Policy for Global Warming Potential Estimations
Source: Environ Sci Technol. 2026 Feb 16;60(8):6188–202. doi: 10.1021/acs.est.5c16501 (PMC12961741; doi:10.1021/acs.est.5c16501)
Supplement: Supplementary file 1 [file es5c16501_si_001.zip › Supporting.Information/CFM2025.Table1/HFAlcohols/Tetrafluoropropan-1-ol/wspectra.dat]

     0.5    3.107931109E-21
     1.5    3.161449674E-21
     2.5    3.217369362E-21
     3.5    3.275852166E-21
     4.5    3.337075049E-21
     5.5    3.401231784E-21
     6.5    3.468535104E-21
     7.5    3.539219205E-21
     8.5    3.613542712E-21
     9.5    3.691792180E-21
    10.5    3.774286300E-21
    11.5    3.861380961E-21
    12.5    3.953475424E-21
    13.5    4.051019912E-21
    14.5    4.154525071E-21
    15.5    4.264573861E-21
    16.5    4.381836746E-21
    17.5    4.507091307E-21
    18.5    4.641247954E-21
    19.5    4.785384088E-21
    20.5    4.940790114E-21
    21.5    5.109032199E-21
    22.5    5.292038725E-21
    23.5    5.492219985E-21
    24.5    5.712633277E-21
    25.5    5.957205588E-21
    26.5    6.231015848E-21
    27.5    6.540595445E-21
    28.5    6.894069592E-21
    29.5    7.300596110E-21
    30.5    7.767744646E-21
    31.5    8.294313996E-21
    32.5    8.857049500E-21
    33.5    9.400300310E-21
    34.5    9.856475641E-21
    35.5    1.020363716E-20
    36.5    1.049228488E-20
    37.5    1.080123396E-20
    38.5    1.118861603E-20
    39.5    1.168317275E-20
    40.5    1.229674977E-20
    41.5    1.303593522E-20
    42.5    1.390833086E-20
    43.5    1.492640452E-20
    44.5    1.611072013E-20
    45.5    1.749130283E-20
    46.5    1.910753255E-20
    47.5    2.100935163E-20
    48.5    2.326074678E-20
    49.5    2.594503225E-20
    50.5    2.917202584E-20
    51.5    3.308795798E-20
    52.5    3.788942365E-20
    53.5    4.384309097E-20
    54.5    5.131316680E-20
    55.5    6.079816225E-20
    56.5    7.297532130E-20
    57.5    8.873967051E-20
    58.5    1.091911379E-19
    59.5    1.354386756E-19
    60.5    1.679239173E-19
    61.5    2.048263771E-19
    62.5    2.397144561E-19
    63.5    2.612431463E-19
    64.5    2.595881893E-19
    65.5    2.357155620E-19
    66.5    2.003702344E-19
    67.5    1.643984525E-19
    68.5    1.334418693E-19
    69.5    1.088694907E-19
    70.5    9.009442249E-20
    71.5    7.598758902E-20
    72.5    6.541005906E-20
    73.5    5.731749031E-20
    74.5    5.078922021E-20
    75.5    4.515935918E-20
    76.5    4.012340888E-20
    77.5    3.564509243E-20
    78.5    3.177685520E-20
    79.5    2.854071548E-20
    80.5    2.589823282E-20
    81.5    2.377446925E-20
    82.5    2.208498868E-20
    83.5    2.074461057E-20
    84.5    1.966439664E-20
    85.5    1.875832430E-20
    86.5    1.797328412E-20
    87.5    1.730986969E-20
    88.5    1.679949956E-20
    89.5    1.647148554E-20
    90.5    1.634512386E-20
    91.5    1.643729545E-20
    92.5    1.676918497E-20
    93.5    1.736517918E-20
    94.5    1.823790268E-20
    95.5    1.934995322E-20
    96.5    2.055659065E-20
    97.5    2.159762226E-20
    98.5    2.225539025E-20
    99.5    2.258811089E-20
   100.5    2.291401628E-20
   101.5    2.357814292E-20
   102.5    2.482516866E-20
   103.5    2.682866228E-20
   104.5    2.975303846E-20
   105.5    3.377899043E-20
   106.5    3.906654175E-20
   107.5    4.562686243E-20
   108.5    5.311195987E-20
   109.5    6.073089462E-20
   110.5    6.764360347E-20
   111.5    7.342756201E-20
   112.5    7.751022363E-20
   113.5    7.834914517E-20
   114.5    7.449868507E-20
   115.5    6.658706706E-20
   116.5    5.699600968E-20
   117.5    4.786995469E-20
   118.5    4.019322493E-20
   119.5    3.409503712E-20
   120.5    2.935780671E-20
   121.5    2.570323149E-20
   122.5    2.288704458E-20
   123.5    2.071437823E-20
   124.5    1.903574953E-20
   125.5    1.773931435E-20
   126.5    1.674262500E-20
   127.5    1.598534439E-20
   128.5    1.542349670E-20
   129.5    1.502521754E-20
   130.5    1.476772576E-20
   131.5    1.463521812E-20
   132.5    1.461744450E-20
   133.5    1.470878967E-20
   134.5    1.490774694E-20
   135.5    1.521671634E-20
   136.5    1.564209903E-20
   137.5    1.619469468E-20
   138.5    1.689044421E-20
   139.5    1.775160280E-20
   140.5    1.880848239E-20
   141.5    2.010197813E-20
   142.5    2.168719753E-20
   143.5    2.363865220E-20
   144.5    2.605764660E-20
   145.5    2.908265516E-20
   146.5    3.290342578E-20
   147.5    3.777867328E-20
   148.5    4.405379110E-20
   149.5    5.216449453E-20
   150.5    6.258467909E-20
   151.5    7.561780646E-20
   152.5    9.085910530E-20
   153.5    1.062762064E-19
   154.5    1.176964115E-19
   155.5    1.206306036E-19
   156.5    1.141460697E-19
   157.5    1.017509074E-19
   158.5    8.794984188E-20
   159.5    7.555174311E-20
   160.5    6.558407677E-20
   161.5    5.802678906E-20
   162.5    5.237088479E-20
   163.5    4.802009743E-20
   164.5    4.460179828E-20
   165.5    4.203091399E-20
   166.5    4.034085438E-20
   167.5    3.954889515E-20
   168.5    3.964381717E-20
   169.5    4.060670460E-20
   170.5    4.239593914E-20
   171.5    4.487058218E-20
   172.5    4.767590900E-20
   173.5    5.025399425E-20
   174.5    5.220289428E-20
   175.5    5.371986101E-20
   176.5    5.549156960E-20
   177.5    5.821760480E-20
   178.5    6.239334442E-20
   179.5    6.837009987E-20
   180.5    7.641896484E-20
   181.5    8.662872302E-20
   182.5    9.854561421E-20
   183.5    1.106498785E-19
   184.5    1.204029968E-19
   185.5    1.258854579E-19
   186.5    1.278192651E-19
   187.5    1.290698464E-19
   188.5    1.324724618E-19
   189.5    1.398411175E-19
   190.5    1.523126250E-19
   191.5    1.709450293E-19
   192.5    1.971252787E-19
   193.5    2.328058199E-19
   194.5    2.805915756E-19
   195.5    3.434919214E-19
   196.5    4.237669088E-19
   197.5    5.197664147E-19
   198.5    6.200029897E-19
   199.5    6.982566687E-19
   200.5    7.222338170E-19
   201.5    6.796733619E-19
   202.5    5.911142525E-19
   203.5    4.892819178E-19
   204.5    3.962478518E-19
   205.5    3.200072584E-19
   206.5    2.605557432E-19
   207.5    2.150571062E-19
   208.5    1.802435858E-19
   209.5    1.531993939E-19
   210.5    1.315914346E-19
   211.5    1.137983716E-19
   212.5    9.890502167E-20
   213.5    8.644753865E-20
   214.5    7.609894320E-20
   215.5    6.753461462E-20
   216.5    6.043998146E-20
   217.5    5.454086078E-20
   218.5    4.961492347E-20
   219.5    4.548878047E-20
   220.5    4.203016523E-20
   221.5    3.914013725E-20
   222.5    3.674697809E-20
   223.5    3.480210043E-20
   224.5    3.327790757E-20
   225.5    3.216752167E-20
   226.5    3.148634852E-20
   227.5    3.127533462E-20
   228.5    3.160506624E-20
   229.5    3.257747411E-20
   230.5    3.431532188E-20
   231.5    3.691462021E-20
   232.5    4.031225555E-20
   233.5    4.403107109E-20
   234.5    4.694830885E-20
   235.5    4.761927581E-20
   236.5    4.540021893E-20
   237.5    4.110270720E-20
   238.5    3.616307014E-20
   239.5    3.159877449E-20
   240.5    2.780434081E-20
   241.5    2.480331479E-20
   242.5    2.248193944E-20
   243.5    2.070560926E-20
   244.5    1.936003023E-20
   245.5    1.835964806E-20
   246.5    1.764523278E-20
   247.5    1.717936743E-20
   248.5    1.694272420E-20
   249.5    1.693182044E-20
   250.5    1.715823571E-20
   251.5    1.764913927E-20
   252.5    1.844939581E-20
   253.5    1.962668522E-20
   254.5    2.128061694E-20
   255.5    2.354971804E-20
   256.5    2.660076007E-20
   257.5    3.057660645E-20
   258.5    3.545721042E-20
   259.5    4.079286046E-20
   260.5    4.545973173E-20
   261.5    4.799097268E-20
   262.5    4.771195148E-20
   263.5    4.531394484E-20
   264.5    4.187616198E-20
   265.5    3.790164061E-20
   266.5    3.355073098E-20
   267.5    2.916383180E-20
   268.5    2.518087771E-20
   269.5    2.185408358E-20
   270.5    1.921145186E-20
   271.5    1.716571892E-20
   272.5    1.560353966E-20
   273.5    1.442498445E-20
   274.5    1.355406777E-20
   275.5    1.293822254E-20
   276.5    1.254513844E-20
   277.5    1.235992171E-20
   278.5    1.238306696E-20
   279.5    1.262820317E-20
   280.5    1.311637261E-20
   281.5    1.385951737E-20
   282.5    1.482196292E-20
   283.5    1.586155763E-20
   284.5    1.671511186E-20
   285.5    1.714866453E-20
   286.5    1.719461524E-20
   287.5    1.713505517E-20
   288.5    1.722319362E-20
   289.5    1.747219850E-20
   290.5    1.763440363E-20
   291.5    1.738357519E-20
   292.5    1.662624238E-20
   293.5    1.559061996E-20
   294.5    1.458841162E-20
   295.5    1.381148967E-20
   296.5    1.332324197E-20
   297.5    1.312351092E-20
   298.5    1.319724268E-20
   299.5    1.353703825E-20
   300.5    1.415182678E-20
   301.5    1.507094233E-20
   302.5    1.634810154E-20
   303.5    1.806724713E-20
   304.5    2.035100784E-20
   305.5    2.337118706E-20
   306.5    2.735720797E-20
   307.5    3.258868686E-20
   308.5    3.933434470E-20
   309.5    4.765479818E-20
   310.5    5.696073609E-20
   311.5    6.542455622E-20
   312.5    7.007824129E-20
   313.5    6.868947961E-20
   314.5    6.193670244E-20
   315.5    5.269328149E-20
   316.5    4.355668119E-20
   317.5    3.576847256E-20
   318.5    2.956836229E-20
   319.5    2.476701394E-20
   320.5    2.107407638E-20
   321.5    1.822391316E-20
   322.5    1.600650678E-20
   323.5    1.426485201E-20
   324.5    1.288401642E-20
   325.5    1.178031609E-20
   326.5    1.089272564E-20
   327.5    1.017658405E-20
   328.5    9.599138718E-21
   329.5    9.136437057E-21
   330.5    8.771152508E-21
   331.5    8.490979680E-21
   332.5    8.287173366E-21
   333.5    8.152591232E-21
   334.5    8.078452898E-21
   335.5    8.050230315E-21
   336.5    8.047603995E-21
   337.5    8.055644770E-21
   338.5    8.079029376E-21
   339.5    8.138638732E-21
   340.5    8.255900202E-21
   341.5    8.445168790E-21
   342.5    8.715397947E-21
   343.5    9.073998383E-21
   344.5    9.531699111E-21
   345.5    1.010839550E-20
   346.5    1.083553023E-20
   347.5    1.175438634E-20
   348.5    1.291672158E-20
   349.5    1.439122206E-20
   350.5    1.627198757E-20
   351.5    1.868210197E-20
   352.5    2.177293767E-20
   353.5    2.572911723E-20
   354.5    3.077492688E-20
   355.5    3.711348263E-20
   356.5    4.467132694E-20
   357.5    5.260189567E-20
   358.5    5.887098628E-20
   359.5    6.090493279E-20
   360.5    5.765604544E-20
   361.5    5.069471430E-20
   362.5    4.262595090E-20
   363.5    3.523960104E-20
   364.5    2.919986680E-20
   365.5    2.452396251E-20
   366.5    2.100319095E-20
   367.5    1.840462209E-20
   368.5    1.653846608E-20
   369.5    1.526854808E-20
   370.5    1.450067453E-20
   371.5    1.415599803E-20
   372.5    1.412350641E-20
   373.5    1.419813610E-20
   374.5    1.407438119E-20
   375.5    1.350257705E-20
   376.5    1.249880280E-20
   377.5    1.130298764E-20
   378.5    1.015001323E-20
   379.5    9.156255251E-21
   380.5    8.345930943E-21
   381.5    7.701970532E-21
   382.5    7.195955729E-21
   383.5    6.800745762E-21
   384.5    6.494462320E-21
   385.5    6.260884163E-21
   386.5    6.088699203E-21
   387.5    5.970630803E-21
   388.5    5.902780678E-21
   389.5    5.884271977E-21
   390.5    5.917204198E-21
   391.5    6.006931327E-21
   392.5    6.162696223E-21
   393.5    6.398669059E-21
   394.5    6.735401440E-21
   395.5    7.201506549E-21
   396.5    7.834713925E-21
   397.5    8.679664405E-21
   398.5    9.775883831E-21
   399.5    1.112352803E-20
   400.5    1.261473803E-20
   401.5    1.395180780E-20
   402.5    1.467013846E-20
   403.5    1.442033971E-20
   404.5    1.330576792E-20
   405.5    1.178482239E-20
   406.5    1.028074435E-20
   407.5    8.999606986E-21
   408.5    7.982894558E-21
   409.5    7.200518529E-21
   410.5    6.605167998E-21
   411.5    6.153399112E-21
   412.5    5.810922357E-21
   413.5    5.552258235E-21
   414.5    5.358975408E-21
   415.5    5.217935592E-21
   416.5    5.119908226E-21
   417.5    5.058571838E-21
   418.5    5.029831872E-21
   419.5    5.031380995E-21
   420.5    5.062446306E-21
   421.5    5.123689063E-21
   422.5    5.217242258E-21
   423.5    5.346889829E-21
   424.5    5.518410466E-21
   425.5    5.740130806E-21
   426.5    6.023758677E-21
   427.5    6.385594630E-21
   428.5    6.848235504E-21
   429.5    7.442839026E-21
   430.5    8.211768499E-21
   431.5    9.210584596E-21
   432.5    1.050592265E-20
   433.5    1.215989576E-20
   434.5    1.418101170E-20
   435.5    1.641701099E-20
   436.5    1.842023968E-20
   437.5    1.949374141E-20
   438.5    1.915489414E-20
   439.5    1.761402237E-20
   440.5    1.555534106E-20
   441.5    1.356640753E-20
   442.5    1.191816405E-20
   443.5    1.065881734E-20
   444.5    9.743779285E-21
   445.5    9.106228840E-21
   446.5    8.681984079E-21
   447.5    8.416094333E-21
   448.5    8.267184673E-21
   449.5    8.209005072E-21
   450.5    8.226165879E-21
   451.5    8.314168326E-21
   452.5    8.482827974E-21
   453.5    8.751101222E-21
   454.5    9.139498240E-21
   455.5    9.669571018E-21
   456.5    1.036813166E-20
   457.5    1.127220237E-20
   458.5    1.243407658E-20
   459.5    1.392731689E-20
   460.5    1.585439974E-20
   461.5    1.835576953E-20
   462.5    2.161736378E-20
   463.5    2.586615394E-20
   464.5    3.132467218E-20
   465.5    3.806008123E-20
   466.5    4.563871389E-20
   467.5    5.264566407E-20
   468.5    5.670339250E-20
   469.5    5.591225867E-20
   470.5    5.067809489E-20
   471.5    4.328308523E-20
   472.5    3.588267174E-20
   473.5    2.954253731E-20
   474.5    2.448896537E-20
   475.5    2.057916647E-20
   476.5    1.757880746E-20
   477.5    1.527049473E-20
   478.5    1.348143900E-20
   479.5    1.208213161E-20
   480.5    1.097759222E-20
   481.5    1.009850390E-20
   482.5    9.394115433E-21
   483.5    8.827006076E-21
   484.5    8.369348727E-21
   485.5    8.000273502E-21
   486.5    7.704010747E-21
   487.5    7.468579059E-21
   488.5    7.284854220E-21
   489.5    7.145906272E-21
   490.5    7.046527946E-21
   491.5    6.982902451E-21
   492.5    6.952375453E-21
   493.5    6.953306731E-21
   494.5    6.984981046E-21
   495.5    7.047550635E-21
   496.5    7.141950756E-21
   497.5    7.269652914E-21
   498.5    7.432002433E-21
   499.5    7.628949568E-21
   500.5    7.857985929E-21
   501.5    8.116155544E-21
   502.5    8.406349770E-21
   503.5    8.741035440E-21
   504.5    9.138278138E-21
   505.5    9.617062209E-21
   506.5    1.019744591E-20
   507.5    1.090355499E-20
   508.5    1.176706875E-20
   509.5    1.283088151E-20
   510.5    1.415324873E-20
   511.5    1.581218091E-20
   512.5    1.790808426E-20
   513.5    2.055843889E-20
   514.5    2.387053438E-20
   515.5    2.787288542E-20
   516.5    3.240966182E-20
   517.5    3.706757309E-20
   518.5    4.117557949E-20
   519.5    4.380939683E-20
   520.5    4.409293226E-20
   521.5    4.201799881E-20
   522.5    3.866471234E-20
   523.5    3.532015881E-20
   524.5    3.275803524E-20
   525.5    3.124171800E-20
   526.5    3.078790994E-20
   527.5    3.135881171E-20
   528.5    3.295208768E-20
   529.5    3.563776158E-20
   530.5    3.957788645E-20
   531.5    4.504458954E-20
   532.5    5.243785570E-20
   533.5    6.228784218E-20
   534.5    7.519353029E-20
   535.5    9.158660396E-20
   536.5    1.111421228E-19
   537.5    1.317588334E-19
   538.5    1.486885252E-19
   539.5    1.556651568E-19
   540.5    1.493261088E-19
   541.5    1.326486365E-19
   542.5    1.121059042E-19
   543.5    9.275468798E-20
   544.5    7.677625529E-20
   545.5    6.446557750E-20
   546.5    5.533314305E-20
   547.5    4.864940877E-20
   548.5    4.360145443E-20
   549.5    3.938378233E-20
   550.5    3.544292314E-20
   551.5    3.167722798E-20
   552.5    2.826771993E-20
   553.5    2.537268735E-20
   554.5    2.302186454E-20
   555.5    2.116200207E-20
   556.5    1.971534684E-20
   557.5    1.860947554E-20
   558.5    1.778658420E-20
   559.5    1.720402998E-20
   560.5    1.683231712E-20
   561.5    1.665291894E-20
   562.5    1.665667088E-20
   563.5    1.684289024E-20
   564.5    1.721923082E-20
   565.5    1.780229052E-20
   566.5    1.861905885E-20
   567.5    1.970938890E-20
   568.5    2.112979675E-20
   569.5    2.295901293E-20
   570.5    2.530576482E-20
   571.5    2.831902069E-20
   572.5    3.219968026E-20
   573.5    3.720859753E-20
   574.5    4.365453493E-20
   575.5    5.181989419E-20
   576.5    6.174288100E-20
   577.5    7.278972279E-20
   578.5    8.325019070E-20
   579.5    9.083198277E-20
   580.5    9.455796780E-20
   581.5    9.609809066E-20
   582.5    9.846975646E-20
   583.5    1.038127412E-19
   584.5    1.121885734E-19
   585.5    1.210442609E-19
   586.5    1.255706995E-19
   587.5    1.215832751E-19
   588.5    1.093267862E-19
   589.5    9.299933747E-20
   590.5    7.682550936E-20
   591.5    6.294892027E-20
   592.5    5.182365736E-20
   593.5    4.314450822E-20
   594.5    3.641555889E-20
   595.5    3.117600812E-20
   596.5    2.705848279E-20
   597.5    2.378660558E-20
   598.5    2.115682083E-20
   599.5    1.901987310E-20
   600.5    1.726593545E-20
   601.5    1.581362289E-20
   602.5    1.460214836E-20
   603.5    1.358580002E-20
   604.5    1.273007205E-20
   605.5    1.200894822E-20
   606.5    1.140294410E-20
   607.5    1.089751407E-20
   608.5    1.048126723E-20
   609.5    1.014315081E-20
   610.5    9.868059667E-21
   611.5    9.633358913E-21
   612.5    9.413992330E-21
   613.5    9.196914253E-21
   614.5    8.984377186E-21
   615.5    8.778394429E-21
   616.5    8.573922843E-21
   617.5    8.371151657E-21
   618.5    8.181701708E-21
   619.5    8.018795815E-21
   620.5    7.889004233E-21
   621.5    7.792793520E-21
   622.5    7.727921741E-21
   623.5    7.691719861E-21
   624.5    7.682025419E-21
   625.5    7.697422092E-21
   626.5    7.737229423E-21
   627.5    7.801437378E-21
   628.5    7.890654093E-21
   629.5    8.006086280E-21
   630.5    8.149556333E-21
   631.5    8.323557519E-21
   632.5    8.531350427E-21
   633.5    8.777107551E-21
   634.5    9.066117757E-21
   635.5    9.405068833E-21
   636.5    9.802434509E-21
   637.5    1.026900250E-20
   638.5    1.081859038E-20
   639.5    1.146899905E-20
   640.5    1.224322573E-20
   641.5    1.317083573E-20
   642.5    1.428902966E-20
   643.5    1.564212403E-20
   644.5    1.727706317E-20
   645.5    1.923353372E-20
   646.5    2.153545228E-20
   647.5    2.420016705E-20
   648.5    2.726366094E-20
   649.5    3.079707334E-20
   650.5    3.494101760E-20
   651.5    4.000267367E-20
   652.5    4.650651826E-20
   653.5    5.508181647E-20
   654.5    6.624223301E-20
   655.5    7.999749869E-20
   656.5    9.508807085E-20
   657.5    1.081052351E-19
   658.5    1.140965324E-19
   659.5    1.100789074E-19
   660.5    9.803459037E-20
   661.5    8.284021309E-20
   662.5    6.836983239E-20
   663.5    5.628204930E-20
   664.5    4.678320789E-20
   665.5    3.950833568E-20
   666.5    3.398363094E-20
   667.5    2.979291670E-20
   668.5    2.661320295E-20
   669.5    2.420619677E-20
   670.5    2.240006366E-20
   671.5    2.107252893E-20
   672.5    2.013786480E-20
   673.5    1.953762615E-20
   674.5    1.923438807E-20
   675.5    1.920777699E-20
   676.5    1.945228599E-20
   677.5    1.997657660E-20
   678.5    2.080416455E-20
   679.5    2.197557422E-20
   680.5    2.355224444E-20
   681.5    2.562269550E-20
   682.5    2.831172359E-20
   683.5    3.179361317E-20
   684.5    3.631029948E-20
   685.5    4.219427056E-20
   686.5    4.989148683E-20
   687.5    5.996576714E-20
   688.5    7.302969220E-20
   689.5    8.946908910E-20
   690.5    1.087314548E-19
   691.5    1.281018962E-19
   692.5    1.419990275E-19
   693.5    1.443827748E-19
   694.5    1.340016503E-19
   695.5    1.157127884E-19
   696.5    9.577703012E-20
   697.5    7.798231440E-20
   698.5    6.351745080E-20
   699.5    5.222590340E-20
   700.5    4.352646380E-20
   701.5    3.681953824E-20
   702.5    3.161092945E-20
   703.5    2.752489272E-20
   704.5    2.428446982E-20
   705.5    2.168739809E-20
   706.5    1.958579815E-20
   707.5    1.787089315E-20
   708.5    1.646201809E-20
   709.5    1.529885139E-20
   710.5    1.433595011E-20
   711.5    1.353890235E-20
   712.5    1.288161141E-20
   713.5    1.234437763E-20
   714.5    1.191255108E-20
   715.5    1.157560302E-20
   716.5    1.132651740E-20
   717.5    1.116144149E-20
   718.5    1.107956541E-20
   719.5    1.108322593E-20
   720.5    1.117825629E-20
   721.5    1.137463353E-20
   722.5    1.168751264E-20
   723.5    1.213878655E-20
   724.5    1.275937523E-20
   725.5    1.359252054E-20
   726.5    1.469841133E-20
   727.5    1.616036780E-20
   728.5    1.809221294E-20
   729.5    2.064435335E-20
   730.5    2.399999222E-20
   731.5    2.833776752E-20
   732.5    3.370839591E-20
   733.5    3.975368932E-20
   734.5    4.531974274E-20
   735.5    4.848347669E-20
   736.5    4.773000812E-20
   737.5    4.341450146E-20
   738.5    3.738657996E-20
   739.5    3.137451950E-20
   740.5    2.622579480E-20
   741.5    2.211632803E-20
   742.5    1.892863854E-20
   743.5    1.647334469E-20
   744.5    1.457533618E-20
   745.5    1.309555848E-20
   746.5    1.192978388E-20
   747.5    1.100152546E-20
   748.5    1.025490011E-20
   749.5    9.648923128E-21
   750.5    9.153301844E-21
   751.5    8.745432519E-21
   752.5    8.408280104E-21
   753.5    8.128882691E-21
   754.5    7.897292211E-21
   755.5    7.705819261E-21
   756.5    7.548491016E-21
   757.5    7.420659846E-21
   758.5    7.318719976E-21
   759.5    7.239903001E-21
   760.5    7.182132512E-21
   761.5    7.143924678E-21
   762.5    7.124326611E-21
   763.5    7.122888243E-21
   764.5    7.139666962E-21
   765.5    7.175267798E-21
   766.5    7.230926054E-21
   767.5    7.308644493E-21
   768.5    7.411404010E-21
   769.5    7.543475435E-21
   770.5    7.710869766E-21
   771.5    7.921969438E-21
   772.5    8.188366308E-21
   773.5    8.525839115E-21
   774.5    8.955087137E-21
   775.5    9.500936926E-21
   776.5    1.018655617E-20
   777.5    1.101527666E-20
   778.5    1.193098837E-20
   779.5    1.276862591E-20
   780.5    1.327187514E-20
   781.5    1.326478844E-20
   782.5    1.282727273E-20
   783.5    1.221288530E-20
   784.5    1.163884556E-20
   785.5    1.120599513E-20
   786.5    1.093391166E-20
   787.5    1.080915309E-20
   788.5    1.081200540E-20
   789.5    1.092673816E-20
   790.5    1.114442652E-20
   791.5    1.146336082E-20
   792.5    1.188913215E-20
   793.5    1.243515949E-20
   794.5    1.312390397E-20
   795.5    1.398870250E-20
   796.5    1.507555500E-20
   797.5    1.644253979E-20
   798.5    1.815030981E-20
   799.5    2.022860625E-20
   800.5    2.259559964E-20
   801.5    2.493397409E-20
   802.5    2.665977684E-20
   803.5    2.723719458E-20
   804.5    2.668033137E-20
   805.5    2.554608268E-20
   806.5    2.442982482E-20
   807.5    2.365927251E-20
   808.5    2.333071314E-20
   809.5    2.343334826E-20
   810.5    2.392953659E-20
   811.5    2.478847700E-20
   812.5    2.599656670E-20
   813.5    2.755937131E-20
   814.5    2.950175089E-20
   815.5    3.186859402E-20
   816.5    3.472708239E-20
   817.5    3.817100355E-20
   818.5    4.232768733E-20
   819.5    4.736842470E-20
   820.5    5.352367438E-20
   821.5    6.110496462E-20
   822.5    7.053610527E-20
   823.5    8.239686018E-20
   824.5    9.748158876E-20
   825.5    1.168704766E-19
   826.5    1.419932612E-19
   827.5    1.746131783E-19
   828.5    2.165271335E-19
   829.5    2.685183341E-19
   830.5    3.278726183E-19
   831.5    3.846653685E-19
   832.5    4.210210140E-19
   833.5    4.207062632E-19
   834.5    3.840037011E-19
   835.5    3.274696318E-19
   836.5    2.688850083E-19
   837.5    2.178881563E-19
   838.5    1.768977281E-19
   839.5    1.448670353E-19
   840.5    1.198567919E-19
   841.5    1.001776506E-19
   842.5    8.460565037E-20
   843.5    7.223344406E-20
   844.5    6.234724085E-20
   845.5    5.438337631E-20
   846.5    4.790650763E-20
   847.5    4.258613227E-20
   848.5    3.817286740E-20
   849.5    3.447814879E-20
   850.5    3.135843888E-20
   851.5    2.870349356E-20
   852.5    2.642780642E-20
   853.5    2.446439752E-20
   854.5    2.276029087E-20
   855.5    2.127319915E-20
   856.5    1.996907265E-20
   857.5    1.882027024E-20
   858.5    1.780418153E-20
   859.5    1.690217930E-20
   860.5    1.609881575E-20
   861.5    1.538120053E-20
   862.5    1.473851549E-20
   863.5    1.416163310E-20
   864.5    1.364281424E-20
   865.5    1.317546712E-20
   866.5    1.275395382E-20
   867.5    1.237343395E-20
   868.5    1.202973772E-20
   869.5    1.171926228E-20
   870.5    1.143888665E-20
   871.5    1.118590155E-20
   872.5    1.095795145E-20
   873.5    1.075298636E-20
   874.5    1.056922173E-20
   875.5    1.040510497E-20
   876.5    1.025928754E-20
   877.5    1.013060157E-20
   878.5    1.001804048E-20
   879.5    9.920742806E-21
   880.5    9.837978941E-21
   881.5    9.769140323E-21
   882.5    9.713730834E-21
   883.5    9.671360185E-21
   884.5    9.641739118E-21
   885.5    9.624676337E-21
   886.5    9.620077116E-21
   887.5    9.627943598E-21
   888.5    9.648376816E-21
   889.5    9.681580578E-21
   890.5    9.727867382E-21
   891.5    9.787666626E-21
   892.5    9.861535449E-21
   893.5    9.950172704E-21
   894.5    1.005443665E-20
   895.5    1.017536721E-20
   896.5    1.031421379E-20
   897.5    1.047247020E-20
   898.5    1.065191834E-20
   899.5    1.085468330E-20
   900.5    1.108330300E-20
   901.5    1.134081699E-20
   902.5    1.163088032E-20
   903.5    1.195791093E-20
   904.5    1.232728212E-20
   905.5    1.274557634E-20
   906.5    1.322092326E-20
   907.5    1.376345515E-20
   908.5    1.438592660E-20
   909.5    1.510456702E-20
   910.5    1.594026457E-20
   911.5    1.692022232E-20
   912.5    1.808028264E-20
   913.5    1.946817388E-20
   914.5    2.114795220E-20
   915.5    2.320575229E-20
   916.5    2.575621293E-20
   917.5    2.894650872E-20
   918.5    3.294819335E-20
   919.5    3.791146207E-20
   920.5    4.383151936E-20
   921.5    5.028133858E-20
   922.5    5.614646971E-20
   923.5    5.992136979E-20
   924.5    6.090993818E-20
   925.5    6.004081587E-20
   926.5    5.905022164E-20
   927.5    5.931246053E-20
   928.5    6.158445737E-20
   929.5    6.630633077E-20
   930.5    7.390164296E-20
   931.5    8.493165034E-20
   932.5    1.001001874E-19
   933.5    1.200276372E-19
   934.5    1.445515978E-19
   935.5    1.712910942E-19
   936.5    1.940930194E-19
   937.5    2.042809549E-19
   938.5    1.969757069E-19
   939.5    1.760457484E-19
   940.5    1.501048239E-19
   941.5    1.257916460E-19
   942.5    1.058932488E-19
   943.5    9.075358814E-20
   944.5    7.978908823E-20
   945.5    7.229235156E-20
   946.5    6.773851296E-20
   947.5    6.584076769E-20
   948.5    6.652041432E-20
   949.5    6.985680460E-20
   950.5    7.597282473E-20
   951.5    8.473214963E-20
   952.5    9.510676842E-20
   953.5    1.044046291E-19
   954.5    1.085696507E-19
   955.5    1.048645876E-19
   956.5    9.453441813E-20
   957.5    8.145851617E-20
   958.5    6.891215806E-20
   959.5    5.837104994E-20
   960.5    5.006660475E-20
   961.5    4.372461753E-20
   962.5    3.896964940E-20
   963.5    3.547640549E-20
   964.5    3.300667476E-20
   965.5    3.140716742E-20
   966.5    3.059738733E-20
   967.5    3.055329345E-20
   968.5    3.127749227E-20
   969.5    3.273031771E-20
   970.5    3.468675442E-20
   971.5    3.654612457E-20
   972.5    3.734981210E-20
   973.5    3.635754733E-20
   974.5    3.374270532E-20
   975.5    3.039030849E-20
   976.5    2.711678666E-20
   977.5    2.431450082E-20
   978.5    2.205704140E-20
   979.5    2.028051563E-20
   980.5    1.888860917E-20
   981.5    1.779309173E-20
   982.5    1.692382732E-20
   983.5    1.622795600E-20
   984.5    1.566636366E-20
   985.5    1.521017265E-20
   986.5    1.483794249E-20
   987.5    1.453360333E-20
   988.5    1.428497604E-20
   989.5    1.408272245E-20
   990.5    1.391960054E-20
   991.5    1.378993287E-20
   992.5    1.368922393E-20
   993.5    1.361388201E-20
   994.5    1.356101489E-20
   995.5    1.352827811E-20
   996.5    1.351376126E-20
   997.5    1.351590172E-20
   998.5    1.353341884E-20
   999.5    1.356526315E-20
  1000.5    1.361057690E-20
  1001.5    1.366866328E-20
  1002.5    1.373896216E-20
  1003.5    1.382103106E-20
  1004.5    1.391453011E-20
  1005.5    1.401921020E-20
  1006.5    1.413490372E-20
  1007.5    1.426151749E-20
  1008.5    1.439902730E-20
  1009.5    1.454747409E-20
  1010.5    1.470696132E-20
  1011.5    1.487765360E-20
  1012.5    1.505977626E-20
  1013.5    1.525361607E-20
  1014.5    1.545952279E-20
  1015.5    1.567791188E-20
  1016.5    1.590926811E-20
  1017.5    1.615415035E-20
  1018.5    1.641319758E-20
  1019.5    1.668713623E-20
  1020.5    1.697678909E-20
  1021.5    1.728308601E-20
  1022.5    1.760707667E-20
  1023.5    1.794994586E-20
  1024.5    1.831303166E-20
  1025.5    1.869784715E-20
  1026.5    1.910610642E-20
  1027.5    1.953975578E-20
  1028.5    2.000101123E-20
  1029.5    2.049240393E-20
  1030.5    2.101683531E-20
  1031.5    2.157764432E-20
  1032.5    2.217869004E-20
  1033.5    2.282445355E-20
  1034.5    2.352016448E-20
  1035.5    2.427195913E-20
  1036.5    2.508707959E-20
  1037.5    2.597412598E-20
  1038.5    2.694337892E-20
  1039.5    2.800721466E-20
  1040.5    2.918064444E-20
  1041.5    3.048202132E-20
  1042.5    3.193397517E-20
  1043.5    3.356466172E-20
  1044.5    3.540944758E-20
  1045.5    3.751320708E-20
  1046.5    3.993348465E-20
  1047.5    4.274489218E-20
  1048.5    4.604527777E-20
  1049.5    4.996443933E-20
  1050.5    5.467647201E-20
  1051.5    6.041719599E-20
  1052.5    6.750832338E-20
  1053.5    7.638943395E-20
  1054.5    8.765547662E-20
  1055.5    1.020859984E-19
  1056.5    1.206193022E-19
  1057.5    1.441439844E-19
  1058.5    1.728317500E-19
  1059.5    2.046582445E-19
  1060.5    2.334802133E-19
  1061.5    2.494952519E-19
  1062.5    2.455782609E-19
  1063.5    2.242762640E-19
  1064.5    1.951340000E-19
  1065.5    1.665868143E-19
  1066.5    1.425985763E-19
  1067.5    1.238991857E-19
  1068.5    1.098533218E-19
  1069.5    9.951427473E-20
  1070.5    9.202376494E-20
  1071.5    8.670833633E-20
  1072.5    8.306938728E-20
  1073.5    8.074722265E-20
  1074.5    7.948593878E-20
  1075.5    7.910578214E-20
  1076.5    7.948310419E-20
  1077.5    8.053642147E-20
  1078.5    8.221703832E-20
  1079.5    8.450303551E-20
  1080.5    8.739580604E-20
  1081.5    9.091864151E-20
  1082.5    9.511713722E-20
  1083.5    1.000614173E-19
  1084.5    1.058504084E-19
  1085.5    1.126186367E-19
  1086.5    1.205462983E-19
  1087.5    1.298736068E-19
  1088.5    1.409204622E-19
  1089.5    1.541116458E-19
  1090.5    1.700041961E-19
  1091.5    1.893027900E-19
  1092.5    2.128217393E-19
  1093.5    2.412995699E-19
  1094.5    2.749193342E-19
  1095.5    3.124772830E-19
  1096.5    3.506643680E-19
  1097.5    3.849657989E-19
  1098.5    4.134761469E-19
  1099.5    4.403487822E-19
  1100.5    4.738123550E-19
  1101.5    5.217725196E-19
  1102.5    5.901359999E-19
  1103.5    6.828978340E-19
  1104.5    8.010180337E-19
  1105.5    9.388460866E-19
  1106.5    1.079951629E-18
  1107.5    1.198128951E-18
  1108.5    1.268163646E-18
  1109.5    1.281112847E-18
  1110.5    1.249959778E-18
  1111.5    1.199833186E-18
  1112.5    1.156911157E-18
  1113.5    1.142244693E-18
  1114.5    1.166439661E-18
  1115.5    1.226822334E-18
  1116.5    1.308507453E-18
  1117.5    1.392206256E-18
  1118.5    1.467887753E-18
  1119.5    1.539811620E-18
  1120.5    1.615783440E-18
  1121.5    1.699708527E-18
  1122.5    1.795557915E-18
  1123.5    1.904300872E-18
  1124.5    2.010381525E-18
  1125.5    2.071422737E-18
  1126.5    2.033715786E-18
  1127.5    1.882029419E-18
  1128.5    1.661957118E-18
  1129.5    1.438084119E-18
  1130.5    1.251924457E-18
  1131.5    1.118057529E-18
  1132.5    1.037018005E-18
  1133.5    1.005381698E-18
  1134.5    1.019320895E-18
  1135.5    1.072515833E-18
  1136.5    1.149585743E-18
  1137.5    1.219370959E-18
  1138.5    1.241353762E-18
  1139.5    1.193841090E-18
  1140.5    1.093787581E-18
  1141.5    9.773947684E-19
  1142.5    8.711203308E-19
  1143.5    7.831310733E-19
  1144.5    7.086266658E-19
  1145.5    6.399630389E-19
  1146.5    5.755194726E-19
  1147.5    5.196819016E-19
  1148.5    4.771387866E-19
  1149.5    4.500295660E-19
  1150.5    4.384441113E-19
  1151.5    4.410133891E-19
  1152.5    4.540065499E-19
  1153.5    4.694298048E-19
  1154.5    4.755322281E-19
  1155.5    4.638153539E-19
  1156.5    4.368822330E-19
  1157.5    4.055244045E-19
  1158.5    3.796037047E-19
  1159.5    3.641071667E-19
  1160.5    3.601564350E-19
  1161.5    3.663296659E-19
  1162.5    3.788453917E-19
  1163.5    3.923019717E-19
  1164.5    4.032867908E-19
  1165.5    4.143155327E-19
  1166.5    4.325264707E-19
  1167.5    4.652538677E-19
  1168.5    5.177422462E-19
  1169.5    5.922530683E-19
  1170.5    6.851779610E-19
  1171.5    7.810846456E-19
  1172.5    8.496443441E-19
  1173.5    8.592356093E-19
  1174.5    8.040651823E-19
  1175.5    7.090502591E-19
  1176.5    6.053093535E-19
  1177.5    5.121533485E-19
  1178.5    4.367637499E-19
  1179.5    3.789376718E-19
  1180.5    3.344936882E-19
  1181.5    2.977126260E-19
  1182.5    2.641707360E-19
  1183.5    2.327342442E-19
  1184.5    2.044892842E-19
  1185.5    1.804496143E-19
  1186.5    1.607118976E-19
  1187.5    1.447744014E-19
  1188.5    1.319700064E-19
  1189.5    1.216863344E-19
  1190.5    1.134307859E-19
  1191.5    1.068297520E-19
  1192.5    1.016090010E-19
  1193.5    9.757316045E-20
  1194.5    9.458950205E-20
  1195.5    9.257677193E-20
  1196.5    9.149860837E-20
  1197.5    9.136103734E-20
  1198.5    9.221384693E-20
  1199.5    9.415608047E-20
  1200.5    9.734640720E-20
  1201.5    1.020197446E-19
  1202.5    1.085122039E-19
  1203.5    1.172970438E-19
  1204.5    1.290341641E-19
  1205.5    1.446326508E-19
  1206.5    1.653141576E-19
  1207.5    1.926302266E-19
  1208.5    2.282996482E-19
  1209.5    2.735510135E-19
  1210.5    3.274004021E-19
  1211.5    3.834571276E-19
  1212.5    4.272349168E-19
  1213.5    4.407925677E-19
  1214.5    4.171210320E-19
  1215.5    3.674683788E-19
  1216.5    3.100670528E-19
  1217.5    2.573456985E-19
  1218.5    2.139207528E-19
  1219.5    1.799222574E-19
  1220.5    1.538656823E-19
  1221.5    1.340398590E-19
  1222.5    1.189871526E-19
  1223.5    1.075948238E-19
  1224.5    9.905747951E-20
  1225.5    9.281392729E-20
  1226.5    8.849185486E-20
  1227.5    8.586690961E-20
  1228.5    8.483227819E-20
  1229.5    8.536707578E-20
  1230.5    8.747892153E-20
  1231.5    9.107927715E-20
  1232.5    9.577157687E-20
  1233.5    1.007136466E-19
  1234.5    1.050049453E-19
  1235.5    1.086228444E-19
  1236.5    1.127424067E-19
  1237.5    1.189026834E-19
  1238.5    1.281073234E-19
  1239.5    1.403259588E-19
  1240.5    1.539590593E-19
  1241.5    1.655946494E-19
  1242.5    1.716226989E-19
  1243.5    1.715292628E-19
  1244.5    1.686917393E-19
  1245.5    1.674807430E-19
  1246.5    1.709429004E-19
  1247.5    1.808236385E-19
  1248.5    1.984287804E-19
  1249.5    2.252154101E-19
  1250.5    2.628680710E-19
  1251.5    3.126402586E-19
  1252.5    3.733598433E-19
  1253.5    4.376699954E-19
  1254.5    4.889232743E-19
  1255.5    5.064885684E-19
  1256.5    4.818798282E-19
  1257.5    4.272050613E-19
  1258.5    3.632290226E-19
  1259.5    3.048451095E-19
  1260.5    2.580492848E-19
  1261.5    2.234762168E-19
  1262.5    1.998178988E-19
  1263.5    1.854928492E-19
  1264.5    1.790501069E-19
  1265.5    1.787839018E-19
  1266.5    1.818275176E-19
  1267.5    1.835690666E-19
  1268.5    1.792521444E-19
  1269.5    1.676199114E-19
  1270.5    1.518558214E-19
  1271.5    1.362689705E-19
  1272.5    1.235302775E-19
  1273.5    1.145657338E-19
  1274.5    1.094479443E-19
  1275.5    1.080648557E-19
  1276.5    1.104241117E-19
  1277.5    1.167308450E-19
  1278.5    1.272923313E-19
  1279.5    1.421565896E-19
  1280.5    1.603135944E-19
  1281.5    1.786571460E-19
  1282.5    1.922197008E-19
  1283.5    1.975547702E-19
  1284.5    1.964050463E-19
  1285.5    1.938846583E-19
  1286.5    1.932387113E-19
  1287.5    1.930360800E-19
  1288.5    1.884540723E-19
  1289.5    1.760208367E-19
  1290.5    1.573951135E-19
  1291.5    1.373966229E-19
  1292.5    1.198778953E-19
  1293.5    1.063293336E-19
  1294.5    9.648655785E-20
  1295.5    8.903770870E-20
  1296.5    8.222134839E-20
  1297.5    7.478999140E-20
  1298.5    6.675919359E-20
  1299.5    5.894728431E-20
  1300.5    5.204099139E-20
  1301.5    4.627220656E-20
  1302.5    4.157235459E-20
  1303.5    3.776713897E-20
  1304.5    3.467821416E-20
  1305.5    3.215746400E-20
  1306.5    3.009189669E-20
  1307.5    2.839924984E-20
  1308.5    2.702202672E-20
  1309.5    2.592194918E-20
  1310.5    2.507404882E-20
  1311.5    2.445747419E-20
  1312.5    2.403876149E-20
  1313.5    2.374908760E-20
  1314.5    2.347993010E-20
  1315.5    2.313196831E-20
  1316.5    2.267382424E-20
  1317.5    2.212000988E-20
  1318.5    2.149052320E-20
  1319.5    2.083560154E-20
  1320.5    2.024219588E-20
  1321.5    1.978864948E-20
  1322.5    1.952002140E-20
  1323.5    1.946006876E-20
  1324.5    1.963058158E-20
  1325.5    2.006368555E-20
  1326.5    2.080621402E-20
  1327.5    2.191401768E-20
  1328.5    2.342487396E-20
  1329.5    2.528709548E-20
  1330.5    2.723284142E-20
  1331.5    2.869280823E-20
  1332.5    2.902060698E-20
  1333.5    2.804166242E-20
  1334.5    2.624023737E-20
  1335.5    2.428877051E-20
  1336.5    2.261602796E-20
  1337.5    2.137360298E-20
  1338.5    2.056524707E-20
  1339.5    2.014507020E-20
  1340.5    2.005910079E-20
  1341.5    2.025948110E-20
  1342.5    2.071805252E-20
  1343.5    2.143868125E-20
  1344.5    2.245277050E-20
  1345.5    2.381402384E-20
  1346.5    2.559686494E-20
  1347.5    2.785262955E-20
  1348.5    3.052113532E-20
  1349.5    3.338871738E-20
  1350.5    3.620965314E-20
  1351.5    3.891751894E-20
  1352.5    4.169445461E-20
  1353.5    4.495871545E-20
  1354.5    4.930538692E-20
  1355.5    5.521445345E-20
  1356.5    6.259843615E-20
  1357.5    7.035554230E-20
  1358.5    7.629511454E-20
  1359.5    7.804317468E-20
  1360.5    7.457323117E-20
  1361.5    6.695605713E-20
  1362.5    5.756083997E-20
  1363.5    4.848609045E-20
  1364.5    4.077010332E-20
  1365.5    3.460861789E-20
  1366.5    2.981488576E-20
  1367.5    2.610875465E-20
  1368.5    2.323335225E-20
  1369.5    2.098485883E-20
  1370.5    1.921036953E-20
  1371.5    1.779756433E-20
  1372.5    1.666435701E-20
  1373.5    1.575062552E-20
  1374.5    1.501211578E-20
  1375.5    1.441609397E-20
  1376.5    1.393828686E-20
  1377.5    1.356074060E-20
  1378.5    1.327032907E-20
  1379.5    1.305772566E-20
  1380.5    1.291671328E-20
  1381.5    1.284375186E-20
  1382.5    1.283775464E-20
  1383.5    1.290005064E-20
  1384.5    1.303453239E-20
  1385.5    1.324801060E-20
  1386.5    1.355082255E-20
  1387.5    1.395777198E-20
  1388.5    1.448951524E-20
  1389.5    1.517454681E-20
  1390.5    1.605194906E-20
  1391.5    1.717496844E-20
  1392.5    1.861500580E-20
  1393.5    2.046407651E-20
  1394.5    2.282963730E-20
  1395.5    2.580639206E-20
  1396.5    2.939661401E-20
  1397.5    3.336184673E-20
  1398.5    3.711151404E-20
  1399.5    3.995126038E-20
  1400.5    4.175152199E-20
  1401.5    4.320625687E-20
  1402.5    4.519321700E-20
  1403.5    4.801930658E-20
  1404.5    5.112500850E-20
  1405.5    5.333351506E-20
  1406.5    5.369575911E-20
  1407.5    5.222544692E-20
  1408.5    4.975713475E-20
  1409.5    4.740071800E-20
  1410.5    4.609209079E-20
  1411.5    4.636518737E-20
  1412.5    4.836195482E-20
  1413.5    5.187680332E-20
  1414.5    5.633588762E-20
  1415.5    6.093147303E-20
  1416.5    6.501556880E-20
  1417.5    6.806388010E-20
  1418.5    6.901446207E-20
  1419.5    6.653843336E-20
  1420.5    6.059342770E-20
  1421.5    5.281632391E-20
  1422.5    4.508779828E-20
  1423.5    3.845283651E-20
  1424.5    3.316865351E-20
  1425.5    2.911113188E-20
  1426.5    2.605216804E-20
  1427.5    2.377640669E-20
  1428.5    2.211386448E-20
  1429.5    2.094092437E-20
  1430.5    2.017286308E-20
  1431.5    1.975613885E-20
  1432.5    1.966278739E-20
  1433.5    1.988733763E-20
  1434.5    2.044620048E-20
  1435.5    2.137951539E-20
  1436.5    2.275556249E-20
  1437.5    2.467777706E-20
  1438.5    2.729359429E-20
  1439.5    3.080139273E-20
  1440.5    3.544323793E-20
  1441.5    4.145022001E-20
  1442.5    4.886927686E-20
  1443.5    5.718361266E-20
  1444.5    6.483358905E-20
  1445.5    6.937623490E-20
  1446.5    6.913253726E-20
  1447.5    6.490381557E-20
  1448.5    5.920827268E-20
  1449.5    5.423906036E-20
  1450.5    5.102674196E-20
  1451.5    4.964844553E-20
  1452.5    4.948638206E-20
  1453.5    4.939632713E-20
  1454.5    4.826834592E-20
  1455.5    4.590638653E-20
  1456.5    4.312107459E-20
  1457.5    4.089555588E-20
  1458.5    3.977198573E-20
  1459.5    3.980827020E-20
  1460.5    4.075853224E-20
  1461.5    4.237032327E-20
  1462.5    4.472412568E-20
  1463.5    4.823296511E-20
  1464.5    5.319524532E-20
  1465.5    5.922130373E-20
  1466.5    6.478608216E-20
  1467.5    6.749589438E-20
  1468.5    6.570514288E-20
  1469.5    6.000338041E-20
  1470.5    5.242237792E-20
  1471.5    4.475849430E-20
  1472.5    3.799608035E-20
  1473.5    3.246651164E-20
  1474.5    2.809236526E-20
  1475.5    2.459989791E-20
  1476.5    2.170563986E-20
  1477.5    1.924195787E-20
  1478.5    1.715190183E-20
  1479.5    1.540846819E-20
  1480.5    1.397095484E-20
  1481.5    1.278781592E-20
  1482.5    1.180895011E-20
  1483.5    1.099198815E-20
  1484.5    1.030333140E-20
  1485.5    9.717009343E-21
  1486.5    9.213070024E-21
  1487.5    8.776132674E-21
  1488.5    8.394246603E-21
  1489.5    8.058035491E-21
  1490.5    7.760066998E-21
  1491.5    7.494389739E-21
  1492.5    7.256191767E-21
  1493.5    7.041546723E-21
  1494.5    6.847223404E-21
  1495.5    6.670541476E-21
  1496.5    6.509261084E-21
  1497.5    6.361497565E-21
  1498.5    6.225654955E-21
  1499.5    6.100373689E-21
  1500.5    5.984489122E-21
  1501.5    5.876998379E-21
  1502.5    5.777033663E-21
  1503.5    5.683840613E-21
  1504.5    5.596760651E-21
  1505.5    5.515216473E-21
  1506.5    5.438700089E-21
  1507.5    5.366762869E-21
  1508.5    5.299007254E-21
  1509.5    5.235079792E-21
  1510.5    5.174665277E-21
  1511.5    5.117481781E-21
  1512.5    5.063276439E-21
  1513.5    5.011821849E-21
  1514.5    4.962912987E-21
  1515.5    4.916364558E-21
  1516.5    4.872008709E-21
  1517.5    4.829693046E-21
  1518.5    4.789278923E-21
  1519.5    4.750639938E-21
  1520.5    4.713660630E-21
  1521.5    4.678235334E-21
  1522.5    4.644267172E-21
  1523.5    4.611667171E-21
  1524.5    4.580353481E-21
  1525.5    4.550250681E-21
  1526.5    4.521289169E-21
  1527.5    4.493404615E-21
  1528.5    4.466537477E-21
  1529.5    4.440632564E-21
  1530.5    4.415638655E-21
  1531.5    4.391508144E-21
  1532.5    4.368196736E-21
  1533.5    4.345663162E-21
  1534.5    4.323868925E-21
  1535.5    4.302778078E-21
  1536.5    4.282357014E-21
  1537.5    4.262574279E-21
  1538.5    4.243400405E-21
  1539.5    4.224807757E-21
  1540.5    4.206770389E-21
  1541.5    4.189263924E-21
  1542.5    4.172265430E-21
  1543.5    4.155753323E-21
  1544.5    4.139707262E-21
  1545.5    4.124108064E-21
  1546.5    4.108937626E-21
  1547.5    4.094178844E-21
  1548.5    4.079815550E-21
  1549.5    4.065832445E-21
  1550.5    4.052215046E-21
  1551.5    4.038949628E-21
  1552.5    4.026023175E-21
  1553.5    4.013423338E-21
  1554.5    4.001138391E-21
  1555.5    3.989157191E-21
  1556.5    3.977469141E-21
  1557.5    3.966064163E-21
  1558.5    3.954932658E-21
  1559.5    3.944065484E-21
  1560.5    3.933453926E-21
  1561.5    3.923089672E-21
  1562.5    3.912964791E-21
  1563.5    3.903071706E-21
  1564.5    3.893403183E-21
  1565.5    3.883952304E-21
  1566.5    3.874712453E-21
  1567.5    3.865677299E-21
  1568.5    3.856840782E-21
  1569.5    3.848197095E-21
  1570.5    3.839740675E-21
  1571.5    3.831466186E-21
  1572.5    3.823368513E-21
  1573.5    3.815442742E-21
  1574.5    3.807684160E-21
  1575.5    3.800088236E-21
  1576.5    3.792650618E-21
  1577.5    3.785367120E-21
  1578.5    3.778233719E-21
  1579.5    3.771246542E-21
  1580.5    3.764401860E-21
  1581.5    3.757696085E-21
  1582.5    3.751125757E-21
  1583.5    3.744687544E-21
  1584.5    3.738378234E-21
  1585.5    3.732194726E-21
  1586.5    3.726134033E-21
  1587.5    3.720193269E-21
  1588.5    3.714369647E-21
  1589.5    3.708660477E-21
  1590.5    3.703063160E-21
  1591.5    3.697575184E-21
  1592.5    3.692194120E-21
  1593.5    3.686917619E-21
  1594.5    3.681743409E-21
  1595.5    3.676669291E-21
  1596.5    3.671693137E-21
  1597.5    3.666812886E-21
  1598.5    3.662026541E-21
  1599.5    3.657332168E-21
  1600.5    3.652727894E-21
  1601.5    3.648211900E-21
  1602.5    3.643782426E-21
  1603.5    3.639437761E-21
  1604.5    3.635176248E-21
  1605.5    3.630996278E-21
  1606.5    3.626896288E-21
  1607.5    3.622874762E-21
  1608.5    3.618930226E-21
  1609.5    3.615061250E-21
  1610.5    3.611266442E-21
  1611.5    3.607544451E-21
  1612.5    3.603893964E-21
  1613.5    3.600313701E-21
  1614.5    3.596802421E-21
  1615.5    3.593358914E-21
  1616.5    3.589982003E-21
  1617.5    3.586670544E-21
  1618.5    3.583423421E-21
  1619.5    3.580239550E-21
  1620.5    3.577117872E-21
  1621.5    3.574057357E-21
  1622.5    3.571057004E-21
  1623.5    3.568115832E-21
  1624.5    3.565232890E-21
  1625.5    3.562407248E-21
  1626.5    3.559637999E-21
  1627.5    3.556924261E-21
  1628.5    3.554265170E-21
  1629.5    3.551659885E-21
  1630.5    3.549107587E-21
  1631.5    3.546607473E-21
  1632.5    3.544158761E-21
  1633.5    3.541760688E-21
  1634.5    3.539412508E-21
  1635.5    3.537113492E-21
  1636.5    3.534862930E-21
  1637.5    3.532660126E-21
  1638.5    3.530504400E-21
  1639.5    3.528395089E-21
  1640.5    3.526331544E-21
  1641.5    3.524313130E-21
  1642.5    3.522339226E-21
  1643.5    3.520409226E-21
  1644.5    3.518522536E-21
  1645.5    3.516678576E-21
  1646.5    3.514876777E-21
  1647.5    3.513116584E-21
  1648.5    3.511397452E-21
  1649.5    3.509718849E-21
  1650.5    3.508080254E-21
  1651.5    3.506481156E-21
  1652.5    3.504921055E-21
  1653.5    3.503399461E-21
  1654.5    3.501915895E-21
  1655.5    3.500469888E-21
  1656.5    3.499060978E-21
  1657.5    3.497688715E-21
  1658.5    3.496352658E-21
  1659.5    3.495052372E-21
  1660.5    3.493787433E-21
  1661.5    3.492557425E-21
  1662.5    3.491361939E-21
  1663.5    3.490200575E-21
  1664.5    3.489072942E-21
  1665.5    3.487978652E-21
  1666.5    3.486917330E-21
  1667.5    3.485888604E-21
  1668.5    3.484892112E-21
  1669.5    3.483927495E-21
  1670.5    3.482994404E-21
  1671.5    3.482092496E-21
  1672.5    3.481221433E-21
  1673.5    3.480380884E-21
  1674.5    3.479570524E-21
  1675.5    3.478790034E-21
  1676.5    3.478039100E-21
  1677.5    3.477317415E-21
  1678.5    3.476624677E-21
  1679.5    3.475960587E-21
  1680.5    3.475324856E-21
  1681.5    3.474717196E-21
  1682.5    3.474137325E-21
  1683.5    3.473584967E-21
  1684.5    3.473059851E-21
  1685.5    3.472561708E-21
  1686.5    3.472090277E-21
  1687.5    3.471645298E-21
  1688.5    3.471226519E-21
  1689.5    3.470833690E-21
  1690.5    3.470466565E-21
  1691.5    3.470124904E-21
  1692.5    3.469808469E-21
  1693.5    3.469517027E-21
  1694.5    3.469250348E-21
  1695.5    3.469008207E-21
  1696.5    3.468790382E-21
  1697.5    3.468596655E-21
  1698.5    3.468426810E-21
  1699.5    3.468280637E-21
  1700.5    3.468157927E-21
  1701.5    3.468058475E-21
  1702.5    3.467982081E-21
  1703.5    3.467928546E-21
  1704.5    3.467897676E-21
  1705.5    3.467889277E-21
  1706.5    3.467903161E-21
  1707.5    3.467939142E-21
  1708.5    3.467997037E-21
  1709.5    3.468076665E-21
  1710.5    3.468177850E-21
  1711.5    3.468300415E-21
  1712.5    3.468444188E-21
  1713.5    3.468609001E-21
  1714.5    3.468794687E-21
  1715.5    3.469001079E-21
  1716.5    3.469228018E-21
  1717.5    3.469475342E-21
  1718.5    3.469742896E-21
  1719.5    3.470030523E-21
  1720.5    3.470338072E-21
  1721.5    3.470665392E-21
  1722.5    3.471012335E-21
  1723.5    3.471378755E-21
  1724.5    3.471764508E-21
  1725.5    3.472169452E-21
  1726.5    3.472593449E-21
  1727.5    3.473036359E-21
  1728.5    3.473498048E-21
  1729.5    3.473978382E-21
  1730.5    3.474477229E-21
  1731.5    3.474994458E-21
  1732.5    3.475529943E-21
  1733.5    3.476083556E-21
  1734.5    3.476655174E-21
  1735.5    3.477244672E-21
  1736.5    3.477851932E-21
  1737.5    3.478476832E-21
  1738.5    3.479119256E-21
  1739.5    3.479779088E-21
  1740.5    3.480456213E-21
  1741.5    3.481150517E-21
  1742.5    3.481861891E-21
  1743.5    3.482590225E-21
  1744.5    3.483335409E-21
  1745.5    3.484097338E-21
  1746.5    3.484875906E-21
  1747.5    3.485671009E-21
  1748.5    3.486482545E-21
  1749.5    3.487310413E-21
  1750.5    3.488154513E-21
  1751.5    3.489014747E-21
  1752.5    3.489891017E-21
  1753.5    3.490783229E-21
  1754.5    3.491691287E-21
  1755.5    3.492615099E-21
  1756.5    3.493554572E-21
  1757.5    3.494509617E-21
  1758.5    3.495480142E-21
  1759.5    3.496466061E-21
  1760.5    3.497467286E-21
  1761.5    3.498483731E-21
  1762.5    3.499515311E-21
  1763.5    3.500561942E-21
  1764.5    3.501623542E-21
  1765.5    3.502700029E-21
  1766.5    3.503791323E-21
  1767.5    3.504897345E-21
  1768.5    3.506018015E-21
  1769.5    3.507153256E-21
  1770.5    3.508302993E-21
  1771.5    3.509467150E-21
  1772.5    3.510645652E-21
  1773.5    3.511838425E-21
  1774.5    3.513045398E-21
  1775.5    3.514266499E-21
  1776.5    3.515501657E-21
  1777.5    3.516750803E-21
  1778.5    3.518013867E-21
  1779.5    3.519290781E-21
  1780.5    3.520581479E-21
  1781.5    3.521885895E-21
  1782.5    3.523203962E-21
  1783.5    3.524535617E-21
  1784.5    3.525880795E-21
  1785.5    3.527239434E-21
  1786.5    3.528611472E-21
  1787.5    3.529996847E-21
  1788.5    3.531395499E-21
  1789.5    3.532807367E-21
  1790.5    3.534232394E-21
  1791.5    3.535670521E-21
  1792.5    3.537121689E-21
  1793.5    3.538585843E-21
  1794.5    3.540062926E-21
  1795.5    3.541552883E-21
  1796.5    3.543055660E-21
  1797.5    3.544571201E-21
  1798.5    3.546099455E-21
  1799.5    3.547640368E-21
  1800.5    3.549193888E-21
  1801.5    3.550759965E-21
  1802.5    3.552338547E-21
  1803.5    3.553929584E-21
  1804.5    3.555533027E-21
  1805.5    3.557148828E-21
  1806.5    3.558776938E-21
  1807.5    3.560417309E-21
  1808.5    3.562069895E-21
  1809.5    3.563734650E-21
  1810.5    3.565411527E-21
  1811.5    3.567100481E-21
  1812.5    3.568801469E-21
  1813.5    3.570514445E-21
  1814.5    3.572239366E-21
  1815.5    3.573976190E-21
  1816.5    3.575724874E-21
  1817.5    3.577485375E-21
  1818.5    3.579257654E-21
  1819.5    3.581041669E-21
  1820.5    3.582837380E-21
  1821.5    3.584644746E-21
  1822.5    3.586463729E-21
  1823.5    3.588294291E-21
  1824.5    3.590136392E-21
  1825.5    3.591989995E-21
  1826.5    3.593855063E-21
  1827.5    3.595731559E-21
  1828.5    3.597619446E-21
  1829.5    3.599518689E-21
  1830.5    3.601429253E-21
  1831.5    3.603351102E-21
  1832.5    3.605284201E-21
  1833.5    3.607228518E-21
  1834.5    3.609184018E-21
  1835.5    3.611150668E-21
  1836.5    3.613128436E-21
  1837.5    3.615117288E-21
  1838.5    3.617117194E-21
  1839.5    3.619128121E-21
  1840.5    3.621150040E-21
  1841.5    3.623182918E-21
  1842.5    3.625226726E-21
  1843.5    3.627281434E-21
  1844.5    3.629347013E-21
  1845.5    3.631423433E-21
  1846.5    3.633510666E-21
  1847.5    3.635608684E-21
  1848.5    3.637717458E-21
  1849.5    3.639836961E-21
  1850.5    3.641967167E-21
  1851.5    3.644108048E-21
  1852.5    3.646259577E-21
  1853.5    3.648421730E-21
  1854.5    3.650594479E-21
  1855.5    3.652777800E-21
  1856.5    3.654971668E-21
  1857.5    3.657176058E-21
  1858.5    3.659390946E-21
  1859.5    3.661616308E-21
  1860.5    3.663852120E-21
  1861.5    3.666098359E-21
  1862.5    3.668355002E-21
  1863.5    3.670622026E-21
  1864.5    3.672899409E-21
  1865.5    3.675187129E-21
  1866.5    3.677485164E-21
  1867.5    3.679793494E-21
  1868.5    3.682112096E-21
  1869.5    3.684440951E-21
  1870.5    3.686780037E-21
  1871.5    3.689129334E-21
  1872.5    3.691488824E-21
  1873.5    3.693858485E-21
  1874.5    3.696238300E-21
  1875.5    3.698628248E-21
  1876.5    3.701028312E-21
  1877.5    3.703438472E-21
  1878.5    3.705858712E-21
  1879.5    3.708289012E-21
  1880.5    3.710729356E-21
  1881.5    3.713179726E-21
  1882.5    3.715640105E-21
  1883.5    3.718110476E-21
  1884.5    3.720590824E-21
  1885.5    3.723081131E-21
  1886.5    3.725581382E-21
  1887.5    3.728091561E-21
  1888.5    3.730611653E-21
  1889.5    3.733141643E-21
  1890.5    3.735681515E-21
  1891.5    3.738231255E-21
  1892.5    3.740790849E-21
  1893.5    3.743360282E-21
  1894.5    3.745939541E-21
  1895.5    3.748528612E-21
  1896.5    3.751127482E-21
  1897.5    3.753736136E-21
  1898.5    3.756354564E-21
  1899.5    3.758982750E-21
  1900.5    3.761620685E-21
  1901.5    3.764268354E-21
  1902.5    3.766925746E-21
  1903.5    3.769592849E-21
  1904.5    3.772269652E-21
  1905.5    3.774956143E-21
  1906.5    3.777652311E-21
  1907.5    3.780358146E-21
  1908.5    3.783073636E-21
  1909.5    3.785798772E-21
  1910.5    3.788533542E-21
  1911.5    3.791277938E-21
  1912.5    3.794031949E-21
  1913.5    3.796795565E-21
  1914.5    3.799568777E-21
  1915.5    3.802351576E-21
  1916.5    3.805143954E-21
  1917.5    3.807945900E-21
  1918.5    3.810757408E-21
  1919.5    3.813578468E-21
  1920.5    3.816409071E-21
  1921.5    3.819249212E-21
  1922.5    3.822098880E-21
  1923.5    3.824958070E-21
  1924.5    3.827826773E-21
  1925.5    3.830704982E-21
  1926.5    3.833592691E-21
  1927.5    3.836489892E-21
  1928.5    3.839396580E-21
  1929.5    3.842312746E-21
  1930.5    3.845238387E-21
  1931.5    3.848173494E-21
  1932.5    3.851118063E-21
  1933.5    3.854072088E-21
  1934.5    3.857035563E-21
  1935.5    3.860008483E-21
  1936.5    3.862990842E-21
  1937.5    3.865982637E-21
  1938.5    3.868983862E-21
  1939.5    3.871994512E-21
  1940.5    3.875014583E-21
  1941.5    3.878044071E-21
  1942.5    3.881082972E-21
  1943.5    3.884131282E-21
  1944.5    3.887188996E-21
  1945.5    3.890256112E-21
  1946.5    3.893332627E-21
  1947.5    3.896418536E-21
  1948.5    3.899513837E-21
  1949.5    3.902618527E-21
  1950.5    3.905732603E-21
  1951.5    3.908856063E-21
  1952.5    3.911988904E-21
  1953.5    3.915131123E-21
  1954.5    3.918282720E-21
  1955.5    3.921443692E-21
  1956.5    3.924614037E-21
  1957.5    3.927793753E-21
  1958.5    3.930982840E-21
  1959.5    3.934181295E-21
  1960.5    3.937389118E-21
  1961.5    3.940606308E-21
  1962.5    3.943832864E-21
  1963.5    3.947068785E-21
  1964.5    3.950314071E-21
  1965.5    3.953568720E-21
  1966.5    3.956832734E-21
  1967.5    3.960106112E-21
  1968.5    3.963388854E-21
  1969.5    3.966680961E-21
  1970.5    3.969982432E-21
  1971.5    3.973293268E-21
  1972.5    3.976613470E-21
  1973.5    3.979943039E-21
  1974.5    3.983281975E-21
  1975.5    3.986630280E-21
  1976.5    3.989987956E-21
  1977.5    3.993355002E-21
  1978.5    3.996731421E-21
  1979.5    4.000117215E-21
  1980.5    4.003512385E-21
  1981.5    4.006916934E-21
  1982.5    4.010330863E-21
  1983.5    4.013754175E-21
  1984.5    4.017186871E-21
  1985.5    4.020628955E-21
  1986.5    4.024080430E-21
  1987.5    4.027541297E-21
  1988.5    4.031011560E-21
  1989.5    4.034491222E-21
  1990.5    4.037980286E-21
  1991.5    4.041478755E-21
  1992.5    4.044986633E-21
  1993.5    4.048503924E-21
  1994.5    4.052030631E-21
  1995.5    4.055566757E-21
  1996.5    4.059112308E-21
  1997.5    4.062667287E-21
  1998.5    4.066231698E-21
  1999.5    4.069805546E-21
  2000.5    4.073388835E-21
  2001.5    4.076981570E-21
  2002.5    4.080583756E-21
  2003.5    4.084195397E-21
  2004.5    4.087816499E-21
  2005.5    4.091447066E-21
  2006.5    4.095087104E-21
  2007.5    4.098736619E-21
  2008.5    4.102395615E-21
  2009.5    4.106064099E-21
  2010.5    4.109742077E-21
  2011.5    4.113429553E-21
  2012.5    4.117126535E-21
  2013.5    4.120833028E-21
  2014.5    4.124549039E-21
  2015.5    4.128274574E-21
  2016.5    4.132009640E-21
  2017.5    4.135754242E-21
  2018.5    4.139508389E-21
  2019.5    4.143272087E-21
  2020.5    4.147045342E-21
  2021.5    4.150828163E-21
  2022.5    4.154620556E-21
  2023.5    4.158422528E-21
  2024.5    4.162234088E-21
  2025.5    4.166055243E-21
  2026.5    4.169886000E-21
  2027.5    4.173726367E-21
  2028.5    4.177576353E-21
  2029.5    4.181435965E-21
  2030.5    4.185305212E-21
  2031.5    4.189184102E-21
  2032.5    4.193072644E-21
  2033.5    4.196970845E-21
  2034.5    4.200878715E-21
  2035.5    4.204796263E-21
  2036.5    4.208723497E-21
  2037.5    4.212660427E-21
  2038.5    4.216607061E-21
  2039.5    4.220563409E-21
  2040.5    4.224529480E-21
  2041.5    4.228505285E-21
  2042.5    4.232490831E-21
  2043.5    4.236486130E-21
  2044.5    4.240491191E-21
  2045.5    4.244506024E-21
  2046.5    4.248530638E-21
  2047.5    4.252565046E-21
  2048.5    4.256609255E-21
  2049.5    4.260663278E-21
  2050.5    4.264727124E-21
  2051.5    4.268800805E-21
  2052.5    4.272884330E-21
  2053.5    4.276977711E-21
  2054.5    4.281080960E-21
  2055.5    4.285194086E-21
  2056.5    4.289317101E-21
  2057.5    4.293450017E-21
  2058.5    4.297592845E-21
  2059.5    4.301745597E-21
  2060.5    4.305908283E-21
  2061.5    4.310080917E-21
  2062.5    4.314263510E-21
  2063.5    4.318456074E-21
  2064.5    4.322658621E-21
  2065.5    4.326871163E-21
  2066.5    4.331093713E-21
  2067.5    4.335326283E-21
  2068.5    4.339568886E-21
  2069.5    4.343821535E-21
  2070.5    4.348084241E-21
  2071.5    4.352357019E-21
  2072.5    4.356639881E-21
  2073.5    4.360932841E-21
  2074.5    4.365235911E-21
  2075.5    4.369549105E-21
  2076.5    4.373872437E-21
  2077.5    4.378205920E-21
  2078.5    4.382549567E-21
  2079.5    4.386903393E-21
  2080.5    4.391267412E-21
  2081.5    4.395641638E-21
  2082.5    4.400026084E-21
  2083.5    4.404420765E-21
  2084.5    4.408825695E-21
  2085.5    4.413240889E-21
  2086.5    4.417666362E-21
  2087.5    4.422102128E-21
  2088.5    4.426548202E-21
  2089.5    4.431004599E-21
  2090.5    4.435471334E-21
  2091.5    4.439948422E-21
  2092.5    4.444435879E-21
  2093.5    4.448933719E-21
  2094.5    4.453441959E-21
  2095.5    4.457960613E-21
  2096.5    4.462489699E-21
  2097.5    4.467029231E-21
  2098.5    4.471579225E-21
  2099.5    4.476139697E-21
  2100.5    4.480710665E-21
  2101.5    4.485292143E-21
  2102.5    4.489884149E-21
  2103.5    4.494486698E-21
  2104.5    4.499099808E-21
  2105.5    4.503723495E-21
  2106.5    4.508357777E-21
  2107.5    4.513002669E-21
  2108.5    4.517658189E-21
  2109.5    4.522324355E-21
  2110.5    4.527001183E-21
  2111.5    4.531688691E-21
  2112.5    4.536386897E-21
  2113.5    4.541095818E-21
  2114.5    4.545815472E-21
  2115.5    4.550545876E-21
  2116.5    4.555287050E-21
  2117.5    4.560039010E-21
  2118.5    4.564801775E-21
  2119.5    4.569575364E-21
  2120.5    4.574359794E-21
  2121.5    4.579155085E-21
  2122.5    4.583961255E-21
  2123.5    4.588778323E-21
  2124.5    4.593606307E-21
  2125.5    4.598445227E-21
  2126.5    4.603295102E-21
  2127.5    4.608155951E-21
  2128.5    4.613027794E-21
  2129.5    4.617910649E-21
  2130.5    4.622804538E-21
  2131.5    4.627709478E-21
  2132.5    4.632625490E-21
  2133.5    4.637552595E-21
  2134.5    4.642490811E-21
  2135.5    4.647440160E-21
  2136.5    4.652400661E-21
  2137.5    4.657372336E-21
  2138.5    4.662355203E-21
  2139.5    4.667349285E-21
  2140.5    4.672354602E-21
  2141.5    4.677371174E-21
  2142.5    4.682399023E-21
  2143.5    4.687438171E-21
  2144.5    4.692488637E-21
  2145.5    4.697550443E-21
  2146.5    4.702623612E-21
  2147.5    4.707708164E-21
  2148.5    4.712804122E-21
  2149.5    4.717911506E-21
  2150.5    4.723030340E-21
  2151.5    4.728160645E-21
  2152.5    4.733302443E-21
  2153.5    4.738455757E-21
  2154.5    4.743620609E-21
  2155.5    4.748797021E-21
  2156.5    4.753985017E-21
  2157.5    4.759184619E-21
  2158.5    4.764395850E-21
  2159.5    4.769618734E-21
  2160.5    4.774853292E-21
  2161.5    4.780099549E-21
  2162.5    4.785357529E-21
  2163.5    4.790627254E-21
  2164.5    4.795908748E-21
  2165.5    4.801202035E-21
  2166.5    4.806507139E-21
  2167.5    4.811824084E-21
  2168.5    4.817152895E-21
  2169.5    4.822493595E-21
  2170.5    4.827846209E-21
  2171.5    4.833210761E-21
  2172.5    4.838587277E-21
  2173.5    4.843975780E-21
  2174.5    4.849376297E-21
  2175.5    4.854788852E-21
  2176.5    4.860213469E-21
  2177.5    4.865650176E-21
  2178.5    4.871098996E-21
  2179.5    4.876559955E-21
  2180.5    4.882033081E-21
  2181.5    4.887518397E-21
  2182.5    4.893015930E-21
  2183.5    4.898525706E-21
  2184.5    4.904047752E-21
  2185.5    4.909582094E-21
  2186.5    4.915128758E-21
  2187.5    4.920687771E-21
  2188.5    4.926259159E-21
  2189.5    4.931842950E-21
  2190.5    4.937439171E-21
  2191.5    4.943047849E-21
  2192.5    4.948669010E-21
  2193.5    4.954302684E-21
  2194.5    4.959948896E-21
  2195.5    4.965607675E-21
  2196.5    4.971279049E-21
  2197.5    4.976963046E-21
  2198.5    4.982659694E-21
  2199.5    4.988369020E-21
  2200.5    4.994091054E-21
  2201.5    4.999825825E-21
  2202.5    5.005573359E-21
  2203.5    5.011333688E-21
  2204.5    5.017106839E-21
  2205.5    5.022892841E-21
  2206.5    5.028691724E-21
  2207.5    5.034503518E-21
  2208.5    5.040328251E-21
  2209.5    5.046165954E-21
  2210.5    5.052016656E-21
  2211.5    5.057880388E-21
  2212.5    5.063757178E-21
  2213.5    5.069647058E-21
  2214.5    5.075550059E-21
  2215.5    5.081466209E-21
  2216.5    5.087395541E-21
  2217.5    5.093338085E-21
  2218.5    5.099293872E-21
  2219.5    5.105262934E-21
  2220.5    5.111245300E-21
  2221.5    5.117241004E-21
  2222.5    5.123250076E-21
  2223.5    5.129272549E-21
  2224.5    5.135308453E-21
  2225.5    5.141357822E-21
  2226.5    5.147420687E-21
  2227.5    5.153497081E-21
  2228.5    5.159587036E-21
  2229.5    5.165690584E-21
  2230.5    5.171807760E-21
  2231.5    5.177938595E-21
  2232.5    5.184083123E-21
  2233.5    5.190241377E-21
  2234.5    5.196413390E-21
  2235.5    5.202599197E-21
  2236.5    5.208798830E-21
  2237.5    5.215012324E-21
  2238.5    5.221239713E-21
  2239.5    5.227481031E-21
  2240.5    5.233736312E-21
  2241.5    5.240005592E-21
  2242.5    5.246288904E-21
  2243.5    5.252586284E-21
  2244.5    5.258897766E-21
  2245.5    5.265223387E-21
  2246.5    5.271563181E-21
  2247.5    5.277917183E-21
  2248.5    5.284285431E-21
  2249.5    5.290667958E-21
  2250.5    5.297064803E-21
  2251.5    5.303475999E-21
  2252.5    5.309901586E-21
  2253.5    5.316341597E-21
  2254.5    5.322796072E-21
  2255.5    5.329265045E-21
  2256.5    5.335748556E-21
  2257.5    5.342246639E-21
  2258.5    5.348759334E-21
  2259.5    5.355286678E-21
  2260.5    5.361828709E-21
  2261.5    5.368385463E-21
  2262.5    5.374956981E-21
  2263.5    5.381543300E-21
  2264.5    5.388144458E-21
  2265.5    5.394760494E-21
  2266.5    5.401391447E-21
  2267.5    5.408037357E-21
  2268.5    5.414698262E-21
  2269.5    5.421374202E-21
  2270.5    5.428065216E-21
  2271.5    5.434771344E-21
  2272.5    5.441492626E-21
  2273.5    5.448229103E-21
  2274.5    5.454980814E-21
  2275.5    5.461747801E-21
  2276.5    5.468530104E-21
  2277.5    5.475327763E-21
  2278.5    5.482140821E-21
  2279.5    5.488969318E-21
  2280.5    5.495813296E-21
  2281.5    5.502672796E-21
  2282.5    5.509547861E-21
  2283.5    5.516438532E-21
  2284.5    5.523344853E-21
  2285.5    5.530266864E-21
  2286.5    5.537204610E-21
  2287.5    5.544158133E-21
  2288.5    5.551127476E-21
  2289.5    5.558112682E-21
  2290.5    5.565113795E-21
  2291.5    5.572130859E-21
  2292.5    5.579163917E-21
  2293.5    5.586213014E-21
  2294.5    5.593278194E-21
  2295.5    5.600359502E-21
  2296.5    5.607456982E-21
  2297.5    5.614570679E-21
  2298.5    5.621700639E-21
  2299.5    5.628846907E-21
  2300.5    5.636009528E-21
  2301.5    5.643188549E-21
  2302.5    5.650384015E-21
  2303.5    5.657595973E-21
  2304.5    5.664824469E-21
  2305.5    5.672069550E-21
  2306.5    5.679331264E-21
  2307.5    5.686609656E-21
  2308.5    5.693904774E-21
  2309.5    5.701216667E-21
  2310.5    5.708545382E-21
  2311.5    5.715890966E-21
  2312.5    5.723253469E-21
  2313.5    5.730632939E-21
  2314.5    5.738029424E-21
  2315.5    5.745442974E-21
  2316.5    5.752873638E-21
  2317.5    5.760321465E-21
  2318.5    5.767786506E-21
  2319.5    5.775268809E-21
  2320.5    5.782768426E-21
  2321.5    5.790285406E-21
  2322.5    5.797819800E-21
  2323.5    5.805371660E-21
  2324.5    5.812941037E-21
  2325.5    5.820527981E-21
  2326.5    5.828132545E-21
  2327.5    5.835754780E-21
  2328.5    5.843394739E-21
  2329.5    5.851052474E-21
  2330.5    5.858728037E-21
  2331.5    5.866421483E-21
  2332.5    5.874132863E-21
  2333.5    5.881862232E-21
  2334.5    5.889609643E-21
  2335.5    5.897375149E-21
  2336.5    5.905158807E-21
  2337.5    5.912960669E-21
  2338.5    5.920780790E-21
  2339.5    5.928619227E-21
  2340.5    5.936476033E-21
  2341.5    5.944351265E-21
  2342.5    5.952244978E-21
  2343.5    5.960157229E-21
  2344.5    5.968088074E-21
  2345.5    5.976037570E-21
  2346.5    5.984005773E-21
  2347.5    5.991992741E-21
  2348.5    5.999998532E-21
  2349.5    6.008023203E-21
  2350.5    6.016066813E-21
  2351.5    6.024129420E-21
  2352.5    6.032211082E-21
  2353.5    6.040311859E-21
  2354.5    6.048431809E-21
  2355.5    6.056570993E-21
  2356.5    6.064729471E-21
  2357.5    6.072907302E-21
  2358.5    6.081104547E-21
  2359.5    6.089321267E-21
  2360.5    6.097557523E-21
  2361.5    6.105813376E-21
  2362.5    6.114088888E-21
  2363.5    6.122384121E-21
  2364.5    6.130699138E-21
  2365.5    6.139034001E-21
  2366.5    6.147388773E-21
  2367.5    6.155763517E-21
  2368.5    6.164158297E-21
  2369.5    6.172573178E-21
  2370.5    6.181008222E-21
  2371.5    6.189463495E-21
  2372.5    6.197939063E-21
  2373.5    6.206434989E-21
  2374.5    6.214951340E-21
  2375.5    6.223488181E-21
  2376.5    6.232045579E-21
  2377.5    6.240623601E-21
  2378.5    6.249222313E-21
  2379.5    6.257841783E-21
  2380.5    6.266482078E-21
  2381.5    6.275143267E-21
  2382.5    6.283825418E-21
  2383.5    6.292528599E-21
  2384.5    6.301252880E-21
  2385.5    6.309998330E-21
  2386.5    6.318765019E-21
  2387.5    6.327553017E-21
  2388.5    6.336362394E-21
  2389.5    6.345193222E-21
  2390.5    6.354045572E-21
  2391.5    6.362919515E-21
  2392.5    6.371815124E-21
  2393.5    6.380732471E-21
  2394.5    6.389671628E-21
  2395.5    6.398632669E-21
  2396.5    6.407615668E-21
  2397.5    6.416620699E-21
  2398.5    6.425647835E-21
  2399.5    6.434697152E-21
  2400.5    6.443768724E-21
  2401.5    6.452862629E-21
  2402.5    6.461978940E-21
  2403.5    6.471117735E-21
  2404.5    6.480279091E-21
  2405.5    6.489463084E-21
  2406.5    6.498669793E-21
  2407.5    6.507899295E-21
  2408.5    6.517151669E-21
  2409.5    6.526426994E-21
  2410.5    6.535725349E-21
  2411.5    6.545046814E-21
  2412.5    6.554391470E-21
  2413.5    6.563759396E-21
  2414.5    6.573150673E-21
  2415.5    6.582565385E-21
  2416.5    6.592003611E-21
  2417.5    6.601465436E-21
  2418.5    6.610950941E-21
  2419.5    6.620460210E-21
  2420.5    6.629993327E-21
  2421.5    6.639550376E-21
  2422.5    6.649131442E-21
  2423.5    6.658736610E-21
  2424.5    6.668365967E-21
  2425.5    6.678019597E-21
  2426.5    6.687697587E-21
  2427.5    6.697400026E-21
  2428.5    6.707127000E-21
  2429.5    6.716878598E-21
  2430.5    6.726654908E-21
  2431.5    6.736456019E-21
  2432.5    6.746282022E-21
  2433.5    6.756133006E-21
  2434.5    6.766009062E-21
  2435.5    6.775910280E-21
  2436.5    6.785836754E-21
  2437.5    6.795788575E-21
  2438.5    6.805765835E-21
  2439.5    6.815768629E-21
  2440.5    6.825797050E-21
  2441.5    6.835851192E-21
  2442.5    6.845931151E-21
  2443.5    6.856037021E-21
  2444.5    6.866168900E-21
  2445.5    6.876326883E-21
  2446.5    6.886511067E-21
  2447.5    6.896721552E-21
  2448.5    6.906958434E-21
  2449.5    6.917221812E-21
  2450.5    6.927511787E-21
  2451.5    6.937828458E-21
  2452.5    6.948171927E-21
  2453.5    6.958542293E-21
  2454.5    6.968939660E-21
  2455.5    6.979364129E-21
  2456.5    6.989815804E-21
  2457.5    7.000294788E-21
  2458.5    7.010801186E-21
  2459.5    7.021335103E-21
  2460.5    7.031896644E-21
  2461.5    7.042485916E-21
  2462.5    7.053103025E-21
  2463.5    7.063748079E-21
  2464.5    7.074421187E-21
  2465.5    7.085122456E-21
  2466.5    7.095851997E-21
  2467.5    7.106609920E-21
  2468.5    7.117396336E-21
  2469.5    7.128211356E-21
  2470.5    7.139055092E-21
  2471.5    7.149927658E-21
  2472.5    7.160829166E-21
  2473.5    7.171759733E-21
  2474.5    7.182719471E-21
  2475.5    7.193708498E-21
  2476.5    7.204726930E-21
  2477.5    7.215774883E-21
  2478.5    7.226852477E-21
  2479.5    7.237959830E-21
  2480.5    7.249097060E-21
  2481.5    7.260264290E-21
  2482.5    7.271461638E-21
  2483.5    7.282689228E-21
  2484.5    7.293947182E-21
  2485.5    7.305235623E-21
  2486.5    7.316554675E-21
  2487.5    7.327904463E-21
  2488.5    7.339285113E-21
  2489.5    7.350696752E-21
  2490.5    7.362139507E-21
  2491.5    7.373613506E-21
  2492.5    7.385118878E-21
  2493.5    7.396655753E-21
  2494.5    7.408224261E-21
  2495.5    7.419824536E-21
  2496.5    7.431456708E-21
  2497.5    7.443120911E-21
  2498.5    7.454817280E-21
  2499.5    7.466545949E-21
  2500.5    7.478307055E-21
  2501.5    7.490100734E-21
  2502.5    7.501927125E-21
  2503.5    7.513786366E-21
  2504.5    7.525678596E-21
  2505.5    7.537603957E-21
  2506.5    7.549562591E-21
  2507.5    7.561554639E-21
  2508.5    7.573580245E-21
  2509.5    7.585639553E-21
  2510.5    7.597732711E-21
  2511.5    7.609859862E-21
  2512.5    7.622021156E-21
  2513.5    7.634216741E-21
  2514.5    7.646446766E-21
  2515.5    7.658711382E-21
  2516.5    7.671010741E-21
  2517.5    7.683344995E-21
  2518.5    7.695714297E-21
  2519.5    7.708118804E-21
  2520.5    7.720558671E-21
  2521.5    7.733034054E-21
  2522.5    7.745545112E-21
  2523.5    7.758092005E-21
  2524.5    7.770674892E-21
  2525.5    7.783293936E-21
  2526.5    7.795949298E-21
  2527.5    7.808641143E-21
  2528.5    7.821369636E-21
  2529.5    7.834134943E-21
  2530.5    7.846937232E-21
  2531.5    7.859776671E-21
  2532.5    7.872653430E-21
  2533.5    7.885567680E-21
  2534.5    7.898519593E-21
  2535.5    7.911509344E-21
  2536.5    7.924537107E-21
  2537.5    7.937603058E-21
  2538.5    7.950707375E-21
  2539.5    7.963850237E-21
  2540.5    7.977031823E-21
  2541.5    7.990252316E-21
  2542.5    8.003511899E-21
  2543.5    8.016810754E-21
  2544.5    8.030149069E-21
  2545.5    8.043527031E-21
  2546.5    8.056944826E-21
  2547.5    8.070402647E-21
  2548.5    8.083900683E-21
  2549.5    8.097439128E-21
  2550.5    8.111018176E-21
  2551.5    8.124638023E-21
  2552.5    8.138298867E-21
  2553.5    8.152000905E-21
  2554.5    8.165744338E-21
  2555.5    8.179529369E-21
  2556.5    8.193356200E-21
  2557.5    8.207225038E-21
  2558.5    8.221136088E-21
  2559.5    8.235089559E-21
  2560.5    8.249085661E-21
  2561.5    8.263124606E-21
  2562.5    8.277206607E-21
  2563.5    8.291331879E-21
  2564.5    8.305500639E-21
  2565.5    8.319713105E-21
  2566.5    8.333969499E-21
  2567.5    8.348270041E-21
  2568.5    8.362614956E-21
  2569.5    8.377004470E-21
  2570.5    8.391438809E-21
  2571.5    8.405918204E-21
  2572.5    8.420442886E-21
  2573.5    8.435013088E-21
  2574.5    8.449629045E-21
  2575.5    8.464290995E-21
  2576.5    8.478999176E-21
  2577.5    8.493753829E-21
  2578.5    8.508555198E-21
  2579.5    8.523403528E-21
  2580.5    8.538299066E-21
  2581.5    8.553242061E-21
  2582.5    8.568232764E-21
  2583.5    8.583271430E-21
  2584.5    8.598358314E-21
  2585.5    8.613493674E-21
  2586.5    8.628677771E-21
  2587.5    8.643910865E-21
  2588.5    8.659193224E-21
  2589.5    8.674525112E-21
  2590.5    8.689906800E-21
  2591.5    8.705338559E-21
  2592.5    8.720820664E-21
  2593.5    8.736353390E-21
  2594.5    8.751937018E-21
  2595.5    8.767571827E-21
  2596.5    8.783258103E-21
  2597.5    8.798996131E-21
  2598.5    8.814786201E-21
  2599.5    8.830628604E-21
  2600.5    8.846523634E-21
  2601.5    8.862471589E-21
  2602.5    8.878472768E-21
  2603.5    8.894527473E-21
  2604.5    8.910636010E-21
  2605.5    8.926798687E-21
  2606.5    8.943015813E-21
  2607.5    8.959287704E-21
  2608.5    8.975614675E-21
  2609.5    8.991997046E-21
  2610.5    9.008435140E-21
  2611.5    9.024929281E-21
  2612.5    9.041479799E-21
  2613.5    9.058087026E-21
  2614.5    9.074751295E-21
  2615.5    9.091472946E-21
  2616.5    9.108252319E-21
  2617.5    9.125089759E-21
  2618.5    9.141985615E-21
  2619.5    9.158940236E-21
  2620.5    9.175953977E-21
  2621.5    9.193027198E-21
  2622.5    9.210160259E-21
  2623.5    9.227353525E-21
  2624.5    9.244607365E-21
  2625.5    9.261922151E-21
  2626.5    9.279298260E-21
  2627.5    9.296736071E-21
  2628.5    9.314235968E-21
  2629.5    9.331798338E-21
  2630.5    9.349423572E-21
  2631.5    9.367112066E-21
  2632.5    9.384864218E-21
  2633.5    9.402680433E-21
  2634.5    9.420561116E-21
  2635.5    9.438506681E-21
  2636.5    9.456517543E-21
  2637.5    9.474594121E-21
  2638.5    9.492736841E-21
  2639.5    9.510946131E-21
  2640.5    9.529222424E-21
  2641.5    9.547566158E-21
  2642.5    9.565977776E-21
  2643.5    9.584457725E-21
  2644.5    9.603006456E-21
  2645.5    9.621624427E-21
  2646.5    9.640312098E-21
  2647.5    9.659069937E-21
  2648.5    9.677898414E-21
  2649.5    9.696798007E-21
  2650.5    9.715769196E-21
  2651.5    9.734812470E-21
  2652.5    9.753928319E-21
  2653.5    9.773117243E-21
  2654.5    9.792379743E-21
  2655.5    9.811716329E-21
  2656.5    9.831127515E-21
  2657.5    9.850613821E-21
  2658.5    9.870175774E-21
  2659.5    9.889813903E-21
  2660.5    9.909528748E-21
  2661.5    9.929320853E-21
  2662.5    9.949190767E-21
  2663.5    9.969139046E-21
  2664.5    9.989166253E-21
  2665.5    1.000927296E-20
  2666.5    1.002945973E-20
  2667.5    1.004972717E-20
  2668.5    1.007007584E-20
  2669.5    1.009050636E-20
  2670.5    1.011101932E-20
  2671.5    1.013161533E-20
  2672.5    1.015229502E-20
  2673.5    1.017305899E-20
  2674.5    1.019390790E-20
  2675.5    1.021484237E-20
  2676.5    1.023586305E-20
  2677.5    1.025697060E-20
  2678.5    1.027816569E-20
  2679.5    1.029944897E-20
  2680.5    1.032082114E-20
  2681.5    1.034228287E-20
  2682.5    1.036383487E-20
  2683.5    1.038547784E-20
  2684.5    1.040721249E-20
  2685.5    1.042903954E-20
  2686.5    1.045095973E-20
  2687.5    1.047297379E-20
  2688.5    1.049508248E-20
  2689.5    1.051728655E-20
  2690.5    1.053958678E-20
  2691.5    1.056198393E-20
  2692.5    1.058447881E-20
  2693.5    1.060707220E-20
  2694.5    1.062976492E-20
  2695.5    1.065255778E-20
  2696.5    1.067545162E-20
  2697.5    1.069844728E-20
  2698.5    1.072154560E-20
  2699.5    1.074474746E-20
  2700.5    1.076805373E-20
  2701.5    1.079146528E-20
  2702.5    1.081498303E-20
  2703.5    1.083860787E-20
  2704.5    1.086234074E-20
  2705.5    1.088618257E-20
  2706.5    1.091013430E-20
  2707.5    1.093419690E-20
  2708.5    1.095837134E-20
  2709.5    1.098265860E-20
  2710.5    1.100705968E-20
  2711.5    1.103157561E-20
  2712.5    1.105620741E-20
  2713.5    1.108095612E-20
  2714.5    1.110582279E-20
  2715.5    1.113080851E-20
  2716.5    1.115591436E-20
  2717.5    1.118114144E-20
  2718.5    1.120649088E-20
  2719.5    1.123196379E-20
  2720.5    1.125756135E-20
  2721.5    1.128328472E-20
  2722.5    1.130913507E-20
  2723.5    1.133511362E-20
  2724.5    1.136122158E-20
  2725.5    1.138746019E-20
  2726.5    1.141383071E-20
  2727.5    1.144033441E-20
  2728.5    1.146697259E-20
  2729.5    1.149374656E-20
  2730.5    1.152065765E-20
  2731.5    1.154770722E-20
  2732.5    1.157489664E-20
  2733.5    1.160222730E-20
  2734.5    1.162970063E-20
  2735.5    1.165731806E-20
  2736.5    1.168508105E-20
  2737.5    1.171299108E-20
  2738.5    1.174104966E-20
  2739.5    1.176925832E-20
  2740.5    1.179761862E-20
  2741.5    1.182613213E-20
  2742.5    1.185480046E-20
  2743.5    1.188362524E-20
  2744.5    1.191260812E-20
  2745.5    1.194175079E-20
  2746.5    1.197105495E-20
  2747.5    1.200052234E-20
  2748.5    1.203015473E-20
  2749.5    1.205995392E-20
  2750.5    1.208992173E-20
  2751.5    1.212006000E-20
  2752.5    1.215037064E-20
  2753.5    1.218085556E-20
  2754.5    1.221151671E-20
  2755.5    1.224235606E-20
  2756.5    1.227337564E-20
  2757.5    1.230457750E-20
  2758.5    1.233596373E-20
  2759.5    1.236753644E-20
  2760.5    1.239929779E-20
  2761.5    1.243124999E-20
  2762.5    1.246339526E-20
  2763.5    1.249573588E-20
  2764.5    1.252827417E-20
  2765.5    1.256101248E-20
  2766.5    1.259395321E-20
  2767.5    1.262709880E-20
  2768.5    1.266045172E-20
  2769.5    1.269401452E-20
  2770.5    1.272778977E-20
  2771.5    1.276178009E-20
  2772.5    1.279598815E-20
  2773.5    1.283041667E-20
  2774.5    1.286506843E-20
  2775.5    1.289994623E-20
  2776.5    1.293505297E-20
  2777.5    1.297039156E-20
  2778.5    1.300596500E-20
  2779.5    1.304177632E-20
  2780.5    1.307782863E-20
  2781.5    1.311412508E-20
  2782.5    1.315066890E-20
  2783.5    1.318746336E-20
  2784.5    1.322451182E-20
  2785.5    1.326181769E-20
  2786.5    1.329938445E-20
  2787.5    1.333721564E-20
  2788.5    1.337531490E-20
  2789.5    1.341368591E-20
  2790.5    1.345233243E-20
  2791.5    1.349125833E-20
  2792.5    1.353046751E-20
  2793.5    1.356996397E-20
  2794.5    1.360975182E-20
  2795.5    1.364983520E-20
  2796.5    1.369021839E-20
  2797.5    1.373090573E-20
  2798.5    1.377190165E-20
  2799.5    1.381321068E-20
  2800.5    1.385483747E-20
  2801.5    1.389678672E-20
  2802.5    1.393906328E-20
  2803.5    1.398167207E-20
  2804.5    1.402461813E-20
  2805.5    1.406790663E-20
  2806.5    1.411154282E-20
  2807.5    1.415553208E-20
  2808.5    1.419987992E-20
  2809.5    1.424459197E-20
  2810.5    1.428967397E-20
  2811.5    1.433513181E-20
  2812.5    1.438097150E-20
  2813.5    1.442719921E-20
  2814.5    1.447382123E-20
  2815.5    1.452084400E-20
  2816.5    1.456827411E-20
  2817.5    1.461611833E-20
  2818.5    1.466438355E-20
  2819.5    1.471307686E-20
  2820.5    1.476220549E-20
  2821.5    1.481177686E-20
  2822.5    1.486179858E-20
  2823.5    1.491227842E-20
  2824.5    1.496322437E-20
  2825.5    1.501464460E-20
  2826.5    1.506654747E-20
  2827.5    1.511894158E-20
  2828.5    1.517183574E-20
  2829.5    1.522523896E-20
  2830.5    1.527916051E-20
  2831.5    1.533360988E-20
  2832.5    1.538859680E-20
  2833.5    1.544413129E-20
  2834.5    1.550022359E-20
  2835.5    1.555688423E-20
  2836.5    1.561412402E-20
  2837.5    1.567195407E-20
  2838.5    1.573038577E-20
  2839.5    1.578943083E-20
  2840.5    1.584910128E-20
  2841.5    1.590940948E-20
  2842.5    1.597036814E-20
  2843.5    1.603199032E-20
  2844.5    1.609428945E-20
  2845.5    1.615727933E-20
  2846.5    1.622097418E-20
  2847.5    1.628538862E-20
  2848.5    1.635053767E-20
  2849.5    1.641643684E-20
  2850.5    1.648310205E-20
  2851.5    1.655054971E-20
  2852.5    1.661879675E-20
  2853.5    1.668786056E-20
  2854.5    1.675775912E-20
  2855.5    1.682851090E-20
  2856.5    1.690013500E-20
  2857.5    1.697265107E-20
  2858.5    1.704607942E-20
  2859.5    1.712044099E-20
  2860.5    1.719575737E-20
  2861.5    1.727205088E-20
  2862.5    1.734934456E-20
  2863.5    1.742766221E-20
  2864.5    1.750702841E-20
  2865.5    1.758746858E-20
  2866.5    1.766900900E-20
  2867.5    1.775167683E-20
  2868.5    1.783550021E-20
  2869.5    1.792050822E-20
  2870.5    1.800673097E-20
  2871.5    1.809419968E-20
  2872.5    1.818294663E-20
  2873.5    1.827300534E-20
  2874.5    1.836441050E-20
  2875.5    1.845719813E-20
  2876.5    1.855140558E-20
  2877.5    1.864707162E-20
  2878.5    1.874423651E-20
  2879.5    1.884294205E-20
  2880.5    1.894323172E-20
  2881.5    1.904515069E-20
  2882.5    1.914874595E-20
  2883.5    1.925406641E-20
  2884.5    1.936116298E-20
  2885.5    1.947008869E-20
  2886.5    1.958089881E-20
  2887.5    1.969365097E-20
  2888.5    1.980840530E-20
  2889.5    1.992522456E-20
  2890.5    2.004417428E-20
  2891.5    2.016532298E-20
  2892.5    2.028874228E-20
  2893.5    2.041450715E-20
  2894.5    2.054269605E-20
  2895.5    2.067339121E-20
  2896.5    2.080667883E-20
  2897.5    2.094264939E-20
  2898.5    2.108139784E-20
  2899.5    2.122302398E-20
  2900.5    2.136763279E-20
  2901.5    2.151533471E-20
  2902.5    2.166624613E-20
  2903.5    2.182048975E-20
  2904.5    2.197819505E-20
  2905.5    2.213949882E-20
  2906.5    2.230454570E-20
  2907.5    2.247348880E-20
  2908.5    2.264649038E-20
  2909.5    2.282372254E-20
  2910.5    2.300536811E-20
  2911.5    2.319162149E-20
  2912.5    2.338268969E-20
  2913.5    2.357879342E-20
  2914.5    2.378016834E-20
  2915.5    2.398706643E-20
  2916.5    2.419975753E-20
  2917.5    2.441853108E-20
  2918.5    2.464369806E-20
  2919.5    2.487559317E-20
  2920.5    2.511457731E-20
  2921.5    2.536104040E-20
  2922.5    2.561540454E-20
  2923.5    2.587812764E-20
  2924.5    2.614970761E-20
  2925.5    2.643068711E-20
  2926.5    2.672165906E-20
  2927.5    2.702327296E-20
  2928.5    2.733624233E-20
  2929.5    2.766135329E-20
  2930.5    2.799947466E-20
  2931.5    2.835156981E-20
  2932.5    2.871871074E-20
  2933.5    2.910209474E-20
  2934.5    2.950306444E-20
  2935.5    2.992313178E-20
  2936.5    3.036400718E-20
  2937.5    3.082763507E-20
  2938.5    3.131623756E-20
  2939.5    3.183236857E-20
  2940.5    3.237898147E-20
  2941.5    3.295951442E-20
  2942.5    3.357799915E-20
  2943.5    3.423920091E-20
  2944.5    3.494880063E-20
  2945.5    3.571363415E-20
  2946.5    3.654200925E-20
  2947.5    3.744412751E-20
  2948.5    3.843264362E-20
  2949.5    3.952339081E-20
  2950.5    4.073626469E-20
  2951.5    4.209612647E-20
  2952.5    4.363322438E-20
  2953.5    4.538186458E-20
  2954.5    4.737520981E-20
  2955.5    4.963584913E-20
  2956.5    5.217152430E-20
  2957.5    5.499514443E-20
  2958.5    5.816729945E-20
  2959.5    6.183183191E-20
  2960.5    6.622513595E-20
  2961.5    7.164422375E-20
  2962.5    7.838027547E-20
  2963.5    8.661597900E-20
  2964.5    9.624713287E-20
  2965.5    1.067189044E-19
  2966.5    1.172688837E-19
  2967.5    1.276898197E-19
  2968.5    1.385220557E-19
  2969.5    1.500557883E-19
  2970.5    1.618100426E-19
  2971.5    1.736615005E-19
  2972.5    1.866323552E-19
  2973.5    2.011400177E-19
  2974.5    2.143613523E-19
  2975.5    2.202778898E-19
  2976.5    2.143144980E-19
  2977.5    1.982227777E-19
  2978.5    1.782751074E-19
  2979.5    1.599231023E-19
  2980.5    1.456204918E-19
  2981.5    1.355432125E-19
  2982.5    1.286166228E-19
  2983.5    1.231851094E-19
  2984.5    1.178323506E-19
  2985.5    1.122065042E-19
  2986.5    1.068787582E-19
  2987.5    1.024955236E-19
  2988.5    9.933133056E-20
  2989.5    9.736060399E-20
  2990.5    9.643853180E-20
  2991.5    9.640883304E-20
  2992.5    9.714359780E-20
  2993.5    9.855089812E-20
  2994.5    1.005715241E-19
  2995.5    1.031736591E-19
  2996.5    1.063483903E-19
  2997.5    1.101067324E-19
  2998.5    1.144781604E-19
  2999.5    1.195105265E-19
