# Supplementary material for: Modeling Radiative Efficiency across Fluorinated Molecules: Bridging Chemistry and Climate Policy for Global Warming Potential Estimations
Source: Environ Sci Technol. 2026 Feb 16;60(8):6188–202. doi: 10.1021/acs.est.5c16501 (PMC12961741; doi:10.1021/acs.est.5c16501)
Supplement: Supplementary file 1 [file es5c16501_si_001.zip › Supporting.Information/CFM2025.Table1/HFAlcohols/Trifluoroethanol/cross-section_1.dat]

0.5	1.2286386997285123E-021
1.5	1.2327527172538623E-021
2.5	1.2369259482389343E-021
3.5	1.2411600461980101E-021
4.5	1.2454567333185668E-021
5.5	1.2498178041825196E-021
6.5	1.2542451297322982E-021
7.5	1.2587406615005708E-021
8.5	1.2633064361240750E-021
9.5	1.2679445801638141E-021
10.5	1.2726573152558859E-021
11.5	1.2774469636193798E-021
12.5	1.2823159539502148E-021
13.5	1.2872668277324300E-021
14.5	1.2923022460013908E-021
15.5	1.2974249965965978E-021
16.5	1.3026380019454001E-021
17.5	1.3079443274228495E-021
18.5	1.3133471903373570E-021
19.5	1.3188499695966742E-021
20.5	1.3244562161141476E-021
21.5	1.3301696640212131E-021
22.5	1.3359942427587875E-021
23.5	1.3419340901277035E-021
24.5	1.3479935663866355E-021
25.5	1.3541772694952819E-021
26.5	1.3604900516109654E-021
27.5	1.3669370369584478E-021
28.5	1.3735236412058245E-021
29.5	1.3802555924940017E-021
30.5	1.3871389542837330E-021
31.5	1.3941801502027349E-021
32.5	1.4013859910962789E-021
33.5	1.4087637045082605E-021
34.5	1.4163209668463904E-021
35.5	1.4240659385153365E-021
36.5	1.4320073023358790E-021
37.5	1.4401543056069903E-021
38.5	1.4485168062119732E-021
39.5	1.4571053232201552E-021
40.5	1.4659310924931450E-021
41.5	1.4750061278703687E-021
42.5	1.4843432885839243E-021
43.5	1.4939563536391746E-021
44.5	1.5038601039968460E-021
45.5	1.5140704135068214E-021
46.5	1.5246043496759048E-021
47.5	1.5354802855045888E-021
48.5	1.5467180238049233E-021
49.5	1.5583389356172701E-021
50.5	1.5703661145831594E-021
51.5	1.5828245494108736E-021
52.5	1.5957413168972055E-021
53.5	1.6091457983519997E-021
54.5	1.6230699227225371E-021
55.5	1.6375484402456504E-021
56.5	1.6526192310827812E-021
57.5	1.6683236541365208E-021
58.5	1.6847069421305668E-021
59.5	1.7018186500879054E-021
60.5	1.7197131656008308E-021
61.5	1.7384502907960871E-021
62.5	1.7580959077149504E-021
63.5	1.7787227410212620E-021
64.5	1.8004112346075570E-021
65.5	1.8232505619005472E-021
66.5	1.8473397936109344E-021
67.5	1.8727892515049813E-021
68.5	1.8997220827207348E-021
69.5	1.9282760964975252E-021
70.5	1.9586059143028429E-021
71.5	1.9908854957040082E-021
72.5	2.0253111165644696E-021
73.5	2.0621048940586085E-021
74.5	2.1015189756626732E-021
75.5	2.1438405381056720E-021
76.5	2.1893977791328040E-021
77.5	2.2385671323631226E-021
78.5	2.2917819969072506E-021
79.5	2.3495433533579964E-021
80.5	2.4124327425762931E-021
81.5	2.4811282220429950E-021
82.5	2.5564240984734712E-021
83.5	2.6392554817354524E-021
84.5	2.7307290376120651E-021
85.5	2.8321617693586233E-021
86.5	2.9451302786849971E-021
87.5	3.0715338156692798E-021
88.5	3.2136756260578818E-021
89.5	3.3743687930901120E-021
90.5	3.5570751708436183E-021
91.5	3.7660894468301133E-021
92.5	4.0067853461953572E-021
93.5	4.2859482365212322E-021
94.5	4.6122290114125149E-021
95.5	4.9967697413101430E-021
96.5	5.4540744866748675E-021
97.5	6.0032319264430659E-021
98.5	6.6696434176659844E-021
99.5	7.4874722328715656E-021
100.5	8.5030991166505236E-021
101.5	9.7799060603458028E-021
102.5	1.1404577959727031E-020
103.5	1.3494403592311580E-020
104.5	1.6202660681939894E-020
105.5	1.9712362693661201E-020
106.5	2.4192182235323541E-020
107.5	2.9658924414425707E-020
108.5	3.5679674011386985E-020
109.5	4.1004363297884475E-020
110.5	4.3711896537740602E-020
111.5	4.2504045598933787E-020
112.5	3.7994919667808225E-020
113.5	3.2067705557381305E-020
114.5	2.6313287268717737E-020
115.5	2.1451192172902785E-020
116.5	1.7596476414341708E-020
117.5	1.4616096109394718E-020
118.5	1.2323857365360413E-020
119.5	1.0552788766560100E-020
120.5	9.1717778754814549E-021
121.5	8.0829788588293640E-021
122.5	7.2146819748325280E-021
123.5	6.5144803476519421E-021
124.5	5.9438921804995822E-021
125.5	5.4744198258798958E-021
126.5	5.0847421052901727E-021
127.5	4.7587320824916817E-021
128.5	4.4840570010365088E-021
129.5	4.2511840352985262E-021
130.5	4.0526685212593112E-021
131.5	3.8826396088800474E-021
132.5	3.7364248571967647E-021
133.5	3.6102734572625338E-021
134.5	3.5011501238048607E-021
135.5	3.4065801141790699E-021
136.5	3.3245315968619589E-021
137.5	3.2533255658946727E-021
138.5	3.1915662602830100E-021
139.5	3.1380869845184680E-021
140.5	3.0919075969171889E-021
141.5	3.0522009108521658E-021
142.5	3.0182659585989138E-021
143.5	2.9895065794306866E-021
144.5	2.9654141686499391E-021
145.5	2.9455537012742522E-021
146.5	2.9295523503475104E-021
147.5	2.9170901745801228E-021
148.5	2.9078924669639944E-021
149.5	2.9017234450222418E-021
150.5	2.8983810315826580E-021
151.5	2.8976925276180736E-021
152.5	2.8995110196059193E-021
153.5	2.9037123958582820E-021
154.5	2.9101928714766333E-021
155.5	2.9188669415790581E-021
156.5	2.9296656984332093E-021
157.5	2.9425354610199142E-021
158.5	2.9574366760538925E-021
159.5	2.9743430581444667E-021
160.5	2.9932409440183937E-021
161.5	3.0141288418891700E-021
162.5	3.0370171624177578E-021
163.5	3.0619281224966617E-021
164.5	3.0888958174975849E-021
165.5	3.1179664618250522E-021
166.5	3.1491988017746025E-021
167.5	3.1826647089606941E-021
168.5	3.2184499671171901E-021
169.5	3.2566552700557026E-021
170.5	3.2973974541902843E-021
171.5	3.3408109955301144E-021
172.5	3.3870498086805400E-021
173.5	3.4362893945156759E-021
174.5	3.4887293942153700E-021
175.5	3.5445966208307664E-021
176.5	3.6041486561385051E-021
177.5	3.6676781211448968E-021
178.5	3.7355177543511163E-021
179.5	3.8080464642845104E-021
180.5	3.8856965638082608E-021
181.5	3.9689624459525534E-021
182.5	4.0584110279473746E-021
183.5	4.1546943764594752E-021
184.5	4.2585650390724585E-021
185.5	4.3708947534215997E-021
186.5	4.4926973979357157E-021
187.5	4.6251573032062679E-021
188.5	4.7696643833937177E-021
189.5	4.9278580048082993E-021
190.5	5.1016821291997185E-021
191.5	5.2934551170815629E-021
192.5	5.5059587447843856E-021
193.5	5.7425526131501581E-021
194.5	6.0073224038251822E-021
195.5	6.3052736629398395E-021
196.5	6.6425873950858677E-021
197.5	7.0269603800293487E-021
198.5	7.4680627493013258E-021
199.5	7.9781594281653615E-021
200.5	8.5729627078786597E-021
201.5	9.2728135785299898E-021
202.5	1.0104333826108307E-020
203.5	1.1102754568619152E-020
204.5	1.2315214365149681E-020
205.5	1.3805428160110155E-020
206.5	1.5660224851770343E-020
207.5	1.7998411837918070E-020
208.5	2.0981858539629483E-020
209.5	2.4826485067083949E-020
210.5	2.9804108628650520E-020
211.5	3.6208430690915031E-020
212.5	4.4220782862662381E-020
213.5	5.3565433491487896E-020
214.5	6.2922169725839455E-020
215.5	6.9604230223658922E-020
216.5	7.0743604551814079E-020
217.5	6.5799037451320868E-020
218.5	5.7127926129451326E-020
219.5	4.7712594719486475E-020
220.5	3.9338600219176374E-020
221.5	3.2557880567324695E-020
222.5	2.7289395466482525E-020
223.5	2.3254347772037014E-020
224.5	2.0167002111914175E-020
225.5	1.7792368019858267E-020
226.5	1.5951942899371784E-020
227.5	1.4514200183000279E-020
228.5	1.3383085657530111E-020
229.5	1.2488346671022214E-020
230.5	1.1778262446234423E-020
231.5	1.1214413741691900E-020
232.5	1.0767980986982662E-020
233.5	1.0417133010035112E-020
234.5	1.0145178937802554E-020
235.5	9.9392512968645623E-021
236.5	9.7893595816032345E-021
237.5	9.6877037410368125E-021
238.5	9.6281715253695957E-021
239.5	9.6059671243501894E-021
240.5	9.6173345157363147E-021
241.5	9.6593498619777392E-021
242.5	9.7297648003101027E-021
243.5	9.8268876739210852E-021
244.5	9.9494933899253534E-021
245.5	1.0096755158971573E-020
246.5	1.0268193204600874E-020
247.5	1.0463636853636160E-020
248.5	1.0683197385999168E-020
249.5	1.0927249739664847E-020
250.5	1.1196421708025001E-020
251.5	1.1491589685045059E-020
252.5	1.1813880345810964E-020
253.5	1.2164677923930064E-020
254.5	1.2545636983608267E-020
255.5	1.2958700799505462E-020
256.5	1.3406125665383716E-020
257.5	1.3890511665390527E-020
258.5	1.4414840671482504E-020
259.5	1.4982522589516289E-020
260.5	1.5597451179012959E-020
261.5	1.6264071134292022E-020
262.5	1.6987458558282398E-020
263.5	1.7773417511166477E-020
264.5	1.8628596008201307E-020
265.5	1.9560625719419738E-020
266.5	2.0578290748046218E-020
267.5	2.1691732314365933E-020
268.5	2.2912698055751033E-020
269.5	2.4254847119355919E-020
270.5	2.5734125474909752E-020
271.5	2.7369230192872266E-020
272.5	2.9182187211818131E-020
273.5	3.1199074913175911E-020
274.5	3.3450936419665736E-020
275.5	3.5974938065204253E-020
276.5	3.8815851579922963E-020
277.5	4.2027965570210133E-020
278.5	4.5677571338570808E-020
279.5	4.9846224140686374E-020
280.5	5.4635061295842221E-020
281.5	6.0170574631628971E-020
282.5	6.6612403742461824E-020
283.5	7.4163964113236209E-020
284.5	8.3087088060660493E-020
285.5	9.3722390610278906E-020
286.5	1.0651784880223413E-019
287.5	1.2206918205883367E-019
288.5	1.4117708426414190E-019
289.5	1.6492802091855075E-019
290.5	1.9480629282938792E-019
291.5	2.3284235444392507E-019
292.5	2.8178686788555645E-019
293.5	3.4524668110303648E-019
294.5	4.2756612282354274E-019
295.5	5.3286290072488989E-019
296.5	6.6193874779752411E-019
297.5	8.0542249669641535E-019
298.5	9.3483415121032047E-019
299.5	1.0046542548919400E-018
300.5	9.8167321095546711E-019
301.5	8.7755214178579211E-019
302.5	7.3655223316697593E-019
303.5	5.9787363643677019E-019
304.5	4.7995253719453912E-019
305.5	3.8617418608347044E-019
306.5	3.1355824740696603E-019
307.5	2.5766387221583436E-019
308.5	2.1445205569285030E-019
309.5	1.8073477821454988E-019
310.5	1.5412820107225112E-019
311.5	1.3288428780444444E-019
312.5	1.1572574392650272E-019
313.5	1.0171516772795502E-019
314.5	9.0158887269010270E-020
315.5	8.0538377237860619E-020
316.5	7.2461829966947568E-020
317.5	6.5629959116204623E-020
318.5	5.9811728658084997E-020
319.5	5.4826990381345377E-020
320.5	5.0533948412659839E-020
321.5	4.6820019804750537E-020
322.5	4.3595105108014339E-020
323.5	4.0786585504504980E-020
324.5	3.8335569266041078E-020
325.5	3.6194051456945803E-020
326.5	3.4322748135187810E-020
327.5	3.2689433990472234E-020
328.5	3.1267659868766455E-020
329.5	3.0035760324084862E-020
330.5	2.8976085498351192E-020
331.5	2.8074409177163560E-020
332.5	2.7319477810592832E-020
333.5	2.6702675023533041E-020
334.5	2.6217783664477023E-020
335.5	2.5860833482268590E-020
336.5	2.5630027632817740E-020
337.5	2.5525745855210391E-020
338.5	2.5550626725124741E-020
339.5	2.5709736300533348E-020
340.5	2.6010836179398537E-020
341.5	2.6464771061209737E-020
342.5	2.7086005102109518E-020
343.5	2.7893348733956392E-020
344.5	2.8910934697874735E-020
345.5	3.0169526040949702E-020
346.5	3.1708273024329447E-020
347.5	3.3577085187731723E-020
348.5	3.5839856525463450E-020
349.5	3.8578886740931137E-020
350.5	4.1900995826948549E-020
351.5	4.5946055378695616E-020
352.5	5.0898987652334584E-020
353.5	5.7006743648978430E-020
354.5	6.4602373216429980E-020
355.5	7.4138949154114421E-020
356.5	8.6236364725474754E-020
357.5	1.0174242187347141E-019
358.5	1.2180183174251251E-019
359.5	1.4790103519349248E-019
360.5	1.8178493138398589E-019
361.5	2.2497190778538862E-019
362.5	2.7730756446780152E-019
363.5	3.3397211507043440E-019
364.5	3.8217819290490523E-019
365.5	4.0363929431470399E-019
366.5	3.8778385766115469E-019
367.5	3.4246807242103758E-019
368.5	2.8583618341785350E-019
369.5	2.3202933449032881E-019
370.5	1.8699884913712639E-019
371.5	1.5141710004154778E-019
372.5	1.2390431834840736E-019
373.5	1.0270176764213451E-019
374.5	8.6268038414878073E-020
375.5	7.3403057618296466E-020
376.5	6.3214181578750810E-020
377.5	5.5047826286659952E-020
378.5	4.8426265470518809E-020
379.5	4.2998481851779140E-020
380.5	3.8504323085585246E-020
381.5	3.4749013045045369E-020
382.5	3.1585166492037807E-020
383.5	2.8900085432901091E-020
384.5	2.6606736357276034E-020
385.5	2.4637291835698229E-020
386.5	2.2938467479522816E-020
387.5	2.1468126082481086E-020
388.5	2.0192785357029025E-020
389.5	1.9085777885028202E-020
390.5	1.8125888726348122E-020
391.5	1.7296349249074662E-020
392.5	1.6584103074011605E-020
393.5	1.5979286940386948E-020
394.5	1.5474889523304927E-020
395.5	1.5066567460051781E-020
396.5	1.4752612181094769E-020
397.5	1.4534075461329745E-020
398.5	1.4415077833527495E-020
399.5	1.4403344410225316E-020
400.5	1.4511040145688450E-020
401.5	1.4756014877144658E-020
402.5	1.5163621994070500E-020
403.5	1.5769346674978095E-020
404.5	1.6622566565262201E-020
405.5	1.7791839532350950E-020
406.5	1.9372057790059296E-020
407.5	2.1493277971463122E-020
408.5	2.4329053634931837E-020
409.5	2.8096150111726587E-020
410.5	3.3022191670504669E-020
411.5	3.9226211654312354E-020
412.5	4.6423691096184122E-020
413.5	5.3454582888786673E-020
414.5	5.8109677833448152E-020
415.5	5.8236017129414764E-020
416.5	5.3690461400227708E-020
417.5	4.6490690457935183E-020
418.5	3.8922728849077889E-020
419.5	3.2267400988159528E-020
420.5	2.6880005577847915E-020
421.5	2.2666098281428934E-020
422.5	1.9400239252910676E-020
423.5	1.6860221151035969E-020
424.5	1.4865575426665330E-020
425.5	1.3279806092147183E-020
426.5	1.2002407355308223E-020
427.5	1.0959884541665727E-020
428.5	1.0098344486268875E-020
429.5	9.3779641267549839E-021
430.5	8.7690211760276040E-021
431.5	8.2490863797918996E-021
432.5	7.8010419018580529E-021
433.5	7.4116771327900049E-021
434.5	7.0706863367168339E-021
435.5	6.7699466304243392E-021
436.5	6.5029927338618931E-021
437.5	6.2646309673501097E-021
438.5	6.0506526950113270E-021
439.5	5.8576194765453954E-021
440.5	5.6827004317577920E-021
441.5	5.5235479904305307E-021
442.5	5.3782021286299427E-021
443.5	5.2450159386560887E-021
444.5	5.1225973165526912E-021
445.5	5.0097629292906561E-021
446.5	4.9055016132578963E-021
447.5	4.8089450723864951E-021
448.5	4.7193442677857148E-021
449.5	4.6360502763560073E-021
450.5	4.5584986821478726E-021
451.5	4.4861967784204093E-021
452.5	4.4187130197936705E-021
453.5	4.3556682864373014E-021
454.5	4.2967286159023423E-021
455.5	4.2415991302645620E-021
456.5	4.1900189420413641E-021
457.5	4.1417568658081718E-021
458.5	4.0966077965004668E-021
459.5	4.0543896422334885E-021
460.5	4.0149407207509117E-021
461.5	3.9781175455755266E-021
462.5	3.9437929415304907E-021
463.5	3.9118544402592772E-021
464.5	3.8822029152589201E-021
465.5	3.8547514231915394E-021
466.5	3.8294242241950480E-021
467.5	3.8061559588435141E-021
468.5	3.7848909635237332E-021
469.5	3.7655827094672080E-021
470.5	3.7481933536429230E-021
471.5	3.7326933922886921E-021
472.5	3.7190614101307321E-021
473.5	3.7072839203919468E-021
474.5	3.6973552925888964E-021
475.5	3.6892777669282051E-021
476.5	3.6830615558947722E-021
477.5	3.6787250354349431E-021
478.5	3.6762950300383424E-021
479.5	3.6758071980779284E-021
480.5	3.6773065260526895E-021
481.5	3.6808479429776560E-021
482.5	3.6864970691846397E-021
483.5	3.6943311173613123E-021
484.5	3.7044399679238469E-021
485.5	3.7169274459895894E-021
486.5	3.7319128335469337E-021
487.5	3.7495326582408523E-021
488.5	3.7699428099354167E-021
489.5	3.7933210484464060E-021
490.5	3.8198699813083950E-021
491.5	3.8498206101546046E-021
492.5	3.8834365695925882E-021
493.5	3.9210192151837787E-021
494.5	3.9629137597791379E-021
495.5	4.0095167134706734E-021
496.5	4.0612849565743588E-021
497.5	4.1187468740691669E-021
498.5	4.1825161132572856E-021
499.5	4.2533087075969947E-021
500.5	4.3319645581337017E-021
501.5	4.4194746079273904E-021
502.5	4.5170155256244425E-021
503.5	4.6259943927143572E-021
504.5	4.7481068553858013E-021
505.5	4.8854135909606751E-021
506.5	5.0404419518020211E-021
507.5	5.2163225855498534E-021
508.5	5.4169751284243244E-021
509.5	5.6473633513062745E-021
510.5	5.9138492279036945E-021
511.5	6.2246881817344649E-021
512.5	6.5907246035184548E-021
513.5	7.0263653507530725E-021
514.5	7.5509182236194449E-021
515.5	8.1903446152192608E-021
516.5	8.9792784462392848E-021
517.5	9.9625016512086208E-021
518.5	1.1193197930402386E-020
519.5	1.2720829979968356E-020
520.5	1.4553675748925605E-020
521.5	1.6579036891689127E-020
522.5	1.8469347106653441E-020
523.5	1.9733999344698998E-020
524.5	2.0071641465680224E-020
525.5	1.9692192101062965E-020
526.5	1.9124528677979032E-020
527.5	1.8814921168077160E-020
528.5	1.8994765177359671E-020
529.5	1.9760546350236340E-020
530.5	2.1172617410498864E-020
531.5	2.3314099343215802E-020
532.5	2.6322205494594488E-020
533.5	3.0408992372943415E-020
534.5	3.5877142855586147E-020
535.5	4.3120532220195493E-020
536.5	5.2569811897424372E-020
537.5	6.4484883444731330E-020
538.5	7.8426947777227918E-020
539.5	9.2365898161802959E-020
540.5	1.0220822224750034E-019
541.5	1.0362869092890596E-019
542.5	9.5866414768108860E-020
543.5	8.2526271282464883E-020
544.5	6.8110188587115889E-020
545.5	5.5292913007843223E-020
546.5	4.4891158026215210E-020
547.5	3.6774259294725170E-020
548.5	3.0517874845182053E-020
549.5	2.5689258137878983E-020
550.5	2.1932991714308664E-020
551.5	1.8979134714831151E-020
552.5	1.6628688697231919E-020
553.5	1.4736182764824694E-020
554.5	1.3195065929751459E-020
555.5	1.1926734398649072E-020
556.5	1.0872638222252547E-020
557.5	9.9886937229493889E-021
558.5	9.2413404867510913E-021
559.5	8.6047489922203662E-021
560.5	8.0588290545963028E-021
561.5	7.5877967075762875E-021
562.5	7.1791327951112305E-021
563.5	6.8228185271171463E-021
564.5	6.5107686537158370E-021
565.5	6.2364070013395762E-021
566.5	5.9943455657504031E-021
567.5	5.7801396633130794E-021
568.5	5.5900994720592182E-021
569.5	5.4211437631236026E-021
570.5	5.2706854770131826E-021
571.5	5.1365415393683662E-021
572.5	5.0168612766819577E-021
573.5	4.9100692151151637E-021
574.5	4.8148190839882341E-021
575.5	4.7299566098054623E-021
576.5	4.6544892537015153E-021
577.5	4.5875614691389653E-021
578.5	4.5284343760181202E-021
579.5	4.4764689896234065E-021
580.5	4.4311123278995185E-021
581.5	4.3918858628745207E-021
582.5	4.3583758922085910E-021
583.5	4.3302254926526004E-021
584.5	4.3071277844489132E-021
585.5	4.2888202887334861E-021
586.5	4.2750802020678489E-021
587.5	4.2657204458146740E-021
588.5	4.2605863750570151E-021
589.5	4.2595530535961125E-021
590.5	4.2625230193640558E-021
591.5	4.2694244792256696E-021
592.5	4.2802098843008098E-021
593.5	4.2948548471540958E-021
594.5	4.3133573709050067E-021
595.5	4.3357373678576277E-021
596.5	4.3620364519233973E-021
597.5	4.3923179951546370E-021
598.5	4.4266674443298138E-021
599.5	4.4651928989201429E-021
600.5	4.5080259570928378E-021
601.5	4.5553228418361748E-021
602.5	4.6072658249925205E-021
603.5	4.6640649731343910E-021
604.5	4.7259602460082371E-021
605.5	4.7932239859185748E-021
606.5	4.8661638451840632E-021
607.5	4.9451262089661375E-021
608.5	5.0305001827101517E-021
609.5	5.1227222275876653E-021
610.5	5.2222815442279015E-021
611.5	5.3297263253482426E-021
612.5	5.4456710224797360E-021
613.5	5.5708048018921862E-021
614.5	5.7059014013965004E-021
615.5	5.8518306446473122E-021
616.5	6.0095719250738995E-021
617.5	6.1802300404475354E-021
618.5	6.3650538449931445E-021
619.5	6.5654582936154731E-021
620.5	6.7830505884431135E-021
621.5	7.0196613096714205E-021
622.5	7.2773816314333040E-021
623.5	7.5586080035743684E-021
624.5	7.8660960411117059E-021
625.5	8.2030258309526447E-021
626.5	8.5730814756863876E-021
627.5	8.9805484956215122E-021
628.5	9.4304337699013229E-021
629.5	9.9286141088905739E-021
630.5	1.0482021443989912E-020
631.5	1.1098875182530991E-020
632.5	1.1788975767869167E-020
633.5	1.2564078286613605E-020
634.5	1.3438371624180256E-020
635.5	1.4429097986850495E-020
636.5	1.5557360761131957E-020
637.5	1.6849187415256485E-020
638.5	1.8336941065832012E-020
639.5	2.0061213329588361E-020
640.5	2.2073387984189135E-020
641.5	2.4439148442823472E-020
642.5	2.7243324780474659E-020
643.5	3.0596655855105549E-020
644.5	3.4645301835748111E-020
645.5	3.9584305001289994E-020
646.5	4.5676663032227321E-020
647.5	5.3280157258153191E-020
648.5	6.2884172049021281E-020
649.5	7.5157155187282678E-020
650.5	9.0998325922816251E-020
651.5	1.1156465292374656E-019
652.5	1.3818232221611987E-019
653.5	1.7191032880595781E-019
654.5	2.1230482753589411E-019
655.5	2.5500945502011514E-019
656.5	2.8950485946173434E-019
657.5	3.0206321050610758E-019
658.5	2.8643091619412669E-019
659.5	2.5028911006991575E-019
660.5	2.0743959618121363E-019
661.5	1.6768940267293695E-019
662.5	1.3479983470640010E-019
663.5	1.0894228110230664E-019
664.5	8.8984618634422571E-020
665.5	7.3607600985715491E-020
666.5	6.1682779988013249E-020
667.5	5.2339639783951004E-020
668.5	4.4932887205602581E-020
669.5	3.8990412025028677E-020
670.5	3.4166935626038257E-020
671.5	3.0208424866692375E-020
672.5	2.6926270195618063E-020
673.5	2.4178955161023763E-020
674.5	2.1859122208630034E-020
675.5	1.9884427746405540E-020
676.5	1.8191035752882962E-020
677.5	1.6728949183301676E-020
678.5	1.5458627791871709E-020
679.5	1.4348513183470885E-020
680.5	1.3373199351065491E-020
681.5	1.2512066839016450E-020
682.5	1.1748253151036714E-020
683.5	1.1067869384337774E-020
684.5	1.0459398884924280E-020
685.5	9.9132317017880812E-021
686.5	9.4213012557846430E-021
687.5	8.9767986006410076E-021
688.5	8.5739460653337140E-021
689.5	8.2078166950715888E-021
690.5	7.8741892774159318E-021
691.5	7.5694312135478137E-021
692.5	7.2904033252234931E-021
693.5	7.0343820532310410E-021
694.5	6.7989955290637469E-021
695.5	6.5821707779675763E-021
696.5	6.3820899032210771E-021
697.5	6.1971535554116552E-021
698.5	6.0259503408844349E-021
699.5	5.8672310957055499E-021
700.5	5.7198871641082234E-021
701.5	5.5829319874342325E-021
702.5	5.4554854415227945E-021
703.5	5.3367604652498791E-021
704.5	5.2260516064982525E-021
705.5	5.1227251788404522E-021
706.5	5.0262107761765816E-021
707.5	4.9359939362169678E-021
708.5	4.8516097791563203E-021
709.5	4.7726374768065302E-021
710.5	4.6986954311370559E-021
711.5	4.6294370606378339E-021
712.5	4.5645471089787968E-021
713.5	4.5037384037355489E-021
714.5	4.4467490039958767E-021
715.5	4.3933396848675279E-021
716.5	4.3432917146054018E-021
717.5	4.2964048865323293E-021
718.5	4.2524957733592938E-021
719.5	4.2113961760934055E-021
720.5	4.1729517435996012E-021
721.5	4.1370207421718881E-021
722.5	4.1034729572690206E-021
723.5	4.0721887119570299E-021
724.5	4.0430579886431271E-021
725.5	4.0159796424363435E-021
726.5	3.9908606959755005E-021
727.5	3.9676157068623404E-021
728.5	3.9461661999584424E-021
729.5	3.9264401577756680E-021
730.5	3.9083715630332072E-021
731.5	3.8918999881890322E-021
732.5	3.8769702273952397E-021
733.5	3.8635319668891396E-021
734.5	3.8515394903263134E-021
735.5	3.8409514159980322E-021
736.5	3.8317304632619590E-021
737.5	3.8238432458589015E-021
738.5	3.8172600900959823E-021
739.5	3.8119548761533653E-021
740.5	3.8079049010222103E-021
741.5	3.8050907618102385E-021
742.5	3.8034962583616029E-021
743.5	3.8031083143333450E-021
744.5	3.8039169160543073E-021
745.5	3.8059150686669226E-021
746.5	3.8090987692204029E-021
747.5	3.8134669965480002E-021
748.5	3.8190217179235457E-021
749.5	3.8257679126560098E-021
750.5	3.8337136129475059E-021
751.5	3.8428699625128136E-021
752.5	3.8532512936395971E-021
753.5	3.8648752235608626E-021
754.5	3.8777627712181818E-021
755.5	3.8919384957190205E-021
756.5	3.9074306580381108E-021
757.5	3.9242714077856659E-021
758.5	3.9424969971691828E-021
759.5	3.9621480246165701E-021
760.5	3.9832697109128937E-021
761.5	4.0059122111390280E-021
762.5	4.0301309661970821E-021
763.5	4.0559870982751566E-021
764.5	4.0835478552557001E-021
765.5	4.1128871098221924E-021
766.5	4.1440859198860262E-021
767.5	4.1772331579604546E-021
768.5	4.2124262182766703E-021
769.5	4.2497718117989635E-021
770.5	4.2893868608880482E-021
771.5	4.3313995072282568E-021
772.5	4.3759502488289732E-021
773.5	4.4231932244982994E-021
774.5	4.4732976672468147E-021
775.5	4.5264495517083357E-021
776.5	4.5828534649813184E-021
777.5	4.6427347354457117E-021
778.5	4.7063418602757366E-021
779.5	4.7739492797738468E-021
780.5	4.8458605555734599E-021
781.5	4.9224120205465351E-021
782.5	5.0039769813439680E-021
783.5	5.0909705704427015E-021
784.5	5.1838553640706842E-021
785.5	5.2831479063151896E-021
786.5	5.3894263092233584E-021
787.5	5.5033391352278378E-021
788.5	5.6256158136485162E-021
789.5	5.7570788997608062E-021
790.5	5.8986585561473412E-021
791.5	6.0514097259107483E-021
792.5	6.2165325812900186E-021
793.5	6.3953969765453062E-021
794.5	6.5895718203373113E-021
795.5	6.8008605232335816E-021
796.5	7.0313439880138715E-021
797.5	7.2834330180751496E-021
798.5	7.5599325553129619E-021
799.5	7.8641208687936539E-021
800.5	8.1998477625784983E-021
801.5	8.5716571440033222E-021
802.5	8.9849410182087319E-021
803.5	9.4461343300594352E-021
804.5	9.9629633187864328E-021
805.5	1.0544764558069651E-020
806.5	1.1202898172406942E-020
807.5	1.1951287656599418E-020
808.5	1.2807131476922515E-020
809.5	1.3791849987690960E-020
810.5	1.4932357831449925E-020
811.5	1.6262790907044046E-020
812.5	1.7826874125835428E-020
813.5	1.9681200164274387E-020
814.5	2.1899812238156300E-020
815.5	2.4580660470897453E-020
816.5	2.7854744952284374E-020
817.5	3.1899062866546273E-020
818.5	3.6954759637414039E-020
819.5	4.3351819600814938E-020
820.5	5.1540188780364067E-020
821.5	6.2121448695652764E-020
822.5	7.5857336967796671E-020
823.5	9.3584153436022936E-020
824.5	1.1585943107016452E-019
825.5	1.4203339488691461E-019
826.5	1.6861010781309909E-019
827.5	1.8818460509195029E-019
828.5	1.9243559767083732E-019
829.5	1.7922338147784459E-019
830.5	1.5484232187370012E-019
831.5	1.2785781501054797E-019
832.5	1.0360840652208941E-019
833.5	8.3841578279230285E-020
834.5	6.8399218860812043E-020
835.5	5.6504284861679503E-020
836.5	4.7339117620812901E-020
837.5	4.0225434852453791E-020
838.5	3.4646142393848379E-020
839.5	3.0219594902181831E-020
840.5	2.6666821913941935E-020
841.5	2.3783633815492639E-020
842.5	2.1419555710507306E-020
843.5	1.9462641665700671E-020
844.5	1.7828718683280437E-020
845.5	1.6453797786131232E-020
846.5	1.5288702833920243E-020
847.5	1.4295242848693885E-020
848.5	1.3443460231516840E-020
849.5	1.2709633149277845E-020
850.5	1.2074810741752854E-020
851.5	1.1523728174931131E-020
852.5	1.1043995085076192E-020
853.5	1.0625482713724322E-020
854.5	1.0259856844039892E-020
855.5	9.9402187428528035E-021
856.5	9.6608268470619502E-021
857.5	9.4168793505300360E-021
858.5	9.2043431174404200E-021
859.5	9.0198181257564633E-021
860.5	8.8604293763657606E-021
861.5	8.7237401962423413E-021
862.5	8.6076823297323463E-021
863.5	8.5104992990138520E-021
864.5	8.4307003271897561E-021
865.5	8.3670227293698242E-021
866.5	8.3184011414527129E-021
867.5	8.2839423113380216E-021
868.5	8.2629044507552244E-021
869.5	8.2546803581369954E-021
870.5	8.2587836890100329E-021
871.5	8.2748378814025132E-021
872.5	8.3025673481578148E-021
873.5	8.3417906321435580E-021
874.5	8.3924152890027644E-021
875.5	8.4544343190608187E-021
876.5	8.5279240182219342E-021
877.5	8.6130431595161940E-021
878.5	8.7100334543245040E-021
879.5	8.8192212768475849E-021
880.5	8.9410206685397210E-021
881.5	9.0759376723323153E-021
882.5	9.2245760808316649E-021
883.5	9.3876447196370737E-021
884.5	9.5659664279525584E-021
885.5	9.7604889454212310E-021
886.5	9.9722979685502178E-021
887.5	1.0202632704579271E-020
888.5	1.0452904328094562E-020
889.5	1.0724717839753970E-020
890.5	1.1019897941808765E-020
891.5	1.1340519687616999E-020
892.5	1.1688944839718619E-020
893.5	1.2067865093265029E-020
894.5	1.2480353601751062E-020
895.5	1.2929926597344466E-020
896.5	1.3420617351569804E-020
897.5	1.3957065304322067E-020
898.5	1.4544623941403411E-020
899.5	1.5189491978891103E-020
900.5	1.5898873692955416E-020
901.5	1.6681175921171092E-020
902.5	1.7546251501274711E-020
903.5	1.8505701908704414E-020
904.5	1.9573255890850915E-020
905.5	2.0765246379251289E-020
906.5	2.2101215471238537E-020
907.5	2.3604687647135862E-020
908.5	2.5304165846217028E-020
909.5	2.7234425351103758E-020
910.5	2.9438209266217041E-020
911.5	3.1968470647887924E-020
912.5	3.4891365919490756E-020
913.5	3.8290290870280365E-020
914.5	4.2271377409114858E-020
915.5	4.6971055688670036E-020
916.5	5.2566560048957772E-020
917.5	5.9290656033201226E-020
918.5	6.7452433113294911E-020
919.5	7.7466771766920504E-020
920.5	8.9895990041194721E-020
921.5	1.0550781155807987E-019
922.5	1.2535277527333576E-019
923.5	1.5085726717554248E-019
924.5	1.8390365075986317E-019
925.5	2.2679673056388383E-019
926.5	2.8183458029209134E-019
927.5	3.4984917939374317E-019
928.5	4.2680429955826026E-019
929.5	4.9889187368659755E-019
930.5	5.4220899438249186E-019
931.5	5.3667347875718890E-019
932.5	4.8511145887050917E-019
933.5	4.1026551815690267E-019
934.5	3.3449134745451235E-019
935.5	2.6917251116924416E-019
936.5	2.1691023455067063E-019
937.5	1.7635347265358141E-019
938.5	1.4512871723359948E-019
939.5	1.2100523416283685E-019
940.5	1.0220135795626056E-019
941.5	8.7378689959763003E-020
942.5	7.5554347635162349E-020
943.5	6.6010145380378274E-020
944.5	5.8219392662023940E-020
945.5	5.1792744206495378E-020
946.5	4.6439482811418176E-020
947.5	4.1940162086788463E-020
948.5	3.8127294927065867E-020
949.5	3.4871657614760479E-020
950.5	3.2072501855890371E-020
951.5	2.9650495053888178E-020
952.5	2.7542577731094706E-020
953.5	2.5698179413797121E-020
954.5	2.4076406044964013E-020
955.5	2.2643928922323894E-020
956.5	2.1373385129974987E-020
957.5	2.0242154490911558E-020
958.5	1.9231416278187683E-020
959.5	1.8325415669104073E-020
960.5	1.7510888816436588E-020
961.5	1.6776608871472670E-020
962.5	1.6113024971256236E-020
963.5	1.5511973220966594E-020
964.5	1.4966443835652719E-020
965.5	1.4470392390868746E-020
966.5	1.4018585945217684E-020
967.5	1.3606476904891640E-020
968.5	1.3230099089924248E-020
969.5	1.2885981669563941E-020
970.5	1.2571077557898062E-020
971.5	1.2282703571956770E-020
972.5	1.2018490205343215E-020
973.5	1.1776339299642291E-020
974.5	1.1554388232215041E-020
975.5	1.1350979504021540E-020
976.5	1.1164634821053155E-020
977.5	1.0994032930089760E-020
978.5	1.0837990603202438E-020
979.5	1.0695446272882727E-020
980.5	1.0565445906435174E-020
981.5	1.0447130778612704E-020
982.5	1.0339726858746521E-020
983.5	1.0242535575439879E-020
984.5	1.0154925760314377E-020
985.5	1.0076326603942845E-020
986.5	1.0006221483262933E-020
987.5	9.9441425414661814E-021
988.5	9.8896659194201520E-021
989.5	9.8424075527648228E-021
990.5	9.8020194614607551E-021
991.5	9.7681864691850967E-021
992.5	9.7406232989218754E-021
993.5	9.7190719986591361E-021
994.5	9.7032996575205460E-021
995.5	9.6930963781132332E-021
996.5	9.6882734755244982E-021
997.5	9.6886618773767938E-021
998.5	9.6941107027604129E-021
999.5	9.7044860007961320E-021
1000.5	9.7196696321094840E-021
1001.5	9.7395582786867787E-021
1002.5	9.7640625694823590E-021
1003.5	9.7931063108005331E-021
1004.5	9.8266258119214239E-021
1005.5	9.8645692977084665E-021
1006.5	9.9068964010532999E-021
1007.5	9.9535777290038725E-021
1008.5	1.0004594497303147E-020
1009.5	1.0059938228855608E-020
1010.5	1.0119610512351101E-020
1011.5	1.0183622817923534E-020
1012.5	1.0251996367315754E-020
1013.5	1.0324762056572530E-020
1014.5	1.0401960429798760E-020
1015.5	1.0483641703008381E-020
1016.5	1.0569865837558179E-020
1017.5	1.0660702663116605E-020
1018.5	1.0756232050567411E-020
1019.5	1.0856544135697741E-020
1020.5	1.0961739594976620E-020
1021.5	1.1071929975198624E-020
1022.5	1.1187238079256114E-020
1023.5	1.1307798410817423E-020
1024.5	1.1433757681236524E-020
1025.5	1.1565275382608691E-020
1026.5	1.1702524431525647E-020
1027.5	1.1845691888782371E-020
1028.5	1.1994979761056450E-020
1029.5	1.2150605891431995E-020
1030.5	1.2312804946587436E-020
1031.5	1.2481829509525452E-020
1032.5	1.2657951287912368E-020
1033.5	1.2841462449433837E-020
1034.5	1.3032677097088289E-020
1035.5	1.3231932899057202E-020
1036.5	1.3439592889744223E-020
1037.5	1.3656047460802689E-020
1038.5	1.3881716563517187E-020
1039.5	1.4117052146822795E-020
1040.5	1.4362540858597979E-020
1041.5	1.4618707041727090E-020
1042.5	1.4886116060884092E-020
1043.5	1.5165378001143488E-020
1044.5	1.5457151785502360E-020
1045.5	1.5762149765346155E-020
1046.5	1.6081142845987715E-020
1047.5	1.6414966218868082E-020
1048.5	1.6764525783083966E-020
1049.5	1.7130805351912522E-020
1050.5	1.7514874755314353E-020
1051.5	1.7917898967468229E-020
1052.5	1.8341148409784347E-020
1053.5	1.8786010605239555E-020
1054.5	1.9254003390117097E-020
1055.5	1.9746789925348278E-020
1056.5	2.0266195792923372E-020
1057.5	2.0814228514849287E-020
1058.5	2.1393099894861507E-020
1059.5	2.2005251659020393E-020
1060.5	2.2653384963544716E-020
1061.5	2.3340494450680927E-020
1062.5	2.4069907671040942E-020
1063.5	2.4845330859990668E-020
1064.5	2.5670902264422531E-020
1065.5	2.6551254474994059E-020
1066.5	2.7491587541087839E-020
1067.5	2.8497755048782947E-020
1068.5	2.9576365848789642E-020
1069.5	3.0734904761480361E-020
1070.5	3.1981876399334756E-020
1071.5	3.3326977285770944E-020
1072.5	3.4781302783626560E-020
1073.5	3.6357597070933368E-020
1074.5	3.8070556644111372E-020
1075.5	3.9937200764019034E-020
1076.5	4.1977326128668678E-020
1077.5	4.4214068190649858E-020
1078.5	4.6674598402032132E-020
1079.5	4.9390995918627428E-020
1080.5	5.2401344856760090E-020
1081.5	5.5751125396472361E-020
1082.5	5.9494990780308576E-020
1083.5	6.3699055352014165E-020
1084.5	6.8443865299232874E-020
1085.5	7.3828289742966020E-020
1086.5	7.9974664227307810E-020
1087.5	8.7035654913694481E-020
1088.5	9.5203509950307989E-020
1089.5	1.0472265454808088E-019
1090.5	1.1590701252549057E-019
1091.5	1.2916406315003202E-019
1092.5	1.4502855421925141E-019
1093.5	1.6421009115984885E-019
1094.5	1.8766057451942874E-019
1095.5	2.1666952640643087E-019
1096.5	2.5299685729191065E-019
1097.5	2.9905044483297806E-019
1098.5	3.5810045694076901E-019
1099.5	4.3446698706290419E-019
1100.5	5.3345502805215871E-019
1101.5	6.6040127347307617E-019
1102.5	8.1739254124681364E-019
1103.5	9.9554391066137510E-019
1104.5	1.1636680553713255E-018
1105.5	1.2669396504531890E-018
1106.5	1.2581225642342573E-018
1107.5	1.1421696501917875E-018
1108.5	9.7098119090741180E-019
1109.5	7.9668041836396497E-019
1110.5	6.4622162311456236E-019
1111.5	5.2599081202804104E-019
1112.5	4.3300542200603854E-019
1113.5	3.6180960246138709E-019
1114.5	3.0724166625918308E-019
1115.5	2.6517279472331593E-019
1116.5	2.3250368033606003E-019
1117.5	2.0696401600106120E-019
1118.5	1.8690257059838589E-019
1119.5	1.7111761436064001E-019
1120.5	1.5873163175254019E-019
1121.5	1.4910212803131516E-019
1122.5	1.4175916595638488E-019
1123.5	1.3636201616408607E-019
1124.5	1.3266938458782377E-019
1125.5	1.3051940768129996E-019
1126.5	1.2981690436642499E-019
1127.5	1.3052633150691678E-019
1128.5	1.3266962187292362E-019
1129.5	1.3632869442871751E-019
1130.5	1.4165300861061781E-019
1131.5	1.4887317440528369E-019
1132.5	1.5832241734519952E-019
1133.5	1.7046871808677430E-019
1134.5	1.8596174411422513E-019
1135.5	2.0570012563058866E-019
1136.5	2.3092543509822338E-019
1137.5	2.6334677038249382E-019
1138.5	3.0528620554356703E-019
1139.5	3.5978888487092786E-019
1140.5	4.3050894232710056E-019
1141.5	5.2086004183071232E-019
1142.5	6.3133532422822577E-019
1143.5	7.5364182820447677E-019
1144.5	8.6328998927021040E-019
1145.5	9.2200290675743994E-019
1146.5	9.0305227567768000E-019
1147.5	8.1769856567902203E-019
1148.5	7.0341507934620688E-019
1149.5	5.9250969076022328E-019
1150.5	4.9988381638710117E-019
1151.5	4.2814588031107495E-019
1152.5	3.7480550546999439E-019
1153.5	3.3626416951306035E-019
1154.5	3.0931459261018898E-019
1155.5	2.9149821393540977E-019
1156.5	2.8106737027504999E-019
1157.5	2.7685493570784928E-019
1158.5	2.7815244168723652E-019
1159.5	2.8462243331584684E-019
1160.5	2.9624711229437074E-019
1161.5	3.1331027855350051E-019
1162.5	3.3641079128925745E-019
1163.5	3.6650904941946384E-019
1164.5	4.0501221512386807E-019
1165.5	4.5390895159885183E-019
1166.5	5.1597021184669414E-019
1167.5	5.9503786180959693E-019
1168.5	6.9642254151902720E-019
1169.5	8.2740974872517139E-019
1170.5	9.9778146516156760E-019
1171.5	1.2199758702823655E-018
1172.5	1.5077490677917014E-018
1173.5	1.8705417226787010E-018
1174.5	2.2985280088214247E-018
1175.5	2.7358427151202663E-018
1176.5	3.0621068090239417E-018
1177.5	3.1391192460508999E-018
1178.5	2.9274048792626207E-018
1179.5	2.5276790448094475E-018
1180.5	2.0816277625314504E-018
1181.5	1.6791122410535298E-018
1182.5	1.3502399457183148E-018
1183.5	1.0929404824757017E-018
1184.5	8.9452321450102406E-019
1185.5	7.4147256778481058E-019
1186.5	6.2253372938841901E-019
1187.5	5.2911326840173727E-019
1188.5	4.5486478176788216E-019
1189.5	3.9514829161970029E-019
1190.5	3.4656756440943623E-019
1191.5	3.0661996027916590E-019
1192.5	2.7344381114082156E-019
1193.5	2.4563943713099180E-019
1194.5	2.2214286236758232E-019
1195.5	2.0213644619013338E-019
1196.5	1.8498520899595078E-019
1197.5	1.7019106700115074E-019
1198.5	1.5735961887249655E-019
1199.5	1.4617579875638565E-019
1200.5	1.3638584914255250E-019
1201.5	1.2778384182923686E-019
1202.5	1.2020150413915936E-019
1203.5	1.1350047073042798E-019
1204.5	1.0756633266718351E-019
1205.5	1.0230403080508473E-019
1206.5	9.7634264048212873E-020
1207.5	9.3490670799731575E-020
1208.5	8.9817604880942617E-020
1209.5	8.6568372773320633E-020
1210.5	8.3703832357280640E-020
1211.5	8.1191277922408414E-020
1212.5	7.9003554585225762E-020
1213.5	7.7118359124463959E-020
1214.5	7.5517694883860873E-020
1215.5	7.4187456708861808E-020
1216.5	7.3117128550304243E-020
1217.5	7.2299581898560996E-020
1218.5	7.1730968013162275E-020
1219.5	7.1410701328784685E-020
1220.5	7.1341535761577661E-020
1221.5	7.1529740223526294E-020
1222.5	7.1985384822519216E-020
1223.5	7.2722755396328001E-020
1224.5	7.3760921729545964E-020
1225.5	7.5124494742413877E-020
1226.5	7.6844621097515826E-020
1227.5	7.8960281424054688E-020
1228.5	8.1519982686411289E-020
1229.5	8.4583968991475486E-020
1230.5	8.8227122540355677E-020
1231.5	9.2542793696265270E-020
1232.5	9.7647895505765402E-020
1233.5	1.0368973729489866E-019
1234.5	1.1085527484956830E-019
1235.5	1.1938375200233749E-019
1236.5	1.2958414545652422E-019
1237.5	1.4185946568690105E-019
1238.5	1.5674089642502007E-019
1239.5	1.7493606478775491E-019
1240.5	1.9739745659964147E-019
1241.5	2.2541888325708052E-019
1242.5	2.6076878839293189E-019
1243.5	3.0586506908325298E-019
1244.5	3.6397514657896680E-019
1245.5	4.3935508393993047E-019
1246.5	5.3704456902986049E-019
1247.5	6.6156361556632313E-019
1248.5	8.1293831451757080E-019
1249.5	9.7828520274608402E-019
1250.5	1.1219700488434576E-018
1251.5	1.1911496032002686E-018
1252.5	1.1526880540562436E-018
1253.5	1.0264283369815279E-018
1254.5	8.6452415541181324E-019
1255.5	7.0927191146903793E-019
1256.5	5.7914271217359862E-019
1257.5	4.7669002656629586E-019
1258.5	3.9811086477524150E-019
1259.5	3.3833559152624687E-019
1260.5	2.9288009254807516E-019
1261.5	2.5825272311808762E-019
1262.5	2.3187056017822161E-019
1263.5	2.1186441469517124E-019
1264.5	1.9689606092529594E-019
1265.5	1.8601647240614124E-019
1266.5	1.7856392107501312E-019
1267.5	1.7409382000818939E-019
1268.5	1.7233240991990497E-019
1269.5	1.7314837228326017E-019
1270.5	1.7653853641825995E-019
1271.5	1.8262566799015529E-019
1272.5	1.9166793107737739E-019
1273.5	2.0408117637979468E-019
1274.5	2.2047692805773040E-019
1275.5	2.4172102080105195E-019
1276.5	2.6902039724991514E-019
1277.5	3.0404840120831002E-019
1278.5	3.4912066726479478E-019
1279.5	4.0742972565652920E-019
1280.5	4.8332255720123047E-019
1281.5	5.8252252008388738E-019
1282.5	7.1195855773684413E-019
1283.5	8.7827746239656006E-019
1284.5	1.0830198585650355E-018
1285.5	1.3117989062334237E-018
1286.5	1.5198710591345991E-018
1287.5	1.6344891909144818E-018
1288.5	1.6008499845381474E-018
1289.5	1.4354868684724366E-018
1290.5	1.2088340524677199E-018
1291.5	9.8463135284929792E-019
1292.5	7.9337214096782680E-019
1293.5	6.4095802006819849E-019
1294.5	5.2275110895155376E-019
1295.5	4.3162716905621238E-019
1296.5	3.6106372946367070E-019
1297.5	3.0589970512252160E-019
1298.5	2.6227171867802769E-019
1299.5	2.2734540207865546E-019
1300.5	1.9904915329533683E-019
1301.5	1.7586235888399335E-019
1302.5	1.5665954260410825E-019
1303.5	1.4059915000266004E-019
1304.5	1.2704499969717642E-019
1305.5	1.1551081732910693E-019
1306.5	1.0562086916296486E-019
1307.5	9.7081801106674676E-020
1308.5	8.9662305311696678E-020
1309.5	8.3178292027019348E-020
1310.5	7.7481966358129307E-020
1311.5	7.2453700757597291E-020
1312.5	6.7995928601743520E-020
1313.5	6.4028513138291400E-020
1314.5	6.0485203837247472E-020
1315.5	5.7310901754479804E-020
1316.5	5.4459532297823222E-020
1317.5	5.1892378069855937E-020
1318.5	4.9576763189529299E-020
1319.5	4.7485008374229337E-020
1320.5	4.5593596312847822E-020
1321.5	4.3882501697245099E-020
1322.5	4.2334651246051769E-020
1323.5	4.0935487232278877E-020
1324.5	3.9672614179544691E-020
1325.5	3.8535513066922862E-020
1326.5	3.7515310973124436E-020
1327.5	3.6604596883837993E-020
1328.5	3.5797276593410061E-020
1329.5	3.5088461412716182E-020
1330.5	3.4474386871289188E-020
1331.5	3.3952358870619602E-020
1332.5	3.3520725887850247E-020
1333.5	3.3178876916594617E-020
1334.5	3.2927265933258442E-020
1335.5	3.2767464865316913E-020
1336.5	3.2702248394821506E-020
1337.5	3.2735715556445675E-020
1338.5	3.2873455113792026E-020
1339.5	3.3122764292815672E-020
1340.5	3.3492933853101468E-020
1341.5	3.3995617015820276E-020
1342.5	3.4645305908065403E-020
1343.5	3.5459947595650358E-020
1344.5	3.6461743428701174E-020
1345.5	3.7678191731780393E-020
1346.5	3.9143456918479289E-020
1347.5	4.0900180994951493E-020
1348.5	4.3001900757645657E-020
1349.5	4.5516302703011159E-020
1350.5	4.8529648090126640E-020
1351.5	5.2152848057275461E-020
1352.5	5.6529885418078041E-020
1353.5	6.1849596440750105E-020
1354.5	6.8362280249051168E-020
1355.5	7.6403227372207819E-020
1356.5	8.6426029725877272E-020
1357.5	9.9049220407127708E-020
1358.5	1.1511950226153314E-019
1359.5	1.3579076022121299E-019
1360.5	1.6260225158681821E-019
1361.5	1.9749117062075149E-019
1362.5	2.4254839730780608E-019
1363.5	2.9905718717715195E-019
1364.5	3.6502893175525702E-019
1365.5	4.3101391916562821E-019
1366.5	4.7783377306659048E-019
1367.5	4.8508921108840150E-019
1368.5	4.4902674453826819E-019
1369.5	3.8650446838468716E-019
1370.5	3.1874876151522568E-019
1371.5	2.5843334808544116E-019
1372.5	2.0945925856783891E-019
1373.5	1.7123628748335131E-019
1374.5	1.4177483448273204E-019
1375.5	1.1903923688675877E-019
1376.5	1.0135604084095084E-019
1377.5	8.7454015244102676E-020
1378.5	7.6396184181792023E-020
1379.5	6.7497893865032326E-020
1380.5	6.0257989005234856E-020
1381.5	5.4307092374139879E-020
1382.5	4.9370397759814614E-020
1383.5	4.5241337230378555E-020
1384.5	4.1763006730343425E-020
1385.5	3.8815021061751925E-020
1386.5	3.6304148622861974E-020
1387.5	3.4157583175922450E-020
1388.5	3.2318066987323784E-020
1389.5	3.0740325159704346E-020
1390.5	2.9388438279459304E-020
1391.5	2.8233894509197435E-020
1392.5	2.7254140331843842E-020
1393.5	2.6431503097554554E-020
1394.5	2.5752396266716561E-020
1395.5	2.5206745116021028E-020
1396.5	2.4787590301539133E-020
1397.5	2.4490841562391037E-020
1398.5	2.4315165805920487E-020
1399.5	2.4262004224767968E-020
1400.5	2.4335723132895567E-020
1401.5	2.4543914012572536E-020
1402.5	2.4897871116341673E-020
1403.5	2.5413291481332522E-020
1404.5	2.6111264596319744E-020
1405.5	2.7019650378243512E-020
1406.5	2.8174989196790268E-020
1407.5	2.9625153243412249E-020
1408.5	3.1433044451382841E-020
1409.5	3.3681784190540484E-020
1410.5	3.6482041434606290E-020
1411.5	3.9982425330572716E-020
1412.5	4.4384221639980347E-020
1413.5	4.9962096880750759E-020
1414.5	5.7092387772590311E-020
1415.5	6.6289140320099401E-020
1416.5	7.8241999188041420E-020
1417.5	9.3831023954221184E-020
1418.5	1.1404235249875003E-019
1419.5	1.3959474162415966E-019
1420.5	1.6992568724060996E-019
1421.5	2.0131816866792143E-019
1422.5	2.2544065004602152E-019
1423.5	2.3227260811376016E-019
1424.5	2.1833555105910720E-019
1425.5	1.9033090495135347E-019
1426.5	1.5845714852584433E-019
1427.5	1.2944302047048526E-019
1428.5	1.0566050571382677E-019
1429.5	8.7056052911249943E-020
1430.5	7.2747932995468396E-020
1431.5	6.1770356666623587E-020
1432.5	5.3314407680411145E-020
1433.5	4.6764186112606206E-020
1434.5	4.1669661684932518E-020
1435.5	3.7709074527968380E-020
1436.5	3.4656928191665848E-020
1437.5	3.2360659802483697E-020
1438.5	3.0725253192479881E-020
1439.5	2.9704306993247642E-020
1440.5	2.9295993598308075E-020
1441.5	2.9541689229605191E-020
1442.5	3.0522259990920087E-020
1443.5	3.2339025800335848E-020
1444.5	3.5049052061740841E-020
1445.5	3.8503001493911912E-020
1446.5	4.2069317918691073E-020
1447.5	4.4479307527011943E-020
1448.5	4.4373859616690638E-020
1449.5	4.1477130360674420E-020
1450.5	3.6876664052327337E-020
1451.5	3.1963895449847127E-020
1452.5	2.7574246743918938E-020
1453.5	2.3964609526686989E-020
1454.5	2.1094100174663097E-020
1455.5	1.8828733227787512E-020
1456.5	1.7031379989704408E-020
1457.5	1.5589007872749665E-020
1458.5	1.4415406430283830E-020
1459.5	1.3446700796333098E-020
1460.5	1.2635915808116373E-020
1461.5	1.1948400155780636E-020
1462.5	1.1358381531428647E-020
1463.5	1.0846483682952620E-020
1464.5	1.0397965168026441E-020
1465.5	1.0001473607682549E-020
1466.5	9.6481611091589936E-021
1467.5	9.3310514204157020E-021
1468.5	9.0445829153544794E-021
1469.5	8.7842751474136422E-021
1470.5	8.5464829650119368E-021
1471.5	8.3282132607019018E-021
1472.5	8.1269869696791565E-021
1473.5	7.9407340894991410E-021
1474.5	7.7677130396118890E-021
1475.5	7.6064481382121598E-021
1476.5	7.4556806934006787E-021
1477.5	7.3143304190160831E-021
1478.5	7.1814647495918158E-021
1479.5	7.0562742498959002E-021
1480.5	6.9380527648362719E-021
1481.5	6.8261812849432756E-021
1482.5	6.7201147456888472E-021
1483.5	6.6193711597001269E-021
1484.5	6.5235226164890498E-021
1485.5	6.4321877867458846E-021
1486.5	6.3450256462051273E-021
1487.5	6.2617301938515436E-021
1488.5	6.1820259853538073E-021
1489.5	6.1056643384393368E-021
1490.5	6.0324200949289446E-021
1491.5	5.9620888461732833E-021
1492.5	5.8944845460529392E-021
1493.5	5.8294374495594106E-021
1494.5	5.7667923260535324E-021
1495.5	5.7064069052029292E-021
1496.5	5.6481505207930450E-021
1497.5	5.5919029234439963E-021
1498.5	5.5375532380249707E-021
1499.5	5.4849990454555083E-021
1500.5	5.4341455717883424E-021
1501.5	5.3849049701152846E-021
1502.5	5.3371956830319507E-021
1503.5	5.2909418752231529E-021
1504.5	5.2460729272558829E-021
1505.5	5.2025229829453194E-021
1506.5	5.1602305437343427E-021
1507.5	5.1191381044344889E-021
1508.5	5.0791918254442104E-021
1509.5	5.0403412372126154E-021
1510.5	5.0025389732722472E-021
1511.5	4.9657405286389725E-021
1512.5	4.9299040407833466E-021
1513.5	4.8949900907269190E-021
1514.5	4.8609615221173815E-021
1515.5	4.8277832763959266E-021
1516.5	4.7954222423946879E-021
1517.5	4.7638471188968660E-021
1518.5	4.7330282888614462E-021
1519.5	4.7029377041619467E-021
1520.5	4.6735487798175191E-021
1521.5	4.6448362968073602E-021
1522.5	4.6167763126583871E-021
1523.5	4.5893460790828683E-021
1524.5	4.5625239660192550E-021
1525.5	4.5362893914968316E-021
1526.5	4.5106227568044454E-021
1527.5	4.4855053864962637E-021
1528.5	4.4609194728142959E-021
1529.5	4.4368480241489464E-021
1530.5	4.4132748171957923E-021
1531.5	4.3901843524997009E-021
1532.5	4.3675618131067736E-021
1533.5	4.3453930260708578E-021
1534.5	4.3236644265848352E-021
1535.5	4.3023630245279742E-021
1536.5	4.2814763732395158E-021
1537.5	4.2609925403456548E-021
1538.5	4.2409000804823466E-021
1539.5	4.2211880097701407E-021
1540.5	4.2018457819097036E-021
1541.5	4.1828632657778316E-021
1542.5	4.1642307244139988E-021
1543.5	4.1459387952966126E-021
1544.5	4.1279784718164894E-021
1545.5	4.1103410858626402E-021
1546.5	4.0930182914423037E-021
1547.5	4.0760020492634217E-021
1548.5	4.0592846122134232E-021
1549.5	4.0428585116733824E-021
1550.5	4.0267165446113285E-021
1551.5	4.0108517614028019E-021
1552.5	3.9952574543307110E-021
1553.5	3.9799271467201201E-021
1554.5	3.9648545826669492E-021
1555.5	3.9500337173225477E-021
1556.5	3.9354587076989031E-021
1557.5	3.9211239039618268E-021
1558.5	3.9070238411817184E-021
1559.5	3.8931532315137767E-021
1560.5	3.8795069567813981E-021
1561.5	3.8660800614384279E-021
1562.5	3.8528677458875285E-021
1563.5	3.8398653601335539E-021
1564.5	3.8270683977522120E-021
1565.5	3.8144724901556064E-021
1566.5	3.8020734011375560E-021
1567.5	3.7898670216826100E-021
1568.5	3.7778493650238265E-021
1569.5	3.7660165619352794E-021
1570.5	3.7543648562462239E-021
1571.5	3.7428906005646306E-021
1572.5	3.7315902521986189E-021
1573.5	3.7204603692650060E-021
1574.5	3.7094976069748941E-021
1575.5	3.6986987140868055E-021
1576.5	3.6880605295184907E-021
1577.5	3.6775799791090340E-021
1578.5	3.6672540725234297E-021
1579.5	3.6570799002922497E-021
1580.5	3.6470546309794355E-021
1581.5	3.6371755084717097E-021
1582.5	3.6274398493834520E-021
1583.5	3.6178450405712189E-021
1584.5	3.6083885367524896E-021
1585.5	3.5990678582234453E-021
1586.5	3.5898805886709584E-021
1587.5	3.5808243730741761E-021
1588.5	3.5718969156914081E-021
1589.5	3.5630959781281837E-021
1590.5	3.5544193774826604E-021
1591.5	3.5458649845646911E-021
1592.5	3.5374307221851293E-021
1593.5	3.5291145635120715E-021
1594.5	3.5209145304909729E-021
1595.5	3.5128286923256826E-021
1596.5	3.5048551640176413E-021
1597.5	3.4969921049605853E-021
1598.5	3.4892377175883013E-021
1599.5	3.4815902460730294E-021
1600.5	3.4740479750722934E-021
1601.5	3.4666092285220192E-021
1602.5	3.4592723684739263E-021
1603.5	3.4520357939752588E-021
1604.5	3.4448979399890520E-021
1605.5	3.4378572763531777E-021
1606.5	3.4309123067765342E-021
1607.5	3.4240615678708149E-021
1608.5	3.4173036282163431E-021
1609.5	3.4106370874605818E-021
1610.5	3.4040605754479380E-021
1611.5	3.3975727513796015E-021
1612.5	3.3911723030021641E-021
1613.5	3.3848579458238715E-021
1614.5	3.3786284223573917E-021
1615.5	3.3724825013880150E-021
1616.5	3.3664189772663051E-021
1617.5	3.3604366692242055E-021
1618.5	3.3545344207137058E-021
1619.5	3.3487110987671513E-021
1620.5	3.3429655933783987E-021
1621.5	3.3372968169039682E-021
1622.5	3.3317037034834640E-021
1623.5	3.3261852084785018E-021
1624.5	3.3207403079294506E-021
1625.5	3.3153679980293283E-021
1626.5	3.3100672946141867E-021
1627.5	3.3048372326693968E-021
1628.5	3.2996768658512201E-021
1629.5	3.2945852660231338E-021
1630.5	3.2895615228063388E-021
1631.5	3.2846047431439616E-021
1632.5	3.2797140508784374E-021
1633.5	3.2748885863416084E-021
1634.5	3.2701275059570883E-021
1635.5	3.2654299818544430E-021
1636.5	3.2607952014947771E-021
1637.5	3.2562223673073402E-021
1638.5	3.2517106963367396E-021
1639.5	3.2472594199004145E-021
1640.5	3.2428677832560069E-021
1641.5	3.2385350452782974E-021
1642.5	3.2342604781453596E-021
1643.5	3.2300433670336560E-021
1644.5	3.2258830098217276E-021
1645.5	3.2217787168022306E-021
1646.5	3.2177298104020190E-021
1647.5	3.2137356249100004E-021
1648.5	3.2097955062125355E-021
1649.5	3.2059088115360972E-021
1650.5	3.2020749091969859E-021
1651.5	3.1982931783578444E-021
1652.5	3.1945630087907717E-021
1653.5	3.1908838006468117E-021
1654.5	3.1872549642316185E-021
1655.5	3.1836759197871004E-021
1656.5	3.1801460972788482E-021
1657.5	3.1766649361891774E-021
1658.5	3.1732318853155936E-021
1659.5	3.1698464025745209E-021
1660.5	3.1665079548101322E-021
1661.5	3.1632160176081140E-021
1662.5	3.1599700751142247E-021
1663.5	3.1567696198574876E-021
1664.5	3.1536141525778948E-021
1665.5	3.1505031820584662E-021
1666.5	3.1474362249615510E-021
1667.5	3.1444128056692212E-021
1668.5	3.1414324561276697E-021
1669.5	3.1384947156954509E-021
1670.5	3.1355991309954900E-021
1671.5	3.1327452557707247E-021
1672.5	3.1299326507432829E-021
1673.5	3.1271608834770974E-021
1674.5	3.1244295282438395E-021
1675.5	3.1217381658921058E-021
1676.5	3.1190863837197332E-021
1677.5	3.1164737753491731E-021
1678.5	3.1138999406058390E-021
1679.5	3.1113644853993236E-021
1680.5	3.1088670216074252E-021
1681.5	3.1064071669628962E-021
1682.5	3.1039845449428379E-021
1683.5	3.1015987846606649E-021
1684.5	3.0992495207605764E-021
1685.5	3.0969363933144611E-021
1686.5	3.0946590477211624E-021
1687.5	3.0924171346080517E-021
1688.5	3.0902103097348374E-021
1689.5	3.0880382338995552E-021
1690.5	3.0859005728466746E-021
1691.5	3.0837969971772742E-021
1692.5	3.0817271822612203E-021
1693.5	3.0796908081513001E-021
1694.5	3.0776875594992680E-021
1695.5	3.0757171254737279E-021
1696.5	3.0737791996798336E-021
1697.5	3.0718734800807380E-021
1698.5	3.0699996689207659E-021
1699.5	3.0681574726502360E-021
1700.5	3.0663466018519211E-021
1701.5	3.0645667711690919E-021
1702.5	3.0628176992350870E-021
1703.5	3.0610991086044059E-021
1704.5	3.0594107256852501E-021
1705.5	3.0577522806735072E-021
1706.5	3.0561235074881102E-021
1707.5	3.0545241437077681E-021
1708.5	3.0529539305090140E-021
1709.5	3.0514126126055394E-021
1710.5	3.0498999381887955E-021
1711.5	3.0484156588698143E-021
1712.5	3.0469595296222335E-021
1713.5	3.0455313087264812E-021
1714.5	3.0441307577151145E-021
1715.5	3.0427576413192473E-021
1716.5	3.0414117274160865E-021
1717.5	3.0400927869775184E-021
1718.5	3.0388005940197202E-021
1719.5	3.0375349255537961E-021
1720.5	3.0362955615373858E-021
1721.5	3.0350822848272427E-021
1722.5	3.0338948811327433E-021
1723.5	3.0327331389703262E-021
1724.5	3.0315968496188116E-021
1725.5	3.0304858070756068E-021
1726.5	3.0293998080137591E-021
1727.5	3.0283386517398521E-021
1728.5	3.0273021401527050E-021
1729.5	3.0262900777028781E-021
1730.5	3.0253022713529553E-021
1731.5	3.0243385305385820E-021
1732.5	3.0233986671302536E-021
1733.5	3.0224824953958290E-021
1734.5	3.0215898319637454E-021
1735.5	3.0207204957869440E-021
1736.5	3.0198743081074596E-021
1737.5	3.0190510924216804E-021
1738.5	3.0182506744462557E-021
1739.5	3.0174728820846416E-021
1740.5	3.0167175453942629E-021
1741.5	3.0159844965542777E-021
1742.5	3.0152735698339508E-021
1743.5	3.0145846015615897E-021
1744.5	3.0139174300940640E-021
1745.5	3.0132718957868684E-021
1746.5	3.0126478409647398E-021
1747.5	3.0120451098928017E-021
1748.5	3.0114635487482228E-021
1749.5	3.0109030055924025E-021
1750.5	3.0103633303436361E-021
1751.5	3.0098443747502831E-021
1752.5	3.0093459923644010E-021
1753.5	3.0088680385158603E-021
1754.5	3.0084103702869051E-021
1755.5	3.0079728464871697E-021
1756.5	3.0075553276291326E-021
1757.5	3.0071576759039981E-021
1758.5	3.0067797551580020E-021
1759.5	3.0064214308691325E-021
1760.5	3.0060825701242442E-021
1761.5	3.0057630415965817E-021
1762.5	3.0054627155236785E-021
1763.5	3.0051814636856466E-021
1764.5	3.0049191593838258E-021
1765.5	3.0046756774198127E-021
1766.5	3.0044508940748331E-021
1767.5	3.0042446870894712E-021
1768.5	3.0040569356437373E-021
1769.5	3.0038875203374839E-021
1770.5	3.0037363231711289E-021
1771.5	3.0036032275267300E-021
1772.5	3.0034881181493454E-021
1773.5	3.0033908811287313E-021
1774.5	3.0033114038813298E-021
1775.5	3.0032495751325518E-021
1776.5	3.0032052848993678E-021
1777.5	3.0031784244731650E-021
1778.5	3.0031688864029083E-021
1779.5	3.0031765644785559E-021
1780.5	3.0032013537147580E-021
1781.5	3.0032431503348188E-021
1782.5	3.0033018517549141E-021
1783.5	3.0033773565685727E-021
1784.5	3.0034695645313963E-021
1785.5	3.0035783765460361E-021
1786.5	3.0037036946474076E-021
1787.5	3.0038454219881346E-021
1788.5	3.0040034628242343E-021
1789.5	3.0041777225010245E-021
1790.5	3.0043681074392620E-021
1791.5	3.0045745251214851E-021
1792.5	3.0047968840785897E-021
1793.5	3.0050350938766015E-021
1794.5	3.0052890651036671E-021
1795.5	3.0055587093572362E-021
1796.5	3.0058439392314540E-021
1797.5	3.0061446683047507E-021
1798.5	3.0064608111276092E-021
1799.5	3.0067922832105436E-021
1800.5	3.0071390010122371E-021
1801.5	3.0075008819278914E-021
1802.5	3.0078778442777275E-021
1803.5	3.0082698072956839E-021
1804.5	3.0086766911182708E-021
1805.5	3.0090984167736099E-021
1806.5	3.0095349061706248E-021
1807.5	3.0099860820884032E-021
1808.5	3.0104518681657254E-021
1809.5	3.0109321888907343E-021
1810.5	3.0114269695907805E-021
1811.5	3.0119361364223980E-021
1812.5	3.0124596163614524E-021
1813.5	3.0129973371934200E-021
1814.5	3.0135492275038112E-021
1815.5	3.0141152166687507E-021
1816.5	3.0146952348456770E-021
1817.5	3.0152892129641978E-021
1818.5	3.0158970827170669E-021
1819.5	3.0165187765513015E-021
1820.5	3.0171542276594229E-021
1821.5	3.0178033699708297E-021
1822.5	3.0184661381432995E-021
1823.5	3.0191424675546050E-021
1824.5	3.0198322942942612E-021
1825.5	3.0205355551553872E-021
1826.5	3.0212521876266857E-021
1827.5	3.0219821298845389E-021
1828.5	3.0227253207852159E-021
1829.5	3.0234816998572004E-021
1830.5	3.0242512072936097E-021
1831.5	3.0250337839447475E-021
1832.5	3.0258293713107370E-021
1833.5	3.0266379115342781E-021
1834.5	3.0274593473934929E-021
1835.5	3.0282936222948857E-021
1836.5	3.0291406802663917E-021
1837.5	3.0300004659505257E-021
1838.5	3.0308729245976344E-021
1839.5	3.0317580020592310E-021
1840.5	3.0326556447814357E-021
1841.5	3.0335657997984944E-021
1842.5	3.0344884147264017E-021
1843.5	3.0354234377565991E-021
1844.5	3.0363708176497719E-021
1845.5	3.0373305037297248E-021
1846.5	3.0383024458773404E-021
1847.5	3.0392865945246317E-021
1848.5	3.0402829006488621E-021
1849.5	3.0412913157667565E-021
1850.5	3.0423117919287870E-021
1851.5	3.0433442817135354E-021
1852.5	3.0443887382221426E-021
1853.5	3.0454451150728110E-021
1854.5	3.0465133663954131E-021
1855.5	3.0475934468261395E-021
1856.5	3.0486853115022483E-021
1857.5	3.0497889160568649E-021
1858.5	3.0509042166138630E-021
1859.5	3.0520311697828109E-021
1860.5	3.0531697326539798E-021
1861.5	3.0543198627934351E-021
1862.5	3.0554815182381696E-021
1863.5	3.0566546574913251E-021
1864.5	3.0578392395174610E-021
1865.5	3.0590352237378943E-021
1866.5	3.0602425700260959E-021
1867.5	3.0614612387031523E-021
1868.5	3.0626911905332863E-021
1869.5	3.0639323867194310E-021
1870.5	3.0651847888988742E-021
1871.5	3.0664483591389433E-021
1872.5	3.0677230599327649E-021
1873.5	3.0690088541950625E-021
1874.5	3.0703057052580222E-021
1875.5	3.0716135768672057E-021
1876.5	3.0729324331775186E-021
1877.5	3.0742622387492281E-021
1878.5	3.0756029585440393E-021
1879.5	3.0769545579212132E-021
1880.5	3.0783170026337386E-021
1881.5	3.0796902588245587E-021
1882.5	3.0810742930228361E-021
1883.5	3.0824690721402720E-021
1884.5	3.0838745634674783E-021
1885.5	3.0852907346703794E-021
1886.5	3.0867175537866763E-021
1887.5	3.0881549892223453E-021
1888.5	3.0896030097481945E-021
1889.5	3.0910615844964398E-021
1890.5	3.0925306829573564E-021
1891.5	3.0940102749759455E-021
1892.5	3.0955003307486536E-021
1893.5	3.0970008208201411E-021
1894.5	3.0985117160800758E-021
1895.5	3.1000329877599786E-021
1896.5	3.1015646074301051E-021
1897.5	3.1031065469963657E-021
1898.5	3.1046587786972859E-021
1899.5	3.1062212751010019E-021
1900.5	3.1077940091022994E-021
1901.5	3.1093769539196800E-021
1902.5	3.1109700830924767E-021
1903.5	3.1125733704779896E-021
1904.5	3.1141867902486799E-021
1905.5	3.1158103168893663E-021
1906.5	3.1174439251944940E-021
1907.5	3.1190875902654011E-021
1908.5	3.1207412875076462E-021
1909.5	3.1224049926283593E-021
1910.5	3.1240786816336189E-021
1911.5	3.1257623308258728E-021
1912.5	3.1274559168013782E-021
1913.5	3.1291594164476901E-021
1914.5	3.1308728069411608E-021
1915.5	3.1325960657444862E-021
1916.5	3.1343291706042738E-021
1917.5	3.1360720995486423E-021
1918.5	3.1378248308848539E-021
1919.5	3.1395873431969634E-021
1920.5	3.1413596153435160E-021
1921.5	3.1431416264552521E-021
1922.5	3.1449333559328600E-021
1923.5	3.1467347834447347E-021
1924.5	3.1485458889247840E-021
1925.5	3.1503666525702468E-021
1926.5	3.1521970548395458E-021
1927.5	3.1540370764501633E-021
1928.5	3.1558866983765388E-021
1929.5	3.1577459018480040E-021
1930.5	3.1596146683467273E-021
1931.5	3.1614929796056943E-021
1932.5	3.1633808176067088E-021
1933.5	3.1652781645784171E-021
1934.5	3.1671850029943571E-021
1935.5	3.1691013155710304E-021
1936.5	3.1710270852659987E-021
1937.5	3.1729622952760004E-021
1938.5	3.1749069290350947E-021
1939.5	3.1768609702128203E-021
1940.5	3.1788244027123833E-021
1941.5	3.1807972106688641E-021
1942.5	3.1827793784474442E-021
1943.5	3.1847708906416583E-021
1944.5	3.1867717320716611E-021
1945.5	3.1887818877825207E-021
1946.5	3.1908013430425285E-021
1947.5	3.1928300833415305E-021
1948.5	3.1948680943892814E-021
1949.5	3.1969153621138125E-021
1950.5	3.1989718726598240E-021
1951.5	3.2010376123870896E-021
1952.5	3.2031125678688960E-021
1953.5	3.2051967258904735E-021
1954.5	3.2072900734474785E-021
1955.5	3.2093925977444662E-021
1956.5	3.2115042861933940E-021
1957.5	3.2136251264121469E-021
1958.5	3.2157551062230666E-021
1959.5	3.2178942136515104E-021
1960.5	3.2200424369244214E-021
1961.5	3.2221997644689204E-021
1962.5	3.2243661849109045E-021
1963.5	3.2265416870736748E-021
1964.5	3.2287262599765723E-021
1965.5	3.2309198928336310E-021
1966.5	3.2331225750522519E-021
1967.5	3.2353342962318844E-021
1968.5	3.2375550461627293E-021
1969.5	3.2397848148244590E-021
1970.5	3.2420235923849461E-021
1971.5	3.2442713691990119E-021
1972.5	3.2465281358071845E-021
1973.5	3.2487938829344861E-021
1974.5	3.2510686014892104E-021
1975.5	3.2533522825617415E-021
1976.5	3.2556449174233628E-021
1977.5	3.2579464975251007E-021
1978.5	3.2602570144965601E-021
1979.5	3.2625764601447985E-021
1980.5	3.2649048264531935E-021
1981.5	3.2672421055803318E-021
1982.5	3.2695882898589141E-021
1983.5	3.2719433717946651E-021
1984.5	3.2743073440652656E-021
1985.5	3.2766801995192903E-021
1986.5	3.2790619311751606E-021
1987.5	3.2814525322201108E-021
1988.5	3.2838519960091658E-021
1989.5	3.2862603160641355E-021
1990.5	3.2886774860726066E-021
1991.5	3.2911034998869687E-021
1992.5	3.2935383515234318E-021
1993.5	3.2959820351610695E-021
1994.5	3.2984345451408615E-021
1995.5	3.3008958759647651E-021
1996.5	3.3033660222947769E-021
1997.5	3.3058449789520208E-021
1998.5	3.3083327409158427E-021
1999.5	3.3108293033229130E-021
[truncated: 1,000 more rows]
