# Supplementary material for: Modeling Radiative Efficiency across Fluorinated Molecules: Bridging Chemistry and Climate Policy for Global Warming Potential Estimations
Source: Environ Sci Technol. 2026 Feb 16;60(8):6188–202. doi: 10.1021/acs.est.5c16501 (PMC12961741; doi:10.1021/acs.est.5c16501)
Supplement: Supplementary file 1 [file es5c16501_si_001.zip › Supporting.Information/CFM2025.Table1/HFAlcohols/Trifluoroethanol/rotamer_1.xyz]

9
E[M08-HX/pcseg-2]=-452.8069909006 Hartree, Gibbs corrections=74.902 kJ/mol,  S=1.74E-16 cm/molecule 
 F              1.4281118863   0.7836403491   0.5204192350
 F              0.7469416668  -0.3161002186  -1.2143818282
 F              0.3646522887  -1.0919271446   0.7648358270
 O             -1.9521038261   0.0125061703  -0.3522292420
 C             -0.8888070758   0.7894924550   0.1090752747
 C              0.4276340881   0.0383530410   0.0316776445
 H             -1.0103718763   1.1141493809   1.1504250467
 H             -0.8129003174   1.6749143050  -0.5259526964
 H             -2.0451568342  -0.7650283380   0.1991307388
