# Supplementary material for: Modeling Radiative Efficiency across Fluorinated Molecules: Bridging Chemistry and Climate Policy for Global Warming Potential Estimations
Source: Environ Sci Technol. 2026 Feb 16;60(8):6188–202. doi: 10.1021/acs.est.5c16501 (PMC12961741; doi:10.1021/acs.est.5c16501)
Supplement: Supplementary file 1 [file es5c16501_si_001.zip › Supporting.Information/CFM2025.Table1/HFAlcohols/Trifluoroethanol/wspectra.dat]

     0.5    1.228638700E-21
     1.5    1.232752717E-21
     2.5    1.236925948E-21
     3.5    1.241160046E-21
     4.5    1.245456733E-21
     5.5    1.249817804E-21
     6.5    1.254245130E-21
     7.5    1.258740662E-21
     8.5    1.263306436E-21
     9.5    1.267944580E-21
    10.5    1.272657315E-21
    11.5    1.277446964E-21
    12.5    1.282315954E-21
    13.5    1.287266828E-21
    14.5    1.292302246E-21
    15.5    1.297424997E-21
    16.5    1.302638002E-21
    17.5    1.307944327E-21
    18.5    1.313347190E-21
    19.5    1.318849970E-21
    20.5    1.324456216E-21
    21.5    1.330169664E-21
    22.5    1.335994243E-21
    23.5    1.341934090E-21
    24.5    1.347993566E-21
    25.5    1.354177269E-21
    26.5    1.360490052E-21
    27.5    1.366937037E-21
    28.5    1.373523641E-21
    29.5    1.380255592E-21
    30.5    1.387138954E-21
    31.5    1.394180150E-21
    32.5    1.401385991E-21
    33.5    1.408763705E-21
    34.5    1.416320967E-21
    35.5    1.424065939E-21
    36.5    1.432007302E-21
    37.5    1.440154306E-21
    38.5    1.448516806E-21
    39.5    1.457105323E-21
    40.5    1.465931092E-21
    41.5    1.475006128E-21
    42.5    1.484343289E-21
    43.5    1.493956354E-21
    44.5    1.503860104E-21
    45.5    1.514070414E-21
    46.5    1.524604350E-21
    47.5    1.535480286E-21
    48.5    1.546718024E-21
    49.5    1.558338936E-21
    50.5    1.570366115E-21
    51.5    1.582824549E-21
    52.5    1.595741317E-21
    53.5    1.609145798E-21
    54.5    1.623069923E-21
    55.5    1.637548440E-21
    56.5    1.652619231E-21
    57.5    1.668323654E-21
    58.5    1.684706942E-21
    59.5    1.701818650E-21
    60.5    1.719713166E-21
    61.5    1.738450291E-21
    62.5    1.758095908E-21
    63.5    1.778722741E-21
    64.5    1.800411235E-21
    65.5    1.823250562E-21
    66.5    1.847339794E-21
    67.5    1.872789252E-21
    68.5    1.899722083E-21
    69.5    1.928276096E-21
    70.5    1.958605914E-21
    71.5    1.990885496E-21
    72.5    2.025311117E-21
    73.5    2.062104894E-21
    74.5    2.101518976E-21
    75.5    2.143840538E-21
    76.5    2.189397779E-21
    77.5    2.238567132E-21
    78.5    2.291781997E-21
    79.5    2.349543353E-21
    80.5    2.412432743E-21
    81.5    2.481128222E-21
    82.5    2.556424098E-21
    83.5    2.639255482E-21
    84.5    2.730729038E-21
    85.5    2.832161769E-21
    86.5    2.945130279E-21
    87.5    3.071533816E-21
    88.5    3.213675626E-21
    89.5    3.374368793E-21
    90.5    3.557075171E-21
    91.5    3.766089447E-21
    92.5    4.006785346E-21
    93.5    4.285948237E-21
    94.5    4.612229011E-21
    95.5    4.996769741E-21
    96.5    5.454074487E-21
    97.5    6.003231926E-21
    98.5    6.669643418E-21
    99.5    7.487472233E-21
   100.5    8.503099117E-21
   101.5    9.779906060E-21
   102.5    1.140457796E-20
   103.5    1.349440359E-20
   104.5    1.620266068E-20
   105.5    1.971236269E-20
   106.5    2.419218224E-20
   107.5    2.965892441E-20
   108.5    3.567967401E-20
   109.5    4.100436330E-20
   110.5    4.371189654E-20
   111.5    4.250404560E-20
   112.5    3.799491967E-20
   113.5    3.206770556E-20
   114.5    2.631328727E-20
   115.5    2.145119217E-20
   116.5    1.759647641E-20
   117.5    1.461609611E-20
   118.5    1.232385737E-20
   119.5    1.055278877E-20
   120.5    9.171777875E-21
   121.5    8.082978859E-21
   122.5    7.214681975E-21
   123.5    6.514480348E-21
   124.5    5.943892180E-21
   125.5    5.474419826E-21
   126.5    5.084742105E-21
   127.5    4.758732082E-21
   128.5    4.484057001E-21
   129.5    4.251184035E-21
   130.5    4.052668521E-21
   131.5    3.882639609E-21
   132.5    3.736424857E-21
   133.5    3.610273457E-21
   134.5    3.501150124E-21
   135.5    3.406580114E-21
   136.5    3.324531597E-21
   137.5    3.253325566E-21
   138.5    3.191566260E-21
   139.5    3.138086985E-21
   140.5    3.091907597E-21
   141.5    3.052200911E-21
   142.5    3.018265959E-21
   143.5    2.989506579E-21
   144.5    2.965414169E-21
   145.5    2.945553701E-21
   146.5    2.929552350E-21
   147.5    2.917090175E-21
   148.5    2.907892467E-21
   149.5    2.901723445E-21
   150.5    2.898381032E-21
   151.5    2.897692528E-21
   152.5    2.899511020E-21
   153.5    2.903712396E-21
   154.5    2.910192871E-21
   155.5    2.918866942E-21
   156.5    2.929665698E-21
   157.5    2.942535461E-21
   158.5    2.957436676E-21
   159.5    2.974343058E-21
   160.5    2.993240944E-21
   161.5    3.014128842E-21
   162.5    3.037017162E-21
   163.5    3.061928122E-21
   164.5    3.088895817E-21
   165.5    3.117966462E-21
   166.5    3.149198802E-21
   167.5    3.182664709E-21
   168.5    3.218449967E-21
   169.5    3.256655270E-21
   170.5    3.297397454E-21
   171.5    3.340810996E-21
   172.5    3.387049809E-21
   173.5    3.436289395E-21
   174.5    3.488729394E-21
   175.5    3.544596621E-21
   176.5    3.604148656E-21
   177.5    3.667678121E-21
   178.5    3.735517754E-21
   179.5    3.808046464E-21
   180.5    3.885696564E-21
   181.5    3.968962446E-21
   182.5    4.058411028E-21
   183.5    4.154694376E-21
   184.5    4.258565039E-21
   185.5    4.370894753E-21
   186.5    4.492697398E-21
   187.5    4.625157303E-21
   188.5    4.769664383E-21
   189.5    4.927858005E-21
   190.5    5.101682129E-21
   191.5    5.293455117E-21
   192.5    5.505958745E-21
   193.5    5.742552613E-21
   194.5    6.007322404E-21
   195.5    6.305273663E-21
   196.5    6.642587395E-21
   197.5    7.026960380E-21
   198.5    7.468062749E-21
   199.5    7.978159428E-21
   200.5    8.572962708E-21
   201.5    9.272813579E-21
   202.5    1.010433383E-20
   203.5    1.110275457E-20
   204.5    1.231521437E-20
   205.5    1.380542816E-20
   206.5    1.566022485E-20
   207.5    1.799841184E-20
   208.5    2.098185854E-20
   209.5    2.482648507E-20
   210.5    2.980410863E-20
   211.5    3.620843069E-20
   212.5    4.422078286E-20
   213.5    5.356543349E-20
   214.5    6.292216973E-20
   215.5    6.960423022E-20
   216.5    7.074360455E-20
   217.5    6.579903745E-20
   218.5    5.712792613E-20
   219.5    4.771259472E-20
   220.5    3.933860022E-20
   221.5    3.255788057E-20
   222.5    2.728939547E-20
   223.5    2.325434777E-20
   224.5    2.016700211E-20
   225.5    1.779236802E-20
   226.5    1.595194290E-20
   227.5    1.451420018E-20
   228.5    1.338308566E-20
   229.5    1.248834667E-20
   230.5    1.177826245E-20
   231.5    1.121441374E-20
   232.5    1.076798099E-20
   233.5    1.041713301E-20
   234.5    1.014517894E-20
   235.5    9.939251297E-21
   236.5    9.789359582E-21
   237.5    9.687703741E-21
   238.5    9.628171525E-21
   239.5    9.605967124E-21
   240.5    9.617334516E-21
   241.5    9.659349862E-21
   242.5    9.729764800E-21
   243.5    9.826887674E-21
   244.5    9.949493390E-21
   245.5    1.009675516E-20
   246.5    1.026819320E-20
   247.5    1.046363685E-20
   248.5    1.068319739E-20
   249.5    1.092724974E-20
   250.5    1.119642171E-20
   251.5    1.149158969E-20
   252.5    1.181388035E-20
   253.5    1.216467792E-20
   254.5    1.254563698E-20
   255.5    1.295870080E-20
   256.5    1.340612567E-20
   257.5    1.389051167E-20
   258.5    1.441484067E-20
   259.5    1.498252259E-20
   260.5    1.559745118E-20
   261.5    1.626407113E-20
   262.5    1.698745856E-20
   263.5    1.777341751E-20
   264.5    1.862859601E-20
   265.5    1.956062572E-20
   266.5    2.057829075E-20
   267.5    2.169173231E-20
   268.5    2.291269806E-20
   269.5    2.425484712E-20
   270.5    2.573412547E-20
   271.5    2.736923019E-20
   272.5    2.918218721E-20
   273.5    3.119907491E-20
   274.5    3.345093642E-20
   275.5    3.597493807E-20
   276.5    3.881585158E-20
   277.5    4.202796557E-20
   278.5    4.567757134E-20
   279.5    4.984622414E-20
   280.5    5.463506130E-20
   281.5    6.017057463E-20
   282.5    6.661240374E-20
   283.5    7.416396411E-20
   284.5    8.308708806E-20
   285.5    9.372239061E-20
   286.5    1.065178488E-19
   287.5    1.220691821E-19
   288.5    1.411770843E-19
   289.5    1.649280209E-19
   290.5    1.948062928E-19
   291.5    2.328423544E-19
   292.5    2.817868679E-19
   293.5    3.452466811E-19
   294.5    4.275661228E-19
   295.5    5.328629007E-19
   296.5    6.619387478E-19
   297.5    8.054224967E-19
   298.5    9.348341512E-19
   299.5    1.004654255E-18
   300.5    9.816732110E-19
   301.5    8.775521418E-19
   302.5    7.365522332E-19
   303.5    5.978736364E-19
   304.5    4.799525372E-19
   305.5    3.861741861E-19
   306.5    3.135582474E-19
   307.5    2.576638722E-19
   308.5    2.144520557E-19
   309.5    1.807347782E-19
   310.5    1.541282011E-19
   311.5    1.328842878E-19
   312.5    1.157257439E-19
   313.5    1.017151677E-19
   314.5    9.015888727E-20
   315.5    8.053837724E-20
   316.5    7.246182997E-20
   317.5    6.562995912E-20
   318.5    5.981172866E-20
   319.5    5.482699038E-20
   320.5    5.053394841E-20
   321.5    4.682001980E-20
   322.5    4.359510511E-20
   323.5    4.078658550E-20
   324.5    3.833556927E-20
   325.5    3.619405146E-20
   326.5    3.432274814E-20
   327.5    3.268943399E-20
   328.5    3.126765987E-20
   329.5    3.003576032E-20
   330.5    2.897608550E-20
   331.5    2.807440918E-20
   332.5    2.731947781E-20
   333.5    2.670267502E-20
   334.5    2.621778366E-20
   335.5    2.586083348E-20
   336.5    2.563002763E-20
   337.5    2.552574586E-20
   338.5    2.555062673E-20
   339.5    2.570973630E-20
   340.5    2.601083618E-20
   341.5    2.646477106E-20
   342.5    2.708600510E-20
   343.5    2.789334873E-20
   344.5    2.891093470E-20
   345.5    3.016952604E-20
   346.5    3.170827302E-20
   347.5    3.357708519E-20
   348.5    3.583985653E-20
   349.5    3.857888674E-20
   350.5    4.190099583E-20
   351.5    4.594605538E-20
   352.5    5.089898765E-20
   353.5    5.700674365E-20
   354.5    6.460237322E-20
   355.5    7.413894915E-20
   356.5    8.623636473E-20
   357.5    1.017424219E-19
   358.5    1.218018317E-19
   359.5    1.479010352E-19
   360.5    1.817849314E-19
   361.5    2.249719078E-19
   362.5    2.773075645E-19
   363.5    3.339721151E-19
   364.5    3.821781929E-19
   365.5    4.036392943E-19
   366.5    3.877838577E-19
   367.5    3.424680724E-19
   368.5    2.858361834E-19
   369.5    2.320293345E-19
   370.5    1.869988491E-19
   371.5    1.514171000E-19
   372.5    1.239043183E-19
   373.5    1.027017676E-19
   374.5    8.626803841E-20
   375.5    7.340305762E-20
   376.5    6.321418158E-20
   377.5    5.504782629E-20
   378.5    4.842626547E-20
   379.5    4.299848185E-20
   380.5    3.850432309E-20
   381.5    3.474901305E-20
   382.5    3.158516649E-20
   383.5    2.890008543E-20
   384.5    2.660673636E-20
   385.5    2.463729184E-20
   386.5    2.293846748E-20
   387.5    2.146812608E-20
   388.5    2.019278536E-20
   389.5    1.908577789E-20
   390.5    1.812588873E-20
   391.5    1.729634925E-20
   392.5    1.658410307E-20
   393.5    1.597928694E-20
   394.5    1.547488952E-20
   395.5    1.506656746E-20
   396.5    1.475261218E-20
   397.5    1.453407546E-20
   398.5    1.441507783E-20
   399.5    1.440334441E-20
   400.5    1.451104015E-20
   401.5    1.475601488E-20
   402.5    1.516362199E-20
   403.5    1.576934667E-20
   404.5    1.662256657E-20
   405.5    1.779183953E-20
   406.5    1.937205779E-20
   407.5    2.149327797E-20
   408.5    2.432905363E-20
   409.5    2.809615011E-20
   410.5    3.302219167E-20
   411.5    3.922621165E-20
   412.5    4.642369110E-20
   413.5    5.345458289E-20
   414.5    5.810967783E-20
   415.5    5.823601713E-20
   416.5    5.369046140E-20
   417.5    4.649069046E-20
   418.5    3.892272885E-20
   419.5    3.226740099E-20
   420.5    2.688000558E-20
   421.5    2.266609828E-20
   422.5    1.940023925E-20
   423.5    1.686022115E-20
   424.5    1.486557543E-20
   425.5    1.327980609E-20
   426.5    1.200240736E-20
   427.5    1.095988454E-20
   428.5    1.009834449E-20
   429.5    9.377964127E-21
   430.5    8.769021176E-21
   431.5    8.249086380E-21
   432.5    7.801041902E-21
   433.5    7.411677133E-21
   434.5    7.070686337E-21
   435.5    6.769946630E-21
   436.5    6.502992734E-21
   437.5    6.264630967E-21
   438.5    6.050652695E-21
   439.5    5.857619477E-21
   440.5    5.682700432E-21
   441.5    5.523547990E-21
   442.5    5.378202129E-21
   443.5    5.245015939E-21
   444.5    5.122597317E-21
   445.5    5.009762929E-21
   446.5    4.905501613E-21
   447.5    4.808945072E-21
   448.5    4.719344268E-21
   449.5    4.636050276E-21
   450.5    4.558498682E-21
   451.5    4.486196778E-21
   452.5    4.418713020E-21
   453.5    4.355668286E-21
   454.5    4.296728616E-21
   455.5    4.241599130E-21
   456.5    4.190018942E-21
   457.5    4.141756866E-21
   458.5    4.096607797E-21
   459.5    4.054389642E-21
   460.5    4.014940721E-21
   461.5    3.978117546E-21
   462.5    3.943792942E-21
   463.5    3.911854440E-21
   464.5    3.882202915E-21
   465.5    3.854751423E-21
   466.5    3.829424224E-21
   467.5    3.806155959E-21
   468.5    3.784890964E-21
   469.5    3.765582709E-21
   470.5    3.748193354E-21
   471.5    3.732693392E-21
   472.5    3.719061410E-21
   473.5    3.707283920E-21
   474.5    3.697355293E-21
   475.5    3.689277767E-21
   476.5    3.683061556E-21
   477.5    3.678725035E-21
   478.5    3.676295030E-21
   479.5    3.675807198E-21
   480.5    3.677306526E-21
   481.5    3.680847943E-21
   482.5    3.686497069E-21
   483.5    3.694331117E-21
   484.5    3.704439968E-21
   485.5    3.716927446E-21
   486.5    3.731912834E-21
   487.5    3.749532658E-21
   488.5    3.769942810E-21
   489.5    3.793321048E-21
   490.5    3.819869981E-21
   491.5    3.849820610E-21
   492.5    3.883436570E-21
   493.5    3.921019215E-21
   494.5    3.962913760E-21
   495.5    4.009516713E-21
   496.5    4.061284957E-21
   497.5    4.118746874E-21
   498.5    4.182516113E-21
   499.5    4.253308708E-21
   500.5    4.331964558E-21
   501.5    4.419474608E-21
   502.5    4.517015526E-21
   503.5    4.625994393E-21
   504.5    4.748106855E-21
   505.5    4.885413591E-21
   506.5    5.040441952E-21
   507.5    5.216322586E-21
   508.5    5.416975128E-21
   509.5    5.647363351E-21
   510.5    5.913849228E-21
   511.5    6.224688182E-21
   512.5    6.590724604E-21
   513.5    7.026365351E-21
   514.5    7.550918224E-21
   515.5    8.190344615E-21
   516.5    8.979278446E-21
   517.5    9.962501651E-21
   518.5    1.119319793E-20
   519.5    1.272082998E-20
   520.5    1.455367575E-20
   521.5    1.657903689E-20
   522.5    1.846934711E-20
   523.5    1.973399934E-20
   524.5    2.007164147E-20
   525.5    1.969219210E-20
   526.5    1.912452868E-20
   527.5    1.881492117E-20
   528.5    1.899476518E-20
   529.5    1.976054635E-20
   530.5    2.117261741E-20
   531.5    2.331409934E-20
   532.5    2.632220549E-20
   533.5    3.040899237E-20
   534.5    3.587714286E-20
   535.5    4.312053222E-20
   536.5    5.256981190E-20
   537.5    6.448488344E-20
   538.5    7.842694778E-20
   539.5    9.236589816E-20
   540.5    1.022082222E-19
   541.5    1.036286909E-19
   542.5    9.586641477E-20
   543.5    8.252627128E-20
   544.5    6.811018859E-20
   545.5    5.529291301E-20
   546.5    4.489115803E-20
   547.5    3.677425929E-20
   548.5    3.051787485E-20
   549.5    2.568925814E-20
   550.5    2.193299171E-20
   551.5    1.897913471E-20
   552.5    1.662868870E-20
   553.5    1.473618276E-20
   554.5    1.319506593E-20
   555.5    1.192673440E-20
   556.5    1.087263822E-20
   557.5    9.988693723E-21
   558.5    9.241340487E-21
   559.5    8.604748992E-21
   560.5    8.058829055E-21
   561.5    7.587796708E-21
   562.5    7.179132795E-21
   563.5    6.822818527E-21
   564.5    6.510768654E-21
   565.5    6.236407001E-21
   566.5    5.994345566E-21
   567.5    5.780139663E-21
   568.5    5.590099472E-21
   569.5    5.421143763E-21
   570.5    5.270685477E-21
   571.5    5.136541539E-21
   572.5    5.016861277E-21
   573.5    4.910069215E-21
   574.5    4.814819084E-21
   575.5    4.729956610E-21
   576.5    4.654489254E-21
   577.5    4.587561469E-21
   578.5    4.528434376E-21
   579.5    4.476468990E-21
   580.5    4.431112328E-21
   581.5    4.391885863E-21
   582.5    4.358375892E-21
   583.5    4.330225493E-21
   584.5    4.307127784E-21
   585.5    4.288820289E-21
   586.5    4.275080202E-21
   587.5    4.265720446E-21
   588.5    4.260586375E-21
   589.5    4.259553054E-21
   590.5    4.262523019E-21
   591.5    4.269424479E-21
   592.5    4.280209884E-21
   593.5    4.294854847E-21
   594.5    4.313357371E-21
   595.5    4.335737368E-21
   596.5    4.362036452E-21
   597.5    4.392317995E-21
   598.5    4.426667444E-21
   599.5    4.465192899E-21
   600.5    4.508025957E-21
   601.5    4.555322842E-21
   602.5    4.607265825E-21
   603.5    4.664064973E-21
   604.5    4.725960246E-21
   605.5    4.793223986E-21
   606.5    4.866163845E-21
   607.5    4.945126209E-21
   608.5    5.030500183E-21
   609.5    5.122722228E-21
   610.5    5.222281544E-21
   611.5    5.329726325E-21
   612.5    5.445671022E-21
   613.5    5.570804802E-21
   614.5    5.705901401E-21
   615.5    5.851830645E-21
   616.5    6.009571925E-21
   617.5    6.180230040E-21
   618.5    6.365053845E-21
   619.5    6.565458294E-21
   620.5    6.783050588E-21
   621.5    7.019661310E-21
   622.5    7.277381631E-21
   623.5    7.558608004E-21
   624.5    7.866096041E-21
   625.5    8.203025831E-21
   626.5    8.573081476E-21
   627.5    8.980548496E-21
   628.5    9.430433770E-21
   629.5    9.928614109E-21
   630.5    1.048202144E-20
   631.5    1.109887518E-20
   632.5    1.178897577E-20
   633.5    1.256407829E-20
   634.5    1.343837162E-20
   635.5    1.442909799E-20
   636.5    1.555736076E-20
   637.5    1.684918742E-20
   638.5    1.833694107E-20
   639.5    2.006121333E-20
   640.5    2.207338798E-20
   641.5    2.443914844E-20
   642.5    2.724332478E-20
   643.5    3.059665586E-20
   644.5    3.464530184E-20
   645.5    3.958430500E-20
   646.5    4.567666303E-20
   647.5    5.328015726E-20
   648.5    6.288417205E-20
   649.5    7.515715519E-20
   650.5    9.099832592E-20
   651.5    1.115646529E-19
   652.5    1.381823222E-19
   653.5    1.719103288E-19
   654.5    2.123048275E-19
   655.5    2.550094550E-19
   656.5    2.895048595E-19
   657.5    3.020632105E-19
   658.5    2.864309162E-19
   659.5    2.502891101E-19
   660.5    2.074395962E-19
   661.5    1.676894027E-19
   662.5    1.347998347E-19
   663.5    1.089422811E-19
   664.5    8.898461863E-20
   665.5    7.360760099E-20
   666.5    6.168277999E-20
   667.5    5.233963978E-20
   668.5    4.493288721E-20
   669.5    3.899041203E-20
   670.5    3.416693563E-20
   671.5    3.020842487E-20
   672.5    2.692627020E-20
   673.5    2.417895516E-20
   674.5    2.185912221E-20
   675.5    1.988442775E-20
   676.5    1.819103575E-20
   677.5    1.672894918E-20
   678.5    1.545862779E-20
   679.5    1.434851318E-20
   680.5    1.337319935E-20
   681.5    1.251206684E-20
   682.5    1.174825315E-20
   683.5    1.106786938E-20
   684.5    1.045939888E-20
   685.5    9.913231702E-21
   686.5    9.421301256E-21
   687.5    8.976798601E-21
   688.5    8.573946065E-21
   689.5    8.207816695E-21
   690.5    7.874189277E-21
   691.5    7.569431214E-21
   692.5    7.290403325E-21
   693.5    7.034382053E-21
   694.5    6.798995529E-21
   695.5    6.582170778E-21
   696.5    6.382089903E-21
   697.5    6.197153555E-21
   698.5    6.025950341E-21
   699.5    5.867231096E-21
   700.5    5.719887164E-21
   701.5    5.582931987E-21
   702.5    5.455485442E-21
   703.5    5.336760465E-21
   704.5    5.226051606E-21
   705.5    5.122725179E-21
   706.5    5.026210776E-21
   707.5    4.935993936E-21
   708.5    4.851609779E-21
   709.5    4.772637477E-21
   710.5    4.698695431E-21
   711.5    4.629437061E-21
   712.5    4.564547109E-21
   713.5    4.503738404E-21
   714.5    4.446749004E-21
   715.5    4.393339685E-21
   716.5    4.343291715E-21
   717.5    4.296404887E-21
   718.5    4.252495773E-21
   719.5    4.211396176E-21
   720.5    4.172951744E-21
   721.5    4.137020742E-21
   722.5    4.103472957E-21
   723.5    4.072188712E-21
   724.5    4.043057989E-21
   725.5    4.015979642E-21
   726.5    3.990860696E-21
   727.5    3.967615707E-21
   728.5    3.946166200E-21
   729.5    3.926440158E-21
   730.5    3.908371563E-21
   731.5    3.891899988E-21
   732.5    3.876970227E-21
   733.5    3.863531967E-21
   734.5    3.851539490E-21
   735.5    3.840951416E-21
   736.5    3.831730463E-21
   737.5    3.823843246E-21
   738.5    3.817260090E-21
   739.5    3.811954876E-21
   740.5    3.807904901E-21
   741.5    3.805090762E-21
   742.5    3.803496258E-21
   743.5    3.803108314E-21
   744.5    3.803916916E-21
   745.5    3.805915069E-21
   746.5    3.809098769E-21
   747.5    3.813466997E-21
   748.5    3.819021718E-21
   749.5    3.825767913E-21
   750.5    3.833713613E-21
   751.5    3.842869963E-21
   752.5    3.853251294E-21
   753.5    3.864875224E-21
   754.5    3.877762771E-21
   755.5    3.891938496E-21
   756.5    3.907430658E-21
   757.5    3.924271408E-21
   758.5    3.942496997E-21
   759.5    3.962148025E-21
   760.5    3.983269711E-21
   761.5    4.005912211E-21
   762.5    4.030130966E-21
   763.5    4.055987098E-21
   764.5    4.083547855E-21
   765.5    4.112887110E-21
   766.5    4.144085920E-21
   767.5    4.177233158E-21
   768.5    4.212426218E-21
   769.5    4.249771812E-21
   770.5    4.289386861E-21
   771.5    4.331399507E-21
   772.5    4.375950249E-21
   773.5    4.423193224E-21
   774.5    4.473297667E-21
   775.5    4.526449552E-21
   776.5    4.582853465E-21
   777.5    4.642734735E-21
   778.5    4.706341860E-21
   779.5    4.773949280E-21
   780.5    4.845860556E-21
   781.5    4.922412021E-21
   782.5    5.003976981E-21
   783.5    5.090970570E-21
   784.5    5.183855364E-21
   785.5    5.283147906E-21
   786.5    5.389426309E-21
   787.5    5.503339135E-21
   788.5    5.625615814E-21
   789.5    5.757078900E-21
   790.5    5.898658556E-21
   791.5    6.051409726E-21
   792.5    6.216532581E-21
   793.5    6.395396977E-21
   794.5    6.589571820E-21
   795.5    6.800860523E-21
   796.5    7.031343988E-21
   797.5    7.283433018E-21
   798.5    7.559932555E-21
   799.5    7.864120869E-21
   800.5    8.199847763E-21
   801.5    8.571657144E-21
   802.5    8.984941018E-21
   803.5    9.446134330E-21
   804.5    9.962963319E-21
   805.5    1.054476456E-20
   806.5    1.120289817E-20
   807.5    1.195128766E-20
   808.5    1.280713148E-20
   809.5    1.379184999E-20
   810.5    1.493235783E-20
   811.5    1.626279091E-20
   812.5    1.782687413E-20
   813.5    1.968120016E-20
   814.5    2.189981224E-20
   815.5    2.458066047E-20
   816.5    2.785474495E-20
   817.5    3.189906287E-20
   818.5    3.695475964E-20
   819.5    4.335181960E-20
   820.5    5.154018878E-20
   821.5    6.212144870E-20
   822.5    7.585733697E-20
   823.5    9.358415344E-20
   824.5    1.158594311E-19
   825.5    1.420333949E-19
   826.5    1.686101078E-19
   827.5    1.881846051E-19
   828.5    1.924355977E-19
   829.5    1.792233815E-19
   830.5    1.548423219E-19
   831.5    1.278578150E-19
   832.5    1.036084065E-19
   833.5    8.384157828E-20
   834.5    6.839921886E-20
   835.5    5.650428486E-20
   836.5    4.733911762E-20
   837.5    4.022543485E-20
   838.5    3.464614239E-20
   839.5    3.021959490E-20
   840.5    2.666682191E-20
   841.5    2.378363382E-20
   842.5    2.141955571E-20
   843.5    1.946264167E-20
   844.5    1.782871868E-20
   845.5    1.645379779E-20
   846.5    1.528870283E-20
   847.5    1.429524285E-20
   848.5    1.344346023E-20
   849.5    1.270963315E-20
   850.5    1.207481074E-20
   851.5    1.152372817E-20
   852.5    1.104399509E-20
   853.5    1.062548271E-20
   854.5    1.025985684E-20
   855.5    9.940218743E-21
   856.5    9.660826847E-21
   857.5    9.416879351E-21
   858.5    9.204343117E-21
   859.5    9.019818126E-21
   860.5    8.860429376E-21
   861.5    8.723740196E-21
   862.5    8.607682330E-21
   863.5    8.510499299E-21
   864.5    8.430700327E-21
   865.5    8.367022729E-21
   866.5    8.318401141E-21
   867.5    8.283942311E-21
   868.5    8.262904451E-21
   869.5    8.254680358E-21
   870.5    8.258783689E-21
   871.5    8.274837881E-21
   872.5    8.302567348E-21
   873.5    8.341790632E-21
   874.5    8.392415289E-21
   875.5    8.454434319E-21
   876.5    8.527924018E-21
   877.5    8.613043160E-21
   878.5    8.710033454E-21
   879.5    8.819221277E-21
   880.5    8.941020669E-21
   881.5    9.075937672E-21
   882.5    9.224576081E-21
   883.5    9.387644720E-21
   884.5    9.565966428E-21
   885.5    9.760488945E-21
   886.5    9.972297969E-21
   887.5    1.020263270E-20
   888.5    1.045290433E-20
   889.5    1.072471784E-20
   890.5    1.101989794E-20
   891.5    1.134051969E-20
   892.5    1.168894484E-20
   893.5    1.206786509E-20
   894.5    1.248035360E-20
   895.5    1.292992660E-20
   896.5    1.342061735E-20
   897.5    1.395706530E-20
   898.5    1.454462394E-20
   899.5    1.518949198E-20
   900.5    1.589887369E-20
   901.5    1.668117592E-20
   902.5    1.754625150E-20
   903.5    1.850570191E-20
   904.5    1.957325589E-20
   905.5    2.076524638E-20
   906.5    2.210121547E-20
   907.5    2.360468765E-20
   908.5    2.530416585E-20
   909.5    2.723442535E-20
   910.5    2.943820927E-20
   911.5    3.196847065E-20
   912.5    3.489136592E-20
   913.5    3.829029087E-20
   914.5    4.227137741E-20
   915.5    4.697105569E-20
   916.5    5.256656005E-20
   917.5    5.929065603E-20
   918.5    6.745243311E-20
   919.5    7.746677177E-20
   920.5    8.989599004E-20
   921.5    1.055078116E-19
   922.5    1.253527753E-19
   923.5    1.508572672E-19
   924.5    1.839036508E-19
   925.5    2.267967306E-19
   926.5    2.818345803E-19
   927.5    3.498491794E-19
   928.5    4.268042996E-19
   929.5    4.988918737E-19
   930.5    5.422089944E-19
   931.5    5.366734788E-19
   932.5    4.851114589E-19
   933.5    4.102655182E-19
   934.5    3.344913475E-19
   935.5    2.691725112E-19
   936.5    2.169102346E-19
   937.5    1.763534727E-19
   938.5    1.451287172E-19
   939.5    1.210052342E-19
   940.5    1.022013580E-19
   941.5    8.737868996E-20
   942.5    7.555434764E-20
   943.5    6.601014538E-20
   944.5    5.821939266E-20
   945.5    5.179274421E-20
   946.5    4.643948281E-20
   947.5    4.194016209E-20
   948.5    3.812729493E-20
   949.5    3.487165761E-20
   950.5    3.207250186E-20
   951.5    2.965049505E-20
   952.5    2.754257773E-20
   953.5    2.569817941E-20
   954.5    2.407640604E-20
   955.5    2.264392892E-20
   956.5    2.137338513E-20
   957.5    2.024215449E-20
   958.5    1.923141628E-20
   959.5    1.832541567E-20
   960.5    1.751088882E-20
   961.5    1.677660887E-20
   962.5    1.611302497E-20
   963.5    1.551197322E-20
   964.5    1.496644384E-20
   965.5    1.447039239E-20
   966.5    1.401858595E-20
   967.5    1.360647690E-20
   968.5    1.323009909E-20
   969.5    1.288598167E-20
   970.5    1.257107756E-20
   971.5    1.228270357E-20
   972.5    1.201849021E-20
   973.5    1.177633930E-20
   974.5    1.155438823E-20
   975.5    1.135097950E-20
   976.5    1.116463482E-20
   977.5    1.099403293E-20
   978.5    1.083799060E-20
   979.5    1.069544627E-20
   980.5    1.056544591E-20
   981.5    1.044713078E-20
   982.5    1.033972686E-20
   983.5    1.024253558E-20
   984.5    1.015492576E-20
   985.5    1.007632660E-20
   986.5    1.000622148E-20
   987.5    9.944142541E-21
   988.5    9.889665919E-21
   989.5    9.842407553E-21
   990.5    9.802019461E-21
   991.5    9.768186469E-21
   992.5    9.740623299E-21
   993.5    9.719071999E-21
   994.5    9.703299658E-21
   995.5    9.693096378E-21
   996.5    9.688273476E-21
   997.5    9.688661877E-21
   998.5    9.694110703E-21
   999.5    9.704486001E-21
  1000.5    9.719669632E-21
  1001.5    9.739558279E-21
  1002.5    9.764062569E-21
  1003.5    9.793106311E-21
  1004.5    9.826625812E-21
  1005.5    9.864569298E-21
  1006.5    9.906896401E-21
  1007.5    9.953577729E-21
  1008.5    1.000459450E-20
  1009.5    1.005993823E-20
  1010.5    1.011961051E-20
  1011.5    1.018362282E-20
  1012.5    1.025199637E-20
  1013.5    1.032476206E-20
  1014.5    1.040196043E-20
  1015.5    1.048364170E-20
  1016.5    1.056986584E-20
  1017.5    1.066070266E-20
  1018.5    1.075623205E-20
  1019.5    1.085654414E-20
  1020.5    1.096173959E-20
  1021.5    1.107192998E-20
  1022.5    1.118723808E-20
  1023.5    1.130779841E-20
  1024.5    1.143375768E-20
  1025.5    1.156527538E-20
  1026.5    1.170252443E-20
  1027.5    1.184569189E-20
  1028.5    1.199497976E-20
  1029.5    1.215060589E-20
  1030.5    1.231280495E-20
  1031.5    1.248182951E-20
  1032.5    1.265795129E-20
  1033.5    1.284146245E-20
  1034.5    1.303267710E-20
  1035.5    1.323193290E-20
  1036.5    1.343959289E-20
  1037.5    1.365604746E-20
  1038.5    1.388171656E-20
  1039.5    1.411705215E-20
  1040.5    1.436254086E-20
  1041.5    1.461870704E-20
  1042.5    1.488611606E-20
  1043.5    1.516537800E-20
  1044.5    1.545715179E-20
  1045.5    1.576214977E-20
  1046.5    1.608114285E-20
  1047.5    1.641496622E-20
  1048.5    1.676452578E-20
  1049.5    1.713080535E-20
  1050.5    1.751487476E-20
  1051.5    1.791789897E-20
  1052.5    1.834114841E-20
  1053.5    1.878601061E-20
  1054.5    1.925400339E-20
  1055.5    1.974678993E-20
  1056.5    2.026619579E-20
  1057.5    2.081422851E-20
  1058.5    2.139309989E-20
  1059.5    2.200525166E-20
  1060.5    2.265338496E-20
  1061.5    2.334049445E-20
  1062.5    2.406990767E-20
  1063.5    2.484533086E-20
  1064.5    2.567090226E-20
  1065.5    2.655125447E-20
  1066.5    2.749158754E-20
  1067.5    2.849775505E-20
  1068.5    2.957636585E-20
  1069.5    3.073490476E-20
  1070.5    3.198187640E-20
  1071.5    3.332697729E-20
  1072.5    3.478130278E-20
  1073.5    3.635759707E-20
  1074.5    3.807055664E-20
  1075.5    3.993720076E-20
  1076.5    4.197732613E-20
  1077.5    4.421406819E-20
  1078.5    4.667459840E-20
  1079.5    4.939099592E-20
  1080.5    5.240134486E-20
  1081.5    5.575112540E-20
  1082.5    5.949499078E-20
  1083.5    6.369905535E-20
  1084.5    6.844386530E-20
  1085.5    7.382828974E-20
  1086.5    7.997466423E-20
  1087.5    8.703565491E-20
  1088.5    9.520350995E-20
  1089.5    1.047226545E-19
  1090.5    1.159070125E-19
  1091.5    1.291640632E-19
  1092.5    1.450285542E-19
  1093.5    1.642100912E-19
  1094.5    1.876605745E-19
  1095.5    2.166695264E-19
  1096.5    2.529968573E-19
  1097.5    2.990504448E-19
  1098.5    3.581004569E-19
  1099.5    4.344669871E-19
  1100.5    5.334550281E-19
  1101.5    6.604012735E-19
  1102.5    8.173925412E-19
  1103.5    9.955439107E-19
  1104.5    1.163668055E-18
  1105.5    1.266939650E-18
  1106.5    1.258122564E-18
  1107.5    1.142169650E-18
  1108.5    9.709811909E-19
  1109.5    7.966804184E-19
  1110.5    6.462216231E-19
  1111.5    5.259908120E-19
  1112.5    4.330054220E-19
  1113.5    3.618096025E-19
  1114.5    3.072416663E-19
  1115.5    2.651727947E-19
  1116.5    2.325036803E-19
  1117.5    2.069640160E-19
  1118.5    1.869025706E-19
  1119.5    1.711176144E-19
  1120.5    1.587316318E-19
  1121.5    1.491021280E-19
  1122.5    1.417591660E-19
  1123.5    1.363620162E-19
  1124.5    1.326693846E-19
  1125.5    1.305194077E-19
  1126.5    1.298169044E-19
  1127.5    1.305263315E-19
  1128.5    1.326696219E-19
  1129.5    1.363286944E-19
  1130.5    1.416530086E-19
  1131.5    1.488731744E-19
  1132.5    1.583224173E-19
  1133.5    1.704687181E-19
  1134.5    1.859617441E-19
  1135.5    2.057001256E-19
  1136.5    2.309254351E-19
  1137.5    2.633467704E-19
  1138.5    3.052862055E-19
  1139.5    3.597888849E-19
  1140.5    4.305089423E-19
  1141.5    5.208600418E-19
  1142.5    6.313353242E-19
  1143.5    7.536418282E-19
  1144.5    8.632899893E-19
  1145.5    9.220029068E-19
  1146.5    9.030522757E-19
  1147.5    8.176985657E-19
  1148.5    7.034150793E-19
  1149.5    5.925096908E-19
  1150.5    4.998838164E-19
  1151.5    4.281458803E-19
  1152.5    3.748055055E-19
  1153.5    3.362641695E-19
  1154.5    3.093145926E-19
  1155.5    2.914982139E-19
  1156.5    2.810673703E-19
  1157.5    2.768549357E-19
  1158.5    2.781524417E-19
  1159.5    2.846224333E-19
  1160.5    2.962471123E-19
  1161.5    3.133102786E-19
  1162.5    3.364107913E-19
  1163.5    3.665090494E-19
  1164.5    4.050122151E-19
  1165.5    4.539089516E-19
  1166.5    5.159702118E-19
  1167.5    5.950378618E-19
  1168.5    6.964225415E-19
  1169.5    8.274097487E-19
  1170.5    9.977814652E-19
  1171.5    1.219975870E-18
  1172.5    1.507749068E-18
  1173.5    1.870541723E-18
  1174.5    2.298528009E-18
  1175.5    2.735842715E-18
  1176.5    3.062106809E-18
  1177.5    3.139119246E-18
  1178.5    2.927404879E-18
  1179.5    2.527679045E-18
  1180.5    2.081627763E-18
  1181.5    1.679112241E-18
  1182.5    1.350239946E-18
  1183.5    1.092940482E-18
  1184.5    8.945232145E-19
  1185.5    7.414725678E-19
  1186.5    6.225337294E-19
  1187.5    5.291132684E-19
  1188.5    4.548647818E-19
  1189.5    3.951482916E-19
  1190.5    3.465675644E-19
  1191.5    3.066199603E-19
  1192.5    2.734438111E-19
  1193.5    2.456394371E-19
  1194.5    2.221428624E-19
  1195.5    2.021364462E-19
  1196.5    1.849852090E-19
  1197.5    1.701910670E-19
  1198.5    1.573596189E-19
  1199.5    1.461757988E-19
  1200.5    1.363858491E-19
  1201.5    1.277838418E-19
  1202.5    1.202015041E-19
  1203.5    1.135004707E-19
  1204.5    1.075663327E-19
  1205.5    1.023040308E-19
  1206.5    9.763426405E-20
  1207.5    9.349067080E-20
  1208.5    8.981760488E-20
  1209.5    8.656837277E-20
  1210.5    8.370383236E-20
  1211.5    8.119127792E-20
  1212.5    7.900355459E-20
  1213.5    7.711835912E-20
  1214.5    7.551769488E-20
  1215.5    7.418745671E-20
  1216.5    7.311712855E-20
  1217.5    7.229958190E-20
  1218.5    7.173096801E-20
  1219.5    7.141070133E-20
  1220.5    7.134153576E-20
  1221.5    7.152974022E-20
  1222.5    7.198538482E-20
  1223.5    7.272275540E-20
  1224.5    7.376092173E-20
  1225.5    7.512449474E-20
  1226.5    7.684462110E-20
  1227.5    7.896028142E-20
  1228.5    8.151998269E-20
  1229.5    8.458396899E-20
  1230.5    8.822712254E-20
  1231.5    9.254279370E-20
  1232.5    9.764789551E-20
  1233.5    1.036897373E-19
  1234.5    1.108552748E-19
  1235.5    1.193837520E-19
  1236.5    1.295841455E-19
  1237.5    1.418594657E-19
  1238.5    1.567408964E-19
  1239.5    1.749360648E-19
  1240.5    1.973974566E-19
  1241.5    2.254188833E-19
  1242.5    2.607687884E-19
  1243.5    3.058650691E-19
  1244.5    3.639751466E-19
  1245.5    4.393550839E-19
  1246.5    5.370445690E-19
  1247.5    6.615636156E-19
  1248.5    8.129383145E-19
  1249.5    9.782852027E-19
  1250.5    1.121970049E-18
  1251.5    1.191149603E-18
  1252.5    1.152688054E-18
  1253.5    1.026428337E-18
  1254.5    8.645241554E-19
  1255.5    7.092719115E-19
  1256.5    5.791427122E-19
  1257.5    4.766900266E-19
  1258.5    3.981108648E-19
  1259.5    3.383355915E-19
  1260.5    2.928800925E-19
  1261.5    2.582527231E-19
  1262.5    2.318705602E-19
  1263.5    2.118644147E-19
  1264.5    1.968960609E-19
  1265.5    1.860164724E-19
  1266.5    1.785639211E-19
  1267.5    1.740938200E-19
  1268.5    1.723324099E-19
  1269.5    1.731483723E-19
  1270.5    1.765385364E-19
  1271.5    1.826256680E-19
  1272.5    1.916679311E-19
  1273.5    2.040811764E-19
  1274.5    2.204769281E-19
  1275.5    2.417210208E-19
  1276.5    2.690203972E-19
  1277.5    3.040484012E-19
  1278.5    3.491206673E-19
  1279.5    4.074297257E-19
  1280.5    4.833225572E-19
  1281.5    5.825225201E-19
  1282.5    7.119585577E-19
  1283.5    8.782774624E-19
  1284.5    1.083019859E-18
  1285.5    1.311798906E-18
  1286.5    1.519871059E-18
  1287.5    1.634489191E-18
  1288.5    1.600849985E-18
  1289.5    1.435486868E-18
  1290.5    1.208834052E-18
  1291.5    9.846313528E-19
  1292.5    7.933721410E-19
  1293.5    6.409580201E-19
  1294.5    5.227511090E-19
  1295.5    4.316271691E-19
  1296.5    3.610637295E-19
  1297.5    3.058997051E-19
  1298.5    2.622717187E-19
  1299.5    2.273454021E-19
  1300.5    1.990491533E-19
  1301.5    1.758623589E-19
  1302.5    1.566595426E-19
  1303.5    1.405991500E-19
  1304.5    1.270449997E-19
  1305.5    1.155108173E-19
  1306.5    1.056208692E-19
  1307.5    9.708180111E-20
  1308.5    8.966230531E-20
  1309.5    8.317829203E-20
  1310.5    7.748196636E-20
  1311.5    7.245370076E-20
  1312.5    6.799592860E-20
  1313.5    6.402851314E-20
  1314.5    6.048520384E-20
  1315.5    5.731090175E-20
  1316.5    5.445953230E-20
  1317.5    5.189237807E-20
  1318.5    4.957676319E-20
  1319.5    4.748500837E-20
  1320.5    4.559359631E-20
  1321.5    4.388250170E-20
  1322.5    4.233465125E-20
  1323.5    4.093548723E-20
  1324.5    3.967261418E-20
  1325.5    3.853551307E-20
  1326.5    3.751531097E-20
  1327.5    3.660459688E-20
  1328.5    3.579727659E-20
  1329.5    3.508846141E-20
  1330.5    3.447438687E-20
  1331.5    3.395235887E-20
  1332.5    3.352072589E-20
  1333.5    3.317887692E-20
  1334.5    3.292726593E-20
  1335.5    3.276746487E-20
  1336.5    3.270224839E-20
  1337.5    3.273571556E-20
  1338.5    3.287345511E-20
  1339.5    3.312276429E-20
  1340.5    3.349293385E-20
  1341.5    3.399561702E-20
  1342.5    3.464530591E-20
  1343.5    3.545994760E-20
  1344.5    3.646174343E-20
  1345.5    3.767819173E-20
  1346.5    3.914345692E-20
  1347.5    4.090018099E-20
  1348.5    4.300190076E-20
  1349.5    4.551630270E-20
  1350.5    4.852964809E-20
  1351.5    5.215284806E-20
  1352.5    5.652988542E-20
  1353.5    6.184959644E-20
  1354.5    6.836228025E-20
  1355.5    7.640322737E-20
  1356.5    8.642602973E-20
  1357.5    9.904922041E-20
  1358.5    1.151195023E-19
  1359.5    1.357907602E-19
  1360.5    1.626022516E-19
  1361.5    1.974911706E-19
  1362.5    2.425483973E-19
  1363.5    2.990571872E-19
  1364.5    3.650289318E-19
  1365.5    4.310139192E-19
  1366.5    4.778337731E-19
  1367.5    4.850892111E-19
  1368.5    4.490267445E-19
  1369.5    3.865044684E-19
  1370.5    3.187487615E-19
  1371.5    2.584333481E-19
  1372.5    2.094592586E-19
  1373.5    1.712362875E-19
  1374.5    1.417748345E-19
  1375.5    1.190392369E-19
  1376.5    1.013560408E-19
  1377.5    8.745401524E-20
  1378.5    7.639618418E-20
  1379.5    6.749789387E-20
  1380.5    6.025798901E-20
  1381.5    5.430709237E-20
  1382.5    4.937039776E-20
  1383.5    4.524133723E-20
  1384.5    4.176300673E-20
  1385.5    3.881502106E-20
  1386.5    3.630414862E-20
  1387.5    3.415758318E-20
  1388.5    3.231806699E-20
  1389.5    3.074032516E-20
  1390.5    2.938843828E-20
  1391.5    2.823389451E-20
  1392.5    2.725414033E-20
  1393.5    2.643150310E-20
  1394.5    2.575239627E-20
  1395.5    2.520674512E-20
  1396.5    2.478759030E-20
  1397.5    2.449084156E-20
  1398.5    2.431516581E-20
  1399.5    2.426200422E-20
  1400.5    2.433572313E-20
  1401.5    2.454391401E-20
  1402.5    2.489787112E-20
  1403.5    2.541329148E-20
  1404.5    2.611126460E-20
  1405.5    2.701965038E-20
  1406.5    2.817498920E-20
  1407.5    2.962515324E-20
  1408.5    3.143304445E-20
  1409.5    3.368178419E-20
  1410.5    3.648204143E-20
  1411.5    3.998242533E-20
  1412.5    4.438422164E-20
  1413.5    4.996209688E-20
  1414.5    5.709238777E-20
  1415.5    6.628914032E-20
  1416.5    7.824199919E-20
  1417.5    9.383102395E-20
  1418.5    1.140423525E-19
  1419.5    1.395947416E-19
  1420.5    1.699256872E-19
  1421.5    2.013181687E-19
  1422.5    2.254406500E-19
  1423.5    2.322726081E-19
  1424.5    2.183355511E-19
  1425.5    1.903309050E-19
  1426.5    1.584571485E-19
  1427.5    1.294430205E-19
  1428.5    1.056605057E-19
  1429.5    8.705605291E-20
  1430.5    7.274793300E-20
  1431.5    6.177035667E-20
  1432.5    5.331440768E-20
  1433.5    4.676418611E-20
  1434.5    4.166966168E-20
  1435.5    3.770907453E-20
  1436.5    3.465692819E-20
  1437.5    3.236065980E-20
  1438.5    3.072525319E-20
  1439.5    2.970430699E-20
  1440.5    2.929599360E-20
  1441.5    2.954168923E-20
  1442.5    3.052225999E-20
  1443.5    3.233902580E-20
  1444.5    3.504905206E-20
  1445.5    3.850300149E-20
  1446.5    4.206931792E-20
  1447.5    4.447930753E-20
  1448.5    4.437385962E-20
  1449.5    4.147713036E-20
  1450.5    3.687666405E-20
  1451.5    3.196389545E-20
  1452.5    2.757424674E-20
  1453.5    2.396460953E-20
  1454.5    2.109410017E-20
  1455.5    1.882873323E-20
  1456.5    1.703137999E-20
  1457.5    1.558900787E-20
  1458.5    1.441540643E-20
  1459.5    1.344670080E-20
  1460.5    1.263591581E-20
  1461.5    1.194840016E-20
  1462.5    1.135838153E-20
  1463.5    1.084648368E-20
  1464.5    1.039796517E-20
  1465.5    1.000147361E-20
  1466.5    9.648161109E-21
  1467.5    9.331051420E-21
  1468.5    9.044582915E-21
  1469.5    8.784275147E-21
  1470.5    8.546482965E-21
  1471.5    8.328213261E-21
  1472.5    8.126986970E-21
  1473.5    7.940734089E-21
  1474.5    7.767713040E-21
  1475.5    7.606448138E-21
  1476.5    7.455680693E-21
  1477.5    7.314330419E-21
  1478.5    7.181464750E-21
  1479.5    7.056274250E-21
  1480.5    6.938052765E-21
  1481.5    6.826181285E-21
  1482.5    6.720114746E-21
  1483.5    6.619371160E-21
  1484.5    6.523522616E-21
  1485.5    6.432187787E-21
  1486.5    6.345025646E-21
  1487.5    6.261730194E-21
  1488.5    6.182025985E-21
  1489.5    6.105664338E-21
  1490.5    6.032420095E-21
  1491.5    5.962088846E-21
  1492.5    5.894484546E-21
  1493.5    5.829437450E-21
  1494.5    5.766792326E-21
  1495.5    5.706406905E-21
  1496.5    5.648150521E-21
  1497.5    5.591902923E-21
  1498.5    5.537553238E-21
  1499.5    5.484999045E-21
  1500.5    5.434145572E-21
  1501.5    5.384904970E-21
  1502.5    5.337195683E-21
  1503.5    5.290941875E-21
  1504.5    5.246072927E-21
  1505.5    5.202522983E-21
  1506.5    5.160230544E-21
  1507.5    5.119138104E-21
  1508.5    5.079191825E-21
  1509.5    5.040341237E-21
  1510.5    5.002538973E-21
  1511.5    4.965740529E-21
  1512.5    4.929904041E-21
  1513.5    4.894990091E-21
  1514.5    4.860961522E-21
  1515.5    4.827783276E-21
  1516.5    4.795422242E-21
  1517.5    4.763847119E-21
  1518.5    4.733028289E-21
  1519.5    4.702937704E-21
  1520.5    4.673548780E-21
  1521.5    4.644836297E-21
  1522.5    4.616776313E-21
  1523.5    4.589346079E-21
  1524.5    4.562523966E-21
  1525.5    4.536289391E-21
  1526.5    4.510622757E-21
  1527.5    4.485505386E-21
  1528.5    4.460919473E-21
  1529.5    4.436848024E-21
  1530.5    4.413274817E-21
  1531.5    4.390184352E-21
  1532.5    4.367561813E-21
  1533.5    4.345393026E-21
  1534.5    4.323664427E-21
  1535.5    4.302363025E-21
  1536.5    4.281476373E-21
  1537.5    4.260992540E-21
  1538.5    4.240900080E-21
  1539.5    4.221188010E-21
  1540.5    4.201845782E-21
  1541.5    4.182863266E-21
  1542.5    4.164230724E-21
  1543.5    4.145938795E-21
  1544.5    4.127978472E-21
  1545.5    4.110341086E-21
  1546.5    4.093018291E-21
  1547.5    4.076002049E-21
  1548.5    4.059284612E-21
  1549.5    4.042858512E-21
  1550.5    4.026716545E-21
  1551.5    4.010851761E-21
  1552.5    3.995257454E-21
  1553.5    3.979927147E-21
  1554.5    3.964854583E-21
  1555.5    3.950033717E-21
  1556.5    3.935458708E-21
  1557.5    3.921123904E-21
  1558.5    3.907023841E-21
  1559.5    3.893153232E-21
  1560.5    3.879506957E-21
  1561.5    3.866080061E-21
  1562.5    3.852867746E-21
  1563.5    3.839865360E-21
  1564.5    3.827068398E-21
  1565.5    3.814472490E-21
  1566.5    3.802073401E-21
  1567.5    3.789867022E-21
  1568.5    3.777849365E-21
  1569.5    3.766016562E-21
  1570.5    3.754364856E-21
  1571.5    3.742890601E-21
  1572.5    3.731590252E-21
  1573.5    3.720460369E-21
  1574.5    3.709497607E-21
  1575.5    3.698698714E-21
  1576.5    3.688060530E-21
  1577.5    3.677579979E-21
  1578.5    3.667254073E-21
  1579.5    3.657079900E-21
  1580.5    3.647054631E-21
  1581.5    3.637175508E-21
  1582.5    3.627439849E-21
  1583.5    3.617845041E-21
  1584.5    3.608388537E-21
  1585.5    3.599067858E-21
  1586.5    3.589880589E-21
  1587.5    3.580824373E-21
  1588.5    3.571896916E-21
  1589.5    3.563095978E-21
  1590.5    3.554419377E-21
  1591.5    3.545864985E-21
  1592.5    3.537430722E-21
  1593.5    3.529114564E-21
  1594.5    3.520914530E-21
  1595.5    3.512828692E-21
  1596.5    3.504855164E-21
  1597.5    3.496992105E-21
  1598.5    3.489237718E-21
  1599.5    3.481590246E-21
  1600.5    3.474047975E-21
  1601.5    3.466609229E-21
  1602.5    3.459272368E-21
  1603.5    3.452035794E-21
  1604.5    3.444897940E-21
  1605.5    3.437857276E-21
  1606.5    3.430912307E-21
  1607.5    3.424061568E-21
  1608.5    3.417303628E-21
  1609.5    3.410637087E-21
  1610.5    3.404060575E-21
  1611.5    3.397572751E-21
  1612.5    3.391172303E-21
  1613.5    3.384857946E-21
  1614.5    3.378628422E-21
  1615.5    3.372482501E-21
  1616.5    3.366418977E-21
  1617.5    3.360436669E-21
  1618.5    3.354534421E-21
  1619.5    3.348711099E-21
  1620.5    3.342965593E-21
  1621.5    3.337296817E-21
  1622.5    3.331703703E-21
  1623.5    3.326185208E-21
  1624.5    3.320740308E-21
  1625.5    3.315367998E-21
  1626.5    3.310067295E-21
  1627.5    3.304837233E-21
  1628.5    3.299676866E-21
  1629.5    3.294585266E-21
  1630.5    3.289561523E-21
  1631.5    3.284604743E-21
  1632.5    3.279714051E-21
  1633.5    3.274888586E-21
  1634.5    3.270127506E-21
  1635.5    3.265429982E-21
  1636.5    3.260795201E-21
  1637.5    3.256222367E-21
  1638.5    3.251710696E-21
  1639.5    3.247259420E-21
  1640.5    3.242867783E-21
  1641.5    3.238535045E-21
  1642.5    3.234260478E-21
  1643.5    3.230043367E-21
  1644.5    3.225883010E-21
  1645.5    3.221778717E-21
  1646.5    3.217729810E-21
  1647.5    3.213735625E-21
  1648.5    3.209795506E-21
  1649.5    3.205908812E-21
  1650.5    3.202074909E-21
  1651.5    3.198293178E-21
  1652.5    3.194563009E-21
  1653.5    3.190883801E-21
  1654.5    3.187254964E-21
  1655.5    3.183675920E-21
  1656.5    3.180146097E-21
  1657.5    3.176664936E-21
  1658.5    3.173231885E-21
  1659.5    3.169846403E-21
  1660.5    3.166507955E-21
  1661.5    3.163216018E-21
  1662.5    3.159970075E-21
  1663.5    3.156769620E-21
  1664.5    3.153614153E-21
  1665.5    3.150503182E-21
  1666.5    3.147436225E-21
  1667.5    3.144412806E-21
  1668.5    3.141432456E-21
  1669.5    3.138494716E-21
  1670.5    3.135599131E-21
  1671.5    3.132745256E-21
  1672.5    3.129932651E-21
  1673.5    3.127160883E-21
  1674.5    3.124429528E-21
  1675.5    3.121738166E-21
  1676.5    3.119086384E-21
  1677.5    3.116473775E-21
  1678.5    3.113899941E-21
  1679.5    3.111364485E-21
  1680.5    3.108867022E-21
  1681.5    3.106407167E-21
  1682.5    3.103984545E-21
  1683.5    3.101598785E-21
  1684.5    3.099249521E-21
  1685.5    3.096936393E-21
  1686.5    3.094659048E-21
  1687.5    3.092417135E-21
  1688.5    3.090210310E-21
  1689.5    3.088038234E-21
  1690.5    3.085900573E-21
  1691.5    3.083796997E-21
  1692.5    3.081727182E-21
  1693.5    3.079690808E-21
  1694.5    3.077687559E-21
  1695.5    3.075717125E-21
  1696.5    3.073779200E-21
  1697.5    3.071873480E-21
  1698.5    3.069999669E-21
  1699.5    3.068157473E-21
  1700.5    3.066346602E-21
  1701.5    3.064566771E-21
  1702.5    3.062817699E-21
  1703.5    3.061099109E-21
  1704.5    3.059410726E-21
  1705.5    3.057752281E-21
  1706.5    3.056123507E-21
  1707.5    3.054524144E-21
  1708.5    3.052953931E-21
  1709.5    3.051412613E-21
  1710.5    3.049899938E-21
  1711.5    3.048415659E-21
  1712.5    3.046959530E-21
  1713.5    3.045531309E-21
  1714.5    3.044130758E-21
  1715.5    3.042757641E-21
  1716.5    3.041411727E-21
  1717.5    3.040092787E-21
  1718.5    3.038800594E-21
  1719.5    3.037534926E-21
  1720.5    3.036295562E-21
  1721.5    3.035082285E-21
  1722.5    3.033894881E-21
  1723.5    3.032733139E-21
  1724.5    3.031596850E-21
  1725.5    3.030485807E-21
  1726.5    3.029399808E-21
  1727.5    3.028338652E-21
  1728.5    3.027302140E-21
  1729.5    3.026290078E-21
  1730.5    3.025302271E-21
  1731.5    3.024338531E-21
  1732.5    3.023398667E-21
  1733.5    3.022482495E-21
  1734.5    3.021589832E-21
  1735.5    3.020720496E-21
  1736.5    3.019874308E-21
  1737.5    3.019051092E-21
  1738.5    3.018250674E-21
  1739.5    3.017472882E-21
  1740.5    3.016717545E-21
  1741.5    3.015984497E-21
  1742.5    3.015273570E-21
  1743.5    3.014584602E-21
  1744.5    3.013917430E-21
  1745.5    3.013271896E-21
  1746.5    3.012647841E-21
  1747.5    3.012045110E-21
  1748.5    3.011463549E-21
  1749.5    3.010903006E-21
  1750.5    3.010363330E-21
  1751.5    3.009844375E-21
  1752.5    3.009345992E-21
  1753.5    3.008868039E-21
  1754.5    3.008410370E-21
  1755.5    3.007972846E-21
  1756.5    3.007555328E-21
  1757.5    3.007157676E-21
  1758.5    3.006779755E-21
  1759.5    3.006421431E-21
  1760.5    3.006082570E-21
  1761.5    3.005763042E-21
  1762.5    3.005462716E-21
  1763.5    3.005181464E-21
  1764.5    3.004919159E-21
  1765.5    3.004675677E-21
  1766.5    3.004450894E-21
  1767.5    3.004244687E-21
  1768.5    3.004056936E-21
  1769.5    3.003887520E-21
  1770.5    3.003736323E-21
  1771.5    3.003603228E-21
  1772.5    3.003488118E-21
  1773.5    3.003390881E-21
  1774.5    3.003311404E-21
  1775.5    3.003249575E-21
  1776.5    3.003205285E-21
  1777.5    3.003178424E-21
  1778.5    3.003168886E-21
  1779.5    3.003176564E-21
  1780.5    3.003201354E-21
  1781.5    3.003243150E-21
  1782.5    3.003301852E-21
  1783.5    3.003377357E-21
  1784.5    3.003469565E-21
  1785.5    3.003578377E-21
  1786.5    3.003703695E-21
  1787.5    3.003845422E-21
  1788.5    3.004003463E-21
  1789.5    3.004177723E-21
  1790.5    3.004368107E-21
  1791.5    3.004574525E-21
  1792.5    3.004796884E-21
  1793.5    3.005035094E-21
  1794.5    3.005289065E-21
  1795.5    3.005558709E-21
  1796.5    3.005843939E-21
  1797.5    3.006144668E-21
  1798.5    3.006460811E-21
  1799.5    3.006792283E-21
  1800.5    3.007139001E-21
  1801.5    3.007500882E-21
  1802.5    3.007877844E-21
  1803.5    3.008269807E-21
  1804.5    3.008676691E-21
  1805.5    3.009098417E-21
  1806.5    3.009534906E-21
  1807.5    3.009986082E-21
  1808.5    3.010451868E-21
  1809.5    3.010932189E-21
  1810.5    3.011426970E-21
  1811.5    3.011936136E-21
  1812.5    3.012459616E-21
  1813.5    3.012997337E-21
  1814.5    3.013549228E-21
  1815.5    3.014115217E-21
  1816.5    3.014695235E-21
  1817.5    3.015289213E-21
  1818.5    3.015897083E-21
  1819.5    3.016518777E-21
  1820.5    3.017154228E-21
  1821.5    3.017803370E-21
  1822.5    3.018466138E-21
  1823.5    3.019142468E-21
  1824.5    3.019832294E-21
  1825.5    3.020535555E-21
  1826.5    3.021252188E-21
  1827.5    3.021982130E-21
  1828.5    3.022725321E-21
  1829.5    3.023481700E-21
  1830.5    3.024251207E-21
  1831.5    3.025033784E-21
  1832.5    3.025829371E-21
  1833.5    3.026637912E-21
  1834.5    3.027459347E-21
  1835.5    3.028293622E-21
  1836.5    3.029140680E-21
  1837.5    3.030000466E-21
  1838.5    3.030872925E-21
  1839.5    3.031758002E-21
  1840.5    3.032655645E-21
  1841.5    3.033565800E-21
  1842.5    3.034488415E-21
  1843.5    3.035423438E-21
  1844.5    3.036370818E-21
  1845.5    3.037330504E-21
  1846.5    3.038302446E-21
  1847.5    3.039286595E-21
  1848.5    3.040282901E-21
  1849.5    3.041291316E-21
  1850.5    3.042311792E-21
  1851.5    3.043344282E-21
  1852.5    3.044388738E-21
  1853.5    3.045445115E-21
  1854.5    3.046513366E-21
  1855.5    3.047593447E-21
  1856.5    3.048685312E-21
  1857.5    3.049788916E-21
  1858.5    3.050904217E-21
  1859.5    3.052031170E-21
  1860.5    3.053169733E-21
  1861.5    3.054319863E-21
  1862.5    3.055481518E-21
  1863.5    3.056654657E-21
  1864.5    3.057839240E-21
  1865.5    3.059035224E-21
  1866.5    3.060242570E-21
  1867.5    3.061461239E-21
  1868.5    3.062691191E-21
  1869.5    3.063932387E-21
  1870.5    3.065184789E-21
  1871.5    3.066448359E-21
  1872.5    3.067723060E-21
  1873.5    3.069008854E-21
  1874.5    3.070305705E-21
  1875.5    3.071613577E-21
  1876.5    3.072932433E-21
  1877.5    3.074262239E-21
  1878.5    3.075602959E-21
  1879.5    3.076954558E-21
  1880.5    3.078317003E-21
  1881.5    3.079690259E-21
  1882.5    3.081074293E-21
  1883.5    3.082469072E-21
  1884.5    3.083874563E-21
  1885.5    3.085290735E-21
  1886.5    3.086717554E-21
  1887.5    3.088154989E-21
  1888.5    3.089603010E-21
  1889.5    3.091061584E-21
  1890.5    3.092530683E-21
  1891.5    3.094010275E-21
  1892.5    3.095500331E-21
  1893.5    3.097000821E-21
  1894.5    3.098511716E-21
  1895.5    3.100032988E-21
  1896.5    3.101564607E-21
  1897.5    3.103106547E-21
  1898.5    3.104658779E-21
  1899.5    3.106221275E-21
  1900.5    3.107794009E-21
  1901.5    3.109376954E-21
  1902.5    3.110970083E-21
  1903.5    3.112573370E-21
  1904.5    3.114186790E-21
  1905.5    3.115810317E-21
  1906.5    3.117443925E-21
  1907.5    3.119087590E-21
  1908.5    3.120741288E-21
  1909.5    3.122404993E-21
  1910.5    3.124078682E-21
  1911.5    3.125762331E-21
  1912.5    3.127455917E-21
  1913.5    3.129159416E-21
  1914.5    3.130872807E-21
  1915.5    3.132596066E-21
  1916.5    3.134329171E-21
  1917.5    3.136072100E-21
  1918.5    3.137824831E-21
  1919.5    3.139587343E-21
  1920.5    3.141359615E-21
  1921.5    3.143141626E-21
  1922.5    3.144933356E-21
  1923.5    3.146734783E-21
  1924.5    3.148545889E-21
  1925.5    3.150366653E-21
  1926.5    3.152197055E-21
  1927.5    3.154037076E-21
  1928.5    3.155886698E-21
  1929.5    3.157745902E-21
  1930.5    3.159614668E-21
  1931.5    3.161492980E-21
  1932.5    3.163380818E-21
  1933.5    3.165278165E-21
  1934.5    3.167185003E-21
  1935.5    3.169101316E-21
  1936.5    3.171027085E-21
  1937.5    3.172962295E-21
  1938.5    3.174906929E-21
  1939.5    3.176860970E-21
  1940.5    3.178824403E-21
  1941.5    3.180797211E-21
  1942.5    3.182779378E-21
  1943.5    3.184770891E-21
  1944.5    3.186771732E-21
  1945.5    3.188781888E-21
  1946.5    3.190801343E-21
  1947.5    3.192830083E-21
  1948.5    3.194868094E-21
  1949.5    3.196915362E-21
  1950.5    3.198971873E-21
  1951.5    3.201037612E-21
  1952.5    3.203112568E-21
  1953.5    3.205196726E-21
  1954.5    3.207290073E-21
  1955.5    3.209392598E-21
  1956.5    3.211504286E-21
  1957.5    3.213625126E-21
  1958.5    3.215755106E-21
  1959.5    3.217894214E-21
  1960.5    3.220042437E-21
  1961.5    3.222199764E-21
  1962.5    3.224366185E-21
  1963.5    3.226541687E-21
  1964.5    3.228726260E-21
  1965.5    3.230919893E-21
  1966.5    3.233122575E-21
  1967.5    3.235334296E-21
  1968.5    3.237555046E-21
  1969.5    3.239784815E-21
  1970.5    3.242023592E-21
  1971.5    3.244271369E-21
  1972.5    3.246528136E-21
  1973.5    3.248793883E-21
  1974.5    3.251068601E-21
  1975.5    3.253352283E-21
  1976.5    3.255644917E-21
  1977.5    3.257946498E-21
  1978.5    3.260257014E-21
  1979.5    3.262576460E-21
  1980.5    3.264904826E-21
  1981.5    3.267242106E-21
  1982.5    3.269588290E-21
  1983.5    3.271943372E-21
  1984.5    3.274307344E-21
  1985.5    3.276680200E-21
  1986.5    3.279061931E-21
  1987.5    3.281452532E-21
  1988.5    3.283851996E-21
  1989.5    3.286260316E-21
  1990.5    3.288677486E-21
  1991.5    3.291103500E-21
  1992.5    3.293538352E-21
  1993.5    3.295982035E-21
  1994.5    3.298434545E-21
  1995.5    3.300895876E-21
  1996.5    3.303366022E-21
  1997.5    3.305844979E-21
  1998.5    3.308332741E-21
  1999.5    3.310829303E-21
  2000.5    3.313334661E-21
  2001.5    3.315848811E-21
  2002.5    3.318371747E-21
  2003.5    3.320903466E-21
  2004.5    3.323443963E-21
  2005.5    3.325993234E-21
  2006.5    3.328551277E-21
  2007.5    3.331118086E-21
  2008.5    3.333693659E-21
  2009.5    3.336277993E-21
  2010.5    3.338871083E-21
  2011.5    3.341472928E-21
  2012.5    3.344083523E-21
  2013.5    3.346702867E-21
  2014.5    3.349330957E-21
  2015.5    3.351967790E-21
  2016.5    3.354613364E-21
  2017.5    3.357267677E-21
  2018.5    3.359930727E-21
  2019.5    3.362602512E-21
  2020.5    3.365283030E-21
  2021.5    3.367972279E-21
  2022.5    3.370670259E-21
  2023.5    3.373376968E-21
  2024.5    3.376092404E-21
  2025.5    3.378816566E-21
  2026.5    3.381549454E-21
  2027.5    3.384291067E-21
  2028.5    3.387041404E-21
  2029.5    3.389800465E-21
  2030.5    3.392568249E-21
  2031.5    3.395344757E-21
  2032.5    3.398129987E-21
  2033.5    3.400923940E-21
  2034.5    3.403726616E-21
  2035.5    3.406538016E-21
  2036.5    3.409358139E-21
  2037.5    3.412186987E-21
  2038.5    3.415024560E-21
  2039.5    3.417870859E-21
  2040.5    3.420725885E-21
  2041.5    3.423589639E-21
  2042.5    3.426462121E-21
  2043.5    3.429343334E-21
  2044.5    3.432233279E-21
  2045.5    3.435131958E-21
  2046.5    3.438039371E-21
  2047.5    3.440955522E-21
  2048.5    3.443880411E-21
  2049.5    3.446814041E-21
  2050.5    3.449756415E-21
  2051.5    3.452707534E-21
  2052.5    3.455667400E-21
  2053.5    3.458636018E-21
  2054.5    3.461613388E-21
  2055.5    3.464599515E-21
  2056.5    3.467594400E-21
  2057.5    3.470598048E-21
  2058.5    3.473610460E-21
  2059.5    3.476631641E-21
  2060.5    3.479661594E-21
  2061.5    3.482700323E-21
  2062.5    3.485747830E-21
  2063.5    3.488804120E-21
  2064.5    3.491869197E-21
  2065.5    3.494943065E-21
  2066.5    3.498025727E-21
  2067.5    3.501117189E-21
  2068.5    3.504217453E-21
  2069.5    3.507326526E-21
  2070.5    3.510444411E-21
  2071.5    3.513571114E-21
  2072.5    3.516706638E-21
  2073.5    3.519850990E-21
  2074.5    3.523004173E-21
  2075.5    3.526166194E-21
  2076.5    3.529337057E-21
  2077.5    3.532516767E-21
  2078.5    3.535705332E-21
  2079.5    3.538902755E-21
  2080.5    3.542109042E-21
  2081.5    3.545324201E-21
  2082.5    3.548548235E-21
  2083.5    3.551781153E-21
  2084.5    3.555022958E-21
  2085.5    3.558273659E-21
  2086.5    3.561533262E-21
  2087.5    3.564801772E-21
  2088.5    3.568079197E-21
  2089.5    3.571365543E-21
  2090.5    3.574660817E-21
  2091.5    3.577965026E-21
  2092.5    3.581278178E-21
  2093.5    3.584600278E-21
  2094.5    3.587931336E-21
  2095.5    3.591271357E-21
  2096.5    3.594620350E-21
  2097.5    3.597978322E-21
  2098.5    3.601345280E-21
  2099.5    3.604721233E-21
  2100.5    3.608106189E-21
  2101.5    3.611500156E-21
  2102.5    3.614903141E-21
  2103.5    3.618315153E-21
  2104.5    3.621736201E-21
  2105.5    3.625166292E-21
  2106.5    3.628605436E-21
  2107.5    3.632053641E-21
  2108.5    3.635510916E-21
  2109.5    3.638977269E-21
  2110.5    3.642452711E-21
  2111.5    3.645937249E-21
  2112.5    3.649430894E-21
  2113.5    3.652933654E-21
  2114.5    3.656445539E-21
  2115.5    3.659966558E-21
  2116.5    3.663496722E-21
  2117.5    3.667036039E-21
  2118.5    3.670584520E-21
  2119.5    3.674142174E-21
  2120.5    3.677709013E-21
  2121.5    3.681285045E-21
  2122.5    3.684870281E-21
  2123.5    3.688464732E-21
  2124.5    3.692068407E-21
  2125.5    3.695681318E-21
  2126.5    3.699303476E-21
  2127.5    3.702934891E-21
  2128.5    3.706575573E-21
  2129.5    3.710225535E-21
  2130.5    3.713884786E-21
  2131.5    3.717553339E-21
  2132.5    3.721231205E-21
  2133.5    3.724918394E-21
  2134.5    3.728614919E-21
  2135.5    3.732320792E-21
  2136.5    3.736036023E-21
  2137.5    3.739760625E-21
  2138.5    3.743494609E-21
  2139.5    3.747237989E-21
  2140.5    3.750990775E-21
  2141.5    3.754752981E-21
  2142.5    3.758524618E-21
  2143.5    3.762305698E-21
  2144.5    3.766096236E-21
  2145.5    3.769896243E-21
  2146.5    3.773705731E-21
  2147.5    3.777524715E-21
  2148.5    3.781353206E-21
  2149.5    3.785191218E-21
  2150.5    3.789038764E-21
  2151.5    3.792895858E-21
  2152.5    3.796762513E-21
  2153.5    3.800638741E-21
  2154.5    3.804524558E-21
  2155.5    3.808419976E-21
  2156.5    3.812325010E-21
  2157.5    3.816239673E-21
  2158.5    3.820163979E-21
  2159.5    3.824097943E-21
  2160.5    3.828041578E-21
  2161.5    3.831994900E-21
  2162.5    3.835957922E-21
  2163.5    3.839930658E-21
  2164.5    3.843913125E-21
  2165.5    3.847905336E-21
  2166.5    3.851907306E-21
  2167.5    3.855919050E-21
  2168.5    3.859940583E-21
  2169.5    3.863971921E-21
  2170.5    3.868013079E-21
  2171.5    3.872064071E-21
  2172.5    3.876124914E-21
  2173.5    3.880195624E-21
  2174.5    3.884276215E-21
  2175.5    3.888366703E-21
  2176.5    3.892467105E-21
  2177.5    3.896577437E-21
  2178.5    3.900697714E-21
  2179.5    3.904827953E-21
  2180.5    3.908968170E-21
  2181.5    3.913118381E-21
  2182.5    3.917278604E-21
  2183.5    3.921448854E-21
  2184.5    3.925629149E-21
  2185.5    3.929819505E-21
  2186.5    3.934019939E-21
  2187.5    3.938230469E-21
  2188.5    3.942451111E-21
  2189.5    3.946681883E-21
  2190.5    3.950922802E-21
  2191.5    3.955173886E-21
  2192.5    3.959435151E-21
  2193.5    3.963706617E-21
  2194.5    3.967988301E-21
  2195.5    3.972280220E-21
  2196.5    3.976582393E-21
  2197.5    3.980894837E-21
  2198.5    3.985217572E-21
  2199.5    3.989550615E-21
  2200.5    3.993893985E-21
  2201.5    3.998247700E-21
  2202.5    4.002611779E-21
  2203.5    4.006986242E-21
  2204.5    4.011371105E-21
  2205.5    4.015766390E-21
  2206.5    4.020172115E-21
  2207.5    4.024588298E-21
  2208.5    4.029014961E-21
  2209.5    4.033452120E-21
  2210.5    4.037899798E-21
  2211.5    4.042358012E-21
  2212.5    4.046826783E-21
  2213.5    4.051306131E-21
  2214.5    4.055796076E-21
  2215.5    4.060296638E-21
  2216.5    4.064807836E-21
  2217.5    4.069329692E-21
  2218.5    4.073862226E-21
  2219.5    4.078405458E-21
  2220.5    4.082959409E-21
  2221.5    4.087524099E-21
  2222.5    4.092099551E-21
  2223.5    4.096685784E-21
  2224.5    4.101282820E-21
  2225.5    4.105890680E-21
  2226.5    4.110509385E-21
  2227.5    4.115138958E-21
  2228.5    4.119779418E-21
  2229.5    4.124430789E-21
  2230.5    4.129093092E-21
  2231.5    4.133766348E-21
  2232.5    4.138450580E-21
  2233.5    4.143145811E-21
  2234.5    4.147852061E-21
  2235.5    4.152569354E-21
  2236.5    4.157297713E-21
  2237.5    4.162037159E-21
  2238.5    4.166787716E-21
  2239.5    4.171549406E-21
  2240.5    4.176322252E-21
  2241.5    4.181106278E-21
  2242.5    4.185901506E-21
  2243.5    4.190707961E-21
  2244.5    4.195525664E-21
  2245.5    4.200354641E-21
  2246.5    4.205194914E-21
  2247.5    4.210046508E-21
  2248.5    4.214909446E-21
  2249.5    4.219783753E-21
  2250.5    4.224669452E-21
  2251.5    4.229566568E-21
  2252.5    4.234475126E-21
  2253.5    4.239395149E-21
  2254.5    4.244326663E-21
  2255.5    4.249269692E-21
  2256.5    4.254224261E-21
  2257.5    4.259190395E-21
  2258.5    4.264168120E-21
  2259.5    4.269157460E-21
  2260.5    4.274158442E-21
  2261.5    4.279171090E-21
  2262.5    4.284195430E-21
  2263.5    4.289231488E-21
  2264.5    4.294279290E-21
  2265.5    4.299338862E-21
  2266.5    4.304410230E-21
  2267.5    4.309493421E-21
  2268.5    4.314588460E-21
  2269.5    4.319695374E-21
  2270.5    4.324814191E-21
  2271.5    4.329944937E-21
  2272.5    4.335087638E-21
  2273.5    4.340242322E-21
  2274.5    4.345409016E-21
  2275.5    4.350587747E-21
  2276.5    4.355778544E-21
  2277.5    4.360981432E-21
  2278.5    4.366196441E-21
  2279.5    4.371423598E-21
  2280.5    4.376662930E-21
  2281.5    4.381914467E-21
  2282.5    4.387178236E-21
  2283.5    4.392454266E-21
  2284.5    4.397742585E-21
  2285.5    4.403043222E-21
  2286.5    4.408356206E-21
  2287.5    4.413681565E-21
  2288.5    4.419019329E-21
  2289.5    4.424369527E-21
  2290.5    4.429732188E-21
  2291.5    4.435107343E-21
  2292.5    4.440495019E-21
  2293.5    4.445895248E-21
  2294.5    4.451308059E-21
  2295.5    4.456733482E-21
  2296.5    4.462171547E-21
  2297.5    4.467622285E-21
  2298.5    4.473085727E-21
  2299.5    4.478561902E-21
  2300.5    4.484050841E-21
  2301.5    4.489552576E-21
  2302.5    4.495067138E-21
  2303.5    4.500594557E-21
  2304.5    4.506134866E-21
  2305.5    4.511688095E-21
  2306.5    4.517254276E-21
  2307.5    4.522833441E-21
  2308.5    4.528425622E-21
  2309.5    4.534030851E-21
  2310.5    4.539649160E-21
  2311.5    4.545280582E-21
  2312.5    4.550925149E-21
  2313.5    4.556582894E-21
  2314.5    4.562253849E-21
  2315.5    4.567938049E-21
  2316.5    4.573635525E-21
  2317.5    4.579346311E-21
  2318.5    4.585070441E-21
  2319.5    4.590807948E-21
  2320.5    4.596558866E-21
  2321.5    4.602323229E-21
  2322.5    4.608101071E-21
  2323.5    4.613892426E-21
  2324.5    4.619697329E-21
  2325.5    4.625515813E-21
  2326.5    4.631347915E-21
  2327.5    4.637193669E-21
  2328.5    4.643053109E-21
  2329.5    4.648926271E-21
  2330.5    4.654813191E-21
  2331.5    4.660713903E-21
  2332.5    4.666628445E-21
  2333.5    4.672556850E-21
  2334.5    4.678499156E-21
  2335.5    4.684455399E-21
  2336.5    4.690425615E-21
  2337.5    4.696409840E-21
  2338.5    4.702408111E-21
  2339.5    4.708420466E-21
  2340.5    4.714446941E-21
  2341.5    4.720487573E-21
  2342.5    4.726542399E-21
  2343.5    4.732611458E-21
  2344.5    4.738694787E-21
  2345.5    4.744792424E-21
  2346.5    4.750904407E-21
  2347.5    4.757030774E-21
  2348.5    4.763171564E-21
  2349.5    4.769326815E-21
  2350.5    4.775496566E-21
  2351.5    4.781680856E-21
  2352.5    4.787879725E-21
  2353.5    4.794093210E-21
  2354.5    4.800321353E-21
  2355.5    4.806564192E-21
  2356.5    4.812821768E-21
  2357.5    4.819094121E-21
  2358.5    4.825381290E-21
  2359.5    4.831683317E-21
  2360.5    4.838000241E-21
  2361.5    4.844332104E-21
  2362.5    4.850678947E-21
  2363.5    4.857040811E-21
  2364.5    4.863417737E-21
  2365.5    4.869809767E-21
  2366.5    4.876216943E-21
  2367.5    4.882639306E-21
  2368.5    4.889076899E-21
  2369.5    4.895529763E-21
  2370.5    4.901997943E-21
  2371.5    4.908481480E-21
  2372.5    4.914980417E-21
  2373.5    4.921494797E-21
  2374.5    4.928024665E-21
  2375.5    4.934570062E-21
  2376.5    4.941131034E-21
  2377.5    4.947707624E-21
  2378.5    4.954299876E-21
  2379.5    4.960907835E-21
  2380.5    4.967531544E-21
  2381.5    4.974171050E-21
  2382.5    4.980826397E-21
  2383.5    4.987497629E-21
  2384.5    4.994184794E-21
  2385.5    5.000887935E-21
  2386.5    5.007607100E-21
  2387.5    5.014342333E-21
  2388.5    5.021093682E-21
  2389.5    5.027861193E-21
  2390.5    5.034644913E-21
  2391.5    5.041444887E-21
  2392.5    5.048261165E-21
  2393.5    5.055093793E-21
  2394.5    5.061942818E-21
  2395.5    5.068808289E-21
  2396.5    5.075690253E-21
  2397.5    5.082588759E-21
  2398.5    5.089503855E-21
  2399.5    5.096435591E-21
  2400.5    5.103384014E-21
  2401.5    5.110349175E-21
  2402.5    5.117331122E-21
  2403.5    5.124329906E-21
  2404.5    5.131345576E-21
  2405.5    5.138378182E-21
  2406.5    5.145427776E-21
  2407.5    5.152494406E-21
  2408.5    5.159578125E-21
  2409.5    5.166678984E-21
  2410.5    5.173797033E-21
  2411.5    5.180932324E-21
  2412.5    5.188084910E-21
  2413.5    5.195254842E-21
  2414.5    5.202442173E-21
  2415.5    5.209646956E-21
  2416.5    5.216869242E-21
  2417.5    5.224109086E-21
  2418.5    5.231366540E-21
  2419.5    5.238641659E-21
  2420.5    5.245934495E-21
  2421.5    5.253245105E-21
  2422.5    5.260573541E-21
  2423.5    5.267919858E-21
  2424.5    5.275284112E-21
  2425.5    5.282666357E-21
  2426.5    5.290066650E-21
  2427.5    5.297485045E-21
  2428.5    5.304921600E-21
  2429.5    5.312376369E-21
  2430.5    5.319849410E-21
  2431.5    5.327340780E-21
  2432.5    5.334850536E-21
  2433.5    5.342378735E-21
  2434.5    5.349925434E-21
  2435.5    5.357490693E-21
  2436.5    5.365074568E-21
  2437.5    5.372677120E-21
  2438.5    5.380298406E-21
  2439.5    5.387938485E-21
  2440.5    5.395597418E-21
  2441.5    5.403275263E-21
  2442.5    5.410972082E-21
  2443.5    5.418687933E-21
  2444.5    5.426422879E-21
  2445.5    5.434176979E-21
  2446.5    5.441950295E-21
  2447.5    5.449742889E-21
  2448.5    5.457554822E-21
  2449.5    5.465386157E-21
  2450.5    5.473236956E-21
  2451.5    5.481107281E-21
  2452.5    5.488997197E-21
  2453.5    5.496906766E-21
  2454.5    5.504836052E-21
  2455.5    5.512785119E-21
  2456.5    5.520754032E-21
  2457.5    5.528742855E-21
  2458.5    5.536751654E-21
  2459.5    5.544780494E-21
  2460.5    5.552829440E-21
  2461.5    5.560898558E-21
  2462.5    5.568987916E-21
  2463.5    5.577097579E-21
  2464.5    5.585227615E-21
  2465.5    5.593378091E-21
  2466.5    5.601549076E-21
  2467.5    5.609740636E-21
  2468.5    5.617952842E-21
  2469.5    5.626185760E-21
  2470.5    5.634439462E-21
  2471.5    5.642714015E-21
  2472.5    5.651009491E-21
  2473.5    5.659325959E-21
  2474.5    5.667663491E-21
  2475.5    5.676022156E-21
  2476.5    5.684402027E-21
  2477.5    5.692803176E-21
  2478.5    5.701225674E-21
  2479.5    5.709669593E-21
  2480.5    5.718135008E-21
  2481.5    5.726621991E-21
  2482.5    5.735130616E-21
  2483.5    5.743660958E-21
  2484.5    5.752213089E-21
  2485.5    5.760787086E-21
  2486.5    5.769383024E-21
  2487.5    5.778000978E-21
  2488.5    5.786641024E-21
  2489.5    5.795303240E-21
  2490.5    5.803987701E-21
  2491.5    5.812694486E-21
  2492.5    5.821423672E-21
  2493.5    5.830175336E-21
  2494.5    5.838949559E-21
  2495.5    5.847746418E-21
  2496.5    5.856565994E-21
  2497.5    5.865408366E-21
  2498.5    5.874273614E-21
  2499.5    5.883161819E-21
  2500.5    5.892073063E-21
  2501.5    5.901007427E-21
  2502.5    5.909964993E-21
  2503.5    5.918945844E-21
  2504.5    5.927950063E-21
  2505.5    5.936977734E-21
  2506.5    5.946028939E-21
  2507.5    5.955103764E-21
  2508.5    5.964202294E-21
  2509.5    5.973324614E-21
  2510.5    5.982470810E-21
  2511.5    5.991640968E-21
  2512.5    6.000835175E-21
  2513.5    6.010053519E-21
  2514.5    6.019296086E-21
  2515.5    6.028562966E-21
  2516.5    6.037854248E-21
  2517.5    6.047170020E-21
  2518.5    6.056510373E-21
  2519.5    6.065875396E-21
  2520.5    6.075265181E-21
  2521.5    6.084679819E-21
  2522.5    6.094119402E-21
  2523.5    6.103584023E-21
  2524.5    6.113073774E-21
  2525.5    6.122588750E-21
  2526.5    6.132129043E-21
  2527.5    6.141694749E-21
  2528.5    6.151285963E-21
  2529.5    6.160902781E-21
  2530.5    6.170545298E-21
  2531.5    6.180213613E-21
  2532.5    6.189907822E-21
  2533.5    6.199628023E-21
  2534.5    6.209374315E-21
  2535.5    6.219146798E-21
  2536.5    6.228945570E-21
  2537.5    6.238770733E-21
  2538.5    6.248622387E-21
  2539.5    6.258500634E-21
  2540.5    6.268405576E-21
  2541.5    6.278337316E-21
  2542.5    6.288295958E-21
  2543.5    6.298281605E-21
  2544.5    6.308294363E-21
  2545.5    6.318334336E-21
  2546.5    6.328401631E-21
  2547.5    6.338496354E-21
  2548.5    6.348618614E-21
  2549.5    6.358768516E-21
  2550.5    6.368946171E-21
  2551.5    6.379151688E-21
  2552.5    6.389385177E-21
  2553.5    6.399646748E-21
  2554.5    6.409936513E-21
  2555.5    6.420254583E-21
  2556.5    6.430601073E-21
  2557.5    6.440976094E-21
  2558.5    6.451379763E-21
  2559.5    6.461812192E-21
  2560.5    6.472273499E-21
  2561.5    6.482763799E-21
  2562.5    6.493283210E-21
  2563.5    6.503831850E-21
  2564.5    6.514409838E-21
  2565.5    6.525017292E-21
  2566.5    6.535654333E-21
  2567.5    6.546321083E-21
  2568.5    6.557017662E-21
  2569.5    6.567744194E-21
  2570.5    6.578500803E-21
  2571.5    6.589287611E-21
  2572.5    6.600104745E-21
  2573.5    6.610952329E-21
  2574.5    6.621830492E-21
  2575.5    6.632739360E-21
  2576.5    6.643679062E-21
  2577.5    6.654649728E-21
  2578.5    6.665651486E-21
  2579.5    6.676684469E-21
  2580.5    6.687748808E-21
  2581.5    6.698844636E-21
  2582.5    6.709972087E-21
  2583.5    6.721131295E-21
  2584.5    6.732322396E-21
  2585.5    6.743545526E-21
  2586.5    6.754800823E-21
  2587.5    6.766088426E-21
  2588.5    6.777408472E-21
  2589.5    6.788761104E-21
  2590.5    6.800146461E-21
  2591.5    6.811564687E-21
  2592.5    6.823015924E-21
  2593.5    6.834500318E-21
  2594.5    6.846018012E-21
  2595.5    6.857569154E-21
  2596.5    6.869153891E-21
  2597.5    6.880772370E-21
  2598.5    6.892424743E-21
  2599.5    6.904111159E-21
  2600.5    6.915831770E-21
  2601.5    6.927586729E-21
  2602.5    6.939376189E-21
  2603.5    6.951200306E-21
  2604.5    6.963059236E-21
  2605.5    6.974953135E-21
  2606.5    6.986882163E-21
  2607.5    6.998846479E-21
  2608.5    7.010846244E-21
  2609.5    7.022881619E-21
  2610.5    7.034952769E-21
  2611.5    7.047059857E-21
  2612.5    7.059203048E-21
  2613.5    7.071382511E-21
  2614.5    7.083598412E-21
  2615.5    7.095850923E-21
  2616.5    7.108140212E-21
  2617.5    7.120466453E-21
  2618.5    7.132829818E-21
  2619.5    7.145230483E-21
  2620.5    7.157668623E-21
  2621.5    7.170144416E-21
  2622.5    7.182658041E-21
  2623.5    7.195209678E-21
  2624.5    7.207799508E-21
  2625.5    7.220427715E-21
  2626.5    7.233094483E-21
  2627.5    7.245799999E-21
  2628.5    7.258544449E-21
  2629.5    7.271328022E-21
  2630.5    7.284150910E-21
  2631.5    7.297013304E-21
  2632.5    7.309915397E-21
  2633.5    7.322857386E-21
  2634.5    7.335839466E-21
  2635.5    7.348861836E-21
  2636.5    7.361924697E-21
  2637.5    7.375028249E-21
  2638.5    7.388172696E-21
  2639.5    7.401358243E-21
  2640.5    7.414585097E-21
  2641.5    7.427853467E-21
  2642.5    7.441163562E-21
  2643.5    7.454515595E-21
  2644.5    7.467909779E-21
  2645.5    7.481346331E-21
  2646.5    7.494825467E-21
  2647.5    7.508347407E-21
  2648.5    7.521912372E-21
  2649.5    7.535520586E-21
  2650.5    7.549172273E-21
  2651.5    7.562867661E-21
  2652.5    7.576606979E-21
  2653.5    7.590390458E-21
  2654.5    7.604218331E-21
  2655.5    7.618090833E-21
  2656.5    7.632008201E-21
  2657.5    7.645970676E-21
  2658.5    7.659978499E-21
  2659.5    7.674031913E-21
  2660.5    7.688131165E-21
  2661.5    7.702276502E-21
  2662.5    7.716468176E-21
  2663.5    7.730706440E-21
  2664.5    7.744991547E-21
  2665.5    7.759323757E-21
  2666.5    7.773703329E-21
  2667.5    7.788130525E-21
  2668.5    7.802605610E-21
  2669.5    7.817128852E-21
  2670.5    7.831700521E-21
  2671.5    7.846320888E-21
  2672.5    7.860990230E-21
  2673.5    7.875708823E-21
  2674.5    7.890476949E-21
  2675.5    7.905294890E-21
  2676.5    7.920162932E-21
  2677.5    7.935081364E-21
  2678.5    7.950050478E-21
  2679.5    7.965070568E-21
  2680.5    7.980141931E-21
  2681.5    7.995264867E-21
  2682.5    8.010439680E-21
  2683.5    8.025666677E-21
  2684.5    8.040946167E-21
  2685.5    8.056278461E-21
  2686.5    8.071663877E-21
  2687.5    8.087102734E-21
  2688.5    8.102595352E-21
  2689.5    8.118142059E-21
  2690.5    8.133743183E-21
  2691.5    8.149399057E-21
  2692.5    8.165110017E-21
  2693.5    8.180876401E-21
  2694.5    8.196698555E-21
  2695.5    8.212576823E-21
  2696.5    8.228511557E-21
  2697.5    8.244503111E-21
  2698.5    8.260551843E-21
  2699.5    8.276658115E-21
  2700.5    8.292822293E-21
  2701.5    8.309044746E-21
  2702.5    8.325325850E-21
  2703.5    8.341665982E-21
  2704.5    8.358065524E-21
  2705.5    8.374524863E-21
  2706.5    8.391044390E-21
  2707.5    8.407624501E-21
  2708.5    8.424265595E-21
  2709.5    8.440968077E-21
  2710.5    8.457732356E-21
  2711.5    8.474558846E-21
  2712.5    8.491447966E-21
  2713.5    8.508400138E-21
  2714.5    8.525415791E-21
  2715.5    8.542495360E-21
  2716.5    8.559639282E-21
  2717.5    8.576848001E-21
  2718.5    8.594121966E-21
  2719.5    8.611461633E-21
  2720.5    8.628867460E-21
  2721.5    8.646339914E-21
  2722.5    8.663879466E-21
  2723.5    8.681486593E-21
  2724.5    8.699161777E-21
  2725.5    8.716905508E-21
  2726.5    8.734718281E-21
  2727.5    8.752600597E-21
  2728.5    8.770552963E-21
  2729.5    8.788575893E-21
  2730.5    8.806669908E-21
  2731.5    8.824835535E-21
  2732.5    8.843073308E-21
  2733.5    8.861383768E-21
  2734.5    8.879767462E-21
  2735.5    8.898224945E-21
  2736.5    8.916756780E-21
  2737.5    8.935363537E-21
  2738.5    8.954045792E-21
  2739.5    8.972804132E-21
  2740.5    8.991639147E-21
  2741.5    9.010551441E-21
  2742.5    9.029541620E-21
  2743.5    9.048610304E-21
  2744.5    9.067758118E-21
  2745.5    9.086985695E-21
  2746.5    9.106293680E-21
  2747.5    9.125682725E-21
  2748.5    9.145153491E-21
  2749.5    9.164706649E-21
  2750.5    9.184342879E-21
  2751.5    9.204062872E-21
  2752.5    9.223867326E-21
  2753.5    9.243756953E-21
  2754.5    9.263732472E-21
  2755.5    9.283794615E-21
  2756.5    9.303944122E-21
  2757.5    9.324181748E-21
  2758.5    9.344508255E-21
  2759.5    9.364924418E-21
  2760.5    9.385431026E-21
  2761.5    9.406028875E-21
  2762.5    9.426718778E-21
  2763.5    9.447501557E-21
  2764.5    9.468378049E-21
  2765.5    9.489349103E-21
  2766.5    9.510415581E-21
  2767.5    9.531578358E-21
  2768.5    9.552838325E-21
  2769.5    9.574196385E-21
  2770.5    9.595653455E-21
  2771.5    9.617210470E-21
  2772.5    9.638868376E-21
  2773.5    9.660628138E-21
  2774.5    9.682490733E-21
  2775.5    9.704457158E-21
  2776.5    9.726528425E-21
  2777.5    9.748705561E-21
  2778.5    9.770989612E-21
  2779.5    9.793381643E-21
  2780.5    9.815882734E-21
  2781.5    9.838493985E-21
  2782.5    9.861216515E-21
  2783.5    9.884051463E-21
  2784.5    9.906999986E-21
  2785.5    9.930063263E-21
  2786.5    9.953242492E-21
  2787.5    9.976538895E-21
  2788.5    9.999953713E-21
  2789.5    1.002348821E-20
  2790.5    1.004714367E-20
  2791.5    1.007092142E-20
  2792.5    1.009482277E-20
  2793.5    1.011884909E-20
  2794.5    1.014300178E-20
  2795.5    1.016728222E-20
  2796.5    1.019169188E-20
  2797.5    1.021623219E-20
  2798.5    1.024090467E-20
  2799.5    1.026571083E-20
  2800.5    1.029065222E-20
  2801.5    1.031573042E-20
  2802.5    1.034094704E-20
  2803.5    1.036630373E-20
  2804.5    1.039180215E-20
  2805.5    1.041744402E-20
  2806.5    1.044323109E-20
  2807.5    1.046916512E-20
  2808.5    1.049524794E-20
  2809.5    1.052148140E-20
  2810.5    1.054786738E-20
  2811.5    1.057440782E-20
  2812.5    1.060110469E-20
  2813.5    1.062796000E-20
  2814.5    1.065497580E-20
  2815.5    1.068215419E-20
  2816.5    1.070949731E-20
  2817.5    1.073700737E-20
  2818.5    1.076468658E-20
  2819.5    1.079253725E-20
  2820.5    1.082056171E-20
  2821.5    1.084876234E-20
  2822.5    1.087714161E-20
  2823.5    1.090570199E-20
  2824.5    1.093444606E-20
  2825.5    1.096337643E-20
  2826.5    1.099249578E-20
  2827.5    1.102180683E-20
  2828.5    1.105131241E-20
  2829.5    1.108101538E-20
  2830.5    1.111091867E-20
  2831.5    1.114102531E-20
  2832.5    1.117133837E-20
  2833.5    1.120186101E-20
  2834.5    1.123259646E-20
  2835.5    1.126354806E-20
  2836.5    1.129471919E-20
  2837.5    1.132611334E-20
  2838.5    1.135773409E-20
  2839.5    1.138958511E-20
  2840.5    1.142167016E-20
  2841.5    1.145399309E-20
  2842.5    1.148655788E-20
  2843.5    1.151936859E-20
  2844.5    1.155242940E-20
  2845.5    1.158574459E-20
  2846.5    1.161931857E-20
  2847.5    1.165315587E-20
  2848.5    1.168726115E-20
  2849.5    1.172163918E-20
  2850.5    1.175629489E-20
  2851.5    1.179123332E-20
  2852.5    1.182645969E-20
  2853.5    1.186197935E-20
  2854.5    1.189779780E-20
  2855.5    1.193392072E-20
  2856.5    1.197035395E-20
  2857.5    1.200710350E-20
  2858.5    1.204417558E-20
  2859.5    1.208157657E-20
  2860.5    1.211931305E-20
  2861.5    1.215739182E-20
  2862.5    1.219581988E-20
  2863.5    1.223460446E-20
  2864.5    1.227375302E-20
  2865.5    1.231327324E-20
  2866.5    1.235317310E-20
  2867.5    1.239346079E-20
  2868.5    1.243414481E-20
  2869.5    1.247523393E-20
  2870.5    1.251673723E-20
  2871.5    1.255866409E-20
  2872.5    1.260102421E-20
  2873.5    1.264382766E-20
  2874.5    1.268708484E-20
  2875.5    1.273080654E-20
  2876.5    1.277500392E-20
  2877.5    1.281968857E-20
  2878.5    1.286487250E-20
  2879.5    1.291056818E-20
  2880.5    1.295678853E-20
  2881.5    1.300354699E-20
  2882.5    1.305085751E-20
  2883.5    1.309873457E-20
  2884.5    1.314719327E-20
  2885.5    1.319624926E-20
  2886.5    1.324591887E-20
  2887.5    1.329621907E-20
  2888.5    1.334716755E-20
  2889.5    1.339878275E-20
  2890.5    1.345108389E-20
  2891.5    1.350409101E-20
  2892.5    1.355782503E-20
  2893.5    1.361230781E-20
  2894.5    1.366756217E-20
  2895.5    1.372361197E-20
  2896.5    1.378048218E-20
  2897.5    1.383819891E-20
  2898.5    1.389678953E-20
  2899.5    1.395628269E-20
  2900.5    1.401670847E-20
  2901.5    1.407809838E-20
  2902.5    1.414048555E-20
  2903.5    1.420390475E-20
  2904.5    1.426839255E-20
  2905.5    1.433398742E-20
  2906.5    1.440072986E-20
  2907.5    1.446866255E-20
  2908.5    1.453783047E-20
  2909.5    1.460828111E-20
  2910.5    1.468006461E-20
  2911.5    1.475323395E-20
  2912.5    1.482784521E-20
  2913.5    1.490395773E-20
  2914.5    1.498163441E-20
  2915.5    1.506094195E-20
  2916.5    1.514195118E-20
  2917.5    1.522473737E-20
  2918.5    1.530938056E-20
  2919.5    1.539596600E-20
  2920.5    1.548458457E-20
  2921.5    1.557533322E-20
  2922.5    1.566831554E-20
  2923.5    1.576364230E-20
  2924.5    1.586143213E-20
  2925.5    1.596181218E-20
  2926.5    1.606491895E-20
  2927.5    1.617089915E-20
  2928.5    1.627991064E-20
  2929.5    1.639212356E-20
  2930.5    1.650772153E-20
  2931.5    1.662690297E-20
  2932.5    1.674988267E-20
  2933.5    1.687689346E-20
  2934.5    1.700818815E-20
  2935.5    1.714404169E-20
  2936.5    1.728475364E-20
  2937.5    1.743065090E-20
  2938.5    1.758209095E-20
  2939.5    1.773946536E-20
  2940.5    1.790320394E-20
  2941.5    1.807377941E-20
  2942.5    1.825171282E-20
  2943.5    1.843757972E-20
  2944.5    1.863201732E-20
  2945.5    1.883573278E-20
  2946.5    1.904951282E-20
  2947.5    1.927423492E-20
  2948.5    1.951088043E-20
  2949.5    1.976054988E-20
  2950.5    2.002448110E-20
  2951.5    2.030407056E-20
  2952.5    2.060089871E-20
  2953.5    2.091676020E-20
  2954.5    2.125369996E-20
  2955.5    2.161405667E-20
  2956.5    2.200051520E-20
  2957.5    2.241617027E-20
  2958.5    2.286460419E-20
  2959.5    2.334998214E-20
  2960.5    2.387716989E-20
  2961.5    2.445187992E-20
  2962.5    2.508085399E-20
  2963.5    2.577209294E-20
  2964.5    2.653514790E-20
  2965.5    2.738149201E-20
  2966.5    2.832499891E-20
  2967.5    2.938256356E-20
  2968.5    3.057491498E-20
  2969.5    3.192768978E-20
  2970.5    3.347286395E-20
  2971.5    3.525068109E-20
  2972.5    3.731227568E-20
  2973.5    3.972327804E-20
  2974.5    4.256881742E-20
  2975.5    4.596052897E-20
  2976.5    5.004644017E-20
  2977.5    5.502497934E-20
  2978.5    6.116478870E-20
  2979.5    6.883237171E-20
  2980.5    7.852924982E-20
  2981.5    9.093737167E-20
  2982.5    1.069607443E-19
  2983.5    1.277192330E-19
  2984.5    1.543686839E-19
  2985.5    1.874561239E-19
  2986.5    2.253583257E-19
  2987.5    2.618668506E-19
  2988.5    2.855359478E-19
  2989.5    2.857405580E-19
  2990.5    2.624852694E-19
  2991.5    2.263997819E-19
  2992.5    1.889281202E-19
  2993.5    1.562756848E-19
  2994.5    1.300641746E-19
  2995.5    1.097464310E-19
  2996.5    9.416716092E-20
  2997.5    8.220729531E-20
  2998.5    7.296368490E-20
  2999.5    6.575524413E-20
