# Supplementary material for: Modeling Radiative Efficiency across Fluorinated Molecules: Bridging Chemistry and Climate Policy for Global Warming Potential Estimations
Source: Environ Sci Technol. 2026 Feb 16;60(8):6188–202. doi: 10.1021/acs.est.5c16501 (PMC12961741; doi:10.1021/acs.est.5c16501)
Supplement: Supplementary file 1 [file es5c16501_si_001.zip › Supporting.Information/CFM2025.Table1/HFAlcohols/Trifluoropropan-1-ol/cross-section_1.dat]

0.5	1.1773004799905021E-021
1.5	1.1845248848240043E-021
2.5	1.1919274314586746E-021
3.5	1.1995156253605636E-021
4.5	1.2072974021895199E-021
5.5	1.2152811585728824E-021
6.5	1.2234757855121891E-021
7.5	1.2318907046855641E-021
8.5	1.2405359079384934E-021
9.5	1.2494220002895907E-021
10.5	1.2585602468162989E-021
11.5	1.2679626238289023E-021
12.5	1.2776418747904996E-021
13.5	1.2876115714966007E-021
14.5	1.2978861810917510E-021
15.5	1.3084811395733172E-021
16.5	1.3194129325156328E-021
17.5	1.3306991838428044E-021
18.5	1.3423587535875430E-021
19.5	1.3544118456987013E-021
20.5	1.3668801271045169E-021
21.5	1.3797868594050631E-021
22.5	1.3931570447599502E-021
23.5	1.4070175877604617E-021
24.5	1.4213974753344930E-021
25.5	1.4363279770344046E-021
26.5	1.4518428684101026E-021
27.5	1.4679786805817105E-021
28.5	1.4847749796095350E-021
29.5	1.5022746798275692E-021
30.5	1.5205243959772366E-021
31.5	1.5395748397711320E-021
32.5	1.5594812674572129E-021
33.5	1.5803039860732182E-021
34.5	1.6021089274170386E-021
35.5	1.6249683003585919E-021
36.5	1.6489613340409315E-021
37.5	1.6741751268359292E-021
38.5	1.7007056187244026E-021
39.5	1.7286587081770726E-021
40.5	1.7581515387665635E-021
41.5	1.7893139858263766E-021
42.5	1.8222903797255176E-021
43.5	1.8572415100488838E-021
44.5	1.8943469645518333E-021
45.5	1.9338078686955089E-021
46.5	1.9758501065221970E-021
47.5	2.0207281224546873E-021
48.5	2.0687294274296032E-021
49.5	2.1201799630990296E-021
50.5	2.1754505166539483E-021
51.5	2.2349644288180760E-021
52.5	2.2992069023560337E-021
53.5	2.3687363029704398E-021
54.5	2.4441979554974895E-021
55.5	2.5263410852053855E-021
56.5	2.6160397497864239E-021
57.5	2.7143188706112182E-021
58.5	2.8223868278915979E-021
59.5	2.9416765705685023E-021
60.5	3.0738978612630629E-021
61.5	3.2211042068333632E-021
62.5	3.3857793291600054E-021
63.5	3.5709498757031699E-021
64.5	3.7803337030644251E-021
65.5	4.0185368593198134E-021
66.5	4.2913178960412382E-021
67.5	4.6059461857384825E-021
68.5	4.9716927280900365E-021
69.5	5.4005092642188299E-021
70.5	5.9079767948065924E-021
71.5	6.5146407021777939E-021
72.5	7.2478987882459662E-021
73.5	8.1446677992583183E-021
74.5	9.2551020051766451E-021
75.5	1.0647595021450691E-020
76.5	1.2414918704607675E-020
77.5	1.4679952716811030E-020
78.5	1.7595277512587023E-020
79.5	2.1320176007793889E-020
80.5	2.5936703294724925E-020
81.5	3.1244344726594244E-020
82.5	3.6437190071495705E-020
83.5	4.0002094613204532E-020
84.5	4.0504692230916554E-020
85.5	3.7915024184344874E-020
86.5	3.3656845246481659E-020
87.5	2.9304119500717181E-020
88.5	2.5744739227261242E-020
89.5	2.3256591821338334E-020
90.5	2.1836981286540405E-020
91.5	2.1422498203349385E-020
92.5	2.1985890622726050E-020
93.5	2.3568070223372844E-020
94.5	2.6276240384987027E-020
95.5	3.0240923511812623E-020
96.5	3.5482900843302612E-020
97.5	4.1612947726117496E-020
98.5	4.7404515317168639E-020
99.5	5.0768895052442112E-020
100.5	4.9964315165156202E-020
101.5	4.5238573497315983E-020
102.5	3.8553675724354782E-020
103.5	3.1829598974391160E-020
104.5	2.6038262279434958E-020
105.5	2.1396637493724594E-020
106.5	1.7783357347731955E-020
107.5	1.4990439672402688E-020
108.5	1.2823103489907594E-020
109.5	1.1125832142446383E-020
110.5	9.7816974472196009E-021
111.5	8.7046973814125776E-021
112.5	7.8318657756141649E-021
113.5	7.1169193765727158E-021
114.5	6.5255581563256353E-021
115.5	6.0321031425339718E-021
116.5	5.6171186784203416E-021
117.5	5.2657321755705644E-021
118.5	4.9664410285043377E-021
119.5	4.7102588638586754E-021
120.5	4.4900989653579370E-021
121.5	4.3003246000512259E-021
122.5	4.1364178125817686E-021
123.5	3.9947331245647821E-021
124.5	3.8723127085851576E-021
125.5	3.7667465433847636E-021
126.5	3.6760658401106227E-021
127.5	3.5986613562650323E-021
128.5	3.5332205503709159E-021
129.5	3.4786791890197434E-021
130.5	3.4341842099944384E-021
131.5	3.3990655143428923E-021
132.5	3.3728150057270032E-021
133.5	3.3550716865084157E-021
134.5	3.3456120066252743E-021
135.5	3.3443449803349542E-021
136.5	3.3513118663499712E-021
137.5	3.3666904734334332E-021
138.5	3.3908044294278385E-021
139.5	3.4241380616672279E-021
140.5	3.4673579099289048E-021
141.5	3.5213423669078791E-021
142.5	3.5872215663784773E-021
143.5	3.6664304871487954E-021
144.5	3.7607794145251496E-021
145.5	3.8725475509664254E-021
146.5	4.0046079169639575E-021
147.5	4.1605950644283067E-021
148.5	4.3451320352501663E-021
149.5	4.5641401792653546E-021
150.5	4.8252659939842827E-021
151.5	5.1384746373997696E-021
152.5	5.5168823248144721E-021
153.5	5.9779319320880865E-021
154.5	6.5450594224005566E-021
155.5	7.2500496970452559E-021
156.5	8.1363173375186184E-021
157.5	9.2632923710078155E-021
158.5	1.0711705429614049E-020
159.5	1.2588187193640334E-020
160.5	1.5023552939935779E-020
161.5	1.8148970615527384E-020
162.5	2.2014294913225329E-020
163.5	2.6396564421434902E-020
164.5	3.0520844308157287E-020
165.5	3.3032659981780126E-020
166.5	3.2775791681534081E-020
167.5	2.9886612991959288E-020
168.5	2.5649648594367957E-020
169.5	2.1344634096311077E-020
170.5	1.7629513601756535E-020
171.5	1.4658028278456279E-020
172.5	1.2355280683399523E-020
173.5	1.0586447304840852E-020
174.5	9.2242610808261641E-021
175.5	8.1669196000773149E-021
176.5	7.3379043890617428E-021
177.5	6.6810141178150502E-021
178.5	6.1551858965270430E-021
179.5	5.7303120163833212E-021
180.5	5.3841428206020419E-021
181.5	5.1000715244131312E-021
182.5	4.8655688561720525E-021
183.5	4.6710781169404340E-021
184.5	4.5092316368296355E-021
185.5	4.3742908911339651E-021
186.5	4.2617427481317473E-021
187.5	4.1680054193961702E-021
188.5	4.0902121340391718E-021
189.5	4.0260503914633465E-021
190.5	3.9736413417257239E-021
191.5	3.9314484205712788E-021
192.5	3.8982075177166240E-021
193.5	3.8728731437928091E-021
194.5	3.8545765918969015E-021
195.5	3.8425931704894755E-021
196.5	3.8363163544450901E-021
197.5	3.8352372546401977E-021
198.5	3.8389282078927403E-021
199.5	3.8470295826452823E-021
200.5	3.8592391122569541E-021
201.5	3.8753032286609168E-021
202.5	3.8950099896436215E-021
203.5	3.9181832839184633E-021
204.5	3.9446780672516844E-021
205.5	3.9743764357564383E-021
206.5	4.0071843831822308E-021
207.5	4.0430291205858956E-021
208.5	4.0818568613880072E-021
209.5	4.1236309941411952E-021
210.5	4.1683305805955638E-021
211.5	4.2159491287703767E-021
212.5	4.2664936004345977E-021
213.5	4.3199836201986810E-021
214.5	4.3764508597396200E-021
215.5	4.4359385758389970E-021
216.5	4.4985012851575910E-021
217.5	4.5642045621941256E-021
218.5	4.6331249498328755E-021
219.5	4.7053499743962307E-021
220.5	4.7809782592817331E-021
221.5	4.8601197331569065E-021
222.5	4.9428959303744934E-021
223.5	5.0294403828086155E-021
224.5	5.1198991037453127E-021
225.5	5.2144311658276925E-021
226.5	5.3132093763922010E-021
227.5	5.4164210548702453E-021
228.5	5.5242689182995462E-021
229.5	5.6369720824213931E-021
230.5	5.7547671873645220E-021
231.5	5.8779096585646802E-021
232.5	6.0066751153750033E-021
233.5	6.1413609418238346E-021
234.5	6.2822880362142963E-021
235.5	6.4298027587817918E-021
236.5	6.5842790994854504E-021
237.5	6.7461210912703132E-021
238.5	6.9157654978725301E-021
239.5	7.0936848095364454E-021
240.5	7.2803905849725395E-021
241.5	7.4764371836305056E-021
242.5	7.6824259390375012E-021
243.5	7.8990098317313079E-021
244.5	8.1268987294110324E-021
245.5	8.3668652725856986E-021
246.5	8.6197514965281710E-021
247.5	8.8864762951083645E-021
248.5	9.1680438495357336E-021
249.5	9.4655531657365936E-021
250.5	9.7802088887017030E-021
251.5	1.0113333591493349E-020
252.5	1.0466381771723081E-020
253.5	1.0840955830471467E-020
254.5	1.1238824359398404E-020
255.5	1.1661943123159247E-020
256.5	1.2112479198670713E-020
257.5	1.2592838823375544E-020
258.5	1.3105699615372996E-020
259.5	1.3654047964115454E-020
260.5	1.4241222557702798E-020
261.5	1.4870965219820191E-020
262.5	1.5547480486609775E-020
263.5	1.6275505674906747E-020
264.5	1.7060393596099660E-020
265.5	1.7908210577698985E-020
266.5	1.8825853098214545E-020
267.5	1.9821187160826907E-020
268.5	2.0903215581829748E-020
269.5	2.2082279723705242E-020
270.5	2.3370303958310518E-020
271.5	2.4781093436776503E-020
272.5	2.6330698752659022E-020
273.5	2.8037865066675394E-020
274.5	2.9924588567005325E-020
275.5	3.2016810262154650E-020
276.5	3.4345286741350770E-020
277.5	3.6946690684506214E-020
278.5	3.9865011988621994E-020
279.5	4.3153355470359083E-020
280.5	4.6876266229941619E-020
281.5	5.1112763372776419E-020
282.5	5.5960333485109608E-020
283.5	6.1540236895319602E-020
284.5	6.8004627058938036E-020
285.5	7.5546198432550249E-020
286.5	8.4411393727212251E-020
287.5	9.4918665308504365E-020
288.5	1.0748396478589027E-019
289.5	1.2265661494794287E-019
290.5	1.4117008203557233E-019
291.5	1.6401390791326459E-019
292.5	1.9253480563655372E-019
293.5	2.2857509276143360E-019
294.5	2.7465013005303337E-019
295.5	3.3413844418358178E-019
296.5	4.1136942767717096E-019
297.5	5.1125259494834164E-019
298.5	6.3754788794912875E-019
299.5	7.8806786952144080E-019
300.5	9.4555878878728529E-019
301.5	1.0698549204561158E-018
302.5	1.1105466976669549E-018
303.5	1.0472868351745913E-018
304.5	9.1094385213256947E-019
305.5	7.5248345010065063E-019
306.5	6.0682452113592597E-019
307.5	4.8682978533539453E-019
308.5	3.9267383594649553E-019
309.5	3.2005592659820621E-019
310.5	2.6411770989566282E-019
311.5	2.2074076878194899E-019
312.5	1.8675912522241695E-019
313.5	1.5982911367472366E-019
314.5	1.3823677517419624E-019
315.5	1.2072860377316089E-019
316.5	1.0638222786140090E-019
317.5	9.4512759617280022E-020
318.5	8.4606365415003683E-020
319.5	7.6273403121584736E-020
320.5	6.9215289549680371E-020
321.5	6.3200928996780809E-020
322.5	5.8049805079495355E-020
323.5	5.3619741671972978E-020
324.5	4.9797962230995905E-020
325.5	4.6494502116414037E-020
326.5	4.3637318160771641E-020
327.5	4.1168637766192177E-020
328.5	3.9042226265100756E-020
329.5	3.7221346409168181E-020
330.5	3.5677251255471302E-020
331.5	3.4388100629081976E-020
332.5	3.3338228143736837E-020
333.5	3.2517715050181616E-020
334.5	3.1922252492051744E-020
335.5	3.1553298117196699E-020
336.5	3.1418559424324446E-020
337.5	3.1532868167063363E-020
338.5	3.1919552012392984E-020
339.5	3.2612467507675871E-020
340.5	3.3658940673650121E-020
341.5	3.5123979591622464E-020
342.5	3.7096290971932396E-020
343.5	3.9696861242506437E-020
344.5	4.3091142940639457E-020
345.5	4.7506131945544974E-020
346.5	5.3253498172074436E-020
347.5	6.0758403061852977E-020
348.5	7.0587761406996104E-020
349.5	8.3453921324017926E-020
350.5	1.0012364377846175E-019
351.5	1.2106672622495774E-019
352.5	1.4557532362897076E-019
353.5	1.7033789733176576E-019
354.5	1.8887743348242318E-019
355.5	1.9480748141364185E-019
356.5	1.8762568344939935E-019
357.5	1.7292876956650158E-019
358.5	1.5626795525914051E-019
359.5	1.3938908208609714E-019
360.5	1.2191291603739300E-019
361.5	1.0425571625632418E-019
362.5	8.7881015865737384E-020
363.5	7.3932219666111479E-020
364.5	6.2686956021764676E-020
365.5	5.3867081153339309E-020
366.5	4.7021320400671142E-020
367.5	4.1721024394223573E-020
368.5	3.7620763202802801E-020
369.5	3.4461023030623266E-020
370.5	3.2053815223719386E-020
371.5	3.0266842094356217E-020
372.5	2.9010819204374422E-020
373.5	2.8230650206627647E-020
374.5	2.7900083599485855E-020
375.5	2.8019402486904118E-020
376.5	2.8615928193770785E-020
377.5	2.9747433431911617E-020
378.5	3.1508885404150116E-020
379.5	3.4043189641988400E-020
380.5	3.7556516965445482E-020
381.5	4.2337546645689282E-020
382.5	4.8775228225307991E-020
383.5	5.7355531676115934E-020
384.5	6.8581522137128033E-020
385.5	8.2688040843477165E-020
386.5	9.8951541184033582E-020
387.5	1.1462367396796452E-019
388.5	1.2464568229468284E-019
389.5	1.2432708513129611E-019
390.5	1.1367444032496656E-019
391.5	9.7381505664526265E-020
392.5	8.0496385981000977E-020
393.5	6.5753573513592151E-020
394.5	5.3865452313506081E-020
395.5	4.4588262805564938E-020
396.5	3.7410486029796641E-020
397.5	3.1836910126152418E-020
398.5	2.7467783825662321E-020
399.5	2.4001461450647368E-020
400.5	2.1215996001973269E-020
401.5	1.8949085447442841E-020
402.5	1.7081667792217927E-020
403.5	1.5525714937970577E-020
404.5	1.4215484574077443E-020
405.5	1.3101333994710627E-020
406.5	1.2145353275347534E-020
407.5	1.1318269501895639E-020
408.5	1.0597235597031540E-020
409.5	9.9642364759948624E-021
410.5	9.4049287385741647E-021
411.5	8.9077873389780181E-021
412.5	8.4634716324727819E-021
413.5	8.0643497153137870E-021
414.5	7.7041381002301653E-021
415.5	7.3776262404831837E-021
416.5	7.0804640632999423E-021
417.5	6.8089967218748206E-021
418.5	6.5601350432794209E-021
419.5	6.3312531886859537E-021
420.5	6.1201072255885294E-021
421.5	5.9247698939547884E-021
422.5	5.7435780047124658E-021
423.5	5.5750897612427148E-021
424.5	5.4180499276519373E-021
425.5	5.2713612415049059E-021
426.5	5.1340608260744690E-021
427.5	5.0053006285691824E-021
428.5	4.8843311183237906E-021
429.5	4.7704876386526410E-021
430.5	4.6631789297584978E-021
431.5	4.5618774364592539E-021
432.5	4.4661110900125012E-021
433.5	4.3754563128224243E-021
434.5	4.2895320419504460E-021
435.5	4.2079946048816488E-021
436.5	4.1305333110283920E-021
437.5	4.0568666465930181E-021
438.5	3.9867389799067708E-021
439.5	3.9199177001745584E-021
440.5	3.8561907254349068E-021
441.5	3.7953643260781054E-021
442.5	3.7372612189141701E-021
443.5	3.6817188939102230E-021
444.5	3.6285881416131155E-021
445.5	3.5777317541677495E-021
446.5	3.5290233769186493E-021
447.5	3.4823464909899847E-021
448.5	3.4375935100962964E-021
449.5	3.3946649772395823E-021
450.5	3.3534688489760709E-021
451.5	3.3139198566521703E-021
452.5	3.2759389354657852E-021
453.5	3.2394527134494389E-021
454.5	3.2043930535306744E-021
455.5	3.1706966427322939E-021
456.5	3.1383046233542402E-021
457.5	3.1071622616506087E-021
458.5	3.0772186500959737E-021
459.5	3.0484264398393642E-021
460.5	3.0207416003831822E-021
461.5	2.9941232039087626E-021
462.5	2.9685332320079680E-021
463.5	2.9439364028790656E-021
464.5	2.9203000173109017E-021
465.5	2.8975938220178651E-021
466.5	2.8757898891038538E-021
467.5	2.8548625106306794E-021
468.5	2.8347881074489522E-021
469.5	2.8155451516208601E-021
470.5	2.7971141019277462E-021
471.5	2.7794773521140951E-021
472.5	2.7626191916766373E-021
473.5	2.7465257791658532E-021
474.5	2.7311851281306296E-021
475.5	2.7165871060087142E-021
476.5	2.7027234464498466E-021
477.5	2.6895877757595967E-021
478.5	2.6771756543750369E-021
479.5	2.6654846345345095E-021
480.5	2.6545143355900957E-021
481.5	2.6442665387413893E-021
482.5	2.6347453033534853E-021
483.5	2.6259571074730265E-021
484.5	2.6179110156897272E-021
485.5	2.6106188781259601E-021
486.5	2.6040955650980538E-021
487.5	2.5983592429097772E-021
488.5	2.5934316973491258E-021
489.5	2.5893387128115782E-021
490.5	2.5861105166275224E-021
491.5	2.5837823002061165E-021
492.5	2.5823948311222954E-021
493.5	2.5819951733969563E-021
494.5	2.5826375371198959E-021
495.5	2.5843842834595834E-021
496.5	2.5873071172807608E-021
497.5	2.5914885074299214E-021
498.5	2.5970233847558004E-021
499.5	2.6040211807837439E-021
500.5	2.6126082865727522E-021
501.5	2.6229310328918993E-021
502.5	2.6351593211554062E-021
503.5	2.6494910718919495E-021
504.5	2.6661577071431087E-021
505.5	2.6854309496398108E-021
506.5	2.7076313113213661E-021
507.5	2.7331387658922095E-021
508.5	2.7624062678019691E-021
509.5	2.7959770123240575E-021
510.5	2.8345066561000716E-021
511.5	2.8787921755339676E-021
512.5	2.9298096924141903E-021
513.5	2.9887645325173333E-021
514.5	3.0571581388864677E-021
515.5	3.1368784389705690E-021
516.5	3.2303231633541333E-021
517.5	3.3405698684909493E-021
518.5	3.4716126302423183E-021
519.5	3.6286943002196732E-021
520.5	3.8187755224718830E-021
521.5	4.0511970892632555E-021
522.5	4.3386065462441888E-021
523.5	4.6982169435121421E-021
524.5	5.1533935767228162E-021
525.5	5.7352755181039354E-021
526.5	6.4832459720490700E-021
527.5	7.4406987763258006E-021
528.5	8.6374122444625973E-021
529.5	1.0043173854877183E-020
530.5	1.1486061633297282E-020
531.5	1.2600113292450547E-020
532.5	1.2976286007237509E-020
533.5	1.2517389114797079E-020
534.5	1.1549179605442276E-020
535.5	1.0512716118898148E-020
536.5	9.6924117079822248E-021
537.5	9.2006636049838441E-021
538.5	9.0644581798413363E-021
539.5	9.2917734615952544E-021
540.5	9.9006124856602498E-021
541.5	1.0920258387859196E-020
542.5	1.2362560760707993E-020
543.5	1.4144889091703594E-020
544.5	1.5961264997922541E-020
545.5	1.7216529523415432E-020
546.5	1.7291867000117101E-020
547.5	1.6083675752833941E-020
548.5	1.4106692128037711E-020
549.5	1.1996277822629334E-020
550.5	1.0126209055601536E-020
551.5	8.6080602306248560E-021
552.5	7.4207719557384046E-021
553.5	6.5026952249158462E-021
554.5	5.7915233125478278E-021
555.5	5.2361850026241595E-021
556.5	4.7978821873219057E-021
557.5	4.4479758637602717E-021
558.5	4.1654901045635942E-021
559.5	3.9350250465322869E-021
560.5	3.7451902742115747E-021
561.5	3.5874774893293328E-021
562.5	3.4554618021602759E-021
563.5	3.3442374220669028E-021
564.5	3.2500174420642922E-021
565.5	3.1698479310319672E-021
566.5	3.1014018264737198E-021
567.5	3.0428288756361811E-021
568.5	2.9926452643030647E-021
569.5	2.9496516087744391E-021
570.5	2.9128714157390523E-021
571.5	2.8815044586539342E-021
572.5	2.8548911315598131E-021
573.5	2.8324849590170324E-021
574.5	2.8138312224219790E-021
575.5	2.7985502143834189E-021
576.5	2.7863240254196870E-021
577.5	2.7768860492669394E-021
578.5	2.7700125975029827E-021
579.5	2.7655161636403787E-021
580.5	2.7632399870321431E-021
581.5	2.7630536488461969E-021
582.5	2.7648494937453550E-021
583.5	2.7685397172649563E-021
584.5	2.7740539941579153E-021
585.5	2.7813375500294989E-021
586.5	2.7903495994893572E-021
587.5	2.8010620903309600E-021
588.5	2.8134587060366199E-021
589.5	2.8275340890406127E-021
590.5	2.8432932552951952E-021
591.5	2.8607511772535933E-021
592.5	2.8799325177767605E-021
593.5	2.9008715019701477E-021
594.5	2.9236119177852601E-021
595.5	2.9482072395552712E-021
596.5	2.9747208716184185E-021
597.5	3.0032265119374911E-021
598.5	3.0338086382523206E-021
599.5	3.0665631218977117E-021
600.5	3.1015979770694933E-021
601.5	3.1390342561122437E-021
602.5	3.1790071044228337E-021
603.5	3.2216669919100251E-021
604.5	3.2671811417288685E-021
605.5	3.3157351813425904E-021
606.5	3.3675350459987230E-021
607.5	3.4228091706134859E-021
608.5	3.4818110130487692E-021
609.5	3.5448219600971923E-021
610.5	3.6121546774801568E-021
611.5	3.6841569772080912E-021
612.5	3.7612162902465447E-021
613.5	3.8437648502013306E-021
614.5	3.9322857154709373E-021
615.5	4.0273197840216289E-021
616.5	4.1294739879073344E-021
617.5	4.2394308955384342E-021
618.5	4.3579600006411662E-021
619.5	4.4859310406247850E-021
620.5	4.6243297673229341E-021
621.5	4.7742766945789345E-021
622.5	4.9370494762230234E-021
623.5	5.1141097330537694E-021
624.5	5.3071353597486052E-021
625.5	5.5180596173720539E-021
626.5	5.7491186749311961E-021
627.5	6.0029097324143958E-021
628.5	6.2824624767294158E-021
629.5	6.5913274447515104E-021
630.5	6.9336859695628949E-021
631.5	7.3144878730098687E-021
632.5	7.7396250907167550E-021
633.5	8.2161521907866662E-021
634.5	8.7525685868995288E-021
635.5	9.3591826054541975E-021
636.5	1.0048585113149351E-020
637.5	1.0836271134778186E-020
638.5	1.1741463263117638E-020
639.5	1.2788212884811559E-020
640.5	1.4006887613667887E-020
641.5	1.5436200750078497E-020
642.5	1.7126008302235681E-020
643.5	1.9141201417483205E-020
644.5	2.1567170660758183E-020
645.5	2.4517528543525973E-020
646.5	2.8145054943099651E-020
647.5	3.2657142292755333E-020
648.5	3.8337188331620178E-020
649.5	4.5572812602441296E-020
650.5	5.4888661343406480E-020
651.5	6.6970993724141523E-020
652.5	8.2641141572735925E-020
653.5	1.0266189669409067E-019
654.5	1.2712920562306217E-019
655.5	1.5414607049906584E-019
656.5	1.7816201641719765E-019
657.5	1.9055772150240398E-019
658.5	1.8538559036183769E-019
659.5	1.6525774191682057E-019
660.5	1.3860627215960957E-019
661.5	1.1264272178308159E-019
662.5	9.0662792057542646E-020
663.5	7.3214611882102120E-020
664.5	5.9709604325906994E-020
665.5	4.9311017089470867E-020
666.5	4.1265747878039607E-020
667.5	3.4981632088778649E-020
668.5	3.0016516395659656E-020
669.5	2.6046295939207667E-020
670.5	2.2834105994323467E-020
671.5	2.0206030119838171E-020
672.5	1.8033285437560659E-020
673.5	1.6219527120538246E-020
674.5	1.4691884798784514E-020
675.5	1.3394631831861693E-020
676.5	1.2284690062567253E-020
677.5	1.1328412175372636E-020
678.5	1.0499256866472677E-020
679.5	9.7760922751287133E-021
680.5	9.1419453112997729E-021
681.5	8.5830704206354515E-021
682.5	8.0882494132123035E-021
683.5	7.6482600568837322E-021
684.5	7.2554691126243735E-021
685.5	6.9035179835849509E-021
686.5	6.5870779093138217E-021
687.5	6.3016578330866239E-021
688.5	6.0434524929962517E-021
689.5	5.8092214721998387E-021
690.5	5.5961922569573716E-021
691.5	5.4019820455111815E-021
692.5	5.2245343021327301E-021
693.5	5.0620669819760186E-021
694.5	4.9130300507981640E-021
695.5	4.7760704511906827E-021
696.5	4.6500030682834684E-021
697.5	4.5337865552036233E-021
698.5	4.4265031154235240E-021
699.5	4.3273415228015845E-021
700.5	4.2355828033902858E-021
701.5	4.1505881154800291E-021
702.5	4.0717884530001067E-021
703.5	3.9986758676918619E-021
704.5	3.9307959614872405E-021
705.5	3.8677414453855731E-021
706.5	3.8091465972140177E-021
707.5	3.7546824798288958E-021
708.5	3.7040528049975905E-021
709.5	3.6569903475102984E-021
710.5	3.6132538298822940E-021
711.5	3.5726252110094106E-021
712.5	3.5349073228767245E-021
713.5	3.4999218083264540E-021
714.5	3.4675073203117276E-021
715.5	3.4375179492760176E-021
716.5	3.4098218505280772E-021
717.5	3.3843000479112947E-021
718.5	3.3608453938436973E-021
719.5	3.3393616690531037E-021
720.5	3.3197628081540003E-021
721.5	3.3019722396949483E-021
722.5	3.2859223315223307E-021
723.5	3.2715539343235958E-021
724.5	3.2588160180899873E-021
725.5	3.2476653980307113E-021
726.5	3.2380665482316310E-021
727.5	3.2299915031370001E-021
728.5	3.2234198488011788E-021
729.5	3.2183388078734610E-021
730.5	3.2147434245181786E-021
731.5	3.2126368580224917E-021
732.5	3.2120307968136535E-021
733.5	3.2129460081297202E-021
734.5	3.2154130428307773E-021
735.5	3.2194731200166815E-021
736.5	3.2251792225083648E-021
737.5	3.2325974422128538E-021
738.5	3.2418086243986593E-021
739.5	3.2529103725809792E-021
740.5	3.2660194918836817E-021
741.5	3.2812749695175745E-021
742.5	3.2988416178899947E-021
743.5	3.3189145408758140E-021
744.5	3.3417246297225916E-021
745.5	3.3675453557799053E-021
746.5	3.3967012080830116E-021
747.5	3.4295782322796042E-021
748.5	3.4666372740547474E-021
749.5	3.5084307301687270E-021
750.5	3.5556238851445454E-021
751.5	3.6090222929142657E-021
752.5	3.6696071961940954E-021
753.5	3.7385817294721579E-021
754.5	3.8174317242610845E-021
755.5	3.9080064767809639E-021
756.5	4.0126270715943839E-021
757.5	4.1342331137787139E-021
758.5	4.2765835035626915E-021
759.5	4.4445339168446793E-021
760.5	4.6444239525770129E-021
761.5	4.8846217822753905E-021
762.5	5.1762948872232938E-021
763.5	5.5345021314801374E-021
764.5	5.9797296650508307E-021
765.5	6.5399981021369074E-021
766.5	7.2535763980561911E-021
767.5	8.1719313348195479E-021
768.5	9.3612401818244702E-021
769.5	1.0897237567822308E-020
770.5	1.2840036275403746E-020
771.5	1.5163059428597736E-020
772.5	1.7614983319926963E-020
773.5	1.9592328447379204E-020
774.5	2.0312173186229347E-020
775.5	1.9424020783305872E-020
776.5	1.7372286187909502E-020
777.5	1.4944815315839493E-020
778.5	1.2698301293788217E-020
779.5	1.0844984910543151E-020
780.5	9.3935747516604900E-021
781.5	8.2792010665263950E-021
782.5	7.4266407864485805E-021
783.5	6.7716501314575242E-021
784.5	6.2647105545082680E-021
785.5	5.8691394070283460E-021
786.5	5.5581190326715291E-021
787.5	5.3120562930167459E-021
788.5	5.1165570169661339E-021
789.5	4.9609568591331280E-021
790.5	4.8372787161644374E-021
791.5	4.7394973300613988E-021
792.5	4.6630196030761855E-021
793.5	4.6043151515885407E-021
794.5	4.5606515517687703E-021
795.5	4.5299029222366899E-021
796.5	4.5104102888634928E-021
797.5	4.5008788618838161E-021
798.5	4.5003019044202658E-021
799.5	4.5079039760714659E-021
800.5	4.5230984671367798E-021
801.5	4.5454558152251583E-021
802.5	4.5746798282525085E-021
803.5	4.6105902679560797E-021
804.5	4.6531103714349229E-021
805.5	4.7022583695586902E-021
806.5	4.7581423447397950E-021
807.5	4.8209579874160073E-021
808.5	4.8909889825865518E-021
809.5	4.9686099009564851E-021
810.5	5.0542915959790926E-021
811.5	5.1486092283897398E-021
812.5	5.2522531626177600E-021
813.5	5.3660431134802586E-021
814.5	5.4909460762262408E-021
815.5	5.6280987593458833E-021
816.5	5.7788354713256775E-021
817.5	5.9447227075589834E-021
818.5	6.1276020657599465E-021
819.5	6.3296436199847508E-021
820.5	6.5534125497082474E-021
821.5	6.8019527142832448E-021
822.5	7.0788920735450349E-021
823.5	7.3885765093993984E-021
824.5	7.7362408840097923E-021
825.5	8.1282293436523399E-021
826.5	8.5722813330728791E-021
827.5	9.0779060984314639E-021
828.5	9.6568774824064653E-021
829.5	1.0323893829433207E-020
830.5	1.1097466733863125E-020
831.5	1.2001130034989799E-020
832.5	1.3065101115020669E-020
833.5	1.4328586285887424E-020
834.5	1.5843009182328961E-020
835.5	1.7676565547227695E-020
836.5	1.9920676999005571E-020
837.5	2.2699120020761125E-020
838.5	2.6180769343870314E-020
839.5	3.0596740404535176E-020
840.5	3.6261389387905352E-020
841.5	4.3591731454252429E-020
842.5	5.3105242939733718E-020
843.5	6.5338633246006118E-020
844.5	8.0554168119982994E-020
845.5	9.8024419561240027E-020
846.5	1.1491481168946324E-019
847.5	1.2594938766214933E-019
848.5	1.2615945256232337E-019
849.5	1.1544852602763933E-019
850.5	9.8694633022793890E-020
851.5	8.1226688474430630E-020
852.5	6.5961967991918988E-020
853.5	5.3676768778044694E-020
854.5	4.4126480069964642E-020
855.5	3.6776951329374789E-020
856.5	3.1108183731192075E-020
857.5	2.6699737501575037E-020
858.5	2.3234266362481169E-020
859.5	2.0478357520622379E-020
860.5	1.8261455770314589E-020
861.5	1.6458577533825725E-020
862.5	1.4977437349007585E-020
863.5	1.3749219048681553E-020
864.5	1.2722050073297711E-020
865.5	1.1856396165141050E-020
866.5	1.1121797770104484E-020
867.5	1.0494540095424124E-020
868.5	9.9559745815756593E-021
869.5	9.4912977063191960E-021
870.5	9.0886534979013812E-021
871.5	8.7384672864610246E-021
872.5	8.4329462316463284E-021
873.5	8.1657013064665505E-021
874.5	7.9314585846828920E-021
875.5	7.7258368076756990E-021
876.5	7.5451745897738760E-021
877.5	7.3863951240805466E-021
878.5	7.2468994561960332E-021
879.5	7.1244816952677958E-021
880.5	7.0172611995500804E-021
881.5	6.9236279921986690E-021
882.5	6.8421985607066843E-021
883.5	6.7717798599651556E-021
884.5	6.7113398377010001E-021
885.5	6.6599831770040568E-021
886.5	6.6169312360499838E-021
887.5	6.5815053832462022E-021
888.5	6.5531130938200527E-021
889.5	6.5312363037527170E-021
890.5	6.5154216181088844E-021
891.5	6.5052720500339881E-021
892.5	6.5004400290862813E-021
893.5	6.5006214669773059E-021
894.5	6.5055507081180449E-021
895.5	6.5149962238240920E-021
896.5	6.5287569343180370E-021
897.5	6.5466590630887107E-021
898.5	6.5685534447372538E-021
899.5	6.5943132209480676E-021
900.5	6.6238318702849824E-021
901.5	6.6570215266152479E-021
902.5	6.6938115484890785E-021
903.5	6.7341473080553114E-021
904.5	6.7779891733169814E-021
905.5	6.8253116619192094E-021
906.5	6.8761027483728416E-021
907.5	6.9303633097780444E-021
908.5	6.9881066978265321E-021
909.5	7.0493584272146109E-021
910.5	7.1141559726624130E-021
911.5	7.1825486685669222E-021
912.5	7.2545977069673507E-021
913.5	7.3303762310145577E-021
914.5	7.4099695225486244E-021
915.5	7.4934752837342267E-021
916.5	7.5810040140123904E-021
917.5	7.6726794849285868E-021
918.5	7.7686393167184037E-021
919.5	7.8690356619010022E-021
920.5	7.9740360025756880E-021
921.5	8.0838240696678557E-021
922.5	8.1986008940601300E-021
923.5	8.3185860014079901E-021
924.5	8.4440187645173330E-021
925.5	8.5751599294997792E-021
926.5	8.7122933345736152E-021
927.5	8.8557278434057467E-021
928.5	9.0057995183660009E-021
929.5	9.1628740630756447E-021
930.5	9.3273495682801800E-021
931.5	9.4996596004845086E-021
932.5	9.6802766791050584E-021
933.5	9.8697161952952361E-021
934.5	1.0068540834304660E-020
935.5	1.0277365573499763E-020
936.5	1.0496863340324399E-020
937.5	1.0727771428904446E-020
938.5	1.0970898791181336E-020
939.5	1.1227134338988893E-020
940.5	1.1497456418098909E-020
941.5	1.1782943644866093E-020
942.5	1.2084787331838065E-020
943.5	1.2404305771986490E-020
944.5	1.2742960703849876E-020
945.5	1.3102376344120228E-020
946.5	1.3484361452922134E-020
947.5	1.3890934993880715E-020
948.5	1.4324356070735649E-020
949.5	1.4787158970757049E-020
950.5	1.5282194330347416E-020
951.5	1.5812677670106133E-020
952.5	1.6382246838537326E-020
953.5	1.6995030272921355E-020
954.5	1.7655728455692854E-020
955.5	1.8369711545648310E-020
956.5	1.9143136936535770E-020
957.5	1.9983091496465882E-020
958.5	2.0897764545353333E-020
959.5	2.1896659337118608E-020
960.5	2.2990853070349159E-020
961.5	2.4193318452215015E-020
962.5	2.5519323860795274E-020
963.5	2.6986934578595876E-020
964.5	2.8617644956590000E-020
965.5	3.0437181504502638E-020
966.5	3.2476530932702241E-020
967.5	3.4773266760627520E-020
968.5	3.7373275704850001E-020
969.5	4.0333024290561435E-020
970.5	4.3722562389848019E-020
971.5	4.7629541748732802E-020
972.5	5.2164646104624823E-020
973.5	5.7469003226185229E-020
974.5	6.3724404599673867E-020
975.5	7.1167533193404475E-020
976.5	8.0109943491650040E-020
977.5	9.0966304917321997E-020
978.5	1.0429443153107931E-019
979.5	1.2085174177538758E-019
980.5	1.4167335132913934E-019
981.5	1.6817472052207912E-019
982.5	2.0226987034709705E-019
983.5	2.4645614974470566E-019
984.5	3.0370330947395898E-019
985.5	3.7671233287639615E-019
986.5	4.6562920297593319E-019
987.5	5.6314792892371042E-019
988.5	6.4862396566862529E-019
989.5	6.9088385201041239E-019
990.5	6.6960932463161565E-019
991.5	5.9562715351085540E-019
992.5	4.9959617435266933E-019
993.5	4.0689384941397036E-019
994.5	3.2879889856436754E-019
995.5	2.6699140020219047E-019
996.5	2.1926407174651536E-019
997.5	1.8260424475842659E-019
998.5	1.5432661225555343E-019
999.5	1.3232774152907346E-019
1000.5	1.1503990762203438E-019
1001.5	1.0131523800300672E-019
1002.5	9.0315739264039812E-020
1003.5	8.1427033416585558E-020
1004.5	7.4195247216656448E-020
1005.5	6.8282105430644328E-020
1006.5	6.3433273712534681E-020
1007.5	5.9456051681248908E-020
1008.5	5.6203596885047905E-020
1009.5	5.3563713264576676E-020
1010.5	5.1450853844053130E-020
1011.5	4.9800416860387012E-020
1012.5	4.8564710699525425E-020
1013.5	4.7710168316728625E-020
1014.5	4.7215537158812933E-020
1015.5	4.7070877904514096E-020
1016.5	4.7277290467514880E-020
1017.5	4.7847360960852973E-020
1018.5	4.8806399445099417E-020
1019.5	5.0194626236298203E-020
1020.5	5.2070577197855134E-020
1021.5	5.4516152167828875E-020
1022.5	5.7643946413291591E-020
1023.5	6.1607806632676356E-020
1024.5	6.6617956659276587E-020
1025.5	7.2962513351109700E-020
1026.5	8.1037563859553561E-020
1027.5	9.1387494296532984E-020
1028.5	1.0475378407226345E-019
1029.5	1.2211797810934098E-019
1030.5	1.4468778976571024E-019
1031.5	1.7368251608316119E-019
1032.5	2.0959102310073819E-019
1033.5	2.5041983791470837E-019
1034.5	2.8910598515876144E-019
1035.5	3.1316390430398414E-019
1036.5	3.1173905470001761E-019
1037.5	2.8583167300198123E-019
1038.5	2.4723948833304361E-019
1039.5	2.0790571636420218E-019
1040.5	1.7404257699031214E-019
1041.5	1.4714267793814437E-019
1042.5	1.2653965651113179E-019
1043.5	1.1099342438458339E-019
1044.5	9.9328562946581234E-020
1045.5	9.0605704998192248E-020
1046.5	8.4121685528641646E-020
1047.5	7.9364014392059714E-020
1048.5	7.5963010821167825E-020
1049.5	7.3653132094879148E-020
1050.5	7.2244448800493542E-020
1051.5	7.1602409379211743E-020
1052.5	7.1633757869824057E-020
1053.5	7.2276865252533419E-020
1054.5	7.3495209674752367E-020
1055.5	7.5273135073047397E-020
1056.5	7.7613312555756973E-020
1057.5	8.0535543645128724E-020
1058.5	8.4076703839594191E-020
1059.5	8.8291750614711147E-020
1060.5	9.3255829740610917E-020
1061.5	9.9067623086401874E-020
1062.5	1.0585420506965819E-019
1063.5	1.1377783088278417E-019
1064.5	1.2304528987466995E-019
1065.5	1.3392075296678527E-019
1066.5	1.4674346834569412E-019
1067.5	1.6195227945863570E-019
1068.5	1.8011984480863778E-019
1069.5	2.0200075062877261E-019
1070.5	2.2859955693290315E-019
1071.5	2.6126726086197647E-019
1072.5	3.0183738344002731E-019
1073.5	3.5281430480724113E-019
1074.5	4.1762119115303560E-019
1075.5	5.0088677585359506E-019
1076.5	6.0865541108264823E-019
1077.5	7.4813575303261875E-019
1078.5	9.2595386287612204E-019
1079.5	1.1427197541626407E-018
1080.5	1.3812985988494407E-018
1081.5	1.5924568185820552E-018
1082.5	1.7009252701838808E-018
1083.5	1.6564522641617677E-018
1084.5	1.4839179618774277E-018
1085.5	1.2574493578815428E-018
1086.5	1.0393522435434805E-018
1087.5	8.5785585591710423E-019
1088.5	7.1773877545284035E-019
1089.5	6.1429234330743161E-019
1090.5	5.4096021874967314E-019
1091.5	4.9222173370803132E-019
1092.5	4.6433552844870749E-019
1093.5	4.5536146709355685E-019
1094.5	4.6500039463595514E-019
1095.5	4.9432316082776373E-019
1096.5	5.4509844549354449E-019
1097.5	6.1793185101442990E-019
1098.5	7.0794011560624257E-019
1099.5	7.9792522739324510E-019
1100.5	8.5583142757748294E-019
1101.5	8.5050254081444051E-019
1102.5	7.7959219784872112E-019
1103.5	6.7172242532131948E-019
1104.5	5.5941264753242883E-019
1105.5	4.6084717357501350E-019
1106.5	3.8100004540313696E-019
1107.5	3.1843260579070500E-019
1108.5	2.6984846756767814E-019
1109.5	2.3201045091350758E-019
1110.5	2.0228896670580991E-019
1111.5	1.7869203413648772E-019
1112.5	1.5974955797943523E-019
1113.5	1.4438366737372860E-019
1114.5	1.3180175924381891E-019
1115.5	1.2141661030551581E-019
1116.5	1.1278899472756520E-019
1117.5	1.0558704699690570E-019
1118.5	9.9557547341097212E-020
1119.5	9.4505553886213119E-020
1120.5	9.0279856292295923E-020
1121.5	8.6762502892013133E-020
1122.5	8.3861199185378660E-020
1123.5	8.1503750566510291E-020
1124.5	7.9633978002963655E-020
1125.5	7.8208710114794347E-020
1126.5	7.7195575187141098E-020
1127.5	7.6571400063066716E-020
1128.5	7.6321081691591850E-020
1129.5	7.6436839501044056E-020
1130.5	7.6917788289745498E-020
1131.5	7.7769795854220507E-020
1132.5	7.9005609927511268E-020
1133.5	8.0645257363528484E-020
1134.5	8.2716736750057980E-020
1135.5	8.5257045580382468E-020
1136.5	8.8313606769032721E-020
1137.5	9.1946189132026790E-020
1138.5	9.6229455748000713E-020
1139.5	1.0125632744825981E-019
1140.5	1.0714242261897210E-019
1141.5	1.1403193864496026E-019
1142.5	1.2210548890415286E-019
1143.5	1.3159062344170126E-019
1144.5	1.4277607302076377E-019
1145.5	1.5603121241573406E-019
1146.5	1.7183290909072641E-019
1147.5	1.9080290689413873E-019
1148.5	2.1376032275504346E-019
1149.5	2.4179585329808167E-019
1150.5	2.7637696574670634E-019
1151.5	3.1949635905384655E-019
1152.5	3.7387765553900427E-019
1153.5	4.4324688016963693E-019
1154.5	5.3264862731001056E-019
1155.5	6.4868484971997655E-019
1156.5	7.9926637224716404E-019
1157.5	9.9176768815808128E-019
1158.5	1.2272094812903572E-018
1159.5	1.4875356246466611E-018
1160.5	1.7195649410707993E-018
1161.5	1.8402860748816161E-018
1162.5	1.7918329078630601E-018
1163.5	1.5986750343779985E-018
1164.5	1.3419365680985456E-018
1165.5	1.0914269062125245E-018
1166.5	8.7921357886716370E-019
1167.5	7.1073090243080425E-019
1168.5	5.8035134476284803E-019
1169.5	4.8001009312870413E-019
1170.5	4.0243545129994629E-019
1171.5	3.4190608021202169E-019
1172.5	2.9414920568961663E-019
1173.5	2.5603293646040235E-019
1174.5	2.2526882817401929E-019
1175.5	2.0017714285284514E-019
1176.5	1.7951463958764253E-019
1177.5	1.6235183943898229E-019
1178.5	1.4798637307816045E-019
1179.5	1.3588179004442381E-019
1180.5	1.2562412038485965E-019
1181.5	1.1689079422217693E-019
1182.5	1.0942819844671368E-019
1183.5	1.0303531272573807E-019
1184.5	9.7551662047199907E-020
1185.5	9.2848363904564731E-020
1186.5	8.8821416783949830E-020
1187.5	8.5386629039434475E-020
1188.5	8.2475761399635061E-020
1189.5	8.0033577558812139E-020
1190.5	7.8015582495353275E-020
1191.5	7.6386288687872257E-020
1192.5	7.5117893937572981E-020
1193.5	7.4189286286144790E-020
1194.5	7.3585315150607858E-020
1195.5	7.3296285811245152E-020
1196.5	7.3317648602972740E-020
1197.5	7.3649865925700955E-020
1198.5	7.4298450567100937E-020
1199.5	7.5274178724858799E-020
1200.5	7.6593491377449233E-020
1201.5	7.8279109185305340E-020
1202.5	8.0360899969929651E-020
1203.5	8.2877055372658717E-020
1204.5	8.5875656368248586E-020
1205.5	8.9416738465872295E-020
1206.5	9.3575010351216060E-020
1207.5	9.8443439774133031E-020
1208.5	1.0413800558247561E-019
1209.5	1.1080403671643593E-019
1210.5	1.1862473530151646E-019
1211.5	1.2783273802008354E-019
1212.5	1.3872594681192692E-019
1213.5	1.5168941379936015E-019
1214.5	1.6722587640087919E-019
1215.5	1.8599870972847533E-019
1216.5	2.0889269627256829E-019
1217.5	2.3710010874465925E-019
1218.5	2.7224173659434865E-019
1219.5	3.1653284607682729E-019
1220.5	3.7299673444084590E-019
1221.5	4.4569630887440696E-019
1222.5	5.3985110659112120E-019
1223.5	6.6142598487526512E-019
1224.5	8.1513610489463807E-019
1225.5	9.9883213864296585E-019
1226.5	1.1926335016411640E-018
1227.5	1.3490179510693323E-018
1228.5	1.4066836924288971E-018
1229.5	1.3387021976536279E-018
1230.5	1.1804703886334724E-018
1231.5	9.9388900717028585E-019
1232.5	8.2251669964078166E-019
1233.5	6.8297703572715882E-019
1234.5	5.7607770790996148E-019
1235.5	4.9697550440387374E-019
1236.5	4.4011712443092833E-019
1237.5	4.0092140578508164E-019
1238.5	3.7610463669766579E-019
1239.5	3.6358439500857070E-019
1240.5	3.6232263391214050E-019
1241.5	3.7222646015576124E-019
1242.5	3.9413865819806272E-019
1243.5	4.2991954828641611E-019
1244.5	4.8259494300467670E-019
1245.5	5.5647309331551548E-019
1246.5	6.5692817061157497E-019
1247.5	7.8904476759532921E-019
1248.5	9.5340217358940962E-019
1249.5	1.1368591537834352E-018
1250.5	1.3008651857802398E-018
1251.5	1.3850832544262850E-018
1252.5	1.3470711926405110E-018
1253.5	1.2040720708537200E-018
1254.5	1.0148261041525099E-018
1255.5	8.3015547363487021E-019
1256.5	6.7349135147526020E-019
1257.5	5.4884012632005518E-019
1258.5	4.5211545598828137E-019
1259.5	3.7743727066519395E-019
1260.5	3.1949675145640504E-019
1261.5	2.7411331546470674E-019
1262.5	2.3816245604311197E-019
1263.5	2.0935220647504844E-019
1264.5	1.8600656022155209E-019
1265.5	1.6689440203619684E-019
1266.5	1.5110395689484304E-019
1267.5	1.3795328877725644E-019
1268.5	1.2692710806966264E-019
1269.5	1.1763215457601691E-019
1270.5	1.0976554164335761E-019
1271.5	1.0309213306115548E-019
1272.5	9.7428244517051479E-020
1273.5	9.2629810017802461E-020
1274.5	8.8583734655901325E-020
1275.5	8.5201551420396678E-020
1276.5	8.2414771173715782E-020
1277.5	8.0171502645005549E-020
1278.5	7.8434051270345022E-020
1279.5	7.7177300901182064E-020
1280.5	7.6387753869532216E-020
1281.5	7.6063161974695413E-020
1282.5	7.6212730771042331E-020
1283.5	7.6857928159918985E-020
1284.5	7.8033981691059091E-020
1285.5	7.9792213976657102E-020
1286.5	8.2203450975976237E-020
1287.5	8.5362855752377580E-020
1288.5	8.9396708074372629E-020
1289.5	9.4471893220311942E-020
1290.5	1.0080921763964190E-019
1291.5	1.0870218349451688E-019
1292.5	1.1854358572766221E-019
1293.5	1.3086328343277926E-019
1294.5	1.4638166880364105E-019
1295.5	1.6608423402794975E-019
1296.5	1.9132149362043089E-019
1297.5	2.2393007304530916E-019
1298.5	2.6634026994859890E-019
1299.5	3.2154550854563140E-019
1300.5	3.9258169330926263E-019
1301.5	4.8071366543173908E-019
1302.5	5.8113084611688080E-019
1303.5	6.7652830006119432E-019
1304.5	7.3604918176659730E-019
1305.5	7.3249447025716046E-019
1306.5	6.6784047969529441E-019
1307.5	5.7115010304872021E-019
1308.5	4.7221017096683977E-019
1309.5	3.8664755902705851E-019
1310.5	3.1828664568440238E-019
1311.5	2.6551573076174800E-019
1312.5	2.2526249986993615E-019
1313.5	1.9460333289655263E-019
1314.5	1.7119909874610024E-019
1315.5	1.5329911727050194E-019
1316.5	1.3962926188939476E-019
1317.5	1.2927362316208901E-019
1318.5	1.2157906275064703E-019
1319.5	1.1608530517139239E-019
1320.5	1.1247612311807636E-019
1321.5	1.1054648707101717E-019
1322.5	1.1018160197341164E-019
1323.5	1.1134504802109469E-019
1324.5	1.1407439399812471E-019
1325.5	1.1848363824397277E-019
1326.5	1.2477274122342214E-019
1327.5	1.3324546144438317E-019
1328.5	1.4433781562006516E-019
1329.5	1.5866085866202479E-019
1330.5	1.7706312347556037E-019
1331.5	2.0071961234887887E-019
1332.5	2.3125417163387567E-019
1333.5	2.7089552110826790E-019
1334.5	3.2264006281354381E-019
1335.5	3.9030977140044485E-019
1336.5	4.7816626465461087E-019
1337.5	5.8923979648129698E-019
1338.5	7.2083622824476446E-019
1339.5	8.5634279412377267E-019
1340.5	9.5914506376548583E-019
1341.5	9.8605087340712574E-019
1342.5	9.2316719213094859E-019
1343.5	8.0045269492320152E-019
1344.5	6.6198381544157905E-019
1345.5	5.3635744162644094E-019
1346.5	4.3343932793896271E-019
1347.5	3.5281212444912271E-019
1348.5	2.9059499412386265E-019
1349.5	2.4258666926573104E-019
1350.5	2.0527083974356739E-019
1351.5	1.7595744502603509E-019
1352.5	1.5265849157015801E-019
1353.5	1.3392045545520828E-019
1354.5	1.1867977041289338E-019
1355.5	1.0615316948528079E-019
1356.5	9.5758493071809760E-020
1357.5	8.7058573486484903E-020
1358.5	7.9721658683046504E-020
1359.5	7.3493432104854143E-020
1360.5	6.8177111500368518E-020
1361.5	6.3619187516379868E-020
1362.5	5.9699127167645036E-020
1363.5	5.6321895219704146E-020
1364.5	5.3412508609987260E-020
1365.5	5.0912088774988430E-020
1366.5	4.8775052199710205E-020
1367.5	4.6967207208748959E-020
1368.5	4.5464623544281876E-020
1369.5	4.4253223390484500E-020
1370.5	4.3329115062550973E-020
1371.5	4.2699749474023012E-020
1372.5	4.2385991972241928E-020
1373.5	4.2425055817786658E-020
1374.5	4.2873611870148821E-020
1375.5	4.3808415204722238E-020
1376.5	4.5316543675793014E-020
1377.5	4.7455950673866804E-020
1378.5	5.0152229275453886E-020
1379.5	5.3016861328691357E-020
1380.5	5.5230355181471664E-020
1381.5	5.5876077470546223E-020
1382.5	5.4726962492480350E-020
1383.5	5.2491583036532609E-020
1384.5	5.0129906772383650E-020
1385.5	4.8246636542608178E-020
1386.5	4.7053087757846127E-020
1387.5	4.6554860600612041E-020
1388.5	4.6695137809126517E-020
1389.5	4.7419933976418880E-020
1390.5	4.8699796716804169E-020
1391.5	5.0534666465586159E-020
1392.5	5.2954339632660495E-020
1393.5	5.6019332907632323E-020
1394.5	5.9823932474271030E-020
1395.5	6.4502322793290431E-020
1396.5	7.0238679387286291E-020
1397.5	7.7282503818211990E-020
1398.5	8.5971135629094025E-020
1399.5	9.6762256776316777E-020
1400.5	1.1028019611203032E-019
1401.5	1.2738043599006381E-019
1402.5	1.4923517101552551E-019
1403.5	1.7743381536587945E-019
1404.5	2.1406155223308906E-019
1405.5	2.6163068463194919E-019
1406.5	3.2252325182414670E-019
1407.5	3.9720490300544144E-019
1408.5	4.8026028665783096E-019
1409.5	5.5522564905429190E-019
1410.5	5.9578334533672229E-019
1411.5	5.8273077927375565E-019
1412.5	5.2281163191129131E-019
1413.5	4.4162549404103928E-019
1414.5	3.6184999599867863E-019
1415.5	2.9415783214440448E-019
1416.5	2.4051964237779781E-019
1417.5	1.9922715163677434E-019
1418.5	1.6773065456636405E-019
1419.5	1.4371707640626629E-019
1420.5	1.2537100559774418E-019
1421.5	1.1134930207047362E-019
1422.5	1.0068596491947394E-019
1423.5	9.2699730135242635E-020
1424.5	8.6922608489827921E-020
1425.5	8.3050135616570530E-020
1426.5	8.0909945470916955E-020
1427.5	8.0445409150620558E-020
1428.5	8.1712365169051219E-020
1429.5	8.4888352329714182E-020
1430.5	9.0294700123482392E-020
1431.5	9.8431334886021051E-020
1432.5	1.1001935895399610E-019
1433.5	1.2602951923120483E-019
1434.5	1.4762659146695888E-019
1435.5	1.7584500362576760E-019
1436.5	2.1061409643198005E-019
1437.5	2.4871642540687113E-019
1438.5	2.8145777966765182E-019
1439.5	2.9615549622549150E-019
1440.5	2.8511698524459516E-019
1441.5	2.5337937444423473E-019
1442.5	2.1345990735295773E-019
1443.5	1.7533620917787254E-019
1444.5	1.4329251517401669E-019
1445.5	1.1786790448636582E-019
1446.5	9.8123073205905166E-020
1447.5	8.2833285415196384E-020
1448.5	7.0918498683416358E-020
1449.5	6.1535553180361002E-020
1450.5	5.4056346844771902E-020
1451.5	4.8020537117680768E-020
1452.5	4.3091399007885046E-020
1453.5	3.9021388275059197E-020
1454.5	3.5626997181831016E-020
1455.5	3.2770871895826671E-020
1456.5	3.0349203309211137E-020
1457.5	2.8282837312085826E-020
1458.5	2.6510984630901310E-020
1459.5	2.4986750973560034E-020
1460.5	2.3673954101750075E-020
1461.5	2.2544866483439552E-020
1462.5	2.1578642062950545E-020
1463.5	2.0760270776169485E-020
1464.5	2.0079967639086249E-020
1465.5	1.9532954137062982E-020
1466.5	1.9119635639369538E-020
1467.5	1.8846225464022757E-020
1468.5	1.8725917544725511E-020
1469.5	1.8780762603899712E-020
1470.5	1.9044434923282843E-020
1471.5	1.9566007762340252E-020
1472.5	2.0414441946758243E-020
1473.5	2.1682064885378484E-020
1474.5	2.3481224748358062E-020
1475.5	2.5918296095744422E-020
1476.5	2.9010839332686618E-020
1477.5	3.2504362069848926E-020
1478.5	3.5635078924000716E-020
1479.5	3.7189384551118081E-020
1480.5	3.6289503158463984E-020
1481.5	3.3254004438612339E-020
1482.5	2.9261290320399354E-020
1483.5	2.5348915122280029E-020
1484.5	2.2002077838512641E-020
1485.5	1.9307798683134120E-020
1486.5	1.7185350331686020E-020
1487.5	1.5515876700292673E-020
1488.5	1.4191467544696625E-020
1489.5	1.3126922337638410E-020
1490.5	1.2258448102001897E-020
1491.5	1.1539169023924416E-020
1492.5	1.0934737749440234E-020
1493.5	1.0419859004659022E-020
1494.5	9.9757349951380668E-021
1495.5	9.5882430232849962E-021
1496.5	9.2466480183610918E-021
1497.5	8.9426928110061363E-021
1498.5	8.6699518686541259E-021
1499.5	8.4233684561647473E-021
1500.5	8.1989199941157255E-021
1501.5	7.9933736397325623E-021
1502.5	7.8041059125967290E-021
1503.5	7.6289682132424406E-021
1504.5	7.4661855501487722E-021
1505.5	7.3142795333652312E-021
1506.5	7.1720092729767884E-021
1507.5	7.0383256135211751E-021
1508.5	6.9123353923124334E-021
1509.5	6.7932732986098701E-021
1510.5	6.6804795450516648E-021
1511.5	6.5733820196595635E-021
1512.5	6.4714819186058913E-021
1513.5	6.3743421030707126E-021
1514.5	6.2815776031067507E-021
1515.5	6.1928478251376202E-021
1516.5	6.1078501200266283E-021
1517.5	6.0263144444653125E-021
1518.5	5.9479989061332463E-021
1519.5	5.8726860272983368E-021
1520.5	5.8001795956329004E-021
1521.5	5.7303019974928342E-021
1522.5	5.6628919495779700E-021
1523.5	5.5978025611261444E-021
1524.5	5.5348996716148093E-021
1525.5	5.4740604191242181E-021
1526.5	5.4151720026407746E-021
1527.5	5.3581306080956557E-021
1528.5	5.3028404731854330E-021
1529.5	5.2492130702731358E-021
1530.5	5.1971663901258095E-021
1531.5	5.1466243120684920E-021
1532.5	5.0975160484502463E-021
1533.5	5.0497756532247276E-021
1534.5	5.0033415860237730E-021
1535.5	4.9581563244100305E-021
1536.5	4.9141660180834546E-021
1537.5	4.8713201797261631E-021
1538.5	4.8295714079329045E-021
1539.5	4.7888751383159207E-021
1540.5	4.7491894194144082E-021
1541.5	4.7104747104970277E-021
1542.5	4.6726936987349304E-021
1543.5	4.6358111335541539E-021
1544.5	4.5997936762589340E-021
1545.5	4.5646097632598434E-021
1546.5	4.5302294814484771E-021
1547.5	4.4966244544394223E-021
1548.5	4.4637677385546735E-021
1549.5	4.4316337275592524E-021
1550.5	4.4001980652725921E-021
1551.5	4.3694375652809653E-021
1552.5	4.3393301370638902E-021
1553.5	4.3098547179240087E-021
1554.5	4.2809912101769374E-021
1555.5	4.2527204231162617E-021
1556.5	4.2250240193204534E-021
1557.5	4.1978844649138990E-021
1558.5	4.1712849834342589E-021
1559.5	4.1452095129937511E-021
1560.5	4.1196426664532905E-021
1561.5	4.0945696943561832E-021
1562.5	4.0699764503927544E-021
1563.5	4.0458493591892320E-021
1564.5	4.0221753862337926E-021
1565.5	3.9989420097701606E-021
1566.5	3.9761371945047379E-021
1567.5	3.9537493669873138E-021
1568.5	3.9317673925378403E-021
1569.5	3.9101805536031606E-021
1570.5	3.8889785294376515E-021
1571.5	3.8681513770108676E-021
1572.5	3.8476895130535867E-021
1573.5	3.8275836971610230E-021
1574.5	3.8078250158787859E-021
1575.5	3.7884048677032023E-021
1576.5	3.7693149489331790E-021
1577.5	3.7505472403158285E-021
1578.5	3.7320939944325866E-021
1579.5	3.7139477237767735E-021
1580.5	3.6961011894772857E-021
1581.5	3.6785473906265763E-021
1582.5	3.6612795541742668E-021
1583.5	3.6442911253505325E-021
1584.5	3.6275757585861560E-021
1585.5	3.6111273088984549E-021
1586.5	3.5949398237145642E-021
1587.5	3.5790075351055958E-021
1588.5	3.5633248524069926E-021
1589.5	3.5478863552022252E-021
1590.5	3.5326867866484553E-021
1591.5	3.5177210471243069E-021
1592.5	3.5029841881812263E-021
1593.5	3.4884714067811222E-021
1594.5	3.4741780398041470E-021
1595.5	3.4600995588115460E-021
1596.5	3.4462315650494452E-021
1597.5	3.4325697846804028E-021
1598.5	3.4191100642303462E-021
1599.5	3.4058483662393264E-021
1600.5	3.3927807651052335E-021
1601.5	3.3799034431102827E-021
1602.5	3.3672126866207251E-021
1603.5	3.3547048824507833E-021
1604.5	3.3423765143823988E-021
1605.5	3.3302241598328413E-021
1606.5	3.3182444866627149E-021
1607.5	3.3064342501173407E-021
1608.5	3.2947902898948963E-021
1609.5	3.2833095273350628E-021
1610.5	3.2719889627223119E-021
1611.5	3.2608256726982749E-021
1612.5	3.2498168077779694E-021
1613.5	3.2389595899649102E-021
1614.5	3.2282513104604766E-021
1615.5	3.2176893274630629E-021
1616.5	3.2072710640528994E-021
1617.5	3.1969940061585369E-021
1618.5	3.1868557006012873E-021
1619.5	3.1768537532140704E-021
1620.5	3.1669858270313033E-021
1621.5	3.1572496405466740E-021
1622.5	3.1476429660357556E-021
1623.5	3.1381636279406277E-021
1624.5	3.1288095013137733E-021
1625.5	3.1195785103186826E-021
1626.5	3.1104686267847224E-021
1627.5	3.1014778688139256E-021
1628.5	3.0926042994375219E-021
1629.5	3.0838460253200872E-021
1630.5	3.0752011955093150E-021
1631.5	3.0666680002295239E-021
1632.5	3.0582446697170761E-021
1633.5	3.0499294730959905E-021
1634.5	3.0417207172921156E-021
1635.5	3.0336167459842813E-021
1636.5	3.0256159385909673E-021
1637.5	3.0177167092910365E-021
1638.5	3.0099175060771986E-021
1639.5	3.0022168098409117E-021
1640.5	2.9946131334874757E-021
1641.5	2.9871050210801450E-021
1642.5	2.9796910470121457E-021
1643.5	2.9723698152055068E-021
1644.5	2.9651399583356951E-021
1645.5	2.9580001370810519E-021
1646.5	2.9509490393961228E-021
1647.5	2.9439853798079495E-021
1648.5	2.9371078987344992E-021
1649.5	2.9303153618243806E-021
1650.5	2.9236065593170815E-021
1651.5	2.9169803054229661E-021
1652.5	2.9104354377223127E-021
1653.5	2.9039708165827054E-021
1654.5	2.8975853245941061E-021
1655.5	2.8912778660209952E-021
1656.5	2.8850473662709515E-021
1657.5	2.8788927713790935E-021
1658.5	2.8728130475078404E-021
1659.5	2.8668071804614291E-021
1660.5	2.8608741752146925E-021
1661.5	2.8550130554556067E-021
1662.5	2.8492228631411068E-021
1663.5	2.8435026580657577E-021
1664.5	2.8378515174428032E-021
1665.5	2.8322685354971966E-021
1666.5	2.8267528230702061E-021
1667.5	2.8213035072351934E-021
1668.5	2.8159197309242143E-021
1669.5	2.8106006525650605E-021
1670.5	2.8053454457284168E-021
1671.5	2.8001532987847892E-021
1672.5	2.7950234145708884E-021
1673.5	2.7899550100651634E-021
1674.5	2.7849473160721853E-021
1675.5	2.7799995769156018E-021
1676.5	2.7751110501393896E-021
1677.5	2.7702810062171249E-021
1678.5	2.7655087282690418E-021
1679.5	2.7607935117866137E-021
1680.5	2.7561346643644292E-021
1681.5	2.7515315054391468E-021
1682.5	2.7469833660352723E-021
1683.5	2.7424895885175988E-021
1684.5	2.7380495263500574E-021
1685.5	2.7336625438608193E-021
1686.5	2.7293280160134271E-021
1687.5	2.7250453281837986E-021
1688.5	2.7208138759429123E-021
1689.5	2.7166330648450058E-021
1690.5	2.7125023102211249E-021
1691.5	2.7084210369778620E-021
1692.5	2.7043886794011297E-021
1693.5	2.7004046809648291E-021
1694.5	2.6964684941442496E-021
1695.5	2.6925795802340922E-021
1696.5	2.6887374091709503E-021
1697.5	2.6849414593601388E-021
1698.5	2.6811912175067434E-021
1699.5	2.6774861784507624E-021
1700.5	2.6738258450062344E-021
1701.5	2.6702097278042237E-021
1702.5	2.6666373451395707E-021
1703.5	2.6631082228212912E-021
1704.5	2.6596218940265244E-021
1705.5	2.6561778991579317E-021
1706.5	2.6527757857044503E-021
1707.5	2.6494151081053044E-021
1708.5	2.6460954276171927E-021
1709.5	2.6428163121845546E-021
1710.5	2.6395773363128482E-021
1711.5	2.6363780809447261E-021
1712.5	2.6332181333390735E-021
1713.5	2.6300970869527903E-021
1714.5	2.6270145413252747E-021
1715.5	2.6239701019655159E-021
1716.5	2.6209633802417367E-021
1717.5	2.6179939932735143E-021
1718.5	2.6150615638263153E-021
1719.5	2.6121657202083794E-021
1720.5	2.6093060961698976E-021
1721.5	2.6064823308044074E-021
1722.5	2.6036940684523728E-021
1723.5	2.6009409586068680E-021
1724.5	2.5982226558213294E-021
1725.5	2.5955388196193087E-021
1726.5	2.5928891144061829E-021
1727.5	2.5902732093827767E-021
1728.5	2.5876907784608316E-021
1729.5	2.5851415001802952E-021
1730.5	2.5826250576283729E-021
1731.5	2.5801411383602971E-021
1732.5	2.5776894343217776E-021
1733.5	2.5752696417730880E-021
1734.5	2.5728814612147425E-021
1735.5	2.5705245973147413E-021
1736.5	2.5681987588373175E-021
1737.5	2.5659036585731769E-021
1738.5	2.5636390132711740E-021
1739.5	2.5614045435714051E-021
1740.5	2.5591999739396704E-021
1741.5	2.5570250326032807E-021
1742.5	2.5548794514881716E-021
1743.5	2.5527629661572997E-021
1744.5	2.5506753157502814E-021
1745.5	2.5486162429242552E-021
1746.5	2.5465854937959305E-021
1747.5	2.5445828178847930E-021
1748.5	2.5426079680574540E-021
1749.5	2.5406607004730980E-021
1750.5	2.5387407745300144E-021
1751.5	2.5368479528131875E-021
1752.5	2.5349820010429151E-021
1753.5	2.5331426880244356E-021
1754.5	2.5313297855985418E-021
1755.5	2.5295430685931524E-021
1756.5	2.5277823147758286E-021
1757.5	2.5260473048072046E-021
1758.5	2.5243378221953204E-021
1759.5	2.5226536532508271E-021
1760.5	2.5209945870430545E-021
1761.5	2.5193604153569118E-021
1762.5	2.5177509326506145E-021
1763.5	2.5161659360142068E-021
1764.5	2.5146052251288685E-021
1765.5	2.5130686022269935E-021
1766.5	2.5115558720530077E-021
1767.5	2.5100668418249291E-021
1768.5	2.5086013211966368E-021
1769.5	2.5071591222208505E-021
1770.5	2.5057400593127828E-021
1771.5	2.5043439492144729E-021
1772.5	2.5029706109597730E-021
1773.5	2.5016198658399764E-021
1774.5	2.5002915373700728E-021
1775.5	2.4989854512556224E-021
1776.5	2.4977014353602258E-021
1777.5	2.4964393196735893E-021
1778.5	2.4951989362801633E-021
1779.5	2.4939801193283429E-021
1780.5	2.4927827050002240E-021
1781.5	2.4916065314819001E-021
1782.5	2.4904514389342854E-021
1783.5	2.4893172694644615E-021
1784.5	2.4882038670975259E-021
1785.5	2.4871110777489407E-021
1786.5	2.4860387491973660E-021
1787.5	2.4849867310579762E-021
1788.5	2.4839548747562328E-021
1789.5	2.4829430335021236E-021
1790.5	2.4819510622648451E-021
1791.5	2.4809788177479262E-021
1792.5	2.4800261583647801E-021
1793.5	2.4790929442146775E-021
1794.5	2.4781790370591374E-021
1795.5	2.4772843002987123E-021
1796.5	2.4764085989501794E-021
1797.5	2.4755517996241176E-021
1798.5	2.4747137705028605E-021
1799.5	2.4738943813188328E-021
1800.5	2.4730935033332387E-021
1801.5	2.4723110093151197E-021
1802.5	2.4715467735207625E-021
1803.5	2.4708006716734456E-021
1804.5	2.4700725809435313E-021
1805.5	2.4693623799288822E-021
1806.5	2.4686699486356077E-021
1807.5	2.4679951684591246E-021
1808.5	2.4673379221655366E-021
1809.5	2.4666980938733129E-021
1810.5	2.4660755690352708E-021
1811.5	2.4654702344208536E-021
1812.5	2.4648819780986956E-021
1813.5	2.4643106894194742E-021
1814.5	2.4637562589990358E-021
1815.5	2.4632185787017942E-021
1816.5	2.4626975416244055E-021
1817.5	2.4621930420796942E-021
1818.5	2.4617049755808459E-021
1819.5	2.4612332388258460E-021
1820.5	2.4607777296821739E-021
1821.5	2.4603383471717340E-021
1822.5	2.4599149914560302E-021
1823.5	2.4595075638215771E-021
1824.5	2.4591159666655312E-021
1825.5	2.4587401034815625E-021
1826.5	2.4583798788459380E-021
1827.5	2.4580351984038240E-021
1828.5	2.4577059688558110E-021
1829.5	2.4573920979446340E-021
1830.5	2.4570934944421144E-021
1831.5	2.4568100681362927E-021
1832.5	2.4565417298187659E-021
1833.5	2.4562883912722213E-021
1834.5	2.4560499652581560E-021
1835.5	2.4558263655047913E-021
1836.5	2.4556175066951681E-021
1837.5	2.4554233044554247E-021
1838.5	2.4552436753432561E-021
1839.5	2.4550785368365431E-021
1840.5	2.4549278073221605E-021
1841.5	2.4547914060849443E-021
1842.5	2.4546692532968395E-021
1843.5	2.4545612700061985E-021
1844.5	2.4544673781272445E-021
1845.5	2.4543875004296959E-021
1846.5	2.4543215605285390E-021
1847.5	2.4542694828739591E-021
1848.5	2.4542311927414202E-021
1849.5	2.4542066162218851E-021
1850.5	2.4541956802121888E-021
1851.5	2.4541983124055511E-021
1852.5	2.4542144412822257E-021
1853.5	2.4542439961002916E-021
1854.5	2.4542869068865738E-021
1855.5	2.4543431044277010E-021
1856.5	2.4544125202612925E-021
1857.5	2.4544950866672744E-021
1858.5	2.4545907366593176E-021
1859.5	2.4546994039764055E-021
1860.5	2.4548210230745189E-021
1861.5	2.4549555291184421E-021
1862.5	2.4551028579736893E-021
1863.5	2.4552629461985441E-021
1864.5	2.4554357310362129E-021
1865.5	2.4556211504070917E-021
1866.5	2.4558191429011421E-021
1867.5	2.4560296477703781E-021
1868.5	2.4562526049214547E-021
1869.5	2.4564879549083659E-021
1870.5	2.4567356389252449E-021
1871.5	2.4569955987992640E-021
1872.5	2.4572677769836374E-021
1873.5	2.4575521165507173E-021
1874.5	2.4578485611851920E-021
1875.5	2.4581570551773776E-021
1876.5	2.4584775434166010E-021
1877.5	2.4588099713846762E-021
1878.5	2.4591542851494749E-021
1879.5	2.4595104313585753E-021
1880.5	2.4598783572330181E-021
1881.5	2.4602580105611242E-021
1882.5	2.4606493396924211E-021
1883.5	2.4610522935316356E-021
1884.5	2.4614668215327730E-021
1885.5	2.4618928736932904E-021
1886.5	2.4623304005483279E-021
1887.5	2.4627793531650358E-021
1888.5	2.4632396831369682E-021
1889.5	2.4637113425785626E-021
1890.5	2.4641942841196850E-021
1891.5	2.4646884609002520E-021
1892.5	2.4651938265649338E-021
1893.5	2.4657103352579095E-021
1894.5	2.4662379416177156E-021
1895.5	2.4667766007721459E-021
1896.5	2.4673262683332286E-021
1897.5	2.4678869003922712E-021
1898.5	2.4684584535149647E-021
1899.5	2.4690408847365595E-021
1900.5	2.4696341515571036E-021
1901.5	2.4702382119367425E-021
1902.5	2.4708530242910858E-021
1903.5	2.4714785474866283E-021
1904.5	2.4721147408362362E-021
1905.5	2.4727615640946941E-021
1906.5	2.4734189774543066E-021
1907.5	2.4740869415405616E-021
1908.5	2.4747654174078438E-021
1909.5	2.4754543665352147E-021
1910.5	2.4761537508222407E-021
1911.5	2.4768635325848723E-021
1912.5	2.4775836745513908E-021
1913.5	2.4783141398583897E-021
1914.5	2.4790548920468237E-021
1915.5	2.4798058950580987E-021
1916.5	2.4805671132302183E-021
1917.5	2.4813385112939793E-021
1918.5	2.4821200543692112E-021
1919.5	2.4829117079610727E-021
1920.5	2.4837134379563883E-021
1921.5	2.4845252106200349E-021
1922.5	2.4853469925913780E-021
1923.5	2.4861787508807463E-021
1924.5	2.4870204528659579E-021
1925.5	2.4878720662888880E-021
1926.5	2.4887335592520804E-021
1927.5	2.4896049002154052E-021
1928.5	2.4904860579927490E-021
1929.5	2.4913770017487652E-021
1930.5	2.4922777009956450E-021
1931.5	2.4931881255899467E-021
1932.5	2.4941082457294532E-021
1933.5	2.4950380319500723E-021
1934.5	2.4959774551227833E-021
1935.5	2.4969264864506091E-021
1936.5	2.4978850974656408E-021
1937.5	2.4988532600260860E-021
1938.5	2.4998309463133610E-021
1939.5	2.5008181288292255E-021
1940.5	2.5018147803929366E-021
1941.5	2.5028208741384590E-021
1942.5	2.5038363835116914E-021
1943.5	2.5048612822677359E-021
1944.5	2.5058955444682094E-021
1945.5	2.5069391444785683E-021
1946.5	2.5079920569654901E-021
1947.5	2.5090542568942659E-021
1948.5	2.5101257195262416E-021
1949.5	2.5112064204162802E-021
1950.5	2.5122963354102633E-021
1951.5	2.5133954406426187E-021
1952.5	2.5145037125338777E-021
1953.5	2.5156211277882678E-021
1954.5	2.5167476633913303E-021
1955.5	2.5178832966075676E-021
1956.5	2.5190280049781252E-021
1957.5	2.5201817663184940E-021
1958.5	2.5213445587162446E-021
1959.5	2.5225163605287932E-021
1960.5	2.5236971503811858E-021
1961.5	2.5248869071639213E-021
1962.5	2.5260856100307907E-021
1963.5	2.5272932383967473E-021
1964.5	2.5285097719358059E-021
1965.5	2.5297351905789614E-021
1966.5	2.5309694745121373E-021
1967.5	2.5322126041741591E-021
1968.5	2.5334645602547499E-021
1969.5	2.5347253236925516E-021
1970.5	2.5359948756731725E-021
1971.5	2.5372731976272569E-021
1972.5	2.5385602712285741E-021
1973.5	2.5398560783921404E-021
1974.5	2.5411606012723545E-021
1975.5	2.5424738222611603E-021
1976.5	2.5437957239862337E-021
1977.5	2.5451262893091828E-021
1978.5	2.5464655013237840E-021
1979.5	2.5478133433542252E-021
1980.5	2.5491697989533798E-021
1981.5	2.5505348519010997E-021
1982.5	2.5519084862025250E-021
1983.5	2.5532906860864201E-021
1984.5	2.5546814360035259E-021
1985.5	2.5560807206249317E-021
1986.5	2.5574885248404742E-021
1987.5	2.5589048337571419E-021
1988.5	2.5603296326975168E-021
1989.5	2.5617629071982163E-021
1990.5	2.5632046430083689E-021
1991.5	2.5646548260881044E-021
1992.5	2.5661134426070509E-021
1993.5	2.5675804789428742E-021
1994.5	2.5690559216798088E-021
1995.5	2.5705397576072260E-021
1996.5	2.5720319737182091E-021
1997.5	2.5735325572081451E-021
1998.5	2.5750414954733496E-021
1999.5	2.5765587761096825E-021
[truncated: 1,000 more rows]
