# Supplementary material for: Modeling Radiative Efficiency across Fluorinated Molecules: Bridging Chemistry and Climate Policy for Global Warming Potential Estimations
Source: Environ Sci Technol. 2026 Feb 16;60(8):6188–202. doi: 10.1021/acs.est.5c16501 (PMC12961741; doi:10.1021/acs.est.5c16501)
Supplement: Supplementary file 1 [file es5c16501_si_001.zip › Supporting.Information/CFM2025.Table1/HFAlcohols/Trifluoropropan-1-ol/cross-section_2.dat]

0.5	1.1467968061301538E-021
1.5	1.1519048101909275E-021
2.5	1.1571805153603605E-021
3.5	1.1626352095865944E-021
4.5	1.1682812363391154E-021
5.5	1.1741321177665612E-021
6.5	1.1802026950147920E-021
7.5	1.1865092884903874E-021
8.5	1.1930698813723969E-021
9.5	1.1999043303016514E-021
10.5	1.2070346079378231E-021
11.5	1.2144850830019525E-021
12.5	1.2222828445572581E-021
13.5	1.2304580786757077E-021
14.5	1.2390445073585648E-021
15.5	1.2480799017113831E-021
16.5	1.2576066840279564E-021
17.5	1.2676726367567786E-021
18.5	1.2783317404943883E-021
19.5	1.2896451684177834E-021
20.5	1.3016824712565347E-021
21.5	1.3145229954441631E-021
22.5	1.3282575880522207E-021
23.5	1.3429906562722126E-021
24.5	1.3588426676166735E-021
25.5	1.3759532010891100E-021
26.5	1.3944846912846271E-021
27.5	1.4146270494441531E-021
28.5	1.4366034016832121E-021
29.5	1.4606772602777725E-021
30.5	1.4871615465663570E-021
31.5	1.5164300245142783E-021
32.5	1.5489318978430922E-021
33.5	1.5852105934727389E-021
34.5	1.6259281329934660E-021
35.5	1.6718970309012304E-021
36.5	1.7241224260981356E-021
37.5	1.7838582602734618E-021
38.5	1.8526829258357930E-021
39.5	1.9326021600008988E-021
40.5	2.0261904198409532E-021
41.5	2.1367870542873425E-021
42.5	2.2687710016998996E-021
43.5	2.4279483319488605E-021
44.5	2.6221013526699342E-021
45.5	2.8617653446716562E-021
46.5	3.1613129140473018E-021
47.5	3.5404129819484735E-021
48.5	4.0258191009739715E-021
49.5	4.6530263929331301E-021
50.5	5.4660978652785356E-021
51.5	6.5107866970489327E-021
52.5	7.8096187248334687E-021
53.5	9.3011228327806841E-021
54.5	1.0744662073051552E-020
55.5	1.1691314912562387E-020
56.5	1.1716861595835972E-020
57.5	1.0811083968313483E-020
58.5	9.3886024064287353E-021
59.5	7.9039556843830465E-021
60.5	6.6065492837490483E-021
61.5	5.5630388603666879E-021
62.5	4.7527761955776033E-021
63.5	4.1302864610753948E-021
64.5	3.6512468030886947E-021
65.5	3.2798068718777244E-021
66.5	2.9889041547429511E-021
67.5	2.7586344302092528E-021
68.5	2.5744554508685081E-021
69.5	2.4257127873733095E-021
70.5	2.3045417295447107E-021
71.5	2.2050800170376533E-021
72.5	2.1229111596803386E-021
73.5	2.0546715930308819E-021
74.5	1.9977723053913797E-021
75.5	1.9502001235855159E-021
76.5	1.9103745773143630E-021
77.5	1.8770437835506297E-021
78.5	1.8492079509751304E-021
79.5	1.8260626157397065E-021
80.5	1.8069561096999890E-021
81.5	1.7913573955473753E-021
82.5	1.7788315267686390E-021
83.5	1.7690207692792861E-021
84.5	1.7616299662514057E-021
85.5	1.7564151119488725E-021
86.5	1.7531743739822765E-021
87.5	1.7517409999530654E-021
88.5	1.7519776869321436E-021
89.5	1.7537720964070317E-021
90.5	1.7570332741900130E-021
91.5	1.7616887919722549E-021
92.5	1.7676824701444533E-021
93.5	1.7749725740322651E-021
94.5	1.7835304005784494E-021
95.5	1.7933391917454880E-021
96.5	1.8043933259769394E-021
97.5	1.8166977510256516E-021
98.5	1.8302676311425030E-021
99.5	1.8451281896366139E-021
100.5	1.8613147346444054E-021
101.5	1.8788728619607525E-021
102.5	1.8978588343040194E-021
103.5	1.9183401416785793E-021
104.5	1.9403962528099114E-021
105.5	1.9641195731979884E-021
106.5	1.9896166314115938E-021
107.5	2.0170095221005710E-021
108.5	2.0464376421460508E-021
109.5	2.0780597657725471E-021
110.5	2.1120565157669823E-021
111.5	2.1486333017611810E-021
112.5	2.1880238135652442E-021
113.5	2.2304941787299256E-021
114.5	2.2763479200897946E-021
115.5	2.3259318826016621E-021
116.5	2.3796433414678098E-021
117.5	2.4379385581499322E-021
118.5	2.5013431212322978E-021
119.5	2.5704645003090848E-021
120.5	2.6460073601288429E-021
121.5	2.7287923386947738E-021
122.5	2.8197792001060857E-021
123.5	2.9200955490263630E-021
124.5	3.0310726645867069E-021
125.5	3.1542905137809103E-021
126.5	3.2916346900543106E-021
127.5	3.4453689667141311E-021
128.5	3.6182284656001012E-021
129.5	3.8135402779390903E-021
130.5	4.0353809704297090E-021
131.5	4.2887841124860474E-021
132.5	4.5800162881022270E-021
133.5	4.9169477831606486E-021
134.5	5.3095554257526804E-021
135.5	5.7706116249972807E-021
136.5	6.3166380097049593E-021
137.5	6.9692377030000777E-021
138.5	7.7569715651375338E-021
139.5	8.7180147250833698E-021
140.5	9.9039191499294812E-021
141.5	1.1384893510191969E-020
142.5	1.3257003147253050E-020
143.5	1.5651302888776606E-020
144.5	1.8743316617599238E-020
145.5	2.2756294828582038E-020
146.5	2.7938358977310900E-020
147.5	3.4464269653618512E-020
148.5	4.2172263295667155E-020
149.5	5.0086625794002550E-020
150.5	5.6070519262698953E-020
151.5	5.7622929470411872E-020
152.5	5.3965760495571406E-020
153.5	4.6859874896799510E-020
154.5	3.8861419718082088E-020
155.5	3.1617845151599850E-020
156.5	2.5692826055985371E-020
157.5	2.1058421621087945E-020
158.5	1.7488586917319874E-020
159.5	1.4739779455164557E-020
160.5	1.2608475715915366E-020
161.5	1.0939078306771306E-020
162.5	9.6166351423511844E-021
163.5	8.5571123327840373E-021
164.5	7.6990253186207328E-021
165.5	6.9970933484069423E-021
166.5	6.4176580680112551E-021
167.5	5.9354369612909637E-021
168.5	5.5312329237802612E-021
169.5	5.1903138283052061E-021
170.5	4.9012584685382175E-021
171.5	4.6551275532317535E-021
172.5	4.4448625063198950E-021
173.5	4.2648451836547426E-021
174.5	4.1105723035474833E-021
175.5	3.9784124628916937E-021
176.5	3.8654232185111584E-021
177.5	3.7692123126854166E-021
178.5	3.6878316906260633E-021
179.5	3.6196961494926948E-021
180.5	3.5635207106649601E-021
181.5	3.5182724135485885E-021
182.5	3.4831333894768251E-021
183.5	3.4574729246127957E-021
184.5	3.4408268555921623E-021
185.5	3.4328831274640101E-021
186.5	3.4334727282411139E-021
187.5	3.4425655339017304E-021
188.5	3.4602708802981955E-021
189.5	3.4868429483275761E-021
190.5	3.5226913288560505E-021
191.5	3.5683974486352924E-021
192.5	3.6247379165214420E-021
193.5	3.6927163273671439E-021
194.5	3.7736056884799639E-021
195.5	3.8690044797608269E-021
196.5	3.9809105227718320E-021
197.5	4.1118184605534767E-021
198.5	4.2648489519899627E-021
199.5	4.4439209783954948E-021
200.5	4.6539834185707912E-021
201.5	4.9013289791722248E-021
202.5	5.1940237231308993E-021
203.5	5.5425003652928936E-021
204.5	5.9603853909056481E-021
205.5	6.4656617652785920E-021
206.5	7.0823135773812992E-021
207.5	7.8426572888985278E-021
208.5	8.7906273490200581E-021
209.5	9.9863096399252869E-021
210.5	1.1511863354119166E-020
211.5	1.3478223299415472E-020
212.5	1.6029500847743092E-020
213.5	1.9335083771548111E-020
214.5	2.3543060059944451E-020
215.5	2.8640861234569401E-020
216.5	3.4165899499917646E-020
217.5	3.8883380591227823E-020
218.5	4.1017808326679228E-020
219.5	3.9529677663647944E-020
220.5	3.5167453914076484E-020
221.5	2.9691384123762239E-020
222.5	2.4481420591297712E-020
223.5	2.0121521021773462E-020
224.5	1.6679848367964635E-020
225.5	1.4023230983940680E-020
226.5	1.1980847417773374E-020
227.5	1.0402741274418298E-020
228.5	9.1720908410898510E-021
229.5	8.2019789573961001E-021
230.5	7.4287586242677799E-021
231.5	6.8059046063786517E-021
232.5	6.2992279243410578E-021
233.5	5.8833843692176294E-021
234.5	5.5393910831784746E-021
235.5	5.2528737825768566E-021
236.5	5.0128282701287310E-021
237.5	4.8107402592531100E-021
238.5	4.6399546702511482E-021
239.5	4.4952193901836727E-021
240.5	4.3723519234581698E-021
241.5	4.2679933609295938E-021
242.5	4.1794249788571937E-021
243.5	4.1044301967685225E-021
244.5	4.0411897056418866E-021
245.5	3.9882010850971903E-021
246.5	3.9442166685472102E-021
247.5	3.9081951280170514E-021
248.5	3.8792634632834215E-021
249.5	3.8566869467058999E-021
250.5	3.8398451999535848E-021
251.5	3.8282130332027064E-021
252.5	3.8213450105977287E-021
253.5	3.8188629521476967E-021
254.5	3.8204457658576311E-021
255.5	3.8258211418183434E-021
256.5	3.8347587443609875E-021
257.5	3.8470646179745439E-021
258.5	3.8625765838295832E-021
259.5	3.8811604510867878E-021
260.5	3.9027069041097185E-021
261.5	3.9271289557862548E-021
262.5	3.9543598802944352E-021
263.5	3.9843515572671957E-021
264.5	4.0170731745217618E-021
265.5	4.0525102491849906E-021
266.5	4.0906639378514496E-021
267.5	4.1315506159201547E-021
268.5	4.1752017149495041E-021
269.5	4.2216638151822405E-021
270.5	4.2709989987398844E-021
271.5	4.3232854777982017E-021
272.5	4.3786185218057199E-021
273.5	4.4371117190494597E-021
274.5	4.4988986212863468E-021
275.5	4.5641348366094713E-021
276.5	4.6330006563356411E-021
277.5	4.7057043279885645E-021
278.5	4.7824861204457199E-021
279.5	4.8636233718011197E-021
280.5	4.9494367693250122E-021
281.5	5.0402981894571043E-021
282.5	5.1366405316410947E-021
283.5	5.2389701237874246E-021
284.5	5.3478824747218954E-021
285.5	5.4640824225456657E-021
286.5	5.5884101100886069E-021
287.5	5.7218747576632884E-021
288.5	5.8656989703431651E-021
289.5	6.0213774181325765E-021
290.5	6.1907553214522320E-021
291.5	6.3761344989905053E-021
292.5	6.5804181439406588E-021
293.5	6.8073105061500965E-021
294.5	7.0615950032238871E-021
295.5	7.3495249120618147E-021
296.5	7.6793756803248296E-021
297.5	8.0622272190494949E-021
298.5	8.5130649157724565E-021
299.5	9.0522943995971906E-021
300.5	9.7077072092715641E-021
301.5	1.0516665474483121E-020
302.5	1.1527398273114522E-020
303.5	1.2795880440182133E-020
304.5	1.4369122242520395E-020
305.5	1.6236544287907534E-020
306.5	1.8232059746619462E-020
307.5	1.9933642023874037E-020
308.5	2.0762572939095773E-020
309.5	2.0417531261086041E-020
310.5	1.9183654303201329E-020
311.5	1.7640231638584300E-020
312.5	1.6219605302253164E-020
313.5	1.5096761750005131E-020
314.5	1.4287243614088811E-020
315.5	1.3746607718752590E-020
316.5	1.3420540126351888E-020
317.5	1.3262306381563081E-020
318.5	1.3236156070076491E-020
319.5	1.3316118447995886E-020
320.5	1.3483845659597101E-020
321.5	1.3726660322052933E-020
322.5	1.4036056261426803E-020
323.5	1.4406620343400305E-020
324.5	1.4835281734580057E-020
325.5	1.5320800379905920E-020
326.5	1.5863426983380810E-020
327.5	1.6464686533843262E-020
328.5	1.7127252851004724E-020
329.5	1.7854892879838068E-020
330.5	1.8652467534619990E-020
331.5	1.9525981785158375E-020
332.5	2.0482681183982387E-020
333.5	2.1531195757589498E-020
334.5	2.2681735592847280E-020
335.5	2.3946345929749117E-020
336.5	2.5339233489531151E-020
337.5	2.6877180516420982E-020
338.5	2.8580069067593655E-020
339.5	3.0471546071378715E-020
340.5	3.2579870443403996E-020
341.5	3.4938998314871887E-020
342.5	3.7589982933676194E-020
343.5	4.0582794602131106E-020
344.5	4.3978706886451243E-020
345.5	4.7853453882554221E-020
346.5	5.2301447933220031E-020
347.5	5.7441470404355495E-020
348.5	6.3424428617778685E-020
349.5	7.0444037202129891E-020
350.5	7.8751670792202263E-020
351.5	8.8677198055338101E-020
352.5	1.0065839849124679E-019
353.5	1.1528259989763143E-019
354.5	1.3334529859316761E-019
355.5	1.5593099575405140E-019
356.5	1.8451881661005097E-019
357.5	2.2110232710259035E-019
358.5	2.6826942056158726E-019
359.5	3.2906625225730791E-019
360.5	4.0618030246935513E-019
361.5	4.9948690977665969E-019
362.5	6.0094090122721604E-019
363.5	6.8885635860890633E-019
364.5	7.3192126112154917E-019
365.5	7.1175247258868064E-019
366.5	6.4168455013905522E-019
367.5	5.5320482603023153E-019
368.5	4.7126918753542620E-019
369.5	4.0687203574418926E-019
370.5	3.6204088100355895E-019
371.5	3.3550147479187159E-019
372.5	3.2569405995814994E-019
373.5	3.3192222624691388E-019
374.5	3.5460572406380045E-019
375.5	3.9495806931150055E-019
376.5	4.5374655397865722E-019
377.5	5.2820103632872323E-019
378.5	6.0658229960175199E-019
379.5	6.6441247239373777E-019
380.5	6.7371969605797077E-019
381.5	6.2629244304545597E-019
382.5	5.4201611782118560E-019
383.5	4.4906729252015167E-019
384.5	3.6532047914183618E-019
385.5	2.9672301117958418E-019
386.5	2.4279694182604173E-019
387.5	2.0094910765185358E-019
388.5	1.6843004001414521E-019
389.5	1.4295025705111822E-019
390.5	1.2275918123259455E-019
391.5	1.0656107845079057E-019
392.5	9.3405912216415364E-020
393.5	8.2595970596975318E-020
394.5	7.3615166545746355E-020
395.5	6.6077980542200055E-020
396.5	5.9693238890110187E-020
397.5	5.4238516388958407E-020
398.5	4.9541988190876106E-020
399.5	4.5469472426525258E-020
400.5	4.1915095494350343E-020
401.5	3.8794500125606901E-020
402.5	3.6039852545520433E-020
403.5	3.3596134268484387E-020
404.5	3.1418360123760010E-020
405.5	2.9469470720270962E-020
406.5	2.7718720839812357E-020
407.5	2.6140436006658702E-020
408.5	2.4713044941258700E-020
409.5	2.3418320600099137E-020
410.5	2.2240780282211368E-020
411.5	2.1167208043340211E-020
412.5	2.0186271899626344E-020
413.5	1.9288215053030777E-020
414.5	1.8464605343697585E-020
415.5	1.7708130828173533E-020
416.5	1.7012432147866937E-020
417.5	1.6371964438693641E-020
418.5	1.5781883119145902E-020
419.5	1.5237949109020013E-020
420.5	1.4736449968649225E-020
421.5	1.4274134177610255E-020
422.5	1.3848156343479123E-020
423.5	1.3456031583341763E-020
424.5	1.3095597682068261E-020
425.5	1.2764983923658845E-020
426.5	1.2462585732114571E-020
427.5	1.2187044459524742E-020
428.5	1.1937231832074513E-020
429.5	1.1712238718369205E-020
430.5	1.1511368026631362E-020
431.5	1.1334131675174995E-020
432.5	1.1180251721276237E-020
433.5	1.1049665884812816E-020
434.5	1.0942537873607199E-020
435.5	1.0859273117885436E-020
436.5	1.0800540765055211E-020
437.5	1.0767303090590990E-020
438.5	1.0760853869538790E-020
439.5	1.0782867757759514E-020
440.5	1.0835463396281408E-020
441.5	1.0921283837073489E-020
442.5	1.1043599080220195E-020
443.5	1.1206437133303952E-020
444.5	1.1414752229596795E-020
445.5	1.1674641927117534E-020
446.5	1.1993629127808505E-020
447.5	1.2381031152914895E-020
448.5	1.2848446699603797E-020
449.5	1.3410403996726118E-020
450.5	1.4085231587967503E-020
451.5	1.4896239611730673E-020
452.5	1.5873338250525291E-020
453.5	1.7055277067654506E-020
454.5	1.8492772453056815E-020
455.5	2.0252910772538534E-020
456.5	2.2425381945345767E-020
457.5	2.5131310443804804E-020
458.5	2.8535659456326834E-020
459.5	3.2864188535551595E-020
460.5	3.8425099214326127E-020
461.5	4.5631939050114471E-020
462.5	5.5013112264621462E-020
463.5	6.7163076587931089E-020
464.5	8.2522573717225883E-020
465.5	1.0077771681859478E-019
466.5	1.1973905548891030E-019
467.5	1.3443721199996463E-019
468.5	1.3880892451000969E-019
469.5	1.3063363163617056E-019
470.5	1.1385097148077574E-019
471.5	9.4616788818627014E-020
472.5	7.7043325887230955E-020
473.5	6.2601212189358238E-020
474.5	5.1274240628397197E-020
475.5	4.2532656814753555E-020
476.5	3.5790052603813283E-020
477.5	3.0552310591655583E-020
478.5	2.6440450177414323E-020
479.5	2.3174147279372322E-020
480.5	2.0548413884339473E-020
481.5	1.8413287969476422E-020
482.5	1.6658365231916047E-020
483.5	1.5201611205942492E-020
484.5	1.3981428241883102E-020
485.5	1.2951058583930463E-020
486.5	1.2074625635130067E-020
487.5	1.1324315672108104E-020
488.5	1.0678354220744072E-020
489.5	1.0119539102447167E-020
490.5	9.6341664655542211E-021
491.5	9.2112367672707751E-021
492.5	8.8418621294442810E-021
493.5	8.5188200050265500E-021
494.5	8.2362142336324001E-021
495.5	7.9892157311917703E-021
496.5	7.7738628518404186E-021
497.5	7.5869069512549653E-021
498.5	7.4256925896915841E-021
499.5	7.2880646274442996E-021
500.5	7.1722965182369249E-021
501.5	7.0770356272570428E-021
502.5	7.0012625515530839E-021
503.5	6.9442623171431657E-021
504.5	6.9056060553853278E-021
505.5	6.8851423883120551E-021
506.5	6.8829983361149472E-021
507.5	6.8995901544530517E-021
508.5	6.9356451738982311E-021
509.5	6.9922365204551478E-021
510.5	7.0708336397501457E-021
511.5	7.1733729607866149E-021
512.5	7.3023550079744368E-021
513.5	7.4609770750651281E-021
514.5	7.6533145942913577E-021
515.5	7.8845700708670884E-021
516.5	8.1614164565646789E-021
517.5	8.4924723506591581E-021
518.5	8.8889581831095527E-021
519.5	9.3655891700692660E-021
520.5	9.9417405422623604E-021
521.5	1.0642808464300911E-020
522.5	1.1501309963148965E-020
523.5	1.2556191976173872E-020
524.5	1.3846268015744523E-020
525.5	1.5389368196646181E-020
526.5	1.7138287955567269E-020
527.5	1.8931911950892366E-020
528.5	2.0533637152008456E-020
529.5	2.1835174071961090E-020
530.5	2.3027705557188311E-020
531.5	2.4488094039031206E-020
532.5	2.6570083590155192E-020
533.5	2.9552462728382770E-020
534.5	3.3701258971286264E-020
535.5	3.9339793158009553E-020
536.5	4.6887388705934813E-020
537.5	5.6841991272236371E-020
538.5	6.9632503102844582E-020
539.5	8.5176512261988370E-020
540.5	1.0197489695714079E-019
541.5	1.1614064797664421E-019
542.5	1.2221213392564078E-019
543.5	1.1715385069856880E-019
544.5	1.0344048254391717E-019
545.5	8.6497288111823165E-020
546.5	7.0478526009531900E-020
547.5	5.7102767254571255E-020
548.5	4.6543353753980698E-020
549.5	3.8380504577707812E-020
550.5	3.2089295978723218E-020
551.5	2.7211919729291820E-020
552.5	2.3392569175354605E-020
553.5	2.0366729341874385E-020
554.5	1.7940717097392402E-020
555.5	1.5972910217934227E-020
556.5	1.4359186615031416E-020
557.5	1.3022314706907923E-020
558.5	1.1904410217889336E-020
559.5	1.0961612217664938E-020
560.5	1.0160320416686098E-020
561.5	9.4745201346969771E-021
562.5	8.8838646923468457E-021
563.5	8.3722876699023816E-021
564.5	7.9269885600516056E-021
565.5	7.5376838642497281E-021
566.5	7.1960486882373427E-021
567.5	6.8952963927792722E-021
568.5	6.6298592772629095E-021
569.5	6.3951439204633815E-021
570.5	6.1873422141070681E-021
571.5	6.0032843298071034E-021
572.5	5.8403235487766968E-021
573.5	5.6962455222457126E-021
574.5	5.5691964353047961E-021
575.5	5.4576259348864871E-021
576.5	5.3602417036473086E-021
577.5	5.2759733201403329E-021
578.5	5.2039436154158129E-021
579.5	5.1434461693597910E-021
580.5	5.0939279243019518E-021
581.5	5.0549761561442565E-021
582.5	5.0263092548794017E-021
583.5	5.0077709424303293E-021
584.5	4.9993277085400156E-021
585.5	5.0010693852057301E-021
586.5	5.0132129160091032E-021
587.5	5.0361095174923935E-021
588.5	5.0702555848480982E-021
589.5	5.1163078743990964E-021
590.5	5.1751037138728822E-021
591.5	5.2476872653487748E-021
592.5	5.3353432176773183E-021
593.5	5.4396397461131982E-021
594.5	5.5624831898871244E-021
595.5	5.7061877240380223E-021
596.5	5.8735644262848437E-021
597.5	6.0680356871060149E-021
598.5	6.2937830616399226E-021
599.5	6.5559396792913791E-021
600.5	6.8608426003183432E-021
601.5	7.2163666166395730E-021
602.5	7.6323698006105746E-021
603.5	8.1212939040685789E-021
604.5	8.6989814330557696E-021
605.5	9.3857987296055088E-021
606.5	1.0208194804761051E-020
607.5	1.1200884614130857E-020
608.5	1.2409929656166058E-020
609.5	1.3897103165127393E-020
610.5	1.5746064675738133E-020
611.5	1.8070978141345037E-020
612.5	2.1028100889548681E-020
613.5	2.4829966926592816E-020
614.5	2.9758457177181077E-020
615.5	3.6163133851422224E-020
616.5	4.4405848411742210E-020
617.5	5.4661166655707060E-020
618.5	6.6431422813337922E-020
619.5	7.7792133943928179E-020
620.5	8.5175084431536743E-020
621.5	8.5239194173238173E-020
622.5	7.7946062519435783E-020
623.5	6.6600658729732653E-020
624.5	5.4792220174195447E-020
625.5	4.4478080623798550E-020
626.5	3.6175298495327109E-020
627.5	2.9716283606077286E-020
628.5	2.4740154365708745E-020
629.5	2.0896296045889655E-020
630.5	1.7901414932306128E-020
631.5	1.5541735384474454E-020
632.5	1.3660032050816510E-020
633.5	1.2141416123886017E-020
634.5	1.0901689016485079E-020
635.5	9.8786721721707670E-021
636.5	9.0259924537221421E-021
637.5	8.3086879746997180E-021
638.5	7.7001070023294445E-021
639.5	7.1797102345974736E-021
640.5	6.7315017097822149E-021
641.5	6.3428983282150218E-021
642.5	6.0039073212244344E-021
643.5	5.7065217039107979E-021
644.5	5.4442714518655537E-021
645.5	5.2118869978237768E-021
646.5	5.0050445312717779E-021
647.5	4.8201714490984166E-021
648.5	4.6542964516962990E-021
649.5	4.5049330768758354E-021
650.5	4.3699884962097158E-021
651.5	4.2476915569733968E-021
652.5	4.1365356031589385E-021
653.5	4.0352327322560986E-021
654.5	3.9426769652138520E-021
655.5	3.8579144116347758E-021
656.5	3.7801189612521775E-021
657.5	3.7085723687163606E-021
658.5	3.6426478519740730E-021
659.5	3.5817965167803414E-021
660.5	3.5255360668188160E-021
661.5	3.4734413719388484E-021
662.5	3.4251365545108121E-021
663.5	3.3802883220314838E-021
664.5	3.3386003274682408E-021
665.5	3.2998083808482634E-021
666.5	3.2636763688614936E-021
667.5	3.2299927657118145E-021
668.5	3.1985676396112264E-021
669.5	3.1692300763096706E-021
670.5	3.1418259547687784E-021
671.5	3.1162160212031643E-021
672.5	3.0922742167583379E-021
673.5	3.0698862214851423E-021
674.5	3.0489481833326736E-021
675.5	3.0293656058726674E-021
676.5	3.0110523725920651E-021
677.5	2.9939298890098522E-021
678.5	2.9779263267187473E-021
679.5	2.9629759558266520E-021
680.5	2.9490185542605718E-021
681.5	2.9359988840652238E-021
682.5	2.9238662262347454E-021
683.5	2.9125739668037991E-021
684.5	2.9020792279305425E-021
685.5	2.8923425385586695E-021
686.5	2.8833275399735246E-021
687.5	2.8750007221887975E-021
688.5	2.8673311876322709E-021
689.5	2.8602904390555765E-021
690.5	2.8538521889856519E-021
691.5	2.8479921883741474E-021
692.5	2.8426880723937811E-021
693.5	2.8379192215842799E-021
694.5	2.8336666367707720E-021
695.5	2.8299128263694341E-021
696.5	2.8266417048625571E-021
697.5	2.8238385013718985E-021
698.5	2.8214896773877592E-021
699.5	2.8195828528246162E-021
700.5	2.8181067396741319E-021
701.5	2.8170510826151415E-021
702.5	2.8164066060190929E-021
703.5	2.8161649668600400E-021
704.5	2.8163187131016495E-021
705.5	2.8168612471909463E-021
706.5	2.8177867943406390E-021
707.5	2.8190903753294902E-021
708.5	2.8207677835943431E-021
709.5	2.8228155664284074E-021
710.5	2.8252310101391510E-021
711.5	2.8280121290560175E-021
712.5	2.8311576583137755E-021
713.5	2.8346670503721183E-021
714.5	2.8385404752666619E-021
715.5	2.8427788246212173E-021
716.5	2.8473837194866403E-021
717.5	2.8523575221082146E-021
718.5	2.8577033517619664E-021
719.5	2.8634251048410624E-021
720.5	2.8695274794172834E-021
721.5	2.8760160045499812E-021
722.5	2.8828970746670418E-021
723.5	2.8901779893997270E-021
724.5	2.8978669993171226E-021
725.5	2.9059733580774819E-021
726.5	2.9145073815941455E-021
727.5	2.9234805149048217E-021
728.5	2.9329054075364983E-021
729.5	2.9427959982763647E-021
730.5	2.9531676103944718E-021
731.5	2.9640370585193417E-021
732.5	2.9754227685471953E-021
733.5	2.9873449121729215E-021
734.5	2.9998255578716669E-021
735.5	3.0128888404401434E-021
736.5	3.0265611515334863E-021
737.5	3.0408713540161429E-021
738.5	3.0558510233939532E-021
739.5	3.0715347201228113E-021
740.5	3.0879602972124643E-021
741.5	3.1051692482816440E-021
742.5	3.1232071020962541E-021
743.5	3.1421238706647527E-021
744.5	3.1619745592098461E-021
745.5	3.1828197478272794E-021
746.5	3.2047262564355523E-021
747.5	3.2277679067831954E-021
748.5	3.2520263978980117E-021
749.5	3.2775923145428590E-021
750.5	3.3045662921202596E-021
751.5	3.3330603662150055E-021
752.5	3.3631995407981076E-021
753.5	3.3951236163160524E-021
754.5	3.4289893278152901E-021
755.5	3.4649728543663277E-021
756.5	3.5032727749566421E-021
757.5	3.5441135635025013E-021
758.5	3.5877497377181168E-021
759.5	3.6344708046389379E-021
760.5	3.6846071814347044E-021
761.5	3.7385373161882012E-021
762.5	3.7966962928163650E-021
763.5	3.8595862816880640E-021
764.5	3.9277892987754947E-021
765.5	4.0019828696508556E-021
766.5	4.0829593717868080E-021
767.5	4.1716500654641152E-021
768.5	4.2691551426853031E-021
769.5	4.3767815568350399E-021
770.5	4.4960909891889200E-021
771.5	4.6289611277812328E-021
772.5	4.7776645756401326E-021
773.5	4.9449713098040901E-021
774.5	5.1342828878711179E-021
775.5	5.3498098544166333E-021
776.5	5.5968084976169661E-021
777.5	5.8818999388412921E-021
778.5	6.2135045382594411E-021
779.5	6.6024392942121909E-021
780.5	7.0627474991929247E-021
781.5	7.6128613673727510E-021
782.5	8.2772431522376148E-021
783.5	9.0887107807223957E-021
784.5	1.0091725597110305E-020
785.5	1.1346972673100013E-020
786.5	1.2937491181794781E-020
787.5	1.4976086033347172E-020
788.5	1.7611858831396921E-020
789.5	2.1028129198280128E-020
790.5	2.5409965032538051E-020
791.5	3.0831819392441183E-020
792.5	3.6992113255274789E-020
793.5	4.2820944078610906E-020
794.5	4.6425594513460429E-020
795.5	4.6158551561187109E-020
796.5	4.2168533542437900E-020
797.5	3.6242951894987938E-020
798.5	3.0193073111383786E-020
799.5	2.4961381587471741E-020
800.5	2.0774141871060724E-020
801.5	1.7529726259905541E-020
802.5	1.5039189515412345E-020
803.5	1.3123181905497582E-020
804.5	1.1637968736199925E-020
805.5	1.0475445468353413E-020
806.5	9.5562079884690833E-021
807.5	8.8222580896782163E-021
808.5	8.2310948048182998E-021
809.5	7.7513352780566572E-021
810.5	7.3595815286989661E-021
811.5	7.0382063205341595E-021
812.5	6.7737905907061243E-021
813.5	6.5560158037865634E-021
814.5	6.3768729186018876E-021
815.5	6.2300923915964436E-021
816.5	6.1107295080034967E-021
817.5	6.0148597941232234E-021
818.5	5.9393531896957515E-021
819.5	5.8817051411196303E-021
820.5	5.8399092612898185E-021
821.5	5.8123606676965518E-021
822.5	5.7977822113352929E-021
823.5	5.7951679819819433E-021
824.5	5.8037400132851418E-021
825.5	5.8229152111685794E-021
826.5	5.8522803250894293E-021
827.5	5.8915733654317283E-021
828.5	5.9406703051566113E-021
829.5	5.9995762342345697E-021
830.5	6.0684203930027614E-021
831.5	6.1474547184606800E-021
832.5	6.2370557129359655E-021
833.5	6.3377296010969664E-021
834.5	6.4501208903101734E-021
835.5	6.5750246011229314E-021
836.5	6.7134025994131464E-021
837.5	6.8664046505993744E-021
838.5	7.0353950422936832E-021
839.5	7.2219859011398091E-021
840.5	7.4280786833494092E-021
841.5	7.6559157746697535E-021
842.5	7.9081447323023404E-021
843.5	8.1878984912208823E-021
844.5	8.4988959138038239E-021
845.5	8.8455684882175513E-021
846.5	9.2332209249557119E-021
847.5	9.6682360741270184E-021
848.5	1.0158338295408072E-020
849.5	1.0712934606587981E-020
850.5	1.1343560276025378E-020
851.5	1.2064465989148376E-020
852.5	1.2893398771287148E-020
853.5	1.3852650676732669E-020
854.5	1.4970481130265806E-020
855.5	1.6283065594302846E-020
856.5	1.7837192015525575E-020
857.5	1.9694027158907048E-020
858.5	2.1934419914345128E-020
859.5	2.4666409573589560E-020
860.5	2.8035861054984253E-020
861.5	3.2241394845014231E-020
862.5	3.7554767962962016E-020
863.5	4.4346795180320650E-020
864.5	5.3114476438108504E-020
865.5	6.4491152563731972E-020
866.5	7.9184360826454157E-020
867.5	9.7703639556337402E-020
868.5	1.1962508676798489E-019
869.5	1.4224135194610740E-019
870.5	1.5953453510479765E-019
871.5	1.6433661467604483E-019
872.5	1.5425113990210816E-019
873.5	1.3416178877604198E-019
874.5	1.1137376621002192E-019
875.5	9.0665999233672332E-020
876.5	7.3704599758163241E-020
877.5	6.0434763183877904E-020
878.5	5.0217851350136618E-020
879.5	4.2358172097493711E-020
880.5	3.6272401437124996E-020
881.5	3.1514026757561287E-020
882.5	2.7753056453221668E-020
883.5	2.4748279104985633E-020
884.5	2.2323277326262483E-020
885.5	2.0348208203712090E-020
886.5	1.8726640176866783E-020
887.5	1.7386223872996810E-020
888.5	1.6272111586692759E-020
889.5	1.5342303614543699E-020
890.5	1.4564336173280246E-020
891.5	1.3912904569552112E-020
892.5	1.3368142068622018E-020
893.5	1.2914362261520026E-020
894.5	1.2539132284628045E-020
895.5	1.2232584788305886E-020
896.5	1.1986904254734971E-020
897.5	1.1795942330014229E-020
898.5	1.1654930082473892E-020
899.5	1.1560264416833322E-020
900.5	1.1509352531373898E-020
901.5	1.1500503163506712E-020
902.5	1.1532857021169038E-020
903.5	1.1606351662972348E-020
904.5	1.1721718478730876E-020
905.5	1.1880511578791360E-020
906.5	1.2085170539308929E-020
907.5	1.2339121282781037E-020
908.5	1.2646922136240761E-020
909.5	1.3014465599640437E-020
910.5	1.3449250971490035E-020
911.5	1.3960749276364537E-020
912.5	1.4560890727372459E-020
913.5	1.5264717424938283E-020
914.5	1.6091261908596794E-020
915.5	1.7064738179889911E-020
916.5	1.8216169834847054E-020
917.5	1.9585635778531546E-020
918.5	2.1225395938531741E-020
919.5	2.3204278582173799E-020
920.5	2.5613879954824613E-020
921.5	2.8577353285511804E-020
922.5	3.2261825414306774E-020
923.5	3.6895649256648432E-020
924.5	4.2791336544249344E-020
925.5	5.0372780257546644E-020
926.5	6.0197573791526665E-020
927.5	7.2942659380778080E-020
928.5	8.9265634294366040E-020
929.5	1.0934831386053228E-019
930.5	1.3186013412703517E-019
931.5	1.5254006179749909E-019
932.5	1.6432029023858813E-019
933.5	1.6168232576654269E-019
934.5	1.4599438838024480E-019
935.5	1.2406684676144248E-019
936.5	1.0222188436301198E-019
937.5	8.3544770867731716E-020
938.5	6.8668058950641375E-020
939.5	5.7156798826188575E-020
940.5	4.8316320573825026E-020
941.5	4.1505584991015287E-020
942.5	3.6215978526770875E-020
943.5	3.2066454953441496E-020
944.5	2.8777477073021139E-020
945.5	2.6144857776195424E-020
946.5	2.4018869147113511E-020
947.5	2.2288845042028523E-020
948.5	2.0872187993917643E-020
949.5	1.9706605196845049E-020
950.5	1.8744627904185352E-020
951.5	1.7949723901290816E-020
952.5	1.7293518843809695E-020
953.5	1.6753792209571023E-020
954.5	1.6313018089734865E-020
955.5	1.5957292537002436E-020
956.5	1.5675537834376636E-020
957.5	1.5458907182726276E-020
958.5	1.5300335984721630E-020
959.5	1.5194201536441343E-020
960.5	1.5136063807036456E-020
961.5	1.5122467615476527E-020
962.5	1.5150791923441648E-020
963.5	1.5219135844031897E-020
964.5	1.5326233785658897E-020
965.5	1.5471394230902981E-020
966.5	1.5654458214729908E-020
967.5	1.5875774772921060E-020
968.5	1.6136191593441677E-020
969.5	1.6437059905023709E-020
970.5	1.6780253343778027E-020
971.5	1.7168201204020839E-020
972.5	1.7603937151859091E-020
973.5	1.8091165206803925E-020
974.5	1.8634345629001133E-020
975.5	1.9238804347691956E-020
976.5	1.9910870805239194E-020
977.5	2.0658050668164370E-020
978.5	2.1489241903172333E-020
979.5	2.2415005411482212E-020
980.5	2.3447905008273028E-020
981.5	2.4602936376472363E-020
982.5	2.5898071214175709E-020
983.5	2.7354951848498117E-020
984.5	2.8999784142354740E-020
985.5	3.0864494088880131E-020
986.5	3.2988238300575329E-020
987.5	3.5419393963046247E-020
988.5	3.8218204667208921E-020
989.5	4.1460332238472638E-020
990.5	4.5241672287297829E-020
991.5	4.9684949119365677E-020
992.5	5.4948837797211053E-020
993.5	6.1240701006984327E-020
994.5	6.8834518406976084E-020
995.5	7.8096266848067250E-020
996.5	8.9519875483685314E-020
997.5	1.0377773461020342E-019
998.5	1.2178977091052239E-019
999.5	1.4481170168141515E-019
1000.5	1.7452868886642163E-019
1001.5	2.1309522262000414E-019
1002.5	2.6293946996366405E-019
1003.5	3.2587537205724084E-019
1004.5	4.0066704297190946E-019
1005.5	4.7846604871133355E-019
1006.5	5.3907467201290930E-019
1007.5	5.5769096866002272E-019
1008.5	5.2502158757222322E-019
1009.5	4.5697301131845604E-019
1010.5	3.7870207499528712E-019
1011.5	3.0710964430258607E-019
1012.5	2.4828081820701050E-019
1013.5	2.0218330685863238E-019
1014.5	1.6666181087503494E-019
1015.5	1.3931984516690511E-019
1016.5	1.1813540742071433E-019
1017.5	1.0155688045313548E-019
1018.5	8.8436374813688324E-020
1019.5	7.7934482931465508E-020
1020.5	6.9437163463045351E-020
1021.5	6.2492394218866141E-020
1022.5	5.6764340929261286E-020
1023.5	5.2000855818063331E-020
1024.5	4.8010546332446566E-020
1025.5	4.4646555625915677E-020
1026.5	4.1795015481672064E-020
1027.5	3.9366754692081659E-020
1028.5	3.7291287581228522E-020
1029.5	3.5512411841904332E-020
1030.5	3.3984952416420420E-020
1031.5	3.2672329340755001E-020
1032.5	3.1544723800352981E-020
1033.5	3.0577682752821573E-020
1034.5	2.9751048180833232E-020
1035.5	2.9048128909367051E-020
1036.5	2.8455055342498458E-020
1037.5	2.7960273392565724E-020
1038.5	2.7554145279476514E-020
1039.5	2.7228633125297327E-020
1040.5	2.6977047289054191E-020
1041.5	2.6793845822587368E-020
1042.5	2.6674474730006379E-020
1043.5	2.6615241197933646E-020
1044.5	2.6613213857403106E-020
1045.5	2.6666145604194034E-020
1046.5	2.6772415662198187E-020
1047.5	2.6930988513774219E-020
1048.5	2.7141388111159803E-020
1049.5	2.7403686479784816E-020
1050.5	2.7718506475820453E-020
1051.5	2.8087039111350198E-020
1052.5	2.8511076557089073E-020
1053.5	2.8993062726177540E-020
1054.5	2.9536164295838127E-020
1055.5	3.0144366217207991E-020
1056.5	3.0822597305620677E-020
1057.5	3.1576893543385886E-020
1058.5	3.2414609475197755E-020
1059.5	3.3344691833815653E-020
1060.5	3.4378034736611655E-020
1061.5	3.5527943079667203E-020
1062.5	3.6810741066126656E-020
1063.5	3.8246577537363659E-020
1064.5	3.9860501017049238E-020
1065.5	4.1683908254827750E-020
1066.5	4.3756515234458113E-020
1067.5	4.6129065982198177E-020
1068.5	4.8867091983314375E-020
1069.5	5.2056177004673905E-020
1070.5	5.5809384293705629E-020
1071.5	6.0277775902363724E-020
1072.5	6.5665275738101627E-020
1073.5	7.2249362949310781E-020
1074.5	8.0408742583986746E-020
1075.5	9.0656736387711443E-020
1076.5	1.0367051706417928E-019
1077.5	1.2028100563361800E-019
1078.5	1.4132450316046320E-019
1079.5	1.6713189797835012E-019
1080.5	1.9632688959810844E-019
1081.5	2.2406326374600793E-019
1082.5	2.4181933560868658E-019
1083.5	2.4225978446208170E-019
1084.5	2.2617291024249653E-019
1085.5	2.0164926066497952E-019
1086.5	1.7681173338010631E-019
1087.5	1.5586879629593336E-019
1088.5	1.3983228725866473E-019
1089.5	1.2826012001454226E-019
1090.5	1.2032906231818303E-019
1091.5	1.1526558957529283E-019
1092.5	1.1246139032254775E-019
1093.5	1.1147365019510024E-019
1094.5	1.1199488108156449E-019
1095.5	1.1382153342585437E-019
1096.5	1.1682919136897053E-019
1097.5	1.2095504602570383E-019
1098.5	1.2618648378957248E-019
1099.5	1.3255448233153962E-019
1100.5	1.4013083011546603E-019
1101.5	1.4902857995386356E-019
1102.5	1.5940551544189731E-019
1103.5	1.7147075178671057E-019
1104.5	1.8549494221384552E-019
1105.5	2.0182496362535341E-019
1106.5	2.2090446870271433E-019
1107.5	2.4330239336581979E-019
1108.5	2.6975250548393046E-019
1109.5	3.0120852349545436E-019
1110.5	3.3892142759163982E-019
1111.5	3.8454858454362959E-019
1112.5	4.4030843226601710E-019
1113.5	5.0919960713135963E-019
1114.5	5.9530812078320884E-019
1115.5	7.0422491517619909E-019
1116.5	8.4357116242637900E-019
1117.5	1.0235294949283179E-018
1118.5	1.2569740613233442E-018
1119.5	1.5579849736642771E-018
1120.5	1.9357872081465276E-018
1121.5	2.3789163497808483E-018
1122.5	2.8275165194903115E-018
1123.5	3.1560738283832670E-018
1124.5	3.2253659843689567E-018
1125.5	3.0020446899916914E-018
1126.5	2.5938462540224786E-018
1127.5	2.1445729408764385E-018
1128.5	1.7429862933723168E-018
1129.5	1.4178360874110883E-018
1130.5	1.1663256951315047E-018
1131.5	9.7554978121652979E-019
1132.5	8.3207930517158068E-019
1133.5	7.2494069947585115E-019
1134.5	6.4599041288435034E-019
1135.5	5.8952147281226493E-019
1136.5	5.5177672370289707E-019
1137.5	5.3057225573616737E-019
1138.5	5.2507179552613690E-019
1139.5	5.3570404830421585E-019
1140.5	5.6419461923399183E-019
1141.5	6.1364117136626614E-019
1142.5	6.8842664522025532E-019
1143.5	7.9340999555951918E-019
1144.5	9.3109014625205146E-019
1145.5	1.0946247928481840E-018
1146.5	1.2565317446523804E-018
1147.5	1.3640710190741236E-018
1148.5	1.3648476641306518E-018
1149.5	1.2538135154250610E-018
1150.5	1.0784259323635105E-018
1151.5	8.9372388415110833E-019
1152.5	7.3095526110760488E-019
1153.5	5.9895513410439846E-019
1154.5	4.9554640480768320E-019
1155.5	4.1530020864170619E-019
1156.5	3.5283105116534868E-019
1157.5	3.0375225531605933E-019
1158.5	2.6473945211297143E-019
1159.5	2.3334063738981991E-019
1160.5	2.0775974115139402E-019
1161.5	1.8667735755655114E-019
1162.5	1.6911667977066516E-019
1163.5	1.5434718894216374E-019
1164.5	1.4181646880565508E-019
1165.5	1.3110204400945730E-019
1166.5	1.2187722428141958E-019
1167.5	1.1388670175579590E-019
1168.5	1.0692895689652238E-019
1169.5	1.0084344718797892E-019
1170.5	9.5501183516557150E-020
1171.5	9.0797728725945347E-020
1172.5	8.6647945279516588E-020
1173.5	8.2982018872477268E-020
1174.5	7.9742422384888103E-020
1175.5	7.6881579969219203E-020
1176.5	7.4360057827912547E-020
1177.5	7.2145155400070618E-020
1178.5	7.0209804327570788E-020
1179.5	6.8531706834087574E-020
1180.5	6.7092662844426836E-020
1181.5	6.5878048241276130E-020
1182.5	6.4876416459232506E-020
1183.5	6.4079203112053252E-020
1184.5	6.3480519230223041E-020
1185.5	6.3077023463306750E-020
1186.5	6.2867867667284980E-020
1187.5	6.2854713969003328E-020
1188.5	6.3041824956138369E-020
1189.5	6.3436232349347128E-020
1190.5	6.4047993658684398E-020
1191.5	6.4890551242088572E-020
1192.5	6.5981214288148069E-020
1193.5	6.7341792091587483E-020
1194.5	6.8999417334996022E-020
1195.5	7.0987611995275469E-020
1196.5	7.3347667470610102E-020
1197.5	7.6130436757880794E-020
1198.5	7.9398673190029382E-020
1199.5	8.3230102064581518E-020
1200.5	8.7721485428171890E-020
1201.5	9.2994046729155873E-020
1202.5	9.9200776580276409E-020
1203.5	1.0653636675613105E-019
1204.5	1.1525085125807916E-019
1205.5	1.2566852073243291E-019
1206.5	1.3821438842027970E-019
1207.5	1.5345150583236203E-019
1208.5	1.7213382281409207E-019
1209.5	1.9528099870319146E-019
1210.5	2.2428305042719949E-019
1211.5	2.6104188974121019E-019
1212.5	3.0814715726135913E-019
1213.5	3.6904689146790522E-019
1214.5	4.4806193515980844E-019
1215.5	5.4980233690090838E-019
1216.5	6.7693361474422274E-019
1217.5	8.2454047504816277E-019
1218.5	9.7078179287807528E-019
1219.5	1.0725017198767845E-018
1220.5	1.0854360166586344E-018
1221.5	1.0036049931250237E-018
1222.5	8.6565502083299111E-019
1223.5	7.1804581237847250E-019
1224.5	5.8778638137645579E-019
1225.5	4.8286479696410928E-019
1226.5	4.0174860715387712E-019
1227.5	3.4002343842999622E-019
1228.5	2.9325172084457861E-019
1229.5	2.5781831120538782E-019
1230.5	2.3100119902093643E-019
1231.5	2.1081907337550051E-019
1232.5	1.9585342612444910E-019
1233.5	1.8510147986903258E-019
1234.5	1.7786786568326413E-019
1235.5	1.7368943658191150E-019
1236.5	1.7228571834832507E-019
1237.5	1.7352894675779416E-019
1238.5	1.7742971047669448E-019
1239.5	1.8413619162450546E-019
1240.5	1.9394681573742430E-019
1241.5	2.0733793928605915E-019
1242.5	2.2501020718580452E-019
1243.5	2.4795952917138061E-019
1244.5	2.7758107548071950E-019
1245.5	3.1581611400997796E-019
1246.5	3.6534778777520041E-019
1247.5	4.2983067522519042E-019
1248.5	5.1406618059815691E-019
1249.5	6.2382778934293796E-019
1250.5	7.6453345737157646E-019
1251.5	9.3704018134565449E-019
1252.5	1.1284053129320172E-018
1253.5	1.3001159406450586E-018
1254.5	1.3916168928344125E-018
1255.5	1.3601292119593279E-018
1256.5	1.2228946853329868E-018
1257.5	1.0391558086787071E-018
1258.5	8.6038016376873755E-019
1259.5	7.1049506223392690E-019
1260.5	5.9386292964841306E-019
1261.5	5.0672744054646089E-019
1262.5	4.4360704368705380E-019
1263.5	3.9972846276621742E-019
1264.5	3.7164853448210031E-019
1265.5	3.5726129205809370E-019
1266.5	3.5567859005236917E-019
1267.5	3.6714213456008595E-019
1268.5	3.9297525731719314E-019
1269.5	4.3545839612497755E-019
1270.5	4.9728175355606873E-019
1271.5	5.7976981260629361E-019
1272.5	6.7857328704945528E-019
1273.5	7.7671888865902576E-019
1274.5	8.4176218710825294E-019
1275.5	8.4148750693858156E-019
1276.5	7.7274583316892389E-019
1277.5	6.6462227280683653E-019
1278.5	5.5086695490684638E-019
1279.5	4.5063764320617655E-019
1280.5	3.6934195922606862E-019
1281.5	3.0563234590564566E-019
1282.5	2.5616793460187115E-019
1283.5	2.1763631516869356E-019
1284.5	1.8733951683697991E-019
1285.5	1.6323265881971004E-019
1286.5	1.4380712940158965E-019
1287.5	1.2795756275130083E-019
1288.5	1.1487166423282894E-019
1289.5	1.0394781164761555E-019
1290.5	9.4735852175819940E-020
1291.5	8.6895179934990895E-020
1292.5	8.0165117323069879E-020
1293.5	7.4343903353488924E-020
1294.5	6.9273676321474328E-020
1295.5	6.4829641547730882E-020
1296.5	6.0912179235296536E-020
1297.5	5.7441034910137489E-020
1298.5	5.4350998787766975E-020
1299.5	5.1588660065587741E-020
1300.5	4.9109944950017741E-020
1301.5	4.6878231720916949E-020
1302.5	4.4862894726299629E-020
1303.5	4.3038170180163755E-020
1304.5	4.1382265556863150E-020
1305.5	3.9876654971431291E-020
1306.5	3.8505517735634131E-020
1307.5	3.7255288009803830E-020
1308.5	3.6114291317539348E-020
1309.5	3.5072449477349352E-020
1310.5	3.4121039808036795E-020
1311.5	3.3252497689212147E-020
1312.5	3.2460253993623136E-020
1313.5	3.1738600761115041E-020
1314.5	3.1082579904697525E-020
1315.5	3.0487890836457981E-020
1316.5	2.9950813755017360E-020
1317.5	2.9468146006143995E-020
1318.5	2.9037149458259889E-020
1319.5	2.8655507258183618E-020
1320.5	2.8321288674868966E-020
1321.5	2.8032921019588020E-020
1322.5	2.7789167865169377E-020
1323.5	2.7589112986636610E-020
1324.5	2.7432149620787003E-020
1325.5	2.7317974801286017E-020
1326.5	2.7246588676166304E-020
1327.5	2.7218298863211003E-020
1328.5	2.7233730052593535E-020
1329.5	2.7293839232875194E-020
1330.5	2.7399937104611110E-020
1331.5	2.7553716465669162E-020
1332.5	2.7757288616742141E-020
1333.5	2.8013229160878078E-020
1334.5	2.8324634978756499E-020
1335.5	2.8695194680702618E-020
1336.5	2.9129275506039646E-020
1337.5	2.9632030513675220E-020
1338.5	3.0209531058583011E-020
1339.5	3.0868931080101802E-020
1340.5	3.1618671784952885E-020
1341.5	3.2468738097148479E-020
1342.5	3.3430982065026859E-020
1343.5	3.4519533691839115E-020
1344.5	3.5751327017587408E-020
1345.5	3.7146779648971205E-020
1346.5	3.8730678678899612E-020
1347.5	4.0533347094228545E-020
1348.5	4.2592195381658664E-020
1349.5	4.4953807636263239E-020
1350.5	4.7676776724486238E-020
1351.5	5.0835598509937808E-020
1352.5	5.4526073686288032E-020
1353.5	5.8872862225682615E-020
1354.5	6.4040099135765221E-020
1355.5	7.0246288270523112E-020
1356.5	7.7784906683717807E-020
1357.5	8.7051790321303310E-020
1358.5	9.8577959217137953E-020
1359.5	1.1305799159296806E-019
1360.5	1.3133915550193744E-019
1361.5	1.5427446393437652E-019
1362.5	1.8222408770814439E-019
1363.5	2.1390564640725244E-019
1364.5	2.4478773310962145E-019
1365.5	2.6714635372700304E-019
1366.5	2.7490463800084909E-019
1367.5	2.6983647675177223E-019
1368.5	2.6022261634100385E-019
1369.5	2.5417242467368182E-019
1370.5	2.5643571615259596E-019
1371.5	2.6934519838939821E-019
1372.5	2.9453822091274545E-019
1373.5	3.3401182088318967E-019
1374.5	3.9043636237218779E-019
1375.5	4.6660560515020219E-019
1376.5	5.6325924389984713E-019
1377.5	6.7401991400710356E-019
1378.5	7.7820408570616899E-019
1379.5	8.4060893302906404E-019
1380.5	8.3225739637244721E-019
1381.5	7.5803755151085269E-019
1382.5	6.5156574417262347E-019
1383.5	5.4545824964679646E-019
1384.5	4.5631012986772948E-019
1385.5	3.8812634147051340E-019
1386.5	3.3939873923440038E-019
1387.5	3.0738318030815679E-019
1388.5	2.8983122612133664E-019
1389.5	2.8547182669495460E-019
1390.5	2.9394944408323258E-019
1391.5	3.1532651085988854E-019
1392.5	3.4878510713540367E-019
1393.5	3.8996048414811241E-019
1394.5	4.2760297440324951E-019
1395.5	4.4450422421751909E-019
1396.5	4.2848994584554342E-019
1397.5	3.8408145826359754E-019
1398.5	3.2747064978123688E-019
1399.5	2.7272146011343479E-019
1400.5	2.2629166894989110E-019
1401.5	1.8923308156370957E-019
1402.5	1.6034961043131487E-019
1403.5	1.3795506445788390E-019
1404.5	1.2053269253668191E-019
1405.5	1.0688968020035694E-019
1406.5	9.6136056648949663E-020
1407.5	8.7621602492189675E-020
1408.5	8.0875036606143219E-020
1409.5	7.5556273582910719E-020
1410.5	7.1421783022410524E-020
1411.5	6.8300461764769397E-020
1412.5	6.6077394257062343E-020
1413.5	6.4683493614793152E-020
1414.5	6.4089686943850258E-020
1415.5	6.4304892892816225E-020
1416.5	6.5377544492655883E-020
1417.5	6.7400885455293848E-020
1418.5	7.0522770084863756E-020
1419.5	7.4961271528346861E-020
1420.5	8.1028046082386684E-020
1421.5	8.9161940123463056E-020
1422.5	9.9975072694119785E-020
1423.5	1.1431041402926124E-019
1424.5	1.3329756167680333E-019
1425.5	1.5835613169905597E-019
1426.5	1.9099923227902017E-019
1427.5	2.3208644380566535E-019
1428.5	2.7994546263887315E-019
1429.5	3.2727417018380457E-019
1430.5	3.5973189476895823E-019
1431.5	3.6272062087565790E-019
1432.5	3.3440945187243271E-019
1433.5	2.8766844602192663E-019
1434.5	2.3782991408431722E-019
1435.5	1.9375434860236567E-019
1436.5	1.5803222405329023E-019
1437.5	1.3012923580137664E-019
1438.5	1.0856971555405344E-019
1439.5	9.1873494144039718E-020
1440.5	7.8831510814759143E-020
1441.5	6.8527421865009741E-020
1442.5	6.0286214471957312E-020
1443.5	5.3614521233217848E-020
1444.5	4.8150953335497380E-020
1445.5	4.3628909557498431E-020
1446.5	3.9849861544858525E-020
1447.5	3.6664459092528370E-020
1448.5	3.3959207591312856E-020
1449.5	3.1647045253507177E-020
1450.5	2.9660638423666723E-020
1451.5	2.7947578032072957E-020
1452.5	2.6466917104437717E-020
1453.5	2.5186666288380971E-020
1454.5	2.4081985874112724E-020
1455.5	2.3133896868513933E-020
1456.5	2.2328393121416265E-020
1457.5	2.1655880267061709E-020
1458.5	2.1110901792789041E-020
1459.5	2.0692142871879797E-020
1460.5	2.0402733017340929E-020
1461.5	2.0250903375623256E-020
1462.5	2.0251098082988139E-020
1463.5	2.0425695917357722E-020
1464.5	2.0807570216019189E-020
1465.5	2.1443792005594095E-020
1466.5	2.2400815837514767E-020
1467.5	2.3771318827613343E-020
1468.5	2.5682013256678639E-020
1469.5	2.8298925514264875E-020
1470.5	3.1818695766522258E-020
1471.5	3.6415561842291195E-020
1472.5	4.2081258185068767E-020
1473.5	4.8289191318227991E-020
1474.5	5.3610682328744504E-020
1475.5	5.5958873751034496E-020
1476.5	5.4066209678863188E-020
1477.5	4.8760757944670676E-020
1478.5	4.2104137143404268E-020
1479.5	3.5741001562099366E-020
1480.5	3.0378268410182708E-020
1481.5	2.6105533892471520E-020
1482.5	2.2768530434365002E-020
1483.5	2.0165778047780163E-020
1484.5	1.8119523553538743E-020
1485.5	1.6490967290986869E-020
1486.5	1.5176686074361079E-020
1487.5	1.4100850077204691E-020
1488.5	1.3207955138893890E-020
1489.5	1.2457151288248071E-020
1490.5	1.1818100186568983E-020
1491.5	1.1268027040543613E-020
1492.5	1.0789639294083112E-020
1493.5	1.0369655750709205E-020
1494.5	9.9977610794806008E-021
1495.5	9.6658565078046523E-021
1496.5	9.3675176454762847E-021
1497.5	9.0975982059773476E-021
1498.5	8.8519373912151420E-021
1499.5	8.6271416300581749E-021
1500.5	8.4204201689961567E-021
1501.5	8.2294600474677470E-021
1502.5	8.0523301539481978E-021
1503.5	7.8874069553209456E-021
1504.5	7.7333165246745538E-021
1505.5	7.5888889319158739E-021
1506.5	7.4531220898707224E-021
1507.5	7.3251528897382945E-021
1508.5	7.2042339986729729E-021
1509.5	7.0897150874056953E-021
1510.5	6.9810275479094199E-021
1511.5	6.8776719787337989E-021
1512.5	6.7792078790002223E-021
1513.5	6.6852451155802651E-021
1514.5	6.5954368220450134E-021
1515.5	6.5094734600804725E-021
1516.5	6.4270778296969653E-021
1517.5	6.3480008577478857E-021
1518.5	6.2720180279987644E-021
1519.5	6.1989263424745477E-021
1520.5	6.1285417247287335E-021
1521.5	6.0606967922816814E-021
1522.5	5.9952389387224648E-021
1523.5	5.9320286765891630E-021
1524.5	5.8709382006973006E-021
1525.5	5.8118501385078943E-021
1526.5	5.7546564597515559E-021
1527.5	5.6992575221153120E-021
1528.5	5.6455612335597253E-021
1529.5	5.5934823149275042E-021
1530.5	5.5429416490589510E-021
1531.5	5.4938657047460903E-021
1532.5	5.4461860256173066E-021
1533.5	5.3998387755129652E-021
1534.5	5.3547643331417786E-021
1535.5	5.3109069298402136E-021
1536.5	5.2682143251269794E-021
1537.5	5.2266375154795346E-021
1538.5	5.1861304723823228E-021
1539.5	5.1466499062256290E-021
1540.5	5.1081550530848841E-021
1541.5	5.0706074817955656E-021
1542.5	5.0339709190688000E-021
1543.5	4.9982110906761972E-021
1544.5	4.9632955769764227E-021
1545.5	4.9291936812664735E-021
1546.5	4.8958763096227062E-021
1547.5	4.8633158610544733E-021
1548.5	4.8314861269302862E-021
1549.5	4.8003621987558090E-021
1550.5	4.7699203834870464E-021
1551.5	4.7401381256531257E-021
1552.5	4.7109939356427865E-021
1553.5	4.6824673235786251E-021
1554.5	4.6545387382646140E-021
1555.5	4.6271895107466537E-021
1556.5	4.6004018020736327E-021
1557.5	4.5741585548887618E-021
1558.5	4.5484434485183639E-021
1559.5	4.5232408572584303E-021
1560.5	4.4985358115887845E-021
1561.5	4.4743139620708921E-021
1562.5	4.4505615457086921E-021
1563.5	4.4272653545727580E-021
1564.5	4.4044127065066678E-021
1565.5	4.3819914177511807E-021
1566.5	4.3599897773367802E-021
1567.5	4.3383965231085670E-021
1568.5	4.3172008192595376E-021
1569.5	4.2963922352591863E-021
1570.5	4.2759607260741093E-021
1571.5	4.2558966135861660E-021
1572.5	4.2361905691217335E-021
1573.5	4.2168335970127633E-021
1574.5	4.1978170191169610E-021
1575.5	4.1791324602302885E-021
1576.5	4.1607718343303792E-021
1577.5	4.1427273315943895E-021
1578.5	4.1249914061391994E-021
1579.5	4.1075567644359894E-021
1580.5	4.0904163543548767E-021
1581.5	4.0735633547986856E-021
1582.5	4.0569911658880275E-021
1583.5	4.0406933996626437E-021
1584.5	4.0246638712665944E-021
1585.5	4.0088965905871960E-021
1586.5	3.9933857543198345E-021
1587.5	3.9781257384327118E-021
1588.5	3.9631110910074785E-021
1589.5	3.9483365254333272E-021
1590.5	3.9337969139337231E-021
1591.5	3.9194872814063476E-021
1592.5	3.9054027995581626E-021
1593.5	3.8915387813186943E-021
1594.5	3.8778906755158012E-021
1595.5	3.8644540617991804E-021
1596.5	3.8512246457978721E-021
1597.5	3.8381982544988622E-021
1598.5	3.8253708318347596E-021
1599.5	3.8127384344692463E-021
1600.5	3.8002972277697163E-021
1601.5	3.7880434819572090E-021
1602.5	3.7759735684242976E-021
1603.5	3.7640839562122198E-021
1604.5	3.7523712086390118E-021
1605.5	3.7408319800709536E-021
1606.5	3.7294630128300482E-021
1607.5	3.7182611342307042E-021
1608.5	3.7072232537392004E-021
1609.5	3.6963463602498509E-021
1610.5	3.6856275194721764E-021
1611.5	3.6750638714236861E-021
1612.5	3.6646526280231902E-021
1613.5	3.6543910707798269E-021
1614.5	3.6442765485732984E-021
1615.5	3.6343064755210171E-021
1616.5	3.6244783289281019E-021
1617.5	3.6147896473164178E-021
1618.5	3.6052380285290210E-021
1619.5	3.5958211279065687E-021
1620.5	3.5865366565324698E-021
1621.5	3.5773823795436680E-021
1622.5	3.5683561145041597E-021
1623.5	3.5594557298384644E-021
1624.5	3.5506791433224347E-021
1625.5	3.5420243206288917E-021
1626.5	3.5334892739257445E-021
1627.5	3.5250720605243301E-021
1628.5	3.5167707815758325E-021
1629.5	3.5085835808137678E-021
1630.5	3.5005086433405807E-021
1631.5	3.4925441944565444E-021
1632.5	3.4846884985291810E-021
1633.5	3.4769398579015669E-021
1634.5	3.4692966118379173E-021
1635.5	3.4617571355049559E-021
1636.5	3.4543198389876159E-021
1637.5	3.4469831663377088E-021
1638.5	3.4397455946542467E-021
1639.5	3.4326056331941763E-021
1640.5	3.4255618225123314E-021
1641.5	3.4186127336294528E-021
1642.5	3.4117569672272203E-021
1643.5	3.4049931528692193E-021
1644.5	3.3983199482468873E-021
1645.5	3.3917360384494772E-021
1646.5	3.3852401352571218E-021
1647.5	3.3788309764561534E-021
1648.5	3.3725073251758382E-021
1649.5	3.3662679692457364E-021
1650.5	3.3601117205729172E-021
1651.5	3.3540374145383357E-021
1652.5	3.3480439094116293E-021
1653.5	3.3421300857837034E-021
1654.5	3.3362948460164565E-021
1655.5	3.3305371137090222E-021
1656.5	3.3248558331799643E-021
1657.5	3.3192499689648362E-021
1658.5	3.3137185053285842E-021
1659.5	3.3082604457922705E-021
1660.5	3.3028748126736156E-021
1661.5	3.2975606466408871E-021
1662.5	3.2923170062796816E-021
1663.5	3.2871429676721482E-021
1664.5	3.2820376239882350E-021
1665.5	3.2770000850885695E-021
1666.5	3.2720294771385537E-021
1667.5	3.2671249422333185E-021
1668.5	3.2622856380331805E-021
1669.5	3.2575107374092355E-021
1670.5	3.2527994280987729E-021
1671.5	3.2481509123701824E-021
1672.5	3.2435644066970492E-021
1673.5	3.2390391414411293E-021
1674.5	3.2345743605439372E-021
1675.5	3.2301693212266507E-021
1676.5	3.2258232936980891E-021
1677.5	3.2215355608704853E-021
1678.5	3.2173054180828289E-021
1679.5	3.2131321728315251E-021
1680.5	3.2090151445081519E-021
1681.5	3.2049536641440952E-021
1682.5	3.2009470741618354E-021
1683.5	3.1969947281327077E-021
1684.5	3.1930959905409006E-021
1685.5	3.1892502365535469E-021
1686.5	3.1854568517966813E-021
1687.5	3.1817152321369189E-021
1688.5	3.1780247834686569E-021
1689.5	3.1743849215066655E-021
1690.5	3.1707950715838690E-021
1691.5	3.1672546684542034E-021
1692.5	3.1637631561003691E-021
1693.5	3.1603199875463559E-021
1694.5	3.1569246246745915E-021
1695.5	3.1535765380475730E-021
1696.5	3.1502752067338779E-021
1697.5	3.1470201181383928E-021
1698.5	3.1438107678366622E-021
1699.5	3.1406466594132435E-021
1700.5	3.1375273043039302E-021
1701.5	3.1344522216417596E-021
1702.5	3.1314209381066876E-021
1703.5	3.1284329877788214E-021
1704.5	3.1254879119951235E-021
1705.5	3.1225852592094852E-021
1706.5	3.1197245848560752E-021
1707.5	3.1169054512158657E-021
1708.5	3.1141274272862753E-021
1709.5	3.1113900886538066E-021
1710.5	3.1086930173696263E-021
1711.5	3.1060358018279988E-021
1712.5	3.1034180366474864E-021
1713.5	3.1008393225548631E-021
1714.5	3.0982992662716464E-021
1715.5	3.0957974804031925E-021
1716.5	3.0933335833302870E-021
1717.5	3.0909071991031538E-021
1718.5	3.0885179573378292E-021
1719.5	3.0861654931148367E-021
1720.5	3.0838494468801010E-021
1721.5	3.0815694643480378E-021
1722.5	3.0793251964067837E-021
1723.5	3.0771162990254795E-021
1724.5	3.0749424331635814E-021
1725.5	3.0728032646821375E-021
1726.5	3.0706984642569724E-021
1727.5	3.0686277072937509E-021
1728.5	3.0665906738448518E-021
1729.5	3.0645870485280194E-021
1730.5	3.0626165204467464E-021
1731.5	3.0606787831123431E-021
1732.5	3.0587735343676471E-021
1733.5	3.0569004763123420E-021
1734.5	3.0550593152298402E-021
1735.5	3.0532497615156851E-021
1736.5	3.0514715296074520E-021
1737.5	3.0497243379160946E-021
1738.5	3.0480079087587071E-021
1739.5	3.0463219682926739E-021
1740.5	3.0446662464511659E-021
1741.5	3.0430404768799541E-021
1742.5	3.0414443968755067E-021
1743.5	3.0398777473243457E-021
1744.5	3.0383402726436227E-021
1745.5	3.0368317207228942E-021
1746.5	3.0353518428670577E-021
1747.5	3.0339003937404436E-021
1748.5	3.0324771313120038E-021
1749.5	3.0310818168015915E-021
1750.5	3.0297142146273117E-021
1751.5	3.0283740923539013E-021
1752.5	3.0270612206421225E-021
1753.5	3.0257753731991511E-021
1754.5	3.0245163267299310E-021
1755.5	3.0232838608894680E-021
1756.5	3.0220777582360588E-021
1757.5	3.0208978041854102E-021
1758.5	3.0197437869656516E-021
1759.5	3.0186154975732036E-021
1760.5	3.0175127297294964E-021
1761.5	3.0164352798384961E-021
1762.5	3.0153829469450650E-021
1763.5	3.0143555326940801E-021
1764.5	3.0133528412903435E-021
1765.5	3.0123746794592385E-021
1766.5	3.0114208564081168E-021
1767.5	3.0104911837884190E-021
1768.5	3.0095854756584957E-021
1769.5	3.0087035484471066E-021
1770.5	3.0078452209176143E-021
1771.5	3.0070103141328248E-021
1772.5	3.0061986514204743E-021
1773.5	3.0054100583393543E-021
1774.5	3.0046443626460560E-021
1775.5	3.0039013942623034E-021
1776.5	3.0031809852429049E-021
1777.5	3.0024829697442653E-021
1778.5	3.0018071839934675E-021
1779.5	3.0011534662579225E-021
1780.5	3.0005216568155435E-021
1781.5	2.9999115979254731E-021
1782.5	2.9993231337993184E-021
1783.5	2.9987561105728952E-021
1784.5	2.9982103762784876E-021
1785.5	2.9976857808175796E-021
1786.5	2.9971821759340742E-021
1787.5	2.9966994151879852E-021
1788.5	2.9962373539295836E-021
1789.5	2.9957958492739925E-021
1790.5	2.9953747600762368E-021
1791.5	2.9949739469067076E-021
1792.5	2.9945932720270601E-021
1793.5	2.9942325993665325E-021
1794.5	2.9938917944986543E-021
1795.5	2.9935707246183743E-021
1796.5	2.9932692585195589E-021
1797.5	2.9929872665728924E-021
1798.5	2.9927246207041373E-021
1799.5	2.9924811943727728E-021
1800.5	2.9922568625509852E-021
1801.5	2.9920515017030230E-021
1802.5	2.9918649897648877E-021
1803.5	2.9916972061243699E-021
1804.5	2.9915480316014187E-021
1805.5	2.9914173484288367E-021
1806.5	2.9913050402332936E-021
1807.5	2.9912109920166596E-021
1808.5	2.9911350901376401E-021
1809.5	2.9910772222937149E-021
1810.5	2.9910372775033811E-021
1811.5	2.9910151460886717E-021
1812.5	2.9910107196579739E-021
1813.5	2.9910238910891211E-021
1814.5	2.9910545545127552E-021
1815.5	2.9911026052959685E-021
1816.5	2.9911679400262002E-021
1817.5	2.9912504564953972E-021
1818.5	2.9913500536844282E-021
1819.5	2.9914666317477468E-021
1820.5	2.9916000919983017E-021
1821.5	2.9917503368926831E-021
1822.5	2.9919172700165115E-021
1823.5	2.9921007960700524E-021
1824.5	2.9923008208540587E-021
1825.5	2.9925172512558417E-021
1826.5	2.9927499952355570E-021
1827.5	2.9929989618127051E-021
1828.5	2.9932640610528430E-021
1829.5	2.9935452040545097E-021
1830.5	2.9938423029363444E-021
1831.5	2.9941552708244111E-021
1832.5	2.9944840218397258E-021
1833.5	2.9948284710859600E-021
1834.5	2.9951885346373479E-021
1835.5	2.9955641295267756E-021
1836.5	2.9959551737340525E-021
1837.5	2.9963615861743562E-021
1838.5	2.9967832866868680E-021
1839.5	2.9972201960235669E-021
1840.5	2.9976722358381994E-021
1841.5	2.9981393286754225E-021
1842.5	2.9986213979600975E-021
1843.5	2.9991183679867571E-021
1844.5	2.9996301639092270E-021
1845.5	3.0001567117304002E-021
1846.5	3.0006979382921690E-021
1847.5	3.0012537712655065E-021
1848.5	3.0018241391406883E-021
1849.5	3.0024089712176748E-021
1850.5	3.0030081975966216E-021
1851.5	3.0036217491685364E-021
1852.5	3.0042495576060778E-021
1853.5	3.0048915553544803E-021
1854.5	3.0055476756226195E-021
1855.5	3.0062178523742087E-021
1856.5	3.0069020203191164E-021
1857.5	3.0076001149048241E-021
1858.5	3.0083120723079942E-021
1859.5	3.0090378294261689E-021
1860.5	3.0097773238695898E-021
1861.5	3.0105304939531317E-021
1862.5	3.0112972786883502E-021
1863.5	3.0120776177756585E-021
1864.5	3.0128714515965971E-021
1865.5	3.0136787212062282E-021
1866.5	3.0144993683256337E-021
1867.5	3.0153333353345233E-021
1868.5	3.0161805652639403E-021
1869.5	3.0170410017890837E-021
1870.5	3.0179145892222199E-021
1871.5	3.0188012725056998E-021
1872.5	3.0197009972050839E-021
1873.5	3.0206137095023411E-021
1874.5	3.0215393561891685E-021
1875.5	3.0224778846603920E-021
1876.5	3.0234292429074554E-021
1877.5	3.0243933795120156E-021
1878.5	3.0253702436396138E-021
1879.5	3.0263597850334353E-021
1880.5	3.0273619540081715E-021
1881.5	3.0283767014439442E-021
1882.5	3.0294039787803309E-021
1883.5	3.0304437380104698E-021
1884.5	3.0314959316752411E-021
1885.5	3.0325605128575298E-021
1886.5	3.0336374351765717E-021
1887.5	3.0347266527823727E-021
1888.5	3.0358281203502089E-021
1889.5	3.0369417930751964E-021
1890.5	3.0380676266669357E-021
1891.5	3.0392055773442375E-021
1892.5	3.0403556018299096E-021
1893.5	3.0415176573456178E-021
1894.5	3.0426917016068225E-021
1895.5	3.0438776928177773E-021
1896.5	3.0450755896665913E-021
1897.5	3.0462853513203713E-021
1898.5	3.0475069374204197E-021
1899.5	3.0487403080774930E-021
1900.5	3.0499854238671377E-021
1901.5	3.0512422458250750E-021
1902.5	3.0525107354426551E-021
1903.5	3.0537908546623712E-021
1904.5	3.0550825658734273E-021
1905.5	3.0563858319073759E-021
1906.5	3.0577006160338037E-021
1907.5	3.0590268819560757E-021
1908.5	3.0603645938071465E-021
1909.5	3.0617137161454103E-021
1910.5	3.0630742139506172E-021
1911.5	3.0644460526198417E-021
1912.5	3.0658291979634999E-021
1913.5	3.0672236162014252E-021
1914.5	3.0686292739589901E-021
1915.5	3.0700461382632793E-021
1916.5	3.0714741765393180E-021
1917.5	3.0729133566063432E-021
1918.5	3.0743636466741303E-021
1919.5	3.0758250153393584E-021
1920.5	3.0772974315820315E-021
1921.5	3.0787808647619444E-021
1922.5	3.0802752846151875E-021
1923.5	3.0817806612507100E-021
1924.5	3.0832969651469132E-021
1925.5	3.0848241671482976E-021
1926.5	3.0863622384621532E-021
1927.5	3.0879111506552817E-021
1928.5	3.0894708756507786E-021
1929.5	3.0910413857248429E-021
1930.5	3.0926226535036252E-021
1931.5	3.0942146519601359E-021
1932.5	3.0958173544111722E-021
1933.5	3.0974307345142903E-021
1934.5	3.0990547662648256E-021
1935.5	3.1006894239929386E-021
1936.5	3.1023346823607050E-021
1937.5	3.1039905163592440E-021
1938.5	3.1056569013058784E-021
1939.5	3.1073338128413315E-021
1940.5	3.1090212269269697E-021
1941.5	3.1107191198420582E-021
1942.5	3.1124274681810811E-021
1943.5	3.1141462488510710E-021
1944.5	3.1158754390689781E-021
1945.5	3.1176150163590840E-021
1946.5	3.1193649585504366E-021
1947.5	3.1211252437743164E-021
1948.5	3.1228958504617456E-021
1949.5	3.1246767573410208E-021
1950.5	3.1264679434352744E-021
1951.5	3.1282693880600763E-021
1952.5	3.1300810708210571E-021
1953.5	3.1319029716115625E-021
1954.5	3.1337350706103452E-021
1955.5	3.1355773482792736E-021
1956.5	3.1374297853610772E-021
1957.5	3.1392923628771207E-021
1958.5	3.1411650621252016E-021
1959.5	3.1430478646773802E-021
1960.5	3.1449407523778320E-021
1961.5	3.1468437073407271E-021
1962.5	3.1487567119481492E-021
1963.5	3.1506797488480172E-021
1964.5	3.1526128009520524E-021
1965.5	3.1545558514337655E-021
1966.5	3.1565088837264653E-021
1967.5	3.1584718815212937E-021
1968.5	3.1604448287652911E-021
1969.5	3.1624277096594793E-021
1970.5	3.1644205086569664E-021
1971.5	3.1664232104610873E-021
1972.5	3.1684358000235546E-021
1973.5	3.1704582625426385E-021
1974.5	3.1724905834613721E-021
1975.5	3.1745327484657701E-021
1976.5	3.1765847434830822E-021
1977.5	3.1786465546800572E-021
1978.5	3.1807181684612351E-021
1979.5	3.1827995714672599E-021
1980.5	3.1848907505732116E-021
1981.5	3.1869916928869604E-021
1982.5	3.1891023857475424E-021
1983.5	3.1912228167235517E-021
1984.5	3.1933529736115606E-021
1985.5	3.1954928444345501E-021
1986.5	3.1976424174403686E-021
1987.5	3.1998016811002005E-021
1988.5	3.2019706241070697E-021
1989.5	3.2041492353743395E-021
1990.5	3.2063375040342547E-021
1991.5	3.2085354194364855E-021
1992.5	3.2107429711466951E-021
1993.5	3.2129601489451312E-021
1994.5	3.2151869428252267E-021
1995.5	3.2174233429922166E-021
1996.5	3.2196693398617890E-021
1997.5	3.2219249240587304E-021
1998.5	3.2241900864156051E-021
1999.5	3.2264648179714437E-021
[truncated: 1,000 more rows]
