# Supplementary material for: Modeling Radiative Efficiency across Fluorinated Molecules: Bridging Chemistry and Climate Policy for Global Warming Potential Estimations
Source: Environ Sci Technol. 2026 Feb 16;60(8):6188–202. doi: 10.1021/acs.est.5c16501 (PMC12961741; doi:10.1021/acs.est.5c16501)
Supplement: Supplementary file 1 [file es5c16501_si_001.zip › Supporting.Information/CFM2025.Table1/HFAlcohols/Trifluoropropan-1-ol/cross-section_3.dat]

0.5	1.3822988144780040E-021
1.5	1.4012527266485555E-021
2.5	1.4213506590299312E-021
3.5	1.4427052878938118E-021
4.5	1.4654439233891845E-021
5.5	1.4897108541499281E-021
6.5	1.5156701401943328E-021
7.5	1.5435089542033689E-021
8.5	1.5734415969381605E-021
9.5	1.6057143457009007E-021
10.5	1.6406113377964057E-021
11.5	1.6784617472386735E-021
12.5	1.7196485870331237E-021
13.5	1.7646195675656696E-021
14.5	1.8139005727478615E-021
15.5	1.8681124919733995E-021
16.5	1.9279923851601675E-021
17.5	1.9944202852162001E-021
18.5	2.0684533932345557E-021
19.5	2.1513700489595763E-021
20.5	2.2447267392516687E-021
21.5	2.3504326535343021E-021
22.5	2.4708480755609880E-021
23.5	2.6089154661734166E-021
24.5	2.7683358176427444E-021
25.5	2.9538083081531141E-021
26.5	3.1713592867123663E-021
27.5	3.4287983784567799E-021
28.5	3.7363566741997360E-021
29.5	4.1075865711501239E-021
30.5	4.5606365000704292E-021
31.5	5.1200550015921818E-021
32.5	5.8193140632928748E-021
33.5	6.7042208280320560E-021
34.5	7.8371521807035751E-021
35.5	9.3011521117543180E-021
36.5	1.1200226023119613E-020
37.5	1.3645129477857557E-020
38.5	1.6699202189062182E-020
39.5	2.0242024614506352E-020
40.5	2.3744236915562790E-020
41.5	2.6164286213780733E-020
42.5	2.6439828693229157E-020
43.5	2.4435130190729745E-020
44.5	2.1084754393741535E-020
45.5	1.7504570371123844E-020
46.5	1.4340409078791222E-020
47.5	1.1781639335726826E-020
48.5	9.7898729990321602E-021
49.5	8.2579941636626343E-021
50.5	7.0784546131724743E-021
51.5	6.1633883832089819E-021
52.5	5.4462075140882669E-021
53.5	4.8778709263742987E-021
54.5	4.4225436623462563E-021
55.5	4.0539831307606866E-021
56.5	3.7528324398628335E-021
57.5	3.5046756925756544E-021
58.5	3.2986620082231505E-021
59.5	3.1265346377804602E-021
60.5	2.9819433620830980E-021
61.5	2.8599540294098344E-021
62.5	2.7566955837389107E-021
63.5	2.6691035599354934E-021
64.5	2.5947318113919229E-021
65.5	2.5316129437005668E-021
66.5	2.4781538537722302E-021
67.5	2.4330568218266096E-021
68.5	2.3952593865582224E-021
69.5	2.3638881618943770E-021
70.5	2.3382231011952262E-021
71.5	2.3176696649205867E-021
72.5	2.3017370240479464E-021
73.5	2.2900209173617173E-021
74.5	2.2821901330936336E-021
75.5	2.2779758434467562E-021
76.5	2.2771632114606745E-021
77.5	2.2795848325113805E-021
78.5	2.2851156809572969E-021
79.5	2.2936693156851485E-021
80.5	2.3051951635711962E-021
81.5	2.3196767523195476E-021
82.5	2.3371308076744494E-021
83.5	2.3576071676796197E-021
84.5	2.3811895009754113E-021
85.5	2.4079968492661859E-021
86.5	2.4381860481143076E-021
87.5	2.4719551172365304E-021
88.5	2.5095477538439082E-021
89.5	2.5512591130735990E-021
90.5	2.5974431217096497E-021
91.5	2.6485216497211209E-021
92.5	2.7049959647060177E-021
93.5	2.7674610253171834E-021
94.5	2.8366233424389349E-021
95.5	2.9133233669720831E-021
96.5	2.9985636726285439E-021
97.5	3.0935446224363253E-021
98.5	3.1997097835323157E-021
99.5	3.3188041510157055E-021
100.5	3.4529493524603740E-021
101.5	3.6047415686364897E-021
102.5	3.7773801279606268E-021
103.5	3.9748379171984040E-021
104.5	4.2020893550647655E-021
105.5	4.4654183814307960E-021
106.5	4.7728387410264250E-021
107.5	5.1346732846679417E-021
108.5	5.5643602079537238E-021
109.5	6.0795849298656016E-021
110.5	6.7038798058949220E-021
111.5	7.4688914861794741E-021
112.5	8.4175803297179094E-021
113.5	9.6086514343009372E-021
114.5	1.1122397686123228E-020
115.5	1.3067488599380508E-020
116.5	1.5586043379965583E-020
117.5	1.8848078766184915E-020
118.5	2.3011271345581406E-020
119.5	2.8094700552963523E-020
120.5	3.3703945152751363E-020
121.5	3.8687803619331524E-020
122.5	4.1262048594767951E-020
123.5	4.0200266399779885E-020
124.5	3.6048750818945287E-020
125.5	3.0553672704205404E-020
126.5	2.5204997256657558E-020
127.5	2.0682335012822678E-020
128.5	1.7097922726766829E-020
129.5	1.4329616148220659E-020
130.5	1.2204278647883261E-020
131.5	1.0566192301038086E-020
132.5	9.2929533187940007E-021
133.5	8.2931827367287876E-021
134.5	7.4999089248013592E-021
135.5	6.8641961084180939E-021
136.5	6.3501223679196240E-021
137.5	5.9310972477387656E-021
138.5	5.5872377141920844E-021
139.5	5.3035155352946531E-021
140.5	5.0684488693443129E-021
141.5	4.8731732427775710E-021
142.5	4.7107766131596233E-021
143.5	4.5758189892770932E-021
144.5	4.4639819324813112E-021
145.5	4.3718102493600962E-021
146.5	4.2965197404753166E-021
147.5	4.2358527415913580E-021
148.5	4.1879685833018436E-021
149.5	4.1513598108935599E-021
150.5	4.1247875892651845E-021
151.5	4.1072315289173847E-021
152.5	4.0978504505406690E-021
153.5	4.0959515207271553E-021
154.5	4.1009658505802504E-021
155.5	4.1124291282561041E-021
156.5	4.1299662079971292E-021
157.5	4.1532788383579519E-021
158.5	4.1821359065790818E-021
159.5	4.2163657224818460E-021
160.5	4.2558499767281156E-021
161.5	4.3005190940989362E-021
162.5	4.3503487693595260E-021
163.5	4.4053575262715603E-021
164.5	4.4656051830998907E-021
165.5	4.5311921433563550E-021
166.5	4.6022594607111194E-021
167.5	4.6789896537262705E-021
168.5	4.7616082707761689E-021
169.5	4.8503862294826584E-021
170.5	4.9456429793902613E-021
171.5	5.0477505626117876E-021
172.5	5.1571386760374348E-021
173.5	5.2743008718283108E-021
174.5	5.3998020719716136E-021
175.5	5.5342876196948943E-021
176.5	5.6784941480774724E-021
177.5	5.8332626175310035E-021
178.5	5.9995539631983863E-021
179.5	6.1784679063227332E-021
180.5	6.3712656276663008E-021
181.5	6.5793971860094443E-021
182.5	6.8045348039680361E-021
183.5	7.0486134549471999E-021
184.5	7.3138805937857147E-021
185.5	7.6029574137196441E-021
186.5	7.9189147312104919E-021
187.5	8.2653675644943619E-021
188.5	8.6465937754100637E-021
189.5	9.0676839210165123E-021
190.5	9.5347319039401857E-021
191.5	1.0055079396661438E-020
192.5	1.0637631751448327E-020
193.5	1.1293269792360038E-020
194.5	1.2035391404832767E-020
195.5	1.2880630512783922E-020
196.5	1.3849820839428483E-020
197.5	1.4969300744155439E-020
198.5	1.6272697815096732E-020
199.5	1.7803394214614676E-020
200.5	1.9617965088248590E-020
201.5	2.1791014342720426E-020
202.5	2.4422016559400391E-020
203.5	2.7645011835401194E-020
204.5	3.1642246904400140E-020
205.5	3.6662914265403356E-020
206.5	4.3047365683806718E-020
207.5	5.1253681115833119E-020
208.5	6.1872209941282039E-020
209.5	7.5582760344371654E-020
210.5	9.2937807115913589E-020
211.5	1.1374289001947646E-019
212.5	1.3583461477214488E-019
213.5	1.5389998133092478E-019
214.5	1.6088482017048682E-019
215.5	1.5341390007595108E-019
216.5	1.3526749010522389E-019
217.5	1.1352172200196856E-019
218.5	9.3289165217182701E-020
219.5	7.6566063921143100E-020
220.5	6.3471036050957492E-020
221.5	5.3432180537251596E-020
222.5	4.5772954639200762E-020
223.5	3.9912438083948262E-020
224.5	3.5402105676198724E-020
225.5	3.1909678788272661E-020
226.5	2.9192477117869797E-020
227.5	2.7073534679301557E-020
228.5	2.5423227085921411E-020
229.5	2.4145934864166005E-020
230.5	2.3170581123164240E-020
231.5	2.2443964104820218E-020
232.5	2.1926054567096429E-020
233.5	2.1586663242212618E-020
234.5	2.1403064650679409E-020
235.5	2.1358292771095259E-020
236.5	2.1439913432967045E-020
237.5	2.1639139377725823E-020
238.5	2.1950195623249132E-020
239.5	2.2369871378752877E-020
240.5	2.2897214606644062E-020
241.5	2.3533339330153765E-020
242.5	2.4281325907211175E-020
243.5	2.5146202073455685E-020
244.5	2.6134998536465029E-020
245.5	2.7256877959382241E-020
246.5	2.8523340833280233E-020
247.5	2.9948516455519068E-020
248.5	3.1549552441793054E-020
249.5	3.3347122377818185E-020
250.5	3.5366078936818958E-020
251.5	3.7636289796860265E-020
252.5	4.0193707002658319E-020
253.5	4.3081738453049192E-020
254.5	4.6353014993023338E-020
255.5	5.0071681099622581E-020
256.5	5.4316385700836304E-020
257.5	5.9184218654267828E-020
258.5	6.4795937363662811E-020
259.5	7.1302971170992334E-020
260.5	7.8896899848104312E-020
261.5	8.7822408469814750E-020
262.5	9.8395170725365594E-020
263.5	1.1102677217324829E-019
264.5	1.2625973997228712E-019
265.5	1.4481708621040552E-019
266.5	1.6767252056521469E-019
267.5	1.9614936096376135E-019
268.5	2.3205686293335158E-019
269.5	2.7786784950696859E-019
270.5	3.3691833591245964E-019
271.5	4.1353369787705005E-019
272.5	5.1277390744308689E-019
273.5	6.3899161647941916E-019
274.5	7.9156620552046979E-019
275.5	9.5615256533964880E-019
276.5	1.0952404511578808E-018
277.5	1.1559044678585113E-018
278.5	1.1085109860592132E-018
279.5	9.7685210748330166E-019
280.5	8.1356184095681922E-019
281.5	6.5908425985138898E-019
282.5	5.3021930239879287E-019
283.5	4.2872196108511991E-019
284.5	3.5055978417229866E-019
285.5	2.9066901221174769E-019
286.5	2.4463787756723701E-019
287.5	2.0905120851562880E-019
288.5	1.8139064148656322E-019
289.5	1.5984036203857813E-019
290.5	1.4311056008561847E-019
291.5	1.3030401040502155E-019
292.5	1.2082429368249749E-019
293.5	1.1431824682271991E-019
294.5	1.1064539196391699E-019
295.5	1.0986730321363281E-019
296.5	1.1224565527972843E-019
297.5	1.1822118209533264E-019
298.5	1.2830086242533964E-019
299.5	1.4268781922439747E-019
300.5	1.6039491105342890E-019
301.5	1.7786106177912596E-019
302.5	1.8852126663468494E-019
303.5	1.8617050862317265E-019
304.5	1.7060263569166645E-019
305.5	1.4777920171710639E-019
306.5	1.2425575834761627E-019
307.5	1.0362368196708066E-019
308.5	8.6829111424023576E-020
309.5	7.3554850009470586E-020
310.5	6.3125831095764941E-020
311.5	5.4885626182384731E-020
312.5	4.8302391007255864E-020
313.5	4.2973219249929744E-020
314.5	3.8600306306425590E-020
315.5	3.4964718239150626E-020
316.5	3.1904857639946203E-020
317.5	2.9300405954005149E-020
318.5	2.7060793352676598E-020
319.5	2.5117029542155200E-020
320.5	2.3415924776489786E-020
321.5	2.1915982924060772E-020
322.5	2.0584459817027536E-020
323.5	1.9395236071812468E-020
324.5	1.8327262915072607E-020
325.5	1.7363414582243267E-020
326.5	1.6489631961905938E-020
327.5	1.5694276970908739E-020
328.5	1.4967640958984257E-020
329.5	1.4301566841302632E-020
330.5	1.3689156042913899E-020
331.5	1.3124539314035667E-020
332.5	1.2602696113837124E-020
333.5	1.2119311286136785E-020
334.5	1.1670660653889903E-020
335.5	1.1253519276132039E-020
336.5	1.0865087673125907E-020
337.5	1.0502932495154065E-020
338.5	1.0164939003216815E-020
339.5	9.8492734300795335E-021
340.5	9.5543538615674477E-021
341.5	9.2788287723470705E-021
342.5	9.0215628135112398E-021
343.5	8.7816299271522575E-021
344.5	8.5583144084215825E-021
345.5	8.3511212153457258E-021
346.5	8.1597977323404607E-021
347.5	7.9843704538191004E-021
348.5	7.8252018507030728E-021
349.5	7.6830752582765384E-021
350.5	7.5593192638057088E-021
351.5	7.4559879761262060E-021
352.5	7.3761193809850708E-021
353.5	7.3240984093677164E-021
354.5	7.3061459723504921E-021
355.5	7.3309142825963224E-021
356.5	7.4100202595607968E-021
357.5	7.5579101540613914E-021
358.5	7.7893358627337010E-021
359.5	8.1105059238375996E-021
360.5	8.4979745403257000E-021
361.5	8.8668504066727577E-021
362.5	9.0646548093215901E-021
363.5	8.9550891597898300E-021
364.5	8.5451538769877632E-021
365.5	7.9775068625156742E-021
366.5	7.4002522671310113E-021
367.5	6.8916765811014984E-021
368.5	6.4711387976677917E-021
369.5	6.1306644698740062E-021
370.5	5.8548496301748419E-021
371.5	5.6289583072141490E-021
372.5	5.4411305587623380E-021
373.5	5.2824143727252330E-021
374.5	5.1462090665610626E-021
375.5	5.0276713496445574E-021
376.5	4.9232322640334857E-021
377.5	4.8302385416536033E-021
378.5	4.7466957594137130E-021
379.5	4.6710867254666359E-021
380.5	4.6022432396438470E-021
381.5	4.5392551334675385E-021
382.5	4.4814052592253234E-021
383.5	4.4281225955415980E-021
384.5	4.3789480836138643E-021
385.5	4.3335094850649693E-021
386.5	4.2915026935522009E-021
387.5	4.2526777091632108E-021
388.5	4.2168280158008083E-021
389.5	4.1837824673481495E-021
390.5	4.1533990420389372E-021
391.5	4.1255600019529204E-021
392.5	4.1001681198976463E-021
393.5	4.0771437252648980E-021
394.5	4.0564223847002039E-021
395.5	4.0379530800632412E-021
396.5	4.0216967803244238E-021
397.5	4.0076253293065094E-021
398.5	3.9957205900365433E-021
399.5	3.9859738006872033E-021
400.5	3.9783851079140952E-021
401.5	3.9729632517399696E-021
402.5	3.9697253826537685E-021
403.5	3.9686969967621346E-021
404.5	3.9699119790093460E-021
405.5	3.9734127479359425E-021
406.5	3.9792504983801211E-021
407.5	3.9874855410978982E-021
408.5	3.9981877406144986E-021
409.5	4.0114370548244896E-021
410.5	4.0273241820214510E-021
411.5	4.0459513232397897E-021
412.5	4.0674330701078533E-021
413.5	4.0918974309193464E-021
414.5	4.1194870104087691E-021
415.5	4.1503603618543125E-021
416.5	4.1846935337271840E-021
417.5	4.2226818372753269E-021
418.5	4.2645418663086925E-021
419.5	4.3105138062069331E-021
420.5	4.3608640759987827E-021
421.5	4.4158883555110996E-021
422.5	4.4759150593572002E-021
423.5	4.5413093313062664E-021
424.5	4.6124776468188071E-021
425.5	4.6898731288391253E-021
426.5	4.7740017030515854E-021
427.5	4.8654292446799417E-021
428.5	4.9647899007462844E-021
429.5	5.0727958110540420E-021
430.5	5.1902485000101420E-021
431.5	5.3180522723308527E-021
432.5	5.4572300220378856E-021
433.5	5.6089419603320267E-021
434.5	5.7745078897046455E-021
435.5	5.9554338066543268E-021
436.5	6.1534438137966830E-021
437.5	6.3705185776366039E-021
438.5	6.6089418992308183E-021
439.5	6.8713573964316727E-021
440.5	7.1608378626226968E-021
441.5	7.4809706150603452E-021
442.5	7.8359631417391161E-021
443.5	8.2307746909799310E-021
444.5	8.6712812524061425E-021
445.5	9.1644838362207991E-021
446.5	9.7187733346700560E-021
447.5	1.0344269928684495E-020
448.5	1.1053261543369834E-020
449.5	1.1860775080980824E-020
450.5	1.2785327287841427E-020
451.5	1.3849920958159026E-020
452.5	1.5083379459229427E-020
453.5	1.6522152345186534E-020
454.5	1.8212783164499232E-020
455.5	2.0215316333811697E-020
456.5	2.2608045691998181E-020
457.5	2.5494189393015480E-020
458.5	2.9011331135177990E-020
459.5	3.3344800142437260E-020
460.5	3.8746516284086783E-020
461.5	4.5560949377952654E-020
462.5	5.4258892826475571E-020
463.5	6.5475259268282412E-020
464.5	8.0032405889918115E-020
465.5	9.8889667682033828E-020
466.5	1.2286408789096964E-019
467.5	1.5180954050311788E-019
468.5	1.8294472622411786E-019
469.5	2.0908347610456049E-019
470.5	2.2019814924167958E-019
471.5	2.1082281120219439E-019
472.5	1.8562470752203719E-019
473.5	1.5459026867595257E-019
474.5	1.2530433180080502E-019
475.5	1.0088116450194547E-019
476.5	8.1619362704288300E-020
477.5	6.6742855642331302E-020
478.5	5.5288502466976869E-020
479.5	4.6418076439378479E-020
480.5	3.9480699680549768E-020
481.5	3.3992723742760819E-020
482.5	2.9600119947842690E-020
483.5	2.6044086203268825E-020
484.5	2.3134398899085588E-020
485.5	2.0730006088449533E-020
486.5	1.8725233422050518E-020
487.5	1.7040049980991099E-020
488.5	1.5613189630927483E-020
489.5	1.4397261575425806E-020
490.5	1.3355246169992092E-020
491.5	1.2457959935776110E-020
492.5	1.1682203725996805E-020
493.5	1.1009396744593130E-020
494.5	1.0424559491919830E-020
495.5	9.9155498840778143E-021
496.5	9.4724850299200779E-021
497.5	9.0873006685553350E-021
498.5	8.7534138893324501E-021
499.5	8.4654643628681042E-021
500.5	8.2191161757685048E-021
501.5	8.0109073462615130E-021
502.5	7.8381377979187244E-021
503.5	7.6987894036017531E-021
504.5	7.5914739889688146E-021
505.5	7.5154071437493653E-021
506.5	7.4704075349967622E-021
507.5	7.4569233502568749E-021
508.5	7.4760897450273521E-021
509.5	7.5298240115809324E-021
510.5	7.6209690113674294E-021
511.5	7.7535007680484387E-021
512.5	7.9328237845603972E-021
513.5	8.1661887152848484E-021
514.5	8.4632828989618887E-021
515.5	8.8370663847859587E-021
516.5	9.3049547366792477E-021
517.5	9.8904801668925015E-021
518.5	1.0625572338136914E-020
519.5	1.1553516372148016E-020
520.5	1.2732253665637129E-020
521.5	1.4236414432932123E-020
522.5	1.6152940020965093E-020
523.5	1.8556940228818174E-020
524.5	2.1441180456326658E-020
525.5	2.4574358410174023E-020
526.5	2.7357509406587893E-020
527.5	2.8973013850538432E-020
528.5	2.9016955955309071E-020
529.5	2.7941768465637288E-020
530.5	2.6629342406160032E-020
531.5	2.5759352803284261E-020
532.5	2.5659435539812134E-020
533.5	2.6455671109422494E-020
534.5	2.8226810222465085E-020
535.5	3.1091064281166310E-020
536.5	3.5249845837630283E-020
537.5	4.1011833819989968E-020
538.5	4.8796875400381279E-020
539.5	5.9082776338073824E-020
540.5	7.2192970726386002E-020
541.5	8.7740123142856744E-020
542.5	1.0363683174639967E-019
543.5	1.1542646907845730E-019
544.5	1.1803190131106705E-019
545.5	1.1004764192646198E-019
546.5	9.5211795942900536E-020
547.5	7.8726901705024331E-020
548.5	6.3872991760238046E-020
549.5	5.1739571854590442E-020
550.5	4.2242414427047401E-020
551.5	3.4912109579833978E-020
552.5	2.9251045082763920E-020
553.5	2.4845386305633175E-020
554.5	2.1379267488374990E-020
555.5	1.8619401111932576E-020
556.5	1.6395177245429346E-020
557.5	1.4581664717788671E-020
558.5	1.3086755005423197E-020
559.5	1.1841888602363688E-020
560.5	1.0795484278492742E-020
561.5	9.9083021689301920E-021
562.5	9.1501614624404740E-021
563.5	8.4976010301875594E-021
564.5	7.9321973810741447E-021
565.5	7.4393434094919068E-021
566.5	7.0073527066739966E-021
567.5	6.6267959769743306E-021
568.5	6.2900045198249226E-021
569.5	5.9906951387722054E-021
570.5	5.7236841633960745E-021
571.5	5.4846674909525528E-021
572.5	5.2700499900143851E-021
573.5	5.0768121396499925E-021
574.5	4.9024049970088250E-021
575.5	4.7446668939949498E-021
576.5	4.6017569327519602E-021
577.5	4.4721015672084942E-021
578.5	4.3543514535795572E-021
579.5	4.2473464169833155E-021
580.5	4.1500868779256767E-021
581.5	4.0617104565507673E-021
582.5	3.9814727566214123E-021
583.5	3.9087315485348280E-021
584.5	3.8429337382833096E-021
585.5	3.7836046395970284E-021
586.5	3.7303391687726375E-021
587.5	3.6827946627775418E-021
588.5	3.6406850863169245E-021
589.5	3.6037764466259001E-021
590.5	3.5718832788853323E-021
591.5	3.5448661028055374E-021
592.5	3.5226297840840216E-021
593.5	3.5051227648352843E-021
594.5	3.4923371562583348E-021
595.5	3.4843097162381778E-021
596.5	3.4811237658074352E-021
597.5	3.4829121331216057E-021
598.5	3.4898612538176188E-021
599.5	3.5022166047785960E-021
600.5	3.5202897075339868E-021
601.5	3.5444670118552714E-021
602.5	3.5752210649840265E-021
603.5	3.6131244946778730E-021
604.5	3.6588674949000964E-021
605.5	3.7132797153581450E-021
606.5	3.7773577395342173E-021
607.5	3.8522997175468109E-021
608.5	3.9395492387652107E-021
609.5	4.0408512399113650E-021
610.5	4.1583237273898566E-021
611.5	4.2945504642962001E-021
612.5	4.4527017040870906E-021
613.5	4.6366927974334653E-021
614.5	4.8513944332548018E-021
615.5	5.1029139629894282E-021
616.5	5.3989755426445795E-021
617.5	5.7494389682732405E-021
618.5	6.1670149277583287E-021
619.5	6.6682605813196520E-021
620.5	7.2749774090879607E-021
621.5	8.0161869669614802E-021
622.5	8.9309312607213530E-021
623.5	1.0072223895977878E-020
624.5	1.1512520504121505E-020
625.5	1.3350926658488641E-020
626.5	1.5721554216909227E-020
627.5	1.8799703179106232E-020
628.5	2.2794777818262187E-020
629.5	2.7900047025524426E-020
630.5	3.4135689454426505E-020
631.5	4.1008454239714924E-020
632.5	4.7090652608756986E-020
633.5	5.0184023038486056E-020
634.5	4.8797275130273413E-020
635.5	4.3626415685737036E-020
636.5	3.6825506517320977E-020
637.5	3.0218360314668986E-020
638.5	2.4631423005627754E-020
639.5	2.0197815366795661E-020
640.5	1.6765673805918555E-020
641.5	1.4121867485710069E-020
642.5	1.2075141088566127E-020
643.5	1.0475273801286171E-020
644.5	9.2101455495485141E-021
645.5	8.1975791521538470E-021
646.5	7.3775143496613972E-021
647.5	6.7058466081801125E-021
648.5	6.1499114726755795E-021
649.5	5.6852672600765119E-021
650.5	5.2934236005175529E-021
651.5	4.9602370930148151E-021
652.5	4.6747719988883158E-021
653.5	4.4284846374855881E-021
654.5	4.2146340086867030E-021
655.5	4.0278516261828742E-021
656.5	3.8638243617766168E-021
657.5	3.7190582608906745E-021
658.5	3.5907009362278981E-021
659.5	3.4764067515822627E-021
660.5	3.3742335620028970E-021
661.5	3.2825629422207631E-021
662.5	3.2000380549871720E-021
663.5	3.1255148813726221E-021
664.5	3.0580236560772941E-021
665.5	2.9967381581239099E-021
666.5	2.9409510937689074E-021
667.5	2.8900542380945163E-021
668.5	2.8435223190462049E-021
669.5	2.8008998638694201E-021
670.5	2.7617904050432792E-021
671.5	2.7258475766347887E-021
672.5	2.6927677338040950E-021
673.5	2.6622838061589657E-021
674.5	2.6341601557510823E-021
675.5	2.6081882571102658E-021
676.5	2.5841830530679552E-021
677.5	2.5619798686421488E-021
678.5	2.5414317877528459E-021
679.5	2.5224074153746261E-021
680.5	2.5047889619473316E-021
681.5	2.4884705982473296E-021
682.5	2.4733570380774303E-021
683.5	2.4593623135311339E-021
684.5	2.4464087135899015E-021
685.5	2.4344258617033623E-021
686.5	2.4233499120037106E-021
687.5	2.4131228470913408E-021
688.5	2.4036918630370286E-021
689.5	2.3950088294860710E-021
690.5	2.3870298146091931E-021
691.5	2.3797146661933784E-021
692.5	2.3730266414594399E-021
693.5	2.3669320792772616E-021
694.5	2.3614001093609212E-021
695.5	2.3564023937941973E-021
696.5	2.3519128968864470E-021
697.5	2.3479076799095049E-021
698.5	2.3443647177342920E-021
699.5	2.3412637347847575E-021
700.5	2.3385860580676016E-021
701.5	2.3363144853282101E-021
702.5	2.3344331666339034E-021
703.5	2.3329274979014000E-021
704.5	2.3317840250715805E-021
705.5	2.3309903577956445E-021
706.5	2.3305350916363400E-021
707.5	2.3304077379092535E-021
708.5	2.3305986603948050E-021
709.5	2.3310990182438592E-021
710.5	2.3319007144806765E-021
711.5	2.3329963495778331E-021
712.5	2.3343791796402221E-021
713.5	2.3360430787904047E-021
714.5	2.3379825053964963E-021
715.5	2.3401924718272969E-021
716.5	2.3426685174582629E-021
717.5	2.3454066846868855E-021
718.5	2.3484034977475857E-021
719.5	2.3516559441449557E-021
720.5	2.3551614585505039E-021
721.5	2.3589179090323330E-021
722.5	2.3629235855099270E-021
723.5	2.3671771903476217E-021
724.5	2.3716778310208370E-021
725.5	2.3764250148089834E-021
726.5	2.3814186454884782E-021
727.5	2.3866590220188121E-021
728.5	2.3921468392343339E-021
729.5	2.3978831905748449E-021
730.5	2.4038695729093545E-021
731.5	2.4101078935300359E-021
732.5	2.4166004794177533E-021
733.5	2.4233500889071126E-021
734.5	2.4303599259082915E-021
735.5	2.4376336568755130E-021
736.5	2.4451754307487313E-021
737.5	2.4529899021366386E-021
738.5	2.4610822580565108E-021
739.5	2.4694582486008700E-021
740.5	2.4781242219637775E-021
741.5	2.4870871643325074E-021
742.5	2.4963547452354169E-021
743.5	2.5059353690363639E-021
744.5	2.5158382333831110E-021
745.5	2.5260733955553132E-021
746.5	2.5366518478213632E-021
747.5	2.5475856031079868E-021
748.5	2.5588877925187935E-021
749.5	2.5705727765161466E-021
750.5	2.5826562719152132E-021
751.5	2.5951554972426440E-021
752.5	2.6080893395011631E-021
753.5	2.6214785459757653E-021
754.5	2.6353459454428916E-021
755.5	2.6497167040334772E-021
756.5	2.6646186220957749E-021
757.5	2.6800824797576944E-021
758.5	2.6961424405698629E-021
759.5	2.7128365247087123E-021
760.5	2.7302071658497078E-021
761.5	2.7483018691361535E-021
762.5	2.7671739918691144E-021
763.5	2.7868836738938001E-021
764.5	2.8074989515110833E-021
765.5	2.8290970975740255E-021
766.5	2.8517662418794952E-021
767.5	2.8756073409065186E-021
768.5	2.9007365855810487E-021
769.5	2.9272883617115801E-021
770.5	2.9554189123371114E-021
771.5	2.9853108976772842E-021
772.5	3.0171791112246791E-021
773.5	3.0512776962567424E-021
774.5	3.0879093249914729E-021
775.5	3.1274369662760120E-021
776.5	3.1702990968195279E-021
777.5	3.2170295346269001E-021
778.5	3.2682835345582771E-021
779.5	3.3248724491101444E-021
780.5	3.3878102187837437E-021
781.5	3.4583763597116516E-021
782.5	3.5382021754853380E-021
783.5	3.6293899475591057E-021
784.5	3.7346792912269591E-021
785.5	3.8576812576518897E-021
786.5	4.0032096517126794E-021
787.5	4.1777503639581511E-021
788.5	4.3901207835695347E-021
789.5	4.6523721494254289E-021
790.5	4.9809443282066383E-021
791.5	5.3978974273306308E-021
792.5	5.9314591877533121E-021
793.5	6.6135420559605268E-021
794.5	7.4683147407717599E-021
795.5	8.4806724576134236E-021
796.5	9.5367263961752401E-021
797.5	1.0373790837888328E-020
798.5	1.0665627675345832E-020
799.5	1.0285167065272926E-020
800.5	9.4368998178456086E-021
801.5	8.4513487917163482E-021
802.5	7.5528576010143227E-021
803.5	6.8232367943244418E-021
804.5	6.2629809271385680E-021
805.5	5.8441338318634145E-021
806.5	5.5353549749797498E-021
807.5	5.3101732876952142E-021
808.5	5.1483084837525544E-021
809.5	5.0348134843331267E-021
810.5	4.9588264904717083E-021
811.5	4.9124785813440881E-021
812.5	4.8900608644188686E-021
813.5	4.8874226195908952E-021
814.5	4.9015456240757674E-021
815.5	4.9302452215478649E-021
816.5	4.9719605204271998E-021
817.5	5.0256069067805598E-021
818.5	5.0904722843758158E-021
819.5	5.1661443074087372E-021
820.5	5.2524599205986268E-021
821.5	5.3494712982274655E-021
822.5	5.4574241832060535E-021
823.5	5.5767459557086026E-021
824.5	5.7080417048009107E-021
825.5	5.8520972696781646E-021
826.5	6.0098887517605841E-021
827.5	6.1825984401759529E-021
828.5	6.3716374896902150E-021
829.5	6.5786760812453252E-021
830.5	6.8056822164388194E-021
831.5	7.0549707848102608E-021
832.5	7.3292651381085947E-021
833.5	7.6317741602478582E-021
834.5	7.9662888029926239E-021
835.5	8.3373033575289574E-021
836.5	8.7501684790893152E-021
837.5	9.2112853570535715E-021
838.5	9.7283536863164733E-021
839.5	1.0310690623483406E-020
840.5	1.0969644253495248E-020
841.5	1.1719134058721133E-020
842.5	1.2576363675518089E-020
843.5	1.3562769636510948E-020
844.5	1.4705296515406195E-020
845.5	1.6038127930358496E-020
846.5	1.7605060179126427E-020
847.5	1.9462789531465783E-020
848.5	2.1685507396377887E-020
849.5	2.4371374627080430E-020
850.5	2.7651690308249360E-020
851.5	3.1703874943091181E-020
852.5	3.6769669426546346E-020
853.5	4.3179880860218526E-020
854.5	5.1385543042289042E-020
855.5	6.1989525874267333E-020
856.5	7.5754646176651240E-020
857.5	9.3516718295498659E-020
858.5	1.1582779471546563E-019
859.5	1.4202143849947206E-019
860.5	1.6857025421421775E-019
861.5	1.8804151841339723E-019
862.5	1.9213714806311641E-019
863.5	1.7879540169760509E-019
864.5	1.5436241156746179E-019
865.5	1.2739001615643822E-019
866.5	1.0318045083465477E-019
867.5	8.3456850918910983E-020
868.5	6.8051447636418180E-020
869.5	5.6185321336082562E-020
870.5	4.7041745883116441E-020
871.5	3.9943974371575932E-020
872.5	3.4376306361959140E-020
873.5	2.9958181897239409E-020
874.5	2.6411427763297052E-020
875.5	2.3532426487779572E-020
876.5	2.1171110630652942E-020
877.5	1.9215824261096664E-020
878.5	1.7582601219959573E-020
879.5	1.6207600364180537E-020
880.5	1.5041751224636588E-020
881.5	1.4046938061378799E-020
882.5	1.3193256283957745E-020
883.5	1.2457020616130634E-020
884.5	1.1819304407039041E-020
885.5	1.1264857626968007E-020
886.5	1.0781297441711186E-020
887.5	1.0358496905762160E-020
888.5	9.9881190509293049E-021
889.5	9.6632586909251959E-021
890.5	9.3781647628776519E-021
891.5	9.1280234209436761E-021
892.5	8.9087873511342359E-021
893.5	8.7170405431993226E-021
894.5	8.5498904799016479E-021
895.5	8.4048816917414525E-021
896.5	8.2799260877237517E-021
897.5	8.1732465577871500E-021
898.5	8.0833311540454285E-021
899.5	8.0088957698806581E-021
900.5	7.9488537010494972E-021
901.5	7.9022908295040916E-021
902.5	7.8684454463919685E-021
903.5	7.8466919461165373E-021
904.5	7.8365277935729220E-021
905.5	7.8375633031007266E-021
906.5	7.8495138789758321E-021
907.5	7.8721944601093281E-021
908.5	7.9055159913659003E-021
909.5	7.9494838149421732E-021
910.5	8.0041979413324920E-021
911.5	8.0698552240039727E-021
912.5	8.1467535283757561E-021
913.5	8.2352980575927321E-021
914.5	8.3360100788823481E-021
915.5	8.4495383897144125E-021
916.5	8.5766739784181798E-021
917.5	8.7183684768700634E-021
918.5	8.8757571832147737E-021
919.5	9.0501876634907844E-021
920.5	9.2432552403136907E-021
921.5	9.4568470688076808E-021
922.5	9.6931970184573865E-021
923.5	9.9549542714751388E-021
924.5	1.0245269479774575E-020
925.5	1.0567903587585686E-020
926.5	1.0927366159546913E-020
927.5	1.1329092448851848E-020
928.5	1.1779671779321200E-020
929.5	1.2287144513939106E-020
930.5	1.2861391553854802E-020
931.5	1.3514649868966269E-020
932.5	1.4262201368637816E-020
933.5	1.5123302522077591E-020
934.5	1.6122451580610563E-020
935.5	1.7291133528704790E-020
936.5	1.8670246415951926E-020
937.5	2.0313505074761628E-020
938.5	2.2292249056958867E-020
939.5	2.4702256024246236E-020
940.5	2.7673360878456963E-020
941.5	3.1382802325002158E-020
942.5	3.6072906956388768E-020
943.5	4.2071907061577351E-020
944.5	4.9810428898972893E-020
945.5	5.9808197893144792E-020
946.5	7.2561323319072426E-020
947.5	8.8178541560432313E-020
948.5	1.0556880612101933E-019
949.5	1.2136828742610863E-019
950.5	1.3014593766971696E-019
951.5	1.2786523617331114E-019
952.5	1.1582953579370879E-019
953.5	9.9311238583166320E-020
954.5	8.3038844513444474E-020
955.5	6.9260075394175714E-020
956.5	5.8403488279054248E-020
957.5	5.0122615367671720E-020
958.5	4.3890691891260604E-020
959.5	3.9227840754949605E-020
960.5	3.5756605806393989E-020
961.5	3.3197006590036737E-020
962.5	3.1346662100683466E-020
963.5	3.0061238591700844E-020
964.5	2.9239036277209452E-020
965.5	2.8809821126137954E-020
966.5	2.8727082620810195E-020
967.5	2.8962862331688876E-020
968.5	2.9504489969572705E-020
969.5	3.0352775650368869E-020
970.5	3.1521388688030816E-020
971.5	3.3037303834977794E-020
972.5	3.4942329443158497E-020
973.5	3.7295866309636901E-020
974.5	4.0179200950870575E-020
975.5	4.3701836105379697E-020
976.5	4.8010632909298005E-020
977.5	5.3302916470931378E-020
978.5	5.9845207395361909E-020
979.5	6.7999870687349740E-020
980.5	7.8262539545403765E-020
981.5	9.1312971573806282E-020
982.5	1.0807881205538940E-019
983.5	1.2979925481341626E-019
984.5	1.5803737342750764E-019
985.5	1.9448934501666148E-019
986.5	2.4022341630839800E-019
987.5	2.9371467733615276E-019
988.5	3.4746604568161953E-019
989.5	3.8606956553444962E-019
990.5	3.9286282203030582E-019
991.5	3.6441147978562394E-019
992.5	3.1413398852596516E-019
993.5	2.5930813746218453E-019
994.5	2.1038156450522474E-019
995.5	1.7063087898482913E-019
996.5	1.3962254958132105E-019
997.5	1.1575241488425842E-019
998.5	9.7365952885435072E-020
999.5	8.3099439273594555E-020
1000.5	7.1915812926017509E-020
1001.5	6.3050345500384824E-020
1002.5	5.5944130138080268E-020
1003.5	5.0187999005710170E-020
1004.5	4.5480315580836007E-020
1005.5	4.1596590822710344E-020
1006.5	3.8367972019711217E-020
1007.5	3.5666065348076359E-020
1008.5	3.3392191064540288E-020
1009.5	3.1469723619353306E-020
1010.5	2.9838582603737893E-020
1011.5	2.8451231982929279E-020
1012.5	2.7269745473737254E-020
1013.5	2.6263632420488278E-020
1014.5	2.5408211394483821E-020
1015.5	2.4683382158426356E-020
1016.5	2.4072690209814977E-020
1017.5	2.3562608286689700E-020
1018.5	2.3141980286894159E-020
1019.5	2.2801587896076769E-020
1020.5	2.2533810774260831E-020
1021.5	2.2332358724469899E-020
1022.5	2.2192059751379347E-020
1023.5	2.2108691926014198E-020
1024.5	2.2078849928714970E-020
1025.5	2.2099839343747723E-020
1026.5	2.2169593434384910E-020
1027.5	2.2286608386078546E-020
1028.5	2.2449893974673510E-020
1029.5	2.2658937374417177E-020
1030.5	2.2913678424257276E-020
1031.5	2.3214495163632336E-020
1032.5	2.3562198863630912E-020
1033.5	2.3958038142086064E-020
1034.5	2.4403712083338762E-020
1035.5	2.4901392603728739E-020
1036.5	2.5453756629730233E-020
1037.5	2.6064029004464675E-020
1038.5	2.6736037428846713E-020
1039.5	2.7474281197368631E-020
1040.5	2.8284016031423915E-020
1041.5	2.9171357977525890E-020
1042.5	3.0143410165402819E-020
1043.5	3.1208417266207086E-020
1044.5	3.2375953826276396E-020
1045.5	3.3657154374176079E-020
1046.5	3.5064995439932401E-020
1047.5	3.6614642565862157E-020
1048.5	3.8323879277317901E-020
1049.5	4.0213640165791106E-020
1050.5	4.2308677202965825E-020
1051.5	4.4638397841578289E-020
1052.5	4.7237926350943436E-020
1053.5	5.0149457597674673E-020
1054.5	5.3423997170725698E-020
1055.5	5.7123616372088533E-020
1056.5	6.1324399585533124E-020
1057.5	6.6120331480778960E-020
1058.5	7.1628472239040866E-020
1059.5	7.7995915213324354E-020
1060.5	8.5409235165508755E-020
1061.5	9.4107449073694974E-020
1062.5	1.0439997280485028E-019
1063.5	1.1669173109136363E-019
1064.5	1.3151854572562293E-019
1065.5	1.4959725630751205E-019
1066.5	1.7189667303921549E-019
1067.5	1.9973693502500068E-019
1068.5	2.3492427016252511E-019
1069.5	2.7991960913308633E-019
1070.5	3.3800615540146953E-019
1071.5	4.1331910918752650E-019
1072.5	5.1033309394026923E-019
1073.5	6.3183134237523725E-019
1074.5	7.7368107344501517E-019
1075.5	9.1590204316301521E-019
1076.5	1.0176901389808557E-018
1077.5	1.0352906048583455E-018
1078.5	9.6018362546654864E-019
1079.5	8.2808770205605766E-019
1080.5	6.8446601630290592E-019
1081.5	5.5663511505433559E-019
1082.5	4.5308717937754686E-019
1083.5	3.7262827904622289E-019
1084.5	3.1102889124601731E-019
1085.5	2.6394615985497849E-019
1086.5	2.2780982725003972E-019
1087.5	1.9991257950017875E-019
1088.5	1.7826633097519371E-019
1089.5	1.6142770979941171E-019
1090.5	1.4835149633148465E-019
1091.5	1.3828087524065721E-019
1092.5	1.3066910893518416E-019
1093.5	1.2512496408835143E-019
1094.5	1.2137536844952967E-019
1095.5	1.1924051786231793E-019
1096.5	1.1861819648902352E-019
1097.5	1.1947528778779549E-019
1098.5	1.2184540657172025E-019
1099.5	1.2583238372619035E-019
1100.5	1.3162009754945907E-019
1101.5	1.3948997824632633E-019
1102.5	1.4984851735312451E-019
1103.5	1.6326836132472649E-019
1104.5	1.8054798888048132E-019
1105.5	2.0279602130901619E-019
1106.5	2.3154490216910488E-019
1107.5	2.6888889784683278E-019
1108.5	3.1760605611451660E-019
1109.5	3.8111981298006447E-019
1110.5	4.6289336397872329E-019
1111.5	5.6433125384129704E-019
1112.5	6.7981677483413550E-019
1113.5	7.8935972225904579E-019
1114.5	8.5752400022438586E-019
1115.5	8.5336222404741160E-019
1116.5	7.7952695245263160E-019
1117.5	6.6946789077521819E-019
1118.5	5.5718586740010178E-019
1119.5	4.6041894108296932E-019
1120.5	3.8345967566827858E-019
1121.5	3.2443707320119703E-019
1122.5	2.7983759408043222E-019
1123.5	2.4632917323177338E-019
1124.5	2.2125263942625615E-019
1125.5	2.0262403665846236E-019
1126.5	1.8900634406349440E-019
1127.5	1.7937450783416769E-019
1128.5	1.7300688477135414E-019
1129.5	1.6940599038035057E-019
1130.5	1.6824344324416902E-019
1131.5	1.6932324745381315E-019
1132.5	1.7255876318819646E-019
1133.5	1.7796018800631983E-019
1134.5	1.8563067057709749E-019
1135.5	1.9577027693224670E-019
1136.5	2.0868802162122702E-019
1137.5	2.2482319286040918E-019
1138.5	2.4477839217527612E-019
1139.5	2.6936825186370193E-019
1140.5	2.9968989742608233E-019
1141.5	3.3722410641088450E-019
1142.5	3.8397988317613320E-019
1143.5	4.4269936917937236E-019
1144.5	5.1714229926401523E-019
1145.5	6.1246155861293074E-019
1146.5	7.3563976142145647E-019
1147.5	8.9581539353664131E-019
1148.5	1.1039246908737275E-018
1149.5	1.3701097230586431E-018
1150.5	1.6955869413176120E-018
1151.5	2.0549441461341903E-018
1152.5	2.3740386497393606E-018
1153.5	2.5379781726572755E-018
1154.5	2.4678103471690903E-018
1155.5	2.1987316223034326E-018
1156.5	1.8431767172336744E-018
1157.5	1.4970675176498007E-018
1158.5	1.2041486050951633E-018
1159.5	9.7163794969652912E-019
1160.5	7.9166616366456066E-019
1161.5	6.5308240046809232E-019
1162.5	5.4585805124972037E-019
1163.5	4.6210975739803780E-019
1164.5	3.9595185661687219E-019
1165.5	3.4307026106701145E-019
1166.5	3.0031221105321979E-019
1167.5	2.6536292675707884E-019
1168.5	2.3650851456594505E-019
1169.5	2.1246701675154306E-019
1170.5	1.9226913040195193E-019
1171.5	1.7517396673693914E-019
1172.5	1.6060923931029390E-019
1173.5	1.4812845768934603E-019
1174.5	1.3738000667973213E-019
1175.5	1.2808459132963107E-019
1176.5	1.2001862168024532E-019
1177.5	1.1300185530857977E-019
1178.5	1.0688812270390371E-019
1179.5	1.0155830774983526E-019
1180.5	9.6914995126771589E-020
1181.5	9.2878363127371739E-020
1182.5	8.9383017467772856E-020
1183.5	8.6375544796830470E-020
1184.5	8.3812624302428091E-020
1185.5	8.1659579274587568E-020
1186.5	7.9889282663122389E-020
1187.5	7.8481355029959834E-020
1188.5	7.7421612323983065E-020
1189.5	7.6701736435556759E-020
1190.5	7.6319154951263701E-020
1191.5	7.6277129135650952E-020
1192.5	7.6585062049624846E-020
1193.5	7.7259053072770432E-020
1194.5	7.8322742345316316E-020
1195.5	7.9808510610024395E-020
1196.5	8.1759129111706385E-020
1197.5	8.4229994149101704E-020
1198.5	8.7292136729304171E-020
1199.5	9.1036277163761966E-020
1200.5	9.5578308704543380E-020
1201.5	1.0106676038193093E-019
1202.5	1.0769303226285471E-019
1203.5	1.1570555335345904E-019
1204.5	1.2542953567678700E-019
1205.5	1.3729475625176075E-019
1206.5	1.5187486457178911E-019
1207.5	1.6994310877368628E-019
1208.5	1.9255088606702665E-019
1209.5	2.2113615058268983E-019
1210.5	2.5766509566891771E-019
1211.5	3.0479273724260291E-019
1212.5	3.6596915992746448E-019
1213.5	4.4525342669440900E-019
1214.5	5.4620666752691119E-019
1215.5	6.6857244454432270E-019
1216.5	8.0136695387703270E-019
1217.5	9.1513740204746480E-019
1218.5	9.6737054998603173E-019
1219.5	9.3296173673721397E-019
1220.5	8.2960521969031903E-019
1221.5	6.9944324047487876E-019
1222.5	5.7565362666244834E-019
1223.5	4.7233993219400651E-019
1224.5	3.9120104529761184E-019
1225.5	3.2908199234976847E-019
1226.5	2.8191532126098531E-019
1227.5	2.4613363143118086E-019
1228.5	2.1896818757979805E-019
1229.5	1.9837373579857450E-019
1230.5	1.8287110083760026E-019
1231.5	1.7140153698930704E-019
1232.5	1.6321419249042105E-019
1233.5	1.5778526503264763E-019
1234.5	1.5476222996288279E-019
1235.5	1.5392679736364347E-019
1236.5	1.5517183763109863E-019
1237.5	1.5848914016726155E-019
1238.5	1.6396625892723701E-019
1239.5	1.7179188848478279E-019
1240.5	1.8227033215920313E-019
1241.5	1.9584682327569135E-019
1242.5	2.1314690860636623E-019
1243.5	2.3503496659952268E-019
1244.5	2.6269931569154133E-019
1245.5	2.9777407668468114E-019
1246.5	3.4250977521196907E-019
1247.5	4.0000129274226346E-019
1248.5	4.7446010799121043E-019
1249.5	5.7144155519275585E-019
1250.5	6.9771645632659992E-019
1251.5	8.5992580626617274E-019
1252.5	1.0601051742061323E-018
1253.5	1.2854281555739927E-018
1254.5	1.4939136605121386E-018
1255.5	1.6148949719780765E-018
1256.5	1.5917509480679216E-018
1257.5	1.4363534667608944E-018
1258.5	1.2165238068495421E-018
1259.5	9.9645746089105101E-019
1260.5	8.0795278581850963E-019
1261.5	6.5780302068399992E-019
1262.5	5.4179466280221843E-019
1263.5	4.5298025856144667E-019
1264.5	3.8491583519105378E-019
1265.5	3.3248879017714689E-019
1266.5	2.9188111787662799E-019
1267.5	2.6031107677258371E-019
1268.5	2.3577175953928480E-019
1269.5	2.1682291438486554E-019
1270.5	2.0243920756676089E-019
1271.5	1.9190449574495579E-019
1272.5	1.8474082758140143E-019
1273.5	1.8066342073035880E-019
1274.5	1.7955579896755233E-019
1275.5	1.8146189602064496E-019
1276.5	1.8659422947635473E-019
1277.5	1.9535940077298796E-019
1278.5	2.0840433545218640E-019
1279.5	2.2668872948344383E-019
1280.5	2.5159017032410628E-019
1281.5	2.8504499084285597E-019
1282.5	3.2971001590627327E-019
1283.5	3.8907058850264827E-019
1284.5	4.6725246899344193E-019
1285.5	5.6789652113412113E-019
1286.5	6.9077378691686653E-019
1287.5	8.2471115704949312E-019
1288.5	9.3957877601716861E-019
1289.5	9.9160749836872923E-019
1290.5	9.5454231428265660E-019
1291.5	8.4612271589726548E-019
1292.5	7.0963762793607537E-019
1293.5	5.7941289900441493E-019
1294.5	4.7012397331633214E-019
1295.5	3.8358111415516893E-019
1296.5	3.1653344131254271E-019
1297.5	2.6476185270880713E-019
1298.5	2.2455086933629296E-019
1299.5	1.9300203779161425E-019
1300.5	1.6795728672513957E-019
1301.5	1.4783558320935629E-019
1302.5	1.3148081373995995E-019
1303.5	1.1804318802291319E-019
1304.5	1.0689265390671770E-019
1305.5	9.7557297365689094E-020
1306.5	8.9679867393537104E-020
1307.5	8.2987065297138024E-020
1308.5	7.7267730997058192E-020
1309.5	7.2357227260130018E-020
1310.5	6.8126162250810595E-020
1311.5	6.4472172714332181E-020
1312.5	6.1313887772157586E-020
1313.5	5.8586464185086474E-020
1314.5	5.6238269050598365E-020
1315.5	5.4228413394344480E-020
1316.5	5.2524928990468292E-020
1317.5	5.1103443795577688E-020
1318.5	4.9946257294770478E-020
1319.5	4.9041751862058492E-020
1320.5	4.8384104288680815E-020
1321.5	4.7973286317894945E-020
1322.5	4.7815367292429407E-020
1323.5	4.7923158840306285E-020
1324.5	4.8317274353942716E-020
1325.5	4.9027719355667459E-020
1326.5	5.0096188947175963E-020
1327.5	5.1579334364064165E-020
1328.5	5.3553384971897022E-020
1329.5	5.6120692364942141E-020
1330.5	5.9419021085256065E-020
1331.5	6.3634764336191074E-020
1332.5	6.9021701269861957E-020
1333.5	7.5927307412970359E-020
1334.5	8.4828487153698509E-020
1335.5	9.6376359455388878E-020
1336.5	1.1144095671671137E-019
1337.5	1.3111984998134784E-019
1338.5	1.5660408875204019E-019
1339.5	1.8864359995476439E-019
1340.5	2.2616698067159417E-019
1341.5	2.6390921366581537E-019
1342.5	2.9105305224073940E-019
1343.5	2.9590698514561059E-019
1344.5	2.7607148588352175E-019
1345.5	2.4097420312279915E-019
1346.5	2.0274516809411300E-019
1347.5	1.6871816967928709E-019
1348.5	1.4119528025717289E-019
1349.5	1.1987659277649511E-019
1350.5	1.0364222233208638E-019
1351.5	9.1338314767753451E-020
1352.5	8.2016486201227507E-020
1353.5	7.4959160274213759E-020
1354.5	6.9641709557142366E-020
1355.5	6.5686138406235336E-020
1356.5	6.2822183534528148E-020
1357.5	6.0858273475426848E-020
1358.5	5.9660942460965953E-020
1359.5	5.9140676050097022E-020
1360.5	5.9242473186368984E-020
1361.5	5.9939882063912128E-020
1362.5	6.1231690989381067E-020
1363.5	6.3140796528016040E-020
1364.5	6.5715049306253288E-020
1365.5	6.9030125550049751E-020
1366.5	7.3194725091391144E-020
1367.5	7.8358692159523452E-020
1368.5	8.4725037217884372E-020
1369.5	9.2567356524629715E-020
1370.5	1.0225484993203587E-019
1371.5	1.1428803683068959E-019
1372.5	1.2934921008668941E-019
1373.5	1.4837194990466577E-019
1374.5	1.7263133453773645E-019
1375.5	2.0384406179424855E-019
1376.5	2.4422735263374881E-019
1377.5	2.9635412546650243E-019
1378.5	3.6238337017085688E-019
1379.5	4.4182957247656955E-019
1380.5	5.2710064469620951E-019
1381.5	5.9901709643047408E-019
1382.5	6.3157532462158928E-019
1383.5	6.1178651660434342E-019
1384.5	5.5331581942223717E-019
1385.5	4.8289651737743268E-019
1386.5	4.2056942241903643E-019
1387.5	3.7501103870746685E-019
1388.5	3.4810199088151562E-019
1389.5	3.3943694627645763E-019
1390.5	3.4843896009822243E-019
1391.5	3.7451906600673473E-019
1392.5	4.1546648141810448E-019
1393.5	4.6391509777774428E-019
1394.5	5.0385395790668167E-019
1395.5	5.1447146920024183E-019
1396.5	4.8550713076745349E-019
1397.5	4.2725639320752344E-019
1398.5	3.5964231714550350E-019
1399.5	2.9712170658131723E-019
1400.5	2.4529350111009456E-019
1401.5	2.0440413450319102E-019
1402.5	1.7273895203111147E-019
1403.5	1.4829934906960236E-019
1404.5	1.2937543838379687E-019
1405.5	1.1465004461849745E-019
1406.5	1.0315130576073202E-019
1407.5	9.4175729409128377E-020
1408.5	8.7219848646464546E-020
1409.5	8.1928453373787705E-020
1410.5	7.8058182493266406E-020
1411.5	7.5453387371195147E-020
1412.5	7.4031551391760343E-020
1413.5	7.3776464286893050E-020
1414.5	7.4738306051890216E-020
1415.5	7.7040701581721419E-020
1416.5	8.0895668489359177E-020
1417.5	8.6628124099581639E-020
1418.5	9.4711828964928797E-020
1419.5	1.0581690151484764E-019
1420.5	1.2086116659595149E-019
1421.5	1.4103249293743040E-019
1422.5	1.6768117850663730E-019
1423.5	2.0182802162477093E-019
1424.5	2.4280830185091863E-019
1425.5	2.8571219798385923E-019
1426.5	3.1923134521398160E-019
1427.5	3.2931913202619853E-019
1428.5	3.1048877068709267E-019
1429.5	2.7151752675270429E-019
1430.5	2.2661306617608150E-019
1431.5	1.8542034054028676E-019
1432.5	1.5145250636059607E-019
1433.5	1.2472314558171967E-019
1434.5	1.0402093616493147E-019
1435.5	8.7988447014891364E-020
1436.5	7.5477390572279789E-020
1437.5	6.5605469949646055E-020
1438.5	5.7719415464488440E-020
1439.5	5.1341198277508495E-020
1440.5	4.6120921136853339E-020
1441.5	4.1800865644608712E-020
1442.5	3.8189467085020093E-020
1443.5	3.5142856620534188E-020
1444.5	3.2551841234165676E-020
1445.5	3.0332699900697946E-020
1446.5	2.8420638675207539E-020
1447.5	2.6765100806408697E-020
1448.5	2.5326379154057268E-020
1449.5	2.4073151628105998E-020
1450.5	2.2980678923672669E-020
1451.5	2.2029484909638783E-020
1452.5	2.1204395952719751E-020
1453.5	2.0493854683755838E-020
1454.5	1.9889452030874512E-020
1455.5	1.9385642795044410E-020
1456.5	1.8979627584266361E-020
1457.5	1.8671399920981190E-020
1458.5	1.8463973962517681E-020
1459.5	1.8363827842017721E-020
1460.5	1.8381622939931481E-020
1461.5	1.8533293997213716E-020
1462.5	1.8841653288275310E-020
1463.5	1.9338718550615459E-020
1464.5	2.0069059962091036E-020
1465.5	2.1094551654027672E-020
1466.5	2.2500942372350917E-020
1467.5	2.4406410279561265E-020
1468.5	2.6971099201981680E-020
1469.5	3.0402827505407605E-020
1470.5	3.4943619512130084E-020
1471.5	4.0797111167764242E-020
1472.5	4.7916796590347649E-020
1473.5	5.5578327655498270E-020
1474.5	6.1937052517329926E-020
1475.5	6.4452470449066924E-020
1476.5	6.1783659433601731E-020
1477.5	5.5159285539949918E-020
1478.5	4.7112776678162233E-020
1479.5	3.9542750902811110E-020
1480.5	3.3218340965937803E-020
1481.5	2.8205711257580386E-020
1482.5	2.4305324598925421E-020
1483.5	2.1272938182258457E-020
1484.5	1.8896716142212924E-020
1485.5	1.7012333285417165E-020
1486.5	1.5497681322750982E-020
1487.5	1.4263323826464009E-020
1488.5	1.3243814934367316E-020
1489.5	1.2390985273070066E-020
1490.5	1.1669055592215366E-020
1491.5	1.1051164120180373E-020
1492.5	1.0516915656839224E-020
1493.5	1.0050649068247509E-020
1494.5	9.6402051858041223E-021
1495.5	9.2760431866350065E-021
1496.5	8.9506007955153513E-021
1497.5	8.6578263403363624E-021
1498.5	8.3928330028319108E-021
1499.5	8.1516407811022320E-021
1500.5	7.9309820258719441E-021
1501.5	7.7281535039141149E-021
1502.5	7.5409028384846602E-021
1503.5	7.3673405854123283E-021
1504.5	7.2058715975114660E-021
1505.5	7.0551410264413742E-021
1506.5	6.9139915240931277E-021
1507.5	6.7814290805330779E-021
1508.5	6.6565955721306874E-021
1509.5	6.5387465605731551E-021
1510.5	6.4272332289506923E-021
1511.5	6.3214875986419350E-021
1512.5	6.2210103641688477E-021
1513.5	6.1253608295341659E-021
1514.5	6.0341485410382641E-021
1515.5	5.9470262970670691E-021
1516.5	5.8636842813266494E-021
1517.5	5.7838451172388693E-021
1518.5	5.7072596812356222E-021
1519.5	5.6337035441284771E-021
1520.5	5.5629739345613319E-021
1521.5	5.4948871382672939E-021
1522.5	5.4292762625804845E-021
1523.5	5.3659893082646245E-021
1524.5	5.3048875008781361E-021
1525.5	5.2458438421138474E-021
1526.5	5.1887418482292424E-021
1527.5	5.1334744481316875E-021
1528.5	5.0799430181463678E-021
1529.5	5.0280565341649539E-021
1530.5	4.9777308249024774E-021
1531.5	4.9288879124993298E-021
1532.5	4.8814554287913084E-021
1533.5	4.8353660973103485E-021
1534.5	4.7905572725343011E-021
1535.5	4.7469705291260680E-021
1536.5	4.7045512949310257E-021
1537.5	4.6632485223705255E-021
1538.5	4.6230143936047154E-021
1539.5	4.5838040554627345E-021
1540.5	4.5455753806701669E-021
1541.5	4.5082887523577147E-021
1542.5	4.4719068692237243E-021
1543.5	4.4363945690565519E-021
1544.5	4.4017186686095798E-021
1545.5	4.3678478180688415E-021
1546.5	4.3347523685668410E-021
1547.5	4.3024042513810120E-021
1548.5	4.2707768676158129E-021
1549.5	4.2398449873069558E-021
1550.5	4.2095846570078726E-021
1551.5	4.1799731150247003E-021
1552.5	4.1509887135589091E-021
1553.5	4.1226108470981100E-021
1554.5	4.0948198864670367E-021
1555.5	4.0675971180135590E-021
1556.5	4.0409246874599839E-021
1557.5	4.0147855479987954E-021
1558.5	3.9891634122552018E-021
1559.5	3.9640427077771816E-021
1560.5	3.9394085357476185E-021
1561.5	3.9152466326433696E-021
1562.5	3.8915433345928769E-021
1563.5	3.8682855442078996E-021
1564.5	3.8454606996863129E-021
1565.5	3.8230567460019198E-021
1566.5	3.8010621080143922E-021
1567.5	3.7794656653476986E-021
1568.5	3.7582567288991176E-021
1569.5	3.7374250188533050E-021
1570.5	3.7169606440869308E-021
1571.5	3.6968540828594575E-021
1572.5	3.6770961646946255E-021
1573.5	3.6576780533653344E-021
1574.5	3.6385912309020320E-021
1575.5	3.6198274825513361E-021
1576.5	3.6013788826176713E-021
1577.5	3.5832377811262046E-021
1578.5	3.5653967912503110E-021
1579.5	3.5478487774513365E-021
1580.5	3.5305868442825690E-021
1581.5	3.5136043258130297E-021
1582.5	3.4968947756301821E-021
1583.5	3.4804519573837248E-021
1584.5	3.4642698358355292E-021
1585.5	3.4483425683833707E-021
1586.5	3.4326644970285193E-021
1587.5	3.4172301407594111E-021
1588.5	3.4020341883256727E-021
1589.5	3.3870714913785906E-021
1590.5	3.3723370579558062E-021
1591.5	3.3578260462896187E-021
1592.5	3.3435337589196677E-021
1593.5	3.3294556370921054E-021
1594.5	3.3155872554286110E-021
1595.5	3.3019243168496795E-021
1596.5	3.2884626477377069E-021
1597.5	3.2751981933263096E-021
1598.5	3.2621270133032424E-021
1599.5	3.2492452776150609E-021
1600.5	3.2365492624624782E-021
1601.5	3.2240353464760449E-021
1602.5	3.2117000070624266E-021
1603.5	3.1995398169122137E-021
1604.5	3.1875514406606808E-021
1605.5	3.1757316316935161E-021
1606.5	3.1640772290899840E-021
1607.5	3.1525851546964517E-021
1608.5	3.1412524103236244E-021
1609.5	3.1300760750612589E-021
1610.5	3.1190533027044345E-021
1611.5	3.1081813192858759E-021
1612.5	3.0974574207090850E-021
1613.5	3.0868789704773534E-021
1614.5	3.0764433975140365E-021
1615.5	3.0661481940696841E-021
1616.5	3.0559909137119003E-021
1617.5	3.0459691693940327E-021
1618.5	3.0360806315989787E-021
1619.5	3.0263230265546446E-021
1620.5	3.0166941345177250E-021
1621.5	3.0071917881227016E-021
1622.5	2.9978138707930966E-021
1623.5	2.9885583152121609E-021
1624.5	2.9794231018503726E-021
1625.5	2.9704062575471968E-021
1626.5	2.9615058541447437E-021
1627.5	2.9527200071710363E-021
1628.5	2.9440468745707661E-021
1629.5	2.9354846554814620E-021
1630.5	2.9270315890531590E-021
1631.5	2.9186859533097142E-021
1632.5	2.9104460640500076E-021
1633.5	2.9023102737873803E-021
1634.5	2.8942769707257099E-021
1635.5	2.8863445777706166E-021
1636.5	2.8785115515743720E-021
1637.5	2.8707763816131269E-021
1638.5	2.8631375892951667E-021
1639.5	2.8555937270989520E-021
1640.5	2.8481433777397433E-021
1641.5	2.8407851533637073E-021
1642.5	2.8335176947683990E-021
1643.5	2.8263396706486077E-021
1644.5	2.8192497768665831E-021
1645.5	2.8122467357456953E-021
1646.5	2.8053292953866398E-021
1647.5	2.7984962290053324E-021
1648.5	2.7917463342916694E-021
1649.5	2.7850784327883748E-021
1650.5	2.7784913692891858E-021
1651.5	2.7719840112556603E-021
1652.5	2.7655552482519188E-021
1653.5	2.7592039913966701E-021
1654.5	2.7529291728318874E-021
1655.5	2.7467297452075392E-021
1656.5	2.7406046811817854E-021
1657.5	2.7345529729361094E-021
1658.5	2.7285736317048357E-021
1659.5	2.7226656873185299E-021
1660.5	2.7168281877608058E-021
1661.5	2.7110601987380610E-021
1662.5	2.7053608032616935E-021
1663.5	2.6997291012423774E-021
1664.5	2.6941642090959736E-021
1665.5	2.6886652593606919E-021
1666.5	2.6832314003251079E-021
1667.5	2.6778617956666909E-021
1668.5	2.6725556241004623E-021
1669.5	2.6673120790374757E-021
1670.5	2.6621303682527749E-021
1671.5	2.6570097135625224E-021
1672.5	2.6519493505100025E-021
1673.5	2.6469485280602047E-021
1674.5	2.6420065083027086E-021
1675.5	2.6371225661626105E-021
1676.5	2.6322959891192200E-021
1677.5	2.6275260769323001E-021
1678.5	2.6228121413755871E-021
1679.5	2.6181535059773766E-021
1680.5	2.6135495057679488E-021
1681.5	2.6089994870336269E-021
1682.5	2.6045028070772384E-021
1683.5	2.6000588339848226E-021
1684.5	2.5956669463983429E-021
1685.5	2.5913265332942692E-021
1686.5	2.5870369937678100E-021
1687.5	2.5827977368226495E-021
1688.5	2.5786081811660147E-021
1689.5	2.5744677550089106E-021
1690.5	2.5703758958713732E-021
1691.5	2.5663320503925891E-021
1692.5	2.5623356741457428E-021
1693.5	2.5583862314574356E-021
1694.5	2.5544831952315747E-021
1695.5	2.5506260467775621E-021
1696.5	2.5468142756426929E-021
1697.5	2.5430473794486225E-021
1698.5	2.5393248637317856E-021
1699.5	2.5356462417876739E-021
1700.5	2.5320110345188301E-021
1701.5	2.5284187702864797E-021
1702.5	2.5248689847656923E-021
1703.5	2.5213612208039634E-021
1704.5	2.5178950282831266E-021
1705.5	2.5144699639845124E-021
1706.5	2.5110855914572493E-021
1707.5	2.5077414808896264E-021
1708.5	2.5044372089834397E-021
1709.5	2.5011723588312305E-021
1710.5	2.4979465197963410E-021
1711.5	2.4947592873957134E-021
1712.5	2.4916102631853586E-021
1713.5	2.4884990546484154E-021
1714.5	2.4854252750857356E-021
1715.5	2.4823885435089368E-021
1716.5	2.4793884845358411E-021
1717.5	2.4764247282882452E-021
1718.5	2.4734969102919616E-021
1719.5	2.4706046713790716E-021
1720.5	2.4677476575923243E-021
1721.5	2.4649255200916404E-021
1722.5	2.4621379150626495E-021
1723.5	2.4593845036272239E-021
1724.5	2.4566649517559478E-021
1725.5	2.4539789301824767E-021
1726.5	2.4513261143197321E-021
1727.5	2.4487061841779022E-021
1728.5	2.4461188242841835E-021
1729.5	2.4435637236042223E-021
1730.5	2.4410405754652350E-021
1731.5	2.4385490774807306E-021
1732.5	2.4360889314768292E-021
1733.5	2.4336598434201123E-021
1734.5	2.4312615233469799E-021
1735.5	2.4288936852944764E-021
1736.5	2.4265560472325443E-021
1737.5	2.4242483309976728E-021
1738.5	2.4219702622279153E-021
1739.5	2.4197215702992259E-021
1740.5	2.4175019882631033E-021
1741.5	2.4153112527854910E-021
1742.5	2.4131491040869241E-021
1743.5	2.4110152858838719E-021
1744.5	2.4089095453312655E-021
1745.5	2.4068316329661704E-021
1746.5	2.4047813026525882E-021
1747.5	2.4027583115273493E-021
1748.5	2.4007624199470753E-021
1749.5	2.3987933914361964E-021
1750.5	2.3968509926359801E-021
1751.5	2.3949349932545624E-021
1752.5	2.3930451660179568E-021
1753.5	2.3911812866220124E-021
1754.5	2.3893431336853025E-021
1755.5	2.3875304887029260E-021
1756.5	2.3857431360011962E-021
1757.5	2.3839808626931993E-021
1758.5	2.3822434586351992E-021
1759.5	2.3805307163838779E-021
1760.5	2.3788424311543858E-021
1761.5	2.3771784007791808E-021
1762.5	2.3755384256676513E-021
1763.5	2.3739223087664932E-021
1764.5	2.3723298555208293E-021
1765.5	2.3707608738360541E-021
1766.5	2.3692151740403947E-021
1767.5	2.3676925688481535E-021
1768.5	2.3661928733236435E-021
1769.5	2.3647159048457793E-021
1770.5	2.3632614830733207E-021
1771.5	2.3618294299107555E-021
1772.5	2.3604195694747986E-021
1773.5	2.3590317280615061E-021
1774.5	2.3576657341139845E-021
1775.5	2.3563214181906761E-021
1776.5	2.3549986129342274E-021
1777.5	2.3536971530409098E-021
1778.5	2.3524168752305842E-021
1779.5	2.3511576182172100E-021
1780.5	2.3499192226798737E-021
1781.5	2.3487015312343282E-021
1782.5	2.3475043884050407E-021
1783.5	2.3463276405977345E-021
1784.5	2.3451711360724027E-021
1785.5	2.3440347249168070E-021
1786.5	2.3429182590204311E-021
1787.5	2.3418215920488900E-021
1788.5	2.3407445794187847E-021
1789.5	2.3396870782729869E-021
1790.5	2.3386489474563604E-021
1791.5	2.3376300474918857E-021
1792.5	2.3366302405572043E-021
1793.5	2.3356493904615643E-021
1794.5	2.3346873626231509E-021
1795.5	2.3337440240468087E-021
1796.5	2.3328192433021407E-021
1797.5	2.3319128905019756E-021
1798.5	2.3310248372811969E-021
1799.5	2.3301549567759332E-021
1800.5	2.3293031236030881E-021
1801.5	2.3284692138402205E-021
1802.5	2.3276531050057538E-021
1803.5	2.3268546760395186E-021
1804.5	2.3260738072836122E-021
1805.5	2.3253103804635788E-021
1806.5	2.3245642786698975E-021
1807.5	2.3238353863397744E-021
1808.5	2.3231235892392316E-021
1809.5	2.3224287744454903E-021
1810.5	2.3217508303296414E-021
1811.5	2.3210896465395953E-021
1812.5	2.3204451139833071E-021
1813.5	2.3198171248122763E-021
1814.5	2.3192055724053086E-021
1815.5	2.3186103513525412E-021
1816.5	2.3180313574397212E-021
1817.5	2.3174684876327362E-021
1818.5	2.3169216400623931E-021
1819.5	2.3163907140094369E-021
1820.5	2.3158756098898041E-021
1821.5	2.3153762292401161E-021
1822.5	2.3148924747033963E-021
1823.5	2.3144242500150079E-021
1824.5	2.3139714599888239E-021
1825.5	2.3135340105036002E-021
1826.5	2.3131118084895720E-021
1827.5	2.3127047619152494E-021
1828.5	2.3123127797744254E-021
1829.5	2.3119357720733811E-021
1830.5	2.3115736498182881E-021
1831.5	2.3112263250028061E-021
1832.5	2.3108937105958732E-021
1833.5	2.3105757205296759E-021
1834.5	2.3102722696878120E-021
1835.5	2.3099832738936284E-021
1836.5	2.3097086498987354E-021
1837.5	2.3094483153716999E-021
1838.5	2.3092021888869058E-021
1839.5	2.3089701899135811E-021
1840.5	2.3087522388049988E-021
1841.5	2.3085482567878262E-021
1842.5	2.3083581659516470E-021
1843.5	2.3081818892386316E-021
1844.5	2.3080193504333660E-021
1845.5	2.3078704741528265E-021
1846.5	2.3077351858365103E-021
1847.5	2.3076134117367067E-021
1848.5	2.3075050789089141E-021
1849.5	2.3074101152023989E-021
1850.5	2.3073284492508893E-021
1851.5	2.3072600104634096E-021
1852.5	2.3072047290152514E-021
1853.5	2.3071625358390631E-021
1854.5	2.3071333626160890E-021
1855.5	2.3071171417675176E-021
1856.5	2.3071138064459647E-021
1857.5	2.3071232905270810E-021
1858.5	2.3071455286012734E-021
1859.5	2.3071804559655512E-021
1860.5	2.3072280086154878E-021
1861.5	2.3072881232372991E-021
1862.5	2.3073607372000297E-021
1863.5	2.3074457885478610E-021
1864.5	2.3075432159925158E-021
1865.5	2.3076529589057805E-021
1866.5	2.3077749573121328E-021
1867.5	2.3079091518814652E-021
1868.5	2.3080554839219209E-021
1869.5	2.3082138953728286E-021
1870.5	2.3083843287977293E-021
1871.5	2.3085667273775112E-021
1872.5	2.3087610349036328E-021
1873.5	2.3089671957714474E-021
1874.5	2.3091851549736123E-021
1875.5	2.3094148580935967E-021
1876.5	2.3096562512992789E-021
1877.5	2.3099092813366277E-021
1878.5	2.3101738955234751E-021
1879.5	2.3104500417433742E-021
1880.5	2.3107376684395429E-021
1881.5	2.3110367246088840E-021
1882.5	2.3113471597960984E-021
1883.5	2.3116689240878698E-021
1884.5	2.3120019681071335E-021
1885.5	2.3123462430074201E-021
1886.5	2.3127017004672804E-021
1887.5	2.3130682926847798E-021
1888.5	2.3134459723720757E-021
1889.5	2.3138346927500593E-021
1890.5	2.3142344075430789E-021
1891.5	2.3146450709737229E-021
1892.5	2.3150666377576854E-021
1893.5	2.3154990630986933E-021
1894.5	2.3159423026835006E-021
1895.5	2.3163963126769545E-021
1896.5	2.3168610497171266E-021
1897.5	2.3173364709105016E-021
1898.5	2.3178225338272418E-021
1899.5	2.3183191964965058E-021
1900.5	2.3188264174018317E-021
1901.5	2.3193441554765832E-021
1902.5	2.3198723700994526E-021
1903.5	2.3204110210900253E-021
1904.5	2.3209600687044054E-021
1905.5	2.3215194736308902E-021
1906.5	2.3220891969857115E-021
1907.5	2.3226692003088267E-021
1908.5	2.3232594455597655E-021
1909.5	2.3238598951135347E-021
1910.5	2.3244705117565717E-021
1911.5	2.3250912586827495E-021
1912.5	2.3257220994894437E-021
1913.5	2.3263629981736382E-021
1914.5	2.3270139191280863E-021
1915.5	2.3276748271375281E-021
1916.5	2.3283456873749398E-021
1917.5	2.3290264653978546E-021
1918.5	2.3297171271447101E-021
1919.5	2.3304176389312517E-021
1920.5	2.3311279674469861E-021
1921.5	2.3318480797516723E-021
1922.5	2.3325779432718610E-021
1923.5	2.3333175257974788E-021
1924.5	2.3340667954784592E-021
1925.5	2.3348257208214052E-021
1926.5	2.3355942706863091E-021
1927.5	2.3363724142833056E-021
1928.5	2.3371601211694623E-021
1929.5	2.3379573612456253E-021
1930.5	2.3387641047532868E-021
1931.5	2.3395803222715079E-021
1932.5	2.3404059847138716E-021
1933.5	2.3412410633254728E-021
1934.5	2.3420855296799552E-021
1935.5	2.3429393556765777E-021
1936.5	2.3438025135373177E-021
1937.5	2.3446749758040192E-021
1938.5	2.3455567153355642E-021
1939.5	2.3464477053050902E-021
1940.5	2.3473479191972370E-021
1941.5	2.3482573308054301E-021
1942.5	2.3491759142291951E-021
1943.5	2.3501036438715127E-021
1944.5	2.3510404944361964E-021
1945.5	2.3519864409253106E-021
1946.5	2.3529414586366200E-021
1947.5	2.3539055231610685E-021
1948.5	2.3548786103802876E-021
1949.5	2.3558606964641420E-021
1950.5	2.3568517578683006E-021
1951.5	2.3578517713318408E-021
1952.5	2.3588607138748743E-021
1953.5	2.3598785627962176E-021
1954.5	2.3609052956710778E-021
1955.5	2.3619408903487705E-021
1956.5	2.3629853249504689E-021
1957.5	2.3640385778669799E-021
1958.5	2.3651006277565437E-021
1959.5	2.3661714535426644E-021
1960.5	2.3672510344119679E-021
1961.5	2.3683393498120812E-021
1962.5	2.3694363794495460E-021
1963.5	2.3705421032877466E-021
1964.5	2.3716565015448747E-021
1965.5	2.3727795546919151E-021
1966.5	2.3739112434506481E-021
1967.5	2.3750515487916923E-021
1968.5	2.3762004519325585E-021
1969.5	2.3773579343357289E-021
1970.5	2.3785239777067690E-021
1971.5	2.3796985639924529E-021
1972.5	2.3808816753789125E-021
1973.5	2.3820732942898173E-021
1974.5	2.3832734033845652E-021
1975.5	2.3844819855565066E-021
1976.5	2.3856990239311819E-021
1977.5	2.3869245018645839E-021
1978.5	2.3881584029414401E-021
1979.5	2.3894007109735230E-021
1980.5	2.3906514099979645E-021
1981.5	2.3919104842756133E-021
1982.5	2.3931779182893930E-021
1983.5	2.3944536967426899E-021
1984.5	2.3957378045577609E-021
1985.5	2.3970302268741571E-021
1986.5	2.3983309490471666E-021
1987.5	2.3996399566462821E-021
1988.5	2.4009572354536797E-021
1989.5	2.4022827714627212E-021
1990.5	2.4036165508764760E-021
1991.5	2.4049585601062546E-021
1992.5	2.4063087857701673E-021
1993.5	2.4076672146916958E-021
1994.5	2.4090338338982844E-021
1995.5	2.4104086306199494E-021
1996.5	2.4117915922879043E-021
1997.5	2.4131827065332006E-021
1998.5	2.4145819611853870E-021
1999.5	2.4159893442711870E-021
[truncated: 1,000 more rows]
