# Supplementary material for: Modeling Radiative Efficiency across Fluorinated Molecules: Bridging Chemistry and Climate Policy for Global Warming Potential Estimations
Source: Environ Sci Technol. 2026 Feb 16;60(8):6188–202. doi: 10.1021/acs.est.5c16501 (PMC12961741; doi:10.1021/acs.est.5c16501)
Supplement: Supplementary file 1 [file es5c16501_si_001.zip › Supporting.Information/CFM2025.Table1/HFAlcohols/Trifluoropropan-1-ol/rotamer_1.xyz]

12
E[M08-HX/pcseg-2]=-492.1312943029 Hartree, Gibbs corrections=144.089 kJ/mol,  S=1.87E-16 cm/molecule 
F    -1.1084388058    -0.5099524784    -1.1438544321
F    -1.0327096623    -0.9744069419    0.9663495906
F    -1.8691673056    0.9059384547    0.3030519516
O    2.8587423586    0.2932853522    -0.0853549028
C    0.4737515717    0.6579800135    0.1681434219
C    1.5916999486    -0.3086992932    -0.2177820887
C    -0.8878692972    0.0208121800    0.0715982989
H    0.5936685413    0.9970249900    1.2015902505
H    0.4901438701    1.5362893353    -0.4816719121
H    1.5179725041    -1.2308946541    0.3738011628
H    1.4915349244    -0.5860577898    -1.2694821322
H    3.0566713523    0.4146808317    0.8416107917
