# Supplementary material for: Modeling Radiative Efficiency across Fluorinated Molecules: Bridging Chemistry and Climate Policy for Global Warming Potential Estimations
Source: Environ Sci Technol. 2026 Feb 16;60(8):6188–202. doi: 10.1021/acs.est.5c16501 (PMC12961741; doi:10.1021/acs.est.5c16501)
Supplement: Supplementary file 1 [file es5c16501_si_001.zip › Supporting.Information/CFM2025.Table1/HFAlcohols/Trifluoropropan-1-ol/rotamer_2.xyz]

12
E[M08-HX/pcseg-2]=-492.1329183166 Hartree, Gibbs corrections=145.312 kJ/mol,  S=1.88E-16 cm/molecule 
F    -1.1565315658    -0.2673281335    -1.2754472119
F    -1.1554711665    -1.0149029363    0.7510368502
F    -1.8631674325    0.9872233306    0.3367445472
O    1.6958262287    -1.3634003637    0.9361371713
C    0.4661281522    0.6224479776    0.1948744183
C    1.5420956217    -0.4223416088    -0.0993451711
C    -0.9292419781    0.0885778128    0.0001495677
H    0.5533046979    0.9660079995    1.2285412573
H    0.5685078565    1.4855133478    -0.4688290350
H    1.3354854004    -0.9073610387    -1.0638210039
H    2.5060420867    0.0823662151    -0.1937467887
H    0.8770220989    -1.8448026023    1.0497053986
