# Supplementary material for: Modeling Radiative Efficiency across Fluorinated Molecules: Bridging Chemistry and Climate Policy for Global Warming Potential Estimations
Source: Environ Sci Technol. 2026 Feb 16;60(8):6188–202. doi: 10.1021/acs.est.5c16501 (PMC12961741; doi:10.1021/acs.est.5c16501)
Supplement: Supplementary file 1 [file es5c16501_si_001.zip › Supporting.Information/CFM2025.Table1/HFAlcohols/Trifluoropropan-1-ol/rotamer_3.xyz]

12
E[M08-HX/pcseg-2]=-492.1294287449 Hartree, Gibbs corrections=142.769 kJ/mol,  S=1.85E-16 cm/molecule 
F    -1.2666563425    -0.2197976452    -1.2288036029
F    -1.0136231466    -1.1136421574    0.7249659951
F    -1.7787935833    0.9007707378    0.5419898425
O    1.4814627992    -1.1181278979    -1.3644618125
C    0.5148946122    0.5890761493    0.1146269363
C    1.6021132046    -0.4521657250    -0.1315888713
C    -0.8871940829    0.0292506717    0.0333935668
H    0.6357804484    1.0105168106    1.1163300337
H    0.5750902910    1.4138642635    -0.6029804779
H    2.5818111206    0.0338433138    -0.0299847036
H    1.5428187007    -1.2285605207    0.6358020434
H    1.5002959787    -0.4870280006    -2.0832889495
