# Supplementary material for: Modeling Radiative Efficiency across Fluorinated Molecules: Bridging Chemistry and Climate Policy for Global Warming Potential Estimations
Source: Environ Sci Technol. 2026 Feb 16;60(8):6188–202. doi: 10.1021/acs.est.5c16501 (PMC12961741; doi:10.1021/acs.est.5c16501)
Supplement: Supplementary file 1 [file es5c16501_si_001.zip › Supporting.Information/CFM2025.Table1/HFAlcohols/Trifluoropropan-1-ol/wspectra.dat]

     0.5    1.165331921E-21
     1.5    1.171599184E-21
     2.5    1.178086018E-21
     3.5    1.184808048E-21
     4.5    1.191782514E-21
     5.5    1.199028480E-21
     6.5    1.206567091E-21
     7.5    1.214421866E-21
     8.5    1.222619046E-21
     9.5    1.231188004E-21
    10.5    1.240161733E-21
    11.5    1.249577426E-21
    12.5    1.259477175E-21
    13.5    1.269908810E-21
    14.5    1.280926923E-21
    15.5    1.292594115E-21
    16.5    1.304982532E-21
    17.5    1.318175763E-21
    18.5    1.332271220E-21
    19.5    1.347383119E-21
    20.5    1.363646280E-21
    21.5    1.381220979E-21
    22.5    1.400299237E-21
    23.5    1.421113025E-21
    24.5    1.443945101E-21
    25.5    1.469143475E-21
    26.5    1.497140925E-21
    27.5    1.528481625E-21
    28.5    1.563857850E-21
    29.5    1.604161045E-21
    30.5    1.650553308E-21
    31.5    1.704567564E-21
    32.5    1.768246620E-21
    33.5    1.844330466E-21
    34.5    1.936489504E-21
    35.5    2.049556359E-21
    36.5    2.189571909E-21
    37.5    2.363104413E-21
    38.5    2.574552227E-21
    39.5    2.819289846E-21
    40.5    3.072327018E-21
    41.5    3.283205172E-21
    42.5    3.401175128E-21
    43.5    3.423634020E-21
    44.5    3.403831819E-21
    45.5    3.406258561E-21
    46.5    3.474336057E-21
    47.5    3.632179525E-21
    48.5    3.897535101E-21
    49.5    4.291079813E-21
    50.5    4.839766634E-21
    51.5    5.572800680E-21
    52.5    6.503434508E-21
    53.5    7.584180009E-21
    54.5    8.636743061E-21
    55.5    9.330472251E-21
    56.5    9.353222488E-21
    57.5    8.696982227E-21
    58.5    7.665764151E-21
    59.5    6.593058603E-21
    60.5    5.661958062E-21
    61.5    4.921574613E-21
    62.5    4.357091671E-21
    63.5    3.935629406E-21
    64.5    3.625333664E-21
    65.5    3.400784060E-21
    66.5    3.243276991E-21
    67.5    3.139702772E-21
    68.5    3.081329844E-21
    69.5    3.062866662E-21
    70.5    3.081858108E-21
    71.5    3.138393646E-21
    72.5    3.235104028E-21
    73.5    3.377446044E-21
    74.5    3.574297917E-21
    75.5    3.838889510E-21
    76.5    4.190018186E-21
    77.5    4.653205296E-21
    78.5    5.260552168E-21
    79.5    6.045748091E-21
    80.5    7.025973777E-21
    81.5    8.157679807E-21
    82.5    9.267083434E-21
    83.5    1.002823489E-20
    84.5    1.013218838E-20
    85.5    9.572322542E-21
    86.5    8.654946646E-21
    87.5    7.718728900E-21
    88.5    6.954691135E-21
    89.5    6.422578474E-21
    90.5    6.121761865E-21
    91.5    6.038561327E-21
    92.5    6.167095388E-21
    93.5    6.516169499E-21
    94.5    7.108872992E-21
    95.5    7.973329968E-21
    96.5    9.114060217E-21
    97.5    1.044735154E-20
    98.5    1.170928568E-20
    99.5    1.245039554E-20
   100.5    1.229591536E-20
   101.5    1.129934664E-20
   102.5    9.883196007E-21
   103.5    8.460971405E-21
   104.5    7.242180146E-21
   105.5    6.273910525E-21
   106.5    5.530524900E-21
   107.5    4.967871395E-21
   108.5    4.544810600E-21
   109.5    4.228884461E-21
   110.5    3.996253926E-21
   111.5    3.830167105E-21
   112.5    3.719426130E-21
   113.5    3.657248014E-21
   114.5    3.640553694E-21
   115.5    3.669593759E-21
   116.5    3.747699717E-21
   117.5    3.880646429E-21
   118.5    4.074357802E-21
   119.5    4.328315168E-21
   120.5    4.621463724E-21
   121.5    4.894682183E-21
   122.5    5.057018353E-21
   123.5    5.046182146E-21
   124.5    4.890279616E-21
   125.5    4.678701530E-21
   126.5    4.488136171E-21
   127.5    4.354440135E-21
   128.5    4.285042791E-21
   129.5    4.275948904E-21
   130.5    4.321167046E-21
   131.5    4.416332862E-21
   132.5    4.559715021E-21
   133.5    4.752367719E-21
   134.5    4.998161311E-21
   135.5    5.303963140E-21
   136.5    5.680082126E-21
   137.5    6.141060343E-21
   138.5    6.706918676E-21
   139.5    7.405015591E-21
   140.5    8.272746737E-21
   141.5    9.361379186E-21
   142.5    1.074131052E-20
   143.5    1.250875875E-20
   144.5    1.479271702E-20
   145.5    1.775735146E-20
   146.5    2.158524381E-20
   147.5    2.640532438E-20
   148.5    3.209977088E-20
   149.5    3.795367121E-20
   150.5    4.240030976E-20
   151.5    4.360619960E-20
   152.5    4.100304987E-20
   153.5    3.588693709E-20
   154.5    3.013892054E-20
   155.5    2.497493812E-20
   156.5    2.081801560E-20
   157.5    1.766042286E-20
   158.5    1.535362250E-20
   159.5    1.374181287E-20
   160.5    1.270377179E-20
   161.5    1.215353009E-20
   162.5    1.201745002E-20
   163.5    1.218586688E-20
   164.5    1.244686087E-20
   165.5    1.247566645E-20
   166.5    1.199872268E-20
   167.5    1.102683620E-20
   168.5    9.822410586E-21
   169.5    8.650097881E-21
   170.5    7.643148008E-21
   171.5    6.828110321E-21
   172.5    6.183705180E-21
   173.5    5.676814866E-21
   174.5    5.276769976E-21
   175.5    4.959026116E-21
   176.5    4.704991305E-21
   177.5    4.500855733E-21
   178.5    4.336400106E-21
   179.5    4.204036491E-21
   180.5    4.098096876E-21
   181.5    4.014322384E-21
   182.5    3.949500942E-21
   183.5    3.901211006E-21
   184.5    3.867640319E-21
   185.5    3.847457914E-21
   186.5    3.839724415E-21
   187.5    3.843830503E-21
   188.5    3.859456804E-21
   189.5    3.886550854E-21
   190.5    3.925318589E-21
   191.5    3.976229150E-21
   192.5    4.040033049E-21
   193.5    4.117794848E-21
   194.5    4.210942825E-21
   195.5    4.321339602E-21
   196.5    4.451379784E-21
   197.5    4.604123400E-21
   198.5    4.783477895E-21
   199.5    4.994447054E-21
   200.5    5.243473425E-21
   201.5    5.538912641E-21
   202.5    5.891694882E-21
   203.5    6.316251817E-21
   204.5    6.831815940E-21
   205.5    7.464225509E-21
   206.5    8.248361562E-21
   207.5    9.231208709E-21
   208.5    1.047500514E-20
   209.5    1.205839361E-20
   210.5    1.406974883E-20
   211.5    1.658060475E-20
   212.5    1.958677563E-20
   213.5    2.294254961E-20
   214.5    2.639808905E-20
   215.5    2.977263119E-20
   216.5    3.291881260E-20
   217.5    3.529003714E-20
   218.5    3.584307249E-20
   219.5    3.391646912E-20
   220.5    3.006560140E-20
   221.5    2.555333143E-20
   222.5    2.135809403E-20
   223.5    1.787897895E-20
   224.5    1.514324827E-20
   225.5    1.303630878E-20
   226.5    1.142049162E-20
   227.5    1.017678462E-20
   228.5    9.212903720E-21
   229.5    8.460244713E-21
   230.5    7.868533306E-21
   231.5    7.400974008E-21
   232.5    7.030499179E-21
   233.5    6.737037462E-21
   234.5    6.505570724E-21
   235.5    6.324761432E-21
   236.5    6.185981755E-21
   237.5    6.082623114E-21
   238.5    6.009601611E-21
   239.5    5.963001049E-21
   240.5    5.939813473E-21
   241.5    5.937749605E-21
   242.5    5.955100073E-21
   243.5    5.990634136E-21
   244.5    6.043526674E-21
   245.5    6.113307006E-21
   246.5    6.199825187E-21
   247.5    6.303232860E-21
   248.5    6.423976977E-21
   249.5    6.562805590E-21
   250.5    6.720785818E-21
   251.5    6.899334916E-21
   252.5    7.100266308E-21
   253.5    7.325853563E-21
   254.5    7.578916678E-21
   255.5    7.862936926E-21
   256.5    8.182209066E-21
   257.5    8.542043301E-21
   258.5    8.949034482E-21
   259.5    9.411423379E-21
   260.5    9.939585507E-21
   261.5    1.054669864E-20
   262.5    1.124966306E-20
   263.5    1.207038211E-20
   264.5    1.303755951E-20
   265.5    1.418923777E-20
   266.5    1.557639135E-20
   267.5    1.726798358E-20
   268.5    1.935793152E-20
   269.5    2.197417755E-20
   270.5    2.528888831E-20
   271.5    2.952493177E-20
   272.5    3.494300791E-20
   273.5    4.176846029E-20
   274.5    4.997457813E-20
   275.5    5.883796262E-20
   276.5    6.645889128E-20
   277.5    7.015545363E-20
   278.5    6.843115203E-20
   279.5    6.250686447E-20
   280.5    5.507186594E-20
   281.5    4.819902547E-20
   282.5    4.276350817E-20
   283.5    3.888098402E-20
   284.5    3.637968851E-20
   285.5    3.504424673E-20
   286.5    3.470408964E-20
   287.5    3.525492410E-20
   288.5    3.665918004E-20
   289.5    3.894390129E-20
   290.5    4.220275844E-20
   291.5    4.660482832E-20
   292.5    5.241179534E-20
   293.5    6.000496953E-20
   294.5    6.992212881E-20
   295.5    8.289818734E-20
   296.5    9.988437833E-20
   297.5    1.219679596E-19
   298.5    1.499949881E-19
   299.5    1.835199391E-19
   300.5    2.187993353E-19
   301.5    2.470343212E-19
   302.5    2.570764533E-19
   303.5    2.442718846E-19
   304.5    2.152887896E-19
   305.5    1.813922761E-19
   306.5    1.503095897E-19
   307.5    1.246820997E-19
   308.5    1.041707325E-19
   309.5    8.761252248E-20
   310.5    7.413671888E-20
   311.5    6.324866949E-20
   312.5    5.455720757E-20
   313.5    4.766583249E-20
   314.5    4.220190237E-20
   315.5    3.785186642E-20
   316.5    3.436911697E-20
   317.5    3.156582328E-20
   318.5    2.930054593E-20
   319.5    2.746685095E-20
   320.5    2.598430168E-20
   321.5    2.479174358E-20
   322.5    2.384241506E-20
   323.5    2.310041364E-20
   324.5    2.253814168E-20
   325.5    2.213445462E-20
   326.5    2.187331529E-20
   327.5    2.174281643E-20
   328.5    2.173447545E-20
   329.5    2.184273511E-20
   330.5    2.206462487E-20
   331.5    2.239955280E-20
   332.5    2.284920945E-20
   333.5    2.341757444E-20
   334.5    2.411102460E-20
   335.5    2.493855017E-20
   336.5    2.591209464E-20
   337.5    2.704704377E-20
   338.5    2.836290326E-20
   339.5    2.988422250E-20
   340.5    3.164184774E-20
   341.5    3.367462421E-20
   342.5    3.603171786E-20
   343.5    3.877579769E-20
   344.5    4.198741014E-20
   345.5    4.577097257E-20
   346.5    5.026284853E-20
   347.5    5.564172894E-20
   348.5    6.214041121E-20
   349.5    7.005443499E-20
   350.5    7.973339811E-20
   351.5    9.152062626E-20
   352.5    1.055852184E-19
   353.5    1.216456807E-19
   354.5    1.388920570E-19
   355.5    1.567461176E-19
   356.5    1.761859063E-19
   357.5    1.998799453E-19
   358.5    2.309231734E-19
   359.5    2.719273594E-19
   360.5    3.247821188E-19
   361.5    3.894812395E-19
   362.5    4.604273551E-19
   363.5    5.219436073E-19
   364.5    5.511091444E-19
   365.5    5.343793364E-19
   366.5    4.814512662E-19
   367.5    4.153462814E-19
   368.5    3.543069954E-19
   369.5    3.063463127E-19
   370.5    2.729110467E-19
   371.5    2.530367582E-19
   372.5    2.455588674E-19
   373.5    2.499539413E-19
   374.5    2.665240630E-19
   375.5    2.961596882E-19
   376.5    3.394296581E-19
   377.5    3.943131710E-19
   378.5    4.522147531E-19
   379.5    4.951999385E-19
   380.5    5.027835393E-19
   381.5    4.690009234E-19
   382.5    4.085303513E-19
   383.5    3.421561452E-19
   384.5    2.831052780E-19
   385.5    2.357932297E-19
   386.5    1.997134671E-19
   387.5    1.723712104E-19
   388.5    1.506596714E-19
   389.5    1.318889318E-19
   390.5    1.147755871E-19
   391.5    9.937893351E-20
   392.5    8.608825753E-20
   393.5    7.498005340E-20
   394.5    6.582887767E-20
   395.5    5.829931488E-20
   396.5    5.206756120E-20
   397.5    4.686378016E-20
   398.5    4.247582013E-20
   399.5    3.874027366E-20
   400.5    3.553166457E-20
   401.5    3.275314667E-20
   402.5    3.032930836E-20
   403.5    2.820082380E-20
   404.5    2.632052814E-20
   405.5    2.465053929E-20
   406.5    2.316013512E-20
   407.5    2.182417462E-20
   408.5    2.062191183E-20
   409.5    1.953609577E-20
   410.5    1.855228051E-20
   411.5    1.765829095E-20
   412.5    1.684380550E-20
   413.5    1.610002711E-20
   414.5    1.541942194E-20
   415.5    1.479551003E-20
   416.5    1.422269666E-20
   417.5    1.369613554E-20
   418.5    1.321161714E-20
   419.5    1.276547729E-20
   420.5    1.235452185E-20
   421.5    1.197596463E-20
   422.5    1.162737600E-20
   423.5    1.130664044E-20
   424.5    1.101192152E-20
   425.5    1.074163310E-20
   426.5    1.049441600E-20
   427.5    1.026911929E-20
   428.5    1.006478578E-20
   429.5    9.880641373E-21
   430.5    9.716087920E-21
   431.5    9.570699611E-21
   432.5    9.444222837E-21
   433.5    9.336579684E-21
   434.5    9.247875363E-21
   435.5    9.178410005E-21
   436.5    9.128695473E-21
   437.5    9.099478091E-21
   438.5    9.091768457E-21
   439.5    9.106879954E-21
   440.5    9.146478053E-21
   441.5    9.212643209E-21
   442.5    9.307951076E-21
   443.5    9.435575023E-21
   444.5    9.599417666E-21
   445.5    9.804280509E-21
   446.5    1.005608414E-20
   447.5    1.036215615E-20
   448.5    1.073161059E-20
   449.5    1.117585257E-20
   450.5    1.170925535E-20
   451.5    1.235007782E-20
   452.5    1.312172001E-20
   453.5    1.405445835E-20
   454.5    1.518786624E-20
   455.5    1.657421882E-20
   456.5    1.828330926E-20
   457.5    2.040926928E-20
   458.5    2.308015280E-20
   459.5    2.647106173E-20
   460.5    3.082099020E-20
   461.5    3.645095395E-20
   462.5    4.377268701E-20
   463.5    5.325474440E-20
   464.5    6.526239116E-20
   465.5    7.961400713E-20
   466.5    9.474420025E-20
   467.5    1.069983416E-19
   468.5    1.117850300E-19
   469.5    1.071092744E-19
   470.5    9.535284656E-20
   471.5    8.075591951E-20
   472.5    6.657382001E-20
   473.5    5.439345519E-20
   474.5    4.458843026E-20
   475.5    3.692822218E-20
   476.5    3.099762044E-20
   477.5    2.639452983E-20
   478.5    2.279185051E-20
   479.5    1.994123926E-20
   480.5    1.765916711E-20
   481.5    1.581099054E-20
   482.5    1.429768726E-20
   483.5    1.304589704E-20
   484.5    1.200074499E-20
   485.5    1.112074752E-20
   486.5    1.037420583E-20
   487.5    9.736642778E-21
   488.5    9.188968134E-21
   489.5    8.716153527E-21
   490.5    8.306266196E-21
   491.5    7.949757512E-21
   492.5    7.638934025E-21
   493.5    7.367560614E-21
   494.5    7.130560211E-21
   495.5    6.923784884E-21
   496.5    6.743840176E-21
   497.5    6.587949677E-21
   498.5    6.453850322E-21
   499.5    6.339711494E-21
   500.5    6.244072850E-21
   501.5    6.165797185E-21
   502.5    6.104035662E-21
   503.5    6.058203565E-21
   504.5    6.027965390E-21
   505.5    6.013228651E-21
   506.5    6.014146346E-21
   507.5    6.031128542E-21
   508.5    6.064864242E-21
   509.5    6.116355415E-21
   510.5    6.186966150E-21
   511.5    6.278491283E-21
   512.5    6.393250822E-21
   513.5    6.534219323E-21
   514.5    6.705203419E-21
   515.5    6.911086465E-21
   516.5    7.158167212E-21
   517.5    7.454629594E-21
   518.5    7.811191193E-21
   519.5    8.241980470E-21
   520.5    8.765660678E-21
   521.5    9.406674561E-21
   522.5    1.019602857E-20
   523.5    1.116982963E-20
   524.5    1.236122576E-20
   525.5    1.377824944E-20
   526.5    1.536428981E-20
   527.5    1.696888305E-20
   528.5    1.840425838E-20
   529.5    1.960743058E-20
   530.5    2.072653325E-20
   531.5    2.199393358E-20
   532.5    2.359786619E-20
   533.5    2.572843226E-20
   534.5    2.865499708E-20
   535.5    3.271579863E-20
   536.5    3.829004675E-20
   537.5    4.578308198E-20
   538.5    5.553683784E-20
   539.5    6.751683125E-20
   540.5    8.064311908E-20
   541.5    9.204950860E-20
   542.5    9.762397892E-20
   543.5    9.489437415E-20
   544.5    8.535304333E-20
   545.5    7.278223284E-20
   546.5    6.028769208E-20
   547.5    4.937286123E-20
   548.5    4.044246296E-20
   549.5    3.338053577E-20
   550.5    2.787799094E-20
   551.5    2.359898468E-20
   552.5    2.025255411E-20
   553.5    1.761025997E-20
   554.5    1.550048662E-20
   555.5    1.379644315E-20
   556.5    1.240468854E-20
   557.5    1.125602595E-20
   558.5    1.029877579E-20
   559.5    9.493947803E-21
   560.5    8.811808254E-21
   561.5    8.229438371E-21
   562.5    7.728988182E-21
   563.5    7.296417645E-21
   564.5    6.920580552E-21
   565.5    6.592551274E-21
   566.5    6.305125040E-21
   567.5    6.052443408E-21
   568.5    5.829710909E-21
   569.5    5.632978772E-21
   570.5    5.458978453E-21
   571.5    5.304992508E-21
   572.5    5.168753720E-21
   573.5    5.048365812E-21
   574.5    4.942240781E-21
   575.5    4.849049172E-21
   576.5    4.767680519E-21
   577.5    4.697211843E-21
   578.5    4.636882631E-21
   579.5    4.586075091E-21
   580.5    4.544298772E-21
   581.5    4.511178857E-21
   582.5    4.486447658E-21
   583.5    4.469938936E-21
   584.5    4.461584850E-21
   585.5    4.461415413E-21
   586.5    4.469560481E-21
   587.5    4.486254370E-21
   588.5    4.511843352E-21
   589.5    4.546796396E-21
   590.5    4.591719699E-21
   591.5    4.647375741E-21
   592.5    4.714707872E-21
   593.5    4.794871777E-21
   594.5    4.889275606E-21
   595.5    4.999631191E-21
   596.5    5.128019558E-21
   597.5    5.276975133E-21
   598.5    5.449594559E-21
   599.5    5.649678328E-21
   600.5    5.881916507E-21
   601.5    6.152134374E-21
   602.5    6.467620211E-21
   603.5    6.837566936E-21
   604.5    7.273672981E-21
   605.5    7.790968022E-21
   606.5    8.408958872E-21
   607.5    9.153234090E-21
   608.5    1.005772771E-20
   609.5    1.116792648E-20
   610.5    1.254540595E-20
   611.5    1.427416112E-20
   612.5    1.646911913E-20
   613.5    1.928655799E-20
   614.5    2.293371129E-20
   615.5    2.766756154E-20
   616.5    3.375420713E-20
   617.5    4.132241593E-20
   618.5    5.000774563E-20
   619.5    5.839878106E-20
   620.5    6.387800683E-20
   621.5    6.399500610E-20
   622.5    5.872385463E-20
   623.5    5.049319156E-20
   624.5    4.194132482E-20
   625.5    3.451026189E-20
   626.5    2.858678724E-20
   627.5    2.405736943E-20
   628.5    2.066844027E-20
   629.5    1.817325882E-20
   630.5    1.636583169E-20
   631.5    1.506525733E-20
   632.5    1.408484794E-20
   633.5    1.323007348E-20
   634.5    1.236517167E-20
   635.5    1.148210115E-20
   636.5    1.065901829E-20
   637.5    9.966294618E-21
   638.5    9.430511473E-21
   639.5    9.048537109E-21
   640.5    8.807449342E-21
   641.5    8.695513196E-21
   642.5    8.706405025E-21
   643.5    8.840580378E-21
   644.5    9.105971623E-21
   645.5    9.518988546E-21
   646.5    1.010628955E-20
   647.5    1.090765017E-20
   648.5    1.198022809E-20
   649.5    1.340438752E-20
   650.5    1.529057768E-20
   651.5    1.778449048E-20
   652.5    2.106124802E-20
   653.5    2.528365440E-20
   654.5    3.047120685E-20
   655.5    3.621462198E-20
   656.5    4.131838831E-20
   657.5    4.392657551E-20
   658.5    4.275841628E-20
   659.5    3.837562186E-20
   660.5    3.259266658E-20
   661.5    2.696137047E-20
   662.5    2.219075649E-20
   663.5    1.839850133E-20
   664.5    1.545765269E-20
   665.5    1.318787187E-20
   666.5    1.142685165E-20
   667.5    1.004694817E-20
   668.5    8.952826109E-21
   669.5    8.074576450E-21
   670.5    7.361083088E-21
   671.5    6.774792385E-21
   672.5    6.287877122E-21
   673.5    5.879502530E-21
   674.5    5.533895772E-21
   675.5    5.238982274E-21
   676.5    4.985417271E-21
   677.5    4.765892451E-21
   678.5    4.574634871E-21
   679.5    4.407041184E-21
   680.5    4.259407909E-21
   681.5    4.128730531E-21
   682.5    4.012552373E-21
   683.5    3.908849861E-21
   684.5    3.815944593E-21
   685.5    3.732435396E-21
   686.5    3.657145378E-21
   687.5    3.589080338E-21
   688.5    3.527395871E-21
   689.5    3.471371146E-21
   690.5    3.420387881E-21
   691.5    3.373913363E-21
   692.5    3.331486660E-21
   693.5    3.292707361E-21
   694.5    3.257226322E-21
   695.5    3.224738033E-21
   696.5    3.194974281E-21
   697.5    3.167698868E-21
   698.5    3.142703191E-21
   699.5    3.119802526E-21
   700.5    3.098832886E-21
   701.5    3.079648366E-21
   702.5    3.062118879E-21
   703.5    3.046128229E-21
   704.5    3.031572459E-21
   705.5    3.018358431E-21
   706.5    3.006402609E-21
   707.5    2.995630005E-21
   708.5    2.985973268E-21
   709.5    2.977371899E-21
   710.5    2.969771560E-21
   711.5    2.963123488E-21
   712.5    2.957383972E-21
   713.5    2.952513911E-21
   714.5    2.948478417E-21
   715.5    2.945246488E-21
   716.5    2.942790707E-21
   717.5    2.941086998E-21
   718.5    2.940114413E-21
   719.5    2.939854947E-21
   720.5    2.940293393E-21
   721.5    2.941417219E-21
   722.5    2.943216475E-21
   723.5    2.945683721E-21
   724.5    2.948813982E-21
   725.5    2.952604731E-21
   726.5    2.957055887E-21
   727.5    2.962169846E-21
   728.5    2.967951533E-21
   729.5    2.974408484E-21
   730.5    2.981550955E-21
   731.5    2.989392062E-21
   732.5    2.997947964E-21
   733.5    3.007238076E-21
   734.5    3.017285333E-21
   735.5    3.028116506E-21
   736.5    3.039762580E-21
   737.5    3.052259202E-21
   738.5    3.065647209E-21
   739.5    3.079973269E-21
   740.5    3.095290625E-21
   741.5    3.111660003E-21
   742.5    3.129150681E-21
   743.5    3.147841787E-21
   744.5    3.167823855E-21
   745.5    3.189200721E-21
   746.5    3.212091827E-21
   747.5    3.236635057E-21
   748.5    3.262990233E-21
   749.5    3.291343466E-21
   750.5    3.321912610E-21
   751.5    3.354954156E-21
   752.5    3.390772010E-21
   753.5    3.429728795E-21
   754.5    3.472260515E-21
   755.5    3.518895796E-21
   756.5    3.570281385E-21
   757.5    3.627216319E-21
   758.5    3.690698199E-21
   759.5    3.761986574E-21
   760.5    3.842690643E-21
   761.5    3.934891744E-21
   762.5    4.041315604E-21
   763.5    4.165575114E-21
   764.5    4.312510340E-21
   765.5    4.488653633E-21
   766.5    4.702828049E-21
   767.5    4.966799928E-21
   768.5    5.295626662E-21
   769.5    5.706575443E-21
   770.5    6.213739079E-21
   771.5    6.812784537E-21
   772.5    7.451295682E-21
   773.5    8.001425291E-21
   774.5    8.297168969E-21
   775.5    8.266194393E-21
   776.5    8.008037635E-21
   777.5    7.697161499E-21
   778.5    7.459602084E-21
   779.5    7.349022367E-21
   780.5    7.377655175E-21
   781.5    7.545130988E-21
   782.5    7.853295364E-21
   783.5    8.312513501E-21
   784.5    8.944897958E-21
   785.5    9.787275534E-21
   786.5    1.089506394E-20
   787.5    1.234716699E-20
   788.5    1.425036538E-20
   789.5    1.673752079E-20
   790.5    1.994357943E-20
   791.5    2.392300931E-20
   792.5    2.845491731E-20
   793.5    3.275492742E-20
   794.5    3.543454983E-20
   795.5    3.528339305E-20
   796.5    3.240446102E-20
   797.5    2.809596640E-20
   798.5    2.367046178E-20
   799.5    1.981304344E-20
   800.5    1.670004176E-20
   801.5    1.427357519E-20
   802.5    1.240630898E-20
   803.5    1.097073147E-20
   804.5    9.861359458E-21
   805.5    8.997434370E-21
   806.5    8.319109173E-21
   807.5    7.782513713E-21
   808.5    7.355485381E-21
   809.5    7.014312156E-21
   810.5    6.741370749E-21
   811.5    6.523447785E-21
   812.5    6.350552990E-21
   813.5    6.215078713E-21
   814.5    6.111201578E-21
   815.5    6.034453781E-21
   816.5    5.981414090E-21
   817.5    5.949484247E-21
   818.5    5.936727188E-21
   819.5    5.941750864E-21
   820.5    5.963626562E-21
   821.5    6.001834216E-21
   822.5    6.056229857E-21
   823.5    6.127032343E-21
   824.5    6.214828205E-21
   825.5    6.320594948E-21
   826.5    6.445744724E-21
   827.5    6.592192114E-21
   828.5    6.762452017E-21
   829.5    6.959776734E-21
   830.5    7.188345584E-21
   831.5    7.453526560E-21
   832.5    7.762238403E-21
   833.5    8.123454522E-21
   834.5    8.548909057E-21
   835.5    9.054092401E-21
   836.5    9.659660067E-21
   837.5    1.039342294E-20
   838.5    1.129312231E-20
   839.5    1.241016027E-20
   840.5    1.381417128E-20
   841.5    1.559726703E-20
   842.5    1.787364681E-20
   843.5    2.076222100E-20
   844.5    2.432353865E-20
   845.5    2.840601774E-20
   846.5    3.240566253E-20
   847.5    3.519444060E-20
   848.5    3.571232846E-20
   849.5    3.395045285E-20
   850.5    3.097390087E-20
   851.5    2.794914641E-20
   852.5    2.552941654E-20
   853.5    2.391497602E-20
   854.5    2.309683932E-20
   855.5    2.301722724E-20
   856.5    2.363732485E-20
   857.5    2.495400959E-20
   858.5    2.698637181E-20
   859.5    2.972959346E-20
   860.5    3.307473799E-20
   861.5    3.676290681E-20
   862.5    4.055193437E-20
   863.5    4.459437340E-20
   864.5    4.956636910E-20
   865.5    5.635889360E-20
   866.5    6.575416509E-20
   867.5    7.820862593E-20
   868.5    9.339861909E-20
   869.5    1.092943521E-19
   870.5    1.214350197E-19
   871.5    1.245233088E-19
   872.5    1.167724939E-19
   873.5    1.017461562E-19
   874.5    8.479056243E-20
   875.5    6.940183864E-20
   876.5    5.679438613E-20
   877.5    4.692164469E-20
   878.5    3.931006892E-20
   879.5    3.344534695E-20
   880.5    2.889645852E-20
   881.5    2.533340897E-20
   882.5    2.251218844E-20
   883.5    2.025430302E-20
   884.5    1.842908985E-20
   885.5    1.694028497E-20
   886.5    1.571631700E-20
   887.5    1.470342549E-20
   888.5    1.386080455E-20
   889.5    1.315716670E-20
   890.5    1.256829578E-20
   891.5    1.207528968E-20
   892.5    1.166328701E-20
   893.5    1.132053591E-20
   894.5    1.103770728E-20
   895.5    1.080738450E-20
   896.5    1.062368208E-20
   897.5    1.048195981E-20
   898.5    1.037860866E-20
   899.5    1.031089161E-20
   900.5    1.027682758E-20
   901.5    1.027510990E-20
   902.5    1.030505399E-20
   903.5    1.036657047E-20
   904.5    1.046016207E-20
   905.5    1.058694410E-20
   906.5    1.074869000E-20
   907.5    1.094790496E-20
   908.5    1.118793283E-20
   909.5    1.147310409E-20
   910.5    1.180893587E-20
   911.5    1.220239991E-20
   912.5    1.266228052E-20
   913.5    1.319965394E-20
   914.5    1.382853366E-20
   915.5    1.456674515E-20
   916.5    1.543712170E-20
   917.5    1.646915359E-20
   918.5    1.770128349E-20
   919.5    1.918412806E-20
   920.5    2.098503006E-20
   921.5    2.319451132E-20
   922.5    2.593538875E-20
   923.5    2.937544028E-20
   924.5    3.374424063E-20
   925.5    3.935314663E-20
   926.5    4.661168546E-20
   927.5    5.601703094E-20
   928.5    6.805222346E-20
   929.5    8.285119089E-20
   930.5    9.943797465E-20
   931.5    1.146859718E-19
   932.5    1.234087555E-19
   933.5    1.215572039E-19
   934.5    1.101368668E-19
   935.5    9.414783958E-20
   936.5    7.823241255E-20
   937.5    6.465785958E-20
   938.5    5.389223271E-20
   939.5    4.562136669E-20
   940.5    3.934222895E-20
   941.5    3.459357930E-20
   942.5    3.101470160E-20
   943.5    2.834289927E-20
   944.5    2.639521181E-20
   945.5    2.504854416E-20
   946.5    2.421861019E-20
   947.5    2.383014935E-20
   948.5    2.376757386E-20
   949.5    2.381474224E-20
   950.5    2.366139372E-20
   951.5    2.307625019E-20
   952.5    2.210551325E-20
   953.5    2.100173530E-20
   954.5    1.999339330E-20
   955.5    1.918568002E-20
   956.5    1.859357205E-20
   957.5    1.819449244E-20
   958.5    1.795824584E-20
   959.5    1.785836108E-20
   960.5    1.787477936E-20
   961.5    1.799352691E-20
   962.5    1.820568034E-20
   963.5    1.850639705E-20
   964.5    1.889420572E-20
   965.5    1.937056652E-20
   966.5    1.993966844E-20
   967.5    2.060843399E-20
   968.5    2.138671803E-20
   969.5    2.228770731E-20
   970.5    2.332854926E-20
   971.5    2.453126401E-20
   972.5    2.592402662E-20
   973.5    2.754295104E-20
   974.5    2.943457109E-20
   975.5    3.165930490E-20
   976.5    3.429632123E-20
   977.5    3.745041146E-20
   978.5    4.126171622E-20
   979.5    4.591943086E-20
   980.5    5.168076579E-20
   981.5    5.889593999E-20
   982.5    6.803726597E-20
   983.5    7.972114052E-20
   984.5    9.468545103E-20
   985.5    1.136211986E-19
   986.5    1.366428370E-19
   987.5    1.621358241E-19
   988.5    1.853197936E-19
   989.5    1.987573744E-19
   990.5    1.972987636E-19
   991.5    1.831898384E-19
   992.5    1.638280723E-19
   993.5    1.457060600E-19
   994.5    1.319835257E-19
   995.5    1.234572281E-19
   996.5    1.199925482E-19
   997.5    1.213529961E-19
   998.5    1.275516596E-19
   999.5    1.389880970E-19
  1000.5    1.565089596E-19
  1001.5    1.814095656E-19
  1002.5    2.152632531E-19
  1003.5    2.592483007E-19
  1004.5    3.123446266E-19
  1005.5    3.679738420E-19
  1006.5    4.112488257E-19
  1007.5    4.239185790E-19
  1008.5    3.991257717E-19
  1009.5    3.485166721E-19
  1010.5    2.905332761E-19
  1011.5    2.375633867E-19
  1012.5    1.940608737E-19
  1013.5    1.599932638E-19
  1014.5    1.337728800E-19
  1015.5    1.136376989E-19
  1016.5    9.810310439E-20
  1017.5    8.603233285E-20
  1018.5    7.658778969E-20
  1019.5    6.916159346E-20
  1020.5    6.331529016E-20
  1021.5    5.873443368E-20
  1022.5    5.519651593E-20
  1023.5    5.254937644E-20
  1024.5    5.069762124E-20
  1025.5    4.959534448E-20
  1026.5    4.924412325E-20
  1027.5    4.969560917E-20
  1028.5    5.105761632E-20
  1029.5    5.350013787E-20
  1030.5    5.724996385E-20
  1031.5    6.254270808E-20
  1032.5    6.946175042E-20
  1033.5    7.756013166E-20
  1034.5    8.530290644E-20
  1035.5    8.999053891E-20
  1036.5    8.927665098E-20
  1037.5    8.336821786E-20
  1038.5    7.479770758E-20
  1039.5    6.613011107E-20
  1040.5    5.869790587E-20
  1041.5    5.281860477E-20
  1042.5    4.834579835E-20
  1043.5    4.501027836E-20
  1044.5    4.255738251E-20
  1045.5    4.078383780E-20
  1046.5    3.953776477E-20
  1047.5    3.870886568E-20
  1048.5    3.821812477E-20
  1049.5    3.800950343E-20
  1050.5    3.804383636E-20
  1051.5    3.829453139E-20
  1052.5    3.874461665E-20
  1053.5    3.938476530E-20
  1054.5    4.021203291E-20
  1055.5    4.122912914E-20
  1056.5    4.244411338E-20
  1057.5    4.387045453E-20
  1058.5    4.552743709E-20
  1059.5    4.744093250E-20
  1060.5    4.964459349E-20
  1061.5    5.218157343E-20
  1062.5    5.510693095E-20
  1063.5    5.849095831E-20
  1064.5    6.242378227E-20
  1065.5    6.702173991E-20
  1066.5    7.243624024E-20
  1067.5    7.886607949E-20
  1068.5    8.657441501E-20
  1069.5    9.591155493E-20
  1070.5    1.073435723E-19
  1071.5    1.214822992E-19
  1072.5    1.390994748E-19
  1073.5    1.610792531E-19
  1074.5    1.882263316E-19
  1075.5    2.208982401E-19
  1076.5    2.588190798E-19
  1077.5    3.019264307E-19
  1078.5    3.518272548E-19
  1079.5    4.107111106E-19
  1080.5    4.761904648E-19
  1081.5    5.354998393E-19
  1082.5    5.666155424E-19
  1083.5    5.532770596E-19
  1084.5    5.012031975E-19
  1085.5    4.320662765E-19
  1086.5    3.650572275E-19
  1087.5    3.092032588E-19
  1088.5    2.661744906E-19
  1089.5    2.345596076E-19
  1090.5    2.122900987E-19
  1091.5    1.975715119E-19
  1092.5    1.891243069E-19
  1093.5    1.861860072E-19
  1094.5    1.884526674E-19
  1095.5    1.959962468E-19
  1096.5    2.091009286E-19
  1097.5    2.278492820E-19
  1098.5    2.511826830E-19
  1099.5    2.754274391E-19
  1100.5    2.937458922E-19
  1101.5    2.995292544E-19
  1102.5    2.924089552E-19
  1103.5    2.787281907E-19
  1104.5    2.657256767E-19
  1105.5    2.576263408E-19
  1106.5    2.559042962E-19
  1107.5    2.607738896E-19
  1108.5    2.722053384E-19
  1109.5    2.903758352E-19
  1110.5    3.158135421E-19
  1111.5    3.493774894E-19
  1112.5    3.920939691E-19
  1113.5    4.449157709E-19
  1114.5    5.088701030E-19
  1115.5    5.863610406E-19
  1116.5    6.830223011E-19
  1117.5    8.079559325E-19
  1118.5    9.722843171E-19
  1119.5    1.187200917E-18
  1120.5    1.459661882E-18
  1121.5    1.781132605E-18
  1122.5    2.107484363E-18
  1123.5    2.346413322E-18
  1124.5    2.395592232E-18
  1125.5    2.230435505E-18
  1126.5    1.929934505E-18
  1127.5    1.599573548E-18
  1128.5    1.304457842E-18
  1129.5    1.065660872E-18
  1130.5    8.811132170E-19
  1131.5    7.413345099E-19
  1132.5    6.364670590E-19
  1133.5    5.584618162E-19
  1134.5    5.013532193E-19
  1135.5    4.609708577E-19
  1136.5    4.345831394E-19
  1137.5    4.206224098E-19
  1138.5    4.185215973E-19
  1139.5    4.286567476E-19
  1140.5    4.523749892E-19
  1141.5    4.920561012E-19
  1142.5    5.510578576E-19
  1143.5    6.331347602E-19
  1144.5    7.403740914E-19
  1145.5    8.680954517E-19
  1146.5    9.965862561E-19
  1147.5    1.087737118E-18
  1148.5    1.103825733E-18
  1149.5    1.041897319E-18
  1150.5    9.371601409E-19
  1151.5    8.291465056E-19
  1152.5    7.376082079E-19
  1153.5    6.639921484E-19
  1154.5    6.037734910E-19
  1155.5    5.561776877E-19
  1156.5    5.246694128E-19
  1157.5    5.124916945E-19
  1158.5    5.196476948E-19
  1159.5    5.408182540E-19
  1160.5    5.628384761E-19
  1161.5    5.663058667E-19
  1162.5    5.375386837E-19
  1163.5    4.808669424E-19
  1164.5    4.130472442E-19
  1165.5    3.485760512E-19
  1166.5    2.939555793E-19
  1167.5    2.500504835E-19
  1168.5    2.154144806E-19
  1169.5    1.881287140E-19
  1170.5    1.664840867E-19
  1171.5    1.491348299E-19
  1172.5    1.350696981E-19
  1173.5    1.235406501E-19
  1174.5    1.139950280E-19
  1175.5    1.060221719E-19
  1176.5    9.931418021E-20
  1177.5    9.363783066E-20
  1178.5    8.881464953E-20
  1179.5    8.470675181E-20
  1180.5    8.120672565E-20
  1181.5    7.823035090E-20
  1182.5    7.571131506E-20
  1183.5    7.359735000E-20
  1184.5    7.184739111E-20
  1185.5    7.042948290E-20
  1186.5    6.931923881E-20
  1187.5    6.849872151E-20
  1188.5    6.795565070E-20
  1189.5    6.768287535E-20
  1190.5    6.767806915E-20
  1191.5    6.794362531E-20
  1192.5    6.848674140E-20
  1193.5    6.931969812E-20
  1194.5    7.046034958E-20
  1195.5    7.193285778E-20
  1196.5    7.376872248E-20
  1197.5    7.600818151E-20
  1198.5    7.870208845E-20
  1199.5    8.191441892E-20
  1200.5    8.572561899E-20
  1201.5    9.023709816E-20
  1202.5    9.557729823E-20
  1203.5    1.019099570E-19
  1204.5    1.094454611E-19
  1205.5    1.184565842E-19
  1206.5    1.293004943E-19
  1207.5    1.424497453E-19
  1208.5    1.585360878E-19
  1209.5    1.784122502E-19
  1210.5    2.032377784E-19
  1211.5    2.345935659E-19
  1212.5    2.746197111E-19
  1213.5    3.261360300E-19
  1214.5    3.926029424E-19
  1215.5    4.775336722E-19
  1216.5    5.825167186E-19
  1217.5    7.027042532E-19
  1218.5    8.202544314E-19
  1219.5    9.026945577E-19
  1220.5    9.190876453E-19
  1221.5    8.680613944E-19
  1222.5    7.807894330E-19
  1223.5    6.933708321E-19
  1224.5    6.267296709E-19
  1225.5    5.861056920E-19
  1226.5    5.658883429E-19
  1227.5    5.524277465E-19
  1228.5    5.291316783E-19
  1229.5    4.874468052E-19
  1230.5    4.329190152E-19
  1231.5    3.773638808E-19
  1232.5    3.290777245E-19
  1233.5    2.908760138E-19
  1234.5    2.624043244E-19
  1235.5    2.422691875E-19
  1236.5    2.290640146E-19
  1237.5    2.217085670E-19
  1238.5    2.195082788E-19
  1239.5    2.221332752E-19
  1240.5    2.295946178E-19
  1241.5    2.422445558E-19
  1242.5    2.608105113E-19
  1243.5    2.864677648E-19
  1244.5    3.209519534E-19
  1245.5    3.666982041E-19
  1246.5    4.269468898E-19
  1247.5    5.056319389E-19
  1248.5    6.066160030E-19
  1249.5    7.315902695E-19
  1250.5    8.765776651E-19
  1251.5    1.029557742E-18
  1252.5    1.171999641E-18
  1253.5    1.278696914E-18
  1254.5    1.315715603E-18
  1255.5    1.259006079E-18
  1256.5    1.123388221E-18
  1257.5    9.538078531E-19
  1258.5    7.906062975E-19
  1259.5    6.533417635E-19
  1260.5    5.456894785E-19
  1261.5    4.643379860E-19
  1262.5    4.043775148E-19
  1263.5    3.614583631E-19
  1264.5    3.323652135E-19
  1265.5    3.150275888E-19
  1266.5    3.084033462E-19
  1267.5    3.123817186E-19
  1268.5    3.277210315E-19
  1269.5    3.559371294E-19
  1270.5    3.988871375E-19
  1271.5    4.574561303E-19
  1272.5    5.283881892E-19
  1273.5    5.991805539E-19
  1274.5    6.459908836E-19
  1275.5    6.451581825E-19
  1276.5    5.943673402E-19
  1277.5    5.149744093E-19
  1278.5    4.317745318E-19
  1279.5    3.588716174E-19
  1280.5    3.003016160E-19
  1281.5    2.551734404E-19
  1282.5    2.211721284E-19
  1283.5    1.960483536E-19
  1284.5    1.780392590E-19
  1285.5    1.658401318E-19
  1286.5    1.583473577E-19
  1287.5    1.542022758E-19
  1288.5    1.513045323E-19
  1289.5    1.470239103E-19
  1290.5    1.397431311E-19
  1291.5    1.301770035E-19
  1292.5    1.204189314E-19
  1293.5    1.121795090E-19
  1294.5    1.062438197E-19
  1295.5    1.028243975E-19
  1296.5    1.019735858E-19
  1297.5    1.038133611E-19
  1298.5    1.086301209E-19
  1299.5    1.168816557E-19
  1300.5    1.290793821E-19
  1301.5    1.453883105E-19
  1302.5    1.646917731E-19
  1303.5    1.832029503E-19
  1304.5    1.942321878E-19
  1305.5    1.918875778E-19
  1306.5    1.765647339E-19
  1307.5    1.544953155E-19
  1308.5    1.320713488E-19
  1309.5    1.126406031E-19
  1310.5    9.701326052E-20
  1311.5    8.483166360E-20
  1312.5    7.542556939E-20
  1313.5    6.815821202E-20
  1314.5    6.251985300E-20
  1315.5    5.812844083E-20
  1316.5    5.470537721E-20
  1317.5    5.204993223E-20
  1318.5    5.001861497E-20
  1319.5    4.851006467E-20
  1320.5    4.745450349E-20
  1321.5    4.680664511E-20
  1322.5    4.654118204E-20
  1323.5    4.665025396E-20
  1324.5    4.714254957E-20
  1325.5    4.804390857E-20
  1326.5    4.939948981E-20
  1327.5    5.127777947E-20
  1328.5    5.377695878E-20
  1329.5    5.703445584E-20
  1330.5    6.124087305E-20
  1331.5    6.665983419E-20
  1332.5    7.365530446E-20
  1333.5    8.272654514E-20
  1334.5    9.454501454E-20
  1335.5    1.099691563E-19
  1336.5    1.299636674E-19
  1337.5    1.552403473E-19
  1338.5    1.852843003E-19
  1339.5    2.165631552E-19
  1340.5    2.411477512E-19
  1341.5    2.494811248E-19
  1342.5    2.380318427E-19
  1343.5    2.126643640E-19
  1344.5    1.827561856E-19
  1345.5    1.549566605E-19
  1346.5    1.320240031E-19
  1347.5    1.142633809E-19
  1348.5    1.009839422E-19
  1349.5    9.130035141E-20
  1350.5    8.444184155E-20
  1351.5    7.982543305E-20
  1352.5    7.704533891E-20
  1353.5    7.584372328E-20
  1354.5    7.608546367E-20
  1355.5    7.774312514E-20
  1356.5    8.089306007E-20
  1357.5    8.572195319E-20
  1358.5    9.254134842E-20
  1359.5    1.018017317E-19
  1360.5    1.140797912E-19
  1361.5    1.299671964E-19
  1362.5    1.497022839E-19
  1363.5    1.723245792E-19
  1364.5    1.944946202E-19
  1365.5    2.105346765E-19
  1366.5    2.159804381E-19
  1367.5    2.121340808E-19
  1368.5    2.050782953E-19
  1369.5    2.007756997E-19
  1370.5    2.027302726E-19
  1371.5    2.126811108E-19
  1372.5    2.318690901E-19
  1373.5    2.618153640E-19
  1374.5    3.045568082E-19
  1375.5    3.622476314E-19
  1376.5    4.355621549E-19
  1377.5    5.199630559E-19
  1378.5    6.003637001E-19
  1379.5    6.508192271E-19
  1380.5    6.495001217E-19
  1381.5    5.988218075E-19
  1382.5    5.220859533E-19
  1383.5    4.427231115E-19
  1384.5    3.738141270E-19
  1385.5    3.197872622E-19
  1386.5    2.805997045E-19
  1387.5    2.546796259E-19
  1388.5    2.404601748E-19
  1389.5    2.369762629E-19
  1390.5    2.439312860E-19
  1391.5    2.613411181E-19
  1392.5    2.884995093E-19
  1393.5    3.218416608E-19
  1394.5    3.523175868E-19
  1395.5    3.662686106E-19
  1396.5    3.542777533E-19
  1397.5    3.202403392E-19
  1398.5    2.771253570E-19
  1399.5    2.360880987E-19
  1400.5    2.022870993E-19
  1401.5    1.766909740E-19
  1402.5    1.585870288E-19
  1403.5    1.469782362E-19
  1404.5    1.411133105E-19
  1405.5    1.405906071E-19
  1406.5    1.452202616E-19
  1407.5    1.545895268E-19
  1408.5    1.671613225E-19
  1409.5    1.791243311E-19
  1410.5    1.846228302E-19
  1411.5    1.793901573E-19
  1412.5    1.647892902E-19
  1413.5    1.462787638E-19
  1414.5    1.287209312E-19
  1415.5    1.144258157E-19
  1416.5    1.038639008E-19
  1417.5    9.675244580E-20
  1418.5    9.267524568E-20
  1419.5    9.132854392E-20
  1420.5    9.259697484E-20
  1421.5    9.657389887E-20
  1422.5    1.035692783E-19
  1423.5    1.141070449E-19
  1424.5    1.288817341E-19
  1425.5    1.486201739E-19
  1426.5    1.738210334E-19
  1427.5    2.043890740E-19
  1428.5    2.388300850E-19
  1429.5    2.722691136E-19
  1430.5    2.949723238E-19
  1431.5    2.968235454E-19
  1432.5    2.768127889E-19
  1433.5    2.445954647E-19
  1434.5    2.116136215E-19
  1435.5    1.845239365E-19
  1436.5    1.651540768E-19
  1437.5    1.523745311E-19
  1438.5    1.431977083E-19
  1439.5    1.337831452E-19
  1440.5    1.215699316E-19
  1441.5    1.069566257E-19
  1442.5    9.213229175E-20
  1443.5    7.887510543E-20
  1444.5    6.783642151E-20
  1445.5    5.893234863E-20
  1446.5    5.181171079E-20
  1447.5    4.609871264E-20
  1448.5    4.147556980E-20
  1449.5    3.769531068E-20
  1450.5    3.457206654E-20
  1451.5    3.196729840E-20
  1452.5    2.977770589E-20
  1453.5    2.792594200E-20
  1454.5    2.635385038E-20
  1455.5    2.501765575E-20
  1456.5    2.388459236E-20
  1457.5    2.293058106E-20
  1458.5    2.213868605E-20
  1459.5    2.149817804E-20
  1460.5    2.100410786E-20
  1461.5    2.065735846E-20
  1462.5    2.046520341E-20
  1463.5    2.044246381E-20
  1464.5    2.061342569E-20
  1465.5    2.101475236E-20
  1466.5    2.169966255E-20
  1467.5    2.274351897E-20
  1468.5    2.425029937E-20
  1469.5    2.635716486E-20
  1470.5    2.922798545E-20
  1471.5    3.301155266E-20
  1472.5    3.771427961E-20
  1473.5    4.293273857E-20
  1474.5    4.754879978E-20
  1475.5    4.992462111E-20
  1476.5    4.906552663E-20
  1477.5    4.558693415E-20
  1478.5    4.096630133E-20
  1479.5    3.624597758E-20
  1480.5    3.179495241E-20
  1481.5    2.775091541E-20
  1482.5    2.424414238E-20
  1483.5    2.133767002E-20
  1484.5    1.899470693E-20
  1485.5    1.712376163E-20
  1486.5    1.562534633E-20
  1487.5    1.441367866E-20
  1488.5    1.342146925E-20
  1489.5    1.259795010E-20
  1490.5    1.190530555E-20
  1491.5    1.131536557E-20
  1492.5    1.080700903E-20
  1493.5    1.036424786E-20
  1494.5    9.974847241E-21
  1495.5    9.629338521E-21
  1496.5    9.320311644E-21
  1497.5    9.041904719E-21
  1498.5    8.789432585E-21
  1499.5    8.559113885E-21
  1500.5    8.347868490E-21
  1501.5    8.153165606E-21
  1502.5    7.972908769E-21
  1503.5    7.805347914E-21
  1504.5    7.649011546E-21
  1505.5    7.502653943E-21
  1506.5    7.365213727E-21
  1507.5    7.235781091E-21
  1508.5    7.113571683E-21
  1509.5    6.997905642E-21
  1510.5    6.888190658E-21
  1511.5    6.783908193E-21
  1512.5    6.684602209E-21
  1513.5    6.589869885E-21
  1514.5    6.499353938E-21
  1515.5    6.412736231E-21
  1516.5    6.329732428E-21
  1517.5    6.250087506E-21
  1518.5    6.173571955E-21
  1519.5    6.099978573E-21
  1520.5    6.029119721E-21
  1521.5    5.960824984E-21
  1522.5    5.894939163E-21
  1523.5    5.831320539E-21
  1524.5    5.769839382E-21
  1525.5    5.710376650E-21
  1526.5    5.652822856E-21
  1527.5    5.597077080E-21
  1528.5    5.543046111E-21
  1529.5    5.490643677E-21
  1530.5    5.439789781E-21
  1531.5    5.390410110E-21
  1532.5    5.342435505E-21
  1533.5    5.295801503E-21
  1534.5    5.250447915E-21
  1535.5    5.206318459E-21
  1536.5    5.163360431E-21
  1537.5    5.121524403E-21
  1538.5    5.080763961E-21
  1539.5    5.041035461E-21
  1540.5    5.002297814E-21
  1541.5    4.964512290E-21
  1542.5    4.927642340E-21
  1543.5    4.891653434E-21
  1544.5    4.856512916E-21
  1545.5    4.822189870E-21
  1546.5    4.788654996E-21
  1547.5    4.755880504E-21
  1548.5    4.723840007E-21
  1549.5    4.692508429E-21
  1550.5    4.661861922E-21
  1551.5    4.631877784E-21
  1552.5    4.602534387E-21
  1553.5    4.573811114E-21
  1554.5    4.545688290E-21
  1555.5    4.518147133E-21
  1556.5    4.491169696E-21
  1557.5    4.464738818E-21
  1558.5    4.438838084E-21
  1559.5    4.413451776E-21
  1560.5    4.388564838E-21
  1561.5    4.364162840E-21
  1562.5    4.340231940E-21
  1563.5    4.316758857E-21
  1564.5    4.293730840E-21
  1565.5    4.271135638E-21
  1566.5    4.248961478E-21
  1567.5    4.227197038E-21
  1568.5    4.205831424E-21
  1569.5    4.184854153E-21
  1570.5    4.164255127E-21
  1571.5    4.144024620E-21
  1572.5    4.124153257E-21
  1573.5    4.104631996E-21
  1574.5    4.085452117E-21
  1575.5    4.066605205E-21
  1576.5    4.048083134E-21
  1577.5    4.029878059E-21
  1578.5    4.011982397E-21
  1579.5    3.994388822E-21
  1580.5    3.977090249E-21
  1581.5    3.960079827E-21
  1582.5    3.943350925E-21
  1583.5    3.926897128E-21
  1584.5    3.910712224E-21
  1585.5    3.894790197E-21
  1586.5    3.879125218E-21
  1587.5    3.863711641E-21
  1588.5    3.848543991E-21
  1589.5    3.833616959E-21
  1590.5    3.818925396E-21
  1591.5    3.804464307E-21
  1592.5    3.790228846E-21
  1593.5    3.776214306E-21
  1594.5    3.762416118E-21
  1595.5    3.748829846E-21
  1596.5    3.735451178E-21
  1597.5    3.722275925E-21
  1598.5    3.709300018E-21
  1599.5    3.696519497E-21
  1600.5    3.683930514E-21
  1601.5    3.671529326E-21
  1602.5    3.659312292E-21
  1603.5    3.647275867E-21
  1604.5    3.635416605E-21
  1605.5    3.623731146E-21
  1606.5    3.612216223E-21
  1607.5    3.600868652E-21
  1608.5    3.589685332E-21
  1609.5    3.578663242E-21
  1610.5    3.567799439E-21
  1611.5    3.557091052E-21
  1612.5    3.546535286E-21
  1613.5    3.536129412E-21
  1614.5    3.525870772E-21
  1615.5    3.515756771E-21
  1616.5    3.505784879E-21
  1617.5    3.495952627E-21
  1618.5    3.486257606E-21
  1619.5    3.476697463E-21
  1620.5    3.467269903E-21
  1621.5    3.457972685E-21
  1622.5    3.448803620E-21
  1623.5    3.439760569E-21
  1624.5    3.430841445E-21
  1625.5    3.422044208E-21
  1626.5    3.413366864E-21
  1627.5    3.404807465E-21
  1628.5    3.396364106E-21
  1629.5    3.388034927E-21
  1630.5    3.379818107E-21
  1631.5    3.371711867E-21
  1632.5    3.363714466E-21
  1633.5    3.355824203E-21
  1634.5    3.348039412E-21
  1635.5    3.340358463E-21
  1636.5    3.332779763E-21
  1637.5    3.325301752E-21
  1638.5    3.317922902E-21
  1639.5    3.310641719E-21
  1640.5    3.303456741E-21
  1641.5    3.296366533E-21
  1642.5    3.289369693E-21
  1643.5    3.282464848E-21
  1644.5    3.275650651E-21
  1645.5    3.268925784E-21
  1646.5    3.262288956E-21
  1647.5    3.255738901E-21
  1648.5    3.249274379E-21
  1649.5    3.242894175E-21
  1650.5    3.236597098E-21
  1651.5    3.230381980E-21
  1652.5    3.224247678E-21
  1653.5    3.218193068E-21
  1654.5    3.212217050E-21
  1655.5    3.206318545E-21
  1656.5    3.200496494E-21
  1657.5    3.194749861E-21
  1658.5    3.189077626E-21
  1659.5    3.183478791E-21
  1660.5    3.177952375E-21
  1661.5    3.172497416E-21
  1662.5    3.167112972E-21
  1663.5    3.161798116E-21
  1664.5    3.156551938E-21
  1665.5    3.151373546E-21
  1666.5    3.146262065E-21
  1667.5    3.141216633E-21
  1668.5    3.136236408E-21
  1669.5    3.131320560E-21
  1670.5    3.126468273E-21
  1671.5    3.121678749E-21
  1672.5    3.116951203E-21
  1673.5    3.112284862E-21
  1674.5    3.107678968E-21
  1675.5    3.103132777E-21
  1676.5    3.098645558E-21
  1677.5    3.094216591E-21
  1678.5    3.089845170E-21
  1679.5    3.085530600E-21
  1680.5    3.081272200E-21
  1681.5    3.077069299E-21
  1682.5    3.072921236E-21
  1683.5    3.068827365E-21
  1684.5    3.064787048E-21
  1685.5    3.060799659E-21
  1686.5    3.056864581E-21
  1687.5    3.052981209E-21
  1688.5    3.049148947E-21
  1689.5    3.045367210E-21
  1690.5    3.041635420E-21
  1691.5    3.037953013E-21
  1692.5    3.034319429E-21
  1693.5    3.030734120E-21
  1694.5    3.027196547E-21
  1695.5    3.023706180E-21
  1696.5    3.020262494E-21
  1697.5    3.016864978E-21
  1698.5    3.013513124E-21
  1699.5    3.010206435E-21
  1700.5    3.006944421E-21
  1701.5    3.003726600E-21
  1702.5    3.000552497E-21
  1703.5    2.997421645E-21
  1704.5    2.994333584E-21
  1705.5    2.991287861E-21
  1706.5    2.988284030E-21
  1707.5    2.985321652E-21
  1708.5    2.982400295E-21
  1709.5    2.979519533E-21
  1710.5    2.976678947E-21
  1711.5    2.973878124E-21
  1712.5    2.971116658E-21
  1713.5    2.968394148E-21
  1714.5    2.965710199E-21
  1715.5    2.963064424E-21
  1716.5    2.960456438E-21
  1717.5    2.957885866E-21
  1718.5    2.955352335E-21
  1719.5    2.952855479E-21
  1720.5    2.950394938E-21
  1721.5    2.947970356E-21
  1722.5    2.945581383E-21
  1723.5    2.943227674E-21
  1724.5    2.940908889E-21
  1725.5    2.938624692E-21
  1726.5    2.936374753E-21
  1727.5    2.934158746E-21
  1728.5    2.931976351E-21
  1729.5    2.929827250E-21
  1730.5    2.927711132E-21
  1731.5    2.925627689E-21
  1732.5    2.923576618E-21
  1733.5    2.921557620E-21
  1734.5    2.919570401E-21
  1735.5    2.917614669E-21
  1736.5    2.915690138E-21
  1737.5    2.913796525E-21
  1738.5    2.911933552E-21
  1739.5    2.910100944E-21
  1740.5    2.908298429E-21
  1741.5    2.906525741E-21
  1742.5    2.904782616E-21
  1743.5    2.903068793E-21
  1744.5    2.901384016E-21
  1745.5    2.899728032E-21
  1746.5    2.898100591E-21
  1747.5    2.896501446E-21
  1748.5    2.894930356E-21
  1749.5    2.893387080E-21
  1750.5    2.891871381E-21
  1751.5    2.890383026E-21
  1752.5    2.888921785E-21
  1753.5    2.887487431E-21
  1754.5    2.886079739E-21
  1755.5    2.884698488E-21
  1756.5    2.883343460E-21
  1757.5    2.882014439E-21
  1758.5    2.880711212E-21
  1759.5    2.879433570E-21
  1760.5    2.878181305E-21
  1761.5    2.876954213E-21
  1762.5    2.875752092E-21
  1763.5    2.874574742E-21
  1764.5    2.873421968E-21
  1765.5    2.872293574E-21
  1766.5    2.871189369E-21
  1767.5    2.870109164E-21
  1768.5    2.869052772E-21
  1769.5    2.868020008E-21
  1770.5    2.867010691E-21
  1771.5    2.866024641E-21
  1772.5    2.865061679E-21
  1773.5    2.864121631E-21
  1774.5    2.863204324E-21
  1775.5    2.862309586E-21
  1776.5    2.861437249E-21
  1777.5    2.860587146E-21
  1778.5    2.859759113E-21
  1779.5    2.858952986E-21
  1780.5    2.858168606E-21
  1781.5    2.857405813E-21
  1782.5    2.856664451E-21
  1783.5    2.855944365E-21
  1784.5    2.855245403E-21
  1785.5    2.854567414E-21
  1786.5    2.853910248E-21
  1787.5    2.853273758E-21
  1788.5    2.852657799E-21
  1789.5    2.852062226E-21
  1790.5    2.851486899E-21
  1791.5    2.850931676E-21
  1792.5    2.850396419E-21
  1793.5    2.849880992E-21
  1794.5    2.849385258E-21
  1795.5    2.848909085E-21
  1796.5    2.848452340E-21
  1797.5    2.848014893E-21
  1798.5    2.847596615E-21
  1799.5    2.847197378E-21
  1800.5    2.846817058E-21
  1801.5    2.846455528E-21
  1802.5    2.846112667E-21
  1803.5    2.845788353E-21
  1804.5    2.845482467E-21
  1805.5    2.845194888E-21
  1806.5    2.844925501E-21
  1807.5    2.844674190E-21
  1808.5    2.844440840E-21
  1809.5    2.844225337E-21
  1810.5    2.844027571E-21
  1811.5    2.843847431E-21
  1812.5    2.843684807E-21
  1813.5    2.843539592E-21
  1814.5    2.843411679E-21
  1815.5    2.843300962E-21
  1816.5    2.843207337E-21
  1817.5    2.843130702E-21
  1818.5    2.843070955E-21
  1819.5    2.843027994E-21
  1820.5    2.843001721E-21
  1821.5    2.842992037E-21
  1822.5    2.842998844E-21
  1823.5    2.843022048E-21
  1824.5    2.843061552E-21
  1825.5    2.843117263E-21
  1826.5    2.843189089E-21
  1827.5    2.843276936E-21
  1828.5    2.843380715E-21
  1829.5    2.843500337E-21
  1830.5    2.843635711E-21
  1831.5    2.843786751E-21
  1832.5    2.843953370E-21
  1833.5    2.844135483E-21
  1834.5    2.844333004E-21
  1835.5    2.844545850E-21
  1836.5    2.844773938E-21
  1837.5    2.845017186E-21
  1838.5    2.845275514E-21
  1839.5    2.845548840E-21
  1840.5    2.845837087E-21
  1841.5    2.846140176E-21
  1842.5    2.846458030E-21
  1843.5    2.846790571E-21
  1844.5    2.847137726E-21
  1845.5    2.847499417E-21
  1846.5    2.847875573E-21
  1847.5    2.848266120E-21
  1848.5    2.848670984E-21
  1849.5    2.849090096E-21
  1850.5    2.849523384E-21
  1851.5    2.849970779E-21
  1852.5    2.850432211E-21
  1853.5    2.850907612E-21
  1854.5    2.851396915E-21
  1855.5    2.851900052E-21
  1856.5    2.852416958E-21
  1857.5    2.852947567E-21
  1858.5    2.853491815E-21
  1859.5    2.854049638E-21
  1860.5    2.854620972E-21
  1861.5    2.855205756E-21
  1862.5    2.855803927E-21
  1863.5    2.856415425E-21
  1864.5    2.857040189E-21
  1865.5    2.857678159E-21
  1866.5    2.858329277E-21
  1867.5    2.858993483E-21
  1868.5    2.859670721E-21
  1869.5    2.860360933E-21
  1870.5    2.861064063E-21
  1871.5    2.861780054E-21
  1872.5    2.862508853E-21
  1873.5    2.863250403E-21
  1874.5    2.864004651E-21
  1875.5    2.864771545E-21
  1876.5    2.865551030E-21
  1877.5    2.866343055E-21
  1878.5    2.867147568E-21
  1879.5    2.867964519E-21
  1880.5    2.868793856E-21
  1881.5    2.869635531E-21
  1882.5    2.870489492E-21
  1883.5    2.871355693E-21
  1884.5    2.872234084E-21
  1885.5    2.873124618E-21
  1886.5    2.874027248E-21
  1887.5    2.874941927E-21
  1888.5    2.875868609E-21
  1889.5    2.876807249E-21
  1890.5    2.877757801E-21
  1891.5    2.878720221E-21
  1892.5    2.879694465E-21
  1893.5    2.880680489E-21
  1894.5    2.881678250E-21
  1895.5    2.882687706E-21
  1896.5    2.883708814E-21
  1897.5    2.884741534E-21
  1898.5    2.885785824E-21
  1899.5    2.886841642E-21
  1900.5    2.887908950E-21
  1901.5    2.888987707E-21
  1902.5    2.890077874E-21
  1903.5    2.891179413E-21
  1904.5    2.892292284E-21
  1905.5    2.893416450E-21
  1906.5    2.894551873E-21
  1907.5    2.895698517E-21
  1908.5    2.896856344E-21
  1909.5    2.898025319E-21
  1910.5    2.899205405E-21
  1911.5    2.900396568E-21
  1912.5    2.901598772E-21
  1913.5    2.902811983E-21
  1914.5    2.904036167E-21
  1915.5    2.905271289E-21
  1916.5    2.906517317E-21
  1917.5    2.907774217E-21
  1918.5    2.909041957E-21
  1919.5    2.910320505E-21
  1920.5    2.911609829E-21
  1921.5    2.912909898E-21
  1922.5    2.914220680E-21
  1923.5    2.915542145E-21
  1924.5    2.916874263E-21
  1925.5    2.918217003E-21
  1926.5    2.919570336E-21
  1927.5    2.920934233E-21
  1928.5    2.922308665E-21
  1929.5    2.923693603E-21
  1930.5    2.925089019E-21
  1931.5    2.926494886E-21
  1932.5    2.927911176E-21
  1933.5    2.929337862E-21
  1934.5    2.930774916E-21
  1935.5    2.932222313E-21
  1936.5    2.933680027E-21
  1937.5    2.935148031E-21
  1938.5    2.936626300E-21
  1939.5    2.938114810E-21
  1940.5    2.939613534E-21
  1941.5    2.941122449E-21
  1942.5    2.942641530E-21
  1943.5    2.944170754E-21
  1944.5    2.945710097E-21
  1945.5    2.947259535E-21
  1946.5    2.948819046E-21
  1947.5    2.950388607E-21
  1948.5    2.951968195E-21
  1949.5    2.953557789E-21
  1950.5    2.955157367E-21
  1951.5    2.956766906E-21
  1952.5    2.958386387E-21
  1953.5    2.960015788E-21
  1954.5    2.961655088E-21
  1955.5    2.963304267E-21
  1956.5    2.964963306E-21
  1957.5    2.966632183E-21
  1958.5    2.968310880E-21
  1959.5    2.969999378E-21
  1960.5    2.971697656E-21
  1961.5    2.973405698E-21
  1962.5    2.975123484E-21
  1963.5    2.976850996E-21
  1964.5    2.978588216E-21
  1965.5    2.980335126E-21
  1966.5    2.982091710E-21
  1967.5    2.983857949E-21
  1968.5    2.985633827E-21
  1969.5    2.987419328E-21
  1970.5    2.989214435E-21
  1971.5    2.991019132E-21
  1972.5    2.992833403E-21
  1973.5    2.994657232E-21
  1974.5    2.996490603E-21
  1975.5    2.998333503E-21
  1976.5    3.000185916E-21
  1977.5    3.002047826E-21
  1978.5    3.003919220E-21
  1979.5    3.005800084E-21
  1980.5    3.007690403E-21
  1981.5    3.009590164E-21
  1982.5    3.011499353E-21
  1983.5    3.013417957E-21
  1984.5    3.015345963E-21
  1985.5    3.017283358E-21
  1986.5    3.019230129E-21
  1987.5    3.021186265E-21
  1988.5    3.023151752E-21
  1989.5    3.025126578E-21
  1990.5    3.027110733E-21
  1991.5    3.029104205E-21
  1992.5    3.031106981E-21
  1993.5    3.033119052E-21
  1994.5    3.035140406E-21
  1995.5    3.037171033E-21
  1996.5    3.039210922E-21
  1997.5    3.041260062E-21
  1998.5    3.043318445E-21
  1999.5    3.045386059E-21
  2000.5    3.047462895E-21
  2001.5    3.049548944E-21
  2002.5    3.051644197E-21
  2003.5    3.053748645E-21
  2004.5    3.055862278E-21
  2005.5    3.057985088E-21
  2006.5    3.060117066E-21
  2007.5    3.062258205E-21
  2008.5    3.064408496E-21
  2009.5    3.066567931E-21
  2010.5    3.068736503E-21
  2011.5    3.070914204E-21
  2012.5    3.073101027E-21
  2013.5    3.075296965E-21
  2014.5    3.077502010E-21
  2015.5    3.079716157E-21
  2016.5    3.081939398E-21
  2017.5    3.084171727E-21
  2018.5    3.086413138E-21
  2019.5    3.088663624E-21
  2020.5    3.090923181E-21
  2021.5    3.093191802E-21
  2022.5    3.095469482E-21
  2023.5    3.097756215E-21
  2024.5    3.100051997E-21
  2025.5    3.102356823E-21
  2026.5    3.104670687E-21
  2027.5    3.106993585E-21
  2028.5    3.109325513E-21
  2029.5    3.111666467E-21
  2030.5    3.114016441E-21
  2031.5    3.116375434E-21
  2032.5    3.118743439E-21
  2033.5    3.121120455E-21
  2034.5    3.123506478E-21
  2035.5    3.125901504E-21
  2036.5    3.128305530E-21
  2037.5    3.130718554E-21
  2038.5    3.133140573E-21
  2039.5    3.135571583E-21
  2040.5    3.138011583E-21
  2041.5    3.140460571E-21
  2042.5    3.142918544E-21
  2043.5    3.145385500E-21
  2044.5    3.147861438E-21
  2045.5    3.150346356E-21
  2046.5    3.152840252E-21
  2047.5    3.155343126E-21
  2048.5    3.157854975E-21
  2049.5    3.160375800E-21
  2050.5    3.162905599E-21
  2051.5    3.165444371E-21
  2052.5    3.167992116E-21
  2053.5    3.170548834E-21
  2054.5    3.173114524E-21
  2055.5    3.175689187E-21
  2056.5    3.178272822E-21
  2057.5    3.180865430E-21
  2058.5    3.183467010E-21
  2059.5    3.186077564E-21
  2060.5    3.188697093E-21
  2061.5    3.191325596E-21
  2062.5    3.193963076E-21
  2063.5    3.196609533E-21
  2064.5    3.199264968E-21
  2065.5    3.201929383E-21
  2066.5    3.204602779E-21
  2067.5    3.207285159E-21
  2068.5    3.209976523E-21
  2069.5    3.212676875E-21
  2070.5    3.215386215E-21
  2071.5    3.218104548E-21
  2072.5    3.220831874E-21
  2073.5    3.223568196E-21
  2074.5    3.226313518E-21
  2075.5    3.229067841E-21
  2076.5    3.231831170E-21
  2077.5    3.234603507E-21
  2078.5    3.237384855E-21
  2079.5    3.240175219E-21
  2080.5    3.242974600E-21
  2081.5    3.245783004E-21
  2082.5    3.248600434E-21
  2083.5    3.251426894E-21
  2084.5    3.254262387E-21
  2085.5    3.257106919E-21
  2086.5    3.259960494E-21
  2087.5    3.262823117E-21
  2088.5    3.265694791E-21
  2089.5    3.268575521E-21
  2090.5    3.271465314E-21
  2091.5    3.274364173E-21
  2092.5    3.277272104E-21
  2093.5    3.280189113E-21
  2094.5    3.283115204E-21
  2095.5    3.286050384E-21
  2096.5    3.288994657E-21
  2097.5    3.291948031E-21
  2098.5    3.294910511E-21
  2099.5    3.297882103E-21
  2100.5    3.300862813E-21
  2101.5    3.303852649E-21
  2102.5    3.306851616E-21
  2103.5    3.309859721E-21
  2104.5    3.312876970E-21
  2105.5    3.315903372E-21
  2106.5    3.318938933E-21
  2107.5    3.321983659E-21
  2108.5    3.325037560E-21
  2109.5    3.328100641E-21
  2110.5    3.331172911E-21
  2111.5    3.334254377E-21
  2112.5    3.337345047E-21
  2113.5    3.340444929E-21
  2114.5    3.343554032E-21
  2115.5    3.346672363E-21
  2116.5    3.349799931E-21
  2117.5    3.352936744E-21
  2118.5    3.356082811E-21
  2119.5    3.359238141E-21
  2120.5    3.362402743E-21
  2121.5    3.365576626E-21
  2122.5    3.368759798E-21
  2123.5    3.371952269E-21
  2124.5    3.375154049E-21
  2125.5    3.378365148E-21
  2126.5    3.381585574E-21
  2127.5    3.384815337E-21
  2128.5    3.388054448E-21
  2129.5    3.391302916E-21
  2130.5    3.394560753E-21
  2131.5    3.397827967E-21
  2132.5    3.401104570E-21
  2133.5    3.404390571E-21
  2134.5    3.407685983E-21
  2135.5    3.410990815E-21
  2136.5    3.414305078E-21
  2137.5    3.417628784E-21
  2138.5    3.420961944E-21
  2139.5    3.424304568E-21
  2140.5    3.427656670E-21
  2141.5    3.431018259E-21
  2142.5    3.434389348E-21
  2143.5    3.437769949E-21
  2144.5    3.441160074E-21
  2145.5    3.444559734E-21
  2146.5    3.447968942E-21
  2147.5    3.451387711E-21
  2148.5    3.454816052E-21
  2149.5    3.458253978E-21
  2150.5    3.461701503E-21
  2151.5    3.465158638E-21
  2152.5    3.468625398E-21
  2153.5    3.472101794E-21
  2154.5    3.475587841E-21
  2155.5    3.479083552E-21
  2156.5    3.482588939E-21
  2157.5    3.486104017E-21
  2158.5    3.489628800E-21
  2159.5    3.493163301E-21
  2160.5    3.496707535E-21
  2161.5    3.500261515E-21
  2162.5    3.503825256E-21
  2163.5    3.507398772E-21
  2164.5    3.510982077E-21
  2165.5    3.514575187E-21
  2166.5    3.518178117E-21
  2167.5    3.521790880E-21
  2168.5    3.525413492E-21
  2169.5    3.529045968E-21
  2170.5    3.532688324E-21
  2171.5    3.536340575E-21
  2172.5    3.540002736E-21
  2173.5    3.543674823E-21
  2174.5    3.547356852E-21
  2175.5    3.551048839E-21
  2176.5    3.554750800E-21
  2177.5    3.558462752E-21
  2178.5    3.562184709E-21
  2179.5    3.565916690E-21
  2180.5    3.569658710E-21
  2181.5    3.573410786E-21
  2182.5    3.577172936E-21
  2183.5    3.580945175E-21
  2184.5    3.584727522E-21
  2185.5    3.588519993E-21
  2186.5    3.592322605E-21
  2187.5    3.596135377E-21
  2188.5    3.599958326E-21
  2189.5    3.603791470E-21
  2190.5    3.607634827E-21
  2191.5    3.611488414E-21
  2192.5    3.615352249E-21
  2193.5    3.619226352E-21
  2194.5    3.623110741E-21
  2195.5    3.627005434E-21
  2196.5    3.630910449E-21
  2197.5    3.634825806E-21
  2198.5    3.638751524E-21
  2199.5    3.642687622E-21
  2200.5    3.646634118E-21
  2201.5    3.650591033E-21
  2202.5    3.654558386E-21
  2203.5    3.658536197E-21
  2204.5    3.662524485E-21
  2205.5    3.666523270E-21
  2206.5    3.670532573E-21
  2207.5    3.674552413E-21
  2208.5    3.678582811E-21
  2209.5    3.682623787E-21
  2210.5    3.686675363E-21
  2211.5    3.690737558E-21
  2212.5    3.694810394E-21
  2213.5    3.698893891E-21
  2214.5    3.702988072E-21
  2215.5    3.707092956E-21
  2216.5    3.711208567E-21
  2217.5    3.715334924E-21
  2218.5    3.719472051E-21
  2219.5    3.723619968E-21
  2220.5    3.727778698E-21
  2221.5    3.731948263E-21
  2222.5    3.736128686E-21
  2223.5    3.740319988E-21
  2224.5    3.744522193E-21
  2225.5    3.748735323E-21
  2226.5    3.752959401E-21
  2227.5    3.757194450E-21
  2228.5    3.761440494E-21
  2229.5    3.765697554E-21
  2230.5    3.769965656E-21
  2231.5    3.774244823E-21
  2232.5    3.778535078E-21
  2233.5    3.782836445E-21
  2234.5    3.787148949E-21
  2235.5    3.791472613E-21
  2236.5    3.795807463E-21
  2237.5    3.800153521E-21
  2238.5    3.804510814E-21
  2239.5    3.808879366E-21
  2240.5    3.813259202E-21
  2241.5    3.817650347E-21
  2242.5    3.822052826E-21
  2243.5    3.826466665E-21
  2244.5    3.830891889E-21
  2245.5    3.835328524E-21
  2246.5    3.839776596E-21
  2247.5    3.844236131E-21
  2248.5    3.848707155E-21
  2249.5    3.853189695E-21
  2250.5    3.857683776E-21
  2251.5    3.862189427E-21
  2252.5    3.866706672E-21
  2253.5    3.871235541E-21
  2254.5    3.875776059E-21
  2255.5    3.880328254E-21
  2256.5    3.884892153E-21
  2257.5    3.889467784E-21
  2258.5    3.894055175E-21
  2259.5    3.898654354E-21
  2260.5    3.903265349E-21
  2261.5    3.907888188E-21
  2262.5    3.912522899E-21
  2263.5    3.917169512E-21
  2264.5    3.921828054E-21
  2265.5    3.926498556E-21
  2266.5    3.931181046E-21
  2267.5    3.935875552E-21
  2268.5    3.940582106E-21
  2269.5    3.945300736E-21
  2270.5    3.950031472E-21
  2271.5    3.954774345E-21
  2272.5    3.959529383E-21
  2273.5    3.964296618E-21
  2274.5    3.969076081E-21
  2275.5    3.973867800E-21
  2276.5    3.978671809E-21
  2277.5    3.983488136E-21
  2278.5    3.988316815E-21
  2279.5    3.993157875E-21
  2280.5    3.998011349E-21
  2281.5    4.002877269E-21
  2282.5    4.007755665E-21
  2283.5    4.012646571E-21
  2284.5    4.017550018E-21
  2285.5    4.022466039E-21
  2286.5    4.027394666E-21
  2287.5    4.032335933E-21
  2288.5    4.037289872E-21
  2289.5    4.042256517E-21
  2290.5    4.047235900E-21
  2291.5    4.052228056E-21
  2292.5    4.057233018E-21
  2293.5    4.062250820E-21
  2294.5    4.067281496E-21
  2295.5    4.072325080E-21
  2296.5    4.077381608E-21
  2297.5    4.082451113E-21
  2298.5    4.087533630E-21
  2299.5    4.092629195E-21
  2300.5    4.097737843E-21
  2301.5    4.102859610E-21
  2302.5    4.107994530E-21
  2303.5    4.113142640E-21
  2304.5    4.118303976E-21
  2305.5    4.123478575E-21
  2306.5    4.128666471E-21
  2307.5    4.133867704E-21
  2308.5    4.139082308E-21
  2309.5    4.144310322E-21
  2310.5    4.149551782E-21
  2311.5    4.154806727E-21
  2312.5    4.160075193E-21
  2313.5    4.165357219E-21
  2314.5    4.170652843E-21
  2315.5    4.175962103E-21
  2316.5    4.181285037E-21
  2317.5    4.186621685E-21
  2318.5    4.191972086E-21
  2319.5    4.197336278E-21
  2320.5    4.202714301E-21
  2321.5    4.208106195E-21
  2322.5    4.213511999E-21
  2323.5    4.218931754E-21
  2324.5    4.224365500E-21
  2325.5    4.229813277E-21
  2326.5    4.235275127E-21
  2327.5    4.240751089E-21
  2328.5    4.246241206E-21
  2329.5    4.251745519E-21
  2330.5    4.257264069E-21
  2331.5    4.262796898E-21
  2332.5    4.268344049E-21
  2333.5    4.273905564E-21
  2334.5    4.279481485E-21
  2335.5    4.285071855E-21
  2336.5    4.290676717E-21
  2337.5    4.296296115E-21
  2338.5    4.301930092E-21
  2339.5    4.307578692E-21
  2340.5    4.313241959E-21
  2341.5    4.318919937E-21
  2342.5    4.324612671E-21
  2343.5    4.330320206E-21
  2344.5    4.336042586E-21
  2345.5    4.341779856E-21
  2346.5    4.347532063E-21
  2347.5    4.353299252E-21
  2348.5    4.359081470E-21
  2349.5    4.364878762E-21
  2350.5    4.370691174E-21
  2351.5    4.376518755E-21
  2352.5    4.382361551E-21
  2353.5    4.388219608E-21
  2354.5    4.394092976E-21
  2355.5    4.399981701E-21
  2356.5    4.405885833E-21
  2357.5    4.411805418E-21
  2358.5    4.417740507E-21
  2359.5    4.423691147E-21
  2360.5    4.429657389E-21
  2361.5    4.435639281E-21
  2362.5    4.441636874E-21
  2363.5    4.447650217E-21
  2364.5    4.453679362E-21
  2365.5    4.459724357E-21
  2366.5    4.465785256E-21
  2367.5    4.471862108E-21
  2368.5    4.477954965E-21
  2369.5    4.484063879E-21
  2370.5    4.490188902E-21
  2371.5    4.496330087E-21
  2372.5    4.502487486E-21
  2373.5    4.508661152E-21
  2374.5    4.514851139E-21
  2375.5    4.521057500E-21
  2376.5    4.527280288E-21
  2377.5    4.533519559E-21
  2378.5    4.539775367E-21
  2379.5    4.546047766E-21
  2380.5    4.552336812E-21
  2381.5    4.558642559E-21
  2382.5    4.564965065E-21
  2383.5    4.571304385E-21
  2384.5    4.577660575E-21
  2385.5    4.584033692E-21
  2386.5    4.590423794E-21
  2387.5    4.596830937E-21
  2388.5    4.603255180E-21
  2389.5    4.609696580E-21
  2390.5    4.616155196E-21
  2391.5    4.622631087E-21
  2392.5    4.629124311E-21
  2393.5    4.635634929E-21
  2394.5    4.642163000E-21
  2395.5    4.648708583E-21
  2396.5    4.655271740E-21
  2397.5    4.661852532E-21
  2398.5    4.668451019E-21
  2399.5    4.675067264E-21
  2400.5    4.681701327E-21
  2401.5    4.688353272E-21
  2402.5    4.695023161E-21
  2403.5    4.701711056E-21
  2404.5    4.708417023E-21
  2405.5    4.715141123E-21
  2406.5    4.721883421E-21
  2407.5    4.728643983E-21
  2408.5    4.735422872E-21
  2409.5    4.742220154E-21
  2410.5    4.749035894E-21
  2411.5    4.755870160E-21
  2412.5    4.762723016E-21
  2413.5    4.769594531E-21
  2414.5    4.776484770E-21
  2415.5    4.783393803E-21
  2416.5    4.790321697E-21
  2417.5    4.797268520E-21
  2418.5    4.804234342E-21
  2419.5    4.811219231E-21
  2420.5    4.818223258E-21
  2421.5    4.825246492E-21
  2422.5    4.832289005E-21
  2423.5    4.839350867E-21
  2424.5    4.846432149E-21
  2425.5    4.853532923E-21
  2426.5    4.860653263E-21
  2427.5    4.867793240E-21
  2428.5    4.874952927E-21
  2429.5    4.882132399E-21
  2430.5    4.889331729E-21
  2431.5    4.896550992E-21
  2432.5    4.903790264E-21
  2433.5    4.911049618E-21
  2434.5    4.918329133E-21
  2435.5    4.925628883E-21
  2436.5    4.932948945E-21
  2437.5    4.940289398E-21
  2438.5    4.947650318E-21
  2439.5    4.955031785E-21
  2440.5    4.962433877E-21
  2441.5    4.969856674E-21
  2442.5    4.977300254E-21
  2443.5    4.984764699E-21
  2444.5    4.992250089E-21
  2445.5    4.999756506E-21
  2446.5    5.007284032E-21
  2447.5    5.014832748E-21
  2448.5    5.022402738E-21
  2449.5    5.029994086E-21
  2450.5    5.037606874E-21
  2451.5    5.045241188E-21
  2452.5    5.052897113E-21
  2453.5    5.060574734E-21
  2454.5    5.068274137E-21
  2455.5    5.075995409E-21
  2456.5    5.083738637E-21
  2457.5    5.091503909E-21
  2458.5    5.099291313E-21
  2459.5    5.107100939E-21
  2460.5    5.114932876E-21
  2461.5    5.122787213E-21
  2462.5    5.130664042E-21
  2463.5    5.138563453E-21
  2464.5    5.146485540E-21
  2465.5    5.154430393E-21
  2466.5    5.162398107E-21
  2467.5    5.170388774E-21
  2468.5    5.178402490E-21
  2469.5    5.186439348E-21
  2470.5    5.194499446E-21
  2471.5    5.202582878E-21
  2472.5    5.210689742E-21
  2473.5    5.218820136E-21
  2474.5    5.226974156E-21
  2475.5    5.235151903E-21
  2476.5    5.243353476E-21
  2477.5    5.251578974E-21
  2478.5    5.259828498E-21
  2479.5    5.268102151E-21
  2480.5    5.276400034E-21
  2481.5    5.284722249E-21
  2482.5    5.293068902E-21
  2483.5    5.301440095E-21
  2484.5    5.309835934E-21
  2485.5    5.318256525E-21
  2486.5    5.326701973E-21
  2487.5    5.335172387E-21
  2488.5    5.343667874E-21
  2489.5    5.352188542E-21
  2490.5    5.360734501E-21
  2491.5    5.369305862E-21
  2492.5    5.377902735E-21
  2493.5    5.386525231E-21
  2494.5    5.395173464E-21
  2495.5    5.403847547E-21
  2496.5    5.412547593E-21
  2497.5    5.421273717E-21
  2498.5    5.430026036E-21
  2499.5    5.438804665E-21
  2500.5    5.447609722E-21
  2501.5    5.456441326E-21
  2502.5    5.465299594E-21
  2503.5    5.474184648E-21
  2504.5    5.483096607E-21
  2505.5    5.492035593E-21
  2506.5    5.501001730E-21
  2507.5    5.509995139E-21
  2508.5    5.519015945E-21
  2509.5    5.528064273E-21
  2510.5    5.537140250E-21
  2511.5    5.546244003E-21
  2512.5    5.555375658E-21
  2513.5    5.564535345E-21
  2514.5    5.573723194E-21
  2515.5    5.582939336E-21
  2516.5    5.592183902E-21
  2517.5    5.601457024E-21
  2518.5    5.610758837E-21
  2519.5    5.620089475E-21
  2520.5    5.629449073E-21
  2521.5    5.638837769E-21
  2522.5    5.648255699E-21
  2523.5    5.657703004E-21
  2524.5    5.667179821E-21
  2525.5    5.676686293E-21
  2526.5    5.686222561E-21
  2527.5    5.695788767E-21
  2528.5    5.705385057E-21
  2529.5    5.715011574E-21
  2530.5    5.724668466E-21
  2531.5    5.734355880E-21
  2532.5    5.744073964E-21
  2533.5    5.753822867E-21
  2534.5    5.763602741E-21
  2535.5    5.773413738E-21
  2536.5    5.783256010E-21
  2537.5    5.793129712E-21
  2538.5    5.803035000E-21
  2539.5    5.812972030E-21
  2540.5    5.822940960E-21
  2541.5    5.832941949E-21
  2542.5    5.842975159E-21
  2543.5    5.853040750E-21
  2544.5    5.863138886E-21
  2545.5    5.873269731E-21
  2546.5    5.883433450E-21
  2547.5    5.893630212E-21
  2548.5    5.903860183E-21
  2549.5    5.914123534E-21
  2550.5    5.924420435E-21
  2551.5    5.934751060E-21
  2552.5    5.945115582E-21
  2553.5    5.955514176E-21
  2554.5    5.965947018E-21
  2555.5    5.976414288E-21
  2556.5    5.986916164E-21
  2557.5    5.997452828E-21
  2558.5    6.008024462E-21
  2559.5    6.018631251E-21
  2560.5    6.029273379E-21
  2561.5    6.039951034E-21
  2562.5    6.050664405E-21
  2563.5    6.061413682E-21
  2564.5    6.072199056E-21
  2565.5    6.083020722E-21
  2566.5    6.093878875E-21
  2567.5    6.104773711E-21
  2568.5    6.115705428E-21
  2569.5    6.126674228E-21
  2570.5    6.137680311E-21
  2571.5    6.148723882E-21
  2572.5    6.159805145E-21
  2573.5    6.170924309E-21
  2574.5    6.182081581E-21
  2575.5    6.193277173E-21
  2576.5    6.204511297E-21
  2577.5    6.215784167E-21
  2578.5    6.227096001E-21
  2579.5    6.238447015E-21
  2580.5    6.249837430E-21
  2581.5    6.261267469E-21
  2582.5    6.272737355E-21
  2583.5    6.284247315E-21
  2584.5    6.295797576E-21
  2585.5    6.307388368E-21
  2586.5    6.319019924E-21
  2587.5    6.330692478E-21
  2588.5    6.342406267E-21
  2589.5    6.354161528E-21
  2590.5    6.365958502E-21
  2591.5    6.377797433E-21
  2592.5    6.389678565E-21
  2593.5    6.401602146E-21
  2594.5    6.413568426E-21
  2595.5    6.425577656E-21
  2596.5    6.437630090E-21
  2597.5    6.449725986E-21
  2598.5    6.461865601E-21
  2599.5    6.474049199E-21
  2600.5    6.486277042E-21
  2601.5    6.498549397E-21
  2602.5    6.510866532E-21
  2603.5    6.523228720E-21
  2604.5    6.535636234E-21
  2605.5    6.548089351E-21
  2606.5    6.560588350E-21
  2607.5    6.573133513E-21
  2608.5    6.585725125E-21
  2609.5    6.598363473E-21
  2610.5    6.611048847E-21
  2611.5    6.623781541E-21
  2612.5    6.636561849E-21
  2613.5    6.649390072E-21
  2614.5    6.662266511E-21
  2615.5    6.675191469E-21
  2616.5    6.688165256E-21
  2617.5    6.701188182E-21
  2618.5    6.714260560E-21
  2619.5    6.727382708E-21
  2620.5    6.740554945E-21
  2621.5    6.753777595E-21
  2622.5    6.767050985E-21
  2623.5    6.780375445E-21
  2624.5    6.793751307E-21
  2625.5    6.807178909E-21
  2626.5    6.820658590E-21
  2627.5    6.834190695E-21
  2628.5    6.847775569E-21
  2629.5    6.861413565E-21
  2630.5    6.875105036E-21
  2631.5    6.888850340E-21
  2632.5    6.902649839E-21
  2633.5    6.916503899E-21
  2634.5    6.930412888E-21
  2635.5    6.944377181E-21
  2636.5    6.958397154E-21
  2637.5    6.972473189E-21
  2638.5    6.986605671E-21
  2639.5    7.000794989E-21
  2640.5    7.015041537E-21
  2641.5    7.029345713E-21
  2642.5    7.043707918E-21
  2643.5    7.058128560E-21
  2644.5    7.072608049E-21
  2645.5    7.087146800E-21
  2646.5    7.101745233E-21
  2647.5    7.116403774E-21
  2648.5    7.131122851E-21
  2649.5    7.145902897E-21
  2650.5    7.160744353E-21
  2651.5    7.175647661E-21
  2652.5    7.190613270E-21
  2653.5    7.205641635E-21
  2654.5    7.220733212E-21
  2655.5    7.235888468E-21
  2656.5    7.251107870E-21
  2657.5    7.266391894E-21
  2658.5    7.281741020E-21
  2659.5    7.297155732E-21
  2660.5    7.312636523E-21
  2661.5    7.328183888E-21
  2662.5    7.343798331E-21
  2663.5    7.359480360E-21
  2664.5    7.375230490E-21
  2665.5    7.391049240E-21
  2666.5    7.406937137E-21
  2667.5    7.422894714E-21
  2668.5    7.438922511E-21
  2669.5    7.455021072E-21
  2670.5    7.471190950E-21
  2671.5    7.487432702E-21
  2672.5    7.503746896E-21
  2673.5    7.520134102E-21
  2674.5    7.536594900E-21
  2675.5    7.553129877E-21
  2676.5    7.569739625E-21
  2677.5    7.586424745E-21
  2678.5    7.603185845E-21
  2679.5    7.620023541E-21
  2680.5    7.636938456E-21
  2681.5    7.653931221E-21
  2682.5    7.671002475E-21
  2683.5    7.688152865E-21
  2684.5    7.705383045E-21
  2685.5    7.722693680E-21
  2686.5    7.740085441E-21
  2687.5    7.757559008E-21
  2688.5    7.775115070E-21
  2689.5    7.792754326E-21
  2690.5    7.810477481E-21
  2691.5    7.828285253E-21
  2692.5    7.846178367E-21
  2693.5    7.864157557E-21
  2694.5    7.882223569E-21
  2695.5    7.900377155E-21
  2696.5    7.918619082E-21
  2697.5    7.936950122E-21
  2698.5    7.955371061E-21
  2699.5    7.973882695E-21
  2700.5    7.992485828E-21
  2701.5    8.011181278E-21
  2702.5    8.029969872E-21
  2703.5    8.048852450E-21
  2704.5    8.067829862E-21
  2705.5    8.086902971E-21
  2706.5    8.106072650E-21
  2707.5    8.125339786E-21
  2708.5    8.144705276E-21
  2709.5    8.164170033E-21
  2710.5    8.183734979E-21
  2711.5    8.203401052E-21
  2712.5    8.223169201E-21
  2713.5    8.243040389E-21
  2714.5    8.263015594E-21
  2715.5    8.283095807E-21
  2716.5    8.303282032E-21
  2717.5    8.323575290E-21
  2718.5    8.343976615E-21
  2719.5    8.364487056E-21
  2720.5    8.385107678E-21
  2721.5    8.405839561E-21
  2722.5    8.426683802E-21
  2723.5    8.447641514E-21
  2724.5    8.468713824E-21
  2725.5    8.489901879E-21
  2726.5    8.511206843E-21
  2727.5    8.532629894E-21
  2728.5    8.554172232E-21
  2729.5    8.575835072E-21
  2730.5    8.597619651E-21
  2731.5    8.619527221E-21
  2732.5    8.641559055E-21
  2733.5    8.663716448E-21
  2734.5    8.686000710E-21
  2735.5    8.708413175E-21
  2736.5    8.730955198E-21
  2737.5    8.753628154E-21
  2738.5    8.776433439E-21
  2739.5    8.799372473E-21
  2740.5    8.822446698E-21
  2741.5    8.845657579E-21
  2742.5    8.869006603E-21
  2743.5    8.892495283E-21
  2744.5    8.916125156E-21
  2745.5    8.939897785E-21
  2746.5    8.963814756E-21
  2747.5    8.987877682E-21
  2748.5    9.012088206E-21
  2749.5    9.036447993E-21
  2750.5    9.060958738E-21
  2751.5    9.085622167E-21
  2752.5    9.110440031E-21
  2753.5    9.135414112E-21
  2754.5    9.160546223E-21
  2755.5    9.185838208E-21
  2756.5    9.211291942E-21
  2757.5    9.236909332E-21
  2758.5    9.262692319E-21
  2759.5    9.288642876E-21
  2760.5    9.314763013E-21
  2761.5    9.341054773E-21
  2762.5    9.367520238E-21
  2763.5    9.394161523E-21
  2764.5    9.420980784E-21
  2765.5    9.447980213E-21
  2766.5    9.475162045E-21
  2767.5    9.502528551E-21
  2768.5    9.530082048E-21
  2769.5    9.557824892E-21
  2770.5    9.585759482E-21
  2771.5    9.613888265E-21
  2772.5    9.642213729E-21
  2773.5    9.670738412E-21
  2774.5    9.699464897E-21
  2775.5    9.728395818E-21
  2776.5    9.757533856E-21
  2777.5    9.786881746E-21
  2778.5    9.816442274E-21
  2779.5    9.846218279E-21
  2780.5    9.876212657E-21
  2781.5    9.906428358E-21
  2782.5    9.936868392E-21
  2783.5    9.967535825E-21
  2784.5    9.998433788E-21
  2785.5    1.002956547E-20
  2786.5    1.006093413E-20
  2787.5    1.009254308E-20
  2788.5    1.012439571E-20
  2789.5    1.015649549E-20
  2790.5    1.018884592E-20
  2791.5    1.022145062E-20
  2792.5    1.025431326E-20
  2793.5    1.028743759E-20
  2794.5    1.032082743E-20
  2795.5    1.035448670E-20
  2796.5    1.038841939E-20
  2797.5    1.042262957E-20
  2798.5    1.045712141E-20
  2799.5    1.049189916E-20
  2800.5    1.052696717E-20
  2801.5    1.056232987E-20
  2802.5    1.059799181E-20
  2803.5    1.063395763E-20
  2804.5    1.067023206E-20
  2805.5    1.070681995E-20
  2806.5    1.074372625E-20
  2807.5    1.078095604E-20
  2808.5    1.081851450E-20
  2809.5    1.085640693E-20
  2810.5    1.089463875E-20
  2811.5    1.093321551E-20
  2812.5    1.097214289E-20
  2813.5    1.101142671E-20
  2814.5    1.105107291E-20
  2815.5    1.109108758E-20
  2816.5    1.113147696E-20
  2817.5    1.117224745E-20
  2818.5    1.121340557E-20
  2819.5    1.125495804E-20
  2820.5    1.129691172E-20
  2821.5    1.133927366E-20
  2822.5    1.138205106E-20
  2823.5    1.142525131E-20
  2824.5    1.146888201E-20
  2825.5    1.151295093E-20
  2826.5    1.155746604E-20
  2827.5    1.160243552E-20
  2828.5    1.164786777E-20
  2829.5    1.169377140E-20
  2830.5    1.174015527E-20
  2831.5    1.178702844E-20
  2832.5    1.183440023E-20
  2833.5    1.188228023E-20
  2834.5    1.193067827E-20
  2835.5    1.197960445E-20
  2836.5    1.202906917E-20
  2837.5    1.207908309E-20
  2838.5    1.212965720E-20
  2839.5    1.218080278E-20
  2840.5    1.223253145E-20
  2841.5    1.228485514E-20
  2842.5    1.233778616E-20
  2843.5    1.239133716E-20
  2844.5    1.244552117E-20
  2845.5    1.250035160E-20
  2846.5    1.255584229E-20
  2847.5    1.261200746E-20
  2848.5    1.266886181E-20
  2849.5    1.272642046E-20
  2850.5    1.278469902E-20
  2851.5    1.284371359E-20
  2852.5    1.290348078E-20
  2853.5    1.296401772E-20
  2854.5    1.302534212E-20
  2855.5    1.308747226E-20
  2856.5    1.315042702E-20
  2857.5    1.321422591E-20
  2858.5    1.327888910E-20
  2859.5    1.334443744E-20
  2860.5    1.341089253E-20
  2861.5    1.347827667E-20
  2862.5    1.354661299E-20
  2863.5    1.361592541E-20
  2864.5    1.368623873E-20
  2865.5    1.375757864E-20
  2866.5    1.382997177E-20
  2867.5    1.390344576E-20
  2868.5    1.397802926E-20
  2869.5    1.405375202E-20
  2870.5    1.413064494E-20
  2871.5    1.420874012E-20
  2872.5    1.428807092E-20
  2873.5    1.436867203E-20
  2874.5    1.445057954E-20
  2875.5    1.453383103E-20
  2876.5    1.461846560E-20
  2877.5    1.470452403E-20
  2878.5    1.479204882E-20
  2879.5    1.488108427E-20
  2880.5    1.497167665E-20
  2881.5    1.506387427E-20
  2882.5    1.515772759E-20
  2883.5    1.525328939E-20
  2884.5    1.535061486E-20
  2885.5    1.544976179E-20
  2886.5    1.555079070E-20
  2887.5    1.565376506E-20
  2888.5    1.575875141E-20
  2889.5    1.586581961E-20
  2890.5    1.597504308E-20
  2891.5    1.608649894E-20
  2892.5    1.620026840E-20
  2893.5    1.631643692E-20
  2894.5    1.643509460E-20
  2895.5    1.655633645E-20
  2896.5    1.668026278E-20
  2897.5    1.680697960E-20
  2898.5    1.693659901E-20
  2899.5    1.706923972E-20
  2900.5    1.720502753E-20
  2901.5    1.734409588E-20
  2902.5    1.748658653E-20
  2903.5    1.763265016E-20
  2904.5    1.778244719E-20
  2905.5    1.793614858E-20
  2906.5    1.809393673E-20
  2907.5    1.825600654E-20
  2908.5    1.842256649E-20
  2909.5    1.859383991E-20
  2910.5    1.877006641E-20
  2911.5    1.895150336E-20
  2912.5    1.913842771E-20
  2913.5    1.933113789E-20
  2914.5    1.952995600E-20
  2915.5    1.973523030E-20
  2916.5    1.994733796E-20
  2917.5    2.016668822E-20
  2918.5    2.039372593E-20
  2919.5    2.062893557E-20
  2920.5    2.087284588E-20
  2921.5    2.112603509E-20
  2922.5    2.138913692E-20
  2923.5    2.166284749E-20
  2924.5    2.194793323E-20
  2925.5    2.224524008E-20
  2926.5    2.255570407E-20
  2927.5    2.288036367E-20
  2928.5    2.322037422E-20
  2929.5    2.357702468E-20
  2930.5    2.395175752E-20
  2931.5    2.434619196E-20
  2932.5    2.476215163E-20
  2933.5    2.520169742E-20
  2934.5    2.566716666E-20
  2935.5    2.616122018E-20
  2936.5    2.668689904E-20
  2937.5    2.724769322E-20
  2938.5    2.784762534E-20
  2939.5    2.849135315E-20
  2940.5    2.918429581E-20
  2941.5    2.993279050E-20
  2942.5    3.074428765E-20
  2943.5    3.162759633E-20
  2944.5    3.259319464E-20
  2945.5    3.365362538E-20
  2946.5    3.482400448E-20
  2947.5    3.612267974E-20
  2948.5    3.757209199E-20
  2949.5    3.919991098E-20
  2950.5    4.104054841E-20
  2951.5    4.313719301E-20
  2952.5    4.554457593E-20
  2953.5    4.833276675E-20
  2954.5    5.159243592E-20
  2955.5    5.544221628E-20
  2956.5    6.003907616E-20
  2957.5    6.559299204E-20
  2958.5    7.238764697E-20
  2959.5    8.080918439E-20
  2960.5    9.138451549E-20
  2961.5    1.048271909E-19
  2962.5    1.220765446E-19
  2963.5    1.442801651E-19
  2964.5    1.725817453E-19
  2965.5    2.074113998E-19
  2966.5    2.468705071E-19
  2967.5    2.845077864E-19
  2968.5    3.093845878E-19
  2969.5    3.126155275E-19
  2970.5    2.958831372E-19
  2971.5    2.696372588E-19
  2972.5    2.432237065E-19
  2973.5    2.195998445E-19
  2974.5    1.972328978E-19
  2975.5    1.746634895E-19
  2976.5    1.527483217E-19
  2977.5    1.332608609E-19
  2978.5    1.171695629E-19
  2979.5    1.044581999E-19
  2980.5    9.463080341E-20
  2981.5    8.710116171E-20
  2982.5    8.135585450E-20
  2983.5    7.699138318E-20
  2984.5    7.370440217E-20
  2985.5    7.127080544E-20
  2986.5    6.952602457E-20
  2987.5    6.834954413E-20
  2988.5    6.765355807E-20
  2989.5    6.737494064E-20
  2990.5    6.746970416E-20
  2991.5    6.790930413E-20
  2992.5    6.867834927E-20
  2993.5    6.977343190E-20
  2994.5    7.120289513E-20
  2995.5    7.298735482E-20
  2996.5    7.516057096E-20
  2997.5    7.776948570E-20
  2998.5    8.087025924E-20
  2999.5    8.451347134E-20
