# Supplementary material for: Modeling Radiative Efficiency across Fluorinated Molecules: Bridging Chemistry and Climate Policy for Global Warming Potential Estimations
Source: Environ Sci Technol. 2026 Feb 16;60(8):6188–202. doi: 10.1021/acs.est.5c16501 (PMC12961741; doi:10.1021/acs.est.5c16501)
Supplement: Supplementary file 1 [file es5c16501_si_001.zip › Supporting.Information/CFM2025.Table1/HFAldehydes/Heptafluorobutanal/RESULTS.txt]

 ##################### RESULTS #####################

 Number of used conformers =           8

 rotamer  delta G (kcal/mol)    frac. popul. (%)
    1           1.52               1.73E+00
    2           2.03               7.33E-01
    3           0.09               1.92E+01
    4           0.10               1.91E+01
    5           0.22               1.55E+01
    6           0.00               2.24E+01
    7           0.37               1.20E+01
    8           0.52               9.38E+00

 Total population sums up to 100.00 %

 Int. abs. cross-section, S = 2.31E-16 cm molecule-1

 ####### Radiative Effeciency (RE) calculation #######

 Well mixed [no f(tau)] RE =  0.280 W m-2 ppbv-1

 ------------ LOWEST CONFORMER ONLY ------------
 LC well mixed RE =  0.260 W m-2 ppbv-1
 -----------------------------------------------

 Lifetime correction, f(tau) = 0.01312

 Effective RE =  0.004 W m-2 ppbv-1


 ##### Global Warming Potencial (GWP) calculation #####

       GWP(20)  =     0.013
=====> GWP(100) =     0.004 <======
       GWP(500) =     0.001


 Data for the error bar calculation - GWP(100)

 AGWP_X(100)  = 3.153288148E-16 W m-2 year kg

 dAGWP_X/dRE  = 8.579079263E-14 year kg ppbv
 dAGWP_X/dtau = 1.047034985E-13 W m-2 kg
