# Supplementary material for: Modeling Radiative Efficiency across Fluorinated Molecules: Bridging Chemistry and Climate Policy for Global Warming Potential Estimations
Source: Environ Sci Technol. 2026 Feb 16;60(8):6188–202. doi: 10.1021/acs.est.5c16501 (PMC12961741; doi:10.1021/acs.est.5c16501)
Supplement: Supplementary file 1 [file es5c16501_si_001.zip › Supporting.Information/CFM2025.Table1/HFAldehydes/Heptafluorobutanal/cross-section_1.dat]

0.5	6.5631289944480506E-022
1.5	6.6459446591157063E-022
2.5	6.7313546327014946E-022
3.5	6.8194818118777080E-022
4.5	6.9104568643820893E-022
5.5	7.0044188587370346E-022
6.5	7.1015159583819525E-022
7.5	7.2019061884924843E-022
8.5	7.3057582850869627E-022
9.5	7.4132526376088487E-022
10.5	7.5245823380861852E-022
11.5	7.6399543522848171E-022
12.5	7.7595908310932920E-022
13.5	7.8837305838362654E-022
14.5	8.0126307394832885E-022
15.5	8.1465686270268849E-022
16.5	8.2858439129505033E-022
17.5	8.4307810420932066E-022
18.5	8.5817320388864175E-022
19.5	8.7390797396214467E-022
20.5	8.9032415441109743E-022
21.5	9.0746737982203098E-022
22.5	9.2538769491995390E-022
23.5	9.4414016562630187E-022
24.5	9.6378560932963019E-022
25.5	9.8439147544426982E-022
26.5	1.0060329174610903E-021
27.5	1.0287941117276297E-021
28.5	1.0527698978406778E-021
29.5	1.0780678433217011E-021
30.5	1.1048108749397263E-021
31.5	1.1331406762720542E-021
32.5	1.1632221342450976E-021
33.5	1.1952492389012006E-021
34.5	1.2294530184900962E-021
35.5	1.2661123510039469E-021
36.5	1.3055688639078729E-021
37.5	1.3482476417209666E-021
38.5	1.3946860876089927E-021
39.5	1.4455738423409897E-021
40.5	1.5018064299581638E-021
41.5	1.5645520079809715E-021
42.5	1.6353178080924679E-021
43.5	1.7159638597626912E-021
44.5	1.8085094584216842E-021
45.5	1.9143610057316154E-021
46.5	2.0323302511432501E-021
47.5	2.1552788680536825E-021
48.5	2.2683586984381353E-021
49.5	2.3559528834591598E-021
50.5	2.4160117626599183E-021
51.5	2.4630696378364331E-021
52.5	2.5151780946728502E-021
53.5	2.5836808433374358E-021
54.5	2.6731523622020023E-021
55.5	2.7848892583660632E-021
56.5	2.9194456936290348E-021
57.5	3.0778015323408184E-021
58.5	3.2618080879980568E-021
59.5	3.4743818229033625E-021
60.5	3.7196681437594688E-021
61.5	4.0032718127637030E-021
62.5	4.3326070567800402E-021
63.5	4.7174164158889529E-021
64.5	5.1705229331995656E-021
65.5	5.7089090540635835E-021
66.5	6.3552560335977875E-021
67.5	7.1401258134799620E-021
68.5	8.1050038023117094E-021
69.5	9.3063765142879957E-021
70.5	1.0820680495954929E-020
71.5	1.2748735826440259E-020
72.5	1.5214668608398752E-020
73.5	1.8345186594498705E-020
74.5	2.2196918622713045E-020
75.5	2.6583459767195761E-020
76.5	3.0816531976993024E-020
77.5	3.3661126622039422E-020
78.5	3.4026652857816914E-020
79.5	3.1999864426874024E-020
80.5	2.8769060971985282E-020
81.5	2.5562099118717230E-020
82.5	2.3042992386906168E-020
83.5	2.1407408150703415E-020
84.5	2.0643409427567598E-020
85.5	2.0697576633566562E-020
86.5	2.1547447350366056E-020
87.5	2.3229167682825378E-020
88.5	2.5850972452898925E-020
89.5	2.9604748667441951E-020
90.5	3.4775489106785861E-020
91.5	4.1733201255528763E-020
92.5	5.0860432172173767E-020
93.5	6.2308245075211752E-020
94.5	7.5421154289036342E-020
95.5	8.7882477484997394E-020
96.5	9.5578076165943251E-020
97.5	9.4892638405941992E-020
98.5	8.6098392972735755E-020
99.5	7.3061870019493812E-020
100.5	5.9736017324130435E-020
101.5	4.8189393882203647E-020
102.5	3.8923868528069481E-020
103.5	3.1720736465770758E-020
104.5	2.6168058278781942E-020
105.5	2.1873831848285508E-020
106.5	1.8523529897769572E-020
107.5	1.5880402369380428E-020
108.5	1.3770426905017878E-020
109.5	1.2066395511999773E-020
110.5	1.0675006448677974E-020
111.5	9.5272913725389268E-021
112.5	8.5717635311828959E-021
113.5	7.7695747253111183E-021
114.5	7.0910969231791567E-021
115.5	6.5134989534922241E-021
116.5	6.0190160553402208E-021
117.5	5.5937034683437091E-021
118.5	5.2265305725475329E-021
119.5	4.9087168855429058E-021
120.5	4.6332417645597601E-021
121.5	4.3944805266130823E-021
122.5	4.1879340702721259E-021
123.5	4.0100291209115405E-021
124.5	3.8579733961031963E-021
125.5	3.7296553124107015E-021
126.5	3.6235820559737278E-021
127.5	3.5388534769749901E-021
128.5	3.4751728232681442E-021
129.5	3.4328992655828671E-021
130.5	3.4131519618513518E-021
131.5	3.4179814884685912E-021
132.5	3.4506318886281599E-021
133.5	3.5159239574132228E-021
134.5	3.6207916259729891E-021
135.5	3.7749786007677106E-021
136.5	3.9917941210897627E-021
137.5	4.2884814741775822E-021
138.5	4.6848133794572568E-021
139.5	5.1963961757099542E-021
140.5	5.8159597637399308E-021
141.5	6.4775145034522080E-021
142.5	7.0247683800344032E-021
143.5	7.2593808501705178E-021
144.5	7.0998541771143646E-021
145.5	6.6686091474616917E-021
146.5	6.1713730421855781E-021
147.5	5.7528102548575144E-021
148.5	5.4713216741437174E-021
149.5	5.3363422071078892E-021
150.5	5.3418437132608624E-021
151.5	5.4830756968745041E-021
152.5	5.7632174796385688E-021
153.5	6.1962396269111735E-021
154.5	6.8091463727526525E-021
155.5	7.6448523106297562E-021
156.5	8.7657882103285883E-021
157.5	1.0256754184900876E-020
158.5	1.2221729305915722E-020
159.5	1.4760194289717012E-020
160.5	1.7891630758769503E-020
161.5	2.1387652302393728E-020
162.5	2.4551684883889188E-020
163.5	2.6264997971628148E-020
164.5	2.5702846708114576E-020
165.5	2.3140935221902849E-020
166.5	1.9664635113028437E-020
167.5	1.6241867870853969E-020
168.5	1.3330281254782121E-020
169.5	1.1015265845111961E-020
170.5	9.2241206476057956E-021
171.5	7.8475665608317679E-021
172.5	6.7860275677185096E-021
173.5	5.9608621106991135E-021
174.5	5.3132652484020966E-021
175.5	4.8001335597957279E-021
176.5	4.3899984541582812E-021
177.5	4.0597993795917359E-021
178.5	3.7925119539959623E-021
179.5	3.5754567864321337E-021
180.5	3.3991061221727260E-021
181.5	3.2562423266064997E-021
182.5	3.1413620002593382E-021
183.5	3.0502513741317683E-021
184.5	2.9796817476092715E-021
185.5	2.9271898301407583E-021
186.5	2.8909188822204639E-021
187.5	2.8695040902554657E-021
188.5	2.8619907873041464E-021
189.5	2.8677777309755342E-021
190.5	2.8865802041143084E-021
191.5	2.9184095768851772E-021
192.5	2.9635674135385430E-021
193.5	3.0226534074198406E-021
194.5	3.0965875281879132E-021
195.5	3.1866478934405515E-021
196.5	3.2945271634101781E-021
197.5	3.4224118550364963E-021
198.5	3.5730910798001754E-021
199.5	3.7501041056890746E-021
200.5	3.9579402288564197E-021
201.5	4.2023103065532847E-021
202.5	4.4905178278727761E-021
203.5	4.8319698797800020E-021
204.5	5.2388866803716180E-021
205.5	5.7272950881206382E-021
206.5	6.3184298299815835E-021
207.5	7.0407187930715589E-021
208.5	7.9325936198822305E-021
209.5	9.0464243348938479E-021
210.5	1.0453851192696620E-020
211.5	1.2252441018469778E-020
212.5	1.4572254246281076E-020
213.5	1.7576823287026494E-020
214.5	2.1442342401804350E-020
215.5	2.6276141591778397E-020
216.5	3.1908249484912551E-020
217.5	3.7538523361507312E-020
218.5	4.1549886603337976E-020
219.5	4.2232867361289531E-020
220.5	3.9287807460549304E-020
221.5	3.4142787525383108E-020
222.5	2.8581458307764178E-020
223.5	2.3664802795672239E-020
224.5	1.9718750302572759E-020
225.5	1.6694604054651549E-020
226.5	1.4427881684457302E-020
227.5	1.2751381108141911E-020
228.5	1.1529305980674109E-020
229.5	1.0660732079814111E-020
230.5	1.0074167028251964E-020
231.5	9.7210697443147908E-021
232.5	9.5706214207671088E-021
233.5	9.6061331991205629E-021
234.5	9.8229535542074946E-021
235.5	1.0227689456598075E-020
236.5	1.0838654258993606E-020
237.5	1.1687598655075547E-020
238.5	1.2822941265987828E-020
239.5	1.4314876480690326E-020
240.5	1.6262842288641657E-020
241.5	1.8805677956482950E-020
242.5	2.2133774079274427E-020
243.5	2.6498909403759163E-020
244.5	3.2207037246680319E-020
245.5	3.9553527535017473E-020
246.5	4.8612029644990706E-020
247.5	5.8758370896830525E-020
248.5	6.8028526677478063E-020
249.5	7.3201765234532753E-020
250.5	7.1813176216295259E-020
251.5	6.4547218748693387E-020
252.5	5.4515155985375464E-020
253.5	4.4563881777313158E-020
254.5	3.6067223476726525E-020
255.5	2.9297997998725292E-020
256.5	2.4054008745114495E-020
257.5	2.0019510411101503E-020
258.5	1.6904523315208202E-020
259.5	1.4479445317854496E-020
260.5	1.2572506648089129E-020
261.5	1.1057904135757878E-020
262.5	9.8439848141614547E-021
263.5	8.8638452292228130E-021
264.5	8.0684307640211720E-021
265.5	7.4216415153567886E-021
266.5	6.8969193835640728E-021
267.5	6.4748993081641677E-021
268.5	6.1418277818544740E-021
269.5	5.8885514505305634E-021
270.5	5.7099555037793131E-021
271.5	5.6047907829735032E-021
272.5	5.5758739076800064E-021
273.5	5.6306721734658237E-021
274.5	5.7822687875258363E-021
275.5	6.0505606304023795E-021
276.5	6.4630391757323423E-021
277.5	7.0530861412664415E-021
278.5	7.8503436077357645E-021
279.5	8.8519855325733792E-021
280.5	9.9629774643946984E-021
281.5	1.0929160802897809E-020
282.5	1.1384039334541937E-020
283.5	1.1112298696399150E-020
284.5	1.0269561567097542E-020
285.5	9.2240295651481632E-021
286.5	8.2679089587403288E-021
287.5	7.5304415736202929E-021
288.5	7.0362625177048320E-021
289.5	6.7716959635344577E-021
290.5	6.7202615242938726E-021
291.5	6.8768642635085940E-021
292.5	7.2529835120008920E-021
293.5	7.8790504680611367E-021
294.5	8.8053400552437995E-021
295.5	1.0098189277021096E-020
296.5	1.1820928810181852E-020
297.5	1.3976493030853086E-020
298.5	1.6383624116868596E-020
299.5	1.8522842051980245E-020
300.5	1.9592430155402307E-020
301.5	1.9042522703021124E-020
302.5	1.7118152777075230E-020
303.5	1.4600877899002456E-020
304.5	1.2156744064621557E-020
305.5	1.0089077790839955E-020
306.5	8.4476794968290705E-021
307.5	7.1779020995054281E-021
308.5	6.2026901270670944E-021
309.5	5.4531569429629990E-021
310.5	4.8755582978579870E-021
311.5	4.4297613580594185E-021
312.5	4.0849238174933770E-021
313.5	3.8140807864439106E-021
314.5	3.5897154550102673E-021
315.5	3.3856998676123737E-021
316.5	3.1873983896450149E-021
317.5	2.9966581751960505E-021
318.5	2.8224628437608381E-021
319.5	2.6704588141718054E-021
320.5	2.5410247394721282E-021
321.5	2.4316800253428700E-021
322.5	2.3392135363916095E-021
323.5	2.2606551341918765E-021
324.5	2.1935483672246284E-021
325.5	2.1359435309803075E-021
326.5	2.0863115756917751E-021
327.5	2.0434524951292940E-021
328.5	2.0064190355173338E-021
329.5	1.9744581721044447E-021
330.5	1.9469676090310449E-021
331.5	1.9234638288186646E-021
332.5	1.9035587564180493E-021
333.5	1.8869428500724476E-021
334.5	1.8733730887395764E-021
335.5	1.8626648465625713E-021
336.5	1.8546870558383392E-021
337.5	1.8493604045499186E-021
338.5	1.8466586375712741E-021
339.5	1.8466133770362253E-021
340.5	1.8493232945182676E-021
341.5	1.8549690053355695E-021
342.5	1.8638357527414826E-021
343.5	1.8763467835777173E-021
344.5	1.8931110342224966E-021
345.5	1.9149883761723204E-021
346.5	1.9431711769702782E-021
347.5	1.9792637026029297E-021
348.5	2.0252886819397283E-021
349.5	2.0834143875037502E-021
350.5	2.1549098977954501E-021
351.5	2.2375078203350285E-021
352.5	2.3210279685673535E-021
353.5	2.3853114076970303E-021
354.5	2.4096644968655122E-021
355.5	2.3913161195323019E-021
356.5	2.3484281143476364E-021
357.5	2.3028644943645049E-021
358.5	2.2673996910603794E-021
359.5	2.2459071699139411E-021
360.5	2.2378114118145050E-021
361.5	2.2412031070520995E-021
362.5	2.2541830025044274E-021
363.5	2.2752619780646910E-021
364.5	2.3033980691938811E-021
365.5	2.3379294034023667E-021
366.5	2.3784959501956106E-021
367.5	2.4249766781728317E-021
368.5	2.4774460530113002E-021
369.5	2.5361474974285695E-021
370.5	2.6014805991491904E-021
371.5	2.6739995904452289E-021
372.5	2.7544216611733950E-021
373.5	2.8436446666317840E-021
374.5	2.9427747236701330E-021
375.5	3.0531651239840350E-021
376.5	3.1764690382668114E-021
377.5	3.3147097701147862E-021
378.5	3.4703740127444226E-021
379.5	3.6465358948783945E-021
380.5	3.8470229038675503E-021
381.5	4.0766395272770733E-021
382.5	4.3414713741461548E-021
383.5	4.6493026792123292E-021
384.5	5.0101949825493123E-021
385.5	5.4372965087691015E-021
386.5	5.9479828919090662E-021
387.5	6.5654724704194192E-021
388.5	7.3211114981044026E-021
389.5	8.2575693924241076E-021
390.5	9.4331576879946143E-021
391.5	1.0927189296738844E-020
392.5	1.2845162396567790E-020
393.5	1.5319129479987538E-020
394.5	1.8489710220939619E-020
395.5	2.2437560526158364E-020
396.5	2.7010945081572969E-020
397.5	3.1541216135828381E-020
398.5	3.4713133214194706E-020
399.5	3.5187234199084859E-020
400.5	3.2796531745955689E-020
401.5	2.8725420143290468E-020
402.5	2.4385820093897597E-020
403.5	2.0595929051470879E-020
404.5	1.7598520634719206E-020
405.5	1.5350123150919626E-020
406.5	1.3722022537714836E-020
407.5	1.2586832390589297E-020
408.5	1.1844447049560124E-020
409.5	1.1424880875049788E-020
410.5	1.1284736904550418E-020
411.5	1.1403398552158545E-020
412.5	1.1780822075324595E-020
413.5	1.2437377839308051E-020
414.5	1.3415701815341002E-020
415.5	1.4784017286276329E-020
416.5	1.6638907470448265E-020
417.5	1.9101224562375972E-020
418.5	2.2288229753884311E-020
419.5	2.6225556360611021E-020
420.5	3.0652627013998033E-020
421.5	3.4770688423674735E-020
422.5	3.7306261604948761E-020
423.5	3.7347529157122716E-020
424.5	3.5262479069786122E-020
425.5	3.2344919202110840E-020
426.5	2.9753319968045665E-020
427.5	2.8077315172242906E-020
428.5	2.7508788271600858E-020
429.5	2.8097290019235316E-020
430.5	2.9901284599036733E-020
431.5	3.3055157561013670E-020
432.5	3.7790614618228250E-020
433.5	4.4414701663217350E-020
434.5	5.3193554545207464E-020
435.5	6.4022250767614914E-020
436.5	7.5763084783775822E-020
437.5	8.5560403679216432E-020
438.5	8.9487658329356691E-020
439.5	8.5462042089423805E-020
440.5	7.5360528914730903E-020
441.5	6.3078624869914457E-020
442.5	5.1539852842733809E-020
443.5	4.1928651308117037E-020
444.5	3.4345841737285351E-020
445.5	2.8482536188845428E-020
446.5	2.3961006888654419E-020
447.5	2.0453665955728575E-020
448.5	1.7706367307949724E-020
449.5	1.5530226804358055E-020
450.5	1.3786879041183486E-020
451.5	1.2375066779777552E-020
452.5	1.1220267188578112E-020
453.5	1.0267140116719816E-020
454.5	9.4741596357876330E-021
455.5	8.8098238622474735E-021
456.5	8.2499748031868888E-021
457.5	7.7758916407111161E-021
458.5	7.3729228408972381E-021
459.5	7.0294954264987065E-021
460.5	6.7363902226705874E-021
461.5	6.4862063341103388E-021
462.5	6.2729615493959499E-021
463.5	6.0917913510667794E-021
464.5	5.9387201693298825E-021
465.5	5.8104860872979359E-021
466.5	5.7044054784059153E-021
467.5	5.6182677621047505E-021
468.5	5.5502530919439545E-021
469.5	5.4988676714048206E-021
470.5	5.4628927521710478E-021
471.5	5.4413443610331781E-021
472.5	5.4334415318491058E-021
473.5	5.4385813622247048E-021
474.5	5.4563196231391080E-021
475.5	5.4863559607998597E-021
476.5	5.5285229702938325E-021
477.5	5.5827786095416907E-021
478.5	5.6492015740324503E-021
479.5	5.7279893786381487E-021
480.5	5.8194590008744860E-021
481.5	5.9240500370273725E-021
482.5	6.0423304143147083E-021
483.5	6.1750047938454687E-021
484.5	6.3229258955734446E-021
485.5	6.4871090829553098E-021
486.5	6.6687506674811102E-021
487.5	6.8692505386046404E-021
488.5	7.0902399014561563E-021
489.5	7.3336151240156141E-021
490.5	7.6015789714032844E-021
491.5	7.8966908564400150E-021
492.5	8.2219281878554492E-021
493.5	8.5807614845899978E-021
494.5	8.9772466931178369E-021
495.5	9.4161391587515811E-021
496.5	9.9030350505435771E-021
497.5	1.0444547847396234E-020
498.5	1.1048529936436337E-020
499.5	1.1724352704337619E-020
500.5	1.2483263078118887E-020
501.5	1.3338840815299087E-020
502.5	1.4307589715179330E-020
503.5	1.5409708443176263E-020
504.5	1.6670104487837166E-020
505.5	1.8119740378748505E-020
506.5	1.9797438383711911E-020
507.5	2.1752324013885190E-020
508.5	2.4047168037263106E-020
509.5	2.6763003392730504E-020
510.5	3.0005564391175631E-020
511.5	3.3914342794179142E-020
512.5	3.8675400918411526E-020
513.5	4.4539528112012869E-020
514.5	5.1847790114551404E-020
515.5	6.1066634379182618E-020
516.5	7.2833274417510623E-020
517.5	8.8005563039149127E-020
518.5	1.0768955208111514E-019
519.5	1.3316017210314235E-019
520.5	1.6545717861648022E-019
521.5	2.0422803789454170E-019
522.5	2.4544040010001354E-019
523.5	2.7915637695204458E-019
524.5	2.9213321839235734E-019
525.5	2.7796985111927470E-019
526.5	2.4369488630174807E-019
527.5	2.0258413514337390E-019
528.5	1.6426344879182953E-019
529.5	1.3250479056515164E-019
530.5	1.0754198413062363E-019
531.5	8.8304088363715583E-020
532.5	7.3520178315901820E-020
533.5	6.2097751229459107E-020
534.5	5.3192677055782322E-020
535.5	4.6179144829850978E-020
536.5	4.0599667668151203E-020
537.5	3.6120212757380536E-020
538.5	3.2495670054708386E-020
539.5	2.9544784028120267E-020
540.5	2.7132371043359883E-020
541.5	2.5156795924758762E-020
542.5	2.3541149361890548E-020
543.5	2.2227010514064795E-020
544.5	2.1170020420922455E-020
545.5	2.0336736126763208E-020
546.5	1.9702405366902717E-020
547.5	1.9249419207337316E-020
548.5	1.8966282264183062E-020
549.5	1.8846999450318606E-020
550.5	1.8890823513904259E-020
551.5	1.9102345617754202E-020
552.5	1.9491947349826490E-020
553.5	2.0076672067403700E-020
554.5	2.0881622133568049E-020
555.5	2.1942053546165737E-020
556.5	2.3306429871065508E-020
557.5	2.5040824442656141E-020
558.5	2.7235233862355570E-020
559.5	3.0012585058625978E-020
560.5	3.3541431479165955E-020
561.5	3.8053331770857270E-020
562.5	4.3865012999067838E-020
563.5	5.1401696381260409E-020
564.5	6.1206275425254322E-020
565.5	7.3887600044299387E-020
566.5	8.9891112133001080E-020
567.5	1.0887581897939428E-019
568.5	1.2856251907190518E-019
569.5	1.4383443052758004E-019
570.5	1.4853270142926656E-019
571.5	1.4051877369257802E-019
572.5	1.2391971465163711E-019
573.5	1.0502231101001141E-019
574.5	8.7984530296936812E-020
575.5	7.4287144507888311E-020
576.5	6.3922341470118221E-020
577.5	5.6378439627023766E-020
578.5	5.1100139171468775E-020
579.5	4.7639736266275222E-020
580.5	4.5683298449409108E-020
581.5	4.5039402047476403E-020
582.5	4.5623652972056116E-020
583.5	4.7449835673036904E-020
584.5	5.0630882053516143E-020
585.5	5.5390731641107002E-020
586.5	6.2087307422839850E-020
587.5	7.1244213231916511E-020
588.5	8.3579216743117543E-020
589.5	9.9989156620704303E-020
590.5	1.2137906959107674E-019
591.5	1.4808255179214584E-019
592.5	1.7850555845373930E-019
593.5	2.0715197013198088E-019
594.5	2.2443316218926373E-019
595.5	2.2217449844448704E-019
596.5	2.0134765124510083E-019
597.5	1.7103472156183003E-019
598.5	1.4027515971299367E-019
599.5	1.1371149073981634E-019
600.5	9.2424506455599249E-020
601.5	7.5881053701962379E-020
602.5	6.3125658164976753E-020
603.5	5.3256911069416034E-020
604.5	4.5553762439596546E-020
605.5	3.9474118333950144E-020
606.5	3.4619676836411314E-020
607.5	3.0699293163920820E-020
608.5	2.7499391836842662E-020
609.5	2.4862061067233211E-020
610.5	2.2669384064316840E-020
611.5	2.0832365746439108E-020
612.5	1.9283115796928301E-020
613.5	1.7969305266763482E-020
614.5	1.6850205803970478E-020
615.5	1.5893834154225084E-020
616.5	1.5074873747457165E-020
617.5	1.4373147366570690E-020
618.5	1.3772484444218425E-020
619.5	1.3259873905857243E-020
620.5	1.2824825897918945E-020
621.5	1.2458888089521832E-020
622.5	1.2155277781975354E-020
623.5	1.1908601987116267E-020
624.5	1.1714645409563377E-020
625.5	1.1570211880633309E-020
626.5	1.1473008920460363E-020
627.5	1.1421568220152813E-020
628.5	1.1415197271799833E-020
629.5	1.1453959377063237E-020
630.5	1.1538681026993695E-020
631.5	1.1670987329550530E-020
632.5	1.1853367921503540E-020
633.5	1.2089277803210719E-020
634.5	1.2383279975504320E-020
635.5	1.2741239893476004E-020
636.5	1.3170585933138996E-020
637.5	1.3680655791914777E-020
638.5	1.4283156735977439E-020
639.5	1.4992778932287819E-020
640.5	1.5828017345017683E-020
641.5	1.6812281201912454E-020
642.5	1.7975404380238410E-020
643.5	1.9355720457430868E-020
644.5	2.1002940195258336E-020
645.5	2.2982177305216741E-020
646.5	2.5379623185093551E-020
647.5	2.8310583323530213E-020
648.5	3.1930848100732476E-020
649.5	3.6452595837164819E-020
650.5	4.2165901375356551E-020
651.5	4.9465465427766031E-020
652.5	5.8876599911173209E-020
653.5	7.1057601139458891E-020
654.5	8.6711615794557830E-020
655.5	1.0624856911692707E-019
656.5	1.2893122401354484E-019
657.5	1.5145723077541038E-019
658.5	1.6728742983693180E-019
659.5	1.6970180885145905E-019
660.5	1.5778198775828708E-019
661.5	1.3739553128630383E-019
662.5	1.1561484023844770E-019
663.5	9.6567295497428867E-020
664.5	8.1493847322501673E-020
665.5	7.0192615030794188E-020
666.5	6.2030424964797386E-020
667.5	5.6380649706677065E-020
668.5	5.2755809430304453E-020
669.5	5.0823692324558714E-020
670.5	5.0391627631596805E-020
671.5	5.1389956414331649E-020
672.5	5.3864589717770580E-020
673.5	5.7981543606418760E-020
674.5	6.4044304084780388E-020
675.5	7.2523187291724899E-020
676.5	8.4090098921602585E-020
677.5	9.9633465894960757E-020
678.5	1.2017699816028357E-019
679.5	1.4650981207475424E-019
680.5	1.7816166358028938E-019
681.5	2.1144888317375072E-019
682.5	2.3776966740013615E-019
683.5	2.4626481249623715E-019
684.5	2.3245468389571440E-019
685.5	2.0288272199072503E-019
686.5	1.6850150093720113E-019
687.5	1.3685832094420980E-019
688.5	1.1074957188004245E-019
689.5	9.0224901786034263E-020
690.5	7.4360805081918378E-020
691.5	6.2109800553526289E-020
692.5	5.2582641588185089E-020
693.5	4.5095141703951900E-020
694.5	3.9140465081925931E-020
695.5	3.4347692337595733E-020
696.5	3.0445334432677240E-020
697.5	2.7233431495873067E-020
698.5	2.4563337340351676E-020
699.5	2.2323374493683074E-020
700.5	2.0428710617605580E-020
701.5	1.8814197518698834E-020
702.5	1.7429273149235172E-020
703.5	1.6234301070200023E-020
704.5	1.5197916712950923E-020
705.5	1.4295084222281654E-020
706.5	1.3505659341377586E-020
707.5	1.2813316167342468E-020
708.5	1.2204738156048007E-020
709.5	1.1669002953782491E-020
710.5	1.1197110821536310E-020
711.5	1.0781620495912755E-020
712.5	1.0416366237910440E-020
713.5	1.0096236859550885E-020
714.5	9.8170025686966658E-021
715.5	9.5751791338884613E-021
716.5	9.3679215555189715E-021
717.5	9.1929414229943422E-021
718.5	9.0484436403648818E-021
719.5	8.9330793580908685E-021
720.5	8.8459128597676989E-021
721.5	8.7864008969406535E-021
722.5	8.7543836023556014E-021
723.5	8.7500866911145594E-021
724.5	8.7741352236837654E-021
725.5	8.8275797969506296E-021
726.5	8.9119366953420383E-021
727.5	9.0292443275031315E-021
728.5	9.1821392637240199E-021
729.5	9.3739564663678068E-021
730.5	9.6088599954016055E-021
731.5	9.8920127502287116E-021
732.5	1.0229796929796770E-020
733.5	1.0630101221132073E-020
734.5	1.1102696797393077E-020
735.5	1.1659732810787739E-020
736.5	1.2316394378818238E-020
737.5	1.3091783840992731E-020
738.5	1.4010111937028032E-020
739.5	1.5102323449402053E-020
740.5	1.6408337541317730E-020
741.5	1.7980164766757152E-020
742.5	1.9886281572908183E-020
743.5	2.2217811486179046E-020
744.5	2.5097286670316890E-020
745.5	2.8691019930001329E-020
746.5	3.3226274189273615E-020
747.5	3.9014017563109984E-020
748.5	4.6475723664057138E-020
749.5	5.6164636612425315E-020
750.5	6.8748803720420978E-020
751.5	8.4866379081059201E-020
752.5	1.0465819660899715E-019
753.5	1.2672288263192708E-019
754.5	1.4673409371982578E-019
755.5	1.5769727938106236E-019
756.5	1.5439881067490041E-019
757.5	1.3849689278195632E-019
758.5	1.1677459754308542E-019
759.5	9.5325910842562219E-020
760.5	7.7049781300612962E-020
761.5	6.2497923842636832E-020
762.5	5.1220513316510435E-020
763.5	4.2533583175978068E-020
764.5	3.5812325448408421E-020
765.5	3.0562770177353718E-020
766.5	2.6415301447717795E-020
767.5	2.3098809422475847E-020
768.5	2.0415171206091298E-020
769.5	1.8218975483032150E-020
770.5	1.6402608462162186E-020
771.5	1.4885613348943905E-020
772.5	1.3607175772896444E-020
773.5	1.2520817561349869E-020
774.5	1.1590630650663258E-020
775.5	1.0788582915304505E-020
776.5	1.0092572792968766E-020
777.5	9.4850105564998130E-021
778.5	8.9517731417042967E-021
779.5	8.4814264205786110E-021
780.5	8.0646408070607446E-021
781.5	7.6937479802420450E-021
782.5	7.3624015993876161E-021
783.5	7.0653153669726854E-021
784.5	6.7980591404591907E-021
785.5	6.5568989858471239E-021
786.5	6.3386707698421261E-021
787.5	6.1406795530095679E-021
788.5	5.9606189813005673E-021
789.5	5.7965062899334709E-021
790.5	5.6466295791801623E-021
791.5	5.5095047994152028E-021
792.5	5.3838404658040882E-021
793.5	5.2685085632077137E-021
794.5	5.1625204365778594E-021
795.5	5.0650067183096650E-021
796.5	4.9752005413805787E-021
797.5	4.8924234400893800E-021
798.5	4.8160734594957733E-021
799.5	4.7456150882022707E-021
800.5	4.6805707028723953E-021
801.5	4.6205132713339278E-021
802.5	4.5650601076787206E-021
803.5	4.5138675100403575E-021
804.5	4.4666261417006367E-021
805.5	4.4230570403833778E-021
806.5	4.3829081602308608E-021
807.5	4.3459513669538000E-021
808.5	4.3119798197267389E-021
809.5	4.2808056841396368E-021
810.5	4.2522581293651832E-021
811.5	4.2261815700185091E-021
812.5	4.2024341192578582E-021
813.5	4.1808862247297854E-021
814.5	4.1614194631846373E-021
815.5	4.1439254731255733E-021
816.5	4.1283050078271838E-021
817.5	4.1144670935652611E-021
818.5	4.1023282800168909E-021
819.5	4.0918119715848994E-021
820.5	4.0828478299256516E-021
821.5	4.0753712392586544E-021
822.5	4.0693228271461044E-021
823.5	4.0646480343807145E-021
824.5	4.0612967284355019E-021
825.5	4.0592228556306885E-021
826.5	4.0583841277775036E-021
827.5	4.0587417395811478E-021
828.5	4.0602601135375729E-021
829.5	4.0629066694511547E-021
830.5	4.0666516160417157E-021
831.5	4.0714677624065496E-021
832.5	4.0773303473627259E-021
833.5	4.0842168849218642E-021
834.5	4.0921070243485891E-021
835.5	4.1009824234284471E-021
836.5	4.1108266337247681E-021
837.5	4.1216249967393932E-021
838.5	4.1333645500117296E-021
839.5	4.1460339422964885E-021
840.5	4.1596233570542054E-021
841.5	4.1741244435720679E-021
842.5	4.1895302551067172E-021
843.5	4.2058351935069380E-021
844.5	4.2230349598333248E-021
845.5	4.2411265105451255E-021
846.5	4.2601080188721293E-021
847.5	4.2799788410324774E-021
848.5	4.3007394869961374E-021
849.5	4.3223915955289959E-021
850.5	4.3449379132846380E-021
851.5	4.3683822777401550E-021
852.5	4.3927296037991653E-021
853.5	4.4179858739100893E-021
854.5	4.4441581315705503E-021
855.5	4.4712544781102360E-021
856.5	4.4992840726644811E-021
857.5	4.5282571352697692E-021
858.5	4.5581849530301815E-021
859.5	4.5890798893210215E-021
860.5	4.6209553960122249E-021
861.5	4.6538260287103080E-021
862.5	4.6877074650331022E-021
863.5	4.7226165259471512E-021
864.5	4.7585712002128874E-021
865.5	4.7955906719982021E-021
866.5	4.8336953517365768E-021
867.5	4.8729069103218354E-021
868.5	4.9132483167478694E-021
869.5	4.9547438793184745E-021
870.5	4.9974192905700141E-021
871.5	5.0413016760678181E-021
872.5	5.0864196472565622E-021
873.5	5.1328033585651250E-021
874.5	5.1804845689880579E-021
875.5	5.2294967083887840E-021
876.5	5.2798749487942506E-021
877.5	5.3316562809771813E-021
878.5	5.3848795966505547E-021
879.5	5.4395857766295930E-021
880.5	5.4958177853498477E-021
881.5	5.5536207721659646E-021
882.5	5.6130421798950270E-021
883.5	5.6741318611109517E-021
884.5	5.7369422027431321E-021
885.5	5.8015282595834068E-021
886.5	5.8679478973611992E-021
887.5	5.9362619461078758E-021
888.5	6.0065343645984742E-021
889.5	6.0788324167328502E-021
890.5	6.1532268607995437E-021
891.5	6.2297921526554218E-021
892.5	6.3086066639531042E-021
893.5	6.3897529166576209E-021
894.5	6.4733178352150401E-021
895.5	6.5593930178699842E-021
896.5	6.6480750287782243E-021
897.5	6.7394657127261545E-021
898.5	6.8336725344535013E-021
899.5	6.9308089447811608E-021
900.5	7.0309947759756042E-021
901.5	7.1343566690376471E-021
902.5	7.2410285358906120E-021
903.5	7.3511520597646456E-021
904.5	7.4648772374352854E-021
905.5	7.5823629673807682E-021
906.5	7.7037776883800936E-021
907.5	7.8293000735902347E-021
908.5	7.9591197857243509E-021
909.5	8.0934382996133525E-021
910.5	8.2324697991824433E-021
911.5	8.3764421567253416E-021
912.5	8.5255980033282212E-021
913.5	8.6801959004007303E-021
914.5	8.8405116235352898E-021
915.5	9.0068395713633842E-021
916.5	9.1794943137396239E-021
917.5	9.3588122954966230E-021
918.5	9.5451537142196402E-021
919.5	9.7389045930403032E-021
920.5	9.9404790724053146E-021
921.5	1.0150321948212420E-020
922.5	1.0368911487710744E-020
923.5	1.0596762559244077E-020
924.5	1.0834430117403231E-020
925.5	1.1082513091607171E-020
926.5	1.1341658733746243E-020
927.5	1.1612567489532802E-020
928.5	1.1895998468910687E-020
929.5	1.2192775603638483E-020
930.5	1.2503794595437555E-020
931.5	1.2830030776451225E-020
932.5	1.3172548025908983E-020
933.5	1.3532508913730130E-020
934.5	1.3911186274476235E-020
935.5	1.4309976455030651E-020
936.5	1.4730414528517477E-020
937.5	1.5174191827689067E-020
938.5	1.5643176226451510E-020
939.5	1.6139435692467546E-020
940.5	1.6665265752281984E-020
941.5	1.7223221660320267E-020
942.5	1.7816156253979529E-020
943.5	1.8447264721725086E-020
944.5	1.9120137827051788E-020
945.5	1.9838825542175924E-020
946.5	2.0607913584170954E-020
947.5	2.1432616058478004E-020
948.5	2.2318888364076071E-020
949.5	2.3273565791195646E-020
950.5	2.4304534974760477E-020
951.5	2.5420947739505485E-020
952.5	2.6633490154025643E-020
953.5	2.7954724193106442E-020
954.5	2.9399525868953693E-020
955.5	3.0985652890843670E-020
956.5	3.2734488129302234E-020
957.5	3.4672024306356023E-020
958.5	3.6830183248816469E-020
959.5	3.9248603890343489E-020
960.5	4.1977092888447461E-020
961.5	4.5079017970548996E-020
962.5	4.8636045201435936E-020
963.5	5.2754780011887246E-020
964.5	5.7576044923858830E-020
965.5	6.3287604289847220E-020
966.5	7.0140757386595137E-020
967.5	7.8469268536710446E-020
968.5	8.8702611330347691E-020
969.5	1.0134729542133260E-019
970.5	1.1686681024856972E-019
971.5	1.3531699380906634E-019
972.5	1.5558285678539922E-019
973.5	1.7451832813380227E-019
974.5	1.8753779773718845E-019
975.5	1.9200276680334761E-019
976.5	1.9008313488728083E-019
977.5	1.8675864459387901E-019
978.5	1.8611090825630705E-019
979.5	1.9020711215332153E-019
980.5	1.9987674394211955E-019
981.5	2.1561007375370253E-019
982.5	2.3807817293379414E-019
983.5	2.6840290377832649E-019
984.5	3.0834682160550143E-019
985.5	3.6051708205019164E-019
986.5	4.2861433537459983E-019
987.5	5.1768433120492542E-019
988.5	6.3416484396861581E-019
989.5	7.8510379616859154E-019
990.5	9.7503201331087914E-019
991.5	1.1978473856080619E-018
992.5	1.4227271623342336E-018
993.5	1.5856481977530225E-018
994.5	1.6163763259436601E-018
995.5	1.4990791793139935E-018
996.5	1.2890071102922930E-018
997.5	1.0587559097864058E-018
998.5	8.5271682026034633E-019
999.5	6.8503579573046947E-019
1000.5	5.5406368685218603E-019
1001.5	4.5311343269345395E-019
1002.5	3.7523832966144064E-019
1003.5	3.1469905576775894E-019
1004.5	2.6712677336814281E-019
1005.5	2.2929848736334700E-019
1006.5	1.9885815230597569E-019
1007.5	1.7408070910288982E-019
1008.5	1.5369426946770571E-019
1009.5	1.3675204363761902E-019
1010.5	1.2254164856780998E-019
1011.5	1.1052111564840054E-019
1012.5	1.0027358808201748E-019
1013.5	9.1475025817758471E-020
1014.5	8.3870978754859825E-020
1015.5	7.7259718184542754E-020
1016.5	7.1479861698688994E-020
1017.5	6.6401202538091090E-020
1018.5	6.1917846077520499E-020
1019.5	5.7943023602354750E-020
1020.5	5.4405137268917518E-020
1021.5	5.1244717332541158E-020
1022.5	4.8412061523213811E-020
1023.5	4.5865388989919864E-020
1024.5	4.3569385680904815E-020
1025.5	4.1494049896507596E-020
1026.5	3.9613769803798202E-020
1027.5	3.7906581520280889E-020
1028.5	3.6353568745510066E-020
1029.5	3.4938374093243057E-020
1030.5	3.3646799131873184E-020
1031.5	3.2466475301452817E-020
1032.5	3.1386591788235647E-020
1033.5	3.0397669424437257E-020
1034.5	2.9491371975889534E-020
1035.5	2.8660347954793761E-020
1036.5	2.7898097475171739E-020
1037.5	2.7198859748640331E-020
1038.5	2.6557517667854679E-020
1039.5	2.5969516597061751E-020
1040.5	2.5430795023538725E-020
1041.5	2.4937725150597578E-020
1042.5	2.4487061855538040E-020
1043.5	2.4075898712295268E-020
1044.5	2.3701630002385343E-020
1045.5	2.3361917819852032E-020
1046.5	2.3054663524666307E-020
1047.5	2.2777982921026029E-020
1048.5	2.2530184637451043E-020
1049.5	2.2309751268595915E-020
1050.5	2.2115322907591654E-020
1051.5	2.1945682755102802E-020
1052.5	2.1799744539255599E-020
1053.5	2.1676541520852743E-020
1054.5	2.1575216892216287E-020
1055.5	2.1495015406708250E-020
1056.5	2.1435276100380627E-020
1057.5	2.1395425988050424E-020
1058.5	2.1374974633995504E-020
1059.5	2.1373509512935419E-020
1060.5	2.1390692090420240E-020
1061.5	2.1426254563558566E-020
1062.5	2.1479997213472875E-020
1063.5	2.1551786330234874E-020
1064.5	2.1641552679527342E-020
1065.5	2.1749290488098187E-020
1066.5	2.1875056932390784E-020
1067.5	2.2018972121711950E-020
1068.5	2.2181219574083801E-020
1069.5	2.2362047189660562E-020
1070.5	2.2561768733419047E-020
1071.5	2.2780765845893990E-020
1072.5	2.3019490608179751E-020
1073.5	2.3278468695419007E-020
1074.5	2.3558303161727299E-020
1075.5	2.3859678909160200E-020
1076.5	2.4183367904148882E-020
1077.5	2.4530235217077104E-020
1078.5	2.4901245974661791E-020
1079.5	2.5297473330903437E-020
1080.5	2.5720107581034469E-020
1081.5	2.6170466564648953E-020
1082.5	2.6650007529690247E-020
1083.5	2.7160340658989736E-020
1084.5	2.7703244496548741E-020
1085.5	2.8280683552910914E-020
1086.5	2.8894828419234904E-020
1087.5	2.9548078779835861E-020
1088.5	3.0243089785247154E-020
1089.5	3.0982802335035968E-020
1090.5	3.1770477925167130E-020
1091.5	3.2609738843025727E-020
1092.5	3.3504614649811717E-020
1093.5	3.4459596081933851E-020
1094.5	3.5479697739213901E-020
1095.5	3.6570531219653526E-020
1096.5	3.7738390723011814E-020
1097.5	3.8990353597660486E-020
1098.5	4.0334398872083625E-020
1099.5	4.1779547526657160E-020
1100.5	4.3336029166031189E-020
1101.5	4.5015480904601786E-020
1102.5	4.6831185753280530E-020
1103.5	4.8798359697169972E-020
1104.5	5.0934499118833078E-020
1105.5	5.3259803438394334E-020
1106.5	5.5797692067134498E-020
1107.5	5.8575440361016248E-020
1108.5	6.1624966709422927E-020
1109.5	6.4983812896298686E-020
1110.5	6.8696373407332799E-020
1111.5	7.2815447827468099E-020
1112.5	7.7404215890514820E-020
1113.5	8.2538770025514421E-020
1114.5	8.8311389659353526E-020
1115.5	9.4834811367879584E-020
1116.5	1.0224784854366022E-019
1117.5	1.1072285747865003E-019
1118.5	1.2047575446317701E-019
1119.5	1.3177959181263447E-019
1120.5	1.4498314585851163E-019
1121.5	1.6053662409971843E-019
1122.5	1.7902755535353296E-019
1123.5	2.0123130271324236E-019
1124.5	2.2818254029951660E-019
1125.5	2.6127642107798739E-019
1126.5	3.0241041625483970E-019
1127.5	3.5417746115898288E-019
1128.5	4.2011024742126376E-019
1129.5	5.0493273000413722E-019
1130.5	6.1463909232705383E-019
1131.5	7.5585864747037618E-019
1132.5	9.3317302382406682E-019
1133.5	1.1419904072584274E-018
1134.5	1.3557815004131859E-018
1135.5	1.5172699539235054E-018
1136.5	1.5607011911599129E-018
1137.5	1.4674457889541992E-018
1138.5	1.2858165121266793E-018
1139.5	1.0837783566447073E-018
1140.5	9.0471194452315019E-019
1141.5	7.6367343720712527E-019
1142.5	6.6061719117179513E-019
1143.5	5.9077052681418280E-019
1144.5	5.4940516703231116E-019
1145.5	5.3335920335611207E-019
1146.5	5.4105489232611436E-019
1147.5	5.7145887208760994E-019
1148.5	6.2145326235666679E-019
1149.5	6.8102396451607767E-019
1150.5	7.2890021826494912E-019
1151.5	7.3827561712677355E-019
1152.5	6.9706566970076001E-019
1153.5	6.1968695889732896E-019
1154.5	5.3189546812667112E-019
1155.5	4.5178869972125704E-019
1156.5	3.8613453517563148E-019
1157.5	3.3504908540678256E-019
1158.5	2.9627952161845318E-019
1159.5	2.6727995674726497E-019
1160.5	2.4590870031959934E-019
1161.5	2.3054933819666135E-019
1162.5	2.2004929642248925E-019
1163.5	2.1362590002278712E-019
1164.5	2.1078681771611543E-019
1165.5	2.1127509260337359E-019
1166.5	2.1503822172720652E-019
1167.5	2.2221915509853237E-019
1168.5	2.3316848317207031E-019
1169.5	2.4847944050958658E-019
1170.5	2.6905002891706440E-019
1171.5	2.9617901485488193E-019
1172.5	3.3170311589470353E-019
1173.5	3.7817598243181862E-019
1174.5	4.3905995811323315E-019
1175.5	5.1880755050763093E-019
1176.5	6.2245506841119047E-019
1177.5	7.5377944433769852E-019
1178.5	9.1023804850210580E-019
1179.5	1.0734734215185506E-018
1180.5	1.2014887993957628E-018
1181.5	1.2425813119971886E-018
1182.5	1.1772118374074179E-018
1183.5	1.0383987887452479E-018
1184.5	8.7862211150681855E-019
1185.5	7.3324898232381404E-019
1186.5	6.1509843672850511E-019
1187.5	5.2421961162502997E-019
1188.5	4.5623699508203598E-019
1189.5	4.0629180797260329E-019
1190.5	3.7033949604223567E-019
1191.5	3.4536279136010566E-019
1192.5	3.2924839894038453E-019
1193.5	3.2060936062736082E-019
1194.5	3.1864089250076802E-019
1195.5	3.2302938272673555E-019
1196.5	3.3391503021036798E-019
1197.5	3.5190633268774552E-019
1198.5	3.7814685218866412E-019
1199.5	4.1443481033711513E-019
1200.5	4.6338484356135459E-019
1201.5	5.2857586429080526E-019
1202.5	6.1449236986232009E-019
1203.5	7.2571933593277724E-019
1204.5	8.6416222322041716E-019
1205.5	1.0224623104541210E-018
1206.5	1.1741931392774286E-018
1207.5	1.2722831267615883E-018
1208.5	1.2753590172715685E-018
1209.5	1.1866880972351041E-018
1210.5	1.0508849861791682E-018
1211.5	9.1364711149811059E-019
1212.5	7.9909938035642656E-019
1213.5	7.1344196850231488E-019
1214.5	6.5469206138937715E-019
1215.5	6.1877622917919284E-019
1216.5	6.0202399776109006E-019
1217.5	6.0188808679161698E-019
1218.5	6.1702899162950938E-019
1219.5	6.4725514183394482E-019
1220.5	6.9349909018964840E-019
1221.5	7.5789334240390011E-019
1222.5	8.4397389232467936E-019
1223.5	9.5702876225310625E-019
1224.5	1.1045868276383358E-018
1225.5	1.2969558769677568E-018
1226.5	1.5474450837297122E-018
1227.5	1.8711701324127174E-018
1228.5	2.2797133070143006E-018
1229.5	2.7666945320848166E-018
1230.5	3.2816188224582058E-018
1231.5	3.7113379760877351E-018
1232.5	3.9252877846237226E-018
1233.5	3.8914554291015944E-018
1234.5	3.7203851873854196E-018
1235.5	3.5665656158754901E-018
1236.5	3.5286263437152301E-018
1237.5	3.6242762937702390E-018
1238.5	3.7906004151735267E-018
1239.5	3.8914470029384338E-018
1240.5	3.7827034887792114E-018
1241.5	3.4301930385609886E-018
1242.5	2.9343411222250435E-018
1243.5	2.4249282412997287E-018
1244.5	1.9782028659191097E-018
1245.5	1.6154849406582492E-018
1246.5	1.3303440491211089E-018
1247.5	1.1081085434439149E-018
1248.5	9.3431110328026927E-019
1249.5	7.9715487572945402E-019
1250.5	6.8767097572760882E-019
1251.5	5.9921589250783411E-019
1252.5	5.2689962304428387E-019
1253.5	4.6711114263115993E-019
1254.5	4.1716256529227959E-019
1255.5	3.7503266621906447E-019
1256.5	3.3918461912642254E-019
1257.5	3.0843672486866838E-019
1258.5	2.8187032604185696E-019
1259.5	2.5876370851086265E-019
1260.5	2.3854421313655661E-019
1261.5	2.2075319052989181E-019
1262.5	2.0502009016109388E-019
1263.5	1.9104310773177464E-019
1264.5	1.7857458805633940E-019
1265.5	1.6740991097353694E-019
1266.5	1.5737895385906572E-019
1267.5	1.4833947905899867E-019
1268.5	1.4017197345110558E-019
1269.5	1.3277559415605491E-019
1270.5	1.2606496521741012E-019
1271.5	1.1996763576269506E-019
1272.5	1.1442205823419513E-019
1273.5	1.0937598092843129E-019
1274.5	1.0478517595530518E-019
1275.5	1.0061244443301920E-019
1276.5	9.6826857194122812E-020
1277.5	9.3403202967206028E-020
1278.5	9.0321628130952304E-020
1279.5	8.7567463812437959E-020
1280.5	8.5131248446466790E-020
1281.5	8.3008968233732934E-020
1282.5	8.1202555909710301E-020
1283.5	7.9720712171552911E-020
1284.5	7.8580147316567291E-020
1285.5	7.7807387960234011E-020
1286.5	7.7441362204291081E-020
1287.5	7.7537076490918317E-020
1288.5	7.8170842506917631E-020
1289.5	7.9447719604992689E-020
1290.5	8.1512120246789033E-020
1291.5	8.4562867892714040E-020
1292.5	8.8874279639257751E-020
1293.5	9.4824626675654671E-020
1294.5	1.0293122986849853E-019
1295.5	1.1388360024167009E-019
1296.5	1.2854249691934253E-019
1297.5	1.4781207914201453E-019
1298.5	1.7216721666448339E-019
1299.5	2.0048537862120383E-019
1300.5	2.2817526422222262E-019
1301.5	2.4648199897706896E-019
1302.5	2.4685912210413532E-019
1303.5	2.2871949317232172E-019
1304.5	2.0005570506409854E-019
1305.5	1.6994026111249743E-019
1306.5	1.4346285708278213E-019
1307.5	1.2203916686942013E-019
1308.5	1.0529789534558075E-019
1309.5	9.2346681532542492E-020
1310.5	8.2305580137971575E-020
1311.5	7.4460274683818025E-020
1312.5	6.8271120611318598E-020
1313.5	6.3341554371303063E-020
1314.5	5.9382517161847040E-020
1315.5	5.6183102094808961E-020
1316.5	5.3588659970339257E-020
1317.5	5.1485113777532978E-020
1318.5	4.9787895658281969E-020
1319.5	4.8434178093138417E-020
1320.5	4.7377415891743678E-020
1321.5	4.6583506652687839E-020
1322.5	4.6028093204095572E-020
1323.5	4.5694683737685454E-020
1324.5	4.5573370794267530E-020
1325.5	4.5660003400168179E-020
1326.5	4.5955718260548916E-020
1327.5	4.6466773647113308E-020
1328.5	4.7204658919093826E-020
1329.5	4.8186477511534551E-020
1330.5	4.9435624951024738E-020
1331.5	5.0982808985722273E-020
1332.5	5.2867489419581173E-020
1333.5	5.5139854610508191E-020
1334.5	5.7863505065430766E-020
1335.5	6.1119089590333752E-020
1336.5	6.5009246927355311E-020
1337.5	6.9665361849176166E-020
1338.5	7.5256873038854122E-020
1339.5	8.2004205084591585E-020
1340.5	9.0196885748278373E-020
1341.5	1.0021910978499834E-019
1342.5	1.1258596894100728E-019
1343.5	1.2799474268499321E-019
1344.5	1.4739665975235346E-019
1345.5	1.7209397055376870E-019
1346.5	2.0386055889179278E-019
1347.5	2.4505904022876482E-019
1348.5	2.9865073756631527E-019
1349.5	3.6779558981948134E-019
1350.5	4.5432033125044734E-019
1351.5	5.5485250562382195E-019
1352.5	6.5440823238727742E-019
1353.5	7.2337369595569535E-019
1354.5	7.3135718641586921E-019
1355.5	6.7422362992624430E-019
1356.5	5.7847100074083529E-019
1357.5	4.7597628826598183E-019
1358.5	3.8527218399519643E-019
1359.5	3.1183259015105369E-019
1360.5	2.5459153279868882E-019
1361.5	2.1050031644615626E-019
1362.5	1.7648998544732670E-019
1363.5	1.5005138303220372E-019
1364.5	1.2928282279652215E-019
1365.5	1.1278419156090741E-019
1366.5	9.9533143237816643E-020
1367.5	8.8781916993567443E-020
1368.5	7.9980047419916454E-020
1369.5	7.2718861382230051E-020
1370.5	6.6692254637578209E-020
1371.5	6.1669079955402546E-020
1372.5	5.7473673411555050E-020
1373.5	5.3972067419091494E-020
1374.5	5.1062200504901870E-020
1375.5	4.8666972045933776E-020
1376.5	4.6729363843208876E-020
1377.5	4.5209110685987521E-020
1378.5	4.4080587604400119E-020
1379.5	4.3331720470731492E-020
1380.5	4.2963839925938340E-020
1381.5	4.2992503118258629E-020
1382.5	4.3449418825079324E-020
1383.5	4.4385745295405407E-020
1384.5	4.5877204891909528E-020
1385.5	4.8031695138741089E-020
1386.5	5.1000385978931420E-020
1387.5	5.4993657920024314E-020
1388.5	6.0303514192966649E-020
1389.5	6.7333777533762395E-020
1390.5	7.6636878335325847E-020
1391.5	8.8946934265129349E-020
1392.5	1.0517189831554700E-019
1393.5	1.2623919392025135E-019
1394.5	1.5255274495294101E-019
1395.5	1.8269490632405796E-019
1396.5	2.1146440681720029E-019
1397.5	2.2947633479044477E-019
1398.5	2.2829804034910770E-019
1399.5	2.0831215623675489E-019
1400.5	1.7830874885764591E-019
1401.5	1.4745734270123108E-019
1402.5	1.2062499290189610E-019
1403.5	9.9029779116127919E-020
1404.5	8.2192394582007795E-020
1405.5	6.9169859311425706E-020
1406.5	5.9058451176974066E-020
1407.5	5.1131289911456076E-020
1408.5	4.4840727498362375E-020
1409.5	3.9784085047632227E-020
1410.5	3.5666983801357776E-020
1411.5	3.2273499485052132E-020
1412.5	2.9443999861575459E-020
1413.5	2.7059274218041806E-020
1414.5	2.5029314046279856E-020
1415.5	2.3285393712860167E-020
1416.5	2.1774455777294059E-020
1417.5	2.0455100141879244E-020
1418.5	1.9294692553015302E-020
1419.5	1.8267259320147432E-020
1420.5	1.7351938842959262E-020
1421.5	1.6531831128959380E-020
1422.5	1.5793134536828733E-020
1423.5	1.5124491831879095E-020
1424.5	1.4516490246487997E-020
1425.5	1.3961275918306503E-020
1426.5	1.3452254048393999E-020
1427.5	1.2983853863938503E-020
1428.5	1.2551342984359406E-020
1429.5	1.2150679751790168E-020
1430.5	1.1778394958927455E-020
1431.5	1.1431496506732650E-020
1432.5	1.1107392071930369E-020
1433.5	1.0803826013905715E-020
1434.5	1.0518827611270192E-020
1435.5	1.0250668367437980E-020
1436.5	9.9978266175159884E-021
1437.5	9.7589580457523443E-021
1438.5	9.5328710128927839E-021
1439.5	9.3185058174631831E-021
1440.5	9.1149171900320673E-021
1441.5	8.9212594566590165E-021
1442.5	8.7367739157960809E-021
1443.5	8.5607780585015390E-021
1444.5	8.3926563299657324E-021
1445.5	8.2318521848613266E-021
1446.5	8.0778612328458479E-021
1447.5	7.9302253059213053E-021
1448.5	7.7885273080439713E-021
1449.5	7.6523867307390364E-021
1450.5	7.5214557375759935E-021
1451.5	7.3954157360391155E-021
1452.5	7.2739743682448563E-021
1453.5	7.1568628626394908E-021
1454.5	7.0438336976736328E-021
1455.5	6.9346585358299036E-021
1456.5	6.8291263925446336E-021
1457.5	6.7270420097299470E-021
1458.5	6.6282244079447555E-021
1459.5	6.5325055949234989E-021
1460.5	6.4397294112663503E-021
1461.5	6.3497504967183316E-021
1462.5	6.2624333626953295E-021
1463.5	6.1776515586161223E-021
1464.5	6.0952869212240422E-021
1465.5	6.0152288974734379E-021
1466.5	5.9373739327510296E-021
1467.5	5.8616249172305460E-021
1468.5	5.7878906840461938E-021
1469.5	5.7160855537373065E-021
1470.5	5.6461289200809804E-021
1471.5	5.5779448730062043E-021
1472.5	5.5114618547848235E-021
1473.5	5.4466123461319354E-021
1474.5	5.3833325792303041E-021
1475.5	5.3215622750274939E-021
1476.5	5.2612444024473429E-021
1477.5	5.2023249574145996E-021
1478.5	5.1447527598177248E-021
1479.5	5.0884792667342700E-021
1480.5	5.0334584004190745E-021
1481.5	4.9796463897111063E-021
1482.5	4.9270016236523970E-021
1483.5	4.8754845162346357E-021
1484.5	4.8250573812974123E-021
1485.5	4.7756843166984830E-021
1486.5	4.7273310969623513E-021
1487.5	4.6799650736900355E-021
1488.5	4.6335550830812814E-021
1489.5	4.5880713599816839E-021
1490.5	4.5434854579219294E-021
1491.5	4.4997701746655102E-021
1492.5	4.4568994828253417E-021
1493.5	4.4148484651493639E-021
1494.5	4.3735932541108519E-021
1495.5	4.3331109754713144E-021
1496.5	4.2933796955128380E-021
1497.5	4.2543783716629229E-021
1498.5	4.2160868062585091E-021
1499.5	4.1784856032173001E-021
1500.5	4.1415561274039333E-021
1501.5	4.1052804664961049E-021
1502.5	4.0696413951717477E-021
1503.5	4.0346223414528911E-021
1504.5	4.0002073550550218E-021
1505.5	3.9663810776028032E-021
1506.5	3.9331287145839746E-021
1507.5	3.9004360089232193E-021
1508.5	3.8682892160669859E-021
1509.5	3.8366750804785080E-021
1510.5	3.8055808134499840E-021
1511.5	3.7749940721457790E-021
1512.5	3.7449029397970212E-021
1513.5	3.7152959069737011E-021
1514.5	3.6861618538659111E-021
1515.5	3.6574900335107139E-021
1516.5	3.6292700559057066E-021
1517.5	3.6014918729545580E-021
1518.5	3.5741457641936087E-021
1519.5	3.5472223232522212E-021
1520.5	3.5207124450027889E-021
1521.5	3.4946073133593844E-021
1522.5	3.4688983896867772E-021
1523.5	3.4435774017841600E-021
1524.5	3.4186363334102801E-021
1525.5	3.3940674143189007E-021
1526.5	3.3698631107755363E-021
1527.5	3.3460161165283235E-021
1528.5	3.3225193442076194E-021
1529.5	3.2993659171305644E-021
1530.5	3.2765491614883431E-021
1531.5	3.2540625988952949E-021
1532.5	3.2318999392803294E-021
1533.5	3.2100550741022708E-021
1534.5	3.1885220698719879E-021
1535.5	3.1672951619650798E-021
1536.5	3.1463687487099922E-021
1537.5	3.1257373857372675E-021
1538.5	3.1053957805765294E-021
1539.5	3.0853387874885716E-021
1540.5	3.0655614025206806E-021
1541.5	3.0460587587740049E-021
1542.5	3.0268261218724212E-021
1543.5	3.0078588856229945E-021
1544.5	2.9891525678586341E-021
1545.5	2.9707028064541363E-021
1546.5	2.9525053555072651E-021
1547.5	2.9345560816770048E-021
1548.5	2.9168509606715520E-021
1549.5	2.8993860738790141E-021
1550.5	2.8821576051341871E-021
1551.5	2.8651618376151260E-021
1552.5	2.8483951508635694E-021
1553.5	2.8318540179236007E-021
1554.5	2.8155350025932255E-021
1555.5	2.7994347567838181E-021
1556.5	2.7835500179826753E-021
1557.5	2.7678776068141541E-021
1558.5	2.7524144246950834E-021
1559.5	2.7371574515804196E-021
1560.5	2.7221037437952558E-021
1561.5	2.7072504319495461E-021
1562.5	2.6925947189320544E-021
1563.5	2.6781338779802514E-021
1564.5	2.6638652508230079E-021
1565.5	2.6497862458931157E-021
1566.5	2.6358943366068130E-021
1567.5	2.6221870597076285E-021
1568.5	2.6086620136719805E-021
1569.5	2.5953168571741164E-021
1570.5	2.5821493076080673E-021
1571.5	2.5691571396644421E-021
1572.5	2.5563381839599508E-021
1573.5	2.5436903257176750E-021
1574.5	2.5312115034962075E-021
1575.5	2.5188997079658337E-021
1576.5	2.5067529807300630E-021
1577.5	2.4947694131908660E-021
1578.5	2.4829471454560671E-021
1579.5	2.4712843652874123E-021
1580.5	2.4597793070879049E-021
1581.5	2.4484302509270603E-021
1582.5	2.4372355216028174E-021
1583.5	2.4261934877388749E-021
1584.5	2.4153025609162988E-021
1585.5	2.4045611948383135E-021
1586.5	2.3939678845271929E-021
1587.5	2.3835211655523020E-021
1588.5	2.3732196132882916E-021
1589.5	2.3630618422025687E-021
1590.5	2.3530465051711809E-021
1591.5	2.3431722928222933E-021
1592.5	2.3334379329064831E-021
1593.5	2.3238421896931131E-021
1594.5	2.3143838633920916E-021
1595.5	2.3050617896003476E-021
1596.5	2.2958748387723931E-021
1597.5	2.2868219157143889E-021
1598.5	2.2779019591011270E-021
1599.5	2.2691139410154279E-021
1600.5	2.2604568665094148E-021
1601.5	2.2519297731872286E-021
1602.5	2.2435317308087078E-021
1603.5	2.2352618409136263E-021
1604.5	2.2271192364661043E-021
1605.5	2.2191030815188050E-021
1606.5	2.2112125708965983E-021
1607.5	2.2034469298993579E-021
1608.5	2.1958054140235919E-021
1609.5	2.1882873087026579E-021
1610.5	2.1808919290652897E-021
1611.5	2.1736186197122163E-021
1612.5	2.1664667545106676E-021
1613.5	2.1594357364065851E-021
1614.5	2.1525249972543593E-021
1615.5	2.1457339976639691E-021
1616.5	2.1390622268653762E-021
1617.5	2.1325092025900976E-021
1618.5	2.1260744709698368E-021
1619.5	2.1197576064521460E-021
1620.5	2.1135582117330478E-021
1621.5	2.1074759177065919E-021
1622.5	2.1015103834313591E-021
1623.5	2.0956612961138952E-021
1624.5	2.0899283711091377E-021
1625.5	2.0843113519378599E-021
1626.5	2.0788100103212128E-021
1627.5	2.0734241462324637E-021
1628.5	2.0681535879660230E-021
1629.5	2.0629981922239025E-021
1630.5	2.0579578442197471E-021
1631.5	2.0530324578006170E-021
1632.5	2.0482219755867010E-021
1633.5	2.0435263691291822E-021
1634.5	2.0389456390864862E-021
1635.5	2.0344798154191618E-021
1636.5	2.0301289576036838E-021
1637.5	2.0258931548654648E-021
1638.5	2.0217725264314059E-021
1639.5	2.0177672218023417E-021
1640.5	2.0138774210457358E-021
1641.5	2.0101033351090416E-021
1642.5	2.0064452061541416E-021
1643.5	2.0029033079133203E-021
1644.5	1.9994779460672509E-021
1645.5	1.9961694586455023E-021
1646.5	1.9929782164501029E-021
1647.5	1.9899046235027308E-021
1648.5	1.9869491175161328E-021
1649.5	1.9841121703903971E-021
1650.5	1.9813942887347597E-021
1651.5	1.9787960144156339E-021
1652.5	1.9763179251316161E-021
1653.5	1.9739606350162328E-021
1654.5	1.9717247952692611E-021
1655.5	1.9696110948174677E-021
1656.5	1.9676202610056856E-021
1657.5	1.9657530603191638E-021
1658.5	1.9640102991381965E-021
1659.5	1.9623928245260628E-021
1660.5	1.9609015250513955E-021
1661.5	1.9595373316461060E-021
1662.5	1.9583012185000876E-021
1663.5	1.9571942039939538E-021
1664.5	1.9562173516711506E-021
1665.5	1.9553717712508144E-021
1666.5	1.9546586196828513E-021
1667.5	1.9540791022467668E-021
1668.5	1.9536344736958330E-021
1669.5	1.9533260394482956E-021
1670.5	1.9531551568273699E-021
1671.5	1.9531232363518781E-021
1672.5	1.9532317430794658E-021
1673.5	1.9534821980044291E-021
1674.5	1.9538761795122898E-021
1675.5	1.9544153248933422E-021
1676.5	1.9551013319175285E-021
1677.5	1.9559359604730961E-021
1678.5	1.9569210342716195E-021
1679.5	1.9580584426221021E-021
1680.5	1.9593501422769865E-021
1681.5	1.9607981593530701E-021
1682.5	1.9624045913304625E-021
1683.5	1.9641716091328561E-021
1684.5	1.9661014592925860E-021
1685.5	1.9681964662040998E-021
1686.5	1.9704590344696528E-021
1687.5	1.9728916513412378E-021
1688.5	1.9754968892629621E-021
1689.5	1.9782774085183044E-021
1690.5	1.9812359599869076E-021
1691.5	1.9843753880158127E-021
1692.5	1.9876986334102791E-021
1693.5	1.9912087365496355E-021
1694.5	1.9949088406338556E-021
1695.5	1.9988021950668824E-021
1696.5	2.0028921589830330E-021
1697.5	2.0071822049231613E-021
1698.5	2.0116759226676005E-021
1699.5	2.0163770232333056E-021
1700.5	2.0212893430430145E-021
1701.5	2.0264168482746613E-021
1702.5	2.0317636393997389E-021
1703.5	2.0373339559197971E-021
1704.5	2.0431321813107575E-021
1705.5	2.0491628481852660E-021
1706.5	2.0554306436839072E-021
1707.5	2.0619404151066806E-021
1708.5	2.0686971757968213E-021
1709.5	2.0757061112897064E-021
1710.5	2.0829725857403633E-021
1711.5	2.0905021486438413E-021
1712.5	2.0983005418635692E-021
1713.5	2.1063737069836965E-021
1714.5	2.1147277930023627E-021
1715.5	2.1233691643838560E-021
1716.5	2.1323044094886870E-021
1717.5	2.1415403494017620E-021
1718.5	2.1510840471800577E-021
1719.5	2.1609428175425102E-021
1720.5	2.1711242370262271E-021
1721.5	2.1816361546346300E-021
1722.5	2.1924867030047218E-021
1723.5	2.2036843101223938E-021
1724.5	2.2152377116164953E-021
1725.5	2.2271559636643776E-021
1726.5	2.2394484565436803E-021
1727.5	2.2521249288674148E-021
1728.5	2.2651954825417660E-021
1729.5	2.2786705984886643E-021
1730.5	2.2925611531779094E-021
1731.5	2.3068784360166278E-021
1732.5	2.3216341676470506E-021
1733.5	2.3368405192070095E-021
1734.5	2.3525101326112782E-021
1735.5	2.3686561419158409E-021
1736.5	2.3852921958314697E-021
1737.5	2.4024324814575968E-021
1738.5	2.4200917493124500E-021
1739.5	2.4382853397407565E-021
1740.5	2.4570292107861652E-021
1741.5	2.4763399676217126E-021
1742.5	2.4962348936384601E-021
1743.5	2.5167319832997071E-021
1744.5	2.5378499768760699E-021
1745.5	2.5596083971852712E-021
1746.5	2.5820275884697185E-021
1747.5	2.6051287575549735E-021
1748.5	2.6289340174430982E-021
1749.5	2.6534664335066232E-021
1750.5	2.6787500724617123E-021
1751.5	2.7048100543129963E-021
1752.5	2.7316726074776606E-021
1753.5	2.7593651273128498E-021
1754.5	2.7879162382883373E-021
1755.5	2.8173558600659548E-021
1756.5	2.8477152777685333E-021
1757.5	2.8790272167443583E-021
1758.5	2.9113259221584793E-021
1759.5	2.9446472437699464E-021
1760.5	2.9790287262843716E-021
1761.5	3.0145097057043652E-021
1762.5	3.0511314121367941E-021
1763.5	3.0889370795556482E-021
1764.5	3.1279720630630519E-021
1765.5	3.1682839642389962E-021
1766.5	3.2099227652232093E-021
1767.5	3.2529409722306687E-021
1768.5	3.2973937692662832E-021
1769.5	3.3433391828748115E-021
1770.5	3.3908382588399458E-021
1771.5	3.4399552518324394E-021
1772.5	3.4907578291022540E-021
1773.5	3.5433172894148374E-021
1774.5	3.5977087985482214E-021
1775.5	3.6540116427968411E-021
1776.5	3.7123095020714399E-021
1777.5	3.7726907443438529E-021
1778.5	3.8352487433629152E-021
1779.5	3.9000822217652770E-021
1780.5	3.9672956219253362E-021
1781.5	4.0369995071344852E-021
1782.5	4.1093109959749693E-021
1783.5	4.1843542330614741E-021
1784.5	4.2622608996685529E-021
1785.5	4.3431707681492063E-021
1786.5	4.4272323044848970E-021
1787.5	4.5146033237967834E-021
1788.5	4.6054517041994597E-021
1789.5	4.6999561650008213E-021
1790.5	4.7983071159548318E-021
1791.5	4.9007075850698291E-021
1792.5	5.0073742333769749E-021
1793.5	5.1185384660874231E-021
1794.5	5.2344476507310237E-021
1795.5	5.3553664541954572E-021
1796.5	5.4815783120973608E-021
1797.5	5.6133870456459243E-021
1798.5	5.7511186431386428E-021
1799.5	5.8951232254990862E-021
1800.5	6.0457772178751746E-021
1801.5	6.2034857523198919E-021
1802.5	6.3686853300411663E-021
1803.5	6.5418467757129300E-021
1804.5	6.7234785209789356E-021
1805.5	6.9141302596672360E-021
1806.5	7.1143970234998209E-021
1807.5	7.3249237343898712E-021
1808.5	7.5464102979612183E-021
1809.5	7.7796173129335385E-021
1810.5	8.0253724827742089E-021
1811.5	8.2845778298639139E-021
1812.5	8.5582178287735393E-021
1813.5	8.8473685946096373E-021
1814.5	9.1532082853743564E-021
1815.5	9.4770289046633761E-021
1816.5	9.8202497237284836E-021
1817.5	1.0184432581118937E-020
1818.5	1.0571299365224907E-020
1819.5	1.0982752041869566E-020
1820.5	1.1420895657873874E-020
1821.5	1.1888064835065857E-020
1822.5	1.2386854371074250E-020
1823.5	1.2920154687933648E-020
1824.5	1.3491193022759957E-020
1825.5	1.4103581443851654E-020
1826.5	1.4761373009940893E-020
1827.5	1.5469127682106560E-020
1828.5	1.6231989962840951E-020
1829.5	1.7055780695517809E-020
1830.5	1.7947106037066602E-020
1831.5	1.8913487352698968E-020
1832.5	1.9963516721460296E-020
1833.5	2.1107043948567684E-020
1834.5	2.2355402540222748E-020
1835.5	2.3721684124395464E-020
1836.5	2.5221073454606727E-020
1837.5	2.6871259629656285E-020
1838.5	2.8692943800577752E-020
1839.5	3.0710469835557101E-020
1840.5	3.2952612763130240E-020
1841.5	3.5453571149026979E-020
1842.5	3.8254225077142835E-020
1843.5	4.1403742822924094E-020
1844.5	4.4961649132662945E-020
1845.5	4.9000509926076567E-020
1846.5	5.3609447643780543E-020
1847.5	5.8898786425399907E-020
1848.5	6.5006248868453779E-020
1849.5	7.2105304310686795E-020
1850.5	8.0416529328526047E-020
1851.5	9.0223224259850957E-020
1852.5	1.0189309239973117E-019
1853.5	1.1590860912352972E-019
1854.5	1.3290987884526069E-019
1855.5	1.5375536406971492E-019
1856.5	1.7960776414033487E-019
1857.5	2.1205378037349437E-019
1858.5	2.5326483127522034E-019
1859.5	3.0619268784918055E-019
1860.5	3.7474628062349336E-019
1861.5	4.6375466982873568E-019
1862.5	5.7816193457926352E-019
1863.5	7.2017989419385156E-019
1864.5	8.8245695760604211E-019
1865.5	1.0376874235555183E-018
1866.5	1.1363048425386571E-018
1867.5	1.1333735563347872E-018
1868.5	1.0303863058248306E-018
1869.5	8.7368175207203742E-019
1870.5	7.1200722085198386E-019
1871.5	5.7138901578450378E-019
1872.5	4.5842270094913174E-019
1873.5	3.7062338829314488E-019
1874.5	3.0300751570403382E-019
1875.5	2.5078516697240723E-019
1876.5	2.1010051412814915E-019
1877.5	1.7804816310894869E-019
1878.5	1.5249235001646633E-019
1879.5	1.3187247850996270E-019
1880.5	1.1504462414223687E-019
1881.5	1.0116378181095743E-019
1882.5	8.9599530720805983E-020
1883.5	7.9876417046198179E-020
1884.5	7.1631877426671149E-020
1885.5	6.4586413150590927E-020
1886.5	5.8522289281726431E-020
1887.5	5.3268182879315043E-020
1888.5	4.8688009152544495E-020
1889.5	4.4672705941235446E-020
1890.5	4.1134132287036472E-020
1891.5	3.8000492373067122E-020
1892.5	3.5212870775387371E-020
1893.5	3.2722585154572514E-020
1894.5	3.0489145866834297E-020
1895.5	2.8478670277691658E-020
1896.5	2.6662640708156104E-020
1897.5	2.5016924243747746E-020
1898.5	2.3520993687378129E-020
1899.5	2.2157304193287500E-020
1900.5	2.0910791270015429E-020
1901.5	1.9768464057746682E-020
1902.5	1.8719073889176589E-020
1903.5	1.7752842711618968E-020
1904.5	1.6861239392735716E-020
1905.5	1.6036794547843827E-020
1906.5	1.5272946526258540E-020
1907.5	1.4563912732606251E-020
1908.5	1.3904581650162492E-020
1909.5	1.3290421860976344E-020
1910.5	1.2717405084228095E-020
1911.5	1.2181940826620969E-020
1912.5	1.1680820691786011E-020
1913.5	1.1211170756315740E-020
1914.5	1.0770410708430714E-020
1915.5	1.0356218676977833E-020
1916.5	9.9665008654416154E-021
1917.5	9.5993652572025252E-021
1918.5	9.2530987816239560E-021
1919.5	8.9261474313442888E-021
1920.5	8.6170989038342427E-021
1921.5	8.3246674083594955E-021
1922.5	8.0476803357455859E-021
1923.5	7.7850665349905061E-021
1924.5	7.5358459795811725E-021
1925.5	7.2991206387642794E-021
1926.5	7.0740663961454566E-021
1927.5	6.8599258807695164E-021
1928.5	6.6560020950205667E-021
1929.5	6.4616527398867206E-021
1930.5	6.2762851518601797E-021
1931.5	6.0993517774001826E-021
1932.5	5.9303461208110571E-021
1933.5	5.7687991098589960E-021
1934.5	5.6142758306993254E-021
1935.5	5.4663725899024835E-021
1936.5	5.3247142667102917E-021
1937.5	5.1889519232576796E-021
1938.5	5.0587606444693218E-021
1939.5	4.9338375827792647E-021
1940.5	4.8139001858024637E-021
1941.5	4.6986845876766799E-021
1942.5	4.5879441470466794E-021
1943.5	4.4814481166278116E-021
1944.5	4.3789804310025796E-021
1945.5	4.2803386008060027E-021
1946.5	4.1853327027724186E-021
1947.5	4.0937844562727364E-021
1948.5	4.0055263779881598E-021
1949.5	3.9204010072624652E-021
1950.5	3.8382601954654391E-021
1951.5	3.7589644533987814E-021
1952.5	3.6823823513940478E-021
1953.5	3.6083899673002760E-021
1954.5	3.5368703780453016E-021
1955.5	3.4677131908871336E-021
1956.5	3.4008141108565337E-021
1957.5	3.3360745412348588E-021
1958.5	3.2734012142172430E-021
1959.5	3.2127058491846064E-021
1960.5	3.1539048362526047E-021
1961.5	3.0969189429846775E-021
1962.5	3.0416730423529005E-021
1963.5	2.9880958602066586E-021
1964.5	2.9361197406677761E-021
1965.5	2.8856804280133768E-021
1966.5	2.8367168637362621E-021
1967.5	2.7891709975885246E-021
1968.5	2.7429876115186996E-021
1969.5	2.6981141555073412E-021
1970.5	2.6545005943914060E-021
1971.5	2.6120992648452783E-021
1972.5	2.5708647417564610E-021
1973.5	2.5307537132976309E-021
1974.5	2.4917248640545692E-021
1975.5	2.4537387656220444E-021
1976.5	2.4167577741275111E-021
1977.5	2.3807459341860481E-021
1978.5	2.3456688888296069E-021
1979.5	2.3114937949898146E-021
1980.5	2.2781892441466196E-021
1981.5	2.2457251877852476E-021
1982.5	2.2140728673314826E-021
1983.5	2.1832047482605852E-021
1984.5	2.1530944580982287E-021
1985.5	2.1237167280530554E-021
1986.5	2.0950473380398621E-021
1987.5	2.0670630648702715E-021
1988.5	2.0397416334041121E-021
1989.5	2.0130616704698011E-021
1990.5	1.9870026613758587E-021
1991.5	1.9615449088484258E-021
1992.5	1.9366694942414227E-021
1993.5	1.9123582408767592E-021
1994.5	1.8885936793820328E-021
1995.5	1.8653590149023303E-021
1996.5	1.8426380960712572E-021
1997.5	1.8204153856341963E-021
1998.5	1.7986759326240223E-021
1999.5	1.7774053459962674E-021
[truncated: 1,000 more rows]
