# Supplementary material for: Modeling Radiative Efficiency across Fluorinated Molecules: Bridging Chemistry and Climate Policy for Global Warming Potential Estimations
Source: Environ Sci Technol. 2026 Feb 16;60(8):6188–202. doi: 10.1021/acs.est.5c16501 (PMC12961741; doi:10.1021/acs.est.5c16501)
Supplement: Supplementary file 1 [file es5c16501_si_001.zip › Supporting.Information/CFM2025.Table1/HFAldehydes/Heptafluorobutanal/cross-section_2.dat]

0.5	7.7474724774337149E-022
1.5	7.8790038385012515E-022
2.5	8.0161332798104764E-022
3.5	8.1592458630662960E-022
4.5	8.3087653577988567E-022
5.5	8.4651595820797804E-022
6.5	8.6289466942136178E-022
7.5	8.8007026427876422E-022
8.5	8.9810700357902751E-022
9.5	9.1707687585979131E-022
10.5	9.3706087607418003E-022
11.5	9.5815055497216425E-022
12.5	9.8044990867135818E-022
13.5	1.0040776987738480E-021
14.5	1.0291703214254428E-021
15.5	1.0558853816892679E-021
16.5	1.0844061814698453E-021
17.5	1.1149474006696194E-021
18.5	1.1477623505552169E-021
19.5	1.1831523175603522E-021
20.5	1.2214787128148627E-021
21.5	1.2631790240900318E-021
22.5	1.3087879721931156E-021
23.5	1.3589658624172890E-021
24.5	1.4145369820653613E-021
25.5	1.4765421585259086E-021
26.5	1.5463114487109729E-021
27.5	1.6255656405034113E-021
28.5	1.7165591259386649E-021
29.5	1.8222820057881202E-021
30.5	1.9467457497992509E-021
31.5	2.0953822098741448E-021
32.5	2.2755821600739220E-021
33.5	2.4973615843940574E-021
34.5	2.7740003214644085E-021
35.5	3.1220648456531761E-021
36.5	3.5591052905012099E-021
37.5	4.0949821836161106E-021
38.5	4.7101974418551764E-021
39.5	5.3205530194118831E-021
40.5	5.7622267356530042E-021
41.5	5.8711923413535343E-021
42.5	5.6309999305644227E-021
43.5	5.1907719512664663E-021
44.5	4.7247377560248122E-021
45.5	4.3328112318713666E-021
46.5	4.0443289088632414E-021
47.5	3.8538639074764717E-021
48.5	3.7457604735746640E-021
49.5	3.7046054224800234E-021
50.5	3.7183067892795276E-021
51.5	3.7783529134302199E-021
52.5	3.8792751759329801E-021
53.5	4.0180368400615751E-021
54.5	4.1935541966388345E-021
55.5	4.4063811099387043E-021
56.5	4.6585404797623169E-021
57.5	4.9534814453082135E-021
58.5	5.2961491794578901E-021
59.5	5.6931652910292799E-021
60.5	6.1531289954818213E-021
61.5	6.6870628007542222E-021
62.5	7.3090430611072227E-021
63.5	8.0370777388131177E-021
64.5	8.8943243851799086E-021
65.5	9.9107853218412145E-021
66.5	1.1125680556328652E-020
67.5	1.2590789927367184E-020
68.5	1.4375181578734384E-020
69.5	1.6571902212905276E-020
70.5	1.9307357198808258E-020
71.5	2.2754099572797386E-020
72.5	2.7147077380880438E-020
73.5	3.2800624223035295E-020
74.5	4.0114853363103379E-020
75.5	4.9537099597170462E-020
76.5	6.1393641109484857E-020
77.5	7.5439519075749593E-020
78.5	9.0051390332760413E-020
79.5	1.0167522771569406E-019
80.5	1.0624651241091152E-019
81.5	1.0269120739284359E-019
82.5	9.4070763141561403E-020
83.5	8.4372740259892694E-020
84.5	7.5485036923907439E-020
85.5	6.7098815453300207E-020
86.5	5.8399288733845085E-020
87.5	4.9471332410826257E-020
88.5	4.1106171672753505E-020
89.5	3.3928735415536972E-020
90.5	2.8097403878773075E-020
91.5	2.3475692626961806E-020
92.5	1.9834574464265956E-020
93.5	1.6954258687052402E-020
94.5	1.4655542116093867E-020
95.5	1.2801269400769741E-020
96.5	1.1288900360226898E-020
97.5	1.0042162963945043E-020
98.5	9.0041072663143130E-021
99.5	8.1318646970609616E-021
100.5	7.3928418649424526E-021
101.5	6.7619924735895431E-021
102.5	6.2198645289185334E-021
103.5	5.7511959105115861E-021
104.5	5.3438964540437375E-021
105.5	4.9883033570172569E-021
106.5	4.6766312019307312E-021
107.5	4.4025617851274088E-021
108.5	4.1609353758557235E-021
109.5	3.9475163422159558E-021
110.5	3.7588139051535183E-021
111.5	3.5919442360150825E-021
112.5	3.4445239528834122E-021
113.5	3.3145878061878447E-021
114.5	3.2005253213264395E-021
115.5	3.1010326228678939E-021
116.5	3.0150767672293401E-021
117.5	2.9418707777323964E-021
118.5	2.8808582973887659E-021
119.5	2.8317074235965809E-021
120.5	2.7943139312950576E-021
121.5	2.7688147956065128E-021
122.5	2.7556137725314618E-021
123.5	2.7554218925234603E-021
124.5	2.7693172139965725E-021
125.5	2.7988302846732691E-021
126.5	2.8460647798072005E-021
127.5	2.9138671828549653E-021
128.5	3.0060657943414081E-021
129.5	3.1278086640194765E-021
130.5	3.2860432168790806E-021
131.5	3.4901979167573891E-021
132.5	3.7531464354379203E-021
133.5	4.0925473450736408E-021
134.5	4.5326220397859195E-021
135.5	5.1062540840329556E-021
136.5	5.8566714064506501E-021
137.5	6.8361818380914061E-021
138.5	8.0950220815599815E-021
139.5	9.6451449941613851E-021
140.5	1.1378900682144273E-020
141.5	1.2960380691500679E-020
142.5	1.3842482259321783E-020
143.5	1.3611952798127564E-020
144.5	1.2392030144147022E-020
145.5	1.0712771492411873E-020
146.5	9.0548922506543351E-021
147.5	7.6489950746527652E-021
148.5	6.5403645849761824E-021
149.5	5.6948303222888909E-021
150.5	5.0595293326470702E-021
151.5	4.5862478674621905E-021
152.5	4.2372027541056569E-021
153.5	3.9846174597747872E-021
154.5	3.8087622800614337E-021
155.5	3.6960302072608035E-021
156.5	3.6374486702901181E-021
157.5	3.6276485427286175E-021
158.5	3.6642196666925013E-021
159.5	3.7473831096002590E-021
160.5	3.8799374159888842E-021
161.5	4.0674690687543975E-021
162.5	4.3188524983981699E-021
163.5	4.6471037213439644E-021
164.5	5.0706955869927556E-021
165.5	5.6154875731712863E-021
166.5	6.3174453482398480E-021
167.5	7.2262425577706370E-021
168.5	8.4094036674048229E-021
169.5	9.9551927301419793E-021
170.5	1.1968353300795432E-020
171.5	1.4542994496798913E-020
172.5	1.7679837708321010E-020
173.5	2.1110762906047102E-020
174.5	2.4092956383663650E-020
175.5	2.5522679992234292E-020
176.5	2.4704486466935846E-020
177.5	2.2048749820185653E-020
178.5	1.8643729882191692E-020
179.5	1.5374033406206884E-020
180.5	1.2626551865502694E-020
181.5	1.0454899878845417E-020
182.5	8.7793449339483320E-021
183.5	7.4933996485143797E-021
184.5	6.5026437673170807E-021
185.5	5.7332592350497341E-021
186.5	5.1302678162016392E-021
187.5	4.6534222411452905E-021
188.5	4.2733377060437125E-021
189.5	3.9684652339585006E-021
190.5	3.7228792423576649E-021
191.5	3.5247032233040800E-021
192.5	3.3649991245598279E-021
193.5	3.2369835502542664E-021
194.5	3.1354718601873495E-021
195.5	3.0564810912562039E-021
196.5	2.9969441106298352E-021
197.5	2.9545023181710713E-021
198.5	2.9273544072818050E-021
199.5	2.9141456366193449E-021
200.5	2.9138868099565214E-021
201.5	2.9258954283819434E-021
202.5	2.9497537539847052E-021
203.5	2.9852801333398047E-021
204.5	3.0325110923635312E-021
205.5	3.0916925813978586E-021
206.5	3.1632794252486770E-021
207.5	3.2479425929633417E-021
208.5	3.3465844044454844E-021
209.5	3.4603622842797971E-021
210.5	3.5907222032257394E-021
211.5	3.7394435635682879E-021
212.5	3.9086980438385364E-021
213.5	4.1011258958337943E-021
214.5	4.3199344833229320E-021
215.5	4.5690256087601490E-021
216.5	4.8531605942898210E-021
217.5	5.1781754607400387E-021
218.5	5.5512633160057303E-021
219.5	5.9813478639562215E-021
220.5	6.4795817341039228E-021
221.5	7.0600175433588578E-021
222.5	7.7405203751390781E-021
223.5	8.5440208684596478E-021
224.5	9.5002529391514363E-021
225.5	1.0648185613820461E-020
226.5	1.2039452203438451E-020
227.5	1.3743208248096690E-020
228.5	1.5853006396964310E-020
229.5	1.8496410277448625E-020
230.5	2.1847986616787866E-020
231.5	2.6145411001233699E-020
232.5	3.1704987303762777E-020
233.5	3.8922506114903277E-020
234.5	4.8218426655944820E-020
235.5	5.9830068819497661E-020
236.5	7.3290220448840112E-020
237.5	8.6570559382406075E-020
238.5	9.5701875872411886E-020
239.5	9.6666643796689257E-020
240.5	8.8993492927082923E-020
241.5	7.6257070880667889E-020
242.5	6.2686618862110889E-020
243.5	5.0717089844650977E-020
244.5	4.1057289283541358E-020
245.5	3.3558916564159257E-020
246.5	2.7817000352238783E-020
247.5	2.3427029694142893E-020
248.5	2.0060575781748129E-020
249.5	1.7471402983936469E-020
250.5	1.5481787863967833E-020
251.5	1.3966842437086297E-020
252.5	1.2841931184985372E-020
253.5	1.2053910395824977E-020
254.5	1.1575579164994209E-020
255.5	1.1402114040728155E-020
256.5	1.1547070482257600E-020
257.5	1.2032378640717003E-020
258.5	1.2860244724047368E-020
259.5	1.3948754465885423E-020
260.5	1.5034720747722646E-020
261.5	1.5650877925078662E-020
262.5	1.5373078425157137E-020
263.5	1.4207467324219675E-020
264.5	1.2577878597506350E-020
265.5	1.0933103865478726E-020
266.5	9.5127733728085957E-021
267.5	8.3770400249969489E-021
268.5	7.5024179360005242E-021
269.5	6.8429157809456916E-021
270.5	6.3551345791692034E-021
271.5	6.0052839651261470E-021
272.5	5.7695336087933323E-021
273.5	5.6326216256728296E-021
274.5	5.5864622407209187E-021
275.5	5.6292672262850082E-021
276.5	5.7653021997915917E-021
277.5	6.0053177657703649E-021
278.5	6.3677185350089731E-021
279.5	6.8805688468150855E-021
280.5	7.5844945236728541E-021
281.5	8.5362249749100714E-021
282.5	9.8113953326688881E-021
283.5	1.1501976140495696E-020
284.5	1.3695708335886264E-020
285.5	1.6410136984363685E-020
286.5	1.9445769853996756E-020
287.5	2.2193289607940581E-020
288.5	2.3673823955081680E-020
289.5	2.3165721779501797E-020
290.5	2.0910529778889297E-020
291.5	1.7858663206860788E-020
292.5	1.4857965922949712E-020
293.5	1.2309854373021169E-020
294.5	1.0290159062815791E-020
295.5	8.7366840202626082E-021
296.5	7.5557155889980777E-021
297.5	6.6627356136621092E-021
298.5	5.9925334769147473E-021
299.5	5.4986304139995206E-021
300.5	5.1501614577394712E-021
301.5	4.9288802258762799E-021
302.5	4.8266952680584284E-021
303.5	4.8428901873328794E-021
304.5	4.9786138824829498E-021
305.5	5.2238776763881402E-021
306.5	5.5322095378920611E-021
307.5	5.7933688566489873E-021
308.5	5.8542496583594160E-021
309.5	5.6274372179121748E-021
310.5	5.1769915985272400E-021
311.5	4.6499693559976716E-021
312.5	4.1602002024454284E-021
313.5	3.7552844980246648E-021
314.5	3.4407454361104901E-021
315.5	3.2063492241711992E-021
316.5	3.0397692159794888E-021
317.5	2.9315325526547566E-021
318.5	2.8759941037108518E-021
319.5	2.8703964624575352E-021
320.5	2.9118693166190553E-021
321.5	2.9907946092445129E-021
322.5	3.0803118979313070E-021
323.5	3.1314038042465991E-021
324.5	3.0947079882841458E-021
325.5	2.9627921883051033E-021
326.5	2.7764499761441500E-021
327.5	2.5848003609972694E-021
328.5	2.4160795817929518E-021
329.5	2.2782202428262536E-021
330.5	2.1690642796411217E-021
331.5	2.0834603473818319E-021
332.5	2.0163041375644875E-021
333.5	1.9634259623865903E-021
334.5	1.9216524789986232E-021
335.5	1.8886323020585415E-021
336.5	1.8626361034363434E-021
337.5	1.8423906349279740E-021
338.5	1.8269544587811901E-021
339.5	1.8156287029986802E-021
340.5	1.8078940759673432E-021
341.5	1.8033667616996348E-021
342.5	1.8017677488290644E-021
343.5	1.8029018083388939E-021
344.5	1.8066435997809294E-021
345.5	1.8129293203724241E-021
346.5	1.8217530138864594E-021
347.5	1.8331672013524493E-021
348.5	1.8472878973515875E-021
349.5	1.8643042045906948E-021
350.5	1.8844920294587192E-021
351.5	1.9082285367697290E-021
352.5	1.9359948620266235E-021
353.5	1.9683307376689437E-021
354.5	2.0056543950866680E-021
355.5	2.0478029341782837E-021
356.5	2.0932657626094758E-021
357.5	2.1388217385978064E-021
358.5	2.1812063015834940E-021
359.5	2.2203885850652843E-021
360.5	2.2601421422021743E-021
361.5	2.3050280643165820E-021
362.5	2.3581493320335242E-021
363.5	2.4212113384865817E-021
364.5	2.4953544402407039E-021
365.5	2.5817664523501975E-021
366.5	2.6820008041671064E-021
367.5	2.7981537581350637E-021
368.5	2.9330139264400550E-021
369.5	3.0902447779878002E-021
370.5	3.2746378971181804E-021
371.5	3.4924725923698408E-021
372.5	3.7520274561089018E-021
373.5	4.0643084077623243E-021
374.5	4.4440849040681664E-021
375.5	4.9113591002156558E-021
376.5	5.4934196943688541E-021
377.5	6.2276089873645957E-021
378.5	7.1647224150046657E-021
379.5	8.3721820103579442E-021
380.5	9.9338007884351789E-021
381.5	1.1936983571643431E-020
382.5	1.4425993841263186E-020
383.5	1.7287398868696694E-020
384.5	2.0069084426255522E-020
385.5	2.1920303248096888E-020
386.5	2.2026978918865905E-020
387.5	2.0355687217667065E-020
388.5	1.7689316415850040E-020
389.5	1.4897509110052020E-020
390.5	1.2461667733631974E-020
391.5	1.0512746852701750E-020
392.5	9.0131565716822736E-021
393.5	7.8769469658105307E-021
394.5	7.0200452130396825E-021
395.5	6.3745261271533604E-021
396.5	5.8893305768239247E-021
397.5	5.5272022177164492E-021
398.5	5.2612861258180016E-021
399.5	5.0723420842646353E-021
400.5	4.9466832280226281E-021
401.5	4.8747196789222320E-021
402.5	4.8499576490494238E-021
403.5	4.8683311234159288E-021
404.5	4.9277781756345093E-021
405.5	5.0280043482011456E-021
406.5	5.1703997556143663E-021
407.5	5.3580963209223119E-021
408.5	5.5961692539169068E-021
409.5	5.8920050831405508E-021
410.5	6.2558800020550617E-021
411.5	6.7018200770877520E-021
412.5	7.2488524262886749E-021
413.5	7.9228066956435230E-021
414.5	8.7588877286687240E-021
415.5	9.8052960655631147E-021
416.5	1.1128155508286215E-020
417.5	1.2817703814737599E-020
418.5	1.4994506889085490E-020
419.5	1.7810788471037974E-020
420.5	2.1432297027723514E-020
421.5	2.5965344871261747E-020
422.5	3.1267565828686122E-020
423.5	3.6620385819315301E-020
424.5	4.0534990924773776E-020
425.5	4.1385990191457759E-020
426.5	3.8819230188696411E-020
427.5	3.4127470796239418E-020
428.5	2.8997365388241589E-020
429.5	2.4458051608273176E-020
430.5	2.0838733619155434E-020
431.5	1.8104733038563320E-020
432.5	1.6106530211527657E-020
433.5	1.4690322776167642E-020
434.5	1.3732174268902233E-020
435.5	1.3142215948380616E-020
436.5	1.2860104057565023E-020
437.5	1.2849494896592703E-020
438.5	1.3093879073584641E-020
439.5	1.3594274010631946E-020
440.5	1.4368798959007204E-020
441.5	1.5454164214794306E-020
442.5	1.6909276795230805E-020
443.5	1.8821378816632718E-020
444.5	2.1315289727490359E-020
445.5	2.4566161071915497E-020
446.5	2.8814908896458775E-020
447.5	3.4381049374478569E-020
448.5	4.1654744834275196E-020
449.5	5.1017760667369626E-020
450.5	6.2581907359760634E-020
451.5	7.5591753796942648E-020
452.5	8.7597838181239903E-020
453.5	9.4499847744226616E-020
454.5	9.3042645501286776E-020
455.5	8.3952076351593262E-020
456.5	7.1167232326406076E-020
457.5	5.8390309404523277E-020
458.5	4.7444834811622874E-020
459.5	3.8713998717460632E-020
460.5	3.1949519735937685E-020
461.5	2.6747336197041748E-020
462.5	2.2733144892423297E-020
463.5	1.9609526594655364E-020
464.5	1.7153504563769846E-020
465.5	1.5201440144149333E-020
466.5	1.3633772918836660E-020
467.5	1.2362809788056581E-020
468.5	1.1323717697933657E-020
469.5	1.0468090517902917E-020
470.5	9.7594048421192997E-021
471.5	9.1698120191416123E-021
472.5	8.6778625525212264E-021
473.5	8.2668794846149408E-021
474.5	7.9237851046490089E-021
475.5	7.6382464711219531E-021
476.5	7.4020470887327766E-021
477.5	7.2086205568468224E-021
478.5	7.0527014019120961E-021
479.5	6.9300615795461565E-021
480.5	6.8373102796531762E-021
481.5	6.7717410253921172E-021
482.5	6.7312145164301688E-021
483.5	6.7140688267737581E-021
484.5	6.7190508307819859E-021
485.5	6.7452643716479000E-021
486.5	6.7921318924873154E-021
487.5	6.8593671513887848E-021
488.5	6.9469573298253208E-021
489.5	7.0551533841246536E-021
490.5	7.1844679301800073E-021
491.5	7.3356803286557248E-021
492.5	7.5098489806855838E-021
493.5	7.7083311774121117E-021
494.5	7.9328111940107119E-021
495.5	8.1853377041102527E-021
496.5	8.4683720407879375E-021
497.5	8.7848493782387184E-021
498.5	9.1382555953724463E-021
499.5	9.5327234638366265E-021
500.5	9.9731529525084731E-021
501.5	1.0465361960511069E-020
502.5	1.1016275823865872E-020
503.5	1.1634166688230281E-020
504.5	1.2328957588664898E-020
505.5	1.3112611239823891E-020
506.5	1.3999630715599335E-020
507.5	1.5007709263267200E-020
508.5	1.6158580747644890E-020
509.5	1.7479142577770974E-020
510.5	1.9002952302081111E-020
511.5	2.0772241664635447E-020
512.5	2.2840654216706024E-020
513.5	2.5277004085963590E-020
514.5	2.8170487982807742E-020
515.5	3.1637978877409719E-020
516.5	3.5834310944285461E-020
517.5	4.0966849719023022E-020
518.5	4.7316110754709058E-020
519.5	5.5264589167621685E-020
520.5	6.5335706710304312E-020
521.5	7.8242050936821875E-020
522.5	9.4931720920582803E-020
523.5	1.1659033888508121E-019
524.5	1.4447520767126522E-019
525.5	1.7928900026194234E-019
526.5	2.1961186445713622E-019
527.5	2.5933499301323528E-019
528.5	2.8654962861022185E-019
529.5	2.8926529932594354E-019
530.5	2.6615937210108863E-019
531.5	2.2797859256351946E-019
532.5	1.8735836996855654E-019
533.5	1.5154442651500849E-019
534.5	1.2263012634939004E-019
535.5	1.0015772247560711E-019
536.5	8.2907459318367422E-020
537.5	6.9661596187100362E-020
538.5	5.9427814265138409E-020
539.5	5.1455693882798399E-020
540.5	4.5194038898367789E-020
541.5	4.0241735402711267E-020
542.5	3.6307005729622647E-020
543.5	3.3177010845622527E-020
544.5	3.0696144272245826E-020
545.5	2.8750845380371921E-020
546.5	2.7259111156455921E-020
547.5	2.6163373785298201E-020
548.5	2.5425834273967815E-020
549.5	2.5025669852588107E-020
550.5	2.4957784411397392E-020
551.5	2.5232975964221600E-020
552.5	2.5879581013919646E-020
553.5	2.6946846413354724E-020
554.5	2.8510489451180601E-020
555.5	3.0681124088780928E-020
556.5	3.3616359461549879E-020
557.5	3.7537071978971791E-020
558.5	4.2746576485260323E-020
559.5	4.9645322697120382E-020
560.5	5.8716296374332001E-020
561.5	7.0413757501330209E-020
562.5	8.4810345409356881E-020
563.5	1.0082051634948807E-019
564.5	1.1520708353495925E-019
565.5	1.2286639969788432E-019
566.5	1.2017070250910127E-019
567.5	1.0854293875790272E-019
568.5	9.2964112499645824E-020
569.5	7.7774837671278243E-020
570.5	6.4992913954643309E-020
571.5	5.4978845713689808E-020
572.5	4.7400633630344581E-020
573.5	4.1772820181749400E-020
574.5	3.7659967034168436E-020
575.5	3.4725548168316228E-020
576.5	3.2727093863098639E-020
577.5	3.1498603001494135E-020
578.5	3.0933945224979731E-020
579.5	3.0974767574157754E-020
580.5	3.1603196333127478E-020
581.5	3.2838932547186721E-020
582.5	3.4740493162249978E-020
583.5	3.7410772658559177E-020
584.5	4.1007610271255519E-020
585.5	4.5760545015735066E-020
586.5	5.1995175006251097E-020
587.5	6.0165694841081934E-020
588.5	7.0891851524185105E-020
589.5	8.4982202164544806E-020
590.5	1.0338551102943950E-019
591.5	1.2691789393491604E-019
592.5	1.5545639536261584E-019
593.5	1.8628525649662458E-019
594.5	2.1231267086541331E-019
595.5	2.2353674112746740E-019
596.5	2.1435915135531614E-019
597.5	1.8927488620851362E-019
598.5	1.5822453283510067E-019
599.5	1.2884377829858742E-019
600.5	1.0430159179493674E-019
601.5	8.4925149733254487E-020
602.5	6.9948260901182951E-020
603.5	5.8409357211893113E-020
604.5	4.9469053278481733E-020
605.5	4.2474795328188070E-020
606.5	3.6941449647405518E-020
607.5	3.2513845198241157E-020
608.5	2.8932359970959946E-020
609.5	2.6006214892460658E-020
610.5	2.3594013122950421E-020
611.5	2.1589905674977738E-020
612.5	1.9913830174664850E-020
613.5	1.8504615861636099E-020
614.5	1.7315086092697398E-020
615.5	1.6308552656407040E-020
616.5	1.5456284752155044E-020
617.5	1.4735666060558408E-020
618.5	1.4128842535256790E-020
619.5	1.3621724315573483E-020
620.5	1.3203246705916524E-020
621.5	1.2864823802070697E-020
622.5	1.2599948324177891E-020
623.5	1.2403905406925127E-020
624.5	1.2273578443682379E-020
625.5	1.2207332928934546E-020
626.5	1.2204970559902558E-020
627.5	1.2267751386947537E-020
628.5	1.2398487176626994E-020
629.5	1.2601714990541613E-020
630.5	1.2883966986853469E-020
631.5	1.3254161508220835E-020
632.5	1.3724152850754759E-020
633.5	1.4309494466614142E-020
634.5	1.5030495307331683E-020
635.5	1.5913685341273132E-020
636.5	1.6993859438665592E-020
637.5	1.8316946372533550E-020
638.5	1.9944061028565973E-020
639.5	2.1957251394395250E-020
640.5	2.4467643570009579E-020
641.5	2.7626865886976516E-020
642.5	3.1642592149903478E-020
643.5	3.6798133775919651E-020
644.5	4.3472370372797662E-020
645.5	5.2145073450220753E-020
646.5	6.3342895654415551E-020
647.5	7.7416624437020792E-020
648.5	9.3956085334776724E-020
649.5	1.1075818349145058E-019
650.5	1.2315971926336264E-019
651.5	1.2592593840302157E-019
652.5	1.1771884937791505E-019
653.5	1.0250700702628493E-019
654.5	8.5682163426300300E-020
655.5	7.0602826826131588E-020
656.5	5.8368531678312175E-020
657.5	4.8881110515877108E-020
658.5	4.1653966756515028E-020
659.5	3.6175674117806683E-020
660.5	3.2023137372042312E-020
661.5	2.8875350737701102E-020
662.5	2.6497307316203564E-020
663.5	2.4719530698751755E-020
664.5	2.3420722949575117E-020
665.5	2.2514762398109403E-020
666.5	2.1941469549431074E-020
667.5	2.1660249321893804E-020
668.5	2.1645844127234456E-020
669.5	2.1885640286172072E-020
670.5	2.2378158753255705E-020
671.5	2.3132513070976209E-020
672.5	2.4168740968456674E-020
673.5	2.5519025300515600E-020
674.5	2.7229930590815920E-020
675.5	2.9365909985143332E-020
676.5	3.2014503188189494E-020
677.5	3.5293871893387265E-020
678.5	3.9363630252240462E-020
679.5	4.4440339396139908E-020
680.5	5.0819510927623536E-020
681.5	5.8906288746270697E-020
682.5	6.9256386184655122E-020
683.5	8.2625023018162734E-020
684.5	1.0000809403434475E-019
685.5	1.2262049102826921E-019
686.5	1.5165851674606301E-019
687.5	1.8750528999021361E-019
688.5	2.2790216509992804E-019
689.5	2.6537917857248401E-019
690.5	2.8727638959783926E-019
691.5	2.8333015267586911E-019
692.5	2.5551470432576015E-019
693.5	2.1595401900432803E-019
694.5	1.7622796883954541E-019
695.5	1.4211000481618202E-019
696.5	1.1485279584633647E-019
697.5	9.3708066665225500E-020
698.5	7.7425026375404316E-020
699.5	6.4838978089186941E-020
700.5	5.5022749602277387E-020
701.5	4.7280734519719676E-020
702.5	4.1102311732073635E-020
703.5	3.6114380587592480E-020
704.5	3.2043281151376852E-020
705.5	2.8686676803833193E-020
706.5	2.5893464743820606E-020
707.5	2.3549583936279399E-020
708.5	2.1567996657381046E-020
709.5	1.9881582459574832E-020
710.5	1.8438059132329757E-020
711.5	1.7196319227235818E-020
712.5	1.6123761801961605E-020
713.5	1.5194329841944902E-020
714.5	1.4387052825519193E-020
715.5	1.3684954514685889E-020
716.5	1.3074227530670452E-020
717.5	1.2543604853394454E-020
718.5	1.2083878243591070E-020
719.5	1.1687527516396367E-020
720.5	1.1348434466836036E-020
721.5	1.1061662322598290E-020
722.5	1.0823286736015429E-020
723.5	1.0630268115058669E-020
724.5	1.0480357943278205E-020
725.5	1.0372033942666087E-020
726.5	1.0304460704202413E-020
727.5	1.0277473910332039E-020
728.5	1.0291587633197826E-020
729.5	1.0348025528713458E-020
730.5	1.0448778174995437E-020
731.5	1.0596690452422984E-020
732.5	1.0795584888253150E-020
733.5	1.1050429496769042E-020
734.5	1.1367562119162380E-020
735.5	1.1754988007072103E-020
736.5	1.2222773981171602E-020
737.5	1.2783571785065097E-020
738.5	1.3453316510967738E-020
739.5	1.4252165086370771E-020
740.5	1.5205767605938844E-020
741.5	1.6347004983139823E-020
742.5	1.7718386182759322E-020
743.5	1.9375386032056079E-020
744.5	2.1391132092746305E-020
745.5	2.3863029481122746E-020
746.5	2.6922152434208624E-020
747.5	3.0746503398591202E-020
748.5	3.5579399563532223E-020
749.5	4.1753792411669718E-020
750.5	4.9720755522994574E-020
751.5	6.0071563028281441E-020
752.5	7.3517548910352702E-020
753.5	9.0730268904870620E-020
754.5	1.1183136623862300E-019
755.5	1.3526435748021871E-019
756.5	1.5633578540514818E-019
757.5	1.6758724358656086E-019
758.5	1.6363628089997525E-019
759.5	1.4646410297787426E-019
760.5	1.2333193622198304E-019
761.5	1.0062532232916481E-019
762.5	8.1330231507213239E-020
763.5	6.5984696070447813E-020
764.5	5.4095990037967323E-020
765.5	4.4937153759685781E-020
766.5	3.7848418653457752E-020
767.5	3.2309409760173990E-020
768.5	2.7931107430201326E-020
769.5	2.4428244519697116E-020
770.5	2.1592341419704273E-020
771.5	1.9270353247668993E-020
772.5	1.7348983883583336E-020
773.5	1.5743500293954155E-020
774.5	1.4389833829259790E-020
775.5	1.3239002248055875E-020
776.5	1.2253149973570159E-020
777.5	1.1402714669619439E-020
778.5	1.0664380741009005E-020
779.5	1.0019586421336752E-020
780.5	9.4534236270337052E-021
781.5	8.9538190871900567E-021
782.5	8.5109188602597846E-021
783.5	8.1166213481965335E-021
784.5	7.7642197705261697E-021
785.5	7.4481260750553268E-021
786.5	7.1636559813721308E-021
787.5	6.9068603120659791E-021
788.5	6.6743916614626809E-021
789.5	6.4633982554026355E-021
790.5	6.2714388914284551E-021
791.5	6.0964143395109472E-021
792.5	5.9365116839993238E-021
793.5	5.7901589063799709E-021
794.5	5.6559876223761730E-021
795.5	5.5328023505704780E-021
796.5	5.4195550423269074E-021
797.5	5.3153238727325713E-021
798.5	5.2192955002730432E-021
799.5	5.1307501642093498E-021
800.5	5.0490491143803093E-021
801.5	4.9736239667842398E-021
802.5	4.9039676560711023E-021
803.5	4.8396267177300379E-021
804.5	4.7801946818759075E-021
805.5	4.7253063998593364E-021
806.5	4.6746331565484725E-021
807.5	4.6278784466773533E-021
808.5	4.5847743143819875E-021
809.5	4.5450781719300337E-021
810.5	4.5085700274600866E-021
811.5	4.4750500628853722E-021
812.5	4.4443365124607970E-021
813.5	4.4162638002400735E-021
814.5	4.3906809010629541E-021
815.5	4.3674498950525152E-021
816.5	4.3464446900630336E-021
817.5	4.3275498902567361E-021
818.5	4.3106597921290401E-021
819.5	4.2956774919497761E-021
820.5	4.2825140908261436E-021
821.5	4.2710879854902802E-021
822.5	4.2613242345265990E-021
823.5	4.2531539911278892E-021
824.5	4.2465139946425344E-021
825.5	4.2413461141800825E-021
826.5	4.2375969384047519E-021
827.5	4.2352174063884094E-021
828.5	4.2341624750342056E-021
829.5	4.2343908191348772E-021
830.5	4.2358645606083166E-021
831.5	4.2385490238684347E-021
832.5	4.2424125146505849E-021
833.5	4.2474261199254209E-021
834.5	4.2535635268100078E-021
835.5	4.2608008586252284E-021
836.5	4.2691165264592977E-021
837.5	4.2784910947821946E-021
838.5	4.2889071598186665E-021
839.5	4.3003492395308704E-021
840.5	4.3128036741886849E-021
841.5	4.3262585366177651E-021
842.5	4.3407035513150262E-021
843.5	4.3561300217097251E-021
844.5	4.3725307649269870E-021
845.5	4.3899000534810559E-021
846.5	4.4082335633884182E-021
847.5	4.4275283282474183E-021
848.5	4.4477826988817902E-021
849.5	4.4689963081912760E-021
850.5	4.4911700408940156E-021
851.5	4.5143060078830025E-021
852.5	4.5384075249532138E-021
853.5	4.5634790956873579E-021
854.5	4.5895263983171607E-021
855.5	4.6165562764035862E-021
856.5	4.6445767332042792E-021
857.5	4.6735969296195275E-021
858.5	4.7036271856297861E-021
859.5	4.7346789851583349E-021
860.5	4.7667649843122109E-021
861.5	4.7998990229733260E-021
862.5	4.8340961397298484E-021
863.5	4.8693725901556566E-021
864.5	4.9057458684631136E-021
865.5	4.9432347325716200E-021
866.5	4.9818592326517992E-021
867.5	5.0216407432224526E-021
868.5	5.0626019988952191E-021
869.5	5.1047671338799408E-021
870.5	5.1481617253824068E-021
871.5	5.1928128410455512E-021
872.5	5.2387490906054117E-021
873.5	5.2860006819544259E-021
874.5	5.3345994818270873E-021
875.5	5.3845790813468335E-021
876.5	5.4359748666983899E-021
877.5	5.4888240952169856E-021
878.5	5.5431659772150014E-021
879.5	5.5990417638980582E-021
880.5	5.6564948417564095E-021
881.5	5.7155708338543515E-021
882.5	5.7763177084802172E-021
883.5	5.8387858956629545E-021
884.5	5.9030284121086724E-021
885.5	5.9691009951622663E-021
886.5	6.0370622464559114E-021
887.5	6.1069737859682329E-021
888.5	6.1789004172863204E-021
889.5	6.2529103049376187E-021
890.5	6.3290751647415374E-021
891.5	6.4074704682217032E-021
892.5	6.4881756622206869E-021
893.5	6.5712744049704516E-021
894.5	6.6568548199953831E-021
895.5	6.7450097693620001E-021
896.5	6.8358371479417652E-021
897.5	6.9294402005231995E-021
898.5	7.0259278637985650E-021
899.5	7.1254151354616501E-021
900.5	7.2280234728891996E-021
901.5	7.3338812241431059E-021
902.5	7.4431240943269840E-021
903.5	7.5558956506642245E-021
904.5	7.6723478700396424E-021
905.5	7.7926417331699802E-021
906.5	7.9169478700462730E-021
907.5	8.0454472618319453E-021
908.5	8.1783320050136195E-021
909.5	8.3158061442984217E-021
910.5	8.4580865815446549E-021
911.5	8.6054040689179269E-021
912.5	8.7580042954996350E-021
913.5	8.9161490777610692E-021
914.5	9.0801176656792709E-021
915.5	9.2502081778405433E-021
916.5	9.4267391806904720E-021
917.5	9.6100514291881778E-021
918.5	9.8005097885600057E-021
919.5	9.9985053596862007E-021
920.5	1.0204457833969880E-020
921.5	1.0418818107422759E-020
922.5	1.0642071188270433E-020
923.5	1.0874739437769266E-020
924.5	1.1117386190308322E-020
925.5	1.1370619806454465E-020
926.5	1.1635098221648400E-020
927.5	1.1911534064102935E-020
928.5	1.2200700428501978E-020
929.5	1.2503437407869884E-020
930.5	1.2820659505133378E-020
931.5	1.3153364069271517E-020
932.5	1.3502640929621699E-020
933.5	1.3869683437270330E-020
934.5	1.4255801166312658E-020
935.5	1.4662434582477371E-020
936.5	1.5091172055285808E-020
937.5	1.5543769676668569E-020
938.5	1.6022174459290871E-020
939.5	1.6528551629129886E-020
940.5	1.7065316909115666E-020
941.5	1.7635174927564898E-020
942.5	1.8241165195532325E-020
943.5	1.8886717507217976E-020
944.5	1.9575719163806780E-020
945.5	2.0312597155292117E-020
946.5	2.1102419430641257E-020
947.5	2.1951020750055427E-020
948.5	2.2865160497734377E-020
949.5	2.3852722464242736E-020
950.5	2.4922970315618928E-020
951.5	2.6086877743494173E-020
952.5	2.7357559870117097E-020
953.5	2.8750843460444691E-020
954.5	3.0286029503670252E-020
955.5	3.1986925173694094E-020
956.5	3.3883256503155227E-020
957.5	3.6012622923018657E-020
958.5	3.8423225382079896E-020
959.5	4.1177694086029097E-020
960.5	4.4358450734703014E-020
961.5	4.8075111286624391E-020
962.5	5.2474285651016187E-020
963.5	5.7751207018379357E-020
964.5	6.4159397465703890E-020
965.5	7.2005244983837624E-020
966.5	8.1591279948716961E-020
967.5	9.3028391711298926E-020
968.5	1.0580938519394180E-019
969.5	1.1822843198307948E-019
970.5	1.2744263497817307E-019
971.5	1.3127595230494449E-019
972.5	1.3040628791312537E-019
973.5	1.2775456694532744E-019
974.5	1.2605385593101990E-019
975.5	1.2674017644382345E-019
976.5	1.3029010417921142E-019
977.5	1.3680269678585792E-019
978.5	1.4634832429001720E-019
979.5	1.5912211531431445E-019
980.5	1.7551163568833222E-019
981.5	1.9614485523717596E-019
982.5	2.2195018416747998E-019
983.5	2.5424602791365785E-019
984.5	2.9487379001613559E-019
985.5	3.4638784378818903E-019
986.5	4.1231057602932304E-019
987.5	4.9743304253800045E-019
988.5	6.0804755396389749E-019
989.5	7.5172870599999691E-019
990.5	9.3562018643316859E-019
991.5	1.1609771906806468E-018
992.5	1.4111123470122546E-018
993.5	1.6358511449042858E-018
994.5	1.7556208336097788E-018
995.5	1.7132110290604651E-018
996.5	1.5300119235020577E-018
997.5	1.2835206348935719E-018
998.5	1.0417249802038710E-018
999.5	8.3635464510323110E-019
1000.5	6.7308936218944171E-019
1001.5	5.4665652923247016E-019
1002.5	4.4930301910987508E-019
1003.5	3.7399749593850322E-019
1004.5	3.1519568871275371E-019
1005.5	2.6875329052556847E-019
1006.5	2.3163141646756657E-019
1007.5	2.0160920758783031E-019
1008.5	1.7705633455457727E-019
1009.5	1.5676590070587669E-019
1010.5	1.3983529095841834E-019
1011.5	1.2558203431292497E-019
1012.5	1.1348438576115779E-019
1013.5	1.0313914470000304E-019
1014.5	9.4231470420211605E-020
1015.5	8.6513079806246252E-020
1016.5	7.9786341980763234E-020
1017.5	7.3892556956127015E-020
1018.5	6.8703230750913012E-020
1019.5	6.4113517307429549E-020
1020.5	6.0037242511529239E-020
1021.5	5.6403094458983347E-020
1022.5	5.3151681431606587E-020
1023.5	5.0233241273985575E-020
1024.5	4.7605844010719176E-020
1025.5	4.5233971035424768E-020
1026.5	4.3087384071590491E-020
1027.5	4.1140218794494942E-020
1028.5	3.9370253886127837E-020
1029.5	3.7758318020948363E-020
1030.5	3.6287806005632216E-020
1031.5	3.4944281837809525E-020
1032.5	3.3715151389355493E-020
1033.5	3.2589391177149426E-020
1034.5	3.1557322560918597E-020
1035.5	3.0610422924430569E-020
1036.5	2.9741167114891833E-020
1037.5	2.8942893755754874E-020
1038.5	2.8209692099426050E-020
1039.5	2.7536305915440793E-020
1040.5	2.6918051566930919E-020
1041.5	2.6350747951884143E-020
1042.5	2.5830656404962533E-020
1043.5	2.5354428992887423E-020
1044.5	2.4919063908885202E-020
1045.5	2.4521866892809161E-020
1046.5	2.4160417783748613E-020
1047.5	2.3832541459378866E-020
1048.5	2.3536282537428765E-020
1049.5	2.3269883314529143E-020
1050.5	2.3031764500394109E-020
1051.5	2.2820508373994393E-020
1052.5	2.2634844045687527E-020
1053.5	2.2473634557244398E-020
1054.5	2.2335865592029461E-020
1055.5	2.2220635601608967E-020
1056.5	2.2127147183882051E-020
1057.5	2.2054699572356019E-020
1058.5	2.2002682117160620E-020
1059.5	2.1970568656428811E-020
1060.5	2.1957912692269818E-020
1061.5	2.1964343299148527E-020
1062.5	2.1989561704418394E-020
1063.5	2.2033338491335451E-020
1064.5	2.2095511384366062E-020
1065.5	2.2175983585215786E-020
1066.5	2.2274722635946566E-020
1067.5	2.2391759792992877E-020
1068.5	2.2527189902994674E-020
1069.5	2.2681171778289665E-020
1070.5	2.2853929076795112E-020
1071.5	2.3045751698007371E-020
1072.5	2.3256997714105512E-020
1073.5	2.3488095862821292E-020
1074.5	2.3739548637003676E-020
1075.5	2.4011936014852460E-020
1076.5	2.4305919884836471E-020
1077.5	2.4622249230597119E-020
1078.5	2.4961766153954693E-020
1079.5	2.5325412828825924E-020
1080.5	2.5714239495831898E-020
1081.5	2.6129413627114127E-020
1082.5	2.6572230413971814E-020
1083.5	2.7044124757103011E-020
1084.5	2.7546684971349405E-020
1085.5	2.8081668454985206E-020
1086.5	2.8651019619078613E-020
1087.5	2.9256890426931974E-020
1088.5	2.9901663959115876E-020
1089.5	3.0587981498705097E-020
1090.5	3.1318773727206236E-020
1091.5	3.2097296738375741E-020
1092.5	3.2927173719783254E-020
1093.5	3.3812443327091579E-020
1094.5	3.4757615991933985E-020
1095.5	3.5767739671682444E-020
1096.5	3.6848476882158316E-020
1097.5	3.8006195270421332E-020
1098.5	3.9248074507679603E-020
1099.5	4.0582232942966021E-020
1100.5	4.2017878297343959E-020
1101.5	4.3565487750339731E-020
1102.5	4.5237024147762742E-020
1103.5	4.7046196841081564E-020
1104.5	4.9008777986129725E-020
1105.5	5.1142988165038833E-020
1106.5	5.3469969200539015E-020
1107.5	5.6014367354005584E-020
1108.5	5.8805057224622779E-020
1109.5	6.1876046283429158E-020
1110.5	6.5267613059482527E-020
1111.5	6.9027749946873895E-020
1112.5	7.3214006447249655E-020
1113.5	7.7895863358344459E-020
1114.5	8.3157817309421008E-020
1115.5	8.9103424562346805E-020
1116.5	9.5860652724271721E-020
1117.5	1.0358903328289405E-019
1118.5	1.1248931811308035E-019
1119.5	1.2281665120205691E-019
1120.5	1.3489871946742085E-019
1121.5	1.4916100947816634E-019
1122.5	1.6616225521335251E-019
1123.5	1.8664450248785604E-019
1124.5	2.1160395065154675E-019
1125.5	2.4239054811854203E-019
1126.5	2.8084482602551192E-019
1127.5	3.2947507550442484E-019
1128.5	3.9165330075773698E-019
1129.5	4.7172844164024242E-019
1130.5	5.7473497617147179E-019
1131.5	7.0486444175216138E-019
1132.5	8.6105218852564092E-019
1133.5	1.0281829602477791E-018
1134.5	1.1683504319816658E-018
1135.5	1.2304501511426682E-018
1136.5	1.1892567883251084E-018
1137.5	1.0717924895627252E-018
1138.5	9.3026724067477276E-019
1139.5	8.0343270338718430E-019
1140.5	7.0763519883285969E-019
1141.5	6.4582405176498596E-019
1142.5	6.1643630631423055E-019
1143.5	6.1784154999340530E-019
1144.5	6.4963788862651297E-019
1145.5	7.1180979191874163E-019
1146.5	8.0131081994207270E-019
1147.5	9.0514879563026545E-019
1148.5	9.9312114848581032E-019
1149.5	1.0240221364155621E-018
1150.5	9.7530862159705199E-019
1151.5	8.6529748673380964E-019
1152.5	7.3368600092629603E-019
1153.5	6.1056426475118343E-019
1154.5	5.0815572697487201E-019
1155.5	4.2745980595514078E-019
1156.5	3.6521865563637660E-019
1157.5	3.1746161139739389E-019
1158.5	2.8074623444619986E-019
1159.5	2.5240236040244663E-019
1160.5	2.3044734136900015E-019
1161.5	2.1343251584385772E-019
1162.5	2.0030348480909627E-019
1163.5	1.9029211427163243E-019
1164.5	1.8283811500185365E-019
1165.5	1.7753360285264729E-019
1166.5	1.7408438899651758E-019
1167.5	1.7228318156745116E-019
1168.5	1.7199126942524721E-019
1169.5	1.7312634802649500E-019
1170.5	1.7565494572809222E-019
1171.5	1.7958848818579420E-019
1172.5	1.8498247232092780E-019
1173.5	1.9193857113716763E-019
1174.5	2.0060980752818842E-019
1175.5	2.1120926540408908E-019
1176.5	2.2402319839186773E-019
1177.5	2.3942990835123424E-019
1178.5	2.5792647521062076E-019
1179.5	2.8016643233135439E-019
1180.5	3.0701294104335092E-019
1181.5	3.3961409934498202E-019
1182.5	3.7950987442575662E-019
1183.5	4.2878368912638428E-019
1184.5	4.9027490872682523E-019
1185.5	5.6786743347342397E-019
1186.5	6.6685189266312952E-019
1187.5	7.9428915032947683E-019
1188.5	9.5908876858119633E-019
1189.5	1.1709518259502272E-018
1190.5	1.4361148038373466E-018
1191.5	1.7463101482406550E-018
1192.5	2.0596645195492504E-018
1193.5	2.2894006710404972E-018
1194.5	2.3408335613350052E-018
1195.5	2.1934829992006645E-018
1196.5	1.9229311509233999E-018
1197.5	1.6277297719345197E-018
1198.5	1.3681294384354666E-018
1199.5	1.1636537318153795E-018
1200.5	1.0127324255769701E-018
1201.5	9.0726698419363767E-019
1202.5	8.3913964650862523E-019
1203.5	8.0229187126125853E-019
1204.5	7.9308191271313813E-019
1205.5	8.1014077604704749E-019
1206.5	8.5410792678095111E-019
1207.5	9.2717190524727638E-019
1208.5	1.0319546320997216E-018
1209.5	1.1690130618536465E-018
1210.5	1.3332386692474639E-018
1211.5	1.5138207629698717E-018
1212.5	1.7053150364348150E-018
1213.5	1.9221166468626010E-018
1214.5	2.1918560097551077E-018
1215.5	2.5261007561200072E-018
1216.5	2.8870751761859469E-018
1217.5	3.1689196857173023E-018
1218.5	3.2369774022164480E-018
1219.5	3.0379741993176996E-018
1220.5	2.6544449262017005E-018
1221.5	2.2202566532022710E-018
1222.5	1.8258610387413055E-018
1223.5	1.5037420765182333E-018
1224.5	1.2534850272295286E-018
1225.5	1.0633107763469763E-018
1226.5	9.2025410315912675E-019
1227.5	8.1350161003999280E-019
1228.5	7.3492161175208255E-019
1229.5	6.7872273425716327E-019
1230.5	6.4097050584446144E-019
1231.5	6.1918710338947788E-019
1232.5	6.1208214905001259E-019
1233.5	6.1941187525405436E-019
1234.5	6.4195755862987656E-019
1235.5	6.8162100533283092E-019
1236.5	7.4164234584949509E-019
1237.5	8.2694192716218925E-019
1238.5	9.4454754411393534E-019
1239.5	1.1039207906593679E-018
1240.5	1.3165702533541511E-018
1241.5	1.5932994154931233E-018
1242.5	1.9355474513559128E-018
1243.5	2.3164179356153191E-018
1244.5	2.6566044374999498E-018
1245.5	2.8318693469958447E-018
1246.5	2.7548334021720241E-018
1247.5	2.4611054852669687E-018
1248.5	2.0717989459069589E-018
1249.5	1.6916950185439878E-018
1250.5	1.3691155687207284E-018
1251.5	1.1123434512272879E-018
1252.5	9.1297803855175669E-019
1253.5	7.5891766072231754E-019
1254.5	6.3923426924898433E-019
1255.5	5.4532190090127196E-019
1256.5	4.7074842780953218E-019
1257.5	4.1079523303030276E-019
1258.5	3.6201113318179365E-019
1259.5	3.2186001788158852E-019
1260.5	2.8846223118671905E-019
1261.5	2.6041019044684852E-019
1262.5	2.3663817191717823E-019
1263.5	2.1633032853744676E-019
1264.5	1.9885536880049413E-019
1265.5	1.8371979809803795E-019
1266.5	1.7053413578539427E-019
1267.5	1.5898826708522211E-019
1268.5	1.4883328262591149E-019
1269.5	1.3986797064602708E-019
1270.5	1.3192868046273721E-019
1271.5	1.2488165508521334E-019
1272.5	1.1861719272137741E-019
1273.5	1.1304517943151596E-019
1274.5	1.0809166379456822E-019
1275.5	1.0369623630753840E-019
1276.5	9.9810042974687250E-020
1277.5	9.6394312188305590E-020
1278.5	9.3419312230303175E-020
1279.5	9.0863687709304763E-020
1280.5	8.8714150277781683E-020
1281.5	8.6965524912445344E-020
1282.5	8.5621180739500378E-020
1283.5	8.4693908100709232E-020
1284.5	8.4207345449196295E-020
1285.5	8.4198116466616472E-020
1286.5	8.4718917716582646E-020
1287.5	8.5842912114260891E-020
1288.5	8.7669950625996811E-020
1289.5	9.0335387494618129E-020
1290.5	9.4022601973983257E-020
1291.5	9.8980817163100175E-020
1292.5	1.0555039900183298E-019
1293.5	1.1419835566392077E-019
1294.5	1.2556657786061171E-019
1295.5	1.4053237722498402E-019
1296.5	1.6026914158758489E-019
1297.5	1.8625894001723860E-019
1298.5	2.2011410151658521E-019
1299.5	2.6286119783327642E-019
1300.5	3.1308626075615828E-019
1301.5	3.6373052920289070E-019
1302.5	4.0020871697931453E-019
1303.5	4.0663916808185337E-019
1304.5	3.7960502281966651E-019
1305.5	3.3176265927941319E-019
1306.5	2.7956557182390810E-019
1307.5	2.3301990016827198E-019
1308.5	1.9529448833253774E-019
1309.5	1.6600588720407884E-019
1310.5	1.4364554551759886E-019
1311.5	1.2665437312102492E-019
1312.5	1.1375171002909464E-019
1313.5	1.0397155785978989E-019
1314.5	9.6612217770673746E-020
1315.5	9.1174283538995636E-020
1316.5	8.7308844786470738E-020
1317.5	8.4779395582559089E-020
1318.5	8.3435709072340316E-020
1319.5	8.3197142106354240E-020
1320.5	8.4043336657565677E-020
1321.5	8.6011061045811158E-020
1322.5	8.9196710982192979E-020
1323.5	9.3764750539520221E-020
1324.5	9.9963178217888162E-020
1325.5	1.0814802530264880E-019
1326.5	1.1881994930907113E-019
1327.5	1.3267697431452386E-019
1328.5	1.5068746933999448E-019
1329.5	1.7418367643334457E-019
1330.5	2.0496020526311145E-019
1331.5	2.4531199482143060E-019
1332.5	2.9781202552164413E-019
1333.5	3.6433041588401503E-019
1334.5	4.4337432122111462E-019
1335.5	5.2517899139928418E-019
1336.5	5.8789779618713010E-019
1337.5	6.0530154075900643E-019
1338.5	5.6834061614817445E-019
1339.5	4.9460483701174442E-019
1340.5	4.1078371752638474E-019
1341.5	3.3445728040226004E-019
1342.5	2.7180554659200596E-019
1343.5	2.2266889686600572E-019
1344.5	1.8472422402089825E-019
1345.5	1.5542804133695873E-019
1346.5	1.3264422565980957E-019
1347.5	1.1473648998415291E-019
1348.5	1.0049511071615991E-019
1349.5	8.9035642890405514E-020
1350.5	7.9711140542727811E-020
1351.5	7.2045425489705924E-020
1352.5	6.5684862288935415E-020
1353.5	6.0364179678881829E-020
1354.5	5.5882367705617782E-020
1355.5	5.2085641089515008E-020
1356.5	4.8855325059886275E-020
1357.5	4.6099175677758994E-020
1358.5	4.3745111707160762E-020
1359.5	4.1736655843542263E-020
1360.5	4.0029602163403597E-020
1361.5	3.8589576278626612E-020
1362.5	3.7390257587054700E-020
1363.5	3.6412104749338176E-020
1364.5	3.5641476638480109E-020
1365.5	3.5070078724911732E-020
1366.5	3.4694694263433589E-020
1367.5	3.4517184533001060E-020
1368.5	3.4544765866328923E-020
1369.5	3.4790596242051129E-020
1370.5	3.5274734047565826E-020
1371.5	3.6025570332736730E-020
1372.5	3.7081889025006733E-020
1373.5	3.8495785069649256E-020
1374.5	4.0336779606024621E-020
1375.5	4.2697629842689108E-020
1376.5	4.5702559426536441E-020
1377.5	4.9518953015178628E-020
1378.5	5.4373967940384838E-020
1379.5	6.0577937524672630E-020
1380.5	6.8556532651525849E-020
1381.5	7.8892289933466926E-020
1382.5	9.2370035429085368E-020
1383.5	1.1000118725334576E-019
1384.5	1.3294832761807127E-019
1385.5	1.6214827249150031E-019
1386.5	1.9723963229197494E-019
1387.5	2.3445900562121310E-019
1388.5	2.6464050047753302E-019
1389.5	2.7571417741724811E-019
1390.5	2.6203570863990714E-019
1391.5	2.3020717959617070E-019
1392.5	1.9234653118138722E-019
1393.5	1.5713933008794107E-019
1394.5	1.2794751454174869E-019
1395.5	1.0494772845056539E-019
1396.5	8.7152238308702387E-020
1397.5	7.3401222812860464E-020
1398.5	6.2700391053625532E-020
1399.5	5.4282012464165065E-020
1400.5	4.7576736252727383E-020
1401.5	4.2167912619356212E-020
1402.5	3.7750772085389739E-020
1403.5	3.4101048629558893E-020
1404.5	3.1052201149193523E-020
1405.5	2.8479240380649503E-020
1406.5	2.6287316486332444E-020
1407.5	2.4403650282209143E-020
1408.5	2.2771792837900272E-020
1409.5	2.1347506792323780E-020
1410.5	2.0095782755986024E-020
1411.5	1.8988656149165714E-020
1412.5	1.8003593489090288E-020
1413.5	1.7122287650447483E-020
1414.5	1.6329749707675978E-020
1415.5	1.5613617941974356E-020
1416.5	1.4963627375315458E-020
1417.5	1.4371199061169525E-020
1418.5	1.3829119511793819E-020
1419.5	1.3331288547696152E-020
1420.5	1.2872519510599613E-020
1421.5	1.2448379863096420E-020
1422.5	1.2055063169597128E-020
1423.5	1.1689285634376939E-020
1424.5	1.1348201986616412E-020
1425.5	1.1029336706096260E-020
1426.5	1.0730527487688246E-020
1427.5	1.0449878527294119E-020
1428.5	1.0185721733504538E-020
1429.5	9.9365843693805360E-021
1430.5	9.7011619376512424E-021
1431.5	9.4782953625338876E-021
1432.5	9.2669517088105826E-021
1433.5	9.0662078260452027E-021
1434.5	8.8752364221300801E-021
1435.5	8.6932941626941640E-021
1436.5	8.5197114665838927E-021
1437.5	8.3538837266982404E-021
1438.5	8.1952637330344125E-021
1439.5	8.0433551132870722E-021
1440.5	7.8977066376103467E-021
1441.5	7.7579072596569345E-021
1442.5	7.6235817868961477E-021
1443.5	7.4943870903835565E-021
1444.5	7.3700087783227761E-021
1445.5	7.2501582694907022E-021
1446.5	7.1345702123444297E-021
1447.5	7.0230002037528255E-021
1448.5	6.9152227680902853E-021
1449.5	6.8110295631296968E-021
1450.5	6.7102277839670641E-021
1451.5	6.6126387402565554E-021
1452.5	6.5180965854584559E-021
1453.5	6.4264471797076397E-021
1454.5	6.3375470703813116E-021
1455.5	6.2512625765525174E-021
1456.5	6.1674689653178879E-021
1457.5	6.0860497095325840E-021
1458.5	6.0068958178120083E-021
1459.5	5.9299052288023277E-021
1460.5	5.8549822627074029E-021
1461.5	5.7820371239122129E-021
1462.5	5.7109854492814394E-021
1463.5	5.6417478973533277E-021
1464.5	5.5742497742068650E-021
1465.5	5.5084206922668388E-021
1466.5	5.4441942587361159E-021
1467.5	5.3815077907161827E-021
1468.5	5.3203020544027719E-021
1469.5	5.2605210260294891E-021
1470.5	5.2021116724838864E-021
1471.5	5.1450237497420939E-021
1472.5	5.0892096174636824E-021
1473.5	5.0346240682612930E-021
1474.5	4.9812241703124761E-021
1475.5	4.9289691221169186E-021
1476.5	4.8778201183225024E-021
1477.5	4.8277402256507696E-021
1478.5	4.7786942680476106E-021
1479.5	4.7306487202699389E-021
1480.5	4.6835716091949954E-021
1481.5	4.6374324222066521E-021
1482.5	4.5922020220738172E-021
1483.5	4.5478525677903461E-021
1484.5	4.5043574408947288E-021
1485.5	4.4616911768315365E-021
1486.5	4.4198294009561465E-021
1487.5	4.3787487688196550E-021
1488.5	4.3384269104029222E-021
1489.5	4.2988423779975507E-021
1490.5	4.2599745974577133E-021
1491.5	4.2218038225702470E-021
1492.5	4.1843110923119188E-021
1493.5	4.1474781907819851E-021
1494.5	4.1112876096158004E-021
1495.5	4.0757225127011944E-021
1496.5	4.0407667030337245E-021
1497.5	4.0064045915602308E-021
1498.5	3.9726211678720042E-021
1499.5	3.9394019726199092E-021
1500.5	3.9067330715337418E-021
1501.5	3.8746010309372239E-021
1502.5	3.8429928946584035E-021
1503.5	3.8118961622427906E-021
1504.5	3.7812987683835997E-021
1505.5	3.7511890634898117E-021
1506.5	3.7215557953186615E-021
1507.5	3.6923880916045317E-021
1508.5	3.6636754436211569E-021
1509.5	3.6354076906186066E-021
1510.5	3.6075750050806748E-021
1511.5	3.5801678787521688E-021
1512.5	3.5531771093891051E-021
1513.5	3.5265937881881058E-021
1514.5	3.5004092878543076E-021
1515.5	3.4746152512698420E-021
1516.5	3.4492035807275548E-021
1517.5	3.4241664276969892E-021
1518.5	3.3994961830918446E-021
1519.5	3.3751854680101700E-021
1520.5	3.3512271249204412E-021
1521.5	3.3276142092683891E-021
1522.5	3.3043399814810977E-021
1523.5	3.2813978993463704E-021
1524.5	3.2587816107467659E-021
1525.5	3.2364849467290102E-021
1526.5	3.2145019148906704E-021
1527.5	3.1928266930671342E-021
1528.5	3.1714536233029449E-021
1529.5	3.1503772060925413E-021
1530.5	3.1295920948763511E-021
1531.5	3.1090930907790070E-021
1532.5	3.0888751375772863E-021
1533.5	3.0689333168860652E-021
1534.5	3.0492628435513034E-021
1535.5	3.0298590612396811E-021
1536.5	3.0107174382151375E-021
1537.5	2.9918335632931142E-021
1538.5	2.9732031419638112E-021
1539.5	2.9548219926762890E-021
1540.5	2.9366860432756895E-021
1541.5	2.9187913275862659E-021
1542.5	2.9011339821333596E-021
1543.5	2.8837102429977974E-021
1544.5	2.8665164427965605E-021
1545.5	2.8495490077839079E-021
1546.5	2.8328044550674524E-021
1547.5	2.8162793899339734E-021
1548.5	2.7999705032800383E-021
1549.5	2.7838745691427731E-021
1550.5	2.7679884423263309E-021
1551.5	2.7523090561198987E-021
1552.5	2.7368334201032352E-021
1553.5	2.7215586180359946E-021
1554.5	2.7064818058272524E-021
1555.5	2.6916002095818259E-021
1556.5	2.6769111237201933E-021
1557.5	2.6624119091689354E-021
1558.5	2.6480999916187992E-021
1559.5	2.6339728598476290E-021
1560.5	2.6200280641055332E-021
1561.5	2.6062632145598097E-021
1562.5	2.5926759797972435E-021
1563.5	2.5792640853815358E-021
1564.5	2.5660253124637166E-021
1565.5	2.5529574964435041E-021
1566.5	2.5400585256796670E-021
1567.5	2.5273263402475532E-021
1568.5	2.5147589307420111E-021
1569.5	2.5023543371240551E-021
1570.5	2.4901106476096523E-021
1571.5	2.4780259975991482E-021
1572.5	2.4660985686458553E-021
1573.5	2.4543265874624504E-021
1574.5	2.4427083249638648E-021
1575.5	2.4312420953454155E-021
1576.5	2.4199262551949949E-021
1577.5	2.4087592026381882E-021
1578.5	2.3977393765152312E-021
1579.5	2.3868652555887969E-021
1580.5	2.3761353577816175E-021
1581.5	2.3655482394430266E-021
1582.5	2.3551024946435255E-021
1583.5	2.3447967544965330E-021
1584.5	2.3346296865065207E-021
1585.5	2.3245999939427657E-021
1586.5	2.3147064152379977E-021
1587.5	2.3049477234112606E-021
1588.5	2.2953227255143075E-021
1589.5	2.2858302621009438E-021
1590.5	2.2764692067187031E-021
1591.5	2.2672384654222995E-021
1592.5	2.2581369763083454E-021
1593.5	2.2491637090708075E-021
1594.5	2.2403176645767501E-021
1595.5	2.2315978744619086E-021
1596.5	2.2230034007456703E-021
1597.5	2.2145333354650724E-021
1598.5	2.2061868003274412E-021
1599.5	2.1979629463813272E-021
1600.5	2.1898609537053968E-021
1601.5	2.1818800311150009E-021
1602.5	2.1740194158861093E-021
1603.5	2.1662783734963716E-021
1604.5	2.1586561973830441E-021
1605.5	2.1511522087175838E-021
1606.5	2.1437657561966743E-021
1607.5	2.1364962158495403E-021
1608.5	2.1293429908613502E-021
1609.5	2.1223055114125844E-021
1610.5	2.1153832345342321E-021
1611.5	2.1085756439787074E-021
1612.5	2.1018822501063937E-021
1613.5	2.0953025897877465E-021
1614.5	2.0888362263208922E-021
1615.5	2.0824827493646782E-021
1616.5	2.0762417748871742E-021
1617.5	2.0701129451295919E-021
1618.5	2.0640959285856553E-021
1619.5	2.0581904199964470E-021
1620.5	2.0523961403607706E-021
1621.5	2.0467128369611040E-021
1622.5	2.0411402834052206E-021
1623.5	2.0356782796835789E-021
1624.5	2.0303266522425977E-021
1625.5	2.0250852540739566E-021
1626.5	2.0199539648200741E-021
1627.5	2.0149326908959312E-021
1628.5	2.0100213656274440E-021
1629.5	2.0052199494065885E-021
1630.5	2.0005284298635081E-021
1631.5	1.9959468220558612E-021
1632.5	1.9914751686756763E-021
1633.5	1.9871135402740074E-021
1634.5	1.9828620355037106E-021
1635.5	1.9787207813806680E-021
1636.5	1.9746899335638278E-021
1637.5	1.9707696766544475E-021
1638.5	1.9669602245149296E-021
1639.5	1.9632618206077067E-021
1640.5	1.9596747383546163E-021
1641.5	1.9561992815172589E-021
1642.5	1.9528357845988537E-021
1643.5	1.9495846132681279E-021
1644.5	1.9464461648058139E-021
1645.5	1.9434208685743638E-021
1646.5	1.9405091865115010E-021
1647.5	1.9377116136482913E-021
1648.5	1.9350286786524247E-021
1649.5	1.9324609443974566E-021
1650.5	1.9300090085587746E-021
1651.5	1.9276735042371075E-021
1652.5	1.9254551006104432E-021
1653.5	1.9233545036152365E-021
1654.5	1.9213724566578601E-021
1655.5	1.9195097413572871E-021
1656.5	1.9177671783200380E-021
1657.5	1.9161456279484803E-021
1658.5	1.9146459912836243E-021
1659.5	1.9132692108836096E-021
1660.5	1.9120162717391331E-021
1661.5	1.9108882022271326E-021
1662.5	1.9098860751041123E-021
1663.5	1.9090110085405427E-021
1664.5	1.9082641671978521E-021
1665.5	1.9076467633496049E-021
1666.5	1.9071600580485188E-021
1667.5	1.9068053623410728E-021
1668.5	1.9065840385315319E-021
1669.5	1.9064975014973077E-021
1670.5	1.9065472200576646E-021
1671.5	1.9067347183978883E-021
1672.5	1.9070615775511127E-021
1673.5	1.9075294369401454E-021
1674.5	1.9081399959817139E-021
1675.5	1.9088950157556974E-021
1676.5	1.9097963207420173E-021
1677.5	1.9108458006280095E-021
1678.5	1.9120454121892333E-021
1679.5	1.9133971812468163E-021
1680.5	1.9149032047046019E-021
1681.5	1.9165656526695232E-021
1682.5	1.9183867706587960E-021
1683.5	1.9203688818977266E-021
1684.5	1.9225143897120922E-021
1685.5	1.9248257800192928E-021
1686.5	1.9273056239226539E-021
1687.5	1.9299565804135189E-021
1688.5	1.9327813991859893E-021
1689.5	1.9357829235694301E-021
1690.5	1.9389640935841464E-021
1691.5	1.9423279491258849E-021
1692.5	1.9458776332851640E-021
1693.5	1.9496163958077118E-021
1694.5	1.9535475967026582E-021
1695.5	1.9576747100054826E-021
1696.5	1.9620013277030868E-021
1697.5	1.9665311638287805E-021
1698.5	1.9712680587353924E-021
1699.5	1.9762159835551671E-021
1700.5	1.9813790448555965E-021
1701.5	1.9867614895008568E-021
1702.5	1.9923677097290382E-021
1703.5	1.9982022484559711E-021
1704.5	2.0042698048170328E-021
1705.5	2.0105752399589956E-021
1706.5	2.0171235830946663E-021
1707.5	2.0239200378338071E-021
1708.5	2.0309699888046143E-021
1709.5	2.0382790085808827E-021
1710.5	2.0458528649308613E-021
1711.5	2.0536975284047833E-021
1712.5	2.0618191802790502E-021
1713.5	2.0702242208761460E-021
1714.5	2.0789192782805238E-021
1715.5	2.0879112174719370E-021
1716.5	2.0972071498989993E-021
1717.5	2.1068144435172112E-021
1718.5	2.1167407333171482E-021
1719.5	2.1269939323701742E-021
1720.5	2.1375822434207442E-021
1721.5	2.1485141710562206E-021
1722.5	2.1597985344871237E-021
1723.5	2.1714444809728569E-021
1724.5	2.1834614999302309E-021
1725.5	2.1958594377645602E-021
1726.5	2.2086485134657371E-021
1727.5	2.2218393350145108E-021
1728.5	2.2354429166472264E-021
1729.5	2.2494706970305476E-021
1730.5	2.2639345584011920E-021
1731.5	2.2788468467294811E-021
1732.5	2.2942203929695628E-021
1733.5	2.3100685354635606E-021
1734.5	2.3264051435716155E-021
1735.5	2.3432446426048611E-021
1736.5	2.3606020401438897E-021
1737.5	2.3784929538311933E-021
1738.5	2.3969336407324510E-021
1739.5	2.4159410283684911E-021
1740.5	2.4355327475272383E-021
1741.5	2.4557271669730525E-021
1742.5	2.4765434301796933E-021
1743.5	2.4980014942226202E-021
1744.5	2.5201221709766842E-021
1745.5	2.5429271707765026E-021
1746.5	2.5664391487089129E-021
1747.5	2.5906817537201951E-021
1748.5	2.6156796807350815E-021
1749.5	2.6414587260002609E-021
1750.5	2.6680458458820881E-021
1751.5	2.6954692193668167E-021
1752.5	2.7237583145319008E-021
1753.5	2.7529439592790311E-021
1754.5	2.7830584166437051E-021
1755.5	2.8141354650225332E-021
1756.5	2.8462104836883372E-021
1757.5	2.8793205439947352E-021
1758.5	2.9135045067065053E-021
1759.5	2.9488031259300472E-021
1760.5	2.9852591601599109E-021
1761.5	3.0229174910032098E-021
1762.5	3.0618252501940469E-021
1763.5	3.1020319555655543E-021
1764.5	3.1435896567081553E-021
1765.5	3.1865530911100047E-021
1766.5	3.2309798516498459E-021
1767.5	3.2769305663945734E-021
1768.5	3.3244690917445720E-021
1769.5	3.3736627200703376E-021
1770.5	3.4245824030952282E-021
1771.5	3.4773029924026199E-021
1772.5	3.5319034985829236E-021
1773.5	3.5884673706882806E-021
1774.5	3.6470827978324364E-021
1775.5	3.7078430349622633E-021
1776.5	3.7708467550382841E-021
1777.5	3.8361984300969616E-021
1778.5	3.9040087439308924E-021
1779.5	3.9743950394177902E-021
1780.5	4.0474818038596443E-021
1781.5	4.1234011960643975E-021
1782.5	4.2022936193194713E-021
1783.5	4.2843083448757505E-021
1784.5	4.3696041910896628E-021
1785.5	4.4583502639679712E-021
1786.5	4.5507267655349964E-021
1787.5	4.6469258772058740E-021
1788.5	4.7471527262159864E-021
1789.5	4.8516264441404955E-021
1790.5	4.9605813276570555E-021
1791.5	5.0742681129798853E-021
1792.5	5.1929553768486759E-021
1793.5	5.3169310786196279E-021
1794.5	5.4465042599115665E-021
1795.5	5.5820069204468073E-021
1796.5	5.7237960912403147E-021
1797.5	5.8722561291863620E-021
1798.5	6.0278012604340447E-021
1799.5	6.1908784038082122E-021
1800.5	6.3619703100122726E-021
1801.5	6.5415990575525496E-021
1802.5	6.7303299523810821E-021
1803.5	6.9287758853212551E-021
1804.5	7.1376022096062465E-021
1805.5	7.3575322105512427E-021
1806.5	7.5893532507706958E-021
1807.5	7.8339236877744852E-021
1808.5	8.0921806766369399E-021
1809.5	8.3651489892246452E-021
1810.5	8.6539510037982555E-021
1811.5	8.9598180454151228E-021
1812.5	9.2841032893706681E-021
1813.5	9.6282964780638759E-021
1814.5	9.9940407475673372E-021
1815.5	1.0383151915585519E-020
1816.5	1.0797640649600479E-020
1817.5	1.1239738015603729E-020
1818.5	1.1711925007395519E-020
1819.5	1.2216966778436871E-020
1820.5	1.2757952448319449E-020
1821.5	1.3338341541312699E-020
1822.5	1.3962018344468463E-020
1823.5	1.4633355759451159E-020
1824.5	1.5357290581268273E-020
1825.5	1.6139412588858108E-020
1826.5	1.6986070403940687E-020
1827.5	1.7904497801210402E-020
1828.5	1.8902965082153677E-020
1829.5	1.9990961319851171E-020
1830.5	2.1179414828444986E-020
1831.5	2.2480961224370732E-020
1832.5	2.3910271085316084E-020
1833.5	2.5484452695178191E-020
1834.5	2.7223549991489678E-020
1835.5	2.9151162028725396E-020
1836.5	3.1295218632571661E-020
1837.5	3.3688958293541792E-020
1838.5	3.6372169946757465E-020
1839.5	3.9392781861637981E-020
1840.5	4.2808910974970519E-020
1841.5	4.6691528394230077E-020
1842.5	5.1127957023525000E-020
1843.5	5.6226503581290532E-020
1844.5	6.2122652035617760E-020
1845.5	6.8987427168695948E-020
1846.5	7.7038803171022022E-020
1847.5	8.6557423446046209E-020
1848.5	9.7908472093602926E-020
1849.5	1.1157237190233358E-019
1850.5	1.2818816379601503E-019
1851.5	1.4861498996337913E-019
1852.5	1.7401887285253580E-019
1853.5	2.0599299253055205E-019
1854.5	2.4671660065262594E-019
1855.5	2.9914063658216392E-019
1856.5	3.6712978202844250E-019
1857.5	4.5532404409394732E-019
1858.5	5.6807679150261343E-019
1859.5	7.0608602020747697E-019
1860.5	8.5898510743735139E-019
1861.5	9.9587835262882782E-019
1862.5	1.0681021222142760E-018
1863.5	1.0411305816376388E-018
1864.5	9.2859667707292129E-019
1865.5	7.7796913615538295E-019
1866.5	6.3054316710552465E-019
1867.5	5.0545950230290228E-019
1868.5	4.0606611352253102E-019
1869.5	3.2910609633510504E-019
1870.5	2.6984410219410016E-019
1871.5	2.2399645345397666E-019
1872.5	1.8818859911514188E-019
1873.5	1.5989903917894145E-019
1874.5	1.3727908776285230E-019
1875.5	1.1897772376291523E-019
1876.5	1.0400312689765355E-019
1877.5	9.1621028328973213E-020
1878.5	8.1282242797983397E-020
1879.5	7.2571498887477132E-020
1880.5	6.5171302079796592E-020
1881.5	5.8836279194054758E-020
1882.5	5.3374818204804302E-020
1883.5	4.8635805520711381E-020
1884.5	4.4498949631085009E-020
1885.5	4.0867649574676986E-020
1886.5	3.7663686099794513E-020
1887.5	3.4823230964304357E-020
1888.5	3.2293818765234794E-020
1889.5	3.0032028353873483E-020
1890.5	2.8001692235066875E-020
1891.5	2.6172502357410090E-020
1892.5	2.4518916068431666E-020
1893.5	2.3019291246979366E-020
1894.5	2.1655197794992814E-020
1895.5	2.0410865865988445E-020
1896.5	1.9272740870977310E-020
1897.5	1.8229122437347074E-020
1898.5	1.7269869805649741E-020
1899.5	1.6386160130236251E-020
1900.5	1.5570289156391032E-020
1901.5	1.4815506033369493E-020
1902.5	1.4115875773595648E-020
1903.5	1.3466164217447993E-020
1904.5	1.2861741409118243E-020
1905.5	1.2298500104870151E-020
1906.5	1.1772786774929635E-020
1907.5	1.1281342964878984E-020
1908.5	1.0821255282478738E-020
1909.5	1.0389912594570063E-020
1910.5	9.9849692738740739E-021
1911.5	9.6043135407262092E-021
1912.5	9.2460401105746290E-021
1913.5	8.9084264925817882E-021
1914.5	8.5899123942509317E-021
1915.5	8.2890817766283670E-021
1916.5	8.0046471782227257E-021
1917.5	7.7354359864270309E-021
1918.5	7.4803783853839358E-021
1919.5	7.2384967508563638E-021
1920.5	7.0088962973211906E-021
1921.5	6.7907568114512554E-021
1922.5	6.5833253304063006E-021
1923.5	6.3859096437375194E-021
1924.5	6.1978725148913257E-021
1925.5	6.0186265328196308E-021
1926.5	5.8476295165112301E-021
1927.5	5.6843804057173048E-021
1928.5	5.5284155800538446E-021
1929.5	5.3793055562731093E-021
1930.5	5.2366520200107828E-021
1931.5	5.1000851539053669E-021
1932.5	4.9692612287941648E-021
1933.5	4.8438604288341385E-021
1934.5	4.7235848849753907E-021
1935.5	4.6081568943135105E-021
1936.5	4.4973173055342528E-021
1937.5	4.3908240529995590E-021
1938.5	4.2884508240573476E-021
1939.5	4.1899858459314435E-021
1940.5	4.0952307800982414E-021
1941.5	4.0039997134138730E-021
1942.5	3.9161182364459083E-021
1943.5	3.8314226005091817E-021
1944.5	3.7497589458252425E-021
1945.5	3.6709825940358219E-021
1946.5	3.5949573990162605E-021
1947.5	3.5215551505675454E-021
1948.5	3.4506550261256867E-021
1949.5	3.3821430861237701E-021
1950.5	3.3159118090829427E-021
1951.5	3.2518596629005905E-021
1952.5	3.1898907091529938E-021
1953.5	3.1299142375408860E-021
1954.5	3.0718444278840915E-021
1955.5	3.0156000373196065E-021
1956.5	2.9611041105796755E-021
1957.5	2.9082837114253984E-021
1958.5	2.8570696734899348E-021
1959.5	2.8073963689457154E-021
1960.5	2.7592014935542002E-021
1961.5	2.7124258667864458E-021
1962.5	2.6670132458196962E-021
1963.5	2.6229101523206034E-021
1964.5	2.5800657110209347E-021
1965.5	2.5384314991776835E-021
1966.5	2.4979614060873465E-021
1967.5	2.4586115018946899E-021
1968.5	2.4203399150002230E-021
1969.5	2.3831067174286528E-021
1970.5	2.3468738175732471E-021
1971.5	2.3116048597789649E-021
1972.5	2.2772651302707892E-021
1973.5	2.2438214689733716E-021
1974.5	2.2112421868043258E-021
1975.5	2.1794969880564570E-021
1976.5	2.1485568975143877E-021
1977.5	2.1183941919785561E-021
1978.5	2.0889823358947587E-021
1979.5	2.0602959208104386E-021
1980.5	2.0323106084000432E-021
1981.5	2.0050030768211147E-021
1982.5	1.9783509701805257E-021
1983.5	1.9523328509065737E-021
1984.5	1.9269281548376026E-021
1985.5	1.9021171488515723E-021
1986.5	1.8778808908736996E-021
1987.5	1.8542011921108670E-021
1988.5	1.8310605813723047E-021
1989.5	1.8084422713459183E-021
1990.5	1.7863301267087262E-021
1991.5	1.7647086339583584E-021
1992.5	1.7435628728603097E-021
1993.5	1.7228784894128161E-021
1994.5	1.7026416702379241E-021
1995.5	1.6828391183134214E-021
1996.5	1.6634580299660271E-021
1997.5	1.6444860730514939E-021
1998.5	1.6259113662521980E-021
1999.5	1.6077224594272814E-021
[truncated: 1,000 more rows]
