# Supplementary material for: Modeling Radiative Efficiency across Fluorinated Molecules: Bridging Chemistry and Climate Policy for Global Warming Potential Estimations
Source: Environ Sci Technol. 2026 Feb 16;60(8):6188–202. doi: 10.1021/acs.est.5c16501 (PMC12961741; doi:10.1021/acs.est.5c16501)
Supplement: Supplementary file 1 [file es5c16501_si_001.zip › Supporting.Information/CFM2025.Table1/HFAldehydes/Heptafluorobutanal/cross-section_3.dat]

0.5	7.0883962496171878E-022
1.5	7.2795840616509201E-022
2.5	7.4888730690598942E-022
3.5	7.7191534189280148E-022
4.5	7.9739526892115904E-022
5.5	8.2576138289144174E-022
6.5	8.5755328993163175E-022
7.5	8.9344799593771213E-022
8.5	9.3430366670734521E-022
9.5	9.8121992030122824E-022
10.5	1.0356217168620757E-021
11.5	1.0993771058079417E-021
12.5	1.1749635818995489E-021
13.5	1.2657036835271456E-021
14.5	1.3760968430755408E-021
15.5	1.5122771549981555E-021
16.5	1.6826115227542482E-021
17.5	1.8983777741845775E-021
18.5	2.1742145393628292E-021
19.5	2.5273410104734406E-021
20.5	2.9729003749817719E-021
21.5	3.5099857248588783E-021
22.5	4.0925402270970536E-021
23.5	4.5967249105404266E-021
24.5	4.8436300132755223E-021
25.5	4.7276019024964225E-021
26.5	4.3233584524276848E-021
27.5	3.8088211778128430E-021
28.5	3.3242933044629149E-021
29.5	2.9297801171186739E-021
30.5	2.6330869376230492E-021
31.5	2.4216735576919105E-021
32.5	2.2793083414506777E-021
33.5	2.1920705723318903E-021
34.5	2.1496691623392145E-021
35.5	2.1452039273081736E-021
36.5	2.1746066681051479E-021
37.5	2.2361691959037507E-021
38.5	2.3302639486946183E-021
39.5	2.4592737622978660E-021
40.5	2.6277357174490532E-021
41.5	2.8427199625457196E-021
42.5	3.1144916395455594E-021
43.5	3.4575368496373983E-021
44.5	3.8920644343818420E-021
45.5	4.4460985238745425E-021
46.5	5.1581700763988261E-021
47.5	6.0801611004731758E-021
48.5	7.2784241100391264E-021
49.5	8.8274462293277199E-021
50.5	1.0781738289763517E-020
51.5	1.3099418237909462E-020
52.5	1.5500733672334820E-020
53.5	1.7356944854728100E-020
54.5	1.7909485308025292E-020
55.5	1.6891909907686884E-020
56.5	1.4808501860917300E-020
57.5	1.2431049642653027E-020
58.5	1.0270198776618338E-020
59.5	8.5066319677121979E-021
60.5	7.1368992875480707E-021
61.5	6.0945272599267877E-021
62.5	5.3065268502290947E-021
63.5	4.7117098274289725E-021
64.5	4.2634368993052721E-021
65.5	3.9275382088484285E-021
66.5	3.6794158246510134E-021
67.5	3.5015403975355984E-021
68.5	3.3815658436583464E-021
69.5	3.3109927359386707E-021
70.5	3.2842560364903015E-021
71.5	3.2981284024009144E-021
72.5	3.3513604680891463E-021
73.5	3.4445080271801362E-021
74.5	3.5799200667425658E-021
75.5	3.7618824468491861E-021
76.5	3.9969321362671823E-021
77.5	4.2943791787198092E-021
78.5	4.6671011718716677E-021
79.5	5.1327114517686624E-021
80.5	5.7152502725109934E-021
81.5	6.4476069486935362E-021
82.5	7.3749340968729576E-021
83.5	8.5592994073661788E-021
84.5	1.0085535409045932E-020
85.5	1.2067121352712564E-020
86.5	1.4647472930218369E-020
87.5	1.7982892037400454E-020
88.5	2.2173791272220720E-020
89.5	2.7086040242154377E-020
90.5	3.2041008447766121E-020
91.5	3.5629735374550873E-020
92.5	3.6308321152192452E-020
93.5	3.3731399013758426E-020
94.5	2.9116308276987876E-020
95.5	2.4059710131415933E-020
96.5	1.9537045625569178E-020
97.5	1.5858803513031825E-020
98.5	1.2988485438565258E-020
99.5	1.0779017866157841E-020
100.5	9.0777044913674164E-021
101.5	7.7584284361615408E-021
102.5	6.7252182884050297E-021
103.5	5.9073032200422749E-021
104.5	5.2529807085112905E-021
105.5	4.7244300366075534E-021
106.5	4.2938049463279400E-021
107.5	3.9404203071998597E-021
108.5	3.6487609430584515E-021
109.5	3.4070778518510051E-021
110.5	3.2063958280135332E-021
111.5	3.0398077062812856E-021
112.5	2.9019687957955054E-021
113.5	2.7887321412937909E-021
114.5	2.6968838877263456E-021
115.5	2.6239507578434886E-021
116.5	2.5680603654360426E-021
117.5	2.5278411028086626E-021
118.5	2.5023525640763681E-021
119.5	2.4910405118191479E-021
120.5	2.4937126888811143E-021
121.5	2.5105336246407324E-021
122.5	2.5420382206653448E-021
123.5	2.5891655268207497E-021
124.5	2.6533159382589175E-021
125.5	2.7364372913992490E-021
126.5	2.8411483188854129E-021
127.5	2.9709120660596740E-021
128.5	3.1302777900693385E-021
129.5	3.3252184515202392E-021
130.5	3.5636034444189201E-021
131.5	3.8558644185512883E-021
132.5	4.2159379498989843E-021
133.5	4.6626037865423225E-021
134.5	5.2213788112936637E-021
135.5	5.9271576880703779E-021
136.5	6.8277499828628050E-021
137.5	7.9881624373763724E-021
138.5	9.4943895097449681E-021
139.5	1.1452279379372223E-020
140.5	1.3968964883663650E-020
141.5	1.7088370216400505E-020
142.5	2.0638458931694012E-020
143.5	2.4004321371562927E-020
144.5	2.6093333315633567E-020
145.5	2.5947610826092726E-020
146.5	2.3643935159402832E-020
147.5	2.0212376068447301E-020
148.5	1.6703420907959815E-020
149.5	1.3666114300773521E-020
150.5	1.1233539246101658E-020
151.5	9.3476741289636878E-021
152.5	7.8993135527619048E-021
153.5	6.7845828664287583E-021
154.5	5.9201758297845548E-021
155.5	5.2434220199173527E-021
156.5	4.7082890383076006E-021
157.5	4.2811590962582362E-021
158.5	3.9374044686401235E-021
159.5	3.6588484864919895E-021
160.5	3.4319487070314803E-021
161.5	3.2465130997448962E-021
162.5	3.0947941824740115E-021
163.5	2.9708470876833763E-021
164.5	2.8700713449015215E-021
165.5	2.7888809509719904E-021
166.5	2.7244646269310932E-021
167.5	2.6746100334667083E-021
168.5	2.6375737991286920E-021
169.5	2.6119847204344246E-021
170.5	2.5967712604878067E-021
171.5	2.5911070701588048E-021
172.5	2.5943700631868262E-021
173.5	2.6061118478322050E-021
174.5	2.6260352234125337E-021
175.5	2.6539781054890726E-021
176.5	2.6899027273717585E-021
177.5	2.7338893326252118E-021
178.5	2.7861338621297442E-021
179.5	2.8469493783936188E-021
180.5	2.9167711811484090E-021
181.5	2.9961657700103972E-021
182.5	3.0858440188635299E-021
183.5	3.1866791597222679E-021
184.5	3.2997304506146718E-021
185.5	3.4262737465191781E-021
186.5	3.5678406360845998E-021
187.5	3.7262683926744898E-021
188.5	3.9037637762106499E-021
189.5	4.1029847977819036E-021
190.5	4.3271460453290629E-021
191.5	4.5801552457919602E-021
192.5	4.8667916717323125E-021
193.5	5.1929411814582065E-021
194.5	5.5659086970965097E-021
195.5	5.9948376516776445E-021
196.5	6.4912786839798671E-021
197.5	7.0699685678158949E-021
198.5	7.7499078360489950E-021
199.5	8.5558656523037970E-021
200.5	9.5204978691185662E-021
201.5	1.0687342638969781E-020
202.5	1.2115053725666822E-020
203.5	1.3883313228050545E-020
204.5	1.6100813846591616E-020
205.5	1.8915145524617436E-020
206.5	2.2522314208075882E-020
207.5	2.7167262890238986E-020
208.5	3.3110274570027848E-020
209.5	4.0499760313641080E-020
210.5	4.9053693849076070E-020
211.5	5.7538543287590096E-020
212.5	6.3545449864914077E-020
213.5	6.4655348357294975E-020
214.5	6.0623304438578826E-020
215.5	5.3659958026637282E-020
216.5	4.6363949833826387E-020
217.5	4.0248890850607899E-020
218.5	3.5797431567392816E-020
219.5	3.2995601197221620E-020
220.5	3.1704022507821468E-020
221.5	3.1823611561183899E-020
222.5	3.3353336520054798E-020
223.5	3.6402866566963116E-020
224.5	4.1173738238287706E-020
225.5	4.7875583928951673E-020
226.5	5.6486312615667620E-020
227.5	6.6242041681010284E-020
228.5	7.5004537467863117E-020
229.5	7.9488241734891647E-020
230.5	7.7443128148819631E-020
231.5	6.9875354443458514E-020
232.5	5.9991518956673633E-020
233.5	5.0533283473965256E-020
234.5	4.2767999704328808E-020
235.5	3.6937926578317800E-020
236.5	3.2873962139016888E-020
237.5	3.0336791751365774E-020
238.5	2.9148949937041516E-020
239.5	2.9229914739695346E-020
240.5	3.0589220792108035E-020
241.5	3.3281104700674485E-020
242.5	3.7279926194062202E-020
243.5	4.2207644223072071E-020
244.5	4.6947034777431885E-020
245.5	4.9610345515104108E-020
246.5	4.8612019936774604E-020
247.5	4.4146921659473298E-020
248.5	3.7961088203079300E-020
249.5	3.1777588450585718E-020
250.5	2.6473109721840678E-020
251.5	2.2246122282270600E-020
252.5	1.8991186247804689E-020
253.5	1.6526474160510398E-020
254.5	1.4684715008241127E-020
255.5	1.3337823679002643E-020
256.5	1.2397736273931614E-020
257.5	1.1811377663686254E-020
258.5	1.1555765526461313E-020
259.5	1.1634098351289161E-020
260.5	1.2070328081833743E-020
261.5	1.2894735453265627E-020
262.5	1.4104301355662472E-020
263.5	1.5576019088083515E-020
264.5	1.6949125670895003E-020
265.5	1.7633964968581205E-020
266.5	1.7169044708539982E-020
267.5	1.5660240905006991E-020
268.5	1.3663002643993309E-020
269.5	1.1694300969890185E-020
270.5	1.0005570929917567E-020
271.5	8.6467627882832175E-021
272.5	7.5802434967296070E-021
273.5	6.7472723317734283E-021
274.5	6.0937769839539264E-021
275.5	5.5768131725448228E-021
276.5	5.1641370962485941E-021
277.5	4.8320362794770223E-021
278.5	4.5631571002176790E-021
279.5	4.3447710050405004E-021
280.5	4.1674976517978535E-021
281.5	4.0243950282909716E-021
282.5	3.9103196739890992E-021
283.5	3.8214792526117525E-021
284.5	3.7551210002795585E-021
285.5	3.7093168481636526E-021
286.5	3.6828187414529906E-021
287.5	3.6749667676416673E-021
288.5	3.6856392514754937E-021
289.5	3.7152388876664677E-021
290.5	3.7647129891897357E-021
291.5	3.8356096220576735E-021
292.5	3.9301753217137666E-021
293.5	4.0515048225361516E-021
294.5	4.2037594854022056E-021
295.5	4.3924797952727326E-021
296.5	4.6250296043552023E-021
297.5	4.9112270703573302E-021
298.5	5.2642403888535015E-021
299.5	5.7018536731290598E-021
300.5	6.2482283641129755E-021
301.5	6.9362576324478866E-021
302.5	7.8104109704505347E-021
303.5	8.9292470215524676E-021
304.5	1.0364661355108171E-020
305.5	1.2189620936304524E-020
306.5	1.4435722824175622E-020
307.5	1.6993370300111470E-020
308.5	1.9466055300645010E-020
309.5	2.1156033973065974E-020
310.5	2.1471612890572617E-020
311.5	2.0501705959188975E-020
312.5	1.8943285391633740E-020
313.5	1.7500247712077034E-020
314.5	1.6562899131820977E-020
315.5	1.6273776721895056E-020
316.5	1.6678236857656095E-020
317.5	1.7820672819744236E-020
318.5	1.9787391775502858E-020
319.5	2.2716381286403698E-020
320.5	2.6770611993293534E-020
321.5	3.2034796882205433E-020
322.5	3.8260594498965367E-020
323.5	4.4451550202359065E-020
324.5	4.8682204512538830E-020
325.5	4.9016122171886032E-020
326.5	4.5235542150519152E-020
327.5	3.9068983765212160E-020
328.5	3.2553651763526201E-020
329.5	2.6863302461698956E-020
330.5	2.2346250536703050E-020
331.5	1.8944390854981127E-020
332.5	1.6480308760726984E-020
333.5	1.4774815911319864E-020
334.5	1.3666368021857366E-020
335.5	1.2978918211978756E-020
336.5	1.2474965100654268E-020
337.5	1.1872031887319307E-020
338.5	1.0988826778392390E-020
339.5	9.8742144423928029E-021
340.5	8.7157485951619192E-021
341.5	7.6651932407485852E-021
342.5	6.7815662345194174E-021
343.5	6.0628780443335936E-021
344.5	5.4841715261765952E-021
345.5	5.0174561243519454E-021
346.5	4.6386857330442156E-021
347.5	4.3290273269320706E-021
348.5	4.0742461759935891E-021
349.5	3.8637128513245566E-021
350.5	3.6895106441476479E-021
351.5	3.5457455935550492E-021
352.5	3.4280445067737047E-021
353.5	3.3332009298909317E-021
354.5	3.2589317451418489E-021
355.5	3.2037162570605577E-021
356.5	3.1666987252490446E-021
357.5	3.1476428965499817E-021
358.5	3.1469333873888046E-021
359.5	3.1656244156197640E-021
360.5	3.2055421454562049E-021
361.5	3.2694536331093199E-021
362.5	3.3613240096961823E-021
363.5	3.4866951983630578E-021
364.5	3.6532350995544077E-021
365.5	3.8715256064723638E-021
366.5	4.1561763519131451E-021
367.5	4.5273496929034205E-021
368.5	5.0127001430761395E-021
369.5	5.6493928117986666E-021
370.5	6.4848087601498738E-021
371.5	7.5717174505310767E-021
372.5	8.9474530652479570E-021
373.5	1.0578025146930814E-020
374.5	1.2256452498349815E-020
375.5	1.3528045663632228E-020
376.5	1.3858503322374802E-020
377.5	1.3078702519400044E-020
378.5	1.1561924656650204E-020
379.5	9.8537627810092679E-021
380.5	8.3070478825255800E-021
381.5	7.0430132624134937E-021
382.5	6.0561046120496667E-021
383.5	5.2981901336147727E-021
384.5	4.7172921638974091E-021
385.5	4.2699497713530587E-021
386.5	3.9229378179523746E-021
387.5	3.6517216863486874E-021
388.5	3.4383821625782372E-021
389.5	3.2698281955990104E-021
390.5	3.1364413862713115E-021
391.5	3.0310973971725389E-021
392.5	2.9484727367802703E-021
393.5	2.8845560396491444E-021
394.5	2.8363027103344099E-021
395.5	2.8013894291647784E-021
396.5	2.7780383329231056E-021
397.5	2.7648901110181176E-021
398.5	2.7609117526623930E-021
399.5	2.7653291097960759E-021
400.5	2.7775774576891091E-021
401.5	2.7972652992109326E-021
402.5	2.8241480818728689E-021
403.5	2.8581094886105013E-021
404.5	2.8991486643345829E-021
405.5	2.9473722449869273E-021
406.5	3.0029904283025638E-021
407.5	3.0663166099059326E-021
408.5	3.1377703359968763E-021
409.5	3.2178835176531236E-021
410.5	3.3073100295527389E-021
411.5	3.4068389928135549E-021
412.5	3.5174122318370516E-021
413.5	3.6401466133817443E-021
414.5	3.7763622397113983E-021
415.5	3.9276177978482536E-021
416.5	4.0957547915087111E-021
417.5	4.2829529387383759E-021
418.5	4.4917997584062094E-021
419.5	4.7253783652364571E-021
420.5	4.9873788491659568E-021
421.5	5.2822404786614659E-021
422.5	5.6153345538889758E-021
423.5	5.9932013580965597E-021
424.5	6.4238597766457413E-021
425.5	6.9172154589551778E-021
426.5	7.4856039130329652E-021
427.5	8.1445201776745146E-021
428.5	8.9136090051139638E-021
429.5	9.8180222055474287E-021
430.5	1.0890297890684859E-020
431.5	1.2172986644412010E-020
432.5	1.3722350618040892E-020
433.5	1.5613600614298971E-020
434.5	1.7948309363955323E-020
435.5	2.0864797914864811E-020
436.5	2.4552246628916268E-020
437.5	2.9268432960761190E-020
438.5	3.5357631864885230E-020
439.5	4.3254863507876578E-020
440.5	5.3435327177138495E-020
441.5	6.6208848784889524E-020
442.5	8.1184040901434139E-020
443.5	9.6334122315714756E-020
444.5	1.0742429157839572E-019
445.5	1.0978266838104891E-019
446.5	1.0232869318065165E-019
447.5	8.8723138683238504E-020
448.5	7.3816108966942271E-020
449.5	6.0600064378407401E-020
450.5	5.0059827190836527E-020
451.5	4.2134565844521286E-020
452.5	3.6438021819173746E-020
453.5	3.2575693427054796E-020
454.5	3.0225753857481202E-020
455.5	2.9096609757882592E-020
456.5	2.8798881876110077E-020
457.5	2.8695721301428594E-020
458.5	2.7964703277070258E-020
459.5	2.6083063174926265E-020
460.5	2.3259670992158933E-020
461.5	2.0145930698234636E-020
462.5	1.7268762996995114E-020
463.5	1.4844733343639448E-020
464.5	1.2884922007391913E-020
465.5	1.1320859145750887E-020
466.5	1.0070965657818788E-020
467.5	9.0642255592537783E-021
468.5	8.2449016002295542E-021
469.5	7.5709093655057431E-021
470.5	7.0108358324852763E-021
471.5	6.5412039420638257E-021
472.5	6.1443384713121876E-021
473.5	5.8067977058691156E-021
474.5	5.5182465888129325E-021
475.5	5.2706516468842133E-021
476.5	5.0577042485517999E-021
477.5	4.8744045508298307E-021
478.5	4.7167586567817594E-021
479.5	4.5815560297392660E-021
480.5	4.4662043221641810E-021
481.5	4.3686057257655787E-021
482.5	4.2870637129710766E-021
483.5	4.2202123170404174E-021
484.5	4.1669623692312259E-021
485.5	4.1264607010403385E-021
486.5	4.0980594459504467E-021
487.5	4.0812933854726683E-021
488.5	4.0758638785332111E-021
489.5	4.0816283601215269E-021
490.5	4.0985947427365867E-021
491.5	4.1269203372282080E-021
492.5	4.1669151542370601E-021
493.5	4.2190496745335355E-021
494.5	4.2839674044874461E-021
495.5	4.3625027795204180E-021
496.5	4.4557052630294784E-021
497.5	4.5648708338406959E-021
498.5	4.6915824908211457E-021
499.5	4.8377619674374146E-021
500.5	5.0057355946192998E-021
501.5	5.1983182510776471E-021
502.5	5.4189207009532952E-021
503.5	5.6716874897086060E-021
504.5	5.9616751686652488E-021
505.5	6.2950842659152905E-021
506.5	6.6795635878451398E-021
507.5	7.1246128216726900E-021
508.5	7.6421200614654333E-021
509.5	8.2470863644895705E-021
510.5	8.9586121011689730E-021
511.5	9.8012531490196013E-021
512.5	1.0806903882154059E-020
513.5	1.2017435203632575E-020
514.5	1.3488417576012646E-020
515.5	1.5294396830801398E-020
516.5	1.7536355039538625E-020
517.5	2.0352115518529341E-020
518.5	2.3930305756445997E-020
519.5	2.8527354658888130E-020
520.5	3.4482855215302988E-020
521.5	4.2216352164273912E-020
522.5	5.2157406014996986E-020
523.5	6.4498245978485711E-020
524.5	7.8600307678964775E-020
525.5	9.2091446849076050E-020
526.5	1.0066528362821300E-019
527.5	1.0041724581414560E-019
528.5	9.1476316653199688E-020
529.5	7.7868299654984224E-020
530.5	6.3828801903822148E-020
531.5	5.1619425097691222E-020
532.5	4.1813413657131959E-020
533.5	3.4194949204151622E-020
534.5	2.8331065810848807E-020
535.5	2.3805607950530783E-020
536.5	2.0283578957518144E-020
537.5	1.7512566358058224E-020
538.5	1.5307034120748477E-020
539.5	1.3531427039803887E-020
540.5	1.2086399943976160E-020
541.5	1.0898587012979843E-020
542.5	9.9132747973671268E-021
543.5	9.0892230756474133E-021
544.5	8.3950099937313097E-021
545.5	7.8064418678194028E-021
546.5	7.3047039681900951E-021
547.5	6.8750285258522072E-021
548.5	6.5057261374993515E-021
549.5	6.1874746868873928E-021
550.5	5.9127925410590418E-021
551.5	5.6756450132321334E-021
552.5	5.4711483029329742E-021
553.5	5.2953456228694854E-021
554.5	5.1450375396126579E-021
555.5	5.0176537228114391E-021
556.5	4.9111570114929575E-021
557.5	4.8239734423822835E-021
558.5	4.7549439783921892E-021
559.5	4.7032953705601685E-021
560.5	4.6686290772807173E-021
561.5	4.6509286218547182E-021
562.5	4.6505873677794991E-021
563.5	4.6684606357880900E-021
564.5	4.7059486445668135E-021
565.5	4.7651202977464054E-021
566.5	4.8488928829171816E-021
567.5	4.9612900078711498E-021
568.5	5.1078104714022589E-021
569.5	5.2959550984244330E-021
570.5	5.5359767211811966E-021
571.5	5.8419362936223605E-021
572.5	6.2331484225695938E-021
573.5	6.7360271379183910E-021
574.5	7.3860378851739288E-021
575.5	8.2285025209278321E-021
576.5	9.3144186683450351E-021
577.5	1.0681676251246963E-020
578.5	1.2303765753036440E-020
579.5	1.3994306115034229E-020
580.5	1.5330650630807264E-020
581.5	1.5798875315478729E-020
582.5	1.5214168942073692E-020
583.5	1.3915462205392077E-020
584.5	1.2428368750222859E-020
585.5	1.1104240354636009E-020
586.5	1.0070741216031931E-020
587.5	9.3304273171335377E-021
588.5	8.8435455381495638E-021
589.5	8.5670420193164174E-021
590.5	8.4675934337038256E-021
591.5	8.5241341129575471E-021
592.5	8.7272982039971127E-021
593.5	9.0786284683590255E-021
594.5	9.5905331633789313E-021
595.5	1.0287356339543082E-020
596.5	1.1207798898341861E-020
597.5	1.2408945602980728E-020
598.5	1.3972095651292734E-020
599.5	1.6010096171028782E-020
600.5	1.8674013787807683E-020
601.5	2.2151427936791548E-020
602.5	2.6634500838350812E-020
603.5	3.2207708768976075E-020
604.5	3.8579148942827282E-020
605.5	4.4673293744186427E-020
606.5	4.8544610202577297E-020
607.5	4.8438008509548581E-020
608.5	4.4423479956062738E-020
609.5	3.8321624884593584E-020
610.5	3.2038882416103904E-020
611.5	2.6589942335817882E-020
612.5	2.2230369725782712E-020
613.5	1.8861898767908613E-020
614.5	1.6289324171968011E-020
615.5	1.4325388039494822E-020
616.5	1.2819544778397226E-020
617.5	1.1658526691764808E-020
618.5	1.0759250689461863E-020
619.5	1.0061211221123730E-020
620.5	9.5202882307065002E-021
621.5	9.1041527980931683E-021
622.5	8.7889828710377830E-021
623.5	8.5571489035460030E-021
624.5	8.3955892731934153E-021
625.5	8.2946694324398880E-021
626.5	8.2473802007904809E-021
627.5	8.2487758962369363E-021
628.5	8.2955848909775947E-021
629.5	8.3859473007855578E-021
630.5	8.5192499419618239E-021
631.5	8.6960396894689345E-021
632.5	8.9180045728508273E-021
633.5	9.1880185314464735E-021
634.5	9.5102516206903350E-021
635.5	9.8903533892692071E-021
636.5	1.0335723899055539E-020
637.5	1.0855895321844257E-020
638.5	1.1463058369952473E-020
639.5	1.2172783608999226E-020
640.5	1.3005010289021429E-020
641.5	1.3985408129910062E-020
642.5	1.5147265483789052E-020
643.5	1.6534127492499600E-020
644.5	1.8203509427987201E-020
645.5	2.0232153001804779E-020
646.5	2.2723479715631927E-020
647.5	2.5818095937040172E-020
648.5	2.9708282844909069E-020
649.5	3.4656904524471414E-020
650.5	4.1018743024754812E-020
651.5	4.9254279585928088E-020
652.5	5.9903640414457634E-020
653.5	7.3435782203477291E-020
654.5	8.9799487049123136E-020
655.5	1.0749596531351180E-019
656.5	1.2256030237115624E-019
657.5	1.2933827029170581E-019
658.5	1.2458292035139514E-019
659.5	1.1074785688435560E-019
660.5	9.3447072886920728E-020
661.5	7.7043054079293721E-020
662.5	6.3367111946440511E-020
663.5	5.2623475741223731E-020
664.5	4.4385259896674994E-020
665.5	3.8109881568586847E-020
666.5	3.3322465585780140E-020
667.5	2.9653836482001233E-020
668.5	2.6829950716604161E-020
669.5	2.4650769179338839E-020
670.5	2.2970756864001773E-020
671.5	2.1683735030277646E-020
672.5	2.0711849005216530E-020
673.5	1.9997739893459650E-020
674.5	1.9499040304573280E-020
675.5	1.9184509587285457E-020
676.5	1.9031316274719680E-020
677.5	1.9023125464770530E-020
678.5	1.9148756760546137E-020
679.5	1.9401253519353399E-020
680.5	1.9777255982263514E-020
681.5	2.0276606815979157E-020
682.5	2.0902143048358647E-020
683.5	2.1659647066582800E-020
684.5	2.2557943913372787E-020
685.5	2.3609144498287678E-020
686.5	2.4829046077172700E-020
687.5	2.6237713827596749E-020
688.5	2.7860282003912340E-020
689.5	2.9728031712062432E-020
690.5	3.1879827063077613E-020
691.5	3.4364025506279430E-020
692.5	3.7241026082570065E-020
693.5	4.0586687920736108E-020
694.5	4.4496950565469898E-020
695.5	4.9094132634008657E-020
696.5	5.4535597950075795E-020
697.5	6.1025790581446428E-020
698.5	6.8833095649960218E-020
699.5	7.8313633418692674E-020
700.5	8.9944978976822508E-020
701.5	1.0437386601688239E-019
702.5	1.2248279063330961E-019
703.5	1.4547964114999662E-019
704.5	1.7500759834386634E-019
705.5	2.1324708359443281E-019
706.5	2.6290557327174047E-019
707.5	3.2679635243089568E-019
708.5	4.0631048785983519E-019
709.5	4.9768719885772200E-019
710.5	5.8616474630201660E-019
711.5	6.4416693113157663E-019
712.5	6.4558213256220535E-019
713.5	5.8970880610596195E-019
714.5	5.0199938199851879E-019
715.5	4.1041542575986128E-019
716.5	3.3032038273771885E-019
717.5	2.6583072410751599E-019
718.5	2.1568407311553929E-019
719.5	1.7708606007678700E-019
720.5	1.4731119159172311E-019
721.5	1.2415449847370858E-019
722.5	1.0595144927763764E-019
723.5	9.1477887255551137E-020
724.5	7.9839586490825109E-020
725.5	7.0381587638847374E-020
726.5	6.2620658507907736E-020
727.5	5.6196876910376035E-020
728.5	5.0839402936185431E-020
729.5	4.6342335327271392E-020
730.5	4.2547616052431839E-020
731.5	3.9332842490201874E-020
732.5	3.6602507246421892E-020
733.5	3.4281648853019240E-020
734.5	3.2311214569584342E-020
735.5	3.0644653319570861E-020
736.5	2.9245404856493358E-020
737.5	2.8085053114355188E-020
738.5	2.7141982667626108E-020
739.5	2.6400427662530034E-020
740.5	2.5849839541699354E-020
741.5	2.5484528302353064E-020
742.5	2.5303555528792950E-020
743.5	2.5310878927053589E-020
744.5	2.5515770208961311E-020
745.5	2.5933553732663813E-020
746.5	2.6586745726886808E-020
747.5	2.7506717789535828E-020
748.5	2.8736070120292507E-020
749.5	3.0331988873405812E-020
750.5	3.2370991111357295E-020
751.5	3.4955647238070773E-020
752.5	3.8224133258933860E-020
753.5	4.2363811947940440E-020
754.5	4.7630428974913933E-020
755.5	5.4374714890471063E-020
756.5	6.3077446703998405E-020
757.5	7.4390075537255100E-020
758.5	8.9164670533973822E-020
759.5	1.0841899720065005E-019
760.5	1.3309082254478454E-019
761.5	1.6327155013346082E-019
762.5	1.9654687597489920E-019
763.5	2.2595099752591345E-019
764.5	2.4078378565887015E-019
765.5	2.3381994328391627E-019
766.5	2.0848561184579886E-019
767.5	1.7526898157327611E-019
768.5	1.4302612567052359E-019
769.5	1.1576060047058629E-019
770.5	9.4111163976825617E-020
771.5	7.7335960235191478E-020
772.5	6.4397611457371411E-020
773.5	5.4365950073483722E-020
774.5	4.6510546743396470E-020
775.5	4.0286236844850459E-020
776.5	3.5293404213914696E-020
777.5	3.1239929171840751E-020
778.5	2.7911243242965949E-020
779.5	2.5148385004320272E-020
780.5	2.2832365950944668E-020
781.5	2.0873132429552343E-020
782.5	1.9201769009228993E-020
783.5	1.7764961401500795E-020
784.5	1.6521032237362358E-020
785.5	1.5437076117209805E-020
786.5	1.4486868334119845E-020
787.5	1.3649322801424989E-020
788.5	1.2907343508010178E-020
789.5	1.2246960691910527E-020
790.5	1.1656675013293898E-020
791.5	1.1126955135175485E-020
792.5	1.0649849501894010E-020
793.5	1.0218683891222257E-020
794.5	9.8278239469997267E-021
795.5	9.4724873467122924E-021
796.5	9.1485941818301150E-021
797.5	8.8526469789537068E-021
798.5	8.5816338779345866E-021
799.5	8.3329500254123457E-021
800.5	8.1043333903033092E-021
801.5	7.8938120689116103E-021
802.5	7.6996607979382348E-021
803.5	7.5203648886434657E-021
804.5	7.3545901745245619E-021
805.5	7.2011578570961898E-021
806.5	7.0590233610065567E-021
807.5	6.9272584865447397E-021
808.5	6.8050362863298926E-021
809.5	6.6916182024183253E-021
810.5	6.5863430868548008E-021
811.5	6.4886177978659085E-021
812.5	6.3979091192885744E-021
813.5	6.3137367953960350E-021
814.5	6.2356675093026577E-021
815.5	6.1633096623638057E-021
816.5	6.0963088358138623E-021
817.5	6.0343438353824919E-021
818.5	5.9771232356452334E-021
819.5	5.9243823540699587E-021
820.5	5.8758805956484057E-021
821.5	5.8313991180767068E-021
822.5	5.7907387750102007E-021
823.5	5.7537183012395343E-021
824.5	5.7201727089372983E-021
825.5	5.6899518685858422E-021
826.5	5.6629192519627145E-021
827.5	5.6389508177485413E-021
828.5	5.6179340230300630E-021
829.5	5.5997669462781959E-021
830.5	5.5843575093525819E-021
831.5	5.5716227877747698E-021
832.5	5.5614883999665042E-021
833.5	5.5538879674052969E-021
834.5	5.5487626387376344E-021
835.5	5.5460606718370801E-021
836.5	5.5457370686222261E-021
837.5	5.5477532581765880E-021
838.5	5.5520768243549443E-021
839.5	5.5586812746318534E-021
840.5	5.5675458474596308E-021
841.5	5.5786553558652907E-021
842.5	5.5920000654372024E-021
843.5	5.6075756052405982E-021
844.5	5.6253829105633926E-021
845.5	5.6454281967361670E-021
846.5	5.6677229635985716E-021
847.5	5.6922840305042311E-021
848.5	5.7191336020724317E-021
849.5	5.7482993652129043E-021
850.5	5.7798146182745231E-021
851.5	5.8137184335053936E-021
852.5	5.8500558543655562E-021
853.5	5.8888781296106843E-021
854.5	5.9302429864716430E-021
855.5	5.9742149456977739E-021
856.5	6.0208656817190410E-021
857.5	6.0702744317224625E-021
858.5	6.1225284580417570E-021
859.5	6.1777235689372369E-021
860.5	6.2359647036093566E-021
861.5	6.2973665881593398E-021
862.5	6.3620544702024347E-021
863.5	6.4301649409749924E-021
864.5	6.5018468550812573E-021
865.5	6.5772623595293322E-021
866.5	6.6565880454441756E-021
867.5	6.7400162378614989E-021
868.5	6.8277564413503084E-021
869.5	6.9200369619459656E-021
870.5	7.0171067290723105E-021
871.5	7.1192373448806257E-021
872.5	7.2267253928418537E-021
873.5	7.3398950426277652E-021
874.5	7.4591009944657517E-021
875.5	7.5847318134457284E-021
876.5	7.7172137129348893E-021
877.5	7.8570148566116909E-021
878.5	8.0046502610274372E-021
879.5	8.1606873954936519E-021
880.5	8.3257525940370799E-021
881.5	8.5005384158636506E-021
882.5	8.6858121171079956E-021
883.5	8.8824254287260639E-021
884.5	9.0913258746188896E-021
885.5	9.3135699122410487E-021
886.5	9.5503382373281372E-021
887.5	9.8029536679004989E-021
888.5	1.0072902114140999E-020
889.5	1.0361857254998847E-020
890.5	1.0671709685821650E-020
891.5	1.1004601482332678E-020
892.5	1.1362967355883898E-020
893.5	1.1749583867767717E-020
894.5	1.2167628546004858E-020
895.5	1.2620751232703630E-020
896.5	1.3113160619331762E-020
897.5	1.3649729749450679E-020
898.5	1.4236125350038105E-020
899.5	1.4878967285267390E-020
900.5	1.5586026338411656E-020
901.5	1.6366471097982586E-020
902.5	1.7231178207534342E-020
903.5	1.8193124997661918E-020
904.5	1.9267890075952067E-020
905.5	2.0474296564127179E-020
906.5	2.1835245450641440E-020
907.5	2.3378804607110073E-020
908.5	2.5139644826248040E-020
909.5	2.7160951401528213E-020
910.5	2.9496993709813069E-020
911.5	3.2216614090404670E-020
912.5	3.5408013069061586E-020
913.5	3.9185378121536231E-020
914.5	4.3698151881507355E-020
915.5	4.9144092845635372E-020
916.5	5.5787773088000744E-020
917.5	6.3986767868928955E-020
918.5	7.4228346338194227E-020
919.5	8.7179290055087514E-020
920.5	1.0374839908490027E-019
921.5	1.2514916744332752E-019
922.5	1.5291306787267268E-019
923.5	1.8870625750159773E-019
924.5	2.3359271714957012E-019
925.5	2.8612377700745261E-019
926.5	3.3903323719587243E-019
927.5	3.7728388709489093E-019
928.5	3.8446915670966150E-019
929.5	3.5701409512083414E-019
930.5	3.0794712445348793E-019
931.5	2.5425187541669600E-019
932.5	2.0626924328341456E-019
933.5	1.6727520704878339E-019
934.5	1.3686945625272271E-019
935.5	1.1348390641587818E-019
936.5	9.5494005619180640E-020
937.5	8.1558876767962763E-020
938.5	7.0658362508061039E-020
939.5	6.2040161626363047E-020
940.5	5.5154551480762899E-020
941.5	4.9599231528582387E-020
942.5	4.5077781097380789E-020
943.5	4.1369746475814312E-020
944.5	3.8309462324949597E-020
945.5	3.5771110340726202E-020
946.5	3.3658143712742551E-020
947.5	3.1895750164800668E-020
948.5	3.0425433583689506E-020
949.5	2.9201081390661893E-020
950.5	2.8186082239704210E-020
951.5	2.7351193105036960E-020
952.5	2.6672946323882137E-020
953.5	2.6132449646705319E-020
954.5	2.5714475285990076E-020
955.5	2.5406763693008626E-020
956.5	2.5199488569437716E-020
957.5	2.5084844273681356E-020
958.5	2.5056727217526556E-020
959.5	2.5110490358050475E-020
960.5	2.5242755353139417E-020
961.5	2.5451270972803850E-020
962.5	2.5734809364264164E-020
963.5	2.6093094053155500E-020
964.5	2.6526755337812948E-020
965.5	2.7037310152264178E-020
966.5	2.7627164650878789E-020
967.5	2.8299638792065781E-020
968.5	2.9059013141746247E-020
969.5	2.9910599041804141E-020
970.5	3.0860834252884427E-020
971.5	3.1917407244840473E-020
972.5	3.3089414538667523E-020
973.5	3.4387556980339696E-020
974.5	3.5824382648794887E-020
975.5	3.7414586395596762E-020
976.5	3.9175378952340112E-020
977.5	4.1126942352439992E-020
978.5	4.3292993408993847E-020
979.5	4.5701483601344346E-020
980.5	4.8385472551346945E-020
981.5	5.1384224162658857E-020
982.5	5.4744590654342412E-020
983.5	5.8522771864612764E-020
984.5	6.2786567817129240E-020
985.5	6.7618285250700449E-020
986.5	7.3118518928047357E-020
987.5	7.9411113920387327E-020
988.5	8.6649737410668265E-020
989.5	9.5026665359496860E-020
990.5	1.0478464682092144E-019
991.5	1.1623308584106466E-019
992.5	1.2977033523489235E-019
993.5	1.4591471025060385E-019
994.5	1.6534801269038192E-019
995.5	1.8897702983338676E-019
996.5	2.1802069910914414E-019
997.5	2.5413315586421144E-019
998.5	2.9957436770251833E-019
999.5	3.5743587159373230E-019
1000.5	4.3190536049165716E-019
1001.5	5.2847230436600076E-019
1002.5	6.5374315913257123E-019
1003.5	8.1396336602269899E-019
1004.5	1.0102937860055087E-018
1005.5	1.2283513257337595E-018
1006.5	1.4246483070657775E-018
1007.5	1.5299422220682194E-018
1008.5	1.4940776058849735E-018
1009.5	1.3352264438238587E-018
1010.5	1.1207736802853192E-018
1011.5	9.1012022796811140E-019
1012.5	7.3109726889447958E-019
1013.5	5.8875244630541026E-019
1014.5	4.7852547457137597E-019
1015.5	3.9366552143484268E-019
1016.5	3.2804128724362690E-019
1017.5	2.7681568410113101E-019
1018.5	2.3637236750137944E-019
1019.5	2.0405951817031112E-019
1020.5	1.7793925017462083E-019
1021.5	1.5658910061705850E-019
1022.5	1.3895618117463742E-019
1023.5	1.2425316807206899E-019
1024.5	1.1188485552385601E-019
1025.5	1.0139628953492218E-019
1026.5	9.2435949859802250E-020
1027.5	8.4729405684575123E-020
1028.5	7.8060288827588859E-020
1029.5	7.2256414542809151E-020
1030.5	6.7179554394757596E-020
1031.5	6.2717824442749983E-020
1032.5	5.8779964458315015E-020
1033.5	5.5290997784820891E-020
1034.5	5.2188908861121915E-020
1035.5	4.9422077853075722E-020
1036.5	4.6947283618753085E-020
1037.5	4.4728136991998697E-020
1038.5	4.2733842584828756E-020
1039.5	4.0938213378601821E-020
1040.5	3.9318881303025107E-020
1041.5	3.7856660862912237E-020
1042.5	3.6535033105364291E-020
1043.5	3.5339724834067228E-020
1044.5	3.4258363685988183E-020
1045.5	3.3280193997089825E-020
1046.5	3.2395841662695524E-020
1047.5	3.1597118708916329E-020
1048.5	3.0876860226637365E-020
1049.5	3.0228787820367314E-020
1050.5	2.9647394895359008E-020
1051.5	2.9127850025691149E-020
1052.5	2.8665915371832719E-020
1053.5	2.8257877692634260E-020
1054.5	2.7900489957138080E-020
1055.5	2.7590921931620015E-020
1056.5	2.7326718416509150E-020
1057.5	2.7105764051481236E-020
1058.5	2.6926253806933144E-020
1059.5	2.6786668445523435E-020
1060.5	2.6685754375882882E-020
1061.5	2.6622507437861758E-020
1062.5	2.6596160259585309E-020
1063.5	2.6606172915095792E-020
1064.5	2.6652226690818723E-020
1065.5	2.6734220842417991E-020
1066.5	2.6852272293431663E-020
1067.5	2.7006718295891945E-020
1068.5	2.7198122143385482E-020
1069.5	2.7427282101263787E-020
1070.5	2.7695243799753684E-020
1071.5	2.8003316426716607E-020
1072.5	2.8353093161487878E-020
1073.5	2.8746476414097747E-020
1074.5	2.9185708580793177E-020
1075.5	2.9673409204111406E-020
1076.5	3.0212619642663619E-020
1077.5	3.0806856623634396E-020
1078.5	3.1460176384519678E-020
1079.5	3.2177251529034801E-020
1080.5	3.2963463250705609E-020
1081.5	3.3825012249888567E-020
1082.5	3.4769052530489302E-020
1083.5	3.5803853371401528E-020
1084.5	3.6938996205707813E-020
1085.5	3.8185615018331287E-020
1086.5	3.9556691341492444E-020
1087.5	4.1067418196264381E-020
1088.5	4.2735651689213299E-020
1089.5	4.4582474834826569E-020
1090.5	4.6632906116506627E-020
1091.5	4.8916796148251541E-020
1092.5	5.1469970745900412E-020
1093.5	5.4335699488255541E-020
1094.5	5.7566597971680023E-020
1095.5	6.1227113162919428E-020
1096.5	6.5396800065123219E-020
1097.5	7.0174682586847125E-020
1098.5	7.5685114401678728E-020
1099.5	8.2085735187477501E-020
1100.5	8.9578381348927466E-020
1101.5	9.8424197955368369E-020
1102.5	1.0896476526463946E-019
1103.5	1.2165186699927673E-019
1104.5	1.3708964771790426E-019
1105.5	1.5609429891346557E-019
1106.5	1.7977768154972307E-019
1107.5	2.0966089210533948E-019
1108.5	2.4781683388536786E-019
1109.5	2.9701345041109502E-019
1110.5	3.6074516134635036E-019
1111.5	4.4281817431108994E-019
1112.5	5.4567790501180834E-019
1113.5	6.6606504110481312E-019
1114.5	7.8748181403661868E-019
1115.5	8.7568379265120440E-019
1116.5	8.9316787878980650E-019
1117.5	8.3157882235273212E-019
1118.5	7.2052708679553289E-019
1119.5	5.9881613670353381E-019
1120.5	4.9014467132809928E-019
1121.5	4.0205728597049509E-019
1122.5	3.3367263865177071E-019
1123.5	2.8142616149689062E-019
1124.5	2.4161889180379501E-019
1125.5	2.1119944871532145E-019
1126.5	1.8785070678289753E-019
1127.5	1.6986991948229463E-019
1128.5	1.5602013464693552E-019
1129.5	1.4540470809076505E-019
1130.5	1.3737302725772500E-019
1131.5	1.3145297771698215E-019
1132.5	1.2730359373027430E-019
1133.5	1.2468225243040582E-019
1134.5	1.2342222155148063E-019
1135.5	1.2341764563385577E-019
1136.5	1.2461403055238740E-019
1137.5	1.2700300505165147E-019
1138.5	1.3062067836462343E-019
1139.5	1.3554934861544346E-019
1140.5	1.4192271195967787E-019
1141.5	1.4993513720835437E-019
1142.5	1.5985606815496140E-019
1143.5	1.7205127059478294E-019
1144.5	1.8701354558328808E-019
1145.5	2.0540679245303476E-019
1146.5	2.2812901242856438E-019
1147.5	2.5640192991157723E-019
1148.5	2.9189672662782507E-019
1149.5	3.3690446248764614E-019
1150.5	3.9454835788759406E-019
1151.5	4.6899127763520874E-019
1152.5	5.6545870427281646E-019
1153.5	6.8955027832045104E-019
1154.5	8.4458059738403394E-019
1155.5	1.0248348538501856E-018
1156.5	1.2042959454497935E-018
1157.5	1.3310913135894220E-018
1158.5	1.3514008527810623E-018
1159.5	1.2571686107663389E-018
1160.5	1.0947129727024487E-018
1161.5	9.2053041365994080E-019
1162.5	7.6781804164812396E-019
1163.5	6.4665694975166605E-019
1164.5	5.5550653546892219E-019
1165.5	4.8932770903886145E-019
1166.5	4.4311570103938335E-019
1167.5	4.1297858250085523E-019
1168.5	3.9627780072910768E-019
1169.5	3.9151322346044220E-019
1170.5	3.9820353838266416E-019
1171.5	4.1683990160381827E-019
1172.5	4.4892611491734318E-019
1173.5	4.9707802219750596E-019
1174.5	5.6507469200583965E-019
1175.5	6.5754026515589082E-019
1176.5	7.7843413016422094E-019
1177.5	9.2670290464807621E-019
1178.5	1.0874864682258168E-018
1179.5	1.2229022210546470E-018
1180.5	1.2804508264734072E-018
1181.5	1.2318887547186996E-018
1182.5	1.1020059092115649E-018
1183.5	9.4306807052559285E-019
1184.5	7.9458607275685949E-019
1185.5	6.7275060952361285E-019
1186.5	5.7915037228479211E-019
1187.5	5.0984752972388515E-019
1188.5	4.5999254490736299E-019
1189.5	4.2544870313255860E-019
1190.5	4.0312586984318336E-019
1191.5	3.9089196974705614E-019
1192.5	3.8740135690861939E-019
1193.5	3.9194992421377843E-019
1194.5	4.0438418634247446E-019
1195.5	4.2506732898355448E-019
1196.5	4.5490201996459258E-019
1197.5	4.9541381617663520E-019
1198.5	5.4890547720702532E-019
1199.5	6.1869902752875145E-019
1200.5	7.0948469655945459E-019
1201.5	8.2778097489523563E-019
1202.5	9.8244032099181949E-019
1203.5	1.1849099178493345E-018
1204.5	1.4483400409449773E-018
1205.5	1.7832196371206915E-018
1206.5	2.1850362102028964E-018
1207.5	2.6102369785485260E-018
1208.5	2.9538437487535557E-018
1209.5	3.0790708964658765E-018
1210.5	2.9238809101780921E-018
1211.5	2.5651035345591648E-018
1212.5	2.1403272963732679E-018
1213.5	1.7472089781680257E-018
1214.5	1.4231977959044287E-018
1215.5	1.1700461590789966E-018
1216.5	9.7657795592053957E-019
1217.5	8.2980067034528569E-019
1218.5	7.1867174828667028E-019
1219.5	6.3477811910658405E-019
1220.5	5.7202898011092302E-019
1221.5	5.2616485004730059E-019
1222.5	4.9433500811906592E-019
1223.5	4.7479859321015782E-019
1224.5	4.6674592406798284E-019
1225.5	4.7022518646743831E-019
1226.5	4.8615952527891308E-019
1227.5	5.1643147047674507E-019
1228.5	5.6396992066852735E-019
1229.5	6.3264303684054268E-019
1230.5	7.2642309986296817E-019
1231.5	8.4662881340921870E-019
1232.5	9.8552416724093830E-019
1233.5	1.1170758090296605E-018
1234.5	1.1962532013819990E-018
1235.5	1.1850881537322268E-018
1236.5	1.0886749248239240E-018
1237.5	9.4977355988977602E-019
1238.5	8.1061868536071926E-019
1239.5	6.9286907350153832E-019
1240.5	6.0167567544821659E-019
1241.5	5.3479359277313457E-019
1242.5	4.8813500012864238E-019
1243.5	4.5800189659026501E-019
1244.5	4.4170784516442770E-019
1245.5	4.3762635984349835E-019
1246.5	4.4510831913821534E-019
1247.5	4.6442800087047567E-019
1248.5	4.9681075279597137E-019
1249.5	5.4456101856691949E-019
1250.5	6.1129456944629836E-019
1251.5	7.0224684225988028E-019
1252.5	8.2452325574479224E-019
1253.5	9.8684987259477979E-019
1254.5	1.1976237670418650E-018
1255.5	1.4586480353420160E-018
1256.5	1.7511211055459850E-018
1257.5	2.0170276126391762E-018
1258.5	2.1623674509166602E-018
1259.5	2.1166828942213072E-018
1260.5	1.9017253014795617E-018
1261.5	1.6084855136894539E-018
1262.5	1.3190270951500818E-018
1263.5	1.0725027499376344E-018
1264.5	8.7643028356994970E-019
1265.5	7.2480265393952433E-019
1266.5	6.0844237391737247E-019
1267.5	5.1896640229856797E-019
1268.5	4.4975939754007874E-019
1269.5	3.9589085250971159E-019
1270.5	3.5377042063500764E-019
1271.5	3.2080788693033585E-019
1272.5	2.9514467882493247E-019
1273.5	2.7545907080405785E-019
1274.5	2.6083108818605245E-019
1275.5	2.5065253948047987E-019
1276.5	2.4457108021225539E-019
1277.5	2.4246113616347287E-019
1278.5	2.4441803461017179E-019
1279.5	2.5077481753171357E-019
1280.5	2.6214412600736186E-019
1281.5	2.7949023002431512E-019
1282.5	3.0423790660181865E-019
1283.5	3.3842223739630917E-019
1284.5	3.8486668585500238E-019
1285.5	4.4731896267056144E-019
1286.5	5.3030854901152126E-019
1287.5	6.3808605005142802E-019
1288.5	7.7126991769478515E-019
1289.5	9.1948366255721867E-019
1290.5	1.0519782388076267E-018
1291.5	1.1204467862821687E-018
1292.5	1.0907472385557989E-018
1293.5	9.7654015253273936E-019
1294.5	8.2491434350795492E-019
1295.5	6.7673313215198576E-019
1296.5	5.5089108270942889E-019
1297.5	4.5065877520948538E-019
1298.5	3.7278358414478004E-019
1299.5	3.1255895156799909E-019
1300.5	2.6573063700892363E-019
1301.5	2.2894728266038399E-019
1302.5	1.9970383221440050E-019
1303.5	1.7616258755554318E-019
1304.5	1.5697953831425214E-019
1305.5	1.4116711371831950E-019
1306.5	1.2799343144638213E-019
1307.5	1.1691046471635286E-019
1308.5	1.0750331317180858E-019
1309.5	9.9454369887171976E-020
1310.5	9.2517875689640836E-020
1311.5	8.6501704771624380E-020
1312.5	8.1254204326246497E-020
1313.5	7.6654591262078017E-020
1314.5	7.2605874167416777E-020
1315.5	6.9029585123024809E-020
1316.5	6.5861821541569150E-020
1317.5	6.3050245820125470E-020
1318.5	6.0551792378253966E-020
1319.5	5.8330902428106201E-020
1320.5	5.6358156480613134E-020
1321.5	5.4609209767625405E-020
1322.5	5.3063960928041747E-020
1323.5	5.1705902506286086E-020
1324.5	5.0521615127511808E-020
1325.5	4.9500377088252789E-020
1326.5	4.8633868544886475E-020
1327.5	4.7915955214576592E-020
1328.5	4.7342541046899386E-020
1329.5	4.6911483070374906E-020
1330.5	4.6622564873041249E-020
1331.5	4.6477528196266166E-020
1332.5	4.6480165140152406E-020
1333.5	4.6636476733936680E-020
1334.5	4.6954907381051790E-020
1335.5	4.7446669270032704E-020
1336.5	4.8126176670746144E-020
1337.5	4.9011617683225225E-020
1338.5	5.0125701274717288E-020
1339.5	5.1496631472364604E-020
1340.5	5.3159380029119708E-020
1341.5	5.5157356172442074E-020
1342.5	5.7544610760070260E-020
1343.5	6.0388767633557770E-020
1344.5	6.3774955143946749E-020
1345.5	6.7811127642696886E-020
1346.5	7.2635337925627528E-020
1347.5	7.8425773189442353E-020
1348.5	8.5414735771168378E-020
1349.5	9.3908283672991171E-020
1350.5	1.0431399455737572E-019
1351.5	1.1718029210308513E-019
1352.5	1.3325181412652531E-019
1353.5	1.5354567107276533E-019
1354.5	1.7945069134281581E-019
1355.5	2.1283866493977714E-019
1356.5	2.5613372987331416E-019
1357.5	3.1216689330344198E-019
1358.5	3.8336314959592807E-019
1359.5	4.6934649434782269E-019
1360.5	5.6205169597693546E-019
1361.5	6.4052494913484511E-019
1362.5	6.7543643032478247E-019
1363.5	6.5073058777539233E-019
1364.5	5.8006800453968046E-019
1365.5	4.9284270320117647E-019
1366.5	4.1152333184962201E-019
1367.5	3.4552899590294926E-019
1368.5	2.9608431877451640E-019
1369.5	2.6136561912962801E-019
1370.5	2.3915789085737194E-019
1371.5	2.2783055324701948E-019
1372.5	2.2657678318042529E-019
1373.5	2.3535899827750035E-019
1374.5	2.5460985548581911E-019
1375.5	2.8441158789864559E-019
1376.5	3.2260583753897031E-019
1377.5	3.6174355205825980E-019
1378.5	3.8767044389145270E-019
1379.5	3.8602731850618448E-019
1380.5	3.5482399588440896E-019
1381.5	3.0634065106178263E-019
1382.5	2.5530214547763288E-019
1383.5	2.1020927843683565E-019
1384.5	1.7351175279661870E-019
1385.5	1.4464425978224594E-019
1386.5	1.2213789371246369E-019
1387.5	1.0452604104668221E-019
1388.5	9.0610174587481290E-020
1389.5	7.9479791402460790E-020
1390.5	7.0461805265037478E-020
1391.5	6.3062048662968701E-020
1392.5	5.6916606411485846E-020
1393.5	5.1755337306584228E-020
1394.5	4.7375625420907130E-020
1395.5	4.3623769920666748E-020
1396.5	4.0381821083364844E-020
1397.5	3.7558230163321420E-020
1398.5	3.5081157904101298E-020
1399.5	3.2893640977348199E-020
1400.5	3.0950064936108514E-020
1401.5	2.9213563590862092E-020
1402.5	2.7654081475610745E-020
1403.5	2.6246915613999149E-020
1404.5	2.4971607200584232E-020
1405.5	2.3811091266333755E-020
1406.5	2.2751038386397838E-020
1407.5	2.1779340678709158E-020
1408.5	2.0885707189543510E-020
1409.5	2.0061342919354744E-020
1410.5	1.9298692328481597E-020
1411.5	1.8591232941854697E-020
1412.5	1.7933308170452972E-020
1413.5	1.7319991049868549E-020
1414.5	1.6746972518303995E-020
1415.5	1.6210469297866045E-020
1416.5	1.5707147532380377E-020
1417.5	1.5234059164136387E-020
1418.5	1.4788588667503650E-020
1419.5	1.4368408247716140E-020
1420.5	1.3971439993877480E-020
1421.5	1.3595823772708767E-020
1422.5	1.3239889883323374E-020
1423.5	1.2902135678050146E-020
1424.5	1.2581205501108056E-020
1425.5	1.2275873414165477E-020
1426.5	1.1985028271912002E-020
1427.5	1.1707660786657038E-020
1428.5	1.1442852282452682E-020
1429.5	1.1189764889272190E-020
1430.5	1.0947632968665326E-020
1431.5	1.0715755595865603E-020
1432.5	1.0493489950966684E-020
1433.5	1.0280245494644168E-020
1434.5	1.0075478822870990E-020
1435.5	9.8786891108768094E-021
1436.5	9.6894140698080461E-021
1437.5	9.5072263506183325E-021
1438.5	9.3317303390335010E-021
1439.5	9.1625592932935014E-021
1440.5	8.9993727830237968E-021
1441.5	8.8418543932321860E-021
1442.5	8.6897096622293852E-021
1443.5	8.5426642263697728E-021
1444.5	8.4004621480140929E-021
1445.5	8.2628644061226626E-021
1446.5	8.1296475314723405E-021
1447.5	8.0006023707180890E-021
1448.5	7.8755329654438652E-021
1449.5	7.7542555340130507E-021
1450.5	7.6365975454735373E-021
1451.5	7.5223968760285186E-021
1452.5	7.4115010396783534E-021
1453.5	7.3037664855936545E-021
1454.5	7.1990579556151848E-021
1455.5	7.0972478960076789E-021
1456.5	6.9982159182369968E-021
1457.5	6.9018483041048708E-021
1458.5	6.8080375510727708E-021
1459.5	6.7166819540454155E-021
1460.5	6.6276852202722105E-021
1461.5	6.5409561143682395E-021
1462.5	6.4564081307607321E-021
1463.5	6.3739591911371504E-021
1464.5	6.2935313647113070E-021
1465.5	6.2150506093377977E-021
1466.5	6.1384465316958758E-021
1467.5	6.0636521649341565E-021
1468.5	5.9906037623198878E-021
1469.5	5.9192406055728529E-021
1470.5	5.8495048266862065E-021
1471.5	5.7813412421462433E-021
1472.5	5.7146971985617113E-021
1473.5	5.6495224288019514E-021
1474.5	5.5857689178230709E-021
1475.5	5.5233907774333950E-021
1476.5	5.4623441293145202E-021
1477.5	5.4025869956730453E-021
1478.5	5.3440791969512810E-021
1479.5	5.2867822560734170E-021
1480.5	5.2306593087472947E-021
1481.5	5.1756750193815889E-021
1482.5	5.1217955022141874E-021
1483.5	5.0689882472803792E-021
1484.5	5.0172220508791622E-021
1485.5	4.9664669502232499E-021
1486.5	4.9166941619830372E-021
1487.5	4.8678760244574196E-021
1488.5	4.8199859431250224E-021
1489.5	4.7729983393482296E-021
1490.5	4.7268886020197236E-021
1491.5	4.6816330419570240E-021
1492.5	4.6372088488650257E-021
1493.5	4.5935940506998644E-021
1494.5	4.5507674752795869E-021
1495.5	4.5087087139983852E-021
1496.5	4.4673980875113997E-021
1497.5	4.4268166132666611E-021
1498.5	4.3869459747693852E-021
1499.5	4.3477684924719792E-021
1500.5	4.3092670961904695E-021
1501.5	4.2714252989549430E-021
1502.5	4.2342271722079077E-021
1503.5	4.1976573222703379E-021
1504.5	4.1617008680005343E-021
1505.5	4.1263434195759822E-021
1506.5	4.0915710583329566E-021
1507.5	4.0573703176029690E-021
1508.5	4.0237281644890777E-021
1509.5	3.9906319825287930E-021
1510.5	3.9580695551937261E-021
1511.5	3.9260290501792926E-021
1512.5	3.8944990044407580E-021
1513.5	3.8634683099346304E-021
1514.5	3.8329262000269656E-021
1515.5	3.8028622365325424E-021
1516.5	3.7732662973510428E-021
1517.5	3.7441285646684767E-021
1518.5	3.7154395136939570E-021
1519.5	3.6871899019037965E-021
1520.5	3.6593707587664739E-021
1521.5	3.6319733759236890E-021
1522.5	3.6049892978040864E-021
1523.5	3.5784103126476523E-021
1524.5	3.5522284439200316E-021
1525.5	3.5264359420972393E-021
1526.5	3.5010252768023101E-021
1527.5	3.4759891292765136E-021
1528.5	3.4513203851687256E-021
1529.5	3.4270121276274781E-021
1530.5	3.4030576306810225E-021
1531.5	3.3794503528916499E-021
1532.5	3.3561839312711372E-021
1533.5	3.3332521754450176E-021
1534.5	3.3106490620539733E-021
1535.5	3.2883687293812971E-021
1536.5	3.2664054721959678E-021
1537.5	3.2447537368014197E-021
1538.5	3.2234081162806391E-021
1539.5	3.2023633459286800E-021
1540.5	3.1816142988641715E-021
1541.5	3.1611559818118475E-021
1542.5	3.1409835310484765E-021
1543.5	3.1210922085050392E-021
1544.5	3.1014773980183122E-021
1545.5	3.0821346017253610E-021
1546.5	3.0630594365948210E-021
1547.5	3.0442476310890881E-021
1548.5	3.0256950219518815E-021
1549.5	3.0073975511158903E-021
1550.5	2.9893512627254813E-021
1551.5	2.9715523002696975E-021
1552.5	2.9539969038210017E-021
1553.5	2.9366814073754399E-021
1554.5	2.9196022362901139E-021
1555.5	2.9027559048140404E-021
1556.5	2.8861390137086728E-021
1557.5	2.8697482479545283E-021
1558.5	2.8535803745405351E-021
1559.5	2.8376322403328738E-021
1560.5	2.8219007700202480E-021
1561.5	2.8063829641326306E-021
1562.5	2.7910758971307208E-021
1563.5	2.7759767155634224E-021
1564.5	2.7610826362908129E-021
1565.5	2.7463909447701782E-021
1566.5	2.7318989934027955E-021
1567.5	2.7176041999392612E-021
1568.5	2.7035040459412475E-021
1569.5	2.6895960752976910E-021
1570.5	2.6758778927934797E-021
1571.5	2.6623471627288157E-021
1572.5	2.6490016075874937E-021
1573.5	2.6358390067524327E-021
1574.5	2.6228571952668694E-021
1575.5	2.6100540626396750E-021
1576.5	2.5974275516933518E-021
1577.5	2.5849756574533266E-021
1578.5	2.5726964260771981E-021
1579.5	2.5605879538226931E-021
1580.5	2.5486483860530991E-021
1581.5	2.5368759162790476E-021
1582.5	2.5252687852355242E-021
1583.5	2.5138252799930727E-021
1584.5	2.5025437331021754E-021
1585.5	2.4914225217698702E-021
1586.5	2.4804600670676854E-021
1587.5	2.4696548331700238E-021
1588.5	2.4590053266221742E-021
1589.5	2.4485100956371597E-021
1590.5	2.4381677294206796E-021
1591.5	2.4279768575234186E-021
1592.5	2.4179361492200731E-021
1593.5	2.4080443129144164E-021
1594.5	2.3983000955698290E-021
1595.5	2.3887022821646945E-021
1596.5	2.3792496951721113E-021
1597.5	2.3699411940634270E-021
1598.5	2.3607756748350837E-021
1599.5	2.3517520695583206E-021
1600.5	2.3428693459513074E-021
1601.5	2.3341265069733022E-021
1602.5	2.3255225904404446E-021
1603.5	2.3170566686628319E-021
1604.5	2.3087278481025622E-021
1605.5	2.3005352690524129E-021
1606.5	2.2924781053349008E-021
1607.5	2.2845555640214304E-021
1608.5	2.2767668851713276E-021
1609.5	2.2691113415905219E-021
1610.5	2.2615882386096864E-021
1611.5	2.2541969138816754E-021
1612.5	2.2469367371980999E-021
1613.5	2.2398071103249096E-021
1614.5	2.2328074668568871E-021
1615.5	2.2259372720909531E-021
1616.5	2.2191960229182247E-021
1617.5	2.2125832477347739E-021
1618.5	2.2060985063710720E-021
1619.5	2.1997413900400996E-021
1620.5	2.1935115213041567E-021
1621.5	2.1874085540603892E-021
1622.5	2.1814321735451060E-021
1623.5	2.1755820963569561E-021
1624.5	2.1698580704990636E-021
1625.5	2.1642598754402472E-021
1626.5	2.1587873221954613E-021
1627.5	2.1534402534256206E-021
1628.5	2.1482185435570041E-021
1629.5	2.1431220989204278E-021
1630.5	2.1381508579104392E-021
1631.5	2.1333047911647728E-021
1632.5	2.1285839017643453E-021
1633.5	2.1239882254541080E-021
1634.5	2.1195178308850569E-021
1635.5	2.1151728198777869E-021
1636.5	2.1109533277079368E-021
1637.5	2.1068595234139547E-021
1638.5	2.1028916101276098E-021
1639.5	2.0990498254277085E-021
1640.5	2.0953344417175127E-021
1641.5	2.0917457666263845E-021
1642.5	2.0882841434362050E-021
1643.5	2.0849499515331587E-021
1644.5	2.0817436068854997E-021
1645.5	2.0786655625479615E-021
1646.5	2.0757163091934912E-021
1647.5	2.0728963756730490E-021
1648.5	2.0702063296042318E-021
1649.5	2.0676467779895369E-021
1650.5	2.0652183678651011E-021
1651.5	2.0629217869808392E-021
1652.5	2.0607577645128859E-021
1653.5	2.0587270718093614E-021
1654.5	2.0568305231704747E-021
1655.5	2.0550689766640713E-021
1656.5	2.0534433349777562E-021
1657.5	2.0519545463088041E-021
1658.5	2.0506036052931060E-021
1659.5	2.0493915539744794E-021
1660.5	2.0483194828157283E-021
1661.5	2.0473885317529054E-021
1662.5	2.0465998912942988E-021
1663.5	2.0459548036657474E-021
1664.5	2.0454545640039542E-021
1665.5	2.0451005215995670E-021
1666.5	2.0448940811918562E-021
1667.5	2.0448367043169330E-021
1668.5	2.0449299107115345E-021
1669.5	2.0451752797744987E-021
1670.5	2.0455744520881616E-021
1671.5	2.0461291310020165E-021
1672.5	2.0468410842810890E-021
1673.5	2.0477121458216058E-021
1674.5	2.0487442174366525E-021
1675.5	2.0499392707146622E-021
1676.5	2.0512993489537098E-021
1677.5	2.0528265691747301E-021
1678.5	2.0545231242169483E-021
1679.5	2.0563912849189667E-021
1680.5	2.0584334023891097E-021
1681.5	2.0606519103688518E-021
1682.5	2.0630493276933020E-021
1683.5	2.0656282608529431E-021
1684.5	2.0683914066610478E-021
1685.5	2.0713415550313933E-021
1686.5	2.0744815918711567E-021
1687.5	2.0778145020941222E-021
1688.5	2.0813433727595920E-021
1689.5	2.0850713963426770E-021
1690.5	2.0890018741419434E-021
1691.5	2.0931382198307139E-021
1692.5	2.0974839631586431E-021
1693.5	2.1020427538105427E-021
1694.5	2.1068183654298222E-021
1695.5	2.1118146998142923E-021
1696.5	2.1170357912924934E-021
1697.5	2.1224858112891872E-021
1698.5	2.1281690730890770E-021
1699.5	2.1340900368083787E-021
1700.5	2.1402533145843375E-021
1701.5	2.1466636759934048E-021
1702.5	2.1533260537093557E-021
1703.5	2.1602455494132705E-021
1704.5	2.1674274399680021E-021
1705.5	2.1748771838704449E-021
1706.5	2.1826004279956982E-021
1707.5	2.1906030146480465E-021
1708.5	2.1988909889345214E-021
1709.5	2.2074706064777625E-021
1710.5	2.2163483414858506E-021
1711.5	2.2255308951978667E-021
1712.5	2.2350252047250289E-021
1713.5	2.2448384523084572E-021
1714.5	2.2549780750159079E-021
1715.5	2.2654517749011429E-021
1716.5	2.2762675296511013E-021
1717.5	2.2874336037475452E-021
1718.5	2.2989585601715543E-021
1719.5	2.3108512726809791E-021
1720.5	2.3231209386929012E-021
1721.5	2.3357770928051399E-021
1722.5	2.3488296209930730E-021
1723.5	2.3622887755203166E-021
1724.5	2.3761651906043547E-021
1725.5	2.3904698988808671E-021
1726.5	2.4052143487133899E-021
1727.5	2.4204104223980311E-021
1728.5	2.4360704553162831E-021
1729.5	2.4522072560925390E-021
1730.5	2.4688341278167512E-021
1731.5	2.4859648903968098E-021
1732.5	2.5036139041096240E-021
1733.5	2.5217960944247256E-021
1734.5	2.5405269781793037E-021
1735.5	2.5598226911891842E-021
1736.5	2.5797000173862325E-021
1737.5	2.6001764195791285E-021
1738.5	2.6212700719414652E-021
1739.5	2.6429998943386405E-021
1740.5	2.6653855886132040E-021
1741.5	2.6884476769571230E-021
1742.5	2.7122075425090281E-021
1743.5	2.7366874723247979E-021
1744.5	2.7619107028811528E-021
1745.5	2.7879014682840113E-021
1746.5	2.8146850513666578E-021
1747.5	2.8422878378770902E-021
1748.5	2.8707373739695286E-021
1749.5	2.9000624272320340E-021
1750.5	2.9302930515006882E-021
1751.5	2.9614606557308700E-021
1752.5	2.9935980772181290E-021
1753.5	3.0267396594850713E-021
1754.5	3.0609213351768142E-021
1755.5	3.0961807143360636E-021
1756.5	3.1325571784601250E-021
1757.5	3.1700919807762614E-021
1758.5	3.2088283532092244E-021
1759.5	3.2488116205557777E-021
1760.5	3.2900893224259535E-021
1761.5	3.3327113435602046E-021
1762.5	3.3767300531857904E-021
1763.5	3.4222004541354612E-021
1764.5	3.4691803425171182E-021
1765.5	3.5177304787955391E-021
1766.5	3.5679147712270806E-021
1767.5	3.6198004726763087E-021
1768.5	3.6734583919410057E-021
1769.5	3.7289631208196015E-021
1770.5	3.7863932782744030E-021
1771.5	3.8458317731761951E-021
1772.5	3.9073660872624650E-021
1773.5	3.9710885801045189E-021
1774.5	4.0370968180598774E-021
1775.5	4.1054939293882286E-021
1776.5	4.1763889879339985E-021
1777.5	4.2498974280296196E-021
1778.5	4.3261414935539368E-021
1779.5	4.4052507243938846E-021
1780.5	4.4873624839088451E-021
1781.5	4.5726225313911749E-021
1782.5	4.6611856439587856E-021
1783.5	4.7532162928133078E-021
1784.5	4.8488893793575509E-021
1785.5	4.9483910372978921E-021
1786.5	5.0519195075705927E-021
1787.5	5.1596860937380261E-021
1788.5	5.2719162064146928E-021
1789.5	5.3888505063197956E-021
1790.5	5.5107461567310985E-021
1791.5	5.6378781974556125E-021
1792.5	5.7705410539610646E-021
1793.5	5.9090501970574188E-021
1794.5	6.0537439705145266E-021
1795.5	6.2049856062900551E-021
1796.5	6.3631654496693176E-021
1797.5	6.5287034196407442E-021
1798.5	6.7020517333144546E-021
1799.5	6.8836979272146057E-021
1800.5	7.0741682129324120E-021
1801.5	7.2740312100271612E-021
1802.5	7.4839021053395407E-021
1803.5	7.7044472951940867E-021
1804.5	7.9363895755063388E-021
1805.5	8.1805139548045712E-021
1806.5	8.4376741769030418E-021
1807.5	8.7088000537587493E-021
1808.5	8.9949057253143858E-021
1809.5	9.2970989823724164E-021
1810.5	9.6165918113656480E-021
1811.5	9.9547123470318260E-021
1812.5	1.0312918451378637E-020
1813.5	1.0692813176070454E-020
1814.5	1.1096162411879438E-020
1815.5	1.1524915084861950E-020
1816.5	1.1981226326621519E-020
1817.5	1.2467484128127718E-020
1818.5	1.2986340086508640E-020
1819.5	1.3540744976363400E-020
1820.5	1.4133990026962764E-020
1821.5	1.4769754971254451E-020
1822.5	1.5452164160884125E-020
1823.5	1.6185852325104787E-020
1824.5	1.6976041905528307E-020
1825.5	1.7828634342775050E-020
1826.5	1.8750318250865471E-020
1827.5	1.9748698124475948E-020
1828.5	2.0832448127732947E-020
1829.5	2.2011496670753287E-020
1830.5	2.3297248971765744E-020
1831.5	2.4702856736586219E-020
1832.5	2.6243546610658226E-020
1833.5	2.7937022373460694E-020
1834.5	2.9803960229138718E-020
1835.5	3.1868622387803396E-020
1836.5	3.4159621971669059E-020
1837.5	3.6710882885834740E-020
1838.5	3.9562852757623361E-020
1839.5	4.2764046940725564E-020
1840.5	4.6373029175192683E-020
1841.5	5.0460973113487967E-020
1842.5	5.5115003456429127E-020
1843.5	6.0442593140481789E-020
1844.5	6.6577404689077679E-020
1845.5	7.3687125661577296E-020
1846.5	8.1984084310235539E-020
1847.5	9.1739778081861702E-020
1848.5	1.0330495705910356E-019
1849.5	1.1713765061027657E-019
1850.5	1.3384260276571210E-019
1851.5	1.5422708282353022E-019
1852.5	1.7937996061236699E-019
1853.5	2.1078288199807000E-019
1854.5	2.5046265679107906E-019
1855.5	3.0118707283343185E-019
1856.5	3.6667627382644113E-019
1857.5	4.5170598564947491E-019
1858.5	5.6171781945423868E-019
1859.5	7.0095831895422641E-019
1860.5	8.6727068819170444E-019
1861.5	1.0420827534951135E-018
1862.5	1.1814678142038868E-018
1863.5	1.2293404072865550E-018
1864.5	1.1617817801212580E-018
1865.5	1.0118405199868622E-018
1866.5	8.3607957734530643E-019
1867.5	6.7387100771849285E-019
1868.5	5.3997878612630317E-019
1869.5	4.3481497469184579E-019
1870.5	3.5366434738783517E-019
1871.5	2.9112945708695252E-019
1872.5	2.4261706354089240E-019
1873.5	2.0459075349807423E-019
1874.5	1.7443097682968483E-019
1875.5	1.5022152720632850E-019
1876.5	1.3056082114245248E-019
1877.5	1.1441740274298400E-019
1878.5	1.0102520994528098E-019
1879.5	8.9809254297822455E-020
1880.5	8.0333181500690120E-020
1881.5	7.2262189334477425E-020
1882.5	6.5336638215552380E-020
1883.5	5.9353110132209987E-020
1884.5	5.4150682366590901E-020
1885.5	4.9600879864615962E-020
1886.5	4.5600245708471528E-020
1887.5	4.2064792646259645E-020
1888.5	3.8925819283095610E-020
1889.5	3.6126725897401106E-020
1890.5	3.3620569444963748E-020
1891.5	3.1368170201728724E-020
1892.5	2.9336633735784864E-020
1893.5	2.7498188243553125E-020
1894.5	2.5829263295979770E-020
1895.5	2.4309754820240102E-020
1896.5	2.2922434818274261E-020
1897.5	2.1652474365843465E-020
1898.5	2.0487055869673453E-020
1899.5	1.9415056106048701E-020
1900.5	1.8426785732457736E-020
1901.5	1.7513774119282019E-020
1902.5	1.6668590753662448E-020
1903.5	1.5884696313089724E-020
1904.5	1.5156317931196516E-020
1905.5	1.4478344285183847E-020
1906.5	1.3846236999269376E-020
1907.5	1.3255955538191175E-020
1908.5	1.2703893301707488E-020
1909.5	1.2186823057367349E-020
1910.5	1.1701850189037624E-020
1911.5	1.1246372511449207E-020
1912.5	1.0818045620736028E-020
1913.5	1.0414752928687334E-020
1914.5	1.0034579672841119E-020
1915.5	9.6757903123458114E-021
1916.5	9.3368088159894560E-021
1917.5	9.0162014281004279E-021
1918.5	8.7126615634545823E-021
1919.5	8.4249965364980629E-021
1920.5	8.1521158752018316E-021
1921.5	7.8930210073775797E-021
1922.5	7.6467961386518047E-021
1923.5	7.4126001676034249E-021
1924.5	7.1896595057010352E-021
1925.5	6.9772616883464996E-021
1926.5	6.7747496791261739E-021
1927.5	6.5815167827691855E-021
1928.5	6.3970020937069096E-021
1929.5	6.2206864168430966E-021
1930.5	6.0520886054483103E-021
1931.5	5.8907622682067746E-021
1932.5	5.7362928035533225E-021
1933.5	5.5882947246965151E-021
1934.5	5.4464092432595884E-021
1935.5	5.3103020833912850E-021
1936.5	5.1796615015945436E-021
1937.5	5.0541964904681021E-021
1938.5	4.9336351471189767E-021
1939.5	4.8177231892367062E-021
1940.5	4.7062226037692060E-021
1941.5	4.5989104148443783E-021
1942.5	4.4955775590744692E-021
1943.5	4.3960278576901662E-021
1944.5	4.3000770761026947E-021
1945.5	4.2075520625058402E-021
1946.5	4.1182899580235329E-021
1947.5	4.0321374716978838E-021
1948.5	3.9489502143106641E-021
1949.5	3.8685920856495357E-021
1950.5	3.7909347103787956E-021
1951.5	3.7158569181615844E-021
1952.5	3.6432442641138895E-021
1953.5	3.5729885860566460E-021
1954.5	3.5049875953764603E-021
1955.5	3.4391444986129403E-021
1956.5	3.3753676471654367E-021
1957.5	3.3135702127581173E-021
1958.5	3.2536698865227830E-021
1959.5	3.1955885997568124E-021
1960.5	3.1392522645913770E-021
1961.5	3.0845905329650121E-021
1962.5	3.0315365724415903E-021
1963.5	2.9800268575415632E-021
1964.5	2.9300009753724166E-021
1965.5	2.8814014444500646E-021
1966.5	2.8341735456985919E-021
1967.5	2.7882651647022522E-021
1968.5	2.7436266443621231E-021
1969.5	2.7002106471808881E-021
1970.5	2.6579720264637945E-021
1971.5	2.6168677057824918E-021
1972.5	2.5768565661017551E-021
1973.5	2.5378993400176883E-021
1974.5	2.4999585126001596E-021
1975.5	2.4629982283726198E-021
1976.5	2.4269842039991447E-021
1977.5	2.3918836462822276E-021
1978.5	2.3576651751055147E-021
1979.5	2.3242987509837464E-021
1980.5	2.2917556069079448E-021
1981.5	2.2600081841973714E-021
1982.5	2.2290300720914413E-021
1983.5	2.1987959508345528E-021
1984.5	2.1692815380250203E-021
1985.5	2.1404635380159870E-021
1986.5	2.1123195941716047E-021
1987.5	2.0848282437958815E-021
1988.5	2.0579688755646296E-021
1989.5	2.0317216893029844E-021
1990.5	2.0060676579619602E-021
1991.5	1.9809884916577947E-021
1992.5	1.9564666036472007E-021
1993.5	1.9324850781203753E-021
1994.5	1.9090276397016743E-021
1995.5	1.8860786245552712E-021
1996.5	1.8636229530000467E-021
1997.5	1.8416461035442985E-021
1998.5	1.8201340882568053E-021
1999.5	1.7990734293962299E-021
[truncated: 1,000 more rows]
