# Supplementary material for: Modeling Radiative Efficiency across Fluorinated Molecules: Bridging Chemistry and Climate Policy for Global Warming Potential Estimations
Source: Environ Sci Technol. 2026 Feb 16;60(8):6188–202. doi: 10.1021/acs.est.5c16501 (PMC12961741; doi:10.1021/acs.est.5c16501)
Supplement: Supplementary file 1 [file es5c16501_si_001.zip › Supporting.Information/CFM2025.Table1/HFAldehydes/Heptafluorobutanal/cross-section_4.dat]

0.5	7.8348652736320406E-022
1.5	7.9863118378349059E-022
2.5	8.1462080843156770E-022
3.5	8.3154037681511187E-022
4.5	8.4948776156355823E-022
5.5	8.6857635183461821E-022
6.5	8.8893833287749589E-022
7.5	9.1072882332435884E-022
8.5	9.3413113611031954E-022
9.5	9.5936352402581439E-022
10.5	9.8668790446600867E-022
11.5	1.0164212472101672E-021
12.5	1.0489505796800947E-021
13.5	1.0847529543927973E-021
14.5	1.1244222905851404E-021
15.5	1.1687058319109527E-021
16.5	1.2185541813386533E-021
17.5	1.2751906654436925E-021
18.5	1.3402083917048022E-021
19.5	1.4157070885629944E-021
20.5	1.5044868702027222E-021
21.5	1.6103221075924468E-021
22.5	1.7383432762573619E-021
23.5	1.8955494621275379E-021
24.5	2.0914329170991054E-021
25.5	2.3385462058739896E-021
26.5	2.6523953739245138E-021
27.5	3.0489039968833051E-021
28.5	3.5354051204495038E-021
29.5	4.0889662246086169E-021
30.5	4.6232504827259430E-021
31.5	4.9806739289826814E-021
32.5	5.0173742957404619E-021
33.5	4.7369258023033609E-021
34.5	4.2868074347895252E-021
35.5	3.8232667487676794E-021
36.5	3.4302947867661681E-021
37.5	3.1296743481114994E-021
38.5	2.9140373409758804E-021
39.5	2.7679928418943930E-021
40.5	2.6768005600241400E-021
41.5	2.6287757486154403E-021
42.5	2.6153656339812456E-021
43.5	2.6305921834992886E-021
44.5	2.6704528892185137E-021
45.5	2.7324408890046777E-021
46.5	2.8152016244830331E-021
47.5	2.9183045928858487E-021
48.5	3.0421048162273919E-021
49.5	3.1876742895554181E-021
50.5	3.3567908108454397E-021
51.5	3.5519781555554072E-021
52.5	3.7765974311031485E-021
53.5	4.0349951369772198E-021
54.5	4.3327196858992355E-021
55.5	4.6768257948781994E-021
56.5	5.0762963667427471E-021
57.5	5.5426257966057764E-021
58.5	6.0906292132381266E-021
59.5	6.7395719811026264E-021
60.5	7.5147566553794951E-021
61.5	8.4497643545019046E-021
62.5	9.5896246789701742E-021
63.5	1.0995268728318441E-020
64.5	1.2749641155506533E-020
65.5	1.4965604624746664E-020
66.5	1.7794664131211111E-020
67.5	2.1431964042854685E-020
68.5	2.6103178707070999E-020
69.5	3.1996236183449331E-020
70.5	3.9065060930867805E-020
71.5	4.6641548930012215E-020
72.5	5.3059887917543816E-020
73.5	5.6104586420336484E-020
74.5	5.4740424550196299E-020
75.5	5.0231447952122142E-020
76.5	4.4921696309428782E-020
77.5	4.0563721801662905E-020
78.5	3.7955634608212563E-020
79.5	3.7336798331007034E-020
80.5	3.8741844571402954E-020
81.5	4.2088951586633721E-020
82.5	4.6989543012380844E-020
83.5	5.2326154028706874E-020
84.5	5.6008180644976827E-020
85.5	5.5836739349806060E-020
86.5	5.1350547045947804E-020
87.5	4.4247159357807909E-020
88.5	3.6700218617197240E-020
89.5	3.0007794567517171E-020
90.5	2.4561258909934489E-020
91.5	2.0287565105402626E-020
92.5	1.6970175605314078E-020
93.5	1.4389562912028671E-020
94.5	1.2365391172309917E-020
95.5	1.0760389121962754E-020
96.5	9.4730271428759267E-021
97.5	8.4287895986325335E-021
98.5	7.5728551487943389E-021
99.5	6.8645923814568745E-021
100.5	6.2735933632734834E-021
101.5	5.7768599471934880E-021
102.5	5.3568135900109815E-021
103.5	4.9998825582546137E-021
104.5	4.6954920402966368E-021
105.5	4.4353361445940997E-021
106.5	4.2128484548402612E-021
107.5	4.0228137584287725E-021
108.5	3.8610812801271869E-021
109.5	3.7243518547696455E-021
110.5	3.6100197898927837E-021
111.5	3.5160559459108465E-021
112.5	3.4409226370297326E-021
113.5	3.3835138987594730E-021
114.5	3.3431168680399366E-021
115.5	3.3193917565983492E-021
116.5	3.3123693752782702E-021
117.5	3.3224665584711589E-021
118.5	3.3505213051940925E-021
119.5	3.3978511733027852E-021
120.5	3.4663406547071996E-021
121.5	3.5585662187868966E-021
122.5	3.6779718610035199E-021
123.5	3.8291139500457705E-021
124.5	4.0180028299503396E-021
125.5	4.2525812937013725E-021
126.5	4.5433984532439925E-021
127.5	4.9045637584373929E-021
128.5	5.3551014451094313E-021
129.5	5.9208681202729383E-021
130.5	6.6372290280332883E-021
131.5	7.5526516788910933E-021
132.5	8.7330842116133881E-021
133.5	1.0265922660906601E-020
134.5	1.2259221692457176E-020
135.5	1.4823787457047477E-020
136.5	1.8009702982747557E-020
137.5	2.1653793868019767E-020
138.5	2.5146928843283524E-020
139.5	2.7380387168655872E-020
140.5	2.7344846955410478E-020
141.5	2.5068062119673190E-020
142.5	2.1585530079310271E-020
143.5	1.7990961434385288E-020
144.5	1.4869952102694541E-020
145.5	1.2371849814005343E-020
146.5	1.0441706238229430E-020
147.5	8.9681915981937666E-021
148.5	7.8442000085868210E-021
149.5	6.9835612397167891E-021
150.5	6.3214502655414607E-021
151.5	5.8103501061113357E-021
152.5	5.4157000465666825E-021
153.5	5.1123488008157128E-021
154.5	4.8819221963488610E-021
155.5	4.7109420707834887E-021
156.5	4.5895018033417993E-021
157.5	4.5103379949933812E-021
158.5	4.4681802087523506E-021
159.5	4.4592959226953250E-021
160.5	4.4811738483899585E-021
161.5	4.5323070877183679E-021
162.5	4.6120503257495615E-021
163.5	4.7205341420050244E-021
164.5	4.8586258720110709E-021
165.5	5.0279311988058324E-021
166.5	5.2308344739166098E-021
167.5	5.4705791725561322E-021
168.5	5.7513933117999062E-021
169.5	6.0786685256173547E-021
170.5	6.4592062749625601E-021
171.5	6.9015509848656634E-021
172.5	7.4164385849501233E-021
173.5	8.0174011967277205E-021
174.5	8.7215863439685352E-021
175.5	9.5508747069685219E-021
176.5	1.0533418004229004E-020
177.5	1.1705773718835916E-020
178.5	1.3115893880180920E-020
179.5	1.4827340498179406E-020
180.5	1.6925258481321760E-020
181.5	1.9524831748554945E-020
182.5	2.2783119708076488E-020
183.5	2.6915089577748057E-020
184.5	3.2213604964228601E-020
185.5	3.9069057113646016E-020
186.5	4.7971935070286408E-020
187.5	5.9449233516900240E-020
188.5	7.3816997760845694E-020
189.5	9.0549987784482620E-020
190.5	1.0722064924068938E-019
191.5	1.1895484885126091E-019
192.5	1.2064232177985540E-019
193.5	1.1144157047813650E-019
194.5	9.5670124981332486E-020
195.5	7.8663103520004212E-020
196.5	6.3572019121508100E-020
197.5	5.1351765615477384E-020
198.5	4.1842840612296140E-020
199.5	3.4542497183537623E-020
200.5	2.8940097204520411E-020
201.5	2.4617527262014860E-020
202.5	2.1258527641687101E-020
203.5	1.8631524060394642E-020
204.5	1.6569225443707992E-020
205.5	1.4951672092684812E-020
206.5	1.3693727146486339E-020
207.5	1.2736403187595121E-020
208.5	1.2041189157102155E-020
209.5	1.1586710016253138E-020
210.5	1.1367283256221096E-020
211.5	1.1393113684864952E-020
212.5	1.1691885956873378E-020
213.5	1.2311118401299228E-020
214.5	1.3319145538108211E-020
215.5	1.4798373504663282E-020
216.5	1.6814700601880166E-020
217.5	1.9331843784237217E-020
218.5	2.2044405902377537E-020
219.5	2.4221140533255578E-020
220.5	2.4907114326200915E-020
221.5	2.3662441627645348E-020
222.5	2.1013399446328930E-020
223.5	1.7914180322322170E-020
224.5	1.5044408255702401E-020
225.5	1.2664796907510507E-020
226.5	1.0786813495313337E-020
227.5	9.3313782840308754E-021
228.5	8.2064827197095390E-021
229.5	7.3335027104490222E-021
230.5	6.6518987344511008E-021
231.5	6.1169696883536683E-021
232.5	5.6962641185346077E-021
233.5	5.3663932646390793E-021
234.5	5.1106034086143975E-021
235.5	4.9170429661785862E-021
236.5	4.7775727289907059E-021
237.5	4.6869824133191177E-021
238.5	4.6425142776614495E-021
239.5	4.6436317690862964E-021
240.5	4.6920035113039844E-021
241.5	4.7917017775948198E-021
242.5	4.9496422849076709E-021
243.5	5.1763195748129587E-021
244.5	5.4869144822254310E-021
245.5	5.9028448760945825E-021
246.5	6.4537261430855855E-021
247.5	7.1792992648567999E-021
248.5	8.1296448502315457E-021
249.5	9.3587852204494948E-021
250.5	1.0900092029049819E-020
251.5	1.2704602129928487E-020
252.5	1.4540732434941860E-020
253.5	1.5953945638151164E-020
254.5	1.6497641170910448E-020
255.5	1.6157116258153855E-020
256.5	1.5399727037116679E-020
257.5	1.4775882972086184E-020
258.5	1.4640247775822631E-020
259.5	1.5162047189581421E-020
260.5	1.6409328278597751E-020
261.5	1.8359107341286845E-020
262.5	2.0791256569705781E-020
263.5	2.3109969799054247E-020
264.5	2.4356347143640375E-020
265.5	2.3775047161381915E-020
266.5	2.1520325778672571E-020
267.5	1.8474926080240798E-020
268.5	1.5467364929226652E-020
269.5	1.2902494768240918E-020
270.5	1.0861586881432982E-020
271.5	9.2849068589884742E-021
272.5	8.0787333620823988E-021
273.5	7.1569383847752089E-021
274.5	6.4514328812741963E-021
275.5	5.9115044293431725E-021
276.5	5.5003517602105556E-021
277.5	5.1916257361024446E-021
278.5	4.9666946461955494E-021
279.5	4.8126688500819386E-021
280.5	4.7210473357285272E-021
281.5	4.6868409589174370E-021
282.5	4.7080629847495302E-021
283.5	4.7855192324659646E-021
284.5	4.9228687955813744E-021
285.5	5.1269626374231146E-021
286.5	5.4085047842732689E-021
287.5	5.7831228934350288E-021
288.5	6.2729825413359553E-021
289.5	6.9091237113149645E-021
290.5	7.7346990178653933E-021
291.5	8.8091224407098979E-021
292.5	1.0212422834857248E-020
293.5	1.2046857518598356E-020
294.5	1.4426833130650332E-020
295.5	1.7434859815726395E-020
296.5	2.1002651369377710E-020
297.5	2.4693160820422153E-020
298.5	2.7535644152160015E-020
299.5	2.8376416228213271E-020
300.5	2.6834897850576750E-020
301.5	2.3705036960973739E-020
302.5	2.0169530403315762E-020
303.5	1.7003640876366911E-020
304.5	1.4482734909877877E-020
305.5	1.2607732213554902E-020
306.5	1.1289211406522714E-020
307.5	1.0433516163789585E-020
308.5	9.9718831506144532E-021
309.5	9.8669576633904211E-021
310.5	1.0112874697694382E-020
311.5	1.0734448479855877E-020
312.5	1.1785216927938273E-020
313.5	1.3338228064292593E-020
314.5	1.5452981689207180E-020
315.5	1.8086336392415328E-020
316.5	2.0920654115880668E-020
317.5	2.3203590499124742E-020
318.5	2.3957094570494929E-020
319.5	2.2734220530009542E-020
320.5	2.0076533321158324E-020
321.5	1.6959936803227952E-020
322.5	1.4077723254444932E-020
323.5	1.1695258266313768E-020
324.5	9.8240148626177158E-021
325.5	8.3835969443287460E-021
326.5	7.2808820352408528E-021
327.5	6.4368823107473296E-021
328.5	5.7916439857386796E-021
329.5	5.3021500068673007E-021
330.5	4.9389501871421972E-021
331.5	4.6832971793888043E-021
332.5	4.5250913468028620E-021
333.5	4.4613051723762550E-021
334.5	4.4939126925612777E-021
335.5	4.6250814772912499E-021
336.5	4.8453988835392678E-021
337.5	5.1114356526408617E-021
338.5	5.3240728657440808E-021
339.5	5.3533283433297510E-021
340.5	5.1356353666904242E-021
341.5	4.7367899552965708E-021
342.5	4.2827602095176257E-021
343.5	3.8646809455075768E-021
344.5	3.5177450086571974E-021
345.5	3.2434119656211454E-021
346.5	3.0308003658195742E-021
347.5	2.8672556854228153E-021
348.5	2.7419591334743994E-021
349.5	2.6465849896640263E-021
350.5	2.5750042234730952E-021
351.5	2.5228013366113258E-021
352.5	2.4868444468804528E-021
353.5	2.4649586261133722E-021
354.5	2.4556944397294529E-021
355.5	2.4581714988649195E-021
356.5	2.4719786978995557E-021
357.5	2.4971178365834674E-021
358.5	2.5339823001287146E-021
359.5	2.5833667619584354E-021
360.5	2.6465076681667825E-021
361.5	2.7251579891310254E-021
362.5	2.8217039086601583E-021
363.5	2.9393363947695826E-021
364.5	3.0822977491593476E-021
365.5	3.2562332644386942E-021
366.5	3.4686921761125934E-021
367.5	3.7298410108208431E-021
368.5	4.0534750090151864E-021
369.5	4.4584309978838715E-021
370.5	4.9704866160494424E-021
371.5	5.6246797706534954E-021
372.5	6.4674283854057496E-021
373.5	7.5561860857508343E-021
374.5	8.9501741205716227E-021
375.5	1.0677267256721747E-020
376.5	1.2653999256420692E-020
377.5	1.4562397521422410E-020
378.5	1.5818347037056622E-020
379.5	1.5883288836578374E-020
380.5	1.4763264441558716E-020
381.5	1.3003621736834681E-020
382.5	1.1187885862415002E-020
383.5	9.6320655660670123E-021
384.5	8.4196840027961481E-021
385.5	7.5249079545820086E-021
386.5	6.8918261718651571E-021
387.5	6.4671974545049204E-021
388.5	6.2097015596170540E-021
389.5	6.0904769190611758E-021
390.5	6.0913377661294534E-021
391.5	6.2029315741378608E-021
392.5	6.4234937045731578E-021
393.5	6.7583348361774390E-021
394.5	7.2200824838864071E-021
395.5	7.8297284871762559E-021
396.5	8.6186184701758885E-021
397.5	9.6316243509855728E-021
398.5	1.0931835709475794E-020
399.5	1.2607099145797398E-020
400.5	1.4778342997532739E-020
401.5	1.7608035908652244E-020
402.5	2.1302220255440209E-020
403.5	2.6086572388903431E-020
404.5	3.2108843719522602E-020
405.5	3.9183967349383437E-020
406.5	4.6347855336872053E-020
407.5	5.1578400964953097E-020
408.5	5.2630443882870945E-020
409.5	4.8962193694441397E-020
410.5	4.2305798186612532E-020
411.5	3.4976890538790685E-020
412.5	2.8404923250404666E-020
413.5	2.3051558760792613E-020
414.5	1.8869023892135233E-020
415.5	1.5645577960182147E-020
416.5	1.3159869628494159E-020
417.5	1.1228652007994456E-020
418.5	9.7123278109371100E-021
419.5	8.5078861267320292E-021
420.5	7.5400241823469971E-021
421.5	6.7536136891796184E-021
422.5	6.1080175352012467E-021
423.5	5.5729946410216955E-021
424.5	5.1257997229937453E-021
425.5	4.7491369623895523E-021
426.5	4.4297115208203858E-021
427.5	4.1571971576425886E-021
428.5	3.9234939245666545E-021
429.5	3.7221892366917457E-021
430.5	3.5481626659511221E-021
431.5	3.3972932271980396E-021
432.5	3.2662404626033087E-021
433.5	3.1522791885405069E-021
434.5	3.0531736484564106E-021
435.5	2.9670808852300245E-021
436.5	2.8924759882134612E-021
437.5	2.8280938721985510E-021
438.5	2.7728836691830193E-021
439.5	2.7259728357149145E-021
440.5	2.6866388192073332E-021
441.5	2.6542866687151460E-021
442.5	2.6284313766622858E-021
443.5	2.6086840381094001E-021
444.5	2.5947411418219637E-021
445.5	2.5863764830474414E-021
446.5	2.5834353264042107E-021
447.5	2.5858305596921400E-021
448.5	2.5935406742496160E-021
449.5	2.6066094915211302E-021
450.5	2.6251476345842945E-021
451.5	2.6493358229012181E-021
452.5	2.6794301539674247E-021
453.5	2.7157696328895272E-021
454.5	2.7587863274849078E-021
455.5	2.8090186714697042E-021
456.5	2.8671286238597568E-021
457.5	2.9339236354152955E-021
458.5	3.0103846958039059E-021
459.5	3.0977021705368998E-021
460.5	3.1973217308719362E-021
461.5	3.3110034994042623E-021
462.5	3.4408986759667810E-021
463.5	3.5896495150745867E-021
464.5	3.7605208080411198E-021
465.5	3.9575742935055601E-021
466.5	4.1859021481170421E-021
467.5	4.4519425961399794E-021
468.5	4.7639107687017680E-021
469.5	5.1323927780314388E-021
470.5	5.5711727380779849E-021
471.5	6.0983940557655428E-021
472.5	6.7382009012312332E-021
473.5	7.5230646625581694E-021
474.5	8.4970656977431417E-021
475.5	9.7204343608211508E-021
476.5	1.1275526075624583E-020
477.5	1.3273722624760704E-020
478.5	1.5860449775153197E-020
479.5	1.9208977105981642E-020
480.5	2.3477932996347356E-020
481.5	2.8679532111444141E-020
482.5	3.4395816932688946E-020
483.5	3.9433248972896627E-020
484.5	4.1974206849060692E-020
485.5	4.0813139891481114E-020
486.5	3.6557593229520036E-020
487.5	3.0992881739951542E-020
488.5	2.5611328307330751E-020
489.5	2.1082004150637393E-020
490.5	1.7508478100102815E-020
491.5	1.4763860083434138E-020
492.5	1.2672787413942954E-020
493.5	1.1078643057826786E-020
494.5	9.8588395724001046E-021
495.5	8.9222592789159764E-021
496.5	8.2025257241933002E-021
497.5	7.6515942678424721E-021
498.5	7.2347295297317583E-021
499.5	6.9268462284669324E-021
500.5	6.7099280007661733E-021
501.5	6.5712376070731209E-021
502.5	6.5020943953473504E-021
503.5	6.4970596842837701E-021
504.5	6.5534229636669271E-021
505.5	6.6709211240161347E-021
506.5	6.8516526612468037E-021
507.5	7.1001727133532903E-021
508.5	7.4237763230239927E-021
509.5	7.8329997294296064E-021
510.5	8.3423961921259240E-021
511.5	8.9716778741772405E-021
512.5	9.7473636961493333E-021
513.5	1.0705140839503335E-020
514.5	1.1893240239075009E-020
515.5	1.3377242779121261E-020
516.5	1.5246845127919986E-020
517.5	1.7625108672086604E-020
518.5	2.0680227873419197E-020
519.5	2.4637836903276106E-020
520.5	2.9785562176930292E-020
521.5	3.6444599727122358E-020
522.5	4.4845569100481734E-020
523.5	5.4793474837105245E-020
524.5	6.5053649185032296E-020
525.5	7.2887281271761683E-020
526.5	7.5039685576941752E-020
527.5	7.0432649242019053E-020
528.5	6.1293327080863661E-020
529.5	5.0939846218664754E-020
530.5	4.1538609497580579E-020
531.5	3.3843103473993157E-020
532.5	2.7827014470262510E-020
533.5	2.3199951724111388E-020
534.5	1.9646073190740748E-020
535.5	1.6900735458401413E-020
536.5	1.4761488516373531E-020
537.5	1.3078834110747640E-020
538.5	1.1743629376441154E-020
539.5	1.0676205285290788E-020
540.5	9.8181073679887608E-021
541.5	9.1261347848799573E-021
542.5	8.5681228707441483E-021
543.5	8.1199772195211484E-021
544.5	7.7635873897405366E-021
545.5	7.4853560449546560E-021
546.5	7.2751610306171445E-021
547.5	7.1256260631068344E-021
548.5	7.0316162251025106E-021
549.5	6.9899027050484551E-021
550.5	6.9989613219701893E-021
551.5	7.0588843582318304E-021
552.5	7.1713973091001912E-021
553.5	7.3399831080042899E-021
554.5	7.5701277739672934E-021
555.5	7.8697149021521954E-021
556.5	8.2496139687648552E-021
557.5	8.7245316581874539E-021
558.5	9.3142298369850758E-021
559.5	1.0045262815291396E-020
560.5	1.0953454639760088E-020
561.5	1.2087425121156628E-020
562.5	1.3513565596139216E-020
563.5	1.5322892721994621E-020
564.5	1.7639941883844237E-020
565.5	2.0632629535833236E-020
566.5	2.4518012026733499E-020
567.5	2.9547814269021612E-020
568.5	3.5931907308708041E-020
569.5	4.3616494049799492E-020
570.5	5.1839404785175230E-020
571.5	5.8679613538303258E-020
572.5	6.1521368243983665E-020
573.5	5.9026336285746166E-020
574.5	5.2507478988817703E-020
575.5	4.4584246977215635E-020
576.5	3.7198562439042715E-020
577.5	3.1131702634144127E-020
578.5	2.6450740974134910E-020
579.5	2.2956289885987925E-020
580.5	2.0407388848016308E-020
581.5	1.8599984621033541E-020
582.5	1.7382827889034313E-020
583.5	1.6653176497566497E-020
584.5	1.6348814084545525E-020
585.5	1.6441776055016371E-020
586.5	1.6935211755119283E-020
587.5	1.7863665151121890E-020
588.5	1.9296839828535564E-020
589.5	2.1346739679717628E-020
590.5	2.4177092032624005E-020
591.5	2.8010399445799491E-020
592.5	3.3117661872088523E-020
593.5	3.9750740787371843E-020
594.5	4.7932301904943433E-020
595.5	5.7000355450117341E-020
596.5	6.5043144808141621E-020
597.5	6.9113083138441564E-020
598.5	6.7200906939934461E-020
599.5	6.0226214368603262E-020
600.5	5.1071565920112795E-020
601.5	4.2184318828123979E-020
602.5	3.4675665431236242E-020
603.5	2.8725678409024666E-020
604.5	2.4131156801139166E-020
605.5	2.0606317861547532E-020
606.5	1.7894691307952373E-020
607.5	1.5794979448430622E-020
608.5	1.4157185674663691E-020
609.5	1.2871701981775669E-020
610.5	1.1858835556765737E-020
611.5	1.1060573443086149E-020
612.5	1.0434564578065125E-020
613.5	9.9498569255221256E-021
614.5	9.5839205262096776E-021
615.5	9.3205873011639670E-021
616.5	9.1486430090249693E-021
617.5	9.0608907248470576E-021
618.5	9.0535675521131009E-021
619.5	9.1260421248058913E-021
620.5	9.2807555348406348E-021
621.5	9.5233976786860286E-021
622.5	9.8633390858769135E-021
623.5	1.0314369352803817E-020
624.5	1.0895832041611542E-020
625.5	1.1634297863900995E-020
626.5	1.2565989556625508E-020
627.5	1.3740268687615148E-020
628.5	1.5224614761106775E-020
629.5	1.7111639166190600E-020
630.5	1.9528656122101789E-020
631.5	2.2649783604213456E-020
632.5	2.6708333603111341E-020
633.5	3.2000398795430729E-020
634.5	3.8852331236388307E-020
635.5	4.7485081380949932E-020
636.5	5.7655803962822462E-020
637.5	6.8020396746735169E-020
638.5	7.5705974616949721E-020
639.5	7.7447164861933823E-020
640.5	7.2354676929576261E-020
641.5	6.2850296516098770E-020
642.5	5.2287755560360203E-020
643.5	4.2776696219159492E-020
644.5	3.5016275888770911E-020
645.5	2.8951339415372029E-020
646.5	2.4279634008228355E-020
647.5	2.0681100915489966E-020
648.5	1.7889699620710368E-020
649.5	1.5702444087144224E-020
650.5	1.3969467022377484E-020
651.5	1.2581206666718691E-020
652.5	1.1457469356225515E-020
653.5	1.0539160291660196E-020
654.5	9.7823199014369659E-021
655.5	9.1538991381165616E-021
656.5	8.6287786873400170E-021
657.5	8.1876593833913874E-021
658.5	7.8155590010634840E-021
659.5	7.5007317054416632E-021
660.5	7.2338837546386463E-021
661.5	7.0075984894918593E-021
662.5	6.8159105134608406E-021
663.5	6.6539872457812038E-021
664.5	6.5178885088297880E-021
665.5	6.4043833798706563E-021
666.5	6.3108094671529736E-021
667.5	6.2349639084678749E-021
668.5	6.1750183037651469E-021
669.5	6.1294518632425297E-021
670.5	6.0969985360184293E-021
671.5	6.0766049575121011E-021
672.5	6.0673968364232277E-021
673.5	6.0686519780992649E-021
674.5	6.0797785683051223E-021
675.5	6.1002976609372559E-021
676.5	6.1298290541358000E-021
677.5	6.1680799223588773E-021
678.5	6.2148357123116511E-021
679.5	6.2699529190948129E-021
680.5	6.3333534435656679E-021
681.5	6.4050202986173767E-021
682.5	6.4849944853013210E-021
683.5	6.5733729027791905E-021
684.5	6.6703071915380130E-021
685.5	6.7760034391002887E-021
686.5	6.8907227031612740E-021
687.5	7.0147823299352494E-021
688.5	7.1485580665283756E-021
689.5	7.2924869862732805E-021
690.5	7.4470712659678068E-021
691.5	7.6128828746289754E-021
692.5	7.7905692554771603E-021
693.5	7.9808601072271008E-021
694.5	8.1845753982923335E-021
695.5	8.4026347792560392E-021
696.5	8.6360685961676820E-021
697.5	8.8860307513949384E-021
698.5	9.1538137117483087E-021
699.5	9.4408660277107799E-021
700.5	9.7488128057575691E-021
701.5	1.0079479671635311E-020
702.5	1.0434920880811290E-020
703.5	1.0817452379184292E-020
704.5	1.1229690800447261E-020
705.5	1.1674599616475254E-020
706.5	1.2155543947238552E-020
707.5	1.2676355904763036E-020
708.5	1.3241412815137577E-020
709.5	1.3855731264972430E-020
710.5	1.4525080696355061E-020
711.5	1.5256121284511321E-020
712.5	1.6056572153147573E-020
713.5	1.6935417721058385E-020
714.5	1.7903162278402275E-020
715.5	1.8972145968949784E-020
716.5	2.0156939496357555E-020
717.5	2.1474840490116250E-020
718.5	2.2946502148909097E-020
719.5	2.4596735373776238E-020
720.5	2.6455540342722516E-020
721.5	2.8559444166510717E-020
722.5	3.0953250564819630E-020
723.5	3.3692349368015190E-020
724.5	3.6845793988863287E-020
725.5	4.0500442663580368E-020
726.5	4.4766587449360667E-020
727.5	4.9785683256255296E-020
728.5	5.5741065892794652E-020
729.5	6.2872952067698567E-020
730.5	7.1499592518216816E-020
731.5	8.2047239180282341E-020
732.5	9.5092549530519544E-020
733.5	1.1142186194145299E-019
734.5	1.3211121967113728E-019
735.5	1.5862531681364015E-019
736.5	1.9291200432810545E-019
737.5	2.3740415656613314E-019
738.5	2.9467284448583474E-019
739.5	3.6612708418985351E-019
740.5	4.4877318868726144E-019
741.5	5.2994887860464953E-019
742.5	5.8515395616713822E-019
743.5	5.8997836236102764E-019
744.5	5.4207620407764177E-019
745.5	4.6365213305395289E-019
746.5	3.8049533064051094E-019
747.5	3.0728360800869424E-019
748.5	2.4820401633689679E-019
749.5	2.0228096708597106E-019
750.5	1.6700913169631196E-019
751.5	1.3989775836869400E-019
752.5	1.1891946008319387E-019
753.5	1.0254103814951308E-019
754.5	8.9635385210360108E-020
755.5	7.9380818755408497E-020
756.5	7.1177709612086584E-020
757.5	6.4586215654436407E-020
758.5	5.9281665338697715E-020
759.5	5.5023111127038818E-020
760.5	5.1631286518021944E-020
761.5	4.8973178025262129E-020
762.5	4.6951254695036066E-020
763.5	4.5496018324966793E-020
764.5	4.4560980099179054E-020
765.5	4.4119482944255761E-020
766.5	4.4163016624293511E-020
767.5	4.4700848165977873E-020
768.5	4.5760940131164011E-020
769.5	4.7392276120234481E-020
770.5	4.9668878753496176E-020
771.5	5.2696014977548382E-020
772.5	5.6619366963274047E-020
773.5	6.1638340020901700E-020
774.5	6.8025216277020798E-020
775.5	7.6152545083935716E-020
776.5	8.6531849598833935E-020
777.5	9.9866831464574692E-020
778.5	1.1712184418254948E-019
779.5	1.3959587526300529E-019
780.5	1.6895870450994141E-019
781.5	2.0711445325005681E-019
782.5	2.5554975448813763E-019
783.5	3.1350898772786346E-019
784.5	3.7448500420557865E-019
785.5	4.2308150094016313E-019
786.5	4.3962834157908150E-019
787.5	4.1571842473060119E-019
788.5	3.6292187025105525E-019
789.5	3.0107079926954819E-019
790.5	2.4397812107074787E-019
791.5	1.9682636066820182E-019
792.5	1.5976195934220194E-019
793.5	1.3113136552208654E-019
794.5	1.0904102184103499E-019
795.5	9.1879212450759955E-020
796.5	7.8404868048660072E-020
797.5	6.7698541928240821E-020
798.5	5.9087536313220877E-020
799.5	5.2079709497333560E-020
800.5	4.6312790085802546E-020
801.5	4.1517636654442322E-020
802.5	3.7492165279874453E-020
803.5	3.4082952345607002E-020
804.5	3.1172224529527651E-020
805.5	2.8668599717055957E-020
806.5	2.6500440830655448E-020
807.5	2.4611039068763282E-020
808.5	2.2955087697449871E-020
809.5	2.1496074365666105E-020
810.5	2.0204333392514432E-020
811.5	1.9055576874947864E-020
812.5	1.8029776558720780E-020
813.5	1.7110305107161025E-020
814.5	1.6283270970710184E-020
815.5	1.5536999034564690E-020
816.5	1.4861621971287796E-020
817.5	1.4248756349918818E-020
818.5	1.3691244141225847E-020
819.5	1.3182945056503348E-020
820.5	1.2718568680503863E-020
821.5	1.2293537967244443E-020
822.5	1.1903877613247360E-020
823.5	1.1546122285341388E-020
824.5	1.1217240787399660E-020
825.5	1.0914573094437741E-020
826.5	1.0635777830173975E-020
827.5	1.0378788264310470E-020
828.5	1.0141775294387402E-020
829.5	9.9231161807483784E-021
830.5	9.7213680418191056E-021
831.5	9.5352453054811869E-021
832.5	9.3636004621029091E-021
833.5	9.2054075843483025E-021
834.5	9.0597481747830957E-021
835.5	8.9257989795733024E-021
836.5	8.8028214691264170E-021
837.5	8.6901527373838024E-021
838.5	8.5871976129999476E-021
839.5	8.4934218096944012E-021
840.5	8.4083459710979182E-021
841.5	8.3315404885930375E-021
842.5	8.2626209898928239E-021
843.5	8.2012444121454898E-021
844.5	8.1471055867885746E-021
845.5	8.0999342746805276E-021
846.5	8.0594925995962283E-021
847.5	8.0255728363005238E-021
848.5	7.9979955163682092E-021
849.5	7.9766078209111086E-021
850.5	7.9612822345802574E-021
851.5	7.9519154397796274E-021
852.5	7.9484274340826708E-021
853.5	7.9507608574899234E-021
854.5	7.9588805194978897E-021
855.5	7.9727731190480184E-021
856.5	7.9924471533637142E-021
857.5	8.0179330145324129E-021
858.5	8.0492832755137344E-021
859.5	8.0865731701197253E-021
860.5	8.1299012744847850E-021
861.5	8.1793904006916140E-021
862.5	8.2351887166208229E-021
863.5	8.2974711098303352E-021
864.5	8.3664408174414727E-021
865.5	8.4423313487234070E-021
866.5	8.5254087324547053E-021
867.5	8.6159741273555100E-021
868.5	8.7143668411097956E-021
869.5	8.8209678119579330E-021
870.5	8.9362036168053998E-021
871.5	9.0605510815964718E-021
872.5	9.1945425837486650E-021
873.5	9.3387721532385958E-021
874.5	9.4939024990977904E-021
875.5	9.6606731123976097E-021
876.5	9.8399096262518807E-021
877.5	1.0032534649173446E-020
878.5	1.0239580331839954E-020
879.5	1.0462202980926470E-020
880.5	1.0701700099666351E-020
881.5	1.0959530316432656E-020
882.5	1.1237336764050297E-020
883.5	1.1536974599140351E-020
884.5	1.1860543509579090E-020
885.5	1.2210426258313884E-020
886.5	1.2589334565420825E-020
887.5	1.3000363953454811E-020
888.5	1.3447059595222744E-020
889.5	1.3933495736811055E-020
890.5	1.4464371960809767E-020
891.5	1.5045130457968862E-020
892.5	1.5682099662318432E-020
893.5	1.6382671174924014E-020
894.5	1.7155518993833828E-020
895.5	1.8010872877179626E-020
896.5	1.8960861468151711E-020
897.5	2.0019945997124762E-020
898.5	2.1205472511602373E-020
899.5	2.2538380486307494E-020
900.5	2.4044119528050666E-020
901.5	2.5753845471688401E-020
902.5	2.7705995072515960E-020
903.5	2.9948378626246982E-020
904.5	3.2540988011155812E-020
905.5	3.5559802557399621E-020
906.5	3.9101999751007029E-020
907.5	4.3293160965616857E-020
908.5	4.8297330629737652E-020
909.5	5.4331174109721449E-020
910.5	6.1684017503010333E-020
911.5	7.0746238113290446E-020
912.5	8.2049156517634694E-020
913.5	9.6319629749505835E-020
914.5	1.1454992314307066E-019
915.5	1.3807224508312120E-019
916.5	1.6859191738630259E-019
917.5	2.0803727423294680E-019
918.5	2.5786845428632402E-019
919.5	3.1717004687136312E-019
920.5	3.7905005671098713E-019
921.5	4.2761061241725122E-019
922.5	4.4309975162174770E-019
923.5	4.1780960103503420E-019
924.5	3.6410148421092399E-019
925.5	3.0197520000167517E-019
926.5	2.4500867813304110E-019
927.5	1.9815112246653472E-019
928.5	1.6142705835986773E-019
929.5	1.3313698083168710E-019
930.5	1.1137529613593619E-019
931.5	9.4530215340907650E-020
932.5	8.1363784750408699E-020
933.5	7.0959919445288891E-020
934.5	6.2648761154345029E-020
935.5	5.5940424754290951E-020
936.5	5.0474435973222871E-020
937.5	4.5983131213134811E-020
938.5	4.2265698659169205E-020
939.5	3.9169864078029118E-020
940.5	3.6578939367947677E-020
941.5	3.4402604751792861E-020
942.5	3.2570292372183567E-020
943.5	3.1026391937390109E-020
944.5	2.9726742424666312E-020
945.5	2.8636039759117879E-020
946.5	2.7725903251312797E-020
947.5	2.6973420582203514E-020
948.5	2.6360043972924208E-020
949.5	2.5870746724012430E-020
950.5	2.5493374800676570E-020
951.5	2.5218146086750137E-020
952.5	2.5037262686600141E-020
953.5	2.4944610814442026E-020
954.5	2.4935529459389142E-020
955.5	2.5006633897882471E-020
956.5	2.5155683760524611E-020
957.5	2.5381488111150198E-020
958.5	2.5683842120803136E-020
959.5	2.6063491605446621E-020
960.5	2.6522123082641142E-020
961.5	2.7062378195724556E-020
962.5	2.7687892440136551E-020
963.5	2.8403359179392090E-020
964.5	2.9214621026895357E-020
965.5	3.0128791864840572E-020
966.5	3.1154414151251256E-020
967.5	3.2301657824146772E-020
968.5	3.3582569165049260E-020
969.5	3.5011380585011886E-020
970.5	3.6604895648525071E-020
971.5	3.8382968030561065E-020
972.5	4.0369098890707824E-020
973.5	4.2591184876938881E-020
974.5	4.5082459387861489E-020
975.5	4.7882683888997647E-020
976.5	5.1039665519661479E-020
977.5	5.4611204146498127E-020
978.5	5.8667609632874912E-020
979.5	6.3294983127270180E-020
980.5	6.8599531629535072E-020
981.5	7.4713293402428779E-020
982.5	8.1801808561220896E-020
983.5	9.0074497753415957E-020
984.5	9.9798847014930272E-020
985.5	1.1131998964937313E-019
986.5	1.2508799844191641E-019
987.5	1.4169624767760282E-019
988.5	1.6193567244348618E-019
989.5	1.8687166589094685E-019
990.5	2.1795239903546483E-019
991.5	2.5715808206470920E-019
992.5	3.0719531755271719E-019
993.5	3.7171510957355012E-019
994.5	4.5544920459832763E-019
995.5	5.6392611681167773E-019
996.5	7.0188024503367283E-019
997.5	8.6855888742981588E-019
998.5	1.0481254663377418E-018
999.5	1.1993935067821883E-018
1000.5	1.2645368893091046E-018
1001.5	1.2115577893195413E-018
1002.5	1.0668561761703492E-018
1003.5	8.8796831390364892E-019
1004.5	7.1887396320555596E-019
1005.5	5.7774296496035341E-019
1006.5	4.6639627286421138E-019
1007.5	3.8038617564406580E-019
1008.5	3.1415691353189141E-019
1009.5	2.6286488253216479E-019
1010.5	2.2274650453579021E-019
1011.5	1.9100435730265951E-019
1012.5	1.6559046436722232E-019
1013.5	1.4500759227229527E-019
1014.5	1.2815515284560059E-019
1015.5	1.1421693662074442E-019
1016.5	1.0258130215935879E-019
1017.5	9.2784850969487059E-020
1018.5	8.4472623039772677E-020
1019.5	7.7369800651486170E-020
1020.5	7.1261425442337025E-020
1021.5	6.5977720648046953E-020
1022.5	6.1383362748459893E-020
1023.5	5.7369560243186224E-020
1024.5	5.3848146553456475E-020
1025.5	5.0747132129169243E-020
1026.5	4.8007324004610097E-020
1027.5	4.5579733676544626E-020
1028.5	4.3423572567664265E-020
1029.5	4.1504689375425704E-020
1030.5	3.9794342595089154E-020
1031.5	3.8268229374168078E-020
1032.5	3.6905711952075461E-020
1033.5	3.5689197556626170E-020
1034.5	3.4603638351521363E-020
1035.5	3.3636125958323325E-020
1036.5	3.2775560986617515E-020
1037.5	3.2012382444875255E-020
1038.5	3.1338345262913205E-020
1039.5	3.0746336716013557E-020
1040.5	3.0230224504571823E-020
1041.5	2.9784730760475857E-020
1042.5	2.9405327431854069E-020
1043.5	2.9088149422572426E-020
1044.5	2.8829922592542328E-020
1045.5	2.8627904305131629E-020
1046.5	2.8479834673313685E-020
1047.5	2.8383897033063753E-020
1048.5	2.8338686481296713E-020
1049.5	2.8343185572233711E-020
1050.5	2.8396746483062677E-020
1051.5	2.8499079147243447E-020
1052.5	2.8650245020151583E-020
1053.5	2.8850656294053354E-020
1054.5	2.9101080523934878E-020
1055.5	2.9402650768295130E-020
1056.5	2.9756881495350913E-020
1057.5	3.0165690661088274E-020
1058.5	3.0631428537649270E-020
1059.5	3.1156914065994558E-020
1060.5	3.1745479734296927E-020
1061.5	3.2401026253660846E-020
1062.5	3.3128088628666733E-020
1063.5	3.3931915618538399E-020
1064.5	3.4818565076744231E-020
1065.5	3.5795018270181776E-020
1066.5	3.6869317049851512E-020
1067.5	3.8050728720644451E-020
1068.5	3.9349944701652676E-020
1069.5	4.0779320664623179E-020
1070.5	4.2353167900392045E-020
1071.5	4.4088108345383027E-020
1072.5	4.6003509212929759E-020
1073.5	4.8122017806845743E-020
1074.5	5.0470223248889440E-020
1075.5	5.3079480088856156E-020
1076.5	5.5986939876879775E-020
1077.5	5.9236851885763582E-020
1078.5	6.2882214886405753E-020
1079.5	6.6986890526818998E-020
1080.5	7.1628328831500660E-020
1081.5	7.6901112595045439E-020
1082.5	8.2921607345489706E-020
1083.5	8.9834118043520489E-020
1084.5	9.7819119126009052E-020
1085.5	1.0710436539517287E-019
1086.5	1.1798004414330973E-019
1087.5	1.3081964760568615E-019
1088.5	1.4610900623527875E-019
1089.5	1.6448702996768233E-019
1090.5	1.8680327149591982E-019
1091.5	2.1419951144398162E-019
1092.5	2.4822493687886594E-019
1093.5	2.9099589751705258E-019
1094.5	3.4540736905168748E-019
1095.5	4.1538118388671724E-019
1096.5	5.0606021554374897E-019
1097.5	6.2364011367589540E-019
1098.5	7.7399728139880237E-019
1099.5	9.5828943636946544E-019
1100.5	1.1631851004703638E-018
1101.5	1.3481142705361813E-018
1102.5	1.4481716682658382E-018
1103.5	1.4159195021194472E-018
1104.5	1.2678842100241025E-018
1105.5	1.0671658539252185E-018
1106.5	8.6971572943212659E-019
1107.5	7.0187433109445660E-019
1108.5	5.6849484767955620E-019
1109.5	4.6533620523456054E-019
1110.5	3.8606770003436119E-019
1111.5	3.2493001386368546E-019
1112.5	2.7737773160531502E-019
1113.5	2.4001321442524628E-019
1114.5	2.1034661634385807E-019
1115.5	1.8656051407313693E-019
1116.5	1.6732333238566478E-019
1117.5	1.5165228243930430E-019
1118.5	1.3881569122767225E-019
1119.5	1.2826413922705824E-019
1120.5	1.1958197053183409E-019
1121.5	1.1245304681233612E-019
1122.5	1.0663646397576121E-019
1123.5	1.0194929338729007E-019
1124.5	9.8254349439834139E-020
1125.5	9.5451636319339169E-020
1126.5	9.3472581641652047E-020
1127.5	9.2276491565938731E-020
1128.5	9.1848910496237290E-020
1129.5	9.2201775689442354E-020
1130.5	9.3375453502068701E-020
1131.5	9.5442958400555055E-020
1132.5	9.8516919473426018E-020
1133.5	1.0276020892995558E-019
1134.5	1.0840162548994345E-019
1135.5	1.1575866987413460E-019
1136.5	1.2527024674943352E-019
1137.5	1.3754286966633985E-019
1138.5	1.5341380541934421E-019
1139.5	1.7403094226760459E-019
1140.5	2.0093446796878109E-019
1141.5	2.3607997530439980E-019
1142.5	2.8162184844082837E-019
1143.5	3.3901265088669352E-019
1144.5	4.0662751706497183E-019
1145.5	4.7554800054053040E-019
1146.5	5.2676077394015725E-019
1147.5	5.3872508097411809E-019
1148.5	5.0566979046928028E-019
1149.5	4.4366698198932314E-019
1150.5	3.7486213397642400E-019
1151.5	3.1315258791962711E-019
1152.5	2.6313391903508413E-019
1153.5	2.2443899224557363E-019
1154.5	1.9508014421600182E-019
1155.5	1.7295775915629089E-019
1156.5	1.5633221159061151E-019
1157.5	1.4388299833406331E-019
1158.5	1.3464339153661960E-019
1159.5	1.2791645323846384E-019
1160.5	1.2320365862453971E-019
1161.5	1.2015134906163143E-019
1162.5	1.1851266642825452E-019
1163.5	1.1812130755862639E-019
1164.5	1.1887394354475120E-019
1165.5	1.2071899772647220E-019
1166.5	1.2365024606418575E-019
1167.5	1.2770432138118839E-019
1168.5	1.3296170006423791E-019
1169.5	1.3955118273342732E-019
1170.5	1.4765831011425378E-019
1171.5	1.5753864664717526E-019
1172.5	1.6953749159692458E-019
1173.5	1.8411843059014749E-019
1174.5	2.0190432407241696E-019
1175.5	2.2373593290181649E-019
1176.5	2.5075536348193641E-019
1177.5	2.8452332863274279E-019
1178.5	3.2717871779897104E-019
1179.5	3.8163935556447969E-019
1180.5	4.5180468555607234E-019
1181.5	5.4260380225577214E-019
1182.5	6.5942225552377244E-019
1183.5	8.0577176508644943E-019
1184.5	9.7721336894130125E-019
1185.5	1.1507539658175935E-018
1186.5	1.2783171087867493E-018
1187.5	1.3067817169971725E-018
1188.5	1.2237066399151342E-018
1189.5	1.0704837212097565E-018
1190.5	9.0204748744489988E-019
1191.5	7.5220776052427587E-019
1192.5	6.3187736740212524E-019
1193.5	5.3996208751598758E-019
1194.5	4.7152807849440333E-019
1195.5	4.2144459863195880E-019
1196.5	3.8551018707436845E-019
1197.5	3.6058622936446357E-019
1198.5	3.4443560471477834E-019
1199.5	3.3552122872587676E-019
1200.5	3.3283952710507268E-019
1201.5	3.3580165808348409E-019
1202.5	3.4415766581372580E-019
1203.5	3.5795630509433973E-019
1204.5	3.7753543486559068E-019
1205.5	4.0354122403205505E-019
1206.5	4.3697812603818203E-019
1207.5	4.7929573202533192E-019
1208.5	5.3252354457759582E-019
1209.5	5.9947064617965301E-019
1210.5	6.8401357859293879E-019
1211.5	7.9149915787764573E-019
1212.5	9.2927782983766633E-019
1213.5	1.1073228182901202E-018
1214.5	1.3386858415770924E-018
1215.5	1.6389594555364645E-018
1216.5	2.0225123968403358E-018
1217.5	2.4907578584417902E-018
1218.5	3.0067761686214723E-018
1219.5	3.4641010595210281E-018
1220.5	3.6994193187330385E-018
1221.5	3.6029031372959462E-018
1222.5	3.2275570899971439E-018
1223.5	2.7339729357217379E-018
1224.5	2.2576343869608448E-018
1225.5	1.8600313130908953E-018
1226.5	1.5515146101295484E-018
1227.5	1.3216350650452598E-018
1228.5	1.1557665829425664E-018
1229.5	1.0413588426436344E-018
1230.5	9.6950742920034035E-019
1231.5	9.3493904502724635E-019
1232.5	9.3562212185802078E-019
1233.5	9.7226627150003721E-019
1234.5	1.0473651524305732E-018
1235.5	1.1626828720798080E-018
1236.5	1.3131644178847130E-018
1237.5	1.4761605797540025E-018
1238.5	1.6036674050290195E-018
1239.5	1.6401625849930905E-018
1240.5	1.5691120226577645E-018
1241.5	1.4310119841772728E-018
1242.5	1.2846009398272881E-018
1243.5	1.1692377847257079E-018
1244.5	1.1013510256173683E-018
1245.5	1.0856102247340402E-018
1246.5	1.1235092353514602E-018
1247.5	1.2159741437231886E-018
1248.5	1.3600724642851207E-018
1249.5	1.5388653084719977E-018
1250.5	1.7072311092950904E-018
1251.5	1.7931746184483084E-018
1252.5	1.7411322730729535E-018
1253.5	1.5643040192656747E-018
1254.5	1.3295011935012070E-018
1255.5	1.0984107650993064E-018
1256.5	9.0079317793869730E-019
1257.5	7.4238705258835384E-019
1258.5	6.1855531004350744E-019
1259.5	5.2219828395332244E-019
1260.5	4.4680650605190976E-019
1261.5	3.8721678447842856E-019
1262.5	3.3955255240963919E-019
1263.5	3.0095975641049059E-019
1264.5	2.6934412553352796E-019
1265.5	2.4316174030898103E-019
1266.5	2.2126462997125608E-019
1267.5	2.0279039254101293E-019
1268.5	1.8708408935076666E-019
1269.5	1.7364298386540384E-019
1270.5	1.6207724383508746E-019
1271.5	1.5208177862865653E-019
1272.5	1.4341587630856859E-019
1273.5	1.3588834552617897E-019
1274.5	1.2934658015408799E-019
1275.5	1.2366845052276267E-019
1276.5	1.1875625708238307E-019
1277.5	1.1453221054342171E-019
1278.5	1.1093506104281663E-019
1279.5	1.0791761046458015E-019
1280.5	1.0544492209577739E-019
1281.5	1.0349310080326993E-019
1282.5	1.0204856217640496E-019
1283.5	1.0110774588598144E-019
1284.5	1.0067726095169019E-019
1285.5	1.0077448218748592E-019
1286.5	1.0142865121841239E-019
1287.5	1.0268257595092596E-019
1288.5	1.0459507402419815E-019
1289.5	1.0724437508330798E-019
1290.5	1.1073279297555536E-019
1291.5	1.1519311575477700E-019
1292.5	1.2079735879501588E-019
1293.5	1.2776881418576758E-019
1294.5	1.3639875163337790E-019
1295.5	1.4706974446725142E-019
1296.5	1.6028849112821197E-019
1297.5	1.7673226715087774E-019
1298.5	1.9731481161070191E-019
1299.5	2.2327930377242672E-019
1300.5	2.5632702103774923E-019
1301.5	2.9878654861302394E-019
1302.5	3.5380889687447026E-019
1303.5	4.2550819357753306E-019
1304.5	5.1878166909500001E-019
1305.5	6.3809496566224771E-019
1306.5	7.8372704219415879E-019
1307.5	9.4370961661995155E-019
1308.5	1.0840880564401574E-018
1309.5	1.1534160303446926E-018
1310.5	1.1179207580241345E-018
1311.5	9.9519156947820684E-019
1312.5	8.3578917787555443E-019
1313.5	6.8172927956162139E-019
1314.5	5.5174784928082063E-019
1315.5	4.4867425486992295E-019
1316.5	3.6887902739910120E-019
1317.5	3.0738556551936349E-019
1318.5	2.5975253134795990E-019
1319.5	2.2249868818339028E-019
1320.5	1.9302796790343443E-019
1321.5	1.6943828489388084E-019
1322.5	1.5033971500810274E-019
1323.5	1.3471176086373639E-019
1324.5	1.2179886242375329E-019
1325.5	1.1103598912856234E-019
1326.5	1.0199612036775894E-019
1327.5	9.4353157905817405E-020
1328.5	8.7855596248057580E-020
1329.5	8.2307684122850187E-020
1330.5	7.7555824937631978E-020
1331.5	7.3478668399943089E-020
1332.5	6.9979826873358835E-020
1333.5	6.6982477665538176E-020
1334.5	6.4425335904912460E-020
1335.5	6.2259635988739174E-020
1336.5	6.0446865710861077E-020
1337.5	5.8957071461177363E-020
1338.5	5.7767605633012538E-020
1339.5	5.6862225541943486E-020
1340.5	5.6230481521635886E-020
1341.5	5.5867353765595654E-020
1342.5	5.5773115368682469E-020
1343.5	5.5953414784319113E-020
1344.5	5.6419586173201015E-020
1345.5	5.7189212447341896E-020
1346.5	5.8286984947725508E-020
1347.5	5.9745927789770291E-020
1348.5	6.1609086863082689E-020
1349.5	6.3931827367702888E-020
1350.5	6.6784945545878194E-020
1351.5	7.0258888678790990E-020
1352.5	7.4469505414850002E-020
1353.5	7.9565935114306980E-020
1354.5	8.5741517446730714E-020
1355.5	9.3248999005277836E-020
1356.5	1.0242187587636916E-019
1357.5	1.1370447079767963E-019
1358.5	1.2769424880605653E-019
1359.5	1.4520057464854701E-019
1360.5	1.6732333392346430E-019
1361.5	1.9554868288491866E-019
1362.5	2.3183688175168595E-019
1363.5	2.7861207524957379E-019
1364.5	3.3840384896107553E-019
1365.5	4.1259777784542694E-019
1366.5	4.9861188023110313E-019
1367.5	5.8625906023922659E-019
1368.5	6.5871980827922483E-019
1369.5	7.0402040551975301E-019
1370.5	7.2531865350948421E-019
1371.5	7.3075480242831614E-019
1372.5	7.1649216187928737E-019
1373.5	6.7061202942133392E-019
1374.5	5.9303445035692551E-019
1375.5	5.0040898500178415E-019
1376.5	4.1124067371722405E-019
1377.5	3.3528232236007056E-019
1378.5	2.7440561454314989E-019
1379.5	2.2680796942742070E-019
1380.5	1.8977853828224852E-019
1381.5	1.6082539404411985E-019
1382.5	1.3796522056894780E-019
1383.5	1.1970434270283546E-019
1384.5	1.0494000361383173E-019
1385.5	9.2860910930271339E-020
1386.5	8.2867492927706691E-020
1387.5	7.4512873349672765E-020
1388.5	6.7460534687376376E-020
1389.5	6.1454266303616287E-020
1390.5	5.6296834860458521E-020
1391.5	5.1834765851762300E-020
1392.5	4.7947397735115363E-020
1393.5	4.4538934530483604E-020
1394.5	4.1532617335262143E-020
1395.5	3.8866406136745235E-020
1396.5	3.6489748300942501E-020
1397.5	3.4361136580036726E-020
1398.5	3.2446246352126457E-020
1399.5	3.0716501899522176E-020
1400.5	2.9147963440857043E-020
1401.5	2.7720456116867010E-020
1402.5	2.6416883060772094E-020
1403.5	2.5222679677807104E-020
1404.5	2.4125377094943325E-020
1405.5	2.3114250642256428E-020
1406.5	2.2180035036080183E-020
1407.5	2.1314692239827967E-020
1408.5	2.0511221195201229E-020
1409.5	1.9763501038022918E-020
1410.5	1.9066161249014566E-020
1411.5	1.8414473591715741E-020
1412.5	1.7804261767250640E-020
1413.5	1.7231825549129587E-020
1414.5	1.6693876809946413E-020
1415.5	1.6187485359637658E-020
1416.5	1.5710032914733083E-020
1417.5	1.5259173834434136E-020
1418.5	1.4832801511082756E-020
1419.5	1.4429019503845082E-020
1420.5	1.4046116666115278E-020
1421.5	1.3682545647623385E-020
1422.5	1.3336904257992443E-020
1423.5	1.3007919264579026E-020
1424.5	1.2694432267792701E-020
1425.5	1.2395387354821853E-020
1426.5	1.2109820280242349E-020
1427.5	1.1836848961289457E-020
1428.5	1.1575665108176843E-020
1429.5	1.1325526836982623E-020
1430.5	1.1085752135282361E-020
1431.5	1.0855713069690861E-020
1432.5	1.0634830640423533E-020
1433.5	1.0422570201429114E-020
1434.5	1.0218437376004456E-020
1435.5	1.0021974407428639E-020
1436.5	9.8327568923336173E-021
1437.5	9.6503908514973483E-021
1438.5	9.4745100986974448E-021
1439.5	9.3047738733591022E-021
1440.5	9.1408647071044499E-021
1441.5	8.9824864980721519E-021
1442.5	8.8293627701189103E-021
1443.5	8.6812350968164741E-021
1444.5	8.5378616725832176E-021
1445.5	8.3990160153939167E-021
1446.5	8.2644857873404930E-021
1447.5	8.1340717209099286E-021
1448.5	8.0075866402356130E-021
1449.5	7.8848545677939340E-021
1450.5	7.7657099080822888E-021
1451.5	7.6499967007483966E-021
1452.5	7.5375679364615453E-021
1453.5	7.4282849295385697E-021
1454.5	7.3220167419744668E-021
1455.5	7.2186396540895719E-021
1456.5	7.1180366775030028E-021
1457.5	7.0200971065822973E-021
1458.5	6.9247161049101440E-021
1459.5	6.8317943236561702E-021
1460.5	6.7412375490505770E-021
1461.5	6.6529563764314232E-021
1462.5	6.5668659085828189E-021
1463.5	6.4828854763002951E-021
1464.5	6.4009383793156462E-021
1465.5	6.3209516458890025E-021
1466.5	6.2428558095331399E-021
1467.5	6.1665847014762722E-021
1468.5	6.0920752575963918E-021
1469.5	6.0192673386743803E-021
1470.5	5.9481035629159203E-021
1471.5	5.8785291497848863E-021
1472.5	5.8104917742745854E-021
1473.5	5.7439414308187906E-021
1474.5	5.6788303061129178E-021
1475.5	5.6151126601775092E-021
1476.5	5.5527447150524471E-021
1477.5	5.4916845505610839E-021
1478.5	5.4318920066297488E-021
1479.5	5.3733285916901510E-021
1480.5	5.3159573967303492E-021
1481.5	5.2597430145947853E-021
1482.5	5.2046514641656719E-021
1483.5	5.1506501190868328E-021
1484.5	5.0977076407176561E-021
1485.5	5.0457939150288407E-021
1486.5	4.9948799931737876E-021
1487.5	4.9449380354896375E-021
1488.5	4.8959412587005128E-021
1489.5	4.8478638861124270E-021
1490.5	4.8006811006049682E-021
1491.5	4.7543690002391029E-021
1492.5	4.7089045563135970E-021
1493.5	4.6642655737146319E-021
1494.5	4.6204306534142848E-021
1495.5	4.5773791569838126E-021
1496.5	4.5350911729970500E-021
1497.5	4.4935474852079791E-021
1498.5	4.4527295423945152E-021
1499.5	4.4126194297679759E-021
1500.5	4.3731998418545406E-021
1501.5	4.3344540567613152E-021
1502.5	4.2963659117455100E-021
1503.5	4.2589197800106078E-021
1504.5	4.2221005486584612E-021
1505.5	4.1858935977308706E-021
1506.5	4.1502847802785538E-021
1507.5	4.1152604033993489E-021
1508.5	4.0808072101913025E-021
1509.5	4.0469123625696698E-021
1510.5	4.0135634249000822E-021
1511.5	3.9807483484031529E-021
1512.5	3.9484554562885411E-021
1513.5	3.9166734295790670E-021
1514.5	3.8853912935879233E-021
1515.5	3.8545984050142267E-021
1516.5	3.8242844396242884E-021
1517.5	3.7944393804878969E-021
1518.5	3.7650535067407663E-021
1519.5	3.7361173828459708E-021
1520.5	3.7076218483288157E-021
1521.5	3.6795580079610568E-021
1522.5	3.6519172223717559E-021
1523.5	3.6246910990634217E-021
1524.5	3.5978714838132502E-021
1525.5	3.5714504524404121E-021
1526.5	3.5454203029214806E-021
1527.5	3.5197735478370059E-021
1528.5	3.4945029071332283E-021
1529.5	3.4696013011838175E-021
1530.5	3.4450618441373177E-021
1531.5	3.4208778375367746E-021
1532.5	3.3970427641987725E-021
1533.5	3.3735502823397391E-021
1534.5	3.3503942199380911E-021
1535.5	3.3275685693213542E-021
1536.5	3.3050674819679795E-021
1537.5	3.2828852635141064E-021
1538.5	3.2610163689560590E-021
1539.5	3.2394553980397938E-021
1540.5	3.2181970908290079E-021
1541.5	3.1972363234440277E-021
1542.5	3.1765681039639872E-021
1543.5	3.1561875684852024E-021
1544.5	3.1360899773289884E-021
1545.5	3.1162707113925148E-021
1546.5	3.0967252686366139E-021
1547.5	3.0774492607047377E-021
1548.5	3.0584384096675752E-021
1549.5	3.0396885448880812E-021
1550.5	3.0211956000019437E-021
1551.5	3.0029556100087464E-021
1552.5	2.9849647084693110E-021
1553.5	2.9672191248049272E-021
1554.5	2.9497151816943750E-021
1555.5	2.9324492925648489E-021
1556.5	2.9154179591730587E-021
1557.5	2.8986177692729778E-021
1558.5	2.8820453943668598E-021
1559.5	2.8656975875363079E-021
1560.5	2.8495711813503310E-021
1561.5	2.8336630858474549E-021
1562.5	2.8179702865891117E-021
1563.5	2.8024898427816206E-021
1564.5	2.7872188854642440E-021
1565.5	2.7721546157608720E-021
1566.5	2.7572943031930349E-021
1567.5	2.7426352840520226E-021
1568.5	2.7281749598280020E-021
1569.5	2.7139107956941246E-021
1570.5	2.6998403190436769E-021
1571.5	2.6859611180784663E-021
1572.5	2.6722708404466581E-021
1573.5	2.6587671919284001E-021
1574.5	2.6454479351676203E-021
1575.5	2.6323108884484839E-021
1576.5	2.6193539245150280E-021
1577.5	2.6065749694325881E-021
1578.5	2.5939720014896742E-021
1579.5	2.5815430501390270E-021
1580.5	2.5692861949766349E-021
1581.5	2.5571995647575448E-021
1582.5	2.5452813364473566E-021
1583.5	2.5335297343083515E-021
1584.5	2.5219430290192266E-021
1585.5	2.5105195368274815E-021
1586.5	2.4992576187335285E-021
1587.5	2.4881556797056585E-021
1588.5	2.4772121679250134E-021
1589.5	2.4664255740597718E-021
1590.5	2.4557944305678000E-021
1591.5	2.4453173110270200E-021
1592.5	2.4349928294928380E-021
1593.5	2.4248196398819565E-021
1594.5	2.4147964353819583E-021
1595.5	2.4049219478860792E-021
1596.5	2.3951949474526065E-021
1597.5	2.3856142417883721E-021
1598.5	2.3761786757558515E-021
1599.5	2.3668871309033946E-021
1600.5	2.3577385250181366E-021
1601.5	2.3487318117011883E-021
1602.5	2.3398659799647073E-021
1603.5	2.3311400538504748E-021
1604.5	2.3225530920696605E-021
1605.5	2.3141041876634376E-021
1606.5	2.3057924676841650E-021
1607.5	2.2976170928968682E-021
1608.5	2.2895772575007619E-021
1609.5	2.2816721888706025E-021
1610.5	2.2739011473176570E-021
1611.5	2.2662634258701122E-021
1612.5	2.2587583500727621E-021
1613.5	2.2513852778058315E-021
1614.5	2.2441435991228289E-021
1615.5	2.2370327361073169E-021
1616.5	2.2300521427485325E-021
1617.5	2.2232013048357976E-021
1618.5	2.2164797398716880E-021
1619.5	2.2098869970039400E-021
1620.5	2.2034226569761037E-021
1621.5	2.1970863320969692E-021
1622.5	2.1908776662288089E-021
1623.5	2.1847963347945077E-021
1624.5	2.1788420448036669E-021
1625.5	2.1730145348977843E-021
1626.5	2.1673135754146625E-021
1627.5	2.1617389684721666E-021
1628.5	2.1562905480715348E-021
1629.5	2.1509681802204203E-021
1630.5	2.1457717630758899E-021
1631.5	2.1407012271076213E-021
1632.5	2.1357565352815691E-021
1633.5	2.1309376832643787E-021
1634.5	2.1262446996488769E-021
1635.5	2.1216776462009661E-021
1636.5	2.1172366181283038E-021
1637.5	2.1129217443711390E-021
1638.5	2.1087331879157494E-021
1639.5	2.1046711461309113E-021
1640.5	2.1007358511278839E-021
1641.5	2.0969275701444211E-021
1642.5	2.0932466059533440E-021
1643.5	2.0896932972962472E-021
1644.5	2.0862680193429421E-021
1645.5	2.0829711841772794E-021
1646.5	2.0798032413100207E-021
1647.5	2.0767646782194724E-021
1648.5	2.0738560209206341E-021
1649.5	2.0710778345636511E-021
1650.5	2.0684307240623971E-021
1651.5	2.0659153347540707E-021
1652.5	2.0635323530907192E-021
1653.5	2.0612825073636620E-021
1654.5	2.0591665684618228E-021
1655.5	2.0571853506650434E-021
1656.5	2.0553397124735036E-021
1657.5	2.0536305574744055E-021
1658.5	2.0520588352471849E-021
1659.5	2.0506255423085161E-021
1660.5	2.0493317230984911E-021
1661.5	2.0481784710093856E-021
1662.5	2.0471669294585164E-021
1663.5	2.0462982930067513E-021
1664.5	2.0455738085243225E-021
1665.5	2.0449947764056641E-021
1666.5	2.0445625518350897E-021
1667.5	2.0442785461051983E-021
1668.5	2.0441442279900144E-021
1669.5	2.0441611251749306E-021
1670.5	2.0443308257456610E-021
1671.5	2.0446549797384939E-021
1672.5	2.0451353007542569E-021
1673.5	2.0457735676385215E-021
1674.5	2.0465716262307035E-021
1675.5	2.0475313911848517E-021
1676.5	2.0486548478650300E-021
1677.5	2.0499440543183827E-021
1678.5	2.0514011433291034E-021
1679.5	2.0530283245566747E-021
1680.5	2.0548278867619569E-021
1681.5	2.0568022001248437E-021
1682.5	2.0589537186574249E-021
1683.5	2.0612849827167605E-021
1684.5	2.0637986216216231E-021
1685.5	2.0664973563777525E-021
1686.5	2.0693840025164164E-021
1687.5	2.0724614730513335E-021
1688.5	2.0757327815592421E-021
1689.5	2.0792010453897201E-021
1690.5	2.0828694890101131E-021
1691.5	2.0867414474917710E-021
1692.5	2.0908203701441023E-021
1693.5	2.0951098243033205E-021
1694.5	2.0996134992830967E-021
1695.5	2.1043352104947665E-021
1696.5	2.1092789037451115E-021
1697.5	2.1144486597202015E-021
1698.5	2.1198486986642334E-021
1699.5	2.1254833852628099E-021
1700.5	2.1313572337406186E-021
1701.5	2.1374749131840189E-021
1702.5	2.1438412530996603E-021
1703.5	2.1504612492208527E-021
1704.5	2.1573400695741080E-021
1705.5	2.1644830608189514E-021
1706.5	2.1718957548748810E-021
1707.5	2.1795838758501498E-021
1708.5	2.1875533472878775E-021
1709.5	2.1958102997459624E-021
1710.5	2.2043610787281696E-021
1711.5	2.2132122529848539E-021
1712.5	2.2223706232028645E-021
1713.5	2.2318432311053397E-021
1714.5	2.2416373689833806E-021
1715.5	2.2517605896829147E-021
1716.5	2.2622207170714924E-021
1717.5	2.2730258570113041E-021
1718.5	2.2841844088663194E-021
1719.5	2.2957050775732136E-021
1720.5	2.3075968863076165E-021
1721.5	2.3198691897792093E-021
1722.5	2.3325316881913549E-021
1723.5	2.3455944419032400E-021
1724.5	2.3590678868349674E-021
1725.5	2.3729628506586809E-021
1726.5	2.3872905698216465E-021
1727.5	2.4020627074502560E-021
1728.5	2.4172913721871741E-021
1729.5	2.4329891380173950E-021
1730.5	2.4491690651427175E-021
1731.5	2.4658447219682390E-021
1732.5	2.4830302082688382E-021
1733.5	2.5007401796083153E-021
1734.5	2.5189898730889586E-021
1735.5	2.5377951345147597E-021
1736.5	2.5571724470574254E-021
1737.5	2.5771389615206902E-021
1738.5	2.5977125283053425E-021
1739.5	2.6189117311847883E-021
1740.5	2.6407559230090631E-021
1741.5	2.6632652634638682E-021
1742.5	2.6864607590206609E-021
1743.5	2.7103643052240342E-021
1744.5	2.7349987314736958E-021
1745.5	2.7603878484703482E-021
1746.5	2.7865564985078433E-021
1747.5	2.8135306088081113E-021
1748.5	2.8413372481107745E-021
1749.5	2.8700046867460990E-021
1750.5	2.8995624604381643E-021
1751.5	2.9300414381049716E-021
1752.5	2.9614738939438731E-021
1753.5	2.9938935841142948E-021
1754.5	3.0273358283555223E-021
1755.5	3.0618375969054602E-021
1756.5	3.0974376031170770E-021
1757.5	3.1341764022029665E-021
1758.5	3.1720964965753273E-021
1759.5	3.2112424482891412E-021
1760.5	3.2516609991407269E-021
1761.5	3.2934011990225301E-021
1762.5	3.3365145431886121E-021
1763.5	3.3810551191441929E-021
1764.5	3.4270797639374235E-021
1765.5	3.4746482327030943E-021
1766.5	3.5238233793867373E-021
1767.5	3.5746713506646771E-021
1768.5	3.6272617941717272E-021
1769.5	3.6816680822546393E-021
1770.5	3.7379675525872745E-021
1771.5	3.7962417671140462E-021
1772.5	3.8565767909331722E-021
1773.5	3.9190634928923069E-021
1774.5	3.9837978698482248E-021
1775.5	4.0508813967416560E-021
1776.5	4.1204214048606905E-021
1777.5	4.1925314909142223E-021
1778.5	4.2673319598141938E-021
1779.5	4.3449503043755150E-021
1780.5	4.4255217254899651E-021
1781.5	4.5091896967200946E-021
1782.5	4.5961065776968134E-021
1783.5	4.6864342811965395E-021
1784.5	4.7803449993281471E-021
1785.5	4.8780219948851341E-021
1786.5	4.9796604646244330E-021
1787.5	5.0854684820319783E-021
1788.5	5.1956680280398817E-021
1789.5	5.3104961191863916E-021
1790.5	5.4302060438764217E-021
1791.5	5.5550687187280045E-021
1792.5	5.6853741785039523E-021
1793.5	5.8214332148567806E-021
1794.5	5.9635791810933015E-021
1795.5	6.1121699824324703E-021
1796.5	6.2675902738339474E-021
1797.5	6.4302538904705108E-021
1798.5	6.6006065393709370E-021
1799.5	6.7791287847492260E-021
1800.5	6.9663393641538039E-021
1801.5	7.1627988779268537E-021
1802.5	7.3691139006913735E-021
1803.5	7.5859415708396497E-021
1804.5	7.8139947224713602E-021
1805.5	8.0540476341507374E-021
1806.5	8.3069424804960424E-021
1807.5	8.5735965863147563E-021
1808.5	8.8550105991602228E-021
1809.5	9.1522777153041619E-021
1810.5	9.4665941167988566E-021
1811.5	9.7992708042838135E-021
1812.5	1.0151747042386796E-020
1813.5	1.0525605673104430E-020
1814.5	1.0922590598819849E-020
1815.5	1.1344626792361467E-020
1816.5	1.1793843258898797E-020
1817.5	1.2272599456230107E-020
1818.5	1.2783515779572059E-020
1819.5	1.3329508838649763E-020
1820.5	1.3913832404218429E-020
1821.5	1.4540125085159487E-020
1822.5	1.5212466025008561E-020
1823.5	1.5935440189822460E-020
1824.5	1.6714215172751374E-020
1825.5	1.7554631884187584E-020
1826.5	1.8463312055641330E-020
1827.5	1.9447786194445686E-020
1828.5	2.0516646529953618E-020
1829.5	2.1679730650001809E-020
1830.5	2.2948343019549670E-020
1831.5	2.4335523510323098E-020
1832.5	2.5856374599027251E-020
1833.5	2.7528462215160602E-020
1834.5	2.9372309617909611E-020
1835.5	3.1412009545046778E-020
1836.5	3.3675987752296263E-020
1837.5	3.6197961722951540E-020
1838.5	3.9018152877795055E-020
1839.5	4.2184830640709237E-020
1840.5	4.5756294515357340E-020
1841.5	4.9803439264148289E-020
1842.5	5.4413103303469117E-020
1843.5	5.9692478882864992E-020
1844.5	6.5774975455361626E-020
1845.5	7.2828091267753339E-020
1846.5	8.1064087132949010E-020
1847.5	9.0754607031046387E-020
1848.5	1.0225090573227963E-019
1849.5	1.1601209818474602E-019
1850.5	1.3264493259425937E-019
1851.5	1.5296009694626525E-019
1852.5	1.7805197850274735E-019
1853.5	2.0941065636857781E-019
1854.5	2.4907487365590936E-019
1855.5	2.9982688286231174E-019
1856.5	3.6539729083671562E-019
1857.5	4.5054522343877290E-019
1858.5	5.6060267168224989E-019
1859.5	6.9945636000853082E-019
1860.5	8.6406840386841762E-019
1861.5	1.0343514479795799E-018
1862.5	1.1652740109370729E-018
1863.5	1.2026655088742584E-018
1864.5	1.1277053196408540E-018
1865.5	9.7660031774339686E-019
1866.5	8.0447005616395839E-019
1867.5	6.4768147062164672E-019
1868.5	5.1904679119472572E-019
1869.5	4.1826070927675633E-019
1870.5	3.4053472085326648E-019
1871.5	2.8061872920533353E-019
1872.5	2.3410166459363151E-019
1873.5	1.9760402881571441E-019
1874.5	1.6862703250029808E-019
1875.5	1.4534348728895239E-019
1876.5	1.2641646964889117E-019
1877.5	1.1086142739009998E-019
1878.5	9.7946504294965297E-020
1879.5	8.7121875773174916E-020
1880.5	7.7969891436003373E-020
1881.5	7.0169804247639234E-020
1882.5	6.3472653428389783E-020
1883.5	5.7683222419254475E-020
1884.5	5.2646953068564936E-020
1885.5	4.8240358568906049E-020
1886.5	4.4363928429937433E-020
1887.5	4.0936825401775487E-020
1888.5	3.7892883488188708E-020
1889.5	3.5177559793833327E-020
1890.5	3.2745592257256105E-020
1891.5	3.0559184573439595E-020
1892.5	2.8586588329797912E-020
1893.5	2.6800986963446129E-020
1894.5	2.5179610917024425E-020
1895.5	2.3703031267053967E-020
1896.5	2.2354592140966443E-020
1897.5	2.1119951822688247E-020
1898.5	1.9986709545804234E-020
1899.5	1.8944100272828340E-020
1900.5	1.7982743744706658E-020
1901.5	1.7094437103609026E-020
1902.5	1.6271982694509697E-020
1903.5	1.5509044418641845E-020
1904.5	1.4800027377465705E-020
1905.5	1.4139976607154028E-020
1906.5	1.3524491533331600E-020
1907.5	1.2949653428078156E-020
1908.5	1.2411963666716545E-020
1909.5	1.1908290991429483E-020
1910.5	1.1435826315676582E-020
1911.5	1.0992043865614916E-020
1912.5	1.0574667666023374E-020
1913.5	1.0181642549233594E-020
1914.5	9.8111090045474801E-021
1915.5	9.4613812990292441E-021
1916.5	9.1309283934661573E-021
1917.5	8.8183572536898378E-021
1918.5	8.5223982205013101E-021
1919.5	8.2418921536627116E-021
1920.5	7.9757791088135759E-021
1921.5	7.7230883423498219E-021
1922.5	7.4829294695639659E-021
1923.5	7.2544846267314193E-021
1924.5	7.0370015091884924E-021
1925.5	6.8297871754727628E-021
1926.5	6.6322025228485674E-021
1927.5	6.4436573524811972E-021
1928.5	6.2636059535316297E-021
1929.5	6.0915431448314675E-021
1930.5	5.9270007208234514E-021
1931.5	5.7695442553304583E-021
1932.5	5.6187702226229459E-021
1933.5	5.4743034003399299E-021
1934.5	5.3357945232054379E-021
1935.5	5.2029181602750918E-021
1936.5	5.0753707917330615E-021
1937.5	4.9528690641116827E-021
1938.5	4.8351482052866539E-021
1939.5	4.7219605827621959E-021
1940.5	4.6130743906475515E-021
1941.5	4.5082724523765521E-021
1942.5	4.4073511276677295E-021
1943.5	4.3101193134913111E-021
1944.5	4.2163975299248205E-021
1945.5	4.1260170827610200E-021
1946.5	4.0388192955979953E-021
1947.5	3.9546548049060889E-021
1948.5	3.8733829122430048E-021
1949.5	3.7948709883877818E-021
1950.5	3.7189939246960967E-021
1951.5	3.6456336274517076E-021
1952.5	3.5746785514091080E-021
1953.5	3.5060232690967923E-021
1954.5	3.4395680727844439E-021
1955.5	3.3752186063155267E-021
1956.5	3.3128855242734698E-021
1957.5	3.2524841761883476E-021
1958.5	3.1939343137049557E-021
1959.5	3.1371598188253028E-021
1960.5	3.0820884515110332E-021
1961.5	3.0286516150865494E-021
1962.5	2.9767841380233813E-021
1963.5	2.9264240708123201E-021
1964.5	2.8775124967435412E-021
1965.5	2.8299933555176772E-021
1966.5	2.7838132787036292E-021
1967.5	2.7389214361430193E-021
1968.5	2.6952693924773190E-021
1969.5	2.6528109730427909E-021
1970.5	2.6115021384410829E-021
1971.5	2.5713008671502669E-021
1972.5	2.5321670455929642E-021
1973.5	2.4940623651253361E-021
1974.5	2.4569502254536986E-021
1975.5	2.4207956440246818E-021
1976.5	2.3855651709706261E-021
1977.5	2.3512268092245475E-021
1978.5	2.3177499394488500E-021
1979.5	2.2851052494492697E-021
1980.5	2.2532646677705429E-021
1981.5	2.2222013011931515E-021
1982.5	2.1918893758715691E-021
1983.5	2.1623041818736150E-021
1984.5	2.1334220208982886E-021
1985.5	2.1052201569656655E-021
1986.5	2.0776767698874120E-021
1987.5	2.0507709113402301E-021
1988.5	2.0244824633771929E-021
1989.5	1.9987920992236383E-021
1990.5	1.9736812462150158E-021
1991.5	1.9491320507440364E-021
1992.5	1.9251273450936282E-021
1993.5	1.9016506160406897E-021
1994.5	1.8786859751234291E-021
1995.5	1.8562181304723667E-021
1996.5	1.8342323601117289E-021
1997.5	1.8127144866442104E-021
1998.5	1.7916508532378159E-021
1999.5	1.7710283008388138E-021
[truncated: 1,000 more rows]
