# Supplementary material for: Modeling Radiative Efficiency across Fluorinated Molecules: Bridging Chemistry and Climate Policy for Global Warming Potential Estimations
Source: Environ Sci Technol. 2026 Feb 16;60(8):6188–202. doi: 10.1021/acs.est.5c16501 (PMC12961741; doi:10.1021/acs.est.5c16501)
Supplement: Supplementary file 1 [file es5c16501_si_001.zip › Supporting.Information/CFM2025.Table1/HFAldehydes/Heptafluorobutanal/cross-section_5.dat]

0.5	7.4842589427710077E-022
1.5	7.6280774320049923E-022
2.5	7.7790190908648478E-022
3.5	7.9376351640104049E-022
4.5	8.1045368004279341E-022
5.5	8.2804037779915737E-022
6.5	8.4659948635069486E-022
7.5	8.6621601874649394E-022
8.5	8.8698561177391687E-022
9.5	9.0901632552260262E-022
10.5	9.3243083592844506E-022
11.5	9.5736912591563987E-022
12.5	9.8399181440105876E-022
13.5	1.0124843084197892E-021
14.5	1.0430620270809210E-021
15.5	1.0759770344102842E-021
16.5	1.1115265423131768E-021
17.5	1.1500639210700656E-021
18.5	1.1920131070433906E-021
19.5	1.2378876616222056E-021
20.5	1.2883162657092931E-021
21.5	1.3440772103782058E-021
22.5	1.4061455840145315E-021
23.5	1.4757585249158452E-021
24.5	1.5545063209285684E-021
25.5	1.6444605160826161E-021
26.5	1.7483545704616805E-021
27.5	1.8698372578112027E-021
28.5	2.0138204734333382E-021
29.5	2.1869301971366528E-021
30.5	2.3980089331406932E-021
31.5	2.6584210369619981E-021
32.5	2.9813670973540515E-021
33.5	3.3781417852863345E-021
34.5	3.8471999912263800E-021
35.5	4.3520784767156589E-021
36.5	4.7986212492146925E-021
37.5	5.0570945678386026E-021
38.5	5.0601850874867110E-021
39.5	4.8735209062372464E-021
40.5	4.6301847094886393E-021
41.5	4.4307835673015438E-021
42.5	4.3182001944928794E-021
43.5	4.2997946343132413E-021
44.5	4.3701396148848084E-021
45.5	4.5226515438800023E-021
46.5	4.7538871758488765E-021
47.5	5.0647588414091139E-021
48.5	5.4608564596124723E-021
49.5	5.9527718464129420E-021
50.5	6.5567814747815352E-021
51.5	7.2960793971786710E-021
52.5	8.2027484535836522E-021
53.5	9.3207266613241333E-021
54.5	1.0710129177940904E-020
55.5	1.2453381851927614E-020
56.5	1.4663588264622841E-020
57.5	1.7495016155034728E-020
58.5	2.1153495867923138E-020
59.5	2.5898140310976772E-020
60.5	3.2009096660020592E-020
61.5	3.9660711246567585E-020
62.5	4.8597831128258245E-020
63.5	5.7591846653628746E-020
64.5	6.4166738243562603E-020
65.5	6.5743757121289406E-020
66.5	6.1949035180202195E-020
67.5	5.5032669534382258E-020
68.5	4.7679540331219398E-020
69.5	4.1283432175822492E-020
70.5	3.5911161544837797E-020
71.5	3.1065377831542517E-020
72.5	2.6452734289560982E-020
73.5	2.2191272170450468E-020
74.5	1.8502838277365815E-020
75.5	1.5470963058058905E-020
76.5	1.3044660356707599E-020
77.5	1.1118529390519043E-020
78.5	9.5852210028430028E-021
79.5	8.3547407973961076E-021
80.5	7.3571618891528574E-021
81.5	6.5397155455860117E-021
82.5	5.8628906068709011E-021
83.5	5.2970275134152497E-021
84.5	4.8196941386116041E-021
85.5	4.4137584795038769E-021
86.5	4.0659975741943638E-021
87.5	3.7660966961021250E-021
88.5	3.5059265630649019E-021
89.5	3.2790174455380619E-021
90.5	3.0801730168309345E-021
91.5	2.9051839978286968E-021
92.5	2.7506136650931356E-021
93.5	2.6136355959257429E-021
94.5	2.4919097570746608E-021
95.5	2.3834870168008196E-021
96.5	2.2867349314847589E-021
97.5	2.2002796069085463E-021
98.5	2.1229598170719449E-021
99.5	2.0537905534794862E-021
100.5	1.9919338934124770E-021
101.5	1.9366755977429648E-021
102.5	1.8874062332827691E-021
103.5	1.8436059004560606E-021
104.5	1.8048318616369781E-021
105.5	1.7707085282558966E-021
106.5	1.7409193897041340E-021
107.5	1.7152005642879169E-021
108.5	1.6933357294591920E-021
109.5	1.6751522508807828E-021
110.5	1.6605183818761446E-021
111.5	1.6493414499117147E-021
112.5	1.6415669878592151E-021
113.5	1.6371788074997244E-021
114.5	1.6362000536248237E-021
115.5	1.6386953219124408E-021
116.5	1.6447739757037031E-021
117.5	1.6545948598533173E-021
118.5	1.6683726891448589E-021
119.5	1.6863864913317570E-021
120.5	1.7089906203210764E-021
121.5	1.7366290369045649E-021
122.5	1.7698538020578318E-021
123.5	1.8093490689858098E-021
124.5	1.8559623352711754E-021
125.5	1.9107453851242838E-021
126.5	1.9750083018020484E-021
127.5	2.0503912927574858E-021
128.5	2.1389610409150764E-021
129.5	2.2433411678840675E-021
130.5	2.3668906057047531E-021
131.5	2.5139498636885682E-021
132.5	2.6901842539145477E-021
133.5	2.9030662908806192E-021
134.5	3.1625579637644369E-021
135.5	3.4820777551687797E-021
136.5	3.8798633923630593E-021
137.5	4.3808518155152058E-021
138.5	5.0191339824551160E-021
139.5	5.8407303761008953E-021
140.5	6.9054038292243889E-021
141.5	8.2833497564375112E-021
142.5	1.0035801124534601E-020
143.5	1.2157092908335918E-020
144.5	1.4454572790236110E-020
145.5	1.6415487241766887E-020
146.5	1.7304546902409378E-020
147.5	1.6693986850184142E-020
148.5	1.4896810564480530E-020
149.5	1.2642400637233972E-020
150.5	1.0500906009404274E-020
151.5	8.7129818990701111E-021
152.5	7.3063415418828420E-021
153.5	6.2257536432657395E-021
154.5	5.4005796367148491E-021
155.5	4.7688808878864883E-021
156.5	4.2824539741351655E-021
157.5	3.9054814547726055E-021
158.5	3.6117850216389692E-021
159.5	3.3822834546245297E-021
160.5	3.2030156619204260E-021
161.5	3.0636995518945157E-021
162.5	2.9567082927467103E-021
163.5	2.8763492573042105E-021
164.5	2.8183562886846563E-021
165.5	2.7795309342380658E-021
166.5	2.7574878249800002E-021
167.5	2.7504734117360700E-021
168.5	2.7572370161020171E-021
169.5	2.7769398442190953E-021
170.5	2.8090922081445576E-021
171.5	2.8535123937070847E-021
172.5	2.9103028830505959E-021
173.5	2.9798413134613718E-021
174.5	3.0627848619569787E-021
175.5	3.1600878565703146E-021
176.5	3.2730334652377470E-021
177.5	3.4032814236802403E-021
178.5	3.5529350622918477E-021
179.5	3.7246325314637417E-021
180.5	3.9216693061403078E-021
181.5	4.1481620553377329E-021
182.5	4.4092681988857039E-021
183.5	4.7114815440082981E-021
184.5	5.0630331946624859E-021
185.5	5.4744397893397312E-021
186.5	5.9592600067135941E-021
187.5	6.5351479750855561E-021
188.5	7.2253324427873217E-021
189.5	8.0607074313388282E-021
190.5	9.0827955651776877E-021
191.5	1.0347930367556886E-020
192.5	1.1933051900868498E-020
193.5	1.3943360764713833E-020
194.5	1.6521248113296481E-020
195.5	1.9853096615885973E-020
196.5	2.4162489589899089E-020
197.5	2.9658748594755416E-020
198.5	3.6374068165658085E-020
199.5	4.3806098636285663E-020
200.5	5.0463657897746737E-020
201.5	5.4006135113980376E-020
202.5	5.2784823465726566E-020
203.5	4.7470450724102278E-020
204.5	4.0350055170345967E-020
205.5	3.3405126134309449E-020
206.5	2.7552157198279721E-020
207.5	2.2951769979196262E-020
208.5	1.9449827658916463E-020
209.5	1.6822988587946953E-020
210.5	1.4871215555943535E-020
211.5	1.3439964524415465E-020
212.5	1.2417900396745645E-020
213.5	1.1728506268993556E-020
214.5	1.1320991198378807E-020
215.5	1.1160043166797886E-020
216.5	1.1210640983631850E-020
217.5	1.1414484626704447E-020
218.5	1.1669115401989984E-020
219.5	1.1851924145386783E-020
220.5	1.1909034421236178E-020
221.5	1.1907777781195722E-020
222.5	1.1970306075586066E-020
223.5	1.2189871447499518E-020
224.5	1.2615183330072693E-020
225.5	1.3272436762550770E-020
226.5	1.4186375479713962E-020
227.5	1.5392524564961850E-020
228.5	1.6944619846753134E-020
229.5	1.8921327307397824E-020
230.5	2.1434694453373474E-020
231.5	2.4641726533078775E-020
232.5	2.8759508215836009E-020
233.5	3.4081840130187164E-020
234.5	4.0987971564471639E-020
235.5	4.9913913708426607E-020
236.5	6.1210793676011439E-020
237.5	7.4743505235167254E-020
238.5	8.9107739866010559E-020
239.5	1.0089865790148760E-019
240.5	1.0567181269396061E-019
241.5	1.0141816910248968E-019
242.5	9.0668651916319376E-020
243.5	7.7957340362519486E-020
244.5	6.6535572262027121E-020
245.5	5.7710168640673197E-020
246.5	5.1650415590441928E-020
247.5	4.8143360403843640E-020
248.5	4.6971694126467539E-020
249.5	4.8051858757129933E-020
250.5	5.1460633532391370E-020
251.5	5.7386121583317079E-020
252.5	6.5948765854143292E-020
253.5	7.6755677577667691E-020
254.5	8.8116906644601286E-020
255.5	9.6501207215021834E-020
256.5	9.7870736413826585E-020
257.5	9.1039855821085511E-020
258.5	7.8880967273336554E-020
259.5	6.5464920081170461E-020
260.5	5.3374851841156108E-020
261.5	4.3470830475594983E-020
262.5	3.5684481488387945E-020
263.5	2.9641667401545235E-020
264.5	2.4945542385081178E-020
265.5	2.1265628491482874E-020
266.5	1.8349243772350124E-020
267.5	1.6009376078071695E-020
268.5	1.4108927708411079E-020
269.5	1.2547235786934800E-020
270.5	1.1249866616228312E-020
271.5	1.0161247035736940E-020
272.5	9.2394391362365217E-021
273.5	8.4524507004703548E-021
274.5	7.7756235508100367E-021
275.5	7.1897746857717932E-021
276.5	6.6798652190882586E-021
277.5	6.2340432235994439E-021
278.5	5.8429557796428327E-021
279.5	5.4992589452602519E-021
280.5	5.1972755653909463E-021
281.5	4.9327593054815919E-021
282.5	4.7027106279424854E-021
283.5	4.5051320690759912E-021
284.5	4.3384575329014928E-021
285.5	4.2001166427961809E-021
286.5	4.0836153844468379E-021
287.5	3.9750839172101672E-021
288.5	3.8549040699984306E-021
289.5	3.7100493781621996E-021
290.5	3.5456576847940928E-021
291.5	3.3783565988089784E-021
292.5	3.2217909487360460E-021
293.5	3.0815989570168078E-021
294.5	2.9580136529010067E-021
295.5	2.8491324558572085E-021
296.5	2.7526717418856204E-021
297.5	2.6666048677824857E-021
298.5	2.5892989915607082E-021
299.5	2.5194814386660206E-021
300.5	2.4561676120352217E-021
301.5	2.3985934921138069E-021
302.5	2.3461627851105021E-021
303.5	2.2984083169658850E-021
304.5	2.2549648138191874E-021
305.5	2.2155502650825071E-021
306.5	2.1799537347365658E-021
307.5	2.1480281855139780E-021
308.5	2.1196874749508711E-021
309.5	2.0949071805827740E-021
310.5	2.0737293632136614E-021
311.5	2.0562718431332795E-021
312.5	2.0427431133636104E-021
313.5	2.0334647283057740E-021
314.5	2.0289039852481572E-021
315.5	2.0297210722572242E-021
316.5	2.0368366696722431E-021
317.5	2.0515281499199086E-021
318.5	2.0755642048937573E-021
319.5	2.1113859504408671E-021
320.5	2.1623281048654203E-021
321.5	2.2328209004332638E-021
322.5	2.3283563152038211E-021
323.5	2.4546018362358909E-021
324.5	2.6142389126348357E-021
325.5	2.7993379960110772E-021
326.5	2.9796597409788140E-021
327.5	3.0997751346251222E-021
328.5	3.1088898714342027E-021
329.5	3.0081737007422096E-021
330.5	2.8498897565149057E-021
331.5	2.6897384225940378E-021
332.5	2.5580536422121128E-021
333.5	2.4632741374810313E-021
334.5	2.4036703388844304E-021
335.5	2.3748951521892515E-021
336.5	2.3731452772353610E-021
337.5	2.3961281515151387E-021
338.5	2.4432448105459033E-021
339.5	2.5156095130856766E-021
340.5	2.6161439665907692E-021
341.5	2.7498426218071403E-021
342.5	2.9242679458189287E-021
343.5	3.1503311561518433E-021
344.5	3.4433994851615483E-021
345.5	3.8246754396327897E-021
346.5	4.3224425627130748E-021
347.5	4.9717310214793576E-021
348.5	5.8083117863221267E-021
349.5	6.8476542833106637E-021
350.5	8.0347181656200283E-021
351.5	9.1683016208536283E-021
352.5	9.8862987126169497E-021
353.5	9.8648389746601863E-021
354.5	9.1209228694370862E-021
355.5	7.9946595644726207E-021
356.5	6.8394780228819189E-021
357.5	5.8428251095724649E-021
358.5	5.0520189957772475E-021
359.5	4.4495228599184505E-021
360.5	4.0004528430247567E-021
361.5	3.6720164050302477E-021
362.5	3.4389658678325302E-021
363.5	3.2838840317956415E-021
364.5	3.1959663040723340E-021
365.5	3.1692462263909453E-021
366.5	3.1996825618819098E-021
367.5	3.2793323856486366E-021
368.5	3.3860903943835605E-021
369.5	3.4743885798224452E-021
370.5	3.4870484818545093E-021
371.5	3.3978328295070750E-021
372.5	3.2364474353174773E-021
373.5	3.0567814376004872E-021
374.5	2.8967819668778322E-021
375.5	2.7705767681881702E-021
376.5	2.6782879101794484E-021
377.5	2.6150604088596224E-021
378.5	2.5754421098499081E-021
379.5	2.5548515231820678E-021
380.5	2.5498265091377963E-021
381.5	2.5578850692025712E-021
382.5	2.5773144901037650E-021
383.5	2.6069866196818574E-021
384.5	2.6462187889652244E-021
385.5	2.6946762057829262E-021
386.5	2.7523068447427615E-021
387.5	2.8193007460017479E-021
388.5	2.8960677422033543E-021
389.5	2.9832296292295899E-021
390.5	3.0816244061597394E-021
391.5	3.1923214756972307E-021
392.5	3.3166477357296963E-021
393.5	3.4562254269356724E-021
394.5	3.6130235432649306E-021
395.5	3.7894256726243963E-021
396.5	3.9883184364266490E-021
397.5	4.2132063895480394E-021
398.5	4.4683615284961028E-021
399.5	4.7590187193276882E-021
400.5	5.0916328099874533E-021
401.5	5.4742195415407807E-021
402.5	5.9168115232239031E-021
403.5	6.4320738383050713E-021
404.5	7.0361433161054101E-021
405.5	7.7497841102794268E-021
406.5	8.5999942210778250E-021
407.5	9.6222587116819010E-021
408.5	1.0863732144927441E-020
409.5	1.2387749089064120E-020
410.5	1.4280196371715436E-020
411.5	1.6658370593626386E-020
412.5	1.9682765545445519E-020
413.5	2.3571109151829585E-020
414.5	2.8610023414990969E-020
415.5	3.5148232839256812E-020
416.5	4.3526804152175426E-020
417.5	5.3847709275532920E-020
418.5	6.5444716379573654E-020
419.5	7.6149676671956653E-020
420.5	8.2327218036984070E-020
421.5	8.1084447826038387E-020
422.5	7.3057101274778675E-020
423.5	6.1737785790148057E-020
424.5	5.0414930569843246E-020
425.5	4.0710630938040949E-020
426.5	3.2967233267912254E-020
427.5	2.6965391264966282E-020
428.5	2.2346877833724735E-020
429.5	1.8779633458315292E-020
430.5	1.5999751737294056E-020
431.5	1.3809368184520995E-020
432.5	1.2063269973328014E-020
433.5	1.0655354342563984E-020
434.5	9.5077894290025024E-021
435.5	8.5630179782599111E-021
436.5	7.7780460218810545E-021
437.5	7.1204084150317391E-021
438.5	6.5653205659152166E-021
439.5	6.0936577711513398E-021
440.5	5.6905105188969067E-021
441.5	5.3441420127859654E-021
442.5	5.0452284631174858E-021
443.5	4.7862998481490771E-021
444.5	4.5613241286003883E-021
445.5	4.3653951132994675E-021
446.5	4.1944959510087587E-021
447.5	4.0453183354477886E-021
448.5	3.9151231429800218E-021
449.5	3.8016321673019673E-021
450.5	3.7029434032912141E-021
451.5	3.6174643202440721E-021
452.5	3.5438589953553941E-021
453.5	3.4810060170325047E-021
454.5	3.4279648285667057E-021
455.5	3.3839487450740461E-021
456.5	3.3483032960198462E-021
457.5	3.3204888613460685E-021
458.5	3.3000668092641779E-021
459.5	3.2866885283623484E-021
460.5	3.2800868905211289E-021
461.5	3.2800697950915841E-021
462.5	3.2865155370014448E-021
463.5	3.2993698181481035E-021
464.5	3.3186442875267778E-021
465.5	3.3444165550687272E-021
466.5	3.3768316806416410E-021
467.5	3.4161051963697317E-021
468.5	3.4625277806713791E-021
469.5	3.5164717697940236E-021
470.5	3.5783997713593959E-021
471.5	3.6488757397009709E-021
472.5	3.7285789912196479E-021
473.5	3.8183217883496891E-021
474.5	3.9190713147741556E-021
475.5	4.0319771183121073E-021
476.5	4.1584054336112140E-021
477.5	4.2999822454242552E-021
478.5	4.4586475585684499E-021
479.5	4.6367241649408871E-021
480.5	4.8370053306548631E-021
481.5	5.0628673970986249E-021
482.5	5.3184154878970009E-021
483.5	5.6086736182856373E-021
484.5	5.9398349279095851E-021
485.5	6.3195941194341128E-021
486.5	6.7575934068285371E-021
487.5	7.2660267398404623E-021
488.5	7.8604668266447855E-021
489.5	8.5610085153295666E-021
490.5	9.3938645921263903E-021
491.5	1.0393611285929887E-020
492.5	1.1606365703445823E-020
493.5	1.3094285048449373E-020
494.5	1.4941882524079351E-020
495.5	1.7264653756530136E-020
496.5	2.0220067759494126E-020
497.5	2.4019137838048743E-020
498.5	2.8931015337574562E-020
499.5	3.5257517833733635E-020
500.5	4.3219892785533747E-020
501.5	5.2650941101562388E-020
502.5	6.2425142884457647E-020
503.5	7.0011631912600329E-020
504.5	7.2358306094154823E-020
505.5	6.8397294127267169E-020
506.5	6.0165062417879647E-020
507.5	5.0774407142752164E-020
508.5	4.2286573596296281E-020
509.5	3.5435478058754045E-020
510.5	3.0215628765050566E-020
511.5	2.6370294993412363E-020
512.5	2.3619737616236027E-020
513.5	2.1735998100449130E-020
514.5	2.0555457600876532E-020
515.5	1.9972586576498898E-020
516.5	1.9931294433385652E-020
517.5	2.0419143869948205E-020
518.5	2.1465855141136525E-020
519.5	2.3146455529555701E-020
520.5	2.5589100001568406E-020
521.5	2.8986741386120546E-020
522.5	3.3608593058359914E-020
523.5	3.9797440624740671E-020
524.5	4.7913319292176216E-020
525.5	5.8131890920116178E-020
526.5	6.9953145468488820E-020
527.5	8.1430166727619469E-020
528.5	8.8926422334593180E-020
529.5	8.8991533233396407E-020
530.5	8.1519516862390300E-020
531.5	6.9857875159271364E-020
532.5	5.7693224447137414E-020
533.5	4.7053624032635755E-020
534.5	3.8483040646986767E-020
535.5	3.1814925778484291E-020
536.5	2.6680147699310227E-020
537.5	2.2718542351924464E-020
538.5	1.9638659424884259E-020
539.5	1.7220444731686774E-020
540.5	1.5302051508446267E-020
541.5	1.3765268300459057E-020
542.5	1.2523553618015004E-020
543.5	1.1513122605814405E-020
544.5	1.0686558950976551E-020
545.5	1.0008301682216306E-020
546.5	9.4514655050462405E-021
547.5	8.9955944654975109E-021
548.5	8.6250670126997363E-021
549.5	8.3279579083172527E-021
550.5	8.0952238295017675E-021
551.5	7.9201218330102524E-021
552.5	7.7977989414590955E-021
553.5	7.7250113056126161E-021
554.5	7.6999457353263240E-021
555.5	7.7221270013647237E-021
556.5	7.7924027088924451E-021
557.5	7.9130048864055130E-021
558.5	8.0876947049617775E-021
559.5	8.3220049170970585E-021
560.5	8.6236048111980907E-021
561.5	9.0028261819103252E-021
562.5	9.4734080558626149E-021
563.5	1.0053545573492352E-020
564.5	1.0767368546697709E-020
565.5	1.1647033047716977E-020
566.5	1.2735690540541286E-020
567.5	1.4091705398424141E-020
568.5	1.5794607499333014E-020
569.5	1.7953317335862945E-020
570.5	2.0716915605436204E-020
571.5	2.4286903850045084E-020
572.5	2.8925499441182176E-020
573.5	3.4942150285009397E-020
574.5	4.2611054458960867E-020
575.5	5.1922023757682223E-020
576.5	6.2058042665008801E-020
577.5	7.0798887975529343E-020
578.5	7.4902320357695767E-020
579.5	7.2403294942791391E-020
580.5	6.4596291410700180E-020
581.5	5.4691561888547818E-020
582.5	4.5249535557018798E-020
583.5	3.7373326805412210E-020
584.5	3.1207925629738784E-020
585.5	2.6521147741573085E-020
586.5	2.3009785006205957E-020
587.5	2.0410656552042270E-020
588.5	1.8525472660539397E-020
589.5	1.7216985919199523E-020
590.5	1.6399219362820658E-020
591.5	1.6029056074018101E-020
592.5	1.6100203134143084E-020
593.5	1.6636898531145726E-020
594.5	1.7679483183507920E-020
595.5	1.9243880691235457E-020
596.5	2.1225827337598335E-020
597.5	2.3245849761480249E-020
598.5	2.4580620791173178E-020
599.5	2.4501992460039478E-020
600.5	2.2919696769049892E-020
601.5	2.0468502418816751E-020
602.5	1.7900135546350349E-020
603.5	1.5645632707504649E-020
604.5	1.3828002307047201E-020
605.5	1.2417647287642559E-020
606.5	1.1339567440248056E-020
607.5	1.0519170010782537E-020
608.5	9.8956485996404088E-021
609.5	9.4229414827116590E-021
610.5	9.0671402538177355E-021
611.5	8.8035126537997804E-021
612.5	8.6140317278145122E-021
613.5	8.4855278689916988E-021
614.5	8.4083631657257973E-021
615.5	8.3754961666306104E-021
616.5	8.3818258099498724E-021
617.5	8.4237319161977619E-021
618.5	8.4987540369769725E-021
619.5	8.6053686138136367E-021
620.5	8.7428372423648678E-021
621.5	8.9111077579867433E-021
622.5	9.1107560658711924E-021
623.5	9.3429610347546777E-021
624.5	9.6095079984790440E-021
625.5	9.9128189171865953E-021
626.5	1.0256009368984376E-020
627.5	1.0642974530032108E-020
628.5	1.1078508379294749E-020
629.5	1.1568462756487693E-020
630.5	1.2119955862655141E-020
631.5	1.2741643645133225E-020
632.5	1.3444072690220965E-020
633.5	1.4240140376471105E-020
634.5	1.5145698015213913E-020
635.5	1.6180346840539197E-020
636.5	1.7368496965634795E-020
637.5	1.8740788719401957E-020
638.5	2.0336018488132790E-020
639.5	2.2203773813992710E-020
640.5	2.4408074558380470E-020
641.5	2.7032451822407980E-020
642.5	3.0187091319420928E-020
643.5	3.4018940516223811E-020
644.5	3.8726031006835570E-020
645.5	4.4577633551130903E-020
646.5	5.1941954689068883E-020
647.5	6.1321953394793520E-020
648.5	7.3394733475768997E-020
649.5	8.9033430703269008E-020
650.5	1.0924503239508751E-019
651.5	1.3485254815756911E-019
652.5	1.6558378119412587E-019
653.5	1.9826747060138343E-019
654.5	2.2507122568523584E-019
655.5	2.3553628241046627E-019
656.5	2.2457877529910118E-019
657.5	1.9772066403282554E-019
658.5	1.6544513760960964E-019
659.5	1.3536890296299676E-019
660.5	1.1048352795478214E-019
661.5	9.0980162830112300E-020
662.5	7.6015730515088466E-020
663.5	6.4587757168481216E-020
664.5	5.5834374545323699E-020
665.5	4.9090002571240439E-020
666.5	4.3861751436645268E-020
667.5	3.9789972138883195E-020
668.5	3.6612829116693349E-020
669.5	3.4139038918903045E-020
670.5	3.2228091108419512E-020
671.5	3.0776233539865448E-020
672.5	2.9706621801809693E-020
673.5	2.8962402263174686E-020
674.5	2.8501848113727866E-020
675.5	2.8294937705223482E-020
676.5	2.8320957803143018E-020
677.5	2.8566848855579882E-020
678.5	2.9026102380247993E-020
679.5	2.9698085490085692E-020
680.5	3.0587714083876304E-020
681.5	3.1705431139732322E-020
682.5	3.3067474772018733E-020
683.5	3.4696445994959287E-020
684.5	3.6622211668679570E-020
685.5	3.8883207025415231E-020
686.5	4.1528238072035408E-020
687.5	4.4618931647428678E-020
688.5	4.8233046358267178E-020
689.5	5.2468950230655345E-020
690.5	5.7451704259525251E-020
691.5	6.3341385209520428E-020
692.5	7.0344565596971540E-020
693.5	7.8730286221155326E-020
694.5	8.8852464367429422E-020
695.5	1.0118154593968379E-019
696.5	1.1634937695519236E-019
697.5	1.3521264706185760E-019
698.5	1.5894126380321641E-019
699.5	1.8913656498401539E-019
700.5	2.2797399618677224E-019
701.5	2.7832801652195427E-019
702.5	3.4372876876053354E-019
703.5	4.2772736449630536E-019
704.5	5.3171084622011183E-019
705.5	6.4976068023967834E-019
706.5	7.6110855753446274E-019
707.5	8.2924760503173612E-019
708.5	8.2272479549387294E-019
709.5	7.4483584372612584E-019
710.5	6.3013376253824855E-019
711.5	5.1331860513344854E-019
712.5	4.1233182727122288E-019
713.5	3.3141981414134908E-019
714.5	2.6859072056099527E-019
715.5	2.2020524335191958E-019
716.5	1.8281902704580994E-019
717.5	1.5367430085506257E-019
718.5	1.3069741572454635E-019
719.5	1.1236506943668054E-019
720.5	9.7564201526601069E-020
721.5	8.5478671413314952E-020
722.5	7.5505316681687426E-020
723.5	6.7193903273722542E-020
724.5	6.0204689299050533E-020
725.5	5.4278471568052316E-020
726.5	4.9215346448698566E-020
727.5	4.4859535065993502E-020
728.5	4.1088441777653308E-020
729.5	3.7804686987381024E-020
730.5	3.4930247255055598E-020
731.5	3.2402102351436957E-020
732.5	3.0168970475506628E-020
733.5	2.8188837023789935E-020
734.5	2.6427067793554609E-020
735.5	2.4854956842491198E-020
736.5	2.3448600784977822E-020
737.5	2.2188020685836330E-020
738.5	2.1056473693786357E-020
739.5	2.0039911702698313E-020
740.5	1.9126555396202837E-020
741.5	1.8306560238192894E-020
742.5	1.7571757175624091E-020
743.5	1.6915455637821404E-020
744.5	1.6332300307924410E-020
745.5	1.5818176469092006E-020
746.5	1.5370161800859727E-020
747.5	1.4986525617941745E-020
748.5	1.4666780031372336E-020
749.5	1.4411791771972910E-020
750.5	1.4223968987266791E-020
751.5	1.4107544966249809E-020
752.5	1.4068991566665832E-020
753.5	1.4117610730671275E-020
754.5	1.4266375202345563E-020
755.5	1.4533122608956064E-020
756.5	1.4942254385541192E-020
757.5	1.5527156010771799E-020
758.5	1.6333635584811364E-020
759.5	1.7424750619903103E-020
760.5	1.8887367599859635E-020
761.5	2.0840390339933867E-020
762.5	2.3442988780857651E-020
763.5	2.6896245125298296E-020
764.5	3.1418695191887035E-020
765.5	3.7148494327520273E-020
766.5	4.3890406935495880E-020
767.5	5.0679791141540394E-020
768.5	5.5529598006570026E-020
769.5	5.6283910725217316E-020
770.5	5.2488501087450526E-020
771.5	4.5869711774091799E-020
772.5	3.8660782922441782E-020
773.5	3.2215487917574610E-020
774.5	2.6959789475331366E-020
775.5	2.2838598357989827E-020
776.5	1.9644671751505229E-020
777.5	1.7163931714974608E-020
778.5	1.5219802205120180E-020
779.5	1.3677931925949361E-020
780.5	1.2439195917134383E-020
781.5	1.1431100941682700E-020
782.5	1.0600532765234998E-020
783.5	9.9082959797296424E-021
784.5	9.3251827546600025E-021
785.5	8.8291892779935283E-021
786.5	8.4035515847041854E-021
787.5	8.0353548653195063E-021
788.5	7.7145418981058668E-021
789.5	7.4331997516150926E-021
790.5	7.1850416208942852E-021
791.5	6.9650265893525738E-021
792.5	6.7690777681787679E-021
793.5	6.5938712808013269E-021
794.5	6.4366767642792411E-021
795.5	6.2952356962701802E-021
796.5	6.1676677586862430E-021
797.5	6.0523981738903420E-021
798.5	5.9481008686499408E-021
799.5	5.8536536852945881E-021
800.5	5.7681028378810345E-021
801.5	5.6906345189897732E-021
802.5	5.6205520792794237E-021
803.5	5.5572575819748547E-021
804.5	5.5002368163766373E-021
805.5	5.4490470652355952E-021
806.5	5.4033070795943532E-021
807.5	5.3626888351699811E-021
808.5	5.3269107364304265E-021
809.5	5.2957320053933832E-021
810.5	5.2689480471176527E-021
811.5	5.2463866267499345E-021
812.5	5.2279047267241069E-021
813.5	5.2133859794479762E-021
814.5	5.2027385921866308E-021
815.5	5.1958936981020360E-021
816.5	5.1928040814874913E-021
817.5	5.1934432368792563E-021
818.5	5.1978047315137390E-021
819.5	5.2059018489854128E-021
820.5	5.2177674993197066E-021
821.5	5.2334543873138961E-021
822.5	5.2530354371805155E-021
823.5	5.2766044774846631E-021
824.5	5.3042771963149577E-021
825.5	5.3361923827775640E-021
826.5	5.3725134774683781E-021
827.5	5.4134304617902601E-021
828.5	5.4591621240965317E-021
829.5	5.5099587499554017E-021
830.5	5.5661052946931377E-021
831.5	5.6279251092116174E-021
832.5	5.6957843054093233E-021
833.5	5.7700968660121948E-021
834.5	5.8513306260555073E-021
835.5	5.9400142806791016E-021
836.5	6.0367456076177786E-021
837.5	6.1422011344682474E-021
838.5	6.2571475326640601E-021
839.5	6.3824550849075675E-021
840.5	6.5191136542709599E-021
841.5	6.6682516861177178E-021
842.5	6.8311589047953620E-021
843.5	7.0093135341980806E-021
844.5	7.2044150861548641E-021
845.5	7.4184240384689515E-021
846.5	7.6536100860787934E-021
847.5	7.9126111225919177E-021
848.5	8.1985057343938793E-021
849.5	8.5149028197826435E-021
850.5	8.8660530567699834E-021
851.5	9.2569884418971591E-021
852.5	9.6936981600036346E-021
853.5	1.0183351838164883E-020
854.5	1.0734585099085527E-020
855.5	1.1357867716042664E-020
856.5	1.2065982252268517E-020
857.5	1.2874651832064301E-020
858.5	1.3803371111606525E-020
859.5	1.4876516795838380E-020
860.5	1.6124846480258376E-020
861.5	1.7587542100848728E-020
862.5	1.9315024098228267E-020
863.5	2.1372864908086971E-020
864.5	2.3847279445692598E-020
865.5	2.6852881514714432E-020
866.5	3.0543677025308044E-020
867.5	3.5128587759348645E-020
868.5	4.0893000177916700E-020
869.5	4.8227344616054494E-020
870.5	5.7660820461288225E-020
871.5	6.9888378347974868E-020
872.5	8.5750261776458557E-020
873.5	1.0605248768122088E-019
874.5	1.3098431400555969E-019
875.5	1.5881096213644696E-019
876.5	1.8412922652264150E-019
877.5	1.9814836054550149E-019
878.5	1.9423960974540955E-019
879.5	1.7439424711857375E-019
880.5	1.4712456701123200E-019
881.5	1.2013901000228610E-019
882.5	9.7127598775716822E-020
883.5	7.8806100317678212E-020
884.5	6.4615021136316230E-020
885.5	5.3693724596297338E-020
886.5	4.5254094356394779E-020
887.5	3.8672508240597619E-020
888.5	3.3482190661984570E-020
889.5	2.9340744490095799E-020
890.5	2.5997967980651384E-020
891.5	2.3270252981831353E-020
892.5	2.1021743684440570E-020
893.5	1.9150891742403780E-020
894.5	1.7580960842965277E-020
895.5	1.6253321999907910E-020
896.5	1.5122695270674091E-020
897.5	1.4153746141798198E-020
898.5	1.3318628172579695E-020
899.5	1.2595191111150490E-020
900.5	1.1965660992473828E-020
901.5	1.1415658115841682E-020
902.5	1.0933459246255100E-020
903.5	1.0509438062460101E-020
904.5	1.0135636945614197E-020
905.5	9.8054364492102736E-021
906.5	9.5132980718126008E-021
907.5	9.2545625148389694E-021
908.5	9.0252902870960692E-021
909.5	8.8221348851670569E-021
910.5	8.6422412230709162E-021
911.5	8.4831637739256463E-021
912.5	8.3428002069131246E-021
913.5	8.2193372851658497E-021
914.5	8.1112065264740646E-021
915.5	8.0170476846100085E-021
916.5	7.9356785317268269E-021
917.5	7.8660697458164346E-021
918.5	7.8073239564621519E-021
919.5	7.7586581953476537E-021
920.5	7.7193891486772944E-021
921.5	7.6889207268662740E-021
922.5	7.6667335600975867E-021
923.5	7.6523761022885638E-021
924.5	7.6454570849663179E-021
925.5	7.6456391098020596E-021
926.5	7.6526332066184814E-021
927.5	7.6661942145073092E-021
928.5	7.6861168687838363E-021
929.5	7.7122324970398087E-021
930.5	7.7444062444582659E-021
931.5	7.7825347625528132E-021
932.5	7.8265443071667860E-021
933.5	7.8763892013766721E-021
934.5	7.9320506272593465E-021
935.5	7.9935357176048996E-021
936.5	8.0608769248308871E-021
937.5	8.1341316497833865E-021
938.5	8.2133821179639449E-021
939.5	8.2987354951451025E-021
940.5	8.3903242384549472E-021
941.5	8.4883066829359980E-021
942.5	8.5928678674169796E-021
943.5	8.7042206073753638E-021
944.5	8.8226068264082580E-021
945.5	8.9482991620656560E-021
946.5	9.0816028662343617E-021
947.5	9.2228580251017105E-021
948.5	9.3724421290968879E-021
949.5	9.5307730292414636E-021
950.5	9.6983123231978519E-021
951.5	9.8755692221708639E-021
952.5	1.0063104958912575E-020
953.5	1.0261537807667193E-020
954.5	1.0471548799286837E-020
955.5	1.0693888229333802E-020
956.5	1.0929383074227376E-020
957.5	1.1178945450964883E-020
958.5	1.1443582280350540E-020
959.5	1.1724406342871412E-020
960.5	1.2022648951444577E-020
961.5	1.2339674507568169E-020
962.5	1.2676997258622119E-020
963.5	1.3036300636295973E-020
964.5	1.3419459632039376E-020
965.5	1.3828566758418983E-020
966.5	1.4265962259634461E-020
967.5	1.4734269375714777E-020
968.5	1.5236435640182631E-020
969.5	1.5775781409420952E-020
970.5	1.6356057095534557E-020
971.5	1.6981510918772702E-020
972.5	1.7656969431072794E-020
973.5	1.8387933616123828E-020
974.5	1.9180694079618039E-020
975.5	2.0042469754386293E-020
976.5	2.0981575724040465E-020
977.5	2.2007627303989787E-020
978.5	2.3131789531117406E-020
979.5	2.4367083869423311E-020
980.5	2.5728767469476959E-020
981.5	2.7234805047487578E-020
982.5	2.8906459830389868E-020
983.5	3.0769038693507960E-020
984.5	3.2852838524262328E-020
985.5	3.5194357318879513E-020
986.5	3.7837856511419919E-020
987.5	4.0837393412886711E-020
988.5	4.4259488644687662E-020
989.5	4.8186659400374364E-020
990.5	5.2722144705120755E-020
991.5	5.7996287701402053E-020
992.5	6.4175243453613859E-020
993.5	7.1472979851108414E-020
994.5	8.0167978116932538E-020
995.5	9.0626676908401408E-020
996.5	1.0333660488155441E-019
997.5	1.1895334065640122E-019
998.5	1.3836677994501376E-019
999.5	1.6279292661961215E-019
1000.5	1.9389498305223196E-019
1001.5	2.3392419562850741E-019
1002.5	2.8582563340404733E-019
1003.5	3.5312511547250761E-019
1004.5	4.3910044589681229E-019
1005.5	5.4417513533560519E-019
1006.5	6.6023183054237281E-019
1007.5	7.6347766791448503E-019
1008.5	8.1691372160883053E-019
1009.5	7.9493974263092158E-019
1010.5	7.0868661903203471E-019
1011.5	5.9433974656756878E-019
1012.5	4.8289752006057587E-019
1013.5	3.8854583660863135E-019
1014.5	3.1365603841414711E-019
1015.5	2.5570649127157126E-019
1016.5	2.1110464698784606E-019
1017.5	1.7661553550905679E-019
1018.5	1.4969505675199830E-019
1019.5	1.2844348561972930E-019
1020.5	1.1146828632598715E-019
1021.5	9.7751778700238962E-020
1022.5	8.6546769138796132E-020
1023.5	7.7300002740967321E-020
1024.5	6.9597610124656734E-020
1025.5	6.3126590215844494E-020
1026.5	5.7647606921080718E-020
1027.5	5.2975673282659221E-020
1028.5	4.8966325776822943E-020
1029.5	4.5505635171097690E-020
1030.5	4.2502917081284941E-020
1031.5	3.9885358554380255E-020
1032.5	3.7594017256835409E-020
1033.5	3.5580813515740236E-020
1034.5	3.3806247511745393E-020
1035.5	3.2237651172659953E-020
1036.5	3.0847838007357883E-020
1037.5	2.9614051761325792E-020
1038.5	2.8517141401784493E-020
1039.5	2.7540908944613355E-020
1040.5	2.6671590319894547E-020
1041.5	2.5897439412585252E-020
1042.5	2.5208392695468275E-020
1043.5	2.4595797248085607E-020
1044.5	2.4052188957116883E-020
1045.5	2.3571110694784033E-020
1046.5	2.3146962538989180E-020
1047.5	2.2774877823559481E-020
1048.5	2.2450620127828596E-020
1049.5	2.2170497332939074E-020
1050.5	2.1931289661980379E-020
1051.5	2.1730189237325825E-020
1052.5	2.1564749172214311E-020
1053.5	2.1432840595414781E-020
1054.5	2.1332616310847837E-020
1055.5	2.1262480035885012E-020
1056.5	2.1221060356109428E-020
1057.5	2.1207188690902952E-020
1058.5	2.1219880691279881E-020
1059.5	2.1258320595098985E-020
1060.5	2.1321848149984574E-020
1061.5	2.1409947784775559E-020
1062.5	2.1522239769104629E-020
1063.5	2.1658473150188957E-020
1064.5	2.1818520298015804E-020
1065.5	2.2002372926399986E-020
1066.5	2.2210139489161172E-020
1067.5	2.2442043878995539E-020
1068.5	2.2698425382411153E-020
1069.5	2.2979739868159483E-020
1070.5	2.3286562209641310E-020
1071.5	2.3619589964459126E-020
1072.5	2.3979648357270102E-020
1073.5	2.4367696636006289E-020
1074.5	2.4784835897041173E-020
1075.5	2.5232318502716471E-020
1076.5	2.5711559245606630E-020
1077.5	2.6224148448910089E-020
1078.5	2.6771867232492383E-020
1079.5	2.7356705220642416E-020
1080.5	2.7980881022073372E-020
1081.5	2.8646865876970071E-020
1082.5	2.9357410942240179E-020
1083.5	3.0115578777389301E-020
1084.5	3.0924779703115104E-020
1085.5	3.1788813837183524E-020
1086.5	3.2711919772909085E-020
1087.5	3.3698831061556567E-020
1088.5	3.4754841900020317E-020
1089.5	3.5885883720451416E-020
1090.5	3.7098614743484873E-020
1091.5	3.8400525009907612E-020
1092.5	3.9800059971008315E-020
1093.5	4.1306766426718703E-020
1094.5	4.2931465493913016E-020
1095.5	4.4686458418768498E-020
1096.5	4.6585772488304789E-020
1097.5	4.8645456142292472E-020
1098.5	5.0883934765371763E-020
1099.5	5.3322441722965440E-020
1100.5	5.5985543228071872E-020
1101.5	5.8901780910776187E-020
1102.5	6.2104462952059740E-020
1103.5	6.5632643955405390E-020
1104.5	6.9532346229002688E-020
1105.5	7.3858092060843094E-020
1106.5	7.8674839631090440E-020
1107.5	8.4060446924490642E-020
1108.5	9.0108832007854631E-020
1109.5	9.6934059622929039E-020
1110.5	1.0467567101462594E-019
1111.5	1.1350569783484561E-019
1112.5	1.2363797907994066E-019
1113.5	1.3534065814497753E-019
1114.5	1.4895311383034817E-019
1115.5	1.6490913193394846E-019
1116.5	1.8376893675497958E-019
1117.5	2.0626389198864191E-019
1118.5	2.3335939816662423E-019
1119.5	2.6634390540240018E-019
1120.5	3.0695501878674894E-019
1121.5	3.5755675183406136E-019
1122.5	4.2138234879883082E-019
1123.5	5.0284588221229966E-019
1124.5	6.0787729304820883E-019
1125.5	7.4408123650420062E-019
1126.5	9.2010068213798741E-019
1127.5	1.1426156677726464E-018
1128.5	1.4079838615313447E-018
1129.5	1.6862684422557621E-018
1130.5	1.9072563413140595E-018
1131.5	1.9821239176591562E-018
1132.5	1.8740935598641870E-018
1133.5	1.6366424715115958E-018
1134.5	1.3595129800367088E-018
1135.5	1.1046560207739375E-018
1136.5	8.9511180260923681E-019
1137.5	7.3140182540607448E-019
1138.5	6.0606969281625812E-019
1139.5	5.1065353470056024E-019
1140.5	4.3801176510039167E-019
1141.5	3.8272084949164319E-019
1142.5	3.4086580356363819E-019
1143.5	3.0972410777311959E-019
1144.5	2.8749773971429053E-019
1145.5	2.7312221213679337E-019
1146.5	2.6613538166070742E-019
1147.5	2.6655487875448888E-019
1148.5	2.7464700466591214E-019
1149.5	2.9033704652968322E-019
1150.5	3.1188238113115781E-019
1151.5	3.3385768249643402E-019
1152.5	3.4660581155508985E-019
1153.5	3.4121566905156440E-019
1154.5	3.1756658249674308E-019
1155.5	2.8428942952174739E-019
1156.5	2.5069225176053688E-019
1157.5	2.2179605576512683E-019
1158.5	1.9887803995391518E-019
1159.5	1.8145356153358990E-019
1160.5	1.6855523723838519E-019
1161.5	1.5926046696818304E-019
1162.5	1.5283851588771634E-019
1163.5	1.4875600997578862E-019
1164.5	1.4664402982683350E-019
1165.5	1.4626299585776939E-019
1166.5	1.4747537366943877E-019
1167.5	1.5022750069145272E-019
1168.5	1.5453956718891875E-019
1169.5	1.6050268153947969E-019
1170.5	1.6828250167691681E-019
1171.5	1.7812966329047330E-019
1172.5	1.9039810360566952E-019
1173.5	2.0557343177164626E-019
1174.5	2.2431485617329484E-019
1175.5	2.4751598300269716E-019
1176.5	2.7639211267088224E-019
1177.5	3.1260419388473891E-019
1178.5	3.5843087943280289E-019
1179.5	4.1699514271130080E-019
1180.5	4.9252569862774055E-019
1181.5	5.9054521561468512E-019
1182.5	7.1762750525808640E-019
1183.5	8.7976463743749906E-019
1184.5	1.0773224345906026E-018
1185.5	1.2942188951537118E-018
1186.5	1.4848683304859112E-018
1187.5	1.5802661382535565E-018
1188.5	1.5352130189926191E-018
1189.5	1.3734310924340216E-018
1190.5	1.1627844445090768E-018
1191.5	9.5961136386755708E-019
1192.5	7.8902886747694705E-019
1193.5	6.5484569276565561E-019
1194.5	5.5222939401319299E-019
1195.5	4.7455558075600780E-019
1196.5	4.1593022552718716E-019
1197.5	3.7176042524780163E-019
1198.5	3.3865696437080363E-019
1199.5	3.1418262610784189E-019
1200.5	2.9661491156501864E-019
1201.5	2.8476362790878834E-019
1202.5	2.7784320907593262E-019
1203.5	2.7539029032617686E-019
1204.5	2.7721764628542264E-019
1205.5	2.8339869535857748E-019
1206.5	2.9427983149278505E-019
1207.5	3.1051940317911729E-019
1208.5	3.3314937591127643E-019
1209.5	3.6364069839874570E-019
1210.5	4.0390559188206707E-019
1211.5	4.5604410808944276E-019
1212.5	5.2137686525811238E-019
1213.5	5.9799940756599021E-019
1214.5	6.7671606620948945E-019
1215.5	7.3911042980975421E-019
1216.5	7.6633061401946150E-019
1217.5	7.5633848887041423E-019
1218.5	7.2684437715133478E-019
1219.5	6.9933848085939850E-019
1220.5	6.8722044991236016E-019
1221.5	6.9608629865097070E-019
1222.5	7.2807703403604130E-019
1223.5	7.8506894745404904E-019
1224.5	8.7031420225419976E-019
1225.5	9.8930894405500558E-019
1226.5	1.1503626153737540E-018
1227.5	1.3648026531191763E-018
1228.5	1.6459417759010719E-018
1229.5	2.0043897475056533E-018
1230.5	2.4350209488052960E-018
1231.5	2.8919243146902212E-018
1232.5	3.2659432989256076E-018
1233.5	3.4174852694927861E-018
1234.5	3.2875462336699504E-018
1235.5	2.9604911870909653E-018
1236.5	2.5808223960281508E-018
1237.5	2.2512307458763059E-018
1238.5	2.0141136164211608E-018
1239.5	1.8777089085381203E-018
1240.5	1.8397244377970171E-018
1241.5	1.8985495280205944E-018
1242.5	2.0553710765262087E-018
1243.5	2.3086061600159876E-018
1244.5	2.6379166399075573E-018
1245.5	2.9778121076388048E-018
1246.5	3.2052085856539025E-018
1247.5	3.1953054937270843E-018
1248.5	2.9302082497820504E-018
1249.5	2.5156400140792694E-018
1250.5	2.0787953354753529E-018
1251.5	1.6931974656331033E-018
1252.5	1.3800509909029727E-018
1253.5	1.1344692811470849E-018
1254.5	9.4374381699403053E-019
1255.5	7.9518697325683368E-019
1256.5	6.7843348637758743E-019
1257.5	5.8561280585831628E-019
1258.5	5.1091048149489953E-019
1259.5	4.5006127651564280E-019
1260.5	3.9992751185026014E-019
1261.5	3.5818304209645515E-019
1262.5	3.2308588589483971E-019
1263.5	2.9331705408726848E-019
1264.5	2.6786657605986018E-019
1265.5	2.4595257772337831E-019
1266.5	2.2696339989711191E-019
1267.5	2.1041581815164016E-019
1268.5	1.9592458607868155E-019
1269.5	1.8318000904591461E-019
1270.5	1.7193126777786157E-019
1271.5	1.6197390089735674E-019
1272.5	1.5314032756425289E-019
1273.5	1.4529261653322593E-019
1274.5	1.3831693390596183E-019
1275.5	1.3211926040276648E-019
1276.5	1.2662208147374056E-019
1277.5	1.2176183442242302E-019
1278.5	1.1748695574904044E-019
1279.5	1.1375641592451238E-019
1280.5	1.1053866256607809E-019
1281.5	1.0781091998202129E-019
1282.5	1.0555881594835533E-019
1283.5	1.0377632757384845E-019
1284.5	1.0246605922649128E-019
1285.5	1.0163988885250262E-019
1286.5	1.0132004711998512E-019
1287.5	1.0154072991229439E-019
1288.5	1.0235039327640743E-019
1289.5	1.0381494746248594E-019
1290.5	1.0602216266763210E-019
1291.5	1.0908773760781163E-019
1292.5	1.1316368399054401E-019
1293.5	1.1844997599131430E-019
1294.5	1.2521084745225957E-019
1295.5	1.3379774803694969E-019
1296.5	1.4468185495532785E-019
1297.5	1.5850020245854178E-019
1298.5	1.7612077542235984E-019
1299.5	1.9873252760001598E-019
1300.5	2.2796355955435441E-019
1301.5	2.6601669220946760E-019
1302.5	3.1576480486729343E-019
1303.5	3.8061610163819735E-019
1304.5	4.6364269966266624E-019
1305.5	5.6491240709851652E-019
1306.5	6.7581502020397385E-019
1307.5	7.7235972885341809E-019
1308.5	8.1873640314013497E-019
1309.5	7.9216508624763471E-019
1310.5	7.0571838822631861E-019
1311.5	5.9468286077070349E-019
1312.5	4.8788634108002014E-019
1313.5	3.9799410855441160E-019
1314.5	3.2679896273764267E-019
1315.5	2.7172877969885725E-019
1316.5	2.2932765622233183E-019
1317.5	1.9652703102176536E-019
1318.5	1.7092690568849460E-019
1319.5	1.5073985148075331E-019
1320.5	1.3465781033342808E-019
1321.5	1.2172641643302258E-019
1322.5	1.1124662234009117E-019
1323.5	1.0270280672570184E-019
1324.5	9.5711662313637164E-020
1325.5	8.9986201731226115E-020
1326.5	8.5310436664016885E-020
1327.5	8.1521522019966448E-020
1328.5	7.8497131193170408E-020
1329.5	7.6146532522252406E-020
1330.5	7.4404328795883019E-020
1331.5	7.3226162402180889E-020
1332.5	7.2585927246575966E-020
1333.5	7.2474200574054297E-020
1334.5	7.2897739030807939E-020
1335.5	7.3879992840317900E-020
1336.5	7.5462695442256860E-020
1337.5	7.7708697956075060E-020
1338.5	8.0706354438864924E-020
1339.5	8.4575945201940245E-020
1340.5	8.9478878498881811E-020
1341.5	9.5630772762861517E-020
1342.5	1.0332004076201158E-019
1343.5	1.1293432751132745E-019
1344.5	1.2499812347078368E-019
1345.5	1.4022597647593747E-019
1346.5	1.5959638620617201E-019
1347.5	1.8444969476400625E-019
1348.5	2.1660310818621256E-019
1349.5	2.5844095824693622E-019
1350.5	3.1283782285724016E-019
1351.5	3.8252587607837841E-019
1352.5	4.6806335715046404E-019
1353.5	5.6331781819740391E-019
1354.5	6.4955912378472984E-019
1355.5	6.9676613642161717E-019
1356.5	6.8294090766827971E-019
1357.5	6.1568840680454038E-019
1358.5	5.2425435581913406E-019
1359.5	4.3464325927243301E-019
1360.5	3.5916759879969530E-019
1361.5	3.0019571782435095E-019
1362.5	2.5590373126806478E-019
1363.5	2.2353807463463882E-019
1364.5	2.0066821576578973E-019
1365.5	1.8550917144415820E-019
1366.5	1.7692434513612422E-019
1367.5	1.7435979005906687E-019
1368.5	1.7779366569680682E-019
1369.5	1.8771369969855685E-019
1370.5	2.0508767056109130E-019
1371.5	2.3121123370660447E-019
1372.5	2.6714344180768219E-019
1373.5	3.1217056259262085E-019
1374.5	3.6082412029391686E-019
1375.5	4.0005853447306251E-019
1376.5	4.1278644160249064E-019
1377.5	3.9102482900415348E-019
1378.5	3.4404911878425828E-019
1379.5	2.8887678530367282E-019
1380.5	2.3768056315569257E-019
1381.5	1.9514702474393298E-019
1382.5	1.6149131282444264E-019
1383.5	1.3529853581765875E-019
1384.5	1.1491713988778635E-019
1385.5	9.8932159341660981E-020
1386.5	8.6250075260042439E-020
1387.5	7.6058559000824858E-020
1388.5	6.7761797600120910E-020
1389.5	6.0922763393690170E-020
1390.5	5.5218837648726435E-020
1391.5	5.0409577764303192E-020
1392.5	4.6313812345095745E-020
1393.5	4.2793460980251314E-020
1394.5	3.9742079611996997E-020
1395.5	3.7076698966295050E-020
1396.5	3.4731958621849476E-020
1397.5	3.2655849522433233E-020
1398.5	3.0806592066270269E-020
1399.5	2.9150323148496060E-020
1400.5	2.7659365048521192E-020
1401.5	2.6310916952815231E-020
1402.5	2.5086056494553562E-020
1403.5	2.3968970899643634E-020
1404.5	2.2946359781290861E-020
1405.5	2.2006967416577811E-020
1406.5	2.1141213545689830E-020
1407.5	2.0340899760350856E-020
1408.5	1.9598974347140374E-020
1409.5	1.8909342678079913E-020
1410.5	1.8266713347667408E-020
1411.5	1.7666472557859856E-020
1412.5	1.7104580972148576E-020
1413.5	1.6577488554069506E-020
1414.5	1.6082063886615636E-020
1415.5	1.5615535218021581E-020
1416.5	1.5175441055037532E-020
1417.5	1.4759588570080949E-020
1418.5	1.4366018435212319E-020
1419.5	1.3992974967212510E-020
1420.5	1.3638880681685710E-020
1421.5	1.3302314523257693E-020
1422.5	1.2981993173558146E-020
1423.5	1.2676754946356368E-020
1424.5	1.2385545865770983E-020
1425.5	1.2107407593366880E-020
1426.5	1.1841466926646083E-020
1427.5	1.1586926637625233E-020
1428.5	1.1343057457974767E-020
1429.5	1.1109191048226228E-020
1430.5	1.0884713814139963E-020
1431.5	1.0669061454499017E-020
1432.5	1.0461714142181096E-020
1433.5	1.0262192255016712E-020
1434.5	1.0070052585197727E-020
1435.5	9.8848849662822719E-021
1436.5	9.7063092654946827E-021
1437.5	9.5339726963226948E-021
1438.5	9.3675474125971123E-021
1439.5	9.2067283504882883E-021
1440.5	9.0512312893222091E-021
1441.5	8.9007911059330990E-021
1442.5	8.7551602005333132E-021
1443.5	8.6141070748813552E-021
1444.5	8.4774150459367645E-021
1445.5	8.3448810802661694E-021
1446.5	8.2163147362580143E-021
1447.5	8.0915372027560840E-021
1448.5	7.9703804240692402E-021
1449.5	7.8526863024861930E-021
1450.5	7.7383059704448993E-021
1451.5	7.6270991253972490E-021
1452.5	7.5189334211891270E-021
1453.5	7.4136839104589817E-021
1454.5	7.3112325331577188E-021
1455.5	7.2114676468200766E-021
1456.5	7.1142835946822862E-021
1457.5	7.0195803081508797E-021
1458.5	6.9272629404898257E-021
1459.5	6.8372415289142090E-021
1460.5	6.7494306825630058E-021
1461.5	6.6637492940763066E-021
1462.5	6.5801202727270171E-021
1463.5	6.4984702972571666E-021
1464.5	6.4187295867475619E-021
1465.5	6.3408316880088849E-021
1466.5	6.2647132781249556E-021
1467.5	6.1903139809066106E-021
1468.5	6.1175761961290789E-021
1469.5	6.0464449405286505E-021
1470.5	5.9768676996267218E-021
1471.5	5.9087942895325663E-021
1472.5	5.8421767279510666E-021
1473.5	5.7769691136892947E-021
1474.5	5.7131275140167858E-021
1475.5	5.6506098592896846E-021
1476.5	5.5893758442987745E-021
1477.5	5.5293868358467281E-021
1478.5	5.4706057861009523E-021
1479.5	5.4129971513056935E-021
1480.5	5.3565268154708810E-021
1481.5	5.3011620186860801E-021
1482.5	5.2468712897359023E-021
1483.5	5.1936243827188433E-021
1484.5	5.1413922173948305E-021
1485.5	5.0901468230080250E-021
1486.5	5.0398612853509656E-021
1487.5	4.9905096968538371E-021
1488.5	4.9420671094990337E-021
1489.5	4.8945094903760689E-021
1490.5	4.8478136797055941E-021
1491.5	4.8019573511738131E-021
1492.5	4.7569189744302066E-021
1493.5	4.7126777796119539E-021
1494.5	4.6692137237683314E-021
1495.5	4.6265074590672422E-021
1496.5	4.5845403026743569E-021
1497.5	4.5432942082029496E-021
1498.5	4.5027517386395670E-021
1499.5	4.4628960406571380E-021
1500.5	4.4237108202331430E-021
1501.5	4.3851803194960052E-021
1502.5	4.3472892947280166E-021
1503.5	4.3100229954578075E-021
1504.5	4.2733671445798178E-021
1505.5	4.2373079194422984E-021
1506.5	4.2018319338491095E-021
1507.5	4.1669262209241436E-021
1508.5	4.1325782167904286E-021
1509.5	4.0987757450189912E-021
1510.5	4.0655070018053923E-021
1511.5	4.0327605418344588E-021
1512.5	4.0005252647961264E-021
1513.5	3.9687904025176880E-021
1514.5	3.9375455066796965E-021
1515.5	3.9067804370849021E-021
1516.5	3.8764853504513153E-021
1517.5	3.8466506897022853E-021
1518.5	3.8172671737280265E-021
1519.5	3.7883257875945744E-021
1520.5	3.7598177731774994E-021
1521.5	3.7317346201990512E-021
1522.5	3.7040680576486144E-021
1523.5	3.6768100455675058E-021
1524.5	3.6499527671801971E-021
1525.5	3.6234886213551087E-021
1526.5	3.5974102153789596E-021
1527.5	3.5717103580296688E-021
1528.5	3.5463820529335153E-021
1529.5	3.5214184921931243E-021
1530.5	3.4968130502735288E-021
1531.5	3.4725592781342791E-021
1532.5	3.4486508975961691E-021
1533.5	3.4250817959318160E-021
1534.5	3.4018460206698461E-021
1535.5	3.3789377746030113E-021
1536.5	3.3563514109910445E-021
1537.5	3.3340814289495581E-021
1538.5	3.3121224690167224E-021
1539.5	3.2904693088898891E-021
1540.5	3.2691168593247224E-021
1541.5	3.2480601601897916E-021
1542.5	3.2272943766698977E-021
1543.5	3.2068147956117891E-021
1544.5	3.1866168220062002E-021
1545.5	3.1666959756004579E-021
1546.5	3.1470478876361979E-021
1547.5	3.1276682977069754E-021
1548.5	3.1085530507308273E-021
1549.5	3.0896980940330740E-021
1550.5	3.0710994745348707E-021
1551.5	3.0527533360432530E-021
1552.5	3.0346559166385864E-021
1553.5	3.0168035461555751E-021
1554.5	2.9991926437541192E-021
1555.5	2.9818197155764966E-021
1556.5	2.9646813524875445E-021
1557.5	2.9477742278946056E-021
1558.5	2.9310950956442216E-021
1559.5	2.9146407879926409E-021
1560.5	2.8984082136473787E-021
1561.5	2.8823943558771710E-021
1562.5	2.8665962706878007E-021
1563.5	2.8510110850613812E-021
1564.5	2.8356359952567884E-021
1565.5	2.8204682651690391E-021
1566.5	2.8055052247455313E-021
1567.5	2.7907442684571092E-021
1568.5	2.7761828538220620E-021
1569.5	2.7618184999812081E-021
1570.5	2.7476487863223230E-021
1571.5	2.7336713511522344E-021
1572.5	2.7198838904149814E-021
1573.5	2.7062841564545224E-021
1574.5	2.6928699568205176E-021
1575.5	2.6796391531158037E-021
1576.5	2.6665896598842187E-021
1577.5	2.6537194435375076E-021
1578.5	2.6410265213200903E-021
1579.5	2.6285089603105324E-021
1580.5	2.6161648764585967E-021
1581.5	2.6039924336568303E-021
1582.5	2.5919898428456606E-021
1583.5	2.5801553611510429E-021
1584.5	2.5684872910537240E-021
1585.5	2.5569839795892538E-021
1586.5	2.5456438175778932E-021
1587.5	2.5344652388836236E-021
1588.5	2.5234467197014912E-021
1589.5	2.5125867778725603E-021
1590.5	2.5018839722257723E-021
1591.5	2.4913369019460729E-021
1592.5	2.4809442059681567E-021
1593.5	2.4707045623952464E-021
1594.5	2.4606166879423461E-021
1595.5	2.4506793374034135E-021
1596.5	2.4408913031419728E-021
1597.5	2.4312514146046512E-021
1598.5	2.4217585378572273E-021
1599.5	2.4124115751427327E-021
1600.5	2.4032094644612133E-021
1601.5	2.3941511791707883E-021
1602.5	2.3852357276096300E-021
1603.5	2.3764621527385485E-021
1604.5	2.3678295318038803E-021
1605.5	2.3593369760203782E-021
1606.5	2.3509836302738547E-021
1607.5	2.3427686728433362E-021
1608.5	2.3346913151425032E-021
1609.5	2.3267508014802211E-021
1610.5	2.3189464088399798E-021
1611.5	2.3112774466780946E-021
1612.5	2.3037432567405138E-021
1613.5	2.2963432128981332E-021
1614.5	2.2890767210005025E-021
1615.5	2.2819432187478560E-021
1616.5	2.2749421755814064E-021
1617.5	2.2680730925918559E-021
1618.5	2.2613355024461149E-021
1619.5	2.2547289693322134E-021
1620.5	2.2482530889224380E-021
1621.5	2.2419074883547203E-021
1622.5	2.2356918262323444E-021
1623.5	2.2296057926420403E-021
1624.5	2.2236491091905731E-021
1625.5	2.2178215290599328E-021
1626.5	2.2121228370812689E-021
1627.5	2.2065528498277300E-021
1628.5	2.2011114157263865E-021
1629.5	2.1957984151894303E-021
1630.5	2.1906137607648840E-021
1631.5	2.1855573973070623E-021
1632.5	2.1806293021670447E-021
1633.5	2.1758294854034592E-021
1634.5	2.1711579900138897E-021
1635.5	2.1666148921872392E-021
1636.5	2.1622003015774203E-021
1637.5	2.1579143615987521E-021
1638.5	2.1537572497434940E-021
1639.5	2.1497291779219399E-021
1640.5	2.1458303928255564E-021
1641.5	2.1420611763136641E-021
1642.5	2.1384218458241773E-021
1643.5	2.1349127548089849E-021
1644.5	2.1315342931945380E-021
1645.5	2.1282868878682937E-021
1646.5	2.1251710031916545E-021
1647.5	2.1221871415401126E-021
1648.5	2.1193358438713188E-021
1649.5	2.1166176903218553E-021
1650.5	2.1140333008335182E-021
1651.5	2.1115833358099580E-021
1652.5	2.1092684968045833E-021
1653.5	2.1070895272406477E-021
1654.5	2.1050472131645339E-021
1655.5	2.1031423840332389E-021
1656.5	2.1013759135371778E-021
1657.5	2.0997487204594170E-021
1658.5	2.0982617695725563E-021
1659.5	2.0969160725744986E-021
1660.5	2.0957126890644233E-021
1661.5	2.0946527275603500E-021
1662.5	2.0937373465597231E-021
1663.5	2.0929677556445479E-021
1664.5	2.0923452166326463E-021
1665.5	2.0918710447767140E-021
1666.5	2.0915466100129097E-021
1667.5	2.0913733382608112E-021
1668.5	2.0913527127766505E-021
1669.5	2.0914862755618382E-021
1670.5	2.0917756288288813E-021
1671.5	2.0922224365269040E-021
1672.5	2.0928284259290824E-021
1673.5	2.0935953892844254E-021
1674.5	2.0945251855364395E-021
1675.5	2.0956197421113568E-021
1676.5	2.0968810567787190E-021
1677.5	2.0983111995872583E-021
1678.5	2.0999123148791611E-021
1679.5	2.1016866233859480E-021
1680.5	2.1036364244093666E-021
1681.5	2.1057640980908643E-021
1682.5	2.1080721077733845E-021
1683.5	2.1105630024594262E-021
1684.5	2.1132394193694862E-021
1685.5	2.1161040866052376E-021
1686.5	2.1191598259219930E-021
1687.5	2.1224095556152694E-021
1688.5	2.1258562935264745E-021
1689.5	2.1295031601730271E-021
1690.5	2.1333533820084970E-021
1691.5	2.1374102948186152E-021
1692.5	2.1416773472593488E-021
1693.5	2.1461581045435369E-021
1694.5	2.1508562522829214E-021
1695.5	2.1557756004928097E-021
1696.5	2.1609200877669395E-021
1697.5	2.1662937856305713E-021
1698.5	2.1719009030802368E-021
1699.5	2.1777457913190459E-021
1700.5	2.1838329486969400E-021
1701.5	2.1901670258657930E-021
1702.5	2.1967528311598063E-021
1703.5	2.2035953362122373E-021
1704.5	2.2106996818201115E-021
1705.5	2.2180711840692177E-021
1706.5	2.2257153407324081E-021
1707.5	2.2336378379549302E-021
1708.5	2.2418445572413449E-021
1709.5	2.2503415827593969E-021
1710.5	2.2591352089771059E-021
1711.5	2.2682319486503083E-021
1712.5	2.2776385411788685E-021
1713.5	2.2873619613508906E-021
1714.5	2.2974094284953830E-021
1715.5	2.3077884160650786E-021
1716.5	2.3185066616723926E-021
1717.5	2.3295721776029614E-021
1718.5	2.3409932618326093E-021
1719.5	2.3527785095752627E-021
1720.5	2.3649368253910042E-021
1721.5	2.3774774358852743E-021
1722.5	2.3904099030322024E-021
1723.5	2.4037441381571170E-021
1724.5	2.4174904166155219E-021
1725.5	2.4316593932082498E-021
1726.5	2.4462621183750099E-021
1727.5	2.4613100552113715E-021
1728.5	2.4768150973571159E-021
1729.5	2.4927895878070992E-021
1730.5	2.5092463386991486E-021
1731.5	2.5261986521371885E-021
1732.5	2.5436603421117034E-021
1733.5	2.5616457575838960E-021
1734.5	2.5801698068044307E-021
1735.5	2.5992479829425579E-021
1736.5	2.6188963911067053E-021
1737.5	2.6391317768432778E-021
1738.5	2.6599715562065826E-021
1739.5	2.6814338474994044E-021
1740.5	2.7035375047908775E-021
1741.5	2.7263021533260806E-021
1742.5	2.7497482269500782E-021
1743.5	2.7738970076782040E-021
1744.5	2.7987706675541373E-021
1745.5	2.8243923129479267E-021
1746.5	2.8507860314575799E-021
1747.5	2.8779769415903069E-021
1748.5	2.9059912454129819E-021
1749.5	2.9348562843760857E-021
1750.5	2.9646005985313114E-021
1751.5	2.9952539893803501E-021
1752.5	3.0268475866112546E-021
1753.5	3.0594139189992778E-021
1754.5	3.0929869897715015E-021
1755.5	3.1276023567589729E-021
1756.5	3.1632972176866891E-021
1757.5	3.2001105009808720E-021
1758.5	3.2380829625048108E-021
1759.5	3.2772572886692852E-021
1760.5	3.3176782064017319E-021
1761.5	3.3593926005000150E-021
1762.5	3.4024496389424542E-021
1763.5	3.4469009067760018E-021
1764.5	3.4928005492596380E-021
1765.5	3.5402054250007558E-021
1766.5	3.5891752698890745E-021
1767.5	3.6397728727061888E-021
1768.5	3.6920642633699617E-021
1769.5	3.7461189148624949E-021
1770.5	3.8020099599892696E-021
1771.5	3.8598144242263980E-021
1772.5	3.9196134760339825E-021
1773.5	3.9814926961476373E-021
1774.5	4.0455423675090349E-021
1775.5	4.1118577876614761E-021
1776.5	4.1805396056201533E-021
1777.5	4.2516941854310831E-021
1778.5	4.3254339988603883E-021
1779.5	4.4018780499095921E-021
1780.5	4.4811523341362145E-021
1781.5	4.5633903360761082E-021
1782.5	4.6487335684190914E-021
1783.5	4.7373321569874541E-021
1784.5	4.8293454760137158E-021
1785.5	4.9249428387162506E-021
1786.5	5.0243042487365306E-021
1787.5	5.1276212186389188E-021
1788.5	5.2350976623928664E-021
1789.5	5.3469508695702872E-021
1790.5	5.4634125699108683E-021
1791.5	5.5847300979514930E-021
1792.5	5.7111676686005104E-021
1793.5	5.8430077758852502E-021
1794.5	5.9805527286363415E-021
1795.5	6.1241263386247143E-021
1796.5	6.2740757786702042E-021
1797.5	6.4307736305350097E-021
1798.5	6.5946201450477553E-021
1799.5	6.7660457399301008E-021
1800.5	6.9455137642836826E-021
1801.5	7.1335235627179641E-021
1802.5	7.3306138767522293E-021
1803.5	7.5373666265167800E-021
1804.5	7.7544111220408833E-021
1805.5	7.9824287607048699E-021
1806.5	8.2221582759389276E-021
1807.5	8.4744016121979613E-021
1808.5	8.7400305129030444E-021
1809.5	9.0199939217453418E-021
1810.5	9.3153263138984012E-021
1811.5	9.6271570927660274E-021
1812.5	9.9567212105005127E-021
1813.5	1.0305371197387580E-020
1814.5	1.0674590817205161E-020
1815.5	1.1066010603926073E-020
1816.5	1.1481425581015889E-020
1817.5	1.1922815519772983E-020
1818.5	1.2392368159783490E-020
1819.5	1.2892505895268719E-020
1820.5	1.3425916529215887E-020
1821.5	1.3995588816909572E-020
1822.5	1.4604853667152205E-020
1823.5	1.5257432049869617E-020
1824.5	1.5957490881635781E-020
1825.5	1.6709708437103048E-020
1826.5	1.7519351178848420E-020
1827.5	1.8392364329535101E-020
1828.5	1.9335479053101279E-020
1829.5	2.0356339798203295E-020
1830.5	2.1463656230036142E-020
1831.5	2.2667385292702032E-020
1832.5	2.3978950379500550E-020
1833.5	2.5411506445296498E-020
1834.5	2.6980262312456842E-020
1835.5	2.8702874589651815E-020
1836.5	3.0599931802517190E-020
1837.5	3.2695552889398275E-020
1838.5	3.5018131651059215E-020
1839.5	3.7601268774688110E-020
1840.5	4.0484946694670266E-020
1841.5	4.3717021259427886E-020
1842.5	4.7355130045584981E-020
1843.5	5.1469153257272398E-020
1844.5	5.6144413961429344E-020
1845.5	6.1485876583141792E-020
1846.5	6.7623706006629648E-020
1847.5	7.4720699081045359E-020
1848.5	8.2982317950361993E-020
1849.5	9.2670373430711357E-020
1850.5	1.0412187526520661E-019
1851.5	1.1777525393812543E-019
1852.5	1.3420715843132405E-019
1853.5	1.5418444945355583E-019
1854.5	1.7873789080446819E-019
1855.5	2.0926618006971040E-019
1856.5	2.4768022467712949E-019
1857.5	2.9659405394320533E-019
1858.5	3.5954873081905454E-019
1859.5	4.4118685097727103E-019
1860.5	5.4709811369225835E-019
1861.5	6.8257412661278563E-019
1862.5	8.4862327859891083E-019
1863.5	1.0331354087281160E-018
1864.5	1.1993953500536092E-018
1865.5	1.2888259597222895E-018
1866.5	1.2588346943343108E-018
1867.5	1.1245998780849238E-018
1868.5	9.4310175594301934E-019
1869.5	7.6469423962563850E-019
1870.5	6.1301712102530050E-019
1871.5	4.9238605884396697E-019
1872.5	3.9895499987551407E-019
1873.5	3.2701079194290803E-019
1874.5	2.7136067004003016E-019
1875.5	2.2790683722060892E-019
1876.5	1.9358532829093075E-019
1877.5	1.6614929395698797E-019
1878.5	1.4395678526045747E-019
1879.5	1.2580257877758976E-019
1880.5	1.1079459723605168E-019
1881.5	9.8265775272625071E-020
1882.5	8.7711822702101255E-020
1883.5	7.8747274835542438E-020
1884.5	7.1074294755238033E-020
1885.5	6.4460351073046125E-020
1886.5	5.8722096466855854E-020
1887.5	5.3713608113033437E-020
1888.5	4.9317722654434795E-020
1889.5	4.5439587138309812E-020
1890.5	4.2001812179373516E-020
1891.5	3.8940794859661474E-020
1892.5	3.6203903798069788E-020
1893.5	3.3747305614946134E-020
1894.5	3.1534272843259291E-020
1895.5	2.9533856348171445E-020
1896.5	2.7719836003118695E-020
1897.5	2.6069885458784332E-020
1898.5	2.4564902879093712E-020
1899.5	2.3188471261474096E-020
1900.5	2.1926420627500696E-020
1901.5	2.0766470819998837E-020
1902.5	1.9697938478093410E-020
1903.5	1.8711495413178106E-020
1904.5	1.7798968385505001E-020
1905.5	1.6953172406809730E-020
1906.5	1.6167771332200285E-020
1907.5	1.5437160774227912E-020
1908.5	1.4756369362196110E-020
1909.5	1.4120975146286306E-020
1910.5	1.3527034558391303E-020
1911.5	1.2971021826901399E-020
1912.5	1.2449777129340715E-020
1913.5	1.1960462076260757E-020
1914.5	1.1500521368705505E-020
1915.5	1.1067649672626232E-020
1916.5	1.0659762916738690E-020
1917.5	1.0274973353188766E-020
1918.5	9.9115678290639967E-021
1919.5	9.5679888060052901E-021
1920.5	9.2428177386905575E-021
1921.5	8.9347604837576617E-021
1922.5	8.6426344611833586E-021
1923.5	8.3653573321373300E-021
1924.5	8.1019369924126892E-021
1925.5	7.8514627099278858E-021
1926.5	7.6130972594958061E-021
1927.5	7.3860699288739389E-021
1928.5	7.1696702877041496E-021
1929.5	6.9632426258618096E-021
1930.5	6.7661809804041436E-021
1931.5	6.5779246811012707E-021
1932.5	6.3979543537510734E-021
1933.5	6.2257883283700694E-021
1934.5	6.0609794061232791E-021
1935.5	5.9031119446791156E-021
1936.5	5.7517992266942245E-021
1937.5	5.6066810804683421E-021
1938.5	5.4674217255613270E-021
1939.5	5.3337078194189862E-021
1940.5	5.2052466838822479E-021
1941.5	5.0817646929165987E-021
1942.5	4.9630058050465902E-021
1943.5	4.8487302258572275E-021
1944.5	4.7387131875672102E-021
1945.5	4.6327438341201058E-021
1946.5	4.5306242015052626E-021
1947.5	4.4321682841340208E-021
1948.5	4.3372011790783311E-021
1949.5	4.2455583008451713E-021
1950.5	4.1570846601259713E-021
1951.5	4.0716342006382823E-021
1952.5	3.9890691887779600E-021
1953.5	3.9092596513338587E-021
1954.5	3.8320828569914910E-021
1955.5	3.7574228377745228E-021
1956.5	3.6851699469495605E-021
1957.5	3.6152204502558164E-021
1958.5	3.5474761476216273E-021
1959.5	3.4818440227986549E-021
1960.5	3.4182359185854278E-021
1961.5	3.3565682355279380E-021
1962.5	3.2967616521789841E-021
1963.5	3.2387408651724157E-021
1964.5	3.1824343475253929E-021
1965.5	3.1277741237232616E-021
1966.5	3.0746955602691825E-021
1967.5	3.0231371704959405E-021
1968.5	2.9730404325414019E-021
1969.5	2.9243496194833660E-021
1970.5	2.8770116407148631E-021
1971.5	2.8309758937182880E-021
1972.5	2.7861941254669806E-021
1973.5	2.7426203027465753E-021
1974.5	2.7002104907464320E-021
1975.5	2.6589227393241382E-021
1976.5	2.6187169763941678E-021
1977.5	2.5795549079354546E-021
1978.5	2.5413999241526559E-021
1979.5	2.5042170113622752E-021
1980.5	2.4679726692081399E-021
1981.5	2.4326348328411973E-021
1982.5	2.3981727997264710E-021
1983.5	2.3645571607655127E-021
1984.5	2.3317597354461608E-021
1985.5	2.2997535107528122E-021
1986.5	2.2685125835901575E-021
1987.5	2.2380121064914400E-021
1988.5	2.2082282363988994E-021
1989.5	2.1791380863194285E-021
1990.5	2.1507196796725012E-021
1991.5	2.1229519071604660E-021
1992.5	2.0958144860032285E-021
1993.5	2.0692879213904094E-021
1994.5	2.0433534700142254E-021
1995.5	2.0179931055557863E-021
1996.5	1.9931894860061561E-021
1997.5	1.9689259227116013E-021
1998.5	1.9451863510398732E-021
1999.5	1.9219553025712491E-021
[truncated: 1,000 more rows]
