# Supplementary material for: Modeling Radiative Efficiency across Fluorinated Molecules: Bridging Chemistry and Climate Policy for Global Warming Potential Estimations
Source: Environ Sci Technol. 2026 Feb 16;60(8):6188–202. doi: 10.1021/acs.est.5c16501 (PMC12961741; doi:10.1021/acs.est.5c16501)
Supplement: Supplementary file 1 [file es5c16501_si_001.zip › Supporting.Information/CFM2025.Table1/HFAldehydes/Heptafluorobutanal/cross-section_6.dat]

0.5	8.3703585415848291E-022
1.5	8.5755213867162192E-022
2.5	8.7943432081897060E-022
3.5	9.0283589081326490E-022
4.5	9.2793571294418779E-022
5.5	9.5494363866573927E-022
6.5	9.8410767015520917E-022
7.5	1.0157231849524479E-021
8.5	1.0501449265198784E-021
9.5	1.0878027430050263E-021
10.5	1.1292224562489713E-021
11.5	1.1750538237144754E-021
12.5	1.2261084049717100E-021
13.5	1.2834113910480580E-021
14.5	1.3482732860150992E-021
15.5	1.4223900005656554E-021
16.5	1.5079837313748642E-021
17.5	1.6080021847450593E-021
18.5	1.7263999448660644E-021
19.5	1.8685307890714877E-021
20.5	2.0416750550117001E-021
21.5	2.2556856468578538E-021
22.5	2.5235865314362777E-021
23.5	2.8615112762381151E-021
24.5	3.2862258559461958E-021
25.5	3.8061542333263250E-021
26.5	4.3995038860798403E-021
27.5	4.9800609974217005E-021
28.5	5.3868890158695163E-021
29.5	5.4683639612920064E-021
30.5	5.2220166885312969E-021
31.5	4.7979361569706887E-021
32.5	4.3603313811354731E-021
33.5	3.9997650503135566E-021
34.5	3.7413933780012216E-021
35.5	3.5793063641233388E-021
36.5	3.4989934694919727E-021
37.5	3.4867193035778137E-021
38.5	3.5322252101754209E-021
39.5	3.6289428644531717E-021
40.5	3.7735415210120002E-021
41.5	3.9654561902994584E-021
42.5	4.2065857738637299E-021
43.5	4.5011998731141468E-021
44.5	4.8560583824142228E-021
45.5	5.2807543441206744E-021
46.5	5.7883125534121380E-021
47.5	6.3961078559816884E-021
48.5	7.1272093031999272E-021
49.5	8.0123139628564696E-021
50.5	9.0925130758061593E-021
51.5	1.0423236711235731E-020
52.5	1.2079840470847784E-020
53.5	1.4165370133209041E-020
54.5	1.6820861715903381E-020
55.5	2.0237485777802015E-020
56.5	2.4666220155881743E-020
57.5	3.0410312432714629E-020
58.5	3.7760190812248094E-020
59.5	4.6782980663551378E-020
60.5	5.6852182176288055E-020
61.5	6.6026704314545840E-020
62.5	7.1171298438246972E-020
63.5	6.9962982128031224E-020
64.5	6.3173438803771909E-020
65.5	5.3864212274348306E-020
66.5	4.4750849499563220E-020
67.5	3.7048532687719351E-020
68.5	3.0846014405879865E-020
69.5	2.5792620777208261E-020
70.5	2.1578417062319292E-020
71.5	1.8068077703963178E-020
72.5	1.5198114622477218E-020
73.5	1.2889036980766816E-020
74.5	1.1041983583970420E-020
75.5	9.5605942021711827E-021
76.5	8.3636228337883462E-021
77.5	7.3872462676946908E-021
78.5	6.5828124698141631E-021
79.5	5.9135649898584501E-021
80.5	5.3516873848343223E-021
81.5	4.8759836940014012E-021
82.5	4.4701536222686270E-021
83.5	4.1215355276335301E-021
84.5	3.8201944869075698E-021
85.5	3.5582586285937194E-021
86.5	3.3294327715590611E-021
87.5	3.1286388597780294E-021
88.5	2.9517475982062960E-021
89.5	2.7953762167768321E-021
90.5	2.6567346213881523E-021
91.5	2.5335072893082683E-021
92.5	2.4237618239602574E-021
93.5	2.3258775821153983E-021
94.5	2.2384895545671727E-021
95.5	2.1604439437127423E-021
96.5	2.0907627910436983E-021
97.5	2.0286156690814824E-021
98.5	1.9732969380100153E-021
99.5	1.9242074273662887E-021
100.5	1.8808396728645619E-021
101.5	1.8427660426937613E-021
102.5	1.8096292443012027E-021
103.5	1.7811348247123640E-021
104.5	1.7570453743830912E-021
105.5	1.7371762236266656E-021
106.5	1.7213924873869849E-021
107.5	1.7096073730725875E-021
108.5	1.7017817212378694E-021
109.5	1.6979248037578413E-021
110.5	1.6980964625405927E-021
111.5	1.7024107379584349E-021
112.5	1.7110412151367129E-021
113.5	1.7242284145351330E-021
114.5	1.7422896795995255E-021
115.5	1.7656321806305868E-021
116.5	1.7947698772246549E-021
117.5	1.8303455856561640E-021
118.5	1.8731597169729627E-021
119.5	1.9242078367787775E-021
120.5	1.9847300228397130E-021
121.5	2.0562761716922330E-021
122.5	2.1407930942477239E-021
123.5	2.2407416882403984E-021
124.5	2.3592560491115845E-021
125.5	2.5003616254664893E-021
126.5	2.6692772345721777E-021
127.5	2.8728370353336830E-021
128.5	3.1200848081963560E-021
129.5	3.4231154213240095E-021
130.5	3.7982668676228618E-021
131.5	4.2677939258015242E-021
132.5	4.8621535639250131E-021
133.5	5.6229135848984386E-021
134.5	6.6058028714038162E-021
135.5	7.8818764817157346E-021
136.5	9.5306186488144527E-021
137.5	1.1609584552398243E-020
138.5	1.4072198124576638E-020
139.5	1.6616411757029835E-020
140.5	1.8568286200164044E-020
141.5	1.9121532430624215E-020
142.5	1.8001878434565880E-020
143.5	1.5754032073810217E-020
144.5	1.3199150926993092E-020
145.5	1.0876470558531732E-020
146.5	8.9748841315821497E-021
147.5	7.4889704418273212E-021
148.5	6.3471701079476215E-021
149.5	5.4713082604570469E-021
150.5	4.7957858071283614E-021
151.5	4.2703808350729728E-021
152.5	3.8579829630158135E-021
153.5	3.5314768716055877E-021
154.5	3.2710442367977203E-021
155.5	3.0621134627415119E-021
156.5	2.8938782817810845E-021
157.5	2.7582479313458677E-021
158.5	2.6491068267534690E-021
159.5	2.5617912419219330E-021
160.5	2.4927171177422977E-021
161.5	2.4391132612163380E-021
162.5	2.3988284747822765E-021
163.5	2.3701909942103781E-021
164.5	2.3519053233033827E-021
165.5	2.3429761235365716E-021
166.5	2.3426519419536246E-021
167.5	2.3503837143782971E-021
168.5	2.3657944813283081E-021
169.5	2.3886578140812318E-021
170.5	2.4188832116632404E-021
171.5	2.4565072938186966E-021
172.5	2.5016900480793006E-021
173.5	2.5547157394574992E-021
174.5	2.6159983956655147E-021
175.5	2.6860920689835172E-021
176.5	2.7657063751021243E-021
177.5	2.8557281473293475E-021
178.5	2.9572504536572879E-021
179.5	3.0716107449660425E-021
180.5	3.2004405896693188E-021
181.5	3.3457303795759351E-021
182.5	3.5099136727417707E-021
183.5	3.6959776304197374E-021
184.5	3.9076085407934859E-021
185.5	4.1493850494828879E-021
186.5	4.4270369548445122E-021
187.5	4.7477950514018088E-021
188.5	5.1208686745754402E-021
189.5	5.5581040152393562E-021
190.5	6.0749003539631290E-021
191.5	6.6914963124972028E-021
192.5	7.4347875271476653E-021
193.5	8.3409022566668763E-021
194.5	9.4588337680482085E-021
195.5	1.0855465205289330E-020
196.5	1.2622178685282667E-020
197.5	1.4882482510624444E-020
198.5	1.7797536938218241E-020
199.5	2.1559226576212368E-020
200.5	2.6343001765403462E-020
201.5	3.2161835560219119E-020
202.5	3.8552249069333716E-020
203.5	4.4193639208513600E-020
204.5	4.7079965621582163E-020
205.5	4.5888810259173099E-020
206.5	4.1301596250242720E-020
207.5	3.5293478862808089E-020
208.5	2.9511412038889301E-020
209.5	2.4694302829928683E-020
210.5	2.0959144625565752E-020
211.5	1.8169405193132880E-020
212.5	1.6132628597055008E-020
213.5	1.4669479687089122E-020
214.5	1.3626879739022176E-020
215.5	1.2883097209809084E-020
216.5	1.2361923796170238E-020
217.5	1.2034959035850634E-020
218.5	1.1898876855230831E-020
219.5	1.1953971707283750E-020
220.5	1.2199820016717261E-020
221.5	1.2639198840699737E-020
222.5	1.3282029777946437E-020
223.5	1.4148018651692394E-020
224.5	1.5268982162523609E-020
225.5	1.6691838985848662E-020
226.5	1.8482995890074647E-020
227.5	2.0734824266708451E-020
228.5	2.3575036480329068E-020
229.5	2.7179856389776211E-020
230.5	3.1791527154512419E-020
231.5	3.7738787844743816E-020
232.5	4.5452433532741609E-020
233.5	5.5449485218981440E-020
234.5	6.8214317888127617E-020
235.5	8.3823366166779475E-020
236.5	1.0112426399465172E-019
237.5	1.1670164178873738E-019
238.5	1.2522365240511275E-019
239.5	1.2299582045455230E-019
240.5	1.1165158752166713E-019
241.5	9.6492927057641384E-020
242.5	8.2111171264848762E-020
243.5	7.0694485291110872E-020
244.5	6.2757255880249692E-020
245.5	5.8154816351242233E-020
246.5	5.6638163387503808E-020
247.5	5.8018891753490343E-020
248.5	6.2062356187848710E-020
249.5	6.8103429798029622E-020
250.5	7.4440242574999176E-020
251.5	7.8149907303438147E-020
252.5	7.6533099253585808E-020
253.5	6.9490178687736513E-020
254.5	5.9533685849233081E-020
255.5	4.9403763468475135E-020
256.5	4.0581751202935580E-020
257.5	3.3439774015564298E-020
258.5	2.7825654600533485E-020
259.5	2.3442316470734851E-020
260.5	2.0004319576700549E-020
261.5	1.7281175697221236E-020
262.5	1.5098401386147893E-020
263.5	1.3326993254092426E-020
264.5	1.1872059370057223E-020
265.5	1.0663527174558001E-020
266.5	9.6492212761142509E-021
267.5	8.7898916276463877E-021
268.5	8.0556886012976639E-021
269.5	7.4236683435972644E-021
270.5	6.8760209428458419E-021
271.5	6.3988049472520983E-021
272.5	5.9810390598084458E-021
273.5	5.6140493606986396E-021
274.5	5.2910034939489831E-021
275.5	5.0065862635033962E-021
276.5	4.7567867851853124E-021
277.5	4.5387762622297693E-021
278.5	4.3508538571684151E-021
279.5	4.1924124379258405E-021
280.5	4.0637902693600209E-021
281.5	3.9656546097765574E-021
282.5	3.8971364189447295E-021
283.5	3.8516203365923617E-021
284.5	3.8108239212855277E-021
285.5	3.7447099849223388E-021
286.5	3.6286606333193446E-021
287.5	3.4660621376362765E-021
288.5	3.2837855395090491E-021
289.5	3.1077292977428774E-021
290.5	2.9506149604709958E-021
291.5	2.8148459285714764E-021
292.5	2.6982703100471461E-021
293.5	2.5976213387107904E-021
294.5	2.5098693933950806E-021
295.5	2.4325679465151366E-021
296.5	2.3638370274707104E-021
297.5	2.3022532638362558E-021
298.5	2.2467381680996980E-021
299.5	2.1964684000726844E-021
300.5	2.1508093742074339E-021
301.5	2.1092677844474012E-021
302.5	2.0714581720395632E-021
303.5	2.0370796134626587E-021
304.5	2.0058996963499294E-021
305.5	1.9777438533106444E-021
306.5	1.9524888065473317E-021
307.5	1.9300593900232023E-021
308.5	1.9104284228221912E-021
309.5	1.8936196650731949E-021
310.5	1.8797142500546371E-021
311.5	1.8688614076587095E-021
312.5	1.8612948371667643E-021
313.5	1.8573568231986749E-021
314.5	1.8575331905374764E-021
315.5	1.8625034866284008E-021
316.5	1.8732121776943304E-021
317.5	1.8909672476874028E-021
318.5	1.9175693770544999E-021
319.5	1.9554589064222498E-021
320.5	2.0078148099591574E-021
321.5	2.0783914032326065E-021
322.5	2.1705259336692339E-021
323.5	2.2841484831458711E-021
324.5	2.4095346135722130E-021
325.5	2.5202467961851942E-021
326.5	2.5778844396943905E-021
327.5	2.5596342182140634E-021
328.5	2.4815886275617353E-021
329.5	2.3823905448834877E-021
330.5	2.2928097705704707E-021
331.5	2.2263883558149977E-021
332.5	2.1854773648441125E-021
333.5	2.1681610488501139E-021
334.5	2.1719183367457788E-021
335.5	2.1949937987655429E-021
336.5	2.2367759287679373E-021
337.5	2.2978712536070814E-021
338.5	2.3801581581994220E-021
339.5	2.4869309612805999E-021
340.5	2.6231888384887402E-021
341.5	2.7961171460382760E-021
342.5	3.0158188154308087E-021
343.5	3.2963594184577689E-021
344.5	3.6571532121773334E-021
345.5	4.1245368816912064E-021
346.5	4.7327797631327123E-021
347.5	5.5221091798269543E-021
348.5	6.5273890534997675E-021
349.5	7.7444793531471787E-021
350.5	9.0608724275601865E-021
351.5	1.0179836333269424E-020
352.5	1.0679311989128504E-020
353.5	1.0318407508039687E-020
354.5	9.2819202093604532E-021
355.5	7.9891794805092592E-021
356.5	6.7652239916669783E-021
357.5	5.7462993916776741E-021
358.5	4.9476318818434449E-021
359.5	4.3376807317277496E-021
360.5	3.8765256635458076E-021
361.5	3.5295548607577343E-021
362.5	3.2703601548573888E-021
363.5	3.0800354271879655E-021
364.5	2.9456561947658597E-021
365.5	2.8586954434842847E-021
366.5	2.8131857518814535E-021
367.5	2.8028196029901220E-021
368.5	2.8161409609035937E-021
369.5	2.8316752845692150E-021
370.5	2.8216156764970276E-021
371.5	2.7703134382609682E-021
372.5	2.6881324500521644E-021
373.5	2.5991444339414637E-021
374.5	2.5215975231432717E-021
375.5	2.4626776915705177E-021
376.5	2.4226505633197946E-021
377.5	2.3992176883163565E-021
378.5	2.3897283815369381E-021
379.5	2.3919483442895854E-021
380.5	2.4042051999170125E-021
381.5	2.4253303225399389E-021
382.5	2.4545599915174213E-021
383.5	2.4914475130119542E-021
384.5	2.5357974367559016E-021
385.5	2.5876204964078496E-021
386.5	2.6471052157408298E-021
387.5	2.7146024510670801E-021
388.5	2.7906201604280125E-021
389.5	2.8758267010985952E-021
390.5	2.9710618074778055E-021
391.5	3.0773551097955867E-021
392.5	3.1959526818852273E-021
393.5	3.3283527216788916E-021
394.5	3.4763521397025888E-021
395.5	3.6421066322611304E-021
396.5	3.8282078345216931E-021
397.5	4.0377824973623245E-021
398.5	4.2746204658599156E-021
399.5	4.5433407775113792E-021
400.5	4.8496087658298139E-021
401.5	5.2004221231208316E-021
402.5	5.6044911488003854E-021
403.5	6.0727489384241023E-021
404.5	6.6190426269374099E-021
405.5	7.2610793271402741E-021
406.5	8.0217335212190652E-021
407.5	8.9308711770580166E-021
408.5	1.0027915946640392E-020
409.5	1.1365480613242251E-020
410.5	1.3014512749295129E-020
411.5	1.5071532485853814E-020
412.5	1.7668565316673863E-020
413.5	2.0985944118075174E-020
414.5	2.5266252323955778E-020
415.5	3.0821581861299455E-020
416.5	3.8009594357246232E-020
417.5	4.7115659693880976E-020
418.5	5.8019285503615086E-020
419.5	6.9543950694606941E-020
420.5	7.8850867861878854E-020
421.5	8.2238350466229984E-020
422.5	7.8024064374642962E-020
423.5	6.8283273527903474E-020
424.5	5.6738051306922523E-020
425.5	4.6031151762057502E-020
426.5	3.7175333905934380E-020
427.5	3.0216119758946220E-020
428.5	2.4848032924552899E-020
429.5	2.0715344050614379E-020
430.5	1.7513834076913875E-020
431.5	1.5008843371361164E-020
432.5	1.3026436205551563E-020
433.5	1.1439366325744271E-020
434.5	1.0154580244886348E-020
435.5	9.1036239426842399E-021
436.5	8.2356821507040757E-021
437.5	7.5126372030101682E-021
438.5	6.9055825844604173E-021
439.5	6.3923579562449764E-021
440.5	5.9557954639150664E-021
441.5	5.5824614805343363E-021
442.5	5.2617451579721699E-021
443.5	4.9851915766497492E-021
444.5	4.7460089422761354E-021
445.5	4.5387008121384509E-021
446.5	4.3587890195710385E-021
447.5	4.2026030378058575E-021
448.5	4.0671184839851422E-021
449.5	3.9498323131216890E-021
450.5	3.8486656603394636E-021
451.5	3.7618877075964885E-021
452.5	3.6880556820061088E-021
453.5	3.6259673434231106E-021
454.5	3.5746232308017516E-021
455.5	3.5331966079187513E-021
456.5	3.5010095477217804E-021
457.5	3.4775139689272036E-021
458.5	3.4622767227566555E-021
459.5	3.4549680464519232E-021
460.5	3.4553528713279603E-021
461.5	3.4632846098325404E-021
462.5	3.4787011583507916E-021
463.5	3.5016229480679291E-021
464.5	3.5321529613499105E-021
465.5	3.5704787111815431E-021
466.5	3.6168762611464622E-021
467.5	3.6717164481683509E-021
468.5	3.7354735650995618E-021
469.5	3.8087368714734480E-021
470.5	3.8922254360248074E-021
471.5	3.9868069838364282E-021
472.5	4.0935216373247419E-021
473.5	4.2136117215235053E-021
474.5	4.3485591747346653E-021
475.5	4.5001325996872369E-021
476.5	4.6704466559011032E-021
477.5	4.8620373992961762E-021
478.5	5.0779584182668029E-021
479.5	5.3219043384546116E-021
480.5	5.5983706786916341E-021
481.5	5.9128624433632233E-021
482.5	6.2721686844306031E-021
483.5	6.6847272345885421E-021
484.5	7.1611139116674187E-021
485.5	7.7147052347055671E-021
486.5	8.3625853200238670E-021
487.5	9.1267994177332131E-021
488.5	1.0036103089775458E-020
489.5	1.1128423141649619E-020
490.5	1.2454339682486049E-020
491.5	1.4082017409219664E-020
492.5	1.6104131878011314E-020
493.5	1.8647343010457483E-020
494.5	2.1884407795361632E-020
495.5	2.6047067864411001E-020
496.5	3.1431668562840535E-020
497.5	3.8372757876058990E-020
498.5	4.7122368156969569E-020
499.5	5.7517906328042176E-020
500.5	6.8357713027071334E-020
501.5	7.6883219689724025E-020
502.5	7.9688420893124049E-020
503.5	7.5474864412399780E-020
504.5	6.6408494557446421E-020
505.5	5.5949339738206627E-020
506.5	4.6436085304508203E-020
507.5	3.8721135073972112E-020
508.5	3.2813812973215694E-020
509.5	2.8431513390342627E-020
510.5	2.5260677037587248E-020
511.5	2.3043264959183770E-020
512.5	2.1591743331108224E-020
513.5	2.0782126979169227E-020
514.5	2.0543888376204671E-020
515.5	2.0852754748689371E-020
516.5	2.1727973426986245E-020
517.5	2.3234373585894567E-020
518.5	2.5489220464213697E-020
519.5	2.8673156919557337E-020
520.5	3.3041736233693285E-020
521.5	3.8925318246606899E-020
522.5	4.6682109759846530E-020
523.5	5.6520525164358657E-020
524.5	6.8050312887224309E-020
525.5	7.9533167778499003E-020
526.5	8.7514236693255404E-020
527.5	8.8411453973586452E-020
528.5	8.1684022272110670E-020
529.5	7.0400830192372004E-020
530.5	5.8303348825682986E-020
531.5	4.7583138006995773E-020
532.5	3.8894468303169756E-020
533.5	3.2116900396252000E-020
534.5	2.6893350336754093E-020
535.5	2.2862879768318123E-020
536.5	1.9729901585414550E-020
537.5	1.7270173759654283E-020
538.5	1.5318473624898388E-020
539.5	1.3754069080823683E-020
540.5	1.2488582692848576E-020
541.5	1.1456891259856836E-020
542.5	1.0610585493388608E-020
543.5	9.9133440319401164E-021
544.5	9.3376727076679667E-021
545.5	8.8625998216397095E-021
546.5	8.4720380285236656E-021
547.5	8.1536126723624069E-021
548.5	7.8978192839191085E-021
549.5	7.6974162554308148E-021
550.5	7.5469883610234533E-021
551.5	7.4426371892047383E-021
552.5	7.3817687847012239E-021
553.5	7.3629589846202875E-021
554.5	7.3858845484253166E-021
555.5	7.4513142728679478E-021
556.5	7.5611596552848797E-021
557.5	7.7185900100453649E-021
558.5	7.9282229391123680E-021
559.5	8.1964085031570922E-021
560.5	8.5316353680075148E-021
561.5	8.9451010536712599E-021
562.5	9.4515082639818665E-021
563.5	1.0070178117087172E-020
564.5	1.0826613134089820E-020
565.5	1.1754703541203703E-020
566.5	1.2899855522160272E-020
567.5	1.4323430977099482E-020
568.5	1.6109007198994906E-020
569.5	1.8371009165845207E-020
570.5	2.1265961792641604E-020
571.5	2.5005143768718782E-020
572.5	2.9862609128079687E-020
573.5	3.6159130034498881E-020
574.5	4.4171050214628260E-020
575.5	5.3860408100802938E-020
576.5	6.4320843778366637E-020
577.5	7.3178552580049999E-020
578.5	7.7079834468940975E-020
579.5	7.4141632270790710E-020
580.5	6.5866787400295090E-020
581.5	5.5592123364907153E-020
582.5	4.5885916256452248E-020
583.5	3.7818100055422258E-020
584.5	3.1504454145287229E-020
585.5	2.6694116517566361E-020
586.5	2.3071938672392193E-020
587.5	2.0365986776346574E-020
588.5	1.8370265585354584E-020
589.5	1.6939534746532869E-020
590.5	1.5978550060357044E-020
591.5	1.5432928681154812E-020
592.5	1.5283106861904929E-020
593.5	1.5540393159216066E-020
594.5	1.6241549487980772E-020
595.5	1.7432842530816794E-020
596.5	1.9123722417125741E-020
597.5	2.1180956101288303E-020
598.5	2.3172645935509734E-020
599.5	2.4343659037196877E-020
600.5	2.4032910840974284E-020
601.5	2.2286803261057322E-020
602.5	1.9803216356236073E-020
603.5	1.7294817438466561E-020
604.5	1.5132933332993301E-020
605.5	1.3405761732490183E-020
606.5	1.2071654464072207E-020
607.5	1.1054474234254415E-020
608.5	1.0282075433216153E-020
609.5	9.6966451377039763E-021
610.5	9.2547090578126681E-021
611.5	8.9243747629239938E-021
612.5	8.6824293081137096E-021
613.5	8.5119887318025701E-021
614.5	8.4007576247647312E-021
615.5	8.3397867583628097E-021
616.5	8.3225994428826272E-021
617.5	8.3445807939281659E-021
618.5	8.4025523219976836E-021
619.5	8.4944775649065529E-021
620.5	8.6192616580020847E-021
621.5	8.7766198673879117E-021
622.5	8.9669985864936274E-021
623.5	9.1915382792543756E-021
624.5	9.4520722092205653E-021
625.5	9.7511581463998426E-021
626.5	1.0092143049000424E-020
627.5	1.0479263331371499E-020
628.5	1.0917786061997914E-020
629.5	1.1414199596978088E-020
630.5	1.1976466102969027E-020
631.5	1.2614353618106526E-020
632.5	1.3339872370063891E-020
633.5	1.4167849917831002E-020
634.5	1.5116693625256627E-020
635.5	1.6209408962284925E-020
636.5	1.7474971077250125E-020
637.5	1.8950189339918803E-020
638.5	2.0682266565845180E-020
639.5	2.2732345752372726E-020
640.5	2.5180470327131033E-020
641.5	2.8132575119488626E-020
642.5	3.1730388348638073E-020
643.5	3.6165451582315543E-020
644.5	4.1698761035583369E-020
645.5	4.8687434900156122E-020
646.5	5.7618166737177535E-020
647.5	6.9140751685134485E-020
648.5	8.4075123972004749E-020
649.5	1.0331304270210065E-019
650.5	1.2742321339439921E-019
651.5	1.5562796448954910E-019
652.5	1.8403430645572945E-019
653.5	2.0459199442301553E-019
654.5	2.0852700893149044E-019
655.5	1.9394038904120353E-019
656.5	1.6781252187013098E-019
657.5	1.3922926138303560E-019
658.5	1.1371855743144500E-019
659.5	9.3030235714192886E-020
660.5	7.6949552980900390E-020
661.5	6.4638303464219062E-020
662.5	5.5228653637218775E-020
663.5	4.8004802902360783E-020
664.5	4.2422704753905477E-020
665.5	3.8081776888459182E-020
666.5	3.4690002887346875E-020
667.5	3.2034460848553629E-020
668.5	2.9959141594547059E-020
669.5	2.8348993724561024E-020
670.5	2.7118647807305123E-020
671.5	2.6204485644239642E-020
672.5	2.5559055661683144E-020
673.5	2.5147127079519577E-020
674.5	2.4942893907830557E-020
675.5	2.4927994171489879E-020
676.5	2.5090116353523374E-020
677.5	2.5422038271555500E-020
678.5	2.5920994241316237E-020
679.5	2.6588302037422144E-020
680.5	2.7429207086769234E-020
681.5	2.8452921179231235E-020
682.5	2.9672849387068341E-020
683.5	3.1107013882457896E-020
684.5	3.2778698687993503E-020
685.5	3.4717356835406744E-020
686.5	3.6959842945025353E-020
687.5	3.9552062431788291E-020
688.5	4.2551166906884288E-020
689.5	4.6028478908823154E-020
690.5	5.0073405240740429E-020
691.5	5.4798707862631491E-020
692.5	6.0347660816876180E-020
693.5	6.6903855311200657E-020
694.5	7.4704758327124383E-020
695.5	8.4060632962598043E-020
696.5	9.5381155796063179E-020
697.5	1.0921308371774093E-019
698.5	1.2629363884407694E-019
699.5	1.4762565564844005E-019
700.5	1.7458090927277086E-019
701.5	2.0903392625045419E-019
702.5	2.5350974416349106E-019
703.5	3.1126810605112328E-019
704.5	3.8607849023734061E-019
705.5	4.8105094579125365E-019
706.5	5.9526559855240012E-019
707.5	7.1705730978061144E-019
708.5	8.1733196847669814E-019
709.5	8.5685324055540166E-019
710.5	8.1602724896829090E-019
711.5	7.1502027997969505E-019
712.5	5.9309784242459340E-019
713.5	4.7906790221395124E-019
714.5	3.8435664038920253E-019
715.5	3.0977437510045970E-019
716.5	2.5218140059216322E-019
717.5	2.0781065113228143E-019
718.5	1.7341341659461292E-019
719.5	1.4647573274456089E-019
720.5	1.2513188530711109E-019
721.5	1.0801651190941652E-019
722.5	9.4131229218625375E-020
723.5	8.2741791034677580E-020
724.5	7.3303335237151776E-020
725.5	6.5407285690023451E-020
726.5	5.8743883641217485E-020
727.5	5.3075702529164013E-020
728.5	4.8218812143947607E-020
729.5	4.4029270081698217E-020
730.5	4.0393341177382501E-020
731.5	3.7220345184165887E-020
732.5	3.4437373822874393E-020
733.5	3.1985350179787207E-020
734.5	2.9816061530003238E-020
735.5	2.7889905074602708E-020
736.5	2.6174160973465379E-020
737.5	2.4641659237624340E-020
738.5	2.3269743740295449E-020
739.5	2.2039462665318156E-020
740.5	2.0934933414597370E-020
741.5	1.9942843577641924E-020
742.5	1.9052059566902546E-020
743.5	1.8253322018921187E-020
744.5	1.7539012820927443E-020
745.5	1.6902983209936643E-020
746.5	1.6340436242902630E-020
747.5	1.5847860416685081E-020
748.5	1.5423014665839077E-020
749.5	1.5064968746462478E-020
750.5	1.4774207561055271E-020
751.5	1.4552813868102413E-020
752.5	1.4404751857457024E-020
753.5	1.4336285422483767E-020
754.5	1.4356581311520331E-020
755.5	1.4478571101200859E-020
756.5	1.4720180343067867E-020
757.5	1.5106082053786197E-020
758.5	1.5670197396822589E-020
759.5	1.6459243558176888E-020
760.5	1.7537684154981988E-020
761.5	1.8994352010166027E-020
762.5	2.0950424951744152E-020
763.5	2.3566332889664081E-020
764.5	2.7039018135165811E-020
765.5	3.1565506315301111E-020
766.5	3.7218556357168211E-020
767.5	4.3655891317947493E-020
768.5	4.9698609147780825E-020
769.5	5.3296122937612264E-020
770.5	5.2711125246792535E-020
771.5	4.8166733607267228E-020
772.5	4.1609707509641471E-020
773.5	3.4967161929811952E-020
774.5	2.9225169081931342E-020
775.5	2.4611457320004907E-020
776.5	2.1011132863957771E-020
777.5	1.8220071456884813E-020
778.5	1.6045995682484634E-020
779.5	1.4335176196568373E-020
780.5	1.2972048876392433E-020
781.5	1.1871691895016849E-020
782.5	1.0972009882213750E-020
783.5	1.0227426912305369E-020
784.5	9.6042187313393443E-021
785.5	9.0771745126816545E-021
786.5	8.6272377804787554E-021
787.5	8.2398409928230469E-021
788.5	7.9037243242486052E-021
789.5	7.6100914190623772E-021
790.5	7.3520003991972740E-021
791.5	7.1239201905283630E-021
792.5	6.9214039959381145E-021
793.5	6.7408465532229740E-021
794.5	6.5793018989757273E-021
795.5	6.4343452551390330E-021
796.5	6.3039674022957694E-021
797.5	6.1864931982532856E-021
798.5	6.0805182065094181E-021
799.5	5.9848590277867464E-021
800.5	5.8985140883754345E-021
801.5	5.8206324734486864E-021
802.5	5.7504889987262516E-021
803.5	5.6874641565855187E-021
804.5	5.6310278992793594E-021
805.5	5.5807264647425442E-021
806.5	5.5361716324452360E-021
807.5	5.4970319341743298E-021
808.5	5.4630254491796508E-021
809.5	5.4339138932649472E-021
810.5	5.4094977732928092E-021
811.5	5.3896124267319849E-021
812.5	5.3741248036522735E-021
813.5	5.3629308784627226E-021
814.5	5.3559536025697405E-021
815.5	5.3531413284262106E-021
816.5	5.3544666512403105E-021
817.5	5.3599256277575280E-021
818.5	5.3695373426844180E-021
819.5	5.3833438030177554E-021
820.5	5.4014101492124024E-021
821.5	5.4238251801305701E-021
822.5	5.4507021963855082E-021
823.5	5.4821801743167415E-021
824.5	5.5184252906953185E-021
825.5	5.5596328266428529E-021
826.5	5.6060294884641197E-021
827.5	5.6578761934808070E-021
828.5	5.7154713809081156E-021
829.5	5.7791549218042467E-021
830.5	5.8493127187132450E-021
831.5	5.9263821055145943E-021
832.5	6.0108581820617124E-021
833.5	6.1033012475386467E-021
834.5	6.2043455324902284E-021
835.5	6.3147094739796932E-021
836.5	6.4352078336115884E-021
837.5	6.5667660272259170E-021
838.5	6.7104371218358641E-021
839.5	6.8674220649854966E-021
840.5	7.0390938509346845E-021
841.5	7.2270265059627428E-021
842.5	7.4330300036967765E-021
843.5	7.6591925169845209E-021
844.5	7.9079317975079774E-021
845.5	8.1820579782130806E-021
846.5	8.4848507581827811E-021
847.5	8.8201548123063301E-021
848.5	9.1924984493422906E-021
849.5	9.6072421349117201E-021
850.5	1.0070765661316264E-020
851.5	1.0590705714011972E-020
852.5	1.1176259687430407E-020
853.5	1.1838577324506746E-020
854.5	1.2591269804900722E-020
855.5	1.3451077336438574E-020
856.5	1.4438752675041276E-020
857.5	1.5580241645646466E-020
858.5	1.6908276156997561E-020
859.5	1.8464545614392280E-020
860.5	2.0302686727414999E-020
861.5	2.2492440493975996E-020
862.5	2.5125483375485119E-020
863.5	2.8323664114653530E-020
864.5	3.2250677707616776E-020
865.5	3.7128553300150078E-020
866.5	4.3260553592878965E-020
867.5	5.1061586218028884E-020
868.5	6.1094220844674786E-020
869.5	7.4097943786675811E-020
870.5	9.0969068629535777E-020
871.5	1.1257407166802279E-019
872.5	1.3913867351604113E-019
873.5	1.6886682688133980E-019
874.5	1.9606951775988017E-019
875.5	2.1138111202317627E-019
876.5	2.0758660257266336E-019
877.5	1.8661994875653646E-019
878.5	1.5752338634180340E-019
879.5	1.2860956722919376E-019
880.5	1.0390476698230405E-019
881.5	8.4217193684989684E-020
882.5	6.8962598053202936E-020
883.5	5.7221799832734932E-020
884.5	4.8149128010731307E-020
885.5	4.1074284903542699E-020
886.5	3.5495229127983095E-020
887.5	3.1043620214629610E-020
888.5	2.7450303172730536E-020
889.5	2.4517785910423038E-020
890.5	2.2099965441814679E-020
891.5	2.0087655586315126E-020
892.5	1.8398365068165859E-020
893.5	1.6969080260680660E-020
894.5	1.5751143823077681E-020
895.5	1.4706591995712012E-020
896.5	1.3805510682667576E-020
897.5	1.3024107904816005E-020
898.5	1.2343294244441664E-020
899.5	1.1747626879618140E-020
900.5	1.1224516376000846E-020
901.5	1.0763625215480601E-020
902.5	1.0356407579277162E-020
903.5	9.9957541662694893E-021
904.5	9.6757158187912278E-021
905.5	9.3912867898122579E-021
906.5	9.1382335213700081E-021
907.5	8.9129584273988011E-021
908.5	8.7123908037285268E-021
909.5	8.5338989126657502E-021
910.5	8.3752187097846535E-021
911.5	8.2343957368375875E-021
912.5	8.1097374962862592E-021
913.5	7.9997742205246725E-021
914.5	7.9032264031403854E-021
915.5	7.8189778072340225E-021
916.5	7.7460529336283638E-021
917.5	7.6835981393775098E-021
918.5	7.6308657588432783E-021
919.5	7.5872007065394961E-021
920.5	7.5520291410441430E-021
921.5	7.5248488486424669E-021
922.5	7.5052210686157260E-021
923.5	7.4927635327583053E-021
924.5	7.4871445324973278E-021
925.5	7.4880778599919428E-021
926.5	7.4953184964238701E-021
927.5	7.5086589426198373E-021
928.5	7.5279261051601515E-021
929.5	7.5529786660061182E-021
930.5	7.5837048760405725E-021
931.5	7.6200207232525905E-021
932.5	7.6618684350042792E-021
933.5	7.7092152812127197E-021
934.5	7.7620526516219828E-021
935.5	7.8203953858409516E-021
936.5	7.8842813396575193E-021
937.5	7.9537711754562021E-021
938.5	8.0289483684888062E-021
939.5	8.1099194243861931E-021
940.5	8.1968143067489218E-021
941.5	8.2897870770042641E-021
942.5	8.3890167520494056E-021
943.5	8.4947083885960336E-021
944.5	8.6070944066711031E-021
945.5	8.7264361684965879E-021
946.5	8.8530258330578220E-021
947.5	8.9871885111752729E-021
948.5	9.1292847509300250E-021
949.5	9.2797133889880642E-021
950.5	9.4389148098716097E-021
951.5	9.6073746627145715E-021
952.5	9.7856280937230916E-021
953.5	9.9742645626932191E-021
954.5	1.0173933323819932E-020
955.5	1.0385349665034354E-020
956.5	1.0609302016679184E-020
957.5	1.0846660060028727E-020
958.5	1.1098383989659047E-020
959.5	1.1365535111817306E-020
960.5	1.1649287994770487E-020
961.5	1.1950944427936140E-020
962.5	1.2271949496040987E-020
963.5	1.2613910134668981E-020
964.5	1.2978616606939683E-020
965.5	1.3368067430987941E-020
966.5	1.3784498398588393E-020
967.5	1.4230416462052730E-020
968.5	1.4708639436335618E-020
969.5	1.5222342675061406E-020
970.5	1.5775114144564876E-020
971.5	1.6371019654245966E-020
972.5	1.7014680424599621E-020
973.5	1.7711365712701866E-020
974.5	1.8467103904012766E-020
975.5	1.9288816366404677E-020
976.5	2.0184479511174094E-020
977.5	2.1163322003162743E-020
978.5	2.2236066026654116E-020
979.5	2.3415224108974607E-020
980.5	2.4715466456877510E-020
981.5	2.6154078389826577E-020
982.5	2.7751533707983859E-020
983.5	2.9532218349564307E-020
984.5	3.1525350388339093E-020
985.5	3.3766158622794379E-020
986.5	3.6297404646993153E-020
987.5	3.9171365211706169E-020
988.5	4.2452437091581870E-020
989.5	4.6220591840075101E-020
990.5	5.0576002117611702E-020
991.5	5.5645298759931858E-020
992.5	6.1590119325285437E-020
993.5	6.8618905200307446E-020
994.5	7.7003338909318022E-020
995.5	8.7101442888971576E-020
996.5	9.9390245650587588E-020
997.5	1.1451207781905666E-019
998.5	1.3333980792475171E-019
999.5	1.5706682222289609E-019
1000.5	1.8732447181844104E-019
1001.5	2.2631472114723706E-019
1002.5	2.7689629255799505E-019
1003.5	3.4242452080230818E-019
1004.5	4.2581888928789278E-019
1005.5	5.2678244113287189E-019
1006.5	6.3604873071994578E-019
1007.5	7.2903499988637099E-019
1008.5	7.7059105465908660E-019
1009.5	7.4040285314599564E-019
1010.5	6.5357932094572562E-019
1011.5	5.4499917361397625E-019
1012.5	4.4184214633626849E-019
1013.5	3.5554555054830210E-019
1014.5	2.8740080624905906E-019
1015.5	2.3475556953495931E-019
1016.5	1.9422937503580562E-019
1017.5	1.6285955563109523E-019
1018.5	1.3833950501551393E-019
1019.5	1.1895346609713915E-019
1020.5	1.0344510051409163E-019
1021.5	9.0895997696188853E-020
1022.5	8.0631196193209240E-020
1023.5	7.2150276267896815E-020
1024.5	6.5078353724711619E-020
1025.5	5.9131492445209393E-020
1026.5	5.4092264478700724E-020
1027.5	4.9792379773926127E-020
1028.5	4.6100238167840050E-020
1029.5	4.2911923826285628E-020
1030.5	4.0144624664288891E-020
1031.5	3.7731774917965759E-020
1032.5	3.5619433736378570E-020
1033.5	3.3763558993359726E-020
1034.5	3.2127935786020012E-020
1035.5	3.0682588283860842E-020
1036.5	2.9402551740925389E-020
1037.5	2.8266915279697287E-020
1038.5	2.7258069990670352E-020
1039.5	2.6361113995296907E-020
1040.5	2.5563378450550586E-020
1041.5	2.4854047439765197E-020
1042.5	2.4223851269440101E-020
1043.5	2.3664817552382520E-020
1044.5	2.3170068079089563E-020
1045.5	2.2733652197943736E-020
1046.5	2.2350409480520356E-020
1047.5	2.2015856013597448E-020
1048.5	2.1726089859322248E-020
1049.5	2.1477712150677701E-020
1050.5	2.1267761008002677E-020
1051.5	2.1093656023530427E-020
1052.5	2.0953151501751284E-020
1053.5	2.0844296991660764E-020
1054.5	2.0765403923598579E-020
1055.5	2.0715017384353809E-020
1056.5	2.0691892241681923E-020
1057.5	2.0694972972713422E-020
1058.5	2.0723376667167463E-020
1059.5	2.0776378771447033E-020
1060.5	2.0853401217989715E-020
1061.5	2.0954002649145862E-020
1062.5	2.1077870499106264E-020
1063.5	2.1224814743197826E-020
1064.5	2.1394763162980664E-020
1065.5	2.1587758009455934E-020
1066.5	2.1803953976521058E-020
1067.5	2.2043617423589845E-020
1068.5	2.2307126810885687E-020
1069.5	2.2594974334073045E-020
1070.5	2.2907768767300012E-020
1071.5	2.3246239546029111E-020
1072.5	2.3611242143865320E-020
1073.5	2.4003764821591549E-020
1074.5	2.4424936852473818E-020
1075.5	2.4876038356342468E-020
1076.5	2.5358511906832273E-020
1077.5	2.5873976112439514E-020
1078.5	2.6424241413866804E-020
1079.5	2.7011328388837675E-020
1080.5	2.7637488912816056E-020
1081.5	2.8305230591870391E-020
1082.5	2.9017344964749083E-020
1083.5	2.9776940068144164E-020
1084.5	3.0587478075933448E-020
1085.5	3.1452818864689030E-020
1086.5	3.2377270529954668E-020
1087.5	3.3365648088357583E-020
1088.5	3.4423341859254630E-020
1089.5	3.5556397338748282E-020
1090.5	3.6771608774535397E-020
1091.5	3.8076629142837102E-020
1092.5	3.9480099845463447E-020
1093.5	4.0991804220995687E-020
1094.5	4.2622849945267167E-020
1095.5	4.4385886643808417E-020
1096.5	4.6295366633875640E-020
1097.5	4.8367858764811775E-020
1098.5	5.0622427979327725E-020
1099.5	5.3081096673712453E-020
1100.5	5.5769408463835872E-020
1101.5	5.8717120940437117E-020
1102.5	6.1959061941003171E-020
1103.5	6.5536194502890277E-020
1104.5	6.9496950017175770E-020
1105.5	7.3898908630402746E-020
1106.5	7.8810932727704676E-020
1107.5	8.4315896390176136E-020
1108.5	9.0514205444241511E-020
1109.5	9.7528375562603270E-020
1110.5	1.0550903938028573E-019
1111.5	1.1464290196591439E-019
1112.5	1.2516337848656265E-019
1113.5	1.3736496033673631E-019
1114.5	1.5162281380102255E-019
1115.5	1.6841978825238900E-019
1116.5	1.8838399835404149E-019
1117.5	2.1234157852333057E-019
1118.5	2.4139123302985363E-019
1119.5	2.7700988584352807E-019
1120.5	3.2120173373991927E-019
1121.5	3.7670461460314813E-019
1122.5	4.4726197111659576E-019
1123.5	5.3793834824826029E-019
1124.5	6.5535353555592590E-019
1125.5	8.0741814714116283E-019
1126.5	1.0014456282811614E-018
1127.5	1.2382461716665686E-018
1128.5	1.4993049152887894E-018
1129.5	1.7308790855738407E-018
1130.5	1.8500604353509941E-018
1131.5	1.8004094013775827E-018
1132.5	1.6079779122258539E-018
1133.5	1.3540466811577060E-018
1134.5	1.1076018004325979E-018
1135.5	9.0000646592651554E-019
1136.5	7.3642736698794251E-019
1137.5	6.1126696639177974E-019
1138.5	5.1663653830233362E-019
1139.5	4.4551850240343970E-019
1140.5	3.9251308233437616E-019
1141.5	3.5375620696679582E-019
1142.5	3.2664977033710125E-019
1143.5	3.0961633844228454E-019
1144.5	3.0192518532524389E-019
1145.5	3.0356707003098569E-019
1146.5	3.1509049512233978E-019
1147.5	3.3718443506634298E-019
1148.5	3.6956187496767083E-019
1149.5	4.0858587842551162E-019
1150.5	4.4423702311770803E-019
1151.5	4.6089351029515249E-019
1152.5	4.4732912050024346E-019
1153.5	4.0755186908543418E-019
1154.5	3.5642223366692751E-019
1155.5	3.0697234877425858E-019
1156.5	2.6524982781070548E-019
1157.5	2.3229248041878971E-019
1158.5	2.0704118441180707E-019
1159.5	1.8797269851061709E-019
1160.5	1.7371605471824753E-019
1161.5	1.6319940218918447E-019
1162.5	1.5563302348516249E-019
1163.5	1.5045291732196182E-019
1164.5	1.4726636338689945E-019
1165.5	1.4580971757016532E-019
1166.5	1.4591866503547298E-019
1167.5	1.4750873314471545E-019
1168.5	1.5056387129327531E-019
1169.5	1.5513154860208351E-019
1170.5	1.6132355473060966E-019
1171.5	1.6932239938996906E-019
1172.5	1.7939392471423355E-019
1173.5	1.9190755679176511E-019
1174.5	2.0736664117933838E-019
1175.5	2.2645266432320468E-019
1176.5	2.5008898500995862E-019
1177.5	2.7953200558984556E-019
1178.5	3.1650007300268391E-019
1179.5	3.6335092748581752E-019
1180.5	4.2331101951464233E-019
1181.5	5.0072641233827056E-019
1182.5	6.0119693533065406E-019
1183.5	7.3115898797831312E-019
1184.5	8.9580161460449890E-019
1185.5	1.0931382549687879E-018
1186.5	1.3023797896043037E-018
1187.5	1.4728862857280632E-018
1188.5	1.5379930248261235E-018
1189.5	1.4665735400316287E-018
1190.5	1.2951723482914672E-018
1191.5	1.0907880164817998E-018
1192.5	9.0144450408923838E-019
1193.5	7.4576194867754033E-019
1194.5	6.2477830418650272E-019
1195.5	5.3311618547769052E-019
1196.5	4.6446721603858616E-019
1197.5	4.1346164562151615E-019
1198.5	3.7601235993425324E-019
1199.5	3.4916897556040921E-019
1200.5	3.3087919395896936E-019
1201.5	3.1978250625092572E-019
1202.5	3.1506388415574141E-019
1203.5	3.1636591509772013E-019
1204.5	3.2375213755537510E-019
1205.5	3.3771446127447380E-019
1206.5	3.5921439896525490E-019
1207.5	3.8972988693342304E-019
1208.5	4.3122145949407456E-019
1209.5	4.8578103729031182E-019
1210.5	5.5442437010256002E-019
1211.5	6.3421263557806060E-019
1212.5	7.1390583970278264E-019
1213.5	7.7309376889520530E-019
1214.5	7.9363443086659383E-019
1215.5	7.7716548469140878E-019
1216.5	7.4426291366438339E-019
1217.5	7.1669805616710775E-019
1218.5	7.0716488084630622E-019
1219.5	7.2091403384452065E-019
1220.5	7.6034566672404820E-019
1221.5	8.2810372159835237E-019
1222.5	9.2864884535503034E-019
1223.5	1.0690597169079648E-018
1224.5	1.2592944180958435E-018
1225.5	1.5112562364907809E-018
1226.5	1.8345055533129469E-018
1227.5	2.2243139053632086E-018
1228.5	2.6385389269524725E-018
1229.5	2.9763167595305687E-018
1230.5	3.1069817797862397E-018
1231.5	2.9723923294981303E-018
1232.5	2.6474750256168630E-018
1233.5	2.2647194582261971E-018
1234.5	1.9182183583089181E-018
1235.5	1.6448660828142729E-018
1236.5	1.4480607759724115E-018
1237.5	1.3196153625679145E-018
1238.5	1.2505941036538918E-018
1239.5	1.2352537063926435E-018
1240.5	1.2721626050146504E-018
1241.5	1.3644441057087275E-018
1242.5	1.5196455905380271E-018
1243.5	1.7486313746377603E-018
1244.5	2.0613370155128869E-018
1245.5	2.4548466150326369E-018
1246.5	2.8889988357543438E-018
1247.5	3.2593723832499335E-018
1248.5	3.4167633245081367E-018
1249.5	3.2740082228537643E-018
1250.5	2.8935671993034521E-018
1251.5	2.4222396245158376E-018
1252.5	1.9748924461397378E-018
1253.5	1.5999347755595153E-018
1254.5	1.3027907663964832E-018
1255.5	1.0721455024191646E-018
1256.5	8.9358781188797883E-019
1257.5	7.5447960167568177E-019
1258.5	6.4497102126039953E-019
1259.5	5.5772534834956100E-019
1260.5	4.8736157705581961E-019
1261.5	4.2993861205036285E-019
1262.5	3.8255386730468091E-019
1263.5	3.4305031517008021E-019
1264.5	3.0980799769215832E-019
1265.5	2.8159676690556317E-019
1266.5	2.5747214194547643E-019
1267.5	2.3670122498792872E-019
1268.5	2.1870956238206683E-019
1269.5	2.0304266842480300E-019
1270.5	1.8933789073507358E-019
1271.5	1.7730363598365293E-019
1272.5	1.6670388660778908E-019
1273.5	1.5734656119977996E-019
1274.5	1.4907469807551215E-019
1275.5	1.4175973674217017E-019
1276.5	1.3529637817225425E-019
1277.5	1.2959865047113174E-019
1278.5	1.2459691090829740E-019
1279.5	1.2023559144201062E-019
1280.5	1.1647155184303422E-019
1281.5	1.1327294872717084E-019
1282.5	1.1061856497847679E-019
1283.5	1.0849757593564313E-019
1284.5	1.0690975960690164E-019
1285.5	1.0586619134831539E-019
1286.5	1.0539050261983256E-019
1287.5	1.0552083337608763E-019
1288.5	1.0631267487619763E-019
1289.5	1.0784289355806376E-019
1290.5	1.1021536081510173E-019
1291.5	1.1356880820916049E-019
1292.5	1.1808781223669704E-019
1293.5	1.2401822857395816E-019
1294.5	1.3168899621249667E-019
1295.5	1.4154307168677825E-019
1296.5	1.5418134098057134E-019
1297.5	1.7042449668189393E-019
1298.5	1.9139819380434302E-019
1299.5	2.1864345006437495E-019
1300.5	2.5423885621726913E-019
1301.5	3.0087121198058959E-019
1302.5	3.6165334269883974E-019
1303.5	4.3916781377892674E-019
1304.5	5.3270115179310491E-019
1305.5	6.3271239731618402E-019
1306.5	7.1526760949097782E-019
1307.5	7.4790111740128531E-019
1308.5	7.1414600694049906E-019
1309.5	6.3042037712981149E-019
1310.5	5.2918582292049774E-019
1311.5	4.3439819438404832E-019
1312.5	3.5561651181128596E-019
1313.5	2.9356170854215585E-019
1314.5	2.4565217394385671E-019
1315.5	2.0877349528069138E-019
1316.5	1.8023670537115420E-019
1317.5	1.5796121233175666E-019
1318.5	1.4040440423478421E-019
1319.5	1.2643951561561398E-019
1320.5	1.1524527518132172E-019
1321.5	1.0622081808429315E-019
1322.5	9.8923915820072514E-020
1323.5	9.3027221152175148E-020
1324.5	8.8287551728836734E-020
1325.5	8.4524380072324204E-020
1326.5	8.1604791338187571E-020
1327.5	7.9433018770474875E-020
1328.5	7.7943279243884305E-020
1329.5	7.7095063741348467E-020
1330.5	7.6870345670671420E-020
1331.5	7.7272398111340016E-020
1332.5	7.8326093549948753E-020
1333.5	8.0079723714928199E-020
1334.5	8.2608547155356565E-020
1335.5	8.6020473561071657E-020
1336.5	9.0464556577030893E-020
1337.5	9.6143329415008879E-020
1338.5	1.0333052833471616E-019
1339.5	1.1239646064472635E-019
1340.5	1.2384421178179003E-019
1341.5	1.3836094069591699E-019
1342.5	1.5688911105282056E-019
1343.5	1.8072067352711914E-019
1344.5	2.1160703765293042E-019
1345.5	2.5184293482344089E-019
1346.5	3.0418309672905194E-019
1347.5	3.7120917613071490E-019
1348.5	4.5332526596592960E-019
1349.5	5.4435733710418742E-019
1350.5	6.2595591222322732E-019
1351.5	6.6930195267911362E-019
1352.5	6.5408222046692294E-019
1353.5	5.8855486525079921E-019
1354.5	5.0091524055365830E-019
1355.5	4.1561918144845362E-019
1356.5	3.4401398227146344E-019
1357.5	2.8814439102711323E-019
1358.5	2.4619305396390255E-019
1359.5	2.1551446725968394E-019
1360.5	1.9378556375382341E-019
1361.5	1.7929398176820089E-019
1362.5	1.7093227400896506E-019
1363.5	1.6813052831493119E-019
1364.5	1.7080629925076227E-019
1365.5	1.7934989280927028E-019
1366.5	1.9463145769366987E-019
1367.5	2.1797174907955194E-019
1368.5	2.5091289308182620E-019
1369.5	2.9440033432984478E-019
1370.5	3.4670647772682589E-019
1371.5	3.9986571564435651E-019
1372.5	4.3759855472554622E-019
1373.5	4.4225262370192472E-019
1374.5	4.1004987457010730E-019
1375.5	3.5500974131053390E-019
1376.5	2.9530994357615590E-019
1377.5	2.4196952067902086E-019
1378.5	1.9844452786921801E-019
1379.5	1.6426909705958343E-019
1380.5	1.3773810031576090E-019
1381.5	1.1709263462719539E-019
1382.5	1.0088158067514916E-019
1383.5	8.7999901348607844E-020
1384.5	7.7631305591249444E-020
1385.5	6.9177913030037179E-020
1386.5	6.2200897836508615E-020
1387.5	5.6375787301964158E-020
1388.5	5.1460260429334705E-020
1389.5	4.7271331882562113E-020
1390.5	4.3669238956138104E-020
1391.5	4.0546022062087069E-020
1392.5	3.7817373570890300E-020
1393.5	3.5416766850055109E-020
1394.5	3.3291185466332189E-020
1395.5	3.1397984388932163E-020
1396.5	2.9702559375946726E-020
1397.5	2.8176598969228785E-020
1398.5	2.6796760630278424E-020
1399.5	2.5543658675418925E-020
1400.5	2.4401083618402140E-020
1401.5	2.3355394848739817E-020
1402.5	2.2395044306508412E-020
1403.5	2.1510200004094514E-020
1404.5	2.0692446275894331E-020
1405.5	1.9934543451412445E-020
1406.5	1.9230233893495937E-020
1407.5	1.8574084470520802E-020
1408.5	1.7961357852866866E-020
1409.5	1.7387906760944805E-020
1410.5	1.6850086601336656E-020
1411.5	1.6344682921677588E-020
1412.5	1.5868850874860922E-020
1413.5	1.5420064467984882E-020
1414.5	1.4996073824398066E-020
1415.5	1.4594869040132294E-020
1416.5	1.4214649492630122E-020
1417.5	1.3853797677701119E-020
1418.5	1.3510856823415089E-020
1419.5	1.3184511667264788E-020
1420.5	1.2873571893102997E-020
1421.5	1.2576957812977465E-020
1422.5	1.2293687950597617E-020
1423.5	1.2022868241289990E-020
1424.5	1.1763682610676433E-020
1425.5	1.1515384733086277E-020
1426.5	1.1277290802577095E-020
1427.5	1.1048773175721500E-020
1428.5	1.0829254767076664E-020
1429.5	1.0618204096331506E-020
1430.5	1.0415130901198247E-020
1431.5	1.0219582242721495E-020
1432.5	1.0031139040256781E-020
1433.5	9.8494129822746017E-021
1434.5	9.6740437666636200E-021
1435.5	9.5046966305715166E-021
1436.5	9.3410601352264249E-021
1437.5	9.1828441757830400E-021
1438.5	9.0297781901650994E-021
1439.5	8.8816095442373102E-021
1440.5	8.7381020735234883E-021
1441.5	8.5990347641677206E-021
1442.5	8.4642005579730110E-021
1443.5	8.3334052681987682E-021
1444.5	8.2064665943975714E-021
1445.5	8.0832132259591821E-021
1446.5	7.9634840252361334E-021
1447.5	7.8471272821764239E-021
1448.5	7.7340000333063197E-021
1449.5	7.6239674387088537E-021
1450.5	7.5169022113467646E-021
1451.5	7.4126840936959792E-021
1452.5	7.3111993771985983E-021
1453.5	7.2123404605224640E-021
1454.5	7.1160054430364163E-021
1455.5	7.0220977502832326E-021
1456.5	6.9305257885623634E-021
1457.5	6.8412026260272358E-021
1458.5	6.7540456979617905E-021
1459.5	6.6689765341320519E-021
1460.5	6.5859205063142102E-021
1461.5	6.5048065942843854E-021
1462.5	6.4255671687189468E-021
1463.5	6.3481377896010096E-021
1464.5	6.2724570188597667E-021
1465.5	6.1984662460870653E-021
1466.5	6.1261095262812505E-021
1467.5	6.0553334286631088E-021
1468.5	5.9860868956942743E-021
1469.5	5.9183211115053019E-021
1470.5	5.8519893790100581E-021
1471.5	5.7870470050457408E-021
1472.5	5.7234511929344546E-021
1473.5	5.6611609419135533E-021
1474.5	5.6001369529283429E-021
1475.5	5.5403415403229353E-021
1476.5	5.4817385490031508E-021
1477.5	5.4242932766801681E-021
1478.5	5.3679724008351820E-021
1479.5	5.3127439100741051E-021
1480.5	5.2585770395674893E-021
1481.5	5.2054422102948259E-021
1482.5	5.1533109718341415E-021
1483.5	5.1021559484577428E-021
1484.5	5.0519507883132590E-021
1485.5	5.0026701154856800E-021
1486.5	4.9542894847515520E-021
1487.5	4.9067853388503304E-021
1488.5	4.8601349681108807E-021
1489.5	4.8143164722828326E-021
1490.5	4.7693087244334174E-021
1491.5	4.7250913367803022E-021
1492.5	4.6816446283402448E-021
1493.5	4.6389495942817130E-021
1494.5	4.5969878768775256E-021
1495.5	4.5557417379606882E-021
1496.5	4.5151940327932572E-021
1497.5	4.4753281852642299E-021
1498.5	4.4361281643380409E-021
1499.5	4.3975784616805982E-021
1500.5	4.3596640703945402E-021
1501.5	4.3223704647999389E-021
1502.5	4.2856835812008548E-021
1503.5	4.2495897995819510E-021
1504.5	4.2140759261829901E-021
1505.5	4.1791291769023983E-021
1506.5	4.1447371614840861E-021
1507.5	4.1108878684446447E-021
1508.5	4.0775696507007188E-021
1509.5	4.0447712118587909E-021
1510.5	4.0124815931319612E-021
1511.5	3.9806901608504605E-021
1512.5	3.9493865945346274E-021
1513.5	3.9185608755009711E-021
1514.5	3.8882032759736816E-021
1515.5	3.8583043486755797E-021
1516.5	3.8288549168740348E-021
1517.5	3.7998460648587818E-021
1518.5	3.7712691288299364E-021
1519.5	3.7431156881757122E-021
1520.5	3.7153775571205519E-021
1521.5	3.6880467767254334E-021
1522.5	3.6611156072231839E-021
1523.5	3.6345765206725444E-021
1524.5	3.6084221939156782E-021
1525.5	3.5826455018246043E-021
1526.5	3.5572395108228910E-021
1527.5	3.5321974726696236E-021
1528.5	3.5075128184934207E-021
1529.5	3.4831791530648829E-021
1530.5	3.4591902492965044E-021
1531.5	3.4355400429596392E-021
1532.5	3.4122226276086807E-021
1533.5	3.3892322497031021E-021
1534.5	3.3665633039185159E-021
1535.5	3.3442103286383554E-021
1536.5	3.3221680016182014E-021
1537.5	3.3004311358152002E-021
1538.5	3.2789946753754009E-021
1539.5	3.2578536917721793E-021
1540.5	3.2370033800892910E-021
1541.5	3.2164390554423810E-021
1542.5	3.1961561495331226E-021
1543.5	3.1761502073303984E-021
1544.5	3.1564168838732559E-021
1545.5	3.1369519411905943E-021
1546.5	3.1177512453327904E-021
1547.5	3.0988107635107070E-021
1548.5	3.0801265613377566E-021
1549.5	3.0616948001708546E-021
1550.5	3.0435117345463607E-021
1551.5	3.0255737097072212E-021
1552.5	3.0078771592177634E-021
1553.5	2.9904186026627091E-021
1554.5	2.9731946434271702E-021
1555.5	2.9562019665545200E-021
1556.5	2.9394373366791778E-021
1557.5	2.9228975960314888E-021
1558.5	2.9065796625120042E-021
1559.5	2.8904805278325837E-021
1560.5	2.8745972557218741E-021
1561.5	2.8589269801928147E-021
1562.5	2.8434669038699303E-021
1563.5	2.8282142963742681E-021
1564.5	2.8131664927639535E-021
1565.5	2.7983208920283871E-021
1566.5	2.7836749556342408E-021
1567.5	2.7692262061214610E-021
1568.5	2.7549722257475657E-021
1569.5	2.7409106551786311E-021
1570.5	2.7270391922253960E-021
1571.5	2.7133555906229899E-021
1572.5	2.6998576588528843E-021
1573.5	2.6865432590056942E-021
1574.5	2.6734103056835260E-021
1575.5	2.6604567649406543E-021
1576.5	2.6476806532613071E-021
1577.5	2.6350800365734566E-021
1578.5	2.6226530292975164E-021
1579.5	2.6103977934289063E-021
1580.5	2.5983125376535169E-021
1581.5	2.5863955164950973E-021
1582.5	2.5746450294937012E-021
1583.5	2.5630594204142958E-021
1584.5	2.5516370764847445E-021
1585.5	2.5403764276623516E-021
1586.5	2.5292759459282455E-021
1587.5	2.5183341446088747E-021
1588.5	2.5075495777239427E-021
1589.5	2.4969208393601443E-021
1590.5	2.4864465630700752E-021
1591.5	2.4761254212957521E-021
1592.5	2.4659561248161655E-021
1593.5	2.4559374222183684E-021
1594.5	2.4460680993915805E-021
1595.5	2.4363469790438518E-021
1596.5	2.4267729202408353E-021
1597.5	2.4173448179662517E-021
1598.5	2.4080616027036567E-021
1599.5	2.3989222400391295E-021
1600.5	2.3899257302845498E-021
1601.5	2.3810711081211279E-021
1602.5	2.3723574422628937E-021
1603.5	2.3637838351398622E-021
1604.5	2.3553494226006118E-021
1605.5	2.3470533736340575E-021
1606.5	2.3388948901101701E-021
1607.5	2.3308732065394768E-021
1608.5	2.3229875898511509E-021
1609.5	2.3152373391895327E-021
1610.5	2.3076217857289524E-021
1611.5	2.3001402925067305E-021
1612.5	2.2927922542742676E-021
1613.5	2.2855770973661240E-021
1614.5	2.2784942795870574E-021
1615.5	2.2715432901169480E-021
1616.5	2.2647236494336101E-021
1617.5	2.2580349092534754E-021
1618.5	2.2514766524901684E-021
1619.5	2.2450484932310023E-021
1620.5	2.2387500767314591E-021
1621.5	2.2325810794277126E-021
1622.5	2.2265412089673002E-021
1623.5	2.2206302042580450E-021
1624.5	2.2148478355353645E-021
1625.5	2.2091939044481170E-021
1626.5	2.2036682441631590E-021
1627.5	2.1982707194887984E-021
1628.5	2.1930012270173704E-021
1629.5	2.1878596952871597E-021
1630.5	2.1828460849639342E-021
1631.5	2.1779603890423661E-021
1632.5	2.1732026330676403E-021
1633.5	2.1685728753775880E-021
1634.5	2.1640712073656805E-021
1635.5	2.1596977537652718E-021
1636.5	2.1554526729554816E-021
1637.5	2.1513361572891531E-021
1638.5	2.1473484334433365E-021
1639.5	2.1434897627927780E-021
1640.5	2.1397604418069325E-021
1641.5	2.1361608024710354E-021
1642.5	2.1326912127318081E-021
1643.5	2.1293520769684006E-021
1644.5	2.1261438364892089E-021
1645.5	2.1230669700552425E-021
1646.5	2.1201219944307362E-021
1647.5	2.1173094649617748E-021
1648.5	2.1146299761836873E-021
1649.5	2.1120841624580542E-021
1650.5	2.1096726986401836E-021
1651.5	2.1073963007779630E-021
1652.5	2.1052557268430533E-021
1653.5	2.1032517774954054E-021
1654.5	2.1013852968821743E-021
1655.5	2.0996571734721113E-021
1656.5	2.0980683409266067E-021
1657.5	2.0966197790085822E-021
1658.5	2.0953125145305110E-021
1659.5	2.0941476223429023E-021
1660.5	2.0931262263646279E-021
1661.5	2.0922495006565812E-021
1662.5	2.0915186705401768E-021
1663.5	2.0909350137623177E-021
1664.5	2.0904998617085039E-021
1665.5	2.0902146006658526E-021
1666.5	2.0900806731378818E-021
1667.5	2.0900995792129959E-021
1668.5	2.0902728779887040E-021
1669.5	2.0906021890537106E-021
1670.5	2.0910891940301080E-021
1671.5	2.0917356381780125E-021
1672.5	2.0925433320651060E-021
1673.5	2.0935141533036614E-021
1674.5	2.0946500483577461E-021
1675.5	2.0959530344234483E-021
1676.5	2.0974252013851004E-021
1677.5	2.0990687138506123E-021
1678.5	2.1008858132692036E-021
1679.5	2.1028788201349649E-021
1680.5	2.1050501362798601E-021
1681.5	2.1074022472599699E-021
1682.5	2.1099377248389460E-021
1683.5	2.1126592295728681E-021
1684.5	2.1155695135009009E-021
1685.5	2.1186714229463653E-021
1686.5	2.1219679014330876E-021
1687.5	2.1254619927221238E-021
1688.5	2.1291568439742409E-021
1689.5	2.1330557090437974E-021
1690.5	2.1371619519099706E-021
1691.5	2.1414790502515858E-021
1692.5	2.1460105991721392E-021
1693.5	2.1507603150819409E-021
1694.5	2.1557320397446976E-021
1695.5	2.1609297444962194E-021
1696.5	2.1663575346433721E-021
1697.5	2.1720196540518256E-021
1698.5	2.1779204899316130E-021
1699.5	2.1840645778300178E-021
1700.5	2.1904566068418276E-021
1701.5	2.1971014250475357E-021
1702.5	2.2040040451907001E-021
1703.5	2.2111696506062411E-021
1704.5	2.2186036014121846E-021
1705.5	2.2263114409780192E-021
1706.5	2.2342989026836185E-021
1707.5	2.2425719169834669E-021
1708.5	2.2511366187917838E-021
1709.5	2.2599993552050562E-021
1710.5	2.2691666935794333E-021
1711.5	2.2786454299814984E-021
1712.5	2.2884425980320089E-021
1713.5	2.2985654781633662E-021
1714.5	2.3090216073128397E-021
1715.5	2.3198187890748821E-021
1716.5	2.3309651043373105E-021
1717.5	2.3424689224276378E-021
1718.5	2.3543389127974671E-021
1719.5	2.3665840572745856E-021
1720.5	2.3792136629142624E-021
1721.5	2.3922373754832307E-021
1722.5	2.4056651936119606E-021
1723.5	2.4195074836531081E-021
1724.5	2.4337749952864451E-021
1725.5	2.4484788779132237E-021
1726.5	2.4636306978856849E-021
1727.5	2.4792424566204609E-021
1728.5	2.4953266096478381E-021
1729.5	2.5118960866523029E-021
1730.5	2.5289643125635349E-021
1731.5	2.5465452297610037E-021
1732.5	2.5646533214596326E-021
1733.5	2.5833036363486423E-021
1734.5	2.6025118145606606E-021
1735.5	2.6222941150535825E-021
1736.5	2.6426674444934515E-021
1737.5	2.6636493877328925E-021
1738.5	2.6852582399863845E-021
1739.5	2.7075130408109468E-021
1740.5	2.7304336100086922E-021
1741.5	2.7540405855762208E-021
1742.5	2.7783554638350539E-021
1743.5	2.8034006418872733E-021
1744.5	2.8291994625513450E-021
1745.5	2.8557762619448358E-021
1746.5	2.8831564198934151E-021
1747.5	2.9113664133593619E-021
1748.5	2.9404338730977335E-021
1749.5	2.9703876437646971E-021
1750.5	3.0012578477201773E-021
1751.5	3.0330759527862724E-021
1752.5	3.0658748442439088E-021
1753.5	3.0996889013730398E-021
1754.5	3.1345540788666949E-021
1755.5	3.1705079934764126E-021
1756.5	3.2075900162763625E-021
1757.5	3.2458413709660092E-021
1758.5	3.2853052386667675E-021
1759.5	3.3260268697071079E-021
1760.5	3.3680537029332960E-021
1761.5	3.4114354931298209E-021
1762.5	3.4562244471850697E-021
1763.5	3.5024753696942822E-021
1764.5	3.5502458187540962E-021
1765.5	3.5995962727713907E-021
1766.5	3.6505903091845660E-021
1767.5	3.7032947960786382E-021
1768.5	3.7577800977672764E-021
1769.5	3.8141202955164448E-021
1770.5	3.8723934246964803E-021
1771.5	3.9326817297737637E-021
1772.5	3.9950719386908148E-021
1773.5	4.0596555583364966E-021
1774.5	4.1265291929777222E-021
1775.5	4.1957948877128239E-021
1776.5	4.2675604992168646E-021
1777.5	4.3419400962832981E-021
1778.5	4.4190543929277739E-021
1779.5	4.4990312171116995E-021
1780.5	4.5820060184697816E-021
1781.5	4.6681224187913832E-021
1782.5	4.7575328094156804E-021
1783.5	4.8503990001610332E-021
1784.5	4.9468929249267220E-021
1785.5	5.0471974096881594E-021
1786.5	5.1515070092639648E-021
1787.5	5.2600289199754312E-021
1788.5	5.3729839761581395E-021
1789.5	5.4906077394360031E-021
1790.5	5.6131516907460139E-021
1791.5	5.7408845363268403E-021
1792.5	5.8740936402781523E-021
1793.5	6.0130865978861466E-021
1794.5	6.1581929657247037E-021
1795.5	6.3097661666162707E-021
1796.5	6.4681855899140294E-021
1797.5	6.6338589102959819E-021
1798.5	6.8072246514007323E-021
1799.5	6.9887550242522610E-021
1800.5	7.1789590745982799E-021
1801.5	7.3783861781205876E-021
1802.5	7.5876299280809060E-021
1803.5	7.8073324664797696E-021
1804.5	8.0381893173931426E-021
1805.5	8.2809547900091610E-021
1806.5	8.5364480292530782E-021
1807.5	8.8055598040488053E-021
1808.5	9.0892601375671835E-021
1809.5	9.3886069006759592E-021
1810.5	9.7047555097465152E-021
1811.5	1.0038969893615529E-020
1812.5	1.0392634922613501E-020
1813.5	1.0767270526101544E-020
1814.5	1.1164547765070176E-020
1815.5	1.1586307174493053E-020
1816.5	1.2034579748093013E-020
1817.5	1.2511611008209351E-020
1818.5	1.3019888688366765E-020
1819.5	1.3562174659476008E-020
1820.5	1.4141541856817046E-020
1821.5	1.4761417119747176E-020
1822.5	1.5425631046682607E-020
1823.5	1.6138476203607931E-020
1824.5	1.6904775317131642E-020
1825.5	1.7729961448411185E-020
1826.5	1.8620172602270330E-020
1827.5	1.9582363802901566E-020
1828.5	2.0624440398409151E-020
1829.5	2.1755417287084920E-020
1830.5	2.2985609949987905E-020
1831.5	2.4326864709287714E-020
1832.5	2.5792837620856254E-020
1833.5	2.7399334003552463E-020
1834.5	2.9164724013002318E-020
1835.5	3.1110454169218504E-020
1836.5	3.3261680740959762E-020
1837.5	3.5648058929810476E-020
1838.5	3.8304732666672419E-020
1839.5	4.1273584647770820E-020
1840.5	4.4604826597407849E-020
1841.5	4.8359037968537236E-020
1842.5	5.2609800763393356E-020
1843.5	5.7447133852801697E-020
1844.5	6.2982009470241714E-020
1845.5	6.9352348448709729E-020
1846.5	7.6731055703284288E-020
1847.5	8.5336898058109986E-020
1848.5	9.5449379410503513E-020
1849.5	1.0742928704928209E-019
1850.5	1.2174734330140945E-019
1851.5	1.3902449632401235E-019
1852.5	1.6008892233951681E-019
1853.5	1.8605680232153262E-019
1854.5	2.1844601620147896E-019
1855.5	2.5933246261953400E-019
1856.5	3.1155247731252973E-019
1857.5	3.7892631514782345E-019
1858.5	4.6638537170769334E-019
1859.5	5.7963145961842126E-019
1860.5	7.2336721272014629E-019
1861.5	8.9619573862601054E-019
1862.5	1.0804612692537056E-018
1863.5	1.2321449418155646E-018
1864.5	1.2919056041054568E-018
1865.5	1.2301400694500919E-018
1866.5	1.0773803225640970E-018
1867.5	8.9301534486297388E-019
1868.5	7.2060047691578692E-019
1869.5	5.7740450399398622E-019
1870.5	4.6464721009075717E-019
1871.5	3.7757845451585419E-019
1872.5	3.1050095869862142E-019
1873.5	2.5850188134604169E-019
1874.5	2.1777963577154595E-019
1875.5	1.8551294472604345E-019
1876.5	1.5963714395810630E-019
1877.5	1.3864248539290628E-019
1878.5	1.2141861940791711E-019
1879.5	1.0714155502173917E-019
1880.5	9.5193366199066381E-020
1881.5	8.5105532019774559E-020
1882.5	7.6518884904480954E-020
1883.5	6.9155125252227006E-020
1884.5	6.2796391148863857E-020
1885.5	5.7270464681965510E-020
1886.5	5.2439951806724854E-020
1887.5	4.8194288091999376E-020
1888.5	4.4443773231011621E-020
1889.5	4.1115076220045122E-020
1890.5	3.8147816980834748E-020
1891.5	3.5491943376034714E-020
1892.5	3.3105701376148914E-020
1893.5	3.0954051498137490E-020
1894.5	2.9007423876050848E-020
1895.5	2.7240732387003472E-020
1896.5	2.5632588502924408E-020
1897.5	2.4164670272866908E-020
1898.5	2.2821212653160601E-020
1899.5	2.1588593401549640E-020
1900.5	2.0454994715073032E-020
1901.5	1.9410125271065120E-020
1902.5	1.8444990719842432E-020
1903.5	1.7551703259586769E-020
1904.5	1.6723322903967645E-020
1905.5	1.5953724581162057E-020
1906.5	1.5237486389470212E-020
1907.5	1.4569795261442685E-020
1908.5	1.3946367016287010E-020
1909.5	1.3363378355067707E-020
1910.5	1.2817408809408409E-020
1911.5	1.2305391018300725E-020
1912.5	1.1824567999283328E-020
1913.5	1.1372456315088011E-020
1914.5	1.0946814226765282E-020
1915.5	1.0545614078543334E-020
1916.5	1.0167018285455347E-020
1917.5	9.8093583977467875E-021
1918.5	9.4711168007005706E-021
1919.5	9.1509106783197648E-021
1920.5	8.8474779270838335E-021
1921.5	8.5596647539814637E-021
1922.5	8.2864147330098232E-021
1923.5	8.0267591277570026E-021
1924.5	7.7798083157135319E-021
1925.5	7.5447441735316931E-021
1926.5	7.3208133023335936E-021
1927.5	7.1073209889853328E-021
1928.5	6.9036258135160526E-021
1929.5	6.7091348249871427E-021
1930.5	6.5232992184543457E-021
1931.5	6.3456104544992754E-021
1932.5	6.1755967703739584E-021
1933.5	6.0128200382989339E-021
1934.5	5.8568729320463059E-021
1935.5	5.7073763677605088E-021
1936.5	5.5639771891364927E-021
1937.5	5.4263460706836850E-021
1938.5	5.2941756159354404E-021
1939.5	5.1671786301864154E-021
1940.5	5.0450865497119728E-021
1941.5	4.9276480114936955E-021
1942.5	4.8146275492847504E-021
1943.5	4.7058044034338394E-021
1944.5	4.6009714332772313E-021
1945.5	4.4999341221302620E-021
1946.5	4.4025096659855786E-021
1947.5	4.3085261379737172E-021
1948.5	4.2178217214790934E-021
1949.5	4.1302440055450600E-021
1950.5	4.0456493368576101E-021
1951.5	3.9639022231790260E-021
1952.5	3.8848747836194415E-021
1953.5	3.8084462415939036E-021
1954.5	3.7345024567216971E-021
1955.5	3.6629354922897022E-021
1956.5	3.5936432152274783E-021
1957.5	3.5265289258330400E-021
1958.5	3.4615010147491845E-021
1959.5	3.3984726449239116E-021
1960.5	3.3373614564981879E-021
1961.5	3.2780892927527769E-021
1962.5	3.2205819454151961E-021
1963.5	3.1647689177804645E-021
1964.5	3.1105832042367644E-021
1965.5	3.0579610849111892E-021
1966.5	3.0068419342627594E-021
1967.5	2.9571680425512347E-021
1968.5	2.9088844492018602E-021
1969.5	2.8619387871692473E-021
1970.5	2.8162811374789298E-021
1971.5	2.7718638931934040E-021
1972.5	2.7286416321116238E-021
1973.5	2.6865709975673306E-021
1974.5	2.6456105867429976E-021
1975.5	2.6057208459629741E-021
1976.5	2.5668639724720545E-021
1977.5	2.5290038222446852E-021
1978.5	2.4921058234055073E-021
1979.5	2.4561368948744765E-021
1980.5	2.4210653698795080E-021
1981.5	2.3868609240067856E-021
1982.5	2.3534945074838172E-021
1983.5	2.3209382814131606E-021
1984.5	2.2891655576956898E-021
1985.5	2.2581507424015631E-021
1986.5	2.2278692823646774E-021
1987.5	2.1982976147927108E-021
1988.5	2.1694131196997827E-021
1989.5	2.1411940749825396E-021
1990.5	2.1136196139731735E-021
1991.5	2.0866696853145757E-021
1992.5	2.0603250150136344E-021
1993.5	2.0345670705386140E-021
1994.5	2.0093780268358133E-021
1995.5	1.9847407341491566E-021
1996.5	1.9606386875342793E-021
1997.5	1.9370559979659133E-021
1998.5	1.9139773649441665E-021
1999.5	1.8913880505114986E-021
[truncated: 1,000 more rows]
