# Supplementary material for: Modeling Radiative Efficiency across Fluorinated Molecules: Bridging Chemistry and Climate Policy for Global Warming Potential Estimations
Source: Environ Sci Technol. 2026 Feb 16;60(8):6188–202. doi: 10.1021/acs.est.5c16501 (PMC12961741; doi:10.1021/acs.est.5c16501)
Supplement: Supplementary file 1 [file es5c16501_si_001.zip › Supporting.Information/CFM2025.Table1/HFAldehydes/Heptafluorobutanal/cross-section_7.dat]

0.5	8.2990743646351165E-022
1.5	8.5404764493806399E-022
2.5	8.8055161934420329E-022
3.5	9.0980686178260160E-022
4.5	9.4228686095878953E-022
5.5	9.7857487748767926E-022
6.5	1.0193955916146582E-021
7.5	1.0656576271414005E-021
8.5	1.1185112666134958E-021
9.5	1.1794275834346211E-021
10.5	1.2503080250188615E-021
11.5	1.3336375872191461E-021
12.5	1.4327006200444204E-021
13.5	1.5518864340367912E-021
14.5	1.6971220072166931E-021
15.5	1.8764784087910955E-021
16.5	2.1009950216707196E-021
17.5	2.3857163452978489E-021
18.5	2.7507403087940198E-021
19.5	3.2214742009172221E-021
20.5	3.8257002159380703E-021
21.5	4.5816061678038857E-021
22.5	5.4665192206741999E-021
23.5	6.3622094341078950E-021
24.5	7.0208059264733466E-021
25.5	7.1673804521831917E-021
26.5	6.7360394222818650E-021
27.5	5.9393994788511252E-021
28.5	5.0612221105613153E-021
29.5	4.2765488480724113E-021
30.5	3.6418893869383839E-021
31.5	3.1514055128963612E-021
32.5	2.7792096593217390E-021
33.5	2.4982543964356871E-021
34.5	2.2861684857732248E-021
35.5	2.1259331189188987E-021
36.5	2.0050162026138593E-021
37.5	1.9142852684953905E-021
38.5	1.8470854390723277E-021
39.5	1.7985441986004272E-021
40.5	1.7650707991000610E-021
41.5	1.7440021290123050E-021
42.5	1.7333532915198423E-021
43.5	1.7316415513119614E-021
44.5	1.7377614155949924E-021
45.5	1.7508954440337738E-021
46.5	1.7704502036588080E-021
47.5	1.7960101034695881E-021
48.5	1.8273041074576747E-021
49.5	1.8641818692075001E-021
50.5	1.9065968906577580E-021
51.5	1.9545950414590165E-021
52.5	2.0083072908135904E-021
53.5	2.0679458727019919E-021
54.5	2.1338033766369018E-021
55.5	2.2062544628880491E-021
56.5	2.2857600668919294E-021
57.5	2.3728740993501814E-021
58.5	2.4682527794917397E-021
59.5	2.5726668701532956E-021
60.5	2.6870172249569913E-021
61.5	2.8123542205274589E-021
62.5	2.9499018424647791E-021
63.5	3.1010874374780838E-021
64.5	3.2675784547708182E-021
65.5	3.4513279028843573E-021
66.5	3.6546307783977122E-021
67.5	3.8801944280959451E-021
68.5	4.1312267536344948E-021
69.5	4.4115474524355247E-021
70.5	4.7257292464246272E-021
71.5	5.0792784770404363E-021
72.5	5.4788678250409040E-021
73.5	5.9326386625731914E-021
74.5	6.4505972730180324E-021
75.5	7.0451387783659046E-021
76.5	7.7317464063946904E-021
77.5	8.5299335981148439E-021
78.5	9.4645250126420472E-021
79.5	1.0567413064932395E-020
80.5	1.1879982813713356E-020
81.5	1.3456472620323812E-020
82.5	1.5368635014013817E-020
83.5	1.7712210973866460E-020
84.5	2.0616065783677121E-020
85.5	2.4255536663665724E-020
86.5	2.8871738426105588E-020
87.5	3.4795338491199805E-020
88.5	4.2466055700376626E-020
89.5	5.2426271851573300E-020
90.5	6.5229137862064308E-020
91.5	8.1118590525908539E-020
92.5	9.9263290948146529E-020
93.5	1.1659542124503709E-019
94.5	1.2756582984669872E-019
95.5	1.2717114553300250E-019
96.5	1.1561543955990010E-019
97.5	9.8093809821624820E-020
98.5	8.0043223651304722E-020
99.5	6.4356368393939871E-020
100.5	5.1761155550754321E-020
101.5	4.1976698348790007E-020
102.5	3.4445746708177288E-020
103.5	2.8633671410659341E-020
104.5	2.4110431771178569E-020
105.5	2.0552160975464745E-020
106.5	1.7720924164586673E-020
107.5	1.5443015807101252E-020
108.5	1.3591293451109641E-020
109.5	1.2072068133147792E-020
110.5	1.0815731992911624E-020
111.5	9.7701546665340362E-021
112.5	8.8960524419388558E-021
113.5	8.1637470598866129E-021
114.5	7.5509087402603493E-021
115.5	7.0410108144051637E-021
116.5	6.6223194746166577E-021
117.5	6.2873120259430294E-021
118.5	6.0324679425087922E-021
119.5	5.8584092304980694E-021
120.5	5.7703641890032195E-021
121.5	5.7788347537240102E-021
122.5	5.9000021872432529E-021
123.5	6.1544201925309359E-021
124.5	6.5601998176043133E-021
125.5	7.1129122028912100E-021
126.5	7.7439729270335017E-021
127.5	8.2742600725727507E-021
128.5	8.4471019561058294E-021
129.5	8.1114333760936078E-021
130.5	7.3731442509367899E-021
131.5	6.4839296134755699E-021
132.5	5.6412186693732146E-021
133.5	4.9282170579141543E-021
134.5	4.3540707996143571E-021
135.5	3.8990449207060733E-021
136.5	3.5380516472464553E-021
137.5	3.2490602101153475E-021
138.5	3.0148564717166146E-021
139.5	2.8225735069884473E-021
140.5	2.6627328825519295E-021
141.5	2.5283562691345780E-021
142.5	2.4142735509308235E-021
143.5	2.3166175253707665E-021
144.5	2.2324640436332441E-021
145.5	2.1595776628751731E-021
146.5	2.0962316650689850E-021
147.5	2.0410799850616135E-021
148.5	1.9930653759797309E-021
149.5	1.9513530133711087E-021
150.5	1.9152821184030439E-021
151.5	1.8843304911948819E-021
152.5	1.8580884214705619E-021
153.5	1.8362395231590800E-021
154.5	1.8185467856089134E-021
155.5	1.8048426569880503E-021
156.5	1.7950223495479163E-021
157.5	1.7890398322878226E-021
158.5	1.7869061892794561E-021
159.5	1.7886901968660878E-021
160.5	1.7945211297313821E-021
161.5	1.8045939611893952E-021
162.5	1.8191772933054855E-021
163.5	1.8386245558337329E-021
164.5	1.8633892721827080E-021
165.5	1.8940455363425852E-021
166.5	1.9313153202433311E-021
167.5	1.9761048993429366E-021
168.5	2.0295536383801280E-021
169.5	2.0930997576116299E-021
170.5	2.1685697086353434E-021
171.5	2.2583007322896042E-021
172.5	2.3653104870891304E-021
173.5	2.4935339210535407E-021
174.5	2.6481565180722058E-021
175.5	2.8360851882420666E-021
176.5	3.0666125783127571E-021
177.5	3.3523418533611780E-021
178.5	3.7104266230787407E-021
179.5	4.1640818715325094E-021
180.5	4.7439606660599591E-021
181.5	5.4879214502220256E-021
182.5	6.4349879442532497E-021
183.5	7.6038426995722921E-021
184.5	8.9411098248517877E-021
185.5	1.0242551733740211E-020
186.5	1.1135368425149241E-020
187.5	1.1282121660180768E-020
188.5	1.0698822298670094E-020
189.5	9.7444106171292137E-021
190.5	8.7991582214887093E-021
191.5	8.0740156573276799E-021
192.5	7.6364942893033263E-021
193.5	7.4910220830497103E-021
194.5	7.6314154417304000E-021
195.5	8.0646039791739237E-021
196.5	8.8202499734404208E-021
197.5	9.9546460536008229E-021
198.5	1.1549303956530894E-020
199.5	1.3695215522421849E-020
200.5	1.6438658092881392E-020
201.5	1.9648962679799335E-020
202.5	2.2806436236793561E-020
203.5	2.4920464581182045E-020
204.5	2.5018069640571366E-020
205.5	2.3021748138237197E-020
206.5	1.9829543257572318E-020
207.5	1.6469400986399374E-020
208.5	1.3520989359135353E-020
209.5	1.1147248095755579E-020
210.5	9.3079003455265741E-021
211.5	7.9034861621363341E-021
212.5	6.8361646658354512E-021
213.5	6.0268292601649185E-021
214.5	5.4147712720188007E-021
215.5	4.9507932364243200E-021
216.5	4.5883382189357180E-021
217.5	4.2796711505618389E-021
218.5	3.9868383786046022E-021
219.5	3.6988141271035125E-021
220.5	3.4277414791108130E-021
221.5	3.1880899078552236E-021
222.5	2.9853417148292727E-021
223.5	2.8175723227322693E-021
224.5	2.6798927329323546E-021
225.5	2.5671324500739472E-021
226.5	2.4748336093160664E-021
227.5	2.3994321692148739E-021
228.5	2.3381585479558894E-021
229.5	2.2888791511875902E-021
230.5	2.2499517383837087E-021
231.5	2.2201110816888043E-021
232.5	2.1983832888494085E-021
233.5	2.1840229386863585E-021
234.5	2.1764673237129871E-021
235.5	2.1753032903579652E-021
236.5	2.1802433748689760E-021
237.5	2.1911088989386225E-021
238.5	2.2078184048341908E-021
239.5	2.2303803277955055E-021
240.5	2.2588891799186426E-021
241.5	2.2935248003238470E-021
242.5	2.3345544453183877E-021
243.5	2.3823376748564526E-021
244.5	2.4373341573150483E-021
245.5	2.5001146795414204E-021
246.5	2.5713758281437007E-021
247.5	2.6519590165974990E-021
248.5	2.7428747889632362E-021
249.5	2.8453336575903692E-021
250.5	2.9607851593466463E-021
251.5	3.0909673841873280E-021
252.5	3.2379699996079844E-021
253.5	3.4043148479129859E-021
254.5	3.5930596503846012E-021
255.5	3.8079323884612876E-021
256.5	4.0535068044584505E-021
257.5	4.3354335548015391E-021
258.5	4.6607474260660334E-021
259.5	5.0382795395223311E-021
260.5	5.4792158969523024E-021
261.5	5.9978618527542380E-021
262.5	6.6126989002357324E-021
263.5	7.3478594119218987E-021
264.5	8.2352016283489978E-021
265.5	9.3172460909527621E-021
266.5	1.0651335679402566E-020
267.5	1.2315483219977020E-020
268.5	1.4416383545318947E-020
269.5	1.7099699467735181E-020
270.5	2.0561136891286923E-020
271.5	2.5051751881741271E-020
272.5	3.0857135896618181E-020
273.5	3.8198822927425276E-020
274.5	4.6959221986414760E-020
275.5	5.6154965571449762E-020
276.5	6.3472782704410932E-020
277.5	6.5977087508793530E-020
278.5	6.2440481409729757E-020
279.5	5.4618736016398252E-020
280.5	4.5477432111737383E-020
281.5	3.7070049594431355E-020
282.5	3.0163527561407101E-020
283.5	2.4778564838223203E-020
284.5	2.0671184117906752E-020
285.5	1.7564173117308672E-020
286.5	1.5224589531639702E-020
287.5	1.3477378934780257E-020
288.5	1.2198942601189565E-020
289.5	1.1307317673076296E-020
290.5	1.0754139850695806E-020
291.5	1.0519299894057925E-020
292.5	1.0607387925776180E-020
293.5	1.1043070263414912E-020
294.5	1.1858319907185571E-020
295.5	1.3056186908777891E-020
296.5	1.4529142528995957E-020
297.5	1.5941449185207189E-020
298.5	1.6718032356107591E-020
299.5	1.6370686519264145E-020
300.5	1.4954010357974436E-020
301.5	1.3001623857750914E-020
302.5	1.1043858718601183E-020
303.5	9.3515467856964587E-021
304.5	7.9858937962803192E-021
305.5	6.9134534246089954E-021
306.5	6.0763165020656285E-021
307.5	5.4201179224088381E-021
308.5	4.9014299908432366E-021
309.5	4.4876534692916474E-021
310.5	4.1549407220584547E-021
311.5	3.8860544081200503E-021
312.5	3.6686669620667003E-021
313.5	3.4941438408596661E-021
314.5	3.3567312204813606E-021
315.5	3.2530506790430681E-021
316.5	3.1817932994683376E-021
317.5	3.1434392466769568E-021
318.5	3.1396125611424278E-021
319.5	3.1711799974618989E-021
320.5	3.2335138408044398E-021
321.5	3.3080792001999376E-021
322.5	3.3564423659210485E-021
323.5	3.3343627863766590E-021
324.5	3.2280582195324350E-021
325.5	3.0678370715482121E-021
326.5	2.8975023038616287E-021
327.5	2.7449996932887154E-021
328.5	2.6195999770979401E-021
329.5	2.5204611643240541E-021
330.5	2.4434104782446899E-021
331.5	2.3840415343559827E-021
332.5	2.3386936828824443E-021
333.5	2.3045811188949302E-021
334.5	2.2796635204278886E-021
335.5	2.2624767842947790E-021
336.5	2.2519889501028355E-021
337.5	2.2474926217057025E-021
338.5	2.2485294595886788E-021
339.5	2.2548395323084823E-021
340.5	2.2663293262260164E-021
341.5	2.2830539701339703E-021
342.5	2.3052108595252787E-021
343.5	2.3331432137290780E-021
344.5	2.3673532367077827E-021
345.5	2.4085256041802569E-021
346.5	2.4575631063066331E-021
347.5	2.5156375937660831E-021
348.5	2.5842610989395991E-021
349.5	2.6653843917391914E-021
350.5	2.7615336447241798E-021
351.5	2.8760008396402803E-021
352.5	3.0131107552029891E-021
353.5	3.1785977138137733E-021
354.5	3.3801395272582040E-021
355.5	3.6281139616044212E-021
356.5	3.9366598836010877E-021
357.5	4.3251225062258471E-021
358.5	4.8198807939667070E-021
359.5	5.4562258071379942E-021
360.5	6.2789377046318289E-021
361.5	7.3374912187846786E-021
362.5	8.6658744397907084E-021
363.5	1.0229066927548836E-020
364.5	1.1827357498710720E-020
365.5	1.3030828511839357E-020
366.5	1.3347308811522778E-020
367.5	1.2638851597783315E-020
368.5	1.1267991132084537E-020
369.5	9.7425119849462106E-021
370.5	8.3852483069442496E-021
371.5	7.3069009503441443E-021
372.5	6.5048935632382636E-021
373.5	5.9403514712492433E-021
374.5	5.5724844552100827E-021
375.5	5.3671655975315826E-021
376.5	5.2915543535564393E-021
377.5	5.2992999685691049E-021
378.5	5.3159718587505925E-021
379.5	5.2532656601722802E-021
380.5	5.0667984145528823E-021
381.5	4.7919505854735665E-021
382.5	4.5005862035740749E-021
383.5	4.2440392844597290E-021
384.5	4.0408847932446242E-021
385.5	3.8902522843763550E-021
386.5	3.7844447150667883E-021
387.5	3.7150973084522743E-021
388.5	3.6752317744430196E-021
389.5	3.6595873669635425E-021
390.5	3.6644070267444696E-021
391.5	3.6871278581433171E-021
392.5	3.7261148076246764E-021
393.5	3.7804652898733424E-021
394.5	3.8498791666775140E-021
395.5	3.9345821433027018E-021
396.5	4.0352925345343180E-021
397.5	4.1532251625666947E-021
398.5	4.2901300832930274E-021
399.5	4.4483676470695124E-021
400.5	4.6310253582421861E-021
401.5	4.8420865891141018E-021
402.5	5.0866670770822618E-021
403.5	5.3713431629224447E-021
404.5	5.7046071353024026E-021
405.5	6.0975015589202334E-021
406.5	6.5645084627987707E-021
407.5	7.1248037558892705E-021
408.5	7.8040350925161496E-021
409.5	8.6368422813220146E-021
410.5	9.6703996281883529E-021
411.5	1.0969262865805738E-020
412.5	1.2621567253239918E-020
413.5	1.4745620399278705E-020
414.5	1.7492765556545338E-020
415.5	2.1033825971435162E-020
416.5	2.5497196011070551E-020
417.5	3.0798576225947023E-020
418.5	3.6320913075125351E-020
419.5	4.0649138848713157E-020
420.5	4.2036613498812687E-020
421.5	3.9816969631313921E-020
422.5	3.5098610329882653E-020
423.5	2.9651965681498694E-020
424.5	2.4671970561876352E-020
425.5	2.0591270313030782E-020
426.5	1.7409653565987489E-020
427.5	1.4976117314079254E-020
428.5	1.3122141141326644E-020
429.5	1.1705416921507679E-020
430.5	1.0616744848019018E-020
431.5	9.7753832533493312E-021
432.5	9.1223500824953033E-021
433.5	8.6145682361880730E-021
434.5	8.2204012105013246E-021
435.5	7.9164229103010157E-021
436.5	7.6851273506485090E-021
437.5	7.5133133976610063E-021
438.5	7.3909430538426611E-021
439.5	7.3103295000125470E-021
440.5	7.2655549851826334E-021
441.5	7.2520498088201904E-021
442.5	7.2662851216325815E-021
443.5	7.3055469176757071E-021
444.5	7.3677685568949453E-021
445.5	7.4514059602266887E-021
446.5	7.5553442920562927E-021
447.5	7.6788281804262390E-021
448.5	7.8214097871943340E-021
449.5	7.9829106383394225E-021
450.5	8.1633942672137749E-021
451.5	8.3631475518867422E-021
452.5	8.5826692382801287E-021
453.5	8.8226646002538222E-021
454.5	9.0840455429353446E-021
455.5	9.3679357398375548E-021
456.5	9.6756806322154723E-021
457.5	1.0008862329374359E-020
458.5	1.0369319646266781E-020
459.5	1.0759173712617899E-020
460.5	1.1180859798057667E-020
461.5	1.1637166232602841E-020
462.5	1.2131281574863712E-020
463.5	1.2666851507454397E-020
464.5	1.3248047339824449E-020
465.5	1.3879648497962271E-020
466.5	1.4567142010448086E-020
467.5	1.5316842803811816E-020
468.5	1.6136039654105520E-020
469.5	1.7033172983041893E-020
470.5	1.8018052440926733E-020
471.5	1.9102124529139920E-020
472.5	2.0298803581910749E-020
473.5	2.1623883529709140E-020
474.5	2.3096053397843756E-020
475.5	2.4737547012097240E-020
476.5	2.6574967687945596E-020
477.5	2.8640342925703701E-020
478.5	3.0972484002080764E-020
479.5	3.3618753306857473E-020
480.5	3.6637381970635328E-020
481.5	4.0100537195463437E-020
482.5	4.4098420850343623E-020
483.5	4.8744800476564817E-020
484.5	5.4184548980888672E-020
485.5	6.0604026649665194E-020
486.5	6.8245516779349182E-020
487.5	7.7427474955856621E-020
488.5	8.8573128568606515E-020
489.5	1.0225099610975143E-019
490.5	1.1923206800650077E-019
491.5	1.4056908137979127E-019
492.5	1.6770138401883703E-019
493.5	2.0257787721379896E-019
494.5	2.4775277289552172E-019
495.5	3.0630086004776286E-019
496.5	3.8113538750375085E-019
497.5	4.7283069040423345E-019
498.5	5.7482079153848207E-019
499.5	6.6724630637883441E-019
500.5	7.1867164788700079E-019
501.5	7.0657872936456307E-019
502.5	6.3909124837789231E-019
503.5	5.4548349258123867E-019
504.5	4.5086139873193810E-019
505.5	3.6723014945551615E-019
506.5	2.9804368436666569E-019
507.5	2.4290896404540297E-019
508.5	1.9981833730533361E-019
509.5	1.6633915076016602E-019
510.5	1.4025004653049722E-019
511.5	1.1976098136626909E-019
512.5	1.0351100981499552E-019
513.5	9.0490216172015036E-020
514.5	7.9954120519265089E-020
515.5	7.1352588859343195E-020
516.5	6.4276315112356378E-020
517.5	5.8418113150032564E-020
518.5	5.3545335587419981E-020
519.5	4.9480277100212661E-020
520.5	4.6086208248064703E-020
521.5	4.3257365752374355E-020
522.5	4.0911734417772580E-020
523.5	3.8985816741343855E-020
524.5	3.7430836441284502E-020
525.5	3.6209994755706150E-020
526.5	3.5296518214874042E-020
527.5	3.4672321209480871E-020
528.5	3.4327168249358525E-020
529.5	3.4258267896555764E-020
530.5	3.4470269243792015E-020
531.5	3.4975667497441346E-020
532.5	3.5795662247446909E-020
533.5	3.6961555161139633E-020
534.5	3.8516828961784292E-020
535.5	4.0520124477546833E-020
536.5	4.3049438344090143E-020
537.5	4.6208016536785211E-020
538.5	5.0132640888433120E-020
539.5	5.5005327460240587E-020
540.5	6.1069912186557407E-020
541.5	6.8655613134637815E-020
542.5	7.8210378401509854E-020
543.5	9.0347338862799172E-020
544.5	1.0590686159595395E-019
545.5	1.2603111998576220E-019
546.5	1.5222824475406037E-019
547.5	1.8634508153569501E-019
548.5	2.3022205289876352E-019
549.5	2.8452065707725657E-019
550.5	3.4599200206978717E-019
551.5	4.0354505044202611E-019
552.5	4.3800285087319346E-019
553.5	4.3328380937062514E-019
554.5	3.9169333432387382E-019
555.5	3.3148248692094475E-019
556.5	2.7056407125122763E-019
557.5	2.1804885187460885E-019
558.5	1.7601280891032550E-019
559.5	1.4336893538139356E-019
560.5	1.1821325567903070E-019
561.5	9.8757261264901050E-020
562.5	8.3572734986627989E-020
563.5	7.1586855556190145E-020
564.5	6.2011791213009648E-020
565.5	5.4271894334917224E-020
566.5	4.7945034976295055E-020
567.5	4.2719209238837428E-020
568.5	3.8361517483575404E-020
569.5	3.4696247492756164E-020
570.5	3.1589406657685603E-020
571.5	2.8937756147676459E-020
572.5	2.6660979087127423E-020
573.5	2.4696038017553592E-020
574.5	2.2993072457263283E-020
575.5	2.1512389850023509E-020
576.5	2.0222241117623844E-020
577.5	1.9097166138866890E-020
578.5	1.8116759115415107E-020
579.5	1.7264748669737436E-020
580.5	1.6528319199269170E-020
581.5	1.5897622925676524E-020
582.5	1.5365449304976878E-020
583.5	1.4927032223360237E-020
584.5	1.4579987418277802E-020
585.5	1.4324384327850964E-020
586.5	1.4162969554777257E-020
587.5	1.4101574931061254E-020
588.5	1.4149763521173710E-020
589.5	1.4321793255001941E-020
590.5	1.4638009684730086E-020
591.5	1.5126808597446240E-020
592.5	1.5827304908439869E-020
593.5	1.6792712537505815E-020
594.5	1.8093937985639315E-020
595.5	1.9821524364656207E-020
596.5	2.2081433417833876E-020
597.5	2.4978558438246282E-020
598.5	2.8593482693624636E-020
599.5	3.2994959072016696E-020
600.5	3.8319382497643550E-020
601.5	4.4757323855384555E-020
602.5	5.2178842544684502E-020
603.5	5.9477144509356974E-020
604.5	6.4303796258121706E-020
605.5	6.4267056528402948E-020
606.5	5.9125660600843438E-020
607.5	5.1048744001512727E-020
608.5	4.2558381626539572E-020
609.5	3.5085963729658148E-020
610.5	2.9033758635348963E-020
611.5	2.4298624350884999E-020
612.5	2.0628747158956860E-020
613.5	1.7775026746974898E-020
614.5	1.5534837964974464E-020
615.5	1.3754790738606144E-020
616.5	1.2321870575012252E-020
617.5	1.1153395582387597E-020
618.5	1.0188709867868517E-020
619.5	9.3829757592328752E-021
620.5	8.7027161846544888E-021
621.5	8.1226600216984440E-021
622.5	7.6235147513161790E-021
623.5	7.1903875551141719E-021
624.5	6.8116578441326145E-021
625.5	6.4781648238887796E-021
626.5	6.1826162623572613E-021
627.5	5.9191538447621419E-021
628.5	5.6830303954440504E-021
629.5	5.4703677917645547E-021
630.5	5.2779736523975894E-021
631.5	5.1032012502382794E-021
632.5	4.9438415147456666E-021
633.5	4.7980390752507330E-021
634.5	4.6642264742934884E-021
635.5	4.5410722300691706E-021
636.5	4.4274395402923510E-021
637.5	4.3223532263533438E-021
638.5	4.2249731060374120E-021
639.5	4.1345724173650243E-021
640.5	4.0505202386917298E-021
641.5	3.9722670916829152E-021
642.5	3.8993330959102178E-021
643.5	3.8312981821982355E-021
644.5	3.7677939777484236E-021
645.5	3.7084970576839068E-021
646.5	3.6531233210119679E-021
647.5	3.6014232985383028E-021
648.5	3.5531782393029136E-021
649.5	3.5081968531304297E-021
650.5	3.4663126117837190E-021
651.5	3.4273815314223011E-021
652.5	3.3912803757151325E-021
653.5	3.3579052329214680E-021
654.5	3.3271704322430067E-021
655.5	3.2990077753522487E-021
656.5	3.2733660687224756E-021
657.5	3.2502109516830815E-021
658.5	3.2295250244427891E-021
659.5	3.2113082901185633E-021
660.5	3.1955789355809395E-021
661.5	3.1823744882601963E-021
662.5	3.1717534006626741E-021
663.5	3.1637971321194209E-021
664.5	3.1586128193918675E-021
665.5	3.1563366557260008E-021
666.5	3.1571381338354333E-021
667.5	3.1612253548987738E-021
668.5	3.1688516668100675E-021
669.5	3.1803239759309574E-021
670.5	3.1960131848770327E-021
671.5	3.2163673548853639E-021
672.5	3.2419283899242477E-021
673.5	3.2733533122441237E-021
674.5	3.3114415763732214E-021
675.5	3.3571703956149819E-021
676.5	3.4117407980310582E-021
677.5	3.4766381856045264E-021
678.5	3.5537126866318577E-021
679.5	3.6452867855660236E-021
680.5	3.7543009131251412E-021
681.5	3.8845123689807057E-021
682.5	4.0407698435138982E-021
683.5	4.2293959152110590E-021
684.5	4.4587245494873040E-021
685.5	4.7398612124271139E-021
686.5	5.0877601424124815E-021
687.5	5.5227424124552958E-021
688.5	6.0725901229749480E-021
689.5	6.7752809641272425E-021
690.5	7.6820802329468808E-021
691.5	8.8595611893377718E-021
692.5	1.0385921117233597E-020
693.5	1.2329383892000112E-020
694.5	1.4683677803499762E-020
695.5	1.7234276458611797E-020
696.5	1.9410084082513592E-020
697.5	2.0391986608846837E-020
698.5	1.9703231907378638E-020
699.5	1.7692260169700452E-020
700.5	1.5171571196666652E-020
701.5	1.2776418121607930E-020
702.5	1.0774984337017599E-020
703.5	9.1981811600181981E-021
704.5	7.9844838997122701E-021
705.5	7.0551886294002847E-021
706.5	6.3412777374703980E-021
707.5	5.7890328612388699E-021
708.5	5.3585326609352797E-021
709.5	5.0205926277014623E-021
710.5	4.7539327203946519E-021
711.5	4.5429744053733350E-021
712.5	4.3762345578029261E-021
713.5	4.2451842633079839E-021
714.5	4.1434447051131875E-021
715.5	4.0662205389130545E-021
716.5	4.0098990121182594E-021
717.5	3.9717648290272074E-021
718.5	3.9497963814206021E-021
719.5	3.9425197999115243E-021
720.5	3.9489047034792613E-021
721.5	3.9682906039518380E-021
722.5	4.0003364239883884E-021
723.5	4.0449880380691603E-021
724.5	4.1024605044436268E-021
725.5	4.1732329670363309E-021
726.5	4.2580552416164300E-021
727.5	4.3579659861323153E-021
728.5	4.4743231912706290E-021
729.5	4.6088486036239551E-021
730.5	4.7636887021769107E-021
731.5	4.9414960961448704E-021
732.5	5.1455368358925817E-021
733.5	5.3798313165954453E-021
734.5	5.6493394734824192E-021
735.5	5.9602052062749072E-021
736.5	6.3200810018785446E-021
737.5	6.7385624015773873E-021
738.5	7.2277745569998253E-021
739.5	7.8031715408248039E-021
740.5	8.4846361344684276E-021
741.5	9.2980075525479331E-021
742.5	1.0277222479653726E-020
743.5	1.1467337362392188E-020
744.5	1.2928811629881478E-020
745.5	1.4743564381220020E-020
746.5	1.7023417762707323E-020
747.5	1.9921415610560153E-020
748.5	2.3645563711768666E-020
749.5	2.8471122754356070E-020
750.5	3.4737502414447868E-020
751.5	4.2790241464432199E-020
752.5	5.2777656704771804E-020
753.5	6.4166051448034397E-020
754.5	7.5010801398471791E-020
755.5	8.1818932999429809E-020
756.5	8.1475383983041932E-020
757.5	7.4155026275838097E-020
758.5	6.3137298295096727E-020
759.5	5.1819208062016949E-020
760.5	4.1995446633767917E-020
761.5	3.4111083082714873E-020
762.5	2.7985765340756995E-020
763.5	2.3269294440295972E-020
764.5	1.9626815355319390E-020
765.5	1.6789256995370066E-020
766.5	1.4554013192374607E-020
767.5	1.2772180741491135E-020
768.5	1.1334956051350373E-020
769.5	1.0162576100280141E-020
770.5	9.1961103592775783E-021
771.5	8.3915843846810842E-021
772.5	7.7158261587575874E-021
773.5	7.1435344239974726E-021
774.5	6.6552003436229536E-021
775.5	6.2356229738141157E-021
776.5	5.8728391617344723E-021
777.5	5.5573445259786415E-021
778.5	5.2815205803371051E-021
779.5	5.0392091975722312E-021
780.5	4.8253934011986274E-021
781.5	4.6359556363587180E-021
782.5	4.4674930412426085E-021
783.5	4.3171750464083491E-021
784.5	4.1826326911863470E-021
785.5	4.0618719133904160E-021
786.5	3.9532051104743544E-021
787.5	3.8551967375104238E-021
788.5	3.7666197708853486E-021
789.5	3.6864206440565292E-021
790.5	3.6136908347191391E-021
791.5	3.5476437084204927E-021
792.5	3.4875955423188103E-021
793.5	3.4329498930810242E-021
794.5	3.3831846553984884E-021
795.5	3.3378412971181335E-021
796.5	3.2965158643485513E-021
797.5	3.2588514330319742E-021
798.5	3.2245317482269389E-021
799.5	3.1932758430744878E-021
800.5	3.1648334693791756E-021
801.5	3.1389812033776454E-021
802.5	3.1155191154499594E-021
803.5	3.0942679126682579E-021
804.5	3.0750664792589890E-021
805.5	3.0577697531150749E-021
806.5	3.0422468870806946E-021
807.5	3.0283796523483541E-021
808.5	3.0160610483497858E-021
809.5	3.0051940892994771E-021
810.5	2.9956907423067134E-021
811.5	2.9874709959034579E-021
812.5	2.9804620410955041E-021
813.5	2.9745975497570570E-021
814.5	2.9698170374532433E-021
815.5	2.9660652996712334E-021
816.5	2.9632919120331961E-021
817.5	2.9614507864058519E-021
818.5	2.9604997759547076E-021
819.5	2.9604003231510068E-021
820.5	2.9611171455548581E-021
821.5	2.9626179548923171E-021
822.5	2.9648732055369936E-021
823.5	2.9678558690140376E-021
824.5	2.9715412315795362E-021
825.5	2.9759067123025362E-021
826.5	2.9809316993993693E-021
827.5	2.9865974028484687E-021
828.5	2.9928867215549238E-021
829.5	2.9997841235431359E-021
830.5	3.0072755378376745E-021
831.5	3.0153482568507540E-021
832.5	3.0239908482329121E-021
833.5	3.0331930752642853E-021
834.5	3.0429458249697762E-021
835.5	3.0532410432343318E-021
836.5	3.0640716762763964E-021
837.5	3.0754316179096081E-021
838.5	3.0873156620866102E-021
839.5	3.0997194602751107E-021
840.5	3.1126394832664402E-021
841.5	3.1260729870612526E-021
842.5	3.1400179825166980E-021
843.5	3.1544732084747872E-021
844.5	3.1694381081233850E-021
845.5	3.1849128083697770E-021
846.5	3.2008981020324435E-021
847.5	3.2173954326798724E-021
848.5	3.2344068819663031E-021
849.5	3.2519351593335359E-021
850.5	3.2699835939654209E-021
851.5	3.2885561288978480E-021
852.5	3.3076573172019528E-021
853.5	3.3272923201720950E-021
854.5	3.3474669074631513E-021
855.5	3.3681874591338822E-021
856.5	3.3894609695646324E-021
857.5	3.4112950532287694E-021
858.5	3.4336979523078319E-021
859.5	3.4566785461507235E-021
860.5	3.4802463625874133E-021
861.5	3.5044115911175868E-021
862.5	3.5291850980046419E-021
863.5	3.5545784433154682E-021
864.5	3.5806038999565264E-021
865.5	3.6072744747671508E-021
866.5	3.6346039317416353E-021
867.5	3.6626068174626579E-021
868.5	3.6912984888401829E-021
869.5	3.7206951432620032E-021
870.5	3.7508138512748535E-021
871.5	3.7816725919285413E-021
872.5	3.8132902909299566E-021
873.5	3.8456868617691793E-021
874.5	3.8788832499965267E-021
875.5	3.9129014808471195E-021
876.5	3.9477647104288439E-021
877.5	3.9834972807104433E-021
878.5	4.0201247785691365E-021
879.5	4.0576740991818000E-021
880.5	4.0961735140707109E-021
881.5	4.1356527441442057E-021
882.5	4.1761430381048430E-021
883.5	4.2176772566329881E-021
884.5	4.2602899627925199E-021
885.5	4.3040175191480438E-021
886.5	4.3488981921300512E-021
887.5	4.3949722642363619E-021
888.5	4.4422821547155048E-021
889.5	4.4908725494411407E-021
890.5	4.5407905407569801E-021
891.5	4.5920857781494912E-021
892.5	4.6448106306924934E-021
893.5	4.6990203623039088E-021
894.5	4.7547733209624207E-021
895.5	4.8121311431513951E-021
896.5	4.8711589749311652E-021
897.5	4.9319257111903539E-021
898.5	4.9945042547943615E-021
899.5	5.0589717975371003E-021
900.5	5.1254101250131060E-021
901.5	5.1939059477646533E-021
902.5	5.2645512613261521E-021
903.5	5.3374437380900954E-021
904.5	5.4126871542603336E-021
905.5	5.4903918555451334E-021
906.5	5.5706752656810892E-021
907.5	5.6536624423774295E-021
908.5	5.7394866858377880E-021
909.5	5.8282902056637014E-021
910.5	5.9202248526839713E-021
911.5	6.0154529231010467E-021
912.5	6.1141480433177712E-021
913.5	6.2164961449256472E-021
914.5	6.3226965406243006E-021
915.5	6.4329631133300718E-021
916.5	6.5475256324551991E-021
917.5	6.6666312133394598E-021
918.5	6.7905459381442705E-021
919.5	6.9195566592356732E-021
920.5	7.0539730092609136E-021
921.5	7.1941296458526420E-021
922.5	7.3403887632836715E-021
923.5	7.4931429085759928E-021
924.5	7.6528181457034476E-021
925.5	7.8198776188179440E-021
926.5	7.9948255741219132E-021
927.5	8.1782119104127623E-021
928.5	8.3706373408212410E-021
929.5	8.5727592633363919E-021
930.5	8.7852984559600641E-021
931.5	9.0090467345305891E-021
932.5	9.2448757383736011E-021
933.5	9.4937470422264009E-021
934.5	9.7567238339470383E-021
935.5	1.0034984448440714E-020
936.5	1.0329838111723163E-020
937.5	1.0642743328646916E-020
938.5	1.0975329448231039E-020
939.5	1.1329422067992819E-020
940.5	1.1707073101528812E-020
941.5	1.2110596543095267E-020
942.5	1.2542611234408223E-020
943.5	1.3006092293315142E-020
944.5	1.3504433330398892E-020
945.5	1.4041522198418804E-020
946.5	1.4621833847670768E-020
947.5	1.5250544978603221E-020
948.5	1.5933676706971213E-020
949.5	1.6678273553459234E-020
950.5	1.7492629982415798E-020
951.5	1.8386579800577792E-020
952.5	1.9371869515177604E-020
953.5	2.0462645027862325E-020
954.5	2.1676092978194690E-020
955.5	2.3033295389683029E-020
956.5	2.4560381570495107E-020
957.5	2.6290098131901377E-020
958.5	2.8263971393680405E-020
959.5	3.0535311882123678E-020
960.5	3.3173411205409172E-020
961.5	3.6269397309348272E-020
962.5	3.9944289200431290E-020
963.5	4.4359631678689726E-020
964.5	4.9730106401609113E-020
965.5	5.6334087493359374E-020
966.5	6.4508226444009510E-020
967.5	7.4587850928499853E-020
968.5	8.6709881159066986E-020
969.5	1.0036986487464139E-019
970.5	1.1383772706788252E-019
971.5	1.2428125000643421E-019
972.5	1.2968537267139442E-019
973.5	1.3103776952306225E-019
974.5	1.3159276768200833E-019
975.5	1.3442004623625900E-019
976.5	1.4138709159179849E-019
977.5	1.5358891707528737E-019
978.5	1.7201123337604290E-019
979.5	1.9797207551701666E-019
980.5	2.3337255398047561E-019
981.5	2.8079662070367023E-019
982.5	3.4330688527480192E-019
983.5	4.2341023604552451E-019
984.5	5.2011863258391768E-019
985.5	6.2315665611380325E-019
986.5	7.0734262356938349E-019
987.5	7.3919421491761412E-019
988.5	7.0257952220675998E-019
989.5	6.1529458720200623E-019
990.5	5.1086029409189566E-019
991.5	4.1354719049283368E-019
992.5	3.3284676537650808E-019
993.5	2.6932893678847887E-019
994.5	2.2027765005418473E-019
995.5	1.8247605615735044E-019
996.5	1.5315957908064189E-019
997.5	1.3019146882906021E-019
998.5	1.1198645004937282E-019
999.5	9.7384252980197879E-020
1000.5	8.5536165200737466E-020
1001.5	7.5817709251163911E-020
1002.5	6.7765211371133526E-020
1003.5	6.1030752018277239E-020
1004.5	5.5350373187120042E-020
1005.5	5.0521599412390446E-020
1006.5	4.6387445294336394E-020
1007.5	4.2824941115711738E-020
1008.5	3.9736820827055460E-020
1009.5	3.7045440034113887E-020
1010.5	3.4688280436366387E-020
1011.5	3.2614593625588477E-020
1012.5	3.0782871126415062E-020
1013.5	2.9158919432732902E-020
1014.5	2.7714382257968093E-020
1015.5	2.6425596422823206E-020
1016.5	2.5272698866368695E-020
1017.5	2.4238924289701358E-020
1018.5	2.3310048696335410E-020
1019.5	2.2473945464029129E-020
1020.5	2.1720228859970079E-020
1021.5	2.1039965987239046E-020
1022.5	2.0425442646806492E-020
1023.5	1.9869971952678336E-020
1024.5	1.9367737057539691E-020
1025.5	1.8913661253252117E-020
1026.5	1.8503300163836695E-020
1027.5	1.8132751863438675E-020
1028.5	1.7798581612473513E-020
1029.5	1.7497758573704331E-020
1030.5	1.7227602392340882E-020
1031.5	1.6985737934653762E-020
1032.5	1.6770056803795448E-020
1033.5	1.6578684508949199E-020
1034.5	1.6409952369360150E-020
1035.5	1.6262373399529832E-020
1036.5	1.6134621554554038E-020
1037.5	1.6025513821958804E-020
1038.5	1.5933994733649021E-020
1039.5	1.5859122942792714E-020
1040.5	1.5800059568810931E-020
1041.5	1.5756058061639609E-020
1042.5	1.5726455376065900E-020
1043.5	1.5710664279795999E-020
1044.5	1.5708166646250043E-020
1045.5	1.5718507605910661E-020
1046.5	1.5741290449192722E-020
1047.5	1.5776172189909918E-020
1048.5	1.5822859712023404E-020
1049.5	1.5881106433904552E-020
1050.5	1.5950709434184048E-020
1051.5	1.6031506991685338E-020
1052.5	1.6123376499193716E-020
1053.5	1.6226232717092914E-020
1054.5	1.6340026338376575E-020
1055.5	1.6464742841351058E-020
1056.5	1.6600401610608836E-020
1057.5	1.6747055310666705E-020
1058.5	1.6904789500118795E-020
1059.5	1.7073722477324553E-020
1060.5	1.7254005351603996E-020
1061.5	1.7445822336705318E-020
1062.5	1.7649391265999122E-020
1063.5	1.7864964331488115E-020
1064.5	1.8092829051351775E-020
1065.5	1.8333309473419478E-020
1066.5	1.8586767624729949E-020
1067.5	1.8853605220242240E-020
1068.5	1.9134265646863677E-020
1069.5	1.9429236242312862E-020
1070.5	1.9739050892002110E-020
1071.5	2.0064292971175108E-020
1072.5	2.0405598664051313E-020
1073.5	2.0763660696800146E-020
1074.5	2.1139232526901329E-020
1075.5	2.1533133037965113E-020
1076.5	2.1946251796533339E-020
1077.5	2.2379554935927217E-020
1078.5	2.2834091742054006E-020
1079.5	2.3311002027470043E-020
1080.5	2.3811524393208523E-020
1081.5	2.4337005493259204E-020
1082.5	2.4888910434545709E-020
1083.5	2.5468834466279819E-020
1084.5	2.6078516137284321E-020
1085.5	2.6719852128993597E-020
1086.5	2.7394914006256560E-020
1087.5	2.8105967168865007E-020
1088.5	2.8855492335247924E-020
1089.5	2.9646209947650971E-020
1090.5	3.0481107957391775E-020
1091.5	3.1363473531965098E-020
1092.5	3.2296929326004804E-020
1093.5	3.3285475079316407E-020
1094.5	3.4333535452301490E-020
1095.5	3.5446015188314619E-020
1096.5	3.6628362911698026E-020
1097.5	3.7886645139438462E-020
1098.5	3.9227632416391279E-020
1099.5	4.0658899895268703E-020
1100.5	4.2188945194336702E-020
1101.5	4.3827327005594964E-020
1102.5	4.5584828730135110E-020
1103.5	4.7473652432668983E-020
1104.5	4.9507649696338341E-020
1105.5	5.1702597604853390E-020
1106.5	5.4076530192757796E-020
1107.5	5.6650138435619409E-020
1108.5	5.9447255402785014E-020
1109.5	6.2495447842591581E-020
1110.5	6.5826741594004127E-020
1111.5	6.9478516346736939E-020
1112.5	7.3494616140370758E-020
1113.5	7.7926736638627648E-020
1114.5	8.2836170109742799E-020
1115.5	8.8296016294925693E-020
1116.5	9.4394004996068106E-020
1117.5	1.0123612868879296E-019
1118.5	1.0895135726424281E-019
1119.5	1.1769781172592435E-019
1120.5	1.2767092360271597E-019
1121.5	1.3911432333683266E-019
1122.5	1.5233451592728407E-019
1123.5	1.6772086333390626E-019
1124.5	1.8577307081987885E-019
1125.5	2.0713936900915689E-019
1126.5	2.3267002942293451E-019
1127.5	2.6349290061653212E-019
1128.5	3.0112038776473684E-019
1129.5	3.4760043419625598E-019
1130.5	4.0572602600166905E-019
1131.5	4.7931304632289451E-019
1132.5	5.7352842603117169E-019
1133.5	6.9515391325409624E-019
1134.5	8.5239241064849137E-019
1135.5	1.0531381757967492E-018
1136.5	1.2993515697237634E-018
1137.5	1.5744203601170776E-018
1138.5	1.8262646324020273E-018
1139.5	1.9699791629254027E-018
1140.5	1.9414913710984147E-018
1141.5	1.7602388277735209E-018
1142.5	1.5090844359182546E-018
1143.5	1.2634022831684691E-018
1144.5	1.0598770445054050E-018
1145.5	9.0665581178017565E-019
1146.5	7.9993279823546519E-019
1147.5	7.3354506830839935E-019
1148.5	7.0272950762992716E-019
1149.5	7.0498496367067030E-019
1150.5	7.3939405932596047E-019
1151.5	8.0418792508885431E-019
1152.5	8.9137869176210862E-019
1153.5	9.7891205850355673E-019
1154.5	1.0290586555253548E-018
1155.5	1.0083772138343530E-018
1156.5	9.1797746192191257E-019
1157.5	7.9150339831781101E-019
1158.5	6.6394358209150002E-019
1159.5	5.5367914025468170E-019
1160.5	4.6510126003454019E-019
1161.5	3.9614511185083592E-019
1162.5	3.4302715394018037E-019
1163.5	3.0216817731051918E-019
1164.5	2.7071550629871414E-019
1165.5	2.4654999798307776E-019
1166.5	2.2815650443128672E-019
1167.5	2.1448965317821458E-019
1168.5	2.0487094174492938E-019
1169.5	1.9892063810555766E-019
1170.5	1.9651702638830719E-019
1171.5	1.9776670943234996E-019
1172.5	2.0294862688094351E-019
1173.5	2.1234317650657863E-019
1174.5	2.2576934153807786E-019
1175.5	2.4164123987434572E-019
1176.5	2.5591229316015569E-019
1177.5	2.6279184605991708E-019
1178.5	2.5885404258526077E-019
1179.5	2.4648384214462847E-019
1180.5	2.3141405197162470E-019
1181.5	2.1820510199796480E-019
1182.5	2.0887131654011068E-019
1183.5	2.0378645813278289E-019
1184.5	2.0271605197553392E-019
1185.5	2.0536618181202485E-019
1186.5	2.1159570761737871E-019
1187.5	2.2148600355735914E-019
1188.5	2.3537223300470596E-019
1189.5	2.5388094243172334E-019
1190.5	2.7799378146384008E-019
1191.5	3.0914864177619470E-019
1192.5	3.4938452043839069E-019
1193.5	4.0152219301456523E-019
1194.5	4.6932430140442143E-019
1195.5	5.5743614578132789E-019
1196.5	6.7054928557960721E-019
1197.5	8.1052278443041305E-019
1198.5	9.6960046322695845E-019
1199.5	1.1204261798328639E-018
1200.5	1.2147703082833411E-018
1201.5	1.2108923922174556E-018
1202.5	1.1129207026949845E-018
1203.5	9.6651241017627915E-019
1204.5	8.1771614349624226E-019
1205.5	6.9044203398389795E-019
1206.5	5.9043885658997648E-019
1207.5	5.1517074073365952E-019
1208.5	4.5991620921729214E-019
1209.5	4.2022183791672394E-019
1210.5	3.9256134478727436E-019
1211.5	3.7433797709785264E-019
1212.5	3.6371279866643771E-019
1213.5	3.5942552090405071E-019
1214.5	3.6065243932481939E-019
1215.5	3.6690556191400464E-019
1216.5	3.7796643659150807E-019
1217.5	3.9384739908669288E-019
1218.5	4.1477487975798608E-019
1219.5	4.4119179155445833E-019
1220.5	4.7377834291682784E-019
1221.5	5.1349292898740850E-019
1222.5	5.6163730577288130E-019
1223.5	6.1995339889503190E-019
1224.5	6.9076327811753848E-019
1225.5	7.7716953234136180E-019
1226.5	8.8334088536470711E-019
1227.5	1.0149170376075761E-018
1228.5	1.1795743273556358E-018
1229.5	1.3877883682148178E-018
1230.5	1.6537757193160070E-018
1231.5	1.9963942446037775E-018
1232.5	2.4391804751393663E-018
1233.5	3.0071877778240839E-018
1234.5	3.7153555259356554E-018
1235.5	4.5409009073765198E-018
1236.5	5.3834844842250019E-018
1237.5	6.0613958052489175E-018
1238.5	6.4125643518389163E-018
1239.5	6.4143880285442023E-018
1240.5	6.1315499167225892E-018
1241.5	5.6035670510156393E-018
1242.5	4.8815926986353956E-018
1243.5	4.0843338687090555E-018
1244.5	3.3370615013884037E-018
1245.5	2.7061211893380260E-018
1246.5	2.2019142031096673E-018
1247.5	1.8080355860066698E-018
1248.5	1.5016883621486227E-018
1249.5	1.2621989009970137E-018
1250.5	1.0731729508717830E-018
1251.5	9.2227267801848418E-019
1252.5	8.0038558099492608E-019
1253.5	7.0080160678213142E-019
1254.5	6.1855630847614472E-019
1255.5	5.4994524789542563E-019
1256.5	4.9217566406889353E-019
1257.5	4.4311904365968432E-019
1258.5	4.0113532727419733E-019
1259.5	3.6494733552528697E-019
1260.5	3.3355033951956601E-019
1261.5	3.0614632345039578E-019
1262.5	2.8209571801382839E-019
1263.5	2.6088160266711653E-019
1264.5	2.4208289127771475E-019
1265.5	2.2535405343002187E-019
1266.5	2.1040963731719899E-019
1267.5	1.9701235444068399E-019
1268.5	1.8496383154136865E-019
1269.5	1.7409737842213370E-019
1270.5	1.6427229330401042E-019
1271.5	1.5536935155085547E-019
1272.5	1.4728721363430625E-019
1273.5	1.3993955415569509E-019
1274.5	1.3325276258295014E-019
1275.5	1.2716410300655825E-019
1276.5	1.2162024816608610E-019
1277.5	1.1657612478775477E-019
1278.5	1.1199402480448579E-019
1279.5	1.0784295179141491E-019
1280.5	1.0409818519454466E-019
1281.5	1.0074105782297143E-019
1282.5	9.7758955838847583E-020
1283.5	9.5145566559434601E-020
1284.5	9.2901419661665920E-020
1285.5	9.1034794457116417E-020
1286.5	8.9563103533594622E-020
1287.5	8.8514916725708719E-020
1288.5	8.7932867107344847E-020
1289.5	8.7877793998271098E-020
1290.5	8.8434642454411904E-020
1291.5	8.9720872797320877E-020
1292.5	9.1898450527424451E-020
1293.5	9.5190864737089353E-020
1294.5	9.9906913929187817E-020
1295.5	1.0647266356003078E-019
1296.5	1.1547036575144988E-019
1297.5	1.2767360882968963E-019
1298.5	1.4403977950947239E-019
1299.5	1.6554926033754869E-019
1300.5	1.9263725900619351E-019
1301.5	2.2383137443936599E-019
1302.5	2.5368105664025689E-019
1303.5	2.7230315354591490E-019
1304.5	2.7074899701748239E-019
1305.5	2.4932895173972558E-019
1306.5	2.1728104184642920E-019
1307.5	1.8431243525529747E-019
1308.5	1.5560125498272072E-019
1309.5	1.3245698295872129E-019
1310.5	1.1438251563805921E-019
1311.5	1.0038435490404461E-019
1312.5	8.9508304407227745E-020
1313.5	8.0986703536846790E-020
1314.5	7.4241606030850237E-020
1315.5	6.8848764602281991E-020
1316.5	6.4498926893728609E-020
1317.5	6.0966311925154792E-020
1318.5	5.8085214245906454E-020
1319.5	5.5733276991992323E-020
1320.5	5.3819703248436729E-020
1321.5	5.2276979581250057E-020
1322.5	5.1055062411644870E-020
1323.5	5.0117290685542956E-020
1324.5	4.9437518849597725E-020
1325.5	4.8998126431671419E-020
1326.5	4.8788673055917571E-020
1327.5	4.8805046072007571E-020
1328.5	4.9049003702129270E-020
1329.5	4.9528057960609047E-020
1330.5	5.0255674521578841E-020
1331.5	5.1251795710855581E-020
1332.5	5.2543721675060723E-020
1333.5	5.4167417228695920E-020
1334.5	5.6169352091111557E-020
1335.5	5.8609035576558158E-020
1336.5	6.1562480742232318E-020
1337.5	6.5126938291118360E-020
1338.5	6.9427392973140354E-020
1339.5	7.4625538017005872E-020
1340.5	8.0932269566403480E-020
1341.5	8.8625218494076574E-020
1342.5	9.8073515053732462E-020
1343.5	1.0977290151274598E-019
1344.5	1.2439540894172949E-019
1345.5	1.4285867530790051E-019
1346.5	1.6641906254188088E-019
1347.5	1.9678528916286041E-019
1348.5	2.3622204131364881E-019
1349.5	2.8753214590525539E-019
1350.5	3.5359965110945923E-019
1351.5	4.3576057578804515E-019
1352.5	5.2987170546981609E-019
1353.5	6.2026927644503167E-019
1354.5	6.7824907182154418E-019
1355.5	6.7740662849226652E-019
1356.5	6.1808516932201904E-019
1357.5	5.2701197026455810E-019
1358.5	4.3270350083929007E-019
1359.5	3.5053009586895380E-019
1360.5	2.8446186152046027E-019
1361.5	2.3310070436698870E-019
1362.5	1.9355425873585875E-019
1363.5	1.6302956165576450E-019
1364.5	1.3927514543012961E-019
1365.5	1.2059414791428869E-019
1366.5	1.0573982569869686E-019
1367.5	9.3802242528123795E-020
1368.5	8.4115725689369249E-020
1369.5	7.6190089176328903E-020
1370.5	6.9661410280889070E-020
1371.5	6.4257296860361660E-020
1372.5	5.9772460143925488E-020
1373.5	5.6051510171672766E-020
1374.5	5.2976809376986579E-020
1375.5	5.0459898431198805E-020
1376.5	4.8435487686311254E-020
1377.5	4.6857342047507099E-020
1378.5	4.5695623419929987E-020
1379.5	4.4935428291652498E-020
1380.5	4.4576394868908773E-020
1381.5	4.4633375130350392E-020
1382.5	4.5138290274668775E-020
1383.5	4.6143431372743515E-020
1384.5	4.7726650539139325E-020
1385.5	4.9999133207712459E-020
1386.5	5.3116765749795463E-020
1387.5	5.7296500179895868E-020
1388.5	6.2839440601504916E-020
1389.5	7.0162151003368916E-020
1390.5	7.9835407645765283E-020
1391.5	9.2621047011495130E-020
1392.5	1.0947178996872678E-019
1393.5	1.3139232184428668E-019
1394.5	1.5892203768887950E-019
1395.5	1.9085095414955739E-019
1396.5	2.2214645976633130E-019
1397.5	2.4313711926412838E-019
1398.5	2.4427531722498099E-019
1399.5	2.2475970943854556E-019
1400.5	1.9338196057660235E-019
1401.5	1.6024722500076333E-019
1402.5	1.3106875693001268E-019
1403.5	1.0745688914241298E-019
1404.5	8.9013504201009356E-020
1405.5	7.4749564104074634E-020
1406.5	6.3685309887207596E-020
1407.5	5.5023734736979738E-020
1408.5	4.8161713143051648E-020
1409.5	4.2655131174271501E-020
1410.5	3.8179305603053316E-020
1411.5	3.4496242581734123E-020
1412.5	3.1430173378646313E-020
1413.5	2.8849992796350678E-020
1414.5	2.6656835787803965E-020
1415.5	2.4775309910955264E-020
1416.5	2.3147283384971510E-020
1417.5	2.1727451617955716E-020
1418.5	2.0480144333637434E-020
1419.5	1.9377003386839380E-020
1420.5	1.8395276629444732E-020
1421.5	1.7516551664477828E-020
1422.5	1.6725806732437338E-020
1423.5	1.6010692463222941E-020
1424.5	1.5360983317627875E-020
1425.5	1.4768154929925580E-020
1426.5	1.4225055715672100E-020
1427.5	1.3725649678310568E-020
1428.5	1.3264813445418683E-020
1429.5	1.2838174942508450E-020
1430.5	1.2441984282066892E-020
1431.5	1.2073009760642471E-020
1432.5	1.1728453561684337E-020
1433.5	1.1405883027409124E-020
1434.5	1.1103174309648531E-020
1435.5	1.0818465923014098E-020
1436.5	1.0550120265116641E-020
1437.5	1.0296691582261304E-020
1438.5	1.0056899177202438E-020
1439.5	9.8296049017772223E-021
1440.5	9.6137941689520392E-021
1441.5	9.4085598689447238E-021
1442.5	9.2130886923013824E-021
1443.5	9.0266494563884231E-021
1444.5	8.8485831062201821E-021
1445.5	8.6782941200791089E-021
1446.5	8.5152430982142041E-021
1447.5	8.3589403515016722E-021
1448.5	8.2089403382368007E-021
1449.5	8.0648368226906668E-021
1450.5	7.9262586498762688E-021
1451.5	7.7928660480429226E-021
1452.5	7.6643473844794369E-021
1453.5	7.5404163118288684E-021
1454.5	7.4208092517581418E-021
1455.5	7.3052831708489959E-021
1456.5	7.1936136102762254E-021
1457.5	7.0855929364511072E-021
1458.5	6.9810287845230687E-021
1459.5	6.8797426706062708E-021
1460.5	6.7815687519562444E-021
1461.5	6.6863527171678389E-021
1462.5	6.5939507908845340E-021
1463.5	6.5042288395700405E-021
1464.5	6.4170615666534848E-021
1465.5	6.3323317868669455E-021
1466.5	6.2499297708880341E-021
1467.5	6.1697526525134924E-021
1468.5	6.0917038915498044E-021
1469.5	6.0156927864364550E-021
1470.5	5.9416340313359388E-021
1471.5	5.8694473130483207E-021
1472.5	5.7990569436503744E-021
1473.5	5.7303915252318589E-021
1474.5	5.6633836435140521E-021
1475.5	5.5979695874964639E-021
1476.5	5.5340890925938312E-021
1477.5	5.4716851050030213E-021
1478.5	5.4107035652835847E-021
1479.5	5.3510932093505524E-021
1480.5	5.2928053852678901E-021
1481.5	5.2357938843984747E-021
1482.5	5.1800147856149262E-021
1483.5	5.1254263114070529E-021
1484.5	5.0719886948384612E-021
1485.5	5.0196640564086615E-021
1486.5	4.9684162899694226E-021
1487.5	4.9182109569265190E-021
1488.5	4.8690151880316083E-021
1489.5	4.8207975921347342E-021
1490.5	4.7735281713268227E-021
1491.5	4.7271782419543457E-021
1492.5	4.6817203610356547E-021
1493.5	4.6371282576510980E-021
1494.5	4.5933767689172704E-021
1495.5	4.5504417801902766E-021
1496.5	4.5083001691739871E-021
1497.5	4.4669297536373118E-021
1498.5	4.4263092424699335E-021
1499.5	4.3864181898288719E-021
1500.5	4.3472369521490500E-021
1501.5	4.3087466478099270E-021
1502.5	4.2709291192672834E-021
1503.5	4.2337668974748897E-021
1504.5	4.1972431684348780E-021
1505.5	4.1613417417284879E-021
1506.5	4.1260470208906262E-021
1507.5	4.0913439755023503E-021
1508.5	4.0572181148851346E-021
1509.5	4.0236554632897421E-021
1510.5	3.9906425364806068E-021
1511.5	3.9581663196241781E-021
1512.5	3.9262142463964417E-021
1513.5	3.8947741792311604E-021
1514.5	3.8638343906360850E-021
1515.5	3.8333835455096937E-021
1516.5	3.8034106843958373E-021
1517.5	3.7739052076182001E-021
1518.5	3.7448568602405071E-021
1519.5	3.7162557178022510E-021
1520.5	3.6880921727831935E-021
1521.5	3.6603569217530893E-021
1522.5	3.6330409531660763E-021
1523.5	3.6061355357619082E-021
1524.5	3.5796322075387435E-021
1525.5	3.5535227652645493E-021
1526.5	3.5277992544963555E-021
1527.5	3.5024539600786096E-021
1528.5	3.4774793970937305E-021
1529.5	3.4528683022397116E-021
1530.5	3.4286136256112073E-021
1531.5	3.4047085228620552E-021
1532.5	3.3811463477285254E-021
1533.5	3.3579206448939381E-021
1534.5	3.3350251431764340E-021
1535.5	3.3124537490228183E-021
1536.5	3.2902005402924627E-021
1537.5	3.2682597603161492E-021
1538.5	3.2466258122157395E-021
1539.5	3.2252932534712964E-021
1540.5	3.2042567907231543E-021
1541.5	3.1835112747970971E-021
1542.5	3.1630516959415567E-021
1543.5	3.1428731792663252E-021
1544.5	3.1229709803729258E-021
1545.5	3.1033404811673108E-021
1546.5	3.0839771858460910E-021
1547.5	3.0648767170480333E-021
1548.5	3.0460348121629337E-021
1549.5	3.0274473197905206E-021
1550.5	3.0091101963423556E-021
1551.5	2.9910195027801309E-021
1552.5	2.9731714014841104E-021
1553.5	2.9555621532457815E-021
1554.5	2.9381881143791371E-021
1555.5	2.9210457339452607E-021
1556.5	2.9041315510852053E-021
1557.5	2.8874421924563967E-021
1558.5	2.8709743697680601E-021
1559.5	2.8547248774113779E-021
1560.5	2.8386905901803266E-021
1561.5	2.8228684610793536E-021
1562.5	2.8072555192142166E-021
1563.5	2.7918488677625512E-021
1564.5	2.7766456820208419E-021
1565.5	2.7616432075246820E-021
1566.5	2.7468387582393656E-021
1567.5	2.7322297148179546E-021
1568.5	2.7178135229241711E-021
1569.5	2.7035876916175495E-021
1570.5	2.6895497917984038E-021
1571.5	2.6756974547103461E-021
1572.5	2.6620283704981136E-021
1573.5	2.6485402868186508E-021
1574.5	2.6352310075034369E-021
1575.5	2.6220983912701856E-021
1576.5	2.6091403504820968E-021
1577.5	2.5963548499529668E-021
1578.5	2.5837399057965086E-021
1579.5	2.5712935843183395E-021
1580.5	2.5590140009491534E-021
1581.5	2.5468993192176680E-021
1582.5	2.5349477497620126E-021
1583.5	2.5231575493782706E-021
1584.5	2.5115270201049727E-021
1585.5	2.5000545083423698E-021
1586.5	2.4887384040054063E-021
1587.5	2.4775771397093227E-021
1588.5	2.4665691899869000E-021
1589.5	2.4557130705364134E-021
1590.5	2.4450073374993678E-021
1591.5	2.4344505867671701E-021
1592.5	2.4240414533159369E-021
1593.5	2.4137786105686417E-021
1594.5	2.4036607697838816E-021
1595.5	2.3936866794705741E-021
1596.5	2.3838551248279023E-021
1597.5	2.3741649272099105E-021
1598.5	2.3646149436141399E-021
1599.5	2.3552040661937570E-021
1600.5	2.3459312217926458E-021
1601.5	2.3367953715029600E-021
1602.5	2.3277955102446829E-021
1603.5	2.3189306663667398E-021
1604.5	2.3101999012692645E-021
1605.5	2.3016023090466288E-021
1606.5	2.2931370161508774E-021
1607.5	2.2848031810752366E-021
1608.5	2.2765999940573844E-021
1609.5	2.2685266768022053E-021
1610.5	2.2605824822237523E-021
1611.5	2.2527666942062063E-021
1612.5	2.2450786273835796E-021
1613.5	2.2375176269380020E-021
1614.5	2.2300830684164081E-021
1615.5	2.2227743575654594E-021
1616.5	2.2155909301846013E-021
1617.5	2.2085322519971218E-021
1618.5	2.2015978185391333E-021
1619.5	2.1947871550664179E-021
1620.5	2.1880998164790764E-021
1621.5	2.1815353872639631E-021
1622.5	2.1750934814549024E-021
1623.5	2.1687737426106912E-021
1624.5	2.1625758438109385E-021
1625.5	2.1564994876697784E-021
1626.5	2.1505444063675506E-021
1627.5	2.1447103617005304E-021
1628.5	2.1389971451488375E-021
1629.5	2.1334045779626511E-021
1630.5	2.1279325112668982E-021
1631.5	2.1225808261846002E-021
1632.5	2.1173494339790645E-021
1633.5	2.1122382762151730E-021
1634.5	2.1072473249399868E-021
1635.5	2.1023765828829664E-021
1636.5	2.0976260836760803E-021
1637.5	2.0929958920941424E-021
1638.5	2.0884861043156999E-021
1639.5	2.0840968482048689E-021
1640.5	2.0798282836144892E-021
1641.5	2.0756806027110419E-021
1642.5	2.0716540303217702E-021
1643.5	2.0677488243044818E-021
1644.5	2.0639652759405601E-021
1645.5	2.0603037103517015E-021
1646.5	2.0567644869409701E-021
1647.5	2.0533479998587609E-021
1648.5	2.0500546784943301E-021
1649.5	2.0468849879935379E-021
1650.5	2.0438394298035477E-021
1651.5	2.0409185422452058E-021
1652.5	2.0381229011139041E-021
1653.5	2.0354531203097494E-021
1654.5	2.0329098524979169E-021
1655.5	2.0304937898001021E-021
1656.5	2.0282056645180368E-021
1657.5	2.0260462498900793E-021
1658.5	2.0240163608819474E-021
1659.5	2.0221168550127037E-021
1660.5	2.0203486332171749E-021
1661.5	2.0187126407460166E-021
1662.5	2.0172098681047362E-021
1663.5	2.0158413520330078E-021
1664.5	2.0146081765257096E-021
1665.5	2.0135114738971683E-021
1666.5	2.0125524258901684E-021
1667.5	2.0117322648313745E-021
1668.5	2.0110522748348711E-021
1669.5	2.0105137930556302E-021
1670.5	2.0101182109947924E-021
1671.5	2.0098669758587424E-021
1672.5	2.0097615919740580E-021
1673.5	2.0098036222605173E-021
1674.5	2.0099946897644428E-021
1675.5	2.0103364792547865E-021
1676.5	2.0108307388844858E-021
1677.5	2.0114792819197101E-021
1678.5	2.0122839885397963E-021
1679.5	2.0132468077107695E-021
1680.5	2.0143697591355200E-021
1681.5	2.0156549352838359E-021
1682.5	2.0171045035056745E-021
1683.5	2.0187207082312132E-021
1684.5	2.0205058732614023E-021
1685.5	2.0224624041529321E-021
1686.5	2.0245927907017358E-021
1687.5	2.0268996095293433E-021
1688.5	2.0293855267766363E-021
1689.5	2.0320533009098000E-021
1690.5	2.0349057856434830E-021
1691.5	2.0379459329864907E-021
1692.5	2.0411767964155596E-021
1693.5	2.0446015341831081E-021
1694.5	2.0482234127651242E-021
1695.5	2.0520458104557279E-021
1696.5	2.0560722211152465E-021
1697.5	2.0603062580790585E-021
1698.5	2.0647516582348178E-021
1699.5	2.0694122862761143E-021
1700.5	2.0742921391410408E-021
1701.5	2.0793953506446395E-021
1702.5	2.0847261963146660E-021
1703.5	2.0902890984406512E-021
1704.5	2.0960886313468106E-021
1705.5	2.1021295268999305E-021
1706.5	2.1084166802640030E-021
1707.5	2.1149551559140542E-021
1708.5	2.1217501939223241E-021
1709.5	2.1288072165307329E-021
1710.5	2.1361318350243404E-021
1711.5	2.1437298569214346E-021
1712.5	2.1516072934967412E-021
1713.5	2.1597703676552667E-021
1714.5	2.1682255221753224E-021
1715.5	2.1769794283404013E-021
1716.5	2.1860389949807428E-021
1717.5	2.1954113779467512E-021
1718.5	2.2051039900377120E-021
1719.5	2.2151245114107792E-021
1720.5	2.2254809004967125E-021
1721.5	2.2361814054505203E-021
1722.5	2.2472345761669189E-021
1723.5	2.2586492768924735E-021
1724.5	2.2704346994682555E-021
1725.5	2.2826003772390750E-021
1726.5	2.2951561996676838E-021
1727.5	2.3081124276948342E-021
1728.5	2.3214797098888007E-021
1729.5	2.3352690994308179E-021
1730.5	2.3494920719860515E-021
1731.5	2.3641605445130005E-021
1732.5	2.3792868950678634E-021
1733.5	2.3948839836642118E-021
1734.5	2.4109651742525316E-021
1735.5	2.4275443578886069E-021
1736.5	2.4446359771645946E-021
1737.5	2.4622550519817915E-021
1738.5	2.4804172067497508E-021
1739.5	2.4991386991024308E-021
1740.5	2.5184364502286049E-021
1741.5	2.5383280769208378E-021
1742.5	2.5588319254549685E-021
1743.5	2.5799671074203229E-021
1744.5	2.6017535376298152E-021
1745.5	2.6242119742488243E-021
1746.5	2.6473640612922187E-021
1747.5	2.6712323736503547E-021
1748.5	2.6958404648172145E-021
1749.5	2.7212129175073297E-021
1750.5	2.7473753973627797E-021
1751.5	2.7743547099674085E-021
1752.5	2.8021788614027831E-021
1753.5	2.8308771225992521E-021
1754.5	2.8604800977560168E-021
1755.5	2.8910197971265988E-021
1756.5	2.9225297144905529E-021
1757.5	2.9550449096590637E-021
1758.5	2.9886020963913108E-021
1759.5	3.0232397361305253E-021
1760.5	3.0589981380037601E-021
1761.5	3.0959195655678104E-021
1762.5	3.1340483508259493E-021
1763.5	3.1734310160864507E-021
1764.5	3.2141164042847759E-021
1765.5	3.2561558184473173E-021
1766.5	3.2996031710362458E-021
1767.5	3.3445151439829572E-021
1768.5	3.3909513602925535E-021
1769.5	3.4389745681845741E-021
1770.5	3.4886508388266308E-021
1771.5	3.5400497788187930E-021
1772.5	3.5932447586986626E-021
1773.5	3.6483131588612291E-021
1774.5	3.7053366344255753E-021
1775.5	3.7644014007335789E-021
1776.5	3.8255985413362002E-021
1777.5	3.8890243405125883E-021
1778.5	3.9547806425787578E-021
1779.5	4.0229752404786350E-021
1780.5	4.0937222964139763E-021
1781.5	4.1671427975648290E-021
1782.5	4.2433650502827601E-021
1783.5	4.3225252165099632E-021
1784.5	4.4047678965937621E-021
1785.5	4.4902467631346382E-021
1786.5	4.5791252510333586E-021
1787.5	4.6715773094979886E-021
1788.5	4.7677882224435571E-021
1789.5	4.8679555044775922E-021
1790.5	4.9722898805259264E-021
1791.5	5.0810163581305708E-021
1792.5	5.1943754025621867E-021
1793.5	5.3126242261539104E-021
1794.5	5.4360382047051208E-021
1795.5	5.5649124354503020E-021
1796.5	5.6995634529724919E-021
1797.5	5.8403311216006313E-021
1798.5	5.9875807253107469E-021
1799.5	6.1417052790051071E-021
1800.5	6.3031280883342633E-021
1801.5	6.4723055890284666E-021
1802.5	6.6497305011059024E-021
1803.5	6.8359353384308851E-021
1804.5	7.0314963200314487E-021
1805.5	7.2370377365034989E-021
1806.5	7.4532368329088796E-021
1807.5	7.6808292790355301E-021
1808.5	7.9206153089924135E-021
1809.5	8.1734666251795444E-021
1810.5	8.4403341770911331E-021
1811.5	8.7222569436505466E-021
1812.5	9.0203718694160447E-021
1813.5	9.3359251307454265E-021
1814.5	9.6702849387365964E-021
1815.5	1.0024956122547602E-020
1816.5	1.0401596780878567E-020
1817.5	1.0802037342631469E-020
1818.5	1.1228302442127833E-020
1819.5	1.1682636092364117E-020
1820.5	1.2167530734900947E-020
1821.5	1.2685760861266774E-020
1822.5	1.3240422043485100E-020
1823.5	1.3834976387244007E-020
1824.5	1.4473305638959854E-020
1825.5	1.5159773448689089E-020
1826.5	1.5899298628957715E-020
1827.5	1.6697441673931038E-020
1828.5	1.7560507338604149E-020
1829.5	1.8495666756368183E-020
1830.5	1.9511103438510105E-020
1831.5	2.0616188608456678E-020
1832.5	2.1821692754127351E-020
1833.5	2.3140042138059063E-020
1834.5	2.4585631429204288E-020
1835.5	2.6175206807474304E-020
1836.5	2.7928338111599490E-020
1837.5	2.9868004227767160E-020
1838.5	3.2021323477094750E-020
1839.5	3.4420470998886557E-020
1840.5	3.7103839105909803E-020
1841.5	4.0117515835306112E-020
1842.5	4.3517183649967836E-020
1843.5	4.7370577700148136E-020
1844.5	5.1760696007839347E-020
1845.5	5.6790029470679835E-020
1846.5	6.2586188266700046E-020
1847.5	6.9309458895907892E-020
1848.5	7.7163056382911878E-020
1849.5	8.6407174219088172E-020
1850.5	9.7378431578401593E-020
1851.5	1.1051704436286067E-019
1852.5	1.2640509291628180E-019
1853.5	1.4582070633955066E-019
1854.5	1.6981480367566341E-019
1855.5	1.9981876386410109E-019
1856.5	2.3779118632150658E-019
1857.5	2.8640384091199578E-019
1858.5	3.4923400566336981E-019
1859.5	4.3082803856269542E-019
1860.5	5.3622778202809693E-019
1861.5	6.6895056596900960E-019
1862.5	8.2559665101836337E-019
1863.5	9.8611434290087306E-019
1864.5	1.1068585174215999E-018
1865.5	1.1371192167156183E-018
1866.5	1.0616129193728328E-018
1867.5	9.1652306270056124E-019
1868.5	7.5374075666939547E-019
1869.5	6.0650483158396853E-019
1870.5	4.8609813721467363E-019
1871.5	3.9188048928624282E-019
1872.5	3.1924105689774244E-019
1873.5	2.6323417130600362E-019
1874.5	2.1973241965398794E-019
1875.5	1.8558183934054278E-019
1876.5	1.5845260435871826E-019
1877.5	1.3664137341132245E-019
1878.5	1.1890158043650408E-019
1879.5	1.0431484941934426E-019
1880.5	9.2198181906569351E-020
1881.5	8.2038189904256931E-020
1882.5	7.3444693949620426E-020
1883.5	6.6117888723184886E-020
1884.5	5.9824952145375480E-020
1885.5	5.4383235790786250E-020
1886.5	4.9648067151589503E-020
1887.5	4.5503808870952407E-020
1888.5	4.1857238836708573E-020
1889.5	3.8632599910426078E-020
1890.5	3.5767862499462260E-020
1891.5	3.3211876675738512E-020
1892.5	3.0922182897496046E-020
1893.5	2.8863314819024790E-020
1894.5	2.7005473019574662E-020
1895.5	2.5323480685434018E-020
1896.5	2.3795955353011343E-020
1897.5	2.2404647499258380E-020
1898.5	2.1133908925097058E-020
1899.5	1.9970262816010961E-020
1900.5	1.8902053987642671E-020
1901.5	1.7919162770604590E-020
1902.5	1.7012769710021651E-020
1903.5	1.6175161075013654E-020
1904.5	1.5399567324504431E-020
1905.5	1.4680028327712018E-020
1906.5	1.4011280414286348E-020
1907.5	1.3388661321575764E-020
1908.5	1.2808029882624260E-020
1909.5	1.2265697908787281E-020
1910.5	1.1758372203303677E-020
1911.5	1.1283105025510223E-020
1912.5	1.0837251631489970E-020
1913.5	1.0418433762529297E-020
1914.5	1.0024508150683232E-020
1915.5	9.6535392709622775E-021
1916.5	9.3037756998879976E-021
1917.5	8.9736295464589321E-021
1918.5	8.6616585086625133E-021
1919.5	8.3665501802997370E-021
1920.5	8.0871082920171466E-021
1921.5	7.8222406194185574E-021
1922.5	7.5709483318368558E-021
1923.5	7.3323165892909789E-021
1924.5	7.1055062235483487E-021
1925.5	6.8897463630377772E-021
1926.5	6.6843278814077761E-021
1927.5	6.4885975664459405E-021
1928.5	6.3019529203950697E-021
1929.5	6.1238375148529307E-021
1930.5	5.9537368337803617E-021
1931.5	5.7911745469598857E-021
1932.5	5.6357091637855020E-021
1933.5	5.4869310237255030E-021
1934.5	5.3444595853498871E-021
1935.5	5.2079409805921974E-021
1936.5	5.0770458050379808E-021
1937.5	4.9514671185966504E-021
1938.5	4.8309186340015712E-021
1939.5	4.7151330732642764E-021
1940.5	4.6038606745405627E-021
1941.5	4.4968678338985345E-021
1942.5	4.3939358682527974E-021
1943.5	4.2948598872809396E-021
1944.5	4.1994477634980474E-021
1945.5	4.1075191908583215E-021
1946.5	4.0189048233019737E-021
1947.5	3.9334454855892779E-021
1948.5	3.8509914495783943E-021
1949.5	3.7714017698231408E-021
1950.5	3.6945436730035309E-021
1951.5	3.6202919962658132E-021
1952.5	3.5485286700490991E-021
1953.5	3.4791422414202577E-021
1954.5	3.4120274343341411E-021
1955.5	3.3470847435885904E-021
1956.5	3.2842200595579139E-021
1957.5	3.2233443210692108E-021
1958.5	3.1643731940369366E-021
1959.5	3.1072267736958695E-021
1960.5	3.0518293084740863E-021
1961.5	2.9981089437283991E-021
1962.5	2.9459974837271749E-021
1963.5	2.8954301704116120E-021
1964.5	2.8463454775981398E-021
1965.5	2.7986849194033096E-021
1966.5	2.7523928717795442E-021
1967.5	2.7074164061469179E-021
1968.5	2.6637051341935486E-021
1969.5	2.6212110629964131E-021
1970.5	2.5798884596861068E-021
1971.5	2.5396937249441489E-021
1972.5	2.5005852746805148E-021
1973.5	2.4625234292927266E-021
1974.5	2.4254703099566676E-021
1975.5	2.3893897414437070E-021
1976.5	2.3542471609992039E-021
1977.5	2.3200095328543763E-021
1978.5	2.2866452679772038E-021
1979.5	2.2541241486988018E-021
1980.5	2.2224172578798251E-021
1981.5	2.1914969123071989E-021
1982.5	2.1613366000350084E-021
1983.5	2.1319109214049959E-021
1984.5	2.1031955335018707E-021
1985.5	2.0751670978168098E-021
1986.5	2.0478032309092134E-021
1987.5	2.0210824578720860E-021
1988.5	1.9949841684205107E-021
1989.5	1.9694885754356593E-021
1990.5	1.9445766758087196E-021
1991.5	1.9202302134401103E-021
1992.5	1.8964316442595213E-021
1993.5	1.8731641031416697E-021
1994.5	1.8504113726012972E-021
1995.5	1.8281578531589348E-021
1996.5	1.8063885352763331E-021
1997.5	1.7850889727672824E-021
1998.5	1.7642452575958787E-021
1999.5	1.7438439959801254E-021
[truncated: 1,000 more rows]
