# Supplementary material for: Modeling Radiative Efficiency across Fluorinated Molecules: Bridging Chemistry and Climate Policy for Global Warming Potential Estimations
Source: Environ Sci Technol. 2026 Feb 16;60(8):6188–202. doi: 10.1021/acs.est.5c16501 (PMC12961741; doi:10.1021/acs.est.5c16501)
Supplement: Supplementary file 1 [file es5c16501_si_001.zip › Supporting.Information/CFM2025.Table1/HFAldehydes/Heptafluorobutanal/cross-section_8.dat]

0.5	7.1406403671415700E-022
1.5	7.2543231620705975E-022
2.5	7.3727895743169284E-022
3.5	7.4963682401020435E-022
4.5	7.6254201245401606E-022
5.5	7.7603427541703060E-022
6.5	7.9015751465678990E-022
7.5	8.0496035754546013E-022
8.5	8.2049683418754189E-022
9.5	8.3682717627141060E-022
10.5	8.5401876396371254E-022
11.5	8.7214725379169416E-022
12.5	8.9129792900873402E-022
13.5	9.1156732502480591E-022
14.5	9.3306519695382624E-022
15.5	9.5591691534673733E-022
16.5	9.8026640135041193E-022
17.5	1.0062797460980583E-021
18.5	1.0341497042429342E-021
19.5	1.0641013126486523E-021
20.5	1.0963989687069977E-021
21.5	1.1313554177264416E-021
22.5	1.1693432586181355E-021
23.5	1.2108098011635340E-021
24.5	1.2562964251844720E-021
25.5	1.3064640445791225E-021
26.5	1.3621269310705800E-021
27.5	1.4242980989016900E-021
28.5	1.4942508350057005E-021
29.5	1.5736029904000732E-021
30.5	1.6644336334291369E-021
31.5	1.7694460252455785E-021
32.5	1.8921971272918879E-021
33.5	2.0374224153550680E-021
34.5	2.2114953041631780E-021
35.5	2.4230696847831964E-021
36.5	2.6839493819259378E-021
37.5	3.0101704235075729E-021
38.5	3.4230592863288825E-021
39.5	3.9493541079582583E-021
40.5	4.6177108867224087E-021
41.5	5.4451918131173159E-021
42.5	6.4029745597869827E-021
43.5	7.3589800062746555E-021
44.5	8.0494462498490440E-021
45.5	8.2003030218422687E-021
46.5	7.7700966060824019E-021
47.5	6.9944006720038573E-021
48.5	6.1610109154356689E-021
49.5	5.4391753785872001E-021
50.5	4.8802789312499460E-021
51.5	4.4763096617267209E-021
52.5	4.2011976801270562E-021
53.5	4.0287390730380139E-021
54.5	3.9379632754920273E-021
55.5	3.9136521102992458E-021
56.5	3.9454624235416972E-021
57.5	4.0268950881076223E-021
58.5	4.1544692771919817E-021
59.5	4.3271589104782120E-021
60.5	4.5460648443345670E-021
61.5	4.8142869948494838E-021
62.5	5.1369733704011132E-021
63.5	5.5215414948476258E-021
64.5	5.9780882084425589E-021
65.5	6.5200272254933452E-021
66.5	7.1650229386751456E-021
67.5	7.9363279087432854E-021
68.5	8.8646855571634493E-021
69.5	9.9910346784066448E-021
70.5	1.1370352098748139E-020
71.5	1.3077085207400431E-020
72.5	1.5212704364213400E-020
73.5	1.7915759563062185E-020
74.5	2.1373889982699185E-020
75.5	2.5833942110897594E-020
76.5	3.1596793951871180E-020
77.5	3.8959760534685646E-020
78.5	4.8024444634191481E-020
79.5	5.8257911685656636E-020
80.5	6.7889203864979072E-020
81.5	7.3956717410246207E-020
82.5	7.4161626920109989E-020
83.5	6.9162348671902101E-020
84.5	6.1978612895341870E-020
85.5	5.5433594155206396E-020
86.5	5.0886614448181706E-020
87.5	4.8383011409014495E-020
88.5	4.7001359054034633E-020
89.5	4.5221258285257632E-020
90.5	4.1811787361609832E-020
91.5	3.6790564119967743E-020
92.5	3.1173239564739204E-020
93.5	2.5935405107037627E-020
94.5	2.1524461842654002E-020
95.5	1.7986087498374900E-020
96.5	1.5197589272611797E-020
97.5	1.3003206452726627E-020
98.5	1.1265119027544930E-020
99.5	9.8747729612176698E-021
100.5	8.7503817227789026E-021
101.5	7.8312243018283374E-021
102.5	7.0722554180686034E-021
103.5	6.4398609761783605E-021
104.5	5.9087305248333508E-021
105.5	5.4596112518905709E-021
106.5	5.0777072170469860E-021
107.5	4.7515369827953196E-021
108.5	4.4721137366338947E-021
109.5	4.2323523795543416E-021
110.5	4.0266373276279593E-021
111.5	3.8505052263531632E-021
112.5	3.7004108742183547E-021
113.5	3.5735543553567960E-021
114.5	3.4677541077539386E-021
115.5	3.3813553862142954E-021
116.5	3.3131669930590742E-021
117.5	3.2624217123157788E-021
118.5	3.2287579307271287E-021
119.5	3.2122217189709153E-021
120.5	3.2132904000935730E-021
121.5	3.2329205689381898E-021
122.5	3.2726258996757855E-021
123.5	3.3345932165394123E-021
124.5	3.4218496608124484E-021
125.5	3.5385000157337855E-021
126.5	3.6900622773461859E-021
127.5	3.8839426517920530E-021
128.5	4.1301098667947294E-021
129.5	4.4420543025292324E-021
130.5	4.8381489935210054E-021
131.5	5.3435573797624116E-021
132.5	5.9928198236946978E-021
133.5	6.8330814084490945E-021
134.5	7.9272679330743147E-021
135.5	9.3545217689532648E-021
136.5	1.1199988673739494E-020
137.5	1.3514978797755826E-020
138.5	1.6215341785964661E-020
139.5	1.8910014879175623E-020
140.5	2.0811955261985458E-020
141.5	2.1093259479662116E-020
142.5	1.9613867161437511E-020
143.5	1.7069633834679933E-020
144.5	1.4324111415787319E-020
145.5	1.1888637402262093E-020
146.5	9.9186643444687974E-021
147.5	8.3887124248733405E-021
148.5	7.2174103673540415E-021
149.5	6.3219478206727122E-021
150.5	5.6343997943716136E-021
151.5	5.1032487440907811E-021
152.5	4.6905883664667277E-021
153.5	4.3687859201405366E-021
154.5	4.1176861386535105E-021
155.5	3.9225129421897974E-021
156.5	3.7723617833129224E-021
157.5	3.6591342849381783E-021
158.5	3.5767885701569428E-021
159.5	3.5208108152170777E-021
160.5	3.4878412092595365E-021
161.5	3.4754081279772783E-021
162.5	3.4817388685324145E-021
163.5	3.5056253128910335E-021
164.5	3.5463297488727203E-021
165.5	3.6035207975361987E-021
166.5	3.6772326832634312E-021
167.5	3.7678434261652711E-021
168.5	3.8760692684217840E-021
169.5	4.0029739989379972E-021
170.5	4.1499929826908473E-021
171.5	4.3189727639921522E-021
172.5	4.5122282114586335E-021
173.5	4.7326204215356961E-021
174.5	4.9836601278067869E-021
175.5	5.2696433403445444E-021
176.5	5.5958285866570026E-021
177.5	5.9686687587908387E-021
178.5	6.3961156462192660E-021
179.5	6.8880224220105113E-021
180.5	7.4566796463615708E-021
181.5	8.1175352442017381E-021
182.5	8.8901706258378119E-021
183.5	9.7996369573781008E-021
184.5	1.0878302382610953E-020
185.5	1.2168429539765664E-020
186.5	1.3725801720438102E-020
187.5	1.5624854151247689E-020
188.5	1.7965944443649820E-020
189.5	2.0885577969803086E-020
190.5	2.4570438017203134E-020
191.5	2.9275461431330502E-020
192.5	3.5343503953085083E-020
193.5	4.3215501431316546E-020
194.5	5.3396413365876884E-020
195.5	6.6288189116635983E-020
196.5	8.1717699568488743E-020
197.5	9.8018258390742877E-020
198.5	1.1117792387248417E-019
199.5	1.1597945581777650E-019
200.5	1.1007165059511174E-019
201.5	9.6401405128250022E-020
202.5	8.0220100754391085E-020
203.5	6.5247788326172669E-020
204.5	5.2908408064241439E-020
205.5	4.3266972888974649E-020
206.5	3.5897199677853374E-020
207.5	3.0304482973209515E-020
208.5	2.6069200957212703E-020
209.5	2.2872649543440203E-020
210.5	2.0485566845620631E-020
211.5	1.8749833175052798E-020
212.5	1.7562975787400516E-020
213.5	1.6867600605050354E-020
214.5	1.6645530966218236E-020
215.5	1.6915618017768218E-020
216.5	1.7733043523807565E-020
217.5	1.9184553111505461E-020
218.5	2.1365217334316045E-020
219.5	2.4304643115211412E-020
220.5	2.7795331286971598E-020
221.5	3.1139266317815631E-020
222.5	3.3110189620786413E-020
223.5	3.2637306523519469E-020
224.5	2.9804763055083967E-020
225.5	2.5755723624939151E-020
226.5	2.1653564267749066E-020
227.5	1.8103951186771529E-020
228.5	1.5251274036386527E-020
229.5	1.3028617632911979E-020
230.5	1.1312979713234218E-020
231.5	9.9878713872551602E-021
232.5	8.9601536313268900E-021
233.5	8.1600828634232064E-021
234.5	7.5368808031169902E-021
235.5	7.0540864194995725E-021
236.5	6.6858293085184144E-021
237.5	6.4141279726046397E-021
238.5	6.2270443011126342E-021
239.5	6.1175037665424088E-021
240.5	6.0826382202218151E-021
241.5	6.1235671973508833E-021
242.5	6.2455897711966821E-021
243.5	6.4588103142253532E-021
244.5	6.7792650962403190E-021
245.5	7.2306346124472455E-021
246.5	7.8465551918991462E-021
247.5	8.6731934985868386E-021
248.5	9.7706130118375281E-021
249.5	1.1208364532973887E-020
250.5	1.3043718207353357E-020
251.5	1.5260528366146833E-020
252.5	1.7652620332172714E-020
253.5	1.9724031223470829E-020
254.5	2.0854846521413112E-020
255.5	2.0825221362413419E-020
256.5	2.0093138533205838E-020
257.5	1.9395997982300670E-020
258.5	1.9282012493327490E-020
259.5	2.0014650470871886E-020
260.5	2.1633203221084894E-020
261.5	2.3917123016931748E-020
262.5	2.6229715605088311E-020
263.5	2.7513876715860630E-020
264.5	2.6870551653298934E-020
265.5	2.4368925321933247E-020
266.5	2.0938578853804485E-020
267.5	1.7512695533362539E-020
268.5	1.4567965165816572E-020
269.5	1.2210080059708452E-020
270.5	1.0377229962858757E-020
271.5	8.9647203301141974E-021
272.5	7.8746636386228546E-021
273.5	7.0289953987090754E-021
274.5	6.3691459369010004E-021
275.5	5.8522196166206234E-021
276.5	5.4470619233559880E-021
277.5	5.1311008181794084E-021
278.5	4.8880236881695744E-021
279.5	4.7061353878661039E-021
280.5	4.5772247656291370E-021
281.5	4.4958013674880923E-021
282.5	4.4586042781931671E-021
283.5	4.4643192588437185E-021
284.5	4.5134675166566362E-021
285.5	4.6084517621246896E-021
286.5	4.7537655007194548E-021
287.5	4.9563926783691407E-021
288.5	5.2264497871101899E-021
289.5	5.5781540983971672E-021
290.5	6.0312411734343167E-021
291.5	6.6129976930662178E-021
292.5	7.3610979685129498E-021
293.5	8.3273519042345954E-021
294.5	9.5820429791387597E-021
295.5	1.1217086283601474E-020
296.5	1.3342132115741168E-020
297.5	1.6057849811520549E-020
298.5	1.9373100829467870E-020
299.5	2.3026812508203432E-020
300.5	2.6272033485580634E-020
301.5	2.7973614870498386E-020
302.5	2.7385701401127418E-020
303.5	2.4901616704895715E-020
304.5	2.1651356991556795E-020
305.5	1.8581745662178827E-020
306.5	1.6128596339391432E-020
307.5	1.4381172038394546E-020
308.5	1.3294474501354669E-020
309.5	1.2806267501782995E-020
310.5	1.2882610453495070E-020
311.5	1.3529014238930064E-020
312.5	1.4781694167445468E-020
313.5	1.6670220665431627E-020
314.5	1.9121679046759699E-020
315.5	2.1783119295573274E-020
316.5	2.3869522820242329E-020
317.5	2.4405105005309731E-020
318.5	2.2992862091717641E-020
319.5	2.0216751834264775E-020
320.5	1.7045351102475140E-020
321.5	1.4141242201305080E-020
322.5	1.1746585105603084E-020
323.5	9.8620879121577173E-021
324.5	8.4037272100638455E-021
325.5	7.2774467967160897E-021
326.5	6.4038723503328494E-021
327.5	5.7223606878984739E-021
328.5	5.1885589425593634E-021
329.5	4.7708277881230726E-021
330.5	4.4471752610167916E-021
331.5	4.2030182434964457E-021
332.5	4.0296528371173980E-021
333.5	3.9231119392727041E-021
334.5	3.8827660167734959E-021
335.5	3.9082861098181379E-021
336.5	3.9924354527256982E-021
337.5	4.1076431510121329E-021
338.5	4.1937227955381728E-021
339.5	4.1741805178120526E-021
340.5	4.0141218268685005E-021
341.5	3.7543186741936576E-021
342.5	3.4681995136040436E-021
343.5	3.2074316844311190E-021
344.5	2.9912523968926046E-021
345.5	2.8198105178467863E-021
346.5	2.6864396980306586E-021
347.5	2.5836163842657474E-021
348.5	2.5049606850066031E-021
349.5	2.4455792401898811E-021
350.5	2.4018794000830589E-021
351.5	2.3712846448273105E-021
352.5	2.3519844288646212E-021
353.5	2.3427452906351751E-021
354.5	2.3427778674760525E-021
355.5	2.3516479444185399E-021
356.5	2.3692209244936584E-021
357.5	2.3956320802784855E-021
358.5	2.4312778455840260E-021
359.5	2.4768258904443395E-021
360.5	2.5332439014314491E-021
361.5	2.6018491024348233E-021
362.5	2.6843828868625038E-021
363.5	2.7831178335898298E-021
364.5	2.9010082844450324E-021
365.5	3.0419011655295640E-021
366.5	3.2108316580980208E-021
367.5	3.4144397530130661E-021
368.5	3.6615599025741092E-021
369.5	3.9640577039647628E-021
370.5	4.3380129476672351E-021
371.5	4.8053661780474807E-021
372.5	5.3961160626153716E-021
373.5	6.1509554323050760E-021
374.5	7.1235261788435529E-021
375.5	8.3794071984355914E-021
376.5	9.9837780043170142E-021
377.5	1.1959682364860091E-020
378.5	1.4191129393209695E-020
379.5	1.6284562147362541E-020
380.5	1.7563047133697314E-020
381.5	1.7464588687355047E-020
382.5	1.6078665164627981E-020
383.5	1.4052583005892734E-020
384.5	1.2016886628468003E-020
385.5	1.0291377160253068E-020
386.5	8.9495004944453634E-021
387.5	7.9546848419367451E-021
388.5	7.2425520587662404E-021
389.5	6.7535695419965994E-021
390.5	6.4417050906413233E-021
391.5	6.2744270071522280E-021
392.5	6.2305022999630585E-021
393.5	6.2978204918747846E-021
394.5	6.4718567988991594E-021
395.5	6.7548692195222701E-021
396.5	7.1558095389079595E-021
397.5	7.6909538766657967E-021
398.5	8.3853340017692151E-021
399.5	9.2751495467701565E-021
400.5	1.0411452285943243E-020
401.5	1.1865486920068561E-020
402.5	1.3736039327857256E-020
403.5	1.6158640485947986E-020
404.5	1.9314529057016843E-020
405.5	2.3431373243680676E-020
406.5	2.8752375955184564E-020
407.5	3.5418078329326577E-020
408.5	4.3168047835950432E-020
409.5	5.0845927749807135E-020
410.5	5.6165905998824535E-020
411.5	5.6780917121222212E-020
412.5	5.2369678912250355E-020
413.5	4.4976416208048005E-020
414.5	3.7062033904949290E-020
415.5	3.0057749697526618E-020
416.5	2.4386434239105541E-020
417.5	1.9965812893135779E-020
418.5	1.6560402350780628E-020
419.5	1.3933100514644491E-020
420.5	1.1890004078079197E-020
421.5	1.0284098902398984E-020
422.5	9.0070839323248822E-021
423.5	7.9798085003399207E-021
424.5	7.1443002216123091E-021
425.5	6.4577907490423398E-021
426.5	5.8884223594600442E-021
427.5	5.4122098510707214E-021
428.5	5.0108968046304807E-021
429.5	4.6704373431499188E-021
430.5	4.3799131990040035E-021
431.5	4.1307543795223026E-021
432.5	3.9161728452956852E-021
433.5	3.7307468573624885E-021
434.5	3.5701128800723504E-021
435.5	3.4307350131377828E-021
436.5	3.3097308662315521E-021
437.5	3.2047389355879933E-021
438.5	3.1138168008094264E-021
439.5	3.0353624368748022E-021
440.5	2.9680530363840765E-021
441.5	2.9107972328731073E-021
442.5	2.8626976921424384E-021
443.5	2.8230218209326267E-021
444.5	2.7911789177257675E-021
445.5	2.7667025193532102E-021
446.5	2.7492370219871153E-021
447.5	2.7385279064131172E-021
448.5	2.7344150974281607E-021
449.5	2.7368291524684935E-021
450.5	2.7457901182428897E-021
451.5	2.7614090271646481E-021
452.5	2.7838921376797514E-021
453.5	2.8135481641386570E-021
454.5	2.8507989036812193E-021
455.5	2.8961938629819111E-021
456.5	2.9504297336949372E-021
457.5	3.0143758849461112E-021
458.5	3.0891074659154696E-021
459.5	3.1759482861755058E-021
460.5	3.2765264301429755E-021
461.5	3.3928466578692618E-021
462.5	3.5273851839116000E-021
463.5	3.6832146109358684E-021
464.5	3.8641699252345665E-021
465.5	4.0750709863528988E-021
466.5	4.3220235343505567E-021
467.5	4.6128303971504642E-021
468.5	4.9575587781210705E-021
469.5	5.3693303318141651E-021
470.5	5.8654309518993836E-021
471.5	6.4688797876972284E-021
472.5	7.2106531194739710E-021
473.5	8.1328206441313779E-021
474.5	9.2928817011988449E-021
475.5	1.0769459033392172E-020
476.5	1.2668837382430871E-020
477.5	1.5129587565847030E-020
478.5	1.8316174432965601E-020
479.5	2.2377234896264288E-020
480.5	2.7317560546136867E-020
481.5	3.2725322638391057E-020
482.5	3.7448241661772145E-020
483.5	3.9760691431900137E-020
484.5	3.8557448002904597E-020
485.5	3.4460158538940645E-020
486.5	2.9168692918294702E-020
487.5	2.4076918118123729E-020
488.5	1.9799340483497493E-020
489.5	1.6424447592998769E-020
490.5	1.3829046701417023E-020
491.5	1.1846828671243171E-020
492.5	1.0330034882199865E-020
493.5	9.1631655502651386E-021
494.5	8.2603286498966424E-021
495.5	7.5588316273362337E-021
496.5	7.0131273417343102E-021
497.5	6.5900774689078924E-021
498.5	6.2654968124687098E-021
499.5	6.0217048193652296E-021
500.5	5.8458121389936971E-021
501.5	5.7285290207403709E-021
502.5	5.6633424608722626E-021
503.5	5.6459566914149502E-021
504.5	5.6739264812610729E-021
505.5	5.7464376934626741E-021
506.5	5.8642077181734607E-021
507.5	6.0294923576572368E-021
508.5	6.2461975349619757E-021
509.5	6.5201055702757085E-021
510.5	6.8592383899448393E-021
511.5	7.2743957737419059E-021
512.5	7.7799279729324577E-021
513.5	8.3948319369421896E-021
514.5	9.1443032923874577E-021
515.5	1.0061937590088972E-020
516.5	1.1192859607555479E-020
517.5	1.2598169035099729E-020
518.5	1.4361203452332223E-020
519.5	1.6596143091548751E-020
520.5	1.9459115286921934E-020
521.5	2.3160321054630761E-020
522.5	2.7970453970110633E-020
523.5	3.4200292293805130E-020
524.5	4.2099321289660504E-020
525.5	5.1567897012868998E-020
526.5	6.1594027154353985E-020
527.5	6.9721906074224271E-020
528.5	7.2730104224792824E-020
529.5	6.9128959710444243E-020
530.5	6.0698138906773942E-020
531.5	5.0674140447131379E-020
532.5	4.1368160678975795E-020
533.5	3.3671420683627229E-020
534.5	2.7628315115625407E-020
535.5	2.2974589540226691E-020
536.5	1.9400958115292635E-020
537.5	1.6642605878225653E-020
538.5	1.4495252853501724E-020
539.5	1.2807572551890529E-020
540.5	1.1468999314588121E-020
541.5	1.0398850459629451E-020
542.5	9.5379735155227326E-021
543.5	8.8426894035704181E-021
544.5	8.2804996814090531E-021
545.5	7.8270666210885524E-021
546.5	7.4640894835262687E-021
547.5	7.1778078641693284E-021
548.5	6.9579457216547023E-021
549.5	6.7969689823189160E-021
550.5	6.6895709995533156E-021
551.5	6.6323290066452307E-021
552.5	6.6234952286446092E-021
553.5	6.6629015958854062E-021
554.5	6.7519693129543469E-021
555.5	6.8938256906934696E-021
556.5	7.0935422673824230E-021
557.5	7.3585220296134729E-021
558.5	7.6990815358193706E-021
559.5	8.1292985872177019E-021
560.5	8.6682311926247775E-021
561.5	9.3416628700760809E-021
562.5	1.0184595586101341E-020
563.5	1.1244790293986807E-020
564.5	1.2587715100966689E-020
565.5	1.4303189929783282E-020
566.5	1.6513468379913886E-020
567.5	1.9380505140034742E-020
568.5	2.3104267880639611E-020
569.5	2.7889000062654691E-020
570.5	3.3824483496118544E-020
571.5	4.0602150821057084E-020
572.5	4.7086027923335434E-020
573.5	5.1225470090633831E-020
574.5	5.1178717112048231E-020
575.5	4.7032469281825022E-020
576.5	4.0712273560304280E-020
577.5	3.4226860504751203E-020
578.5	2.8644659630209350E-020
579.5	2.4237071067969415E-020
580.5	2.0905531545983968E-020
581.5	1.8451641673466955E-020
582.5	1.6687613635557358E-020
583.5	1.5467008777168368E-020
584.5	1.4686165601664181E-020
585.5	1.4277971819563434E-020
586.5	1.4205624472778538E-020
587.5	1.4458619728462923E-020
588.5	1.5051471896624724E-020
589.5	1.6025260982795150E-020
590.5	1.7452078945803721E-020
591.5	1.9442234346166040E-020
592.5	2.2152898572768617E-020
593.5	2.5792878220220359E-020
594.5	3.0607042395888882E-020
595.5	3.6797996875604122E-020
596.5	4.4301070838416883E-020
597.5	5.2335964489211624E-020
598.5	5.8959257673398965E-020
599.5	6.1547433952128276E-020
600.5	5.8784203420849139E-020
601.5	5.2009716259872318E-020
602.5	4.3845660541959185E-020
603.5	3.6218509858679548E-020
604.5	2.9893377634991720E-020
605.5	2.4925167477371916E-020
606.5	2.1104334728827345E-020
607.5	1.8179307657046977E-020
608.5	1.5933252831483400E-020
609.5	1.4198621379327889E-020
610.5	1.2851407669578357E-020
611.5	1.1801292926264166E-020
612.5	1.0982762559798259E-020
613.5	1.0348273372680135E-020
614.5	9.8633114013159408E-021
615.5	9.5029142293361342E-021
616.5	9.2492598586184405E-021
617.5	9.0900181051482387E-021
618.5	9.0172506383597803E-021
619.5	9.0267169023001029E-021
620.5	9.1174964075254873E-021
621.5	9.2918783604344394E-021
622.5	9.5555026317454443E-021
623.5	9.9177665137952482E-021
624.5	1.0392544210734697E-020
625.5	1.0999305482315126E-020
626.5	1.1764772070817834E-020
627.5	1.2725322178409377E-020
628.5	1.3930450690010513E-020
629.5	1.5447716315000548E-020
630.5	1.7369731489890086E-020
631.5	1.9823770204043694E-020
632.5	2.2984135795174434E-020
633.5	2.7085535706814794E-020
634.5	3.2429664745193617E-020
635.5	3.9360722647972301E-020
636.5	4.8148093631472495E-020
637.5	5.8657533000978015E-020
638.5	6.9717903929292141E-020
639.5	7.8552379522260302E-020
640.5	8.1605537834466213E-020
641.5	7.7347537375517802E-020
642.5	6.7859397263830034E-020
643.5	5.6724911933036683E-020
644.5	4.6445265548014671E-020
645.5	3.7961059442441666E-020
646.5	3.1300636948885448E-020
647.5	2.6165753220970484E-020
648.5	2.2214269952450093E-020
649.5	1.9154838415821303E-020
650.5	1.6763085812348416E-020
651.5	1.4872793650418532E-020
652.5	1.3362370168079121E-020
653.5	1.2142882188123455E-020
654.5	1.1148888409125515E-020
655.5	1.0331794174232056E-020
656.5	9.6551356786114535E-021
657.5	9.0912525324910190E-021
658.5	8.6189348427242862E-021
659.5	8.2217488324310148E-021
660.5	7.8868351355523353E-021
661.5	7.6040380309217757E-021
662.5	7.3652681392608693E-021
663.5	7.1640312873796253E-021
664.5	6.9950767732287908E-021
665.5	6.8541322679054068E-021
666.5	6.7377021959924254E-021
667.5	6.6429130735065598E-021
668.5	6.5673939083771985E-021
669.5	6.5091830203219967E-021
670.5	6.4666549438484042E-021
671.5	6.4384627293608960E-021
672.5	6.4234921498963683E-021
673.5	6.4208251898487817E-021
674.5	6.4297108305072253E-021
675.5	6.4495416203828911E-021
676.5	6.4798348718825515E-021
677.5	6.5202175923293917E-021
678.5	6.5704144598219423E-021
679.5	6.6302383096733828E-021
680.5	6.6995827173381886E-021
681.5	6.7784163577227181E-021
682.5	6.8667788951861582E-021
683.5	6.9647782182999426E-021
684.5	7.0725888822768653E-021
685.5	7.1904516627698037E-021
686.5	7.3186741597097317E-021
687.5	7.4576324207958831E-021
688.5	7.6077735826437569E-021
689.5	7.7696195547099761E-021
690.5	7.9437717980908019E-021
691.5	8.1309172792238385E-021
692.5	8.3318357085099715E-021
693.5	8.5474082070857345E-021
694.5	8.7786275827222973E-021
695.5	9.0266104396219402E-021
696.5	9.2926113985363119E-021
697.5	9.5780397653523905E-021
698.5	9.8844790608246928E-021
699.5	1.0213709914920897E-020
700.5	1.0567736940667615E-020
701.5	1.0948820340030599E-020
702.5	1.1359513165456275E-020
703.5	1.1802705374604721E-020
704.5	1.2281676084751593E-020
705.5	1.2800155773406697E-020
706.5	1.3362400604157603E-020
707.5	1.3973281609907614E-020
708.5	1.4638392177471247E-020
709.5	1.5364178199085409E-020
710.5	1.6158096457295046E-020
711.5	1.7028808384966028E-020
712.5	1.7986418422924897E-020
713.5	1.9042768965939030E-020
714.5	2.0211807598216367E-020
715.5	2.1510047331841935E-020
716.5	2.2957147387087807E-020
717.5	2.4576651426155628E-020
718.5	2.6396933133213253E-020
719.5	2.8452417171945222E-020
720.5	3.0785169123505257E-020
721.5	3.3446984383280199E-020
722.5	3.6502158195426623E-020
723.5	4.0031194540495961E-020
724.5	4.4135821706911772E-020
725.5	4.8945843819621616E-020
726.5	5.4628594942501202E-020
727.5	6.1402110433698433E-020
728.5	6.9553634588106628E-020
729.5	7.9465792481865703E-020
730.5	9.1653681395881936E-020
731.5	1.0681713977262985E-019
732.5	1.2591285789001277E-019
733.5	1.5024855560657322E-019
734.5	1.8158952524211782E-019
735.5	2.2222843883563982E-019
736.5	2.7485916821960076E-019
737.5	3.4183473212309736E-019
738.5	4.2294856290257146E-019
739.5	5.1083082683820657E-019
740.5	5.8583209503776668E-019
741.5	6.1973038381032539E-019
742.5	5.9604653192122290E-019
743.5	5.2672738222909926E-019
744.5	4.3976050551026140E-019
745.5	3.5706055959174054E-019
746.5	2.8789193355419148E-019
747.5	2.3333096025571472E-019
748.5	1.9126078576350691E-019
749.5	1.5896926378415091E-019
750.5	1.3407711221202700E-019
751.5	1.1473226449975333E-019
752.5	9.9558409410457390E-020
753.5	8.7549630437930156E-020
754.5	7.7972848257107990E-020
755.5	7.0291964713642036E-020
756.5	6.4112609572210115E-020
757.5	5.9142954421866732E-020
758.5	5.5166200482048588E-020
759.5	5.2021323200205110E-020
760.5	4.9589622795261556E-020
761.5	4.7785388264248330E-020
762.5	4.6549533119847387E-020
763.5	4.5845452190395843E-020
764.5	4.5656629768982489E-020
765.5	4.5985740781922311E-020
766.5	4.6855160268152391E-020
767.5	4.8308958621234934E-020
768.5	5.0416635229792577E-020
769.5	5.3279057562169739E-020
770.5	5.7037357223959552E-020
771.5	6.1885925277885026E-020
772.5	6.8091180715266455E-020
773.5	7.6018459955827012E-020
774.5	8.6170056747346236E-020
775.5	9.9237551986075760E-020
776.5	1.1616922500104844E-019
777.5	1.3824304226250021E-019
778.5	1.6710285180757042E-019
779.5	2.0462578816573325E-019
780.5	2.5228473531711318E-019
781.5	3.0935919641016790E-019
782.5	3.6948395241972282E-019
783.5	4.1753282447667785E-019
784.5	4.3409031136931357E-019
785.5	4.1073732775528762E-019
786.5	3.5877100951816599E-019
787.5	2.9775324714250667E-019
788.5	2.4136833957754194E-019
789.5	1.9477537587302833E-019
790.5	1.5813979317349207E-019
791.5	1.2983599484972386E-019
792.5	1.0799551943350756E-019
793.5	9.1026293332024529E-020
794.5	7.7701855311615826E-020
795.5	6.7113429351909336E-020
796.5	5.8596090189605800E-020
797.5	5.1663383620361566E-020
798.5	4.5957234547390330E-020
799.5	4.1211628627970005E-020
800.5	3.7226837102565780E-020
801.5	3.3851229176105260E-020
802.5	3.0968410546880950E-020
803.5	2.8488070448187662E-020
804.5	2.6339412012423877E-020
805.5	2.4466391250584497E-020
806.5	2.2824231848414437E-020
807.5	2.1376847945545637E-020
808.5	2.0094919274276265E-020
809.5	1.8954439568011563E-020
810.5	1.7935611647003042E-020
811.5	1.7021998866428734E-020
812.5	1.6199867890067286E-020
813.5	1.5457675522181027E-020
814.5	1.4785664933595445E-020
815.5	1.4175545637493494E-020
816.5	1.3620238082297503E-020
817.5	1.3113668470973100E-020
818.5	1.2650602898127316E-020
819.5	1.2226512473837122E-020
820.5	1.1837463026054522E-020
821.5	1.1480024418719724E-020
822.5	1.1151195616835494E-020
823.5	1.0848342463764248E-020
824.5	1.0569145775961005E-020
825.5	1.0311557854528349E-020
826.5	1.0073765896912484E-020
827.5	9.8541610920924943E-021
828.5	9.6513124184023597E-021
829.5	9.4639443494256784E-021
830.5	9.2909178213685329E-021
831.5	9.1312139334225016E-021
832.5	8.9839199473584595E-021
833.5	8.8482172289236068E-021
834.5	8.7233708353993776E-021
835.5	8.6087205039079580E-021
836.5	8.5036728360645235E-021
837.5	8.4076945081941350E-021
838.5	8.3203063640098368E-021
839.5	8.2410782695262695E-021
840.5	8.1696246289700225E-021
841.5	8.1056004762716147E-021
842.5	8.0486980699669744E-021
843.5	7.9986439304694462E-021
844.5	7.9551962680770218E-021
845.5	7.9181427580635766E-021
846.5	7.8872986260209770E-021
847.5	7.8625050124790270E-021
848.5	7.8436275909050458E-021
849.5	7.8305554176181482E-021
850.5	7.8231999960658925E-021
851.5	7.8214945414059947E-021
852.5	7.8253934345014306E-021
853.5	7.8348718573517365E-021
854.5	7.8499256047153421E-021
855.5	7.8705710692913068E-021
856.5	7.8968454003828265E-021
857.5	7.9288068385178042E-021
858.5	7.9665352311101137E-021
859.5	8.0101327369694555E-021
860.5	8.0597247303699559E-021
861.5	8.1154609185371543E-021
862.5	8.1775166898865618E-021
863.5	8.2460947142320181E-021
864.5	8.3214268205801127E-021
865.5	8.4037761831572880E-021
866.5	8.4934398521202484E-021
867.5	8.5907516721474172E-021
868.5	8.6960856400040388E-021
869.5	8.8098597614643026E-021
870.5	8.9325404789640299E-021
871.5	9.0646477544193117E-021
872.5	9.2067609072390363E-021
873.5	9.3595253262520596E-021
874.5	9.5236601967698897E-021
875.5	9.6999674111991853E-021
876.5	9.8893418646153015E-021
877.5	1.0092783376909620E-020
878.5	1.0311410532304116E-020
879.5	1.0546476787444043E-020
880.5	1.0799389273822178E-020
881.5	1.1071730812664821E-020
882.5	1.1365285775413888E-020
883.5	1.1682070566792686E-020
884.5	1.2024369688268166E-020
885.5	1.2394778568185348E-020
886.5	1.2796254635034381E-020
887.5	1.3232178480933683E-020
888.5	1.3706427438498958E-020
889.5	1.4223464509501674E-020
890.5	1.4788446383749681E-020
891.5	1.5407355333742987E-020
892.5	1.6087161150511411E-020
893.5	1.6836021117252036E-020
894.5	1.7663528465544589E-020
895.5	1.8581023057039030E-020
896.5	1.9601982512136276E-020
897.5	2.0742518139162596E-020
898.5	2.2022008484921960E-020
899.5	2.3463915122282847E-020
900.5	2.5096841867002284E-020
901.5	2.6955922122664635E-020
902.5	2.9084652683668892E-020
903.5	3.1537340854242024E-020
904.5	3.4382402312520872E-020
905.5	3.7706850435158581E-020
906.5	4.1622469566896685E-020
907.5	4.6274387660446404E-020
908.5	5.1853088603445244E-020
909.5	5.8611367498718345E-020
910.5	6.6888357825453685E-020
911.5	7.7143500828767202E-020
912.5	9.0003880128734916E-020
913.5	1.0632760989178935E-019
914.5	1.2728058089464804E-019
915.5	1.5440445098258392E-019
916.5	1.8959658790313827E-019
917.5	2.3477811742422233E-019
918.5	2.9074013352864856E-019
919.5	3.5440951728484184E-019
920.5	4.1478339430786324E-019
921.5	4.5229354366204825E-019
922.5	4.4976143447355426E-019
923.5	4.0853149091978026E-019
924.5	3.4704659311860716E-019
925.5	2.8413815274040328E-019
926.5	2.2965695616804699E-019
927.5	1.8599516366888537E-019
928.5	1.5211585957563713E-019
929.5	1.2606264394009810E-019
930.5	1.0597377836566250E-019
931.5	9.0355844199464854E-020
932.5	7.8085151063469521E-020
933.5	6.8336142188901742E-020
934.5	6.0505705675939947E-020
935.5	5.4151788353653086E-020
936.5	4.8947877317989194E-020
937.5	4.4650424538053306E-020
938.5	4.1075824709502804E-020
939.5	3.8084166789115287E-020
940.5	3.5567715126968772E-020
941.5	3.3442682005806786E-020
942.5	3.1643297650297563E-020
943.5	3.0117494326752452E-020
944.5	2.8823733930652246E-020
945.5	2.7728653261796735E-020
946.5	2.6805299767604208E-020
947.5	2.6031797943187422E-020
948.5	2.5390332978957155E-020
949.5	2.4866370445844225E-020
950.5	2.4448053349000410E-020
951.5	2.4125733806275990E-020
952.5	2.3891607966643403E-020
953.5	2.3739430964815200E-020
954.5	2.3664294660485449E-020
955.5	2.3662455287899975E-020
956.5	2.3731201398843899E-020
957.5	2.3868754939478114E-020
958.5	2.4074200186260605E-020
959.5	2.4347436742585286E-020
960.5	2.4689153986351916E-020
961.5	2.5100825350302162E-020
962.5	2.5584721682516653E-020
963.5	2.6143943732103265E-020
964.5	2.6782474585708420E-020
965.5	2.7505253692288732E-020
966.5	2.8318275006345186E-020
967.5	2.9228712809076977E-020
968.5	3.0245079998776364E-020
969.5	3.1377425158887955E-020
970.5	3.2637576621355033E-020
971.5	3.4039444185750623E-020
972.5	3.5599392322117200E-020
973.5	3.7336702838250094E-020
974.5	3.9274150490773502E-020
975.5	4.1438722366734848E-020
976.5	4.3862521766946007E-020
977.5	4.6583910790462728E-020
978.5	4.9648964294102328E-020
979.5	5.3113333467354573E-020
980.5	5.7044652961672642E-020
981.5	6.1525675811233597E-020
982.5	6.6658391892075143E-020
983.5	7.2569488235523033E-020
984.5	7.9417657867706751E-020
985.5	8.7403480037923412E-020
986.5	9.6782911582715671E-020
987.5	1.0788589501722667E-019
988.5	1.2114227232050696E-019
989.5	1.3711818458786853E-019
990.5	1.5656753413295232E-019
991.5	1.8050492280543544E-019
992.5	2.1030849938761874E-019
993.5	2.4786209518166219E-019
994.5	2.9574165762801224E-019
995.5	3.5742871030837505E-019
996.5	4.3745911301925522E-019
997.5	5.4120562802191640E-019
998.5	6.7349103445273706E-019
999.5	8.3435550563677856E-019
1000.5	1.0100861814362138E-018
1001.5	1.1627050092407943E-018
1002.5	1.2358186145849653E-018
1003.5	1.1939555124945660E-018
1004.5	1.0581579407807850E-018
1005.5	8.8404694234830463E-019
1006.5	7.1679497061287029E-019
1007.5	5.7614385584782571E-019
1008.5	4.6482010485087462E-019
1009.5	3.7874580194778826E-019
1010.5	3.1247937928572831E-019
1011.5	2.6119633358842206E-019
1012.5	2.2112422481608570E-019
1013.5	1.8945230615236357E-019
1014.5	1.6412153038797725E-019
1015.5	1.4362690482457434E-019
1016.5	1.2686285966301469E-019
1017.5	1.1301019694438600E-019
1018.5	1.0145561872232514E-019
1019.5	9.1734923308809495E-020
1020.5	8.3492876348141118E-020
1021.5	7.6454702207264158E-020
1022.5	7.0405664954913674E-020
1023.5	6.5176304888298152E-020
1024.5	6.0631657115194528E-020
1025.5	5.6663298196665175E-020
1026.5	5.3183420219497301E-020
1027.5	5.0120372456026405E-020
1028.5	4.7415275695434998E-020
1029.5	4.5019428099163903E-020
1030.5	4.2892300555181997E-020
1031.5	4.0999975014035979E-020
1032.5	3.9313918581032120E-020
1033.5	3.7810014201594133E-020
1034.5	3.6467788997900735E-020
1035.5	3.5269796012256508E-020
1036.5	3.4201115885523179E-020
1037.5	3.3248952959942497E-020
1038.5	3.2402306225355035E-020
1039.5	3.1651699978282241E-020
1040.5	3.0988962428331082E-020
1041.5	3.0407043048921663E-020
1042.5	2.9899861434458533E-020
1043.5	2.9462181943416292E-020
1044.5	2.9089509586434196E-020
1045.5	2.8778003541924914E-020
1046.5	2.8524405409712513E-020
1047.5	2.8325979891531015E-020
1048.5	2.8180466050447372E-020
1049.5	2.8086037675844839E-020
1050.5	2.8041271586869237E-020
1051.5	2.8045122961050541E-020
1052.5	2.8096906988665844E-020
1053.5	2.8196286337339152E-020
1054.5	2.8343264073601714E-020
1055.5	2.8538181835608420E-020
1056.5	2.8781723190004292E-020
1057.5	2.9074922241638427E-020
1058.5	2.9419177702820594E-020
1059.5	2.9816272774608517E-020
1060.5	3.0268401352123664E-020
1061.5	3.0778201245802095E-020
1062.5	3.1348795318628902E-020
1063.5	3.1983841685258119E-020
1064.5	3.2687594414207266E-020
1065.5	3.3464976533805502E-020
1066.5	3.4321667585121280E-020
1067.5	3.5264208515033518E-020
1068.5	3.6300127391643555E-020
1069.5	3.7438090293984584E-020
1070.5	3.8688082833561186E-020
1071.5	4.0061629180059723E-020
1072.5	4.1572057286153917E-020
1073.5	4.3234821369894839E-020
1074.5	4.5067895799092788E-020
1075.5	4.7092258579144514E-020
1076.5	4.9332488017760134E-020
1077.5	5.1817503305884372E-020
1078.5	5.4581489386131187E-020
1079.5	5.7665059529913632E-020
1080.5	6.1116726870353391E-020
1081.5	6.4994780694668054E-020
1082.5	6.9369697423612351E-020
1083.5	7.4327264046562888E-020
1084.5	7.9972659456964614E-020
1085.5	8.6435835725578877E-020
1086.5	9.3878680412040065E-020
1087.5	1.0250464283833741E-019
1088.5	1.1257180217291093E-019
1089.5	1.2441078821045271E-019
1090.5	1.3844960225838431E-019
1091.5	1.5524831613222711E-019
1092.5	1.7554796416626844E-019
1093.5	2.0033978466712262E-019
1094.5	2.3096326015459587E-019
1095.5	2.6924350783686016E-019
1096.5	3.1767797043961696E-019
1097.5	3.7967110898980622E-019
1098.5	4.5977121179487147E-019
1099.5	5.6372631994259449E-019
1100.5	6.9781398617531313E-019
1101.5	8.6611750719085868E-019
1102.5	1.0634242217972442E-018
1103.5	1.2628365699337758E-018
1104.5	1.4081507590475558E-018
1105.5	1.4372829223912691E-018
1106.5	1.3356860424110582E-018
1107.5	1.1516856747359971E-018
1108.5	9.4939687959195000E-019
1109.5	7.6823849135457421E-019
1110.5	6.2087290349862475E-019
1111.5	5.0592650217666436E-019
1112.5	4.1752563171193014E-019
1113.5	3.4954656995120912E-019
1114.5	2.9692553520094469E-019
1115.5	2.5580823492541029E-019
1116.5	2.2335327123107813E-019
1117.5	1.9748633470112065E-019
1118.5	1.7669194423251662E-019
1119.5	1.5985649911398384E-019
1120.5	1.4615532637847386E-019
1121.5	1.3497283902012648E-019
1122.5	1.2584638849466530E-019
1123.5	1.1842675570468627E-019
1124.5	1.1245028977162075E-019
1125.5	1.0771925682321865E-019
1126.5	1.0408806505648838E-019
1127.5	1.0145380377527255E-019
1128.5	9.9750077231883294E-020
1129.5	9.8943509212621160E-020
1130.5	9.9032601271843200E-020
1131.5	1.0004889271734718E-019
1132.5	1.0206063356109204E-019
1133.5	1.0517948162323245E-019
1134.5	1.0957111482743315E-019
1135.5	1.1547115840419764E-019
1136.5	1.2320851163401996E-019
1137.5	1.3323902905844128E-019
1138.5	1.4619341445882320E-019
1139.5	1.6294343992825583E-019
1140.5	1.8468795469149061E-019
1141.5	2.1304800107453562E-019
1142.5	2.5012100528608372E-019
1143.5	2.9833552757915708E-019
1144.5	3.5969666921973629E-019
1145.5	4.3361046193024580E-019
1146.5	5.1254799504303711E-019
1147.5	5.7772611643776900E-019
1148.5	6.0380306279774402E-019
1149.5	5.7810892326022558E-019
1150.5	5.1365505924582588E-019
1151.5	4.3580562854226576E-019
1152.5	3.6318112362270095E-019
1153.5	3.0317582418830798E-019
1154.5	2.5632551776401077E-019
1155.5	2.2061442783856958E-019
1156.5	1.9362288634276443E-019
1157.5	1.7326834462481732E-019
1158.5	1.5794581914284844E-019
1159.5	1.4647264070364628E-019
1160.5	1.3799362250614520E-019
1161.5	1.3189577040138700E-019
1162.5	1.2774293936310730E-019
1163.5	1.2522893145479055E-019
1164.5	1.2414497275618018E-019
1165.5	1.2435780296811821E-019
1166.5	1.2579554921155060E-019
1167.5	1.2843946977367141E-019
1168.5	1.3232040284182761E-019
1169.5	1.3751936013870525E-019
1170.5	1.4417222888590612E-019
1171.5	1.5247905971764678E-019
1172.5	1.6271900001134154E-019
1173.5	1.7527266859641880E-019
1174.5	1.9065476069442047E-019
1175.5	2.0956102986592347E-019
1176.5	2.3293558011095479E-019
1177.5	2.6206644770604594E-019
1178.5	2.9871878506427958E-019
1179.5	3.4531215278755784E-019
1180.5	4.0513112336221661E-019
1181.5	4.8249797528844965E-019
1182.5	5.8266142110969006E-019
1183.5	7.1072235326769833E-019
1184.5	8.6809881013049404E-019
1185.5	1.0444982075010780E-018
1186.5	1.2069367761346283E-018
1187.5	1.3007024314972463E-018
1188.5	1.2830930355651937E-018
1189.5	1.1647423544602364E-018
1190.5	9.9842276296200550E-019
1191.5	8.3312410170707245E-019
1192.5	6.9277654158137889E-019
1193.5	5.8232708387658868E-019
1194.5	4.9846698858927609E-019
1195.5	4.3588771864673944E-019
1196.5	3.8970905950424615E-019
1197.5	3.5609181120666161E-019
1198.5	3.3220357160017402E-019
1199.5	3.1602134955873656E-019
1200.5	3.0613465114789017E-019
1201.5	3.0159100242554430E-019
1202.5	3.0178620622331840E-019
1203.5	3.0639166948187230E-019
1204.5	3.1531078121401063E-019
1205.5	3.2865854653811785E-019
1206.5	3.4676131138691796E-019
1207.5	3.7017596436489007E-019
1208.5	3.9973056811482331E-019
1209.5	4.3659124105798815E-019
1210.5	4.8236364728188873E-019
1211.5	5.3924202007475060E-019
1212.5	6.1022437933418755E-019
1213.5	6.9941868531725725E-019
1214.5	8.1246712888108865E-019
1215.5	9.5710123765815603E-019
1216.5	1.1437695179141948E-018
1217.5	1.3860452000004565E-018
1218.5	1.6998677512352717E-018
1219.5	2.0991274986550764E-018
1220.5	2.5825035984218054E-018
1221.5	3.1062534621101049E-018
1222.5	3.5542713915363984E-018
1223.5	3.7607613574081933E-018
1224.5	3.6304831389413986E-018
1225.5	3.2357783355533769E-018
1226.5	2.7422841420481765E-018
1227.5	2.2793054785523402E-018
1228.5	1.9021394156564704E-018
1229.5	1.6187228460291893E-018
1230.5	1.4190758047443021E-018
1231.5	1.2905980460754803E-018
1232.5	1.2233781279295173E-018
1233.5	1.2104778300924321E-018
1234.5	1.2448979217244480E-018
1235.5	1.3128383981749095E-018
1236.5	1.3849743827283899E-018
1237.5	1.4173927461767355E-018
1238.5	1.3773538452248676E-018
1239.5	1.2733232521140427E-018
1240.5	1.1449518310370295E-018
1241.5	1.0287505548822056E-018
1242.5	9.4315144438602812E-019
1243.5	8.9356717801896595E-019
1244.5	8.8057487245144608E-019
1245.5	9.0476116271917166E-019
1246.5	9.6870289424015150E-019
1247.5	1.0771902950781835E-018
1248.5	1.2354896778232480E-018
1249.5	1.4436886963436551E-018
1250.5	1.6841826881050586E-018
1251.5	1.9049804465110588E-018
1252.5	2.0220355601759281E-018
1253.5	1.9715309192652588E-018
1254.5	1.7713740165140092E-018
1255.5	1.5018268843150103E-018
1256.5	1.2359641419921673E-018
1257.5	1.0088159144866269E-018
1258.5	8.2712642010436982E-019
1259.5	6.8549041021095568E-019
1260.5	5.7563381372341830E-019
1261.5	4.8997897592814679E-019
1262.5	4.2252327228883003E-019
1263.5	3.6876649161965741E-019
1264.5	3.2540087609794688E-019
1265.5	2.9000364008043943E-019
1266.5	2.6079220492387839E-019
1267.5	2.3644394088732725E-019
1268.5	2.1596743748828852E-019
1269.5	1.9861151265761731E-019
1270.5	1.8380091025866675E-019
1271.5	1.7109063066863609E-019
1272.5	1.6013324676824565E-019
1273.5	1.5065530673310559E-019
1274.5	1.4244014336591193E-019
1275.5	1.3531524387191770E-019
1276.5	1.2914290232778704E-019
1277.5	1.2381326514686239E-019
1278.5	1.1923914655951274E-019
1279.5	1.1535217634778620E-019
1280.5	1.1209997256956662E-019
1281.5	1.0944412583572090E-019
1282.5	1.0735885120406152E-019
1283.5	1.0583021757774307E-019
1284.5	1.0485590899169545E-019
1285.5	1.0444551236695672E-019
1286.5	1.0462136666996492E-019
1287.5	1.0542005348380940E-019
1288.5	1.0689466410517782E-019
1289.5	1.0911805034459129E-019
1290.5	1.1218736485561764E-019
1291.5	1.1623033596512707E-019
1292.5	1.2141392209749393E-019
1293.5	1.2795628220995390E-019
1294.5	1.3614342527676092E-019
1295.5	1.4635252586208436E-019
1296.5	1.5908479456073521E-019
1297.5	1.7501205386192498E-019
1298.5	1.9504280496664817E-019
1299.5	2.2041528832492421E-019
1300.5	2.5282554356867213E-019
1301.5	2.9459348226098892E-019
1302.5	3.4884694922267564E-019
1303.5	4.1962895302840114E-019
1304.5	5.1162666620645208E-019
1305.5	6.2874070362990446E-019
1306.5	7.6993961362958863E-019
1307.5	9.2095164266190433E-019
1308.5	1.0458556090213672E-018
1309.5	1.0957674242333535E-018
1310.5	1.0456812413569688E-018
1311.5	9.2009488067550121E-019
1312.5	7.6786309179693730E-019
1313.5	6.2515552821350321E-019
1314.5	5.0645074368902939E-019
1315.5	4.1287283899595032E-019
1316.5	3.4054328738362176E-019
1317.5	2.8476855682272913E-019
1318.5	2.4149145644412382E-019
1319.5	2.0756965426397460E-019
1320.5	1.8067042720116126E-019
1321.5	1.5908666829075883E-019
1322.5	1.4157036769346179E-019
1323.5	1.2720405536722904E-019
1324.5	1.1530731443148321E-019
1325.5	1.0537037067094944E-019
1326.5	9.7007236489941601E-020
1327.5	8.9922600916832182E-020
1328.5	8.3888295188140422E-020
1329.5	7.8726428898747310E-020
1330.5	7.4297196150850741E-020
1331.5	7.0489976586767487E-020
1332.5	6.7216783088674373E-020
1333.5	6.4407398466455208E-020
1334.5	6.2005741757374122E-020
1335.5	5.9967140983167842E-020
1336.5	5.8256283633348452E-020
1337.5	5.6845682346901068E-020
1338.5	5.5714540361730258E-020
1339.5	5.4847935458800668E-020
1340.5	5.4236266579685347E-020
1341.5	5.3874927019868487E-020
1342.5	5.3764184275474113E-020
1343.5	5.3909260951235001E-020
1344.5	5.4320625089928858E-020
1345.5	5.5014513292700113E-020
1346.5	5.6013727666453176E-020
1347.5	5.7348769955807746E-020
1348.5	5.9059405886526769E-020
1349.5	6.1196793578360926E-020
1350.5	6.3826367429488013E-020
1351.5	6.7031751331382781E-020
1352.5	7.0920094604662740E-020
1353.5	7.5629398586432129E-020
1354.5	8.1338657229944963E-020
1355.5	8.8282006903066627E-020
1356.5	9.6768611856053107E-020
1357.5	1.0721073724769485E-019
1358.5	1.2016334794937801E-019
1359.5	1.3637933063781420E-019
1360.5	1.5688398303061645E-019
1361.5	1.8306736568483911E-019
1362.5	2.1677392392075247E-019
1363.5	2.6031101357730421E-019
1364.5	3.1614907022354999E-019
1365.5	3.8578113845812229E-019
1366.5	4.6689690230681002E-019
1367.5	5.4890897133969027E-019
1368.5	6.1151986231005396E-019
1369.5	6.3566682809322289E-019
1370.5	6.2208909612511268E-019
1371.5	5.9186855958307504E-019
1372.5	5.6708243672497840E-019
1373.5	5.5647656468174165E-019
1374.5	5.5316343550526853E-019
1375.5	5.3975898379989544E-019
1376.5	5.0182380134632775E-019
1377.5	4.4110180622906501E-019
1378.5	3.7180921490874230E-019
1379.5	3.0698637335824751E-019
1380.5	2.5250861958147067E-019
1381.5	2.0898424252861265E-019
1382.5	1.7484838744877814E-019
1383.5	1.4811702604650610E-019
1384.5	1.2704023553121912E-019
1385.5	1.1024466094552576E-019
1386.5	9.6699665536442730E-020
1387.5	8.5643286288897947E-020
1388.5	7.6512727069726787E-020
1389.5	6.8889828137095545E-020
1390.5	6.2461007154152118E-020
1391.5	5.6988571412297597E-020
1392.5	5.2290325776188719E-020
1393.5	4.8225055253272017E-020
1394.5	4.4682125588517616E-020
1395.5	4.1573969365210274E-020
1396.5	3.8830603632243736E-020
1397.5	3.6395588635480321E-020
1398.5	3.4223018047793411E-020
1399.5	3.2275254680277943E-020
1400.5	3.0521210314249592E-020
1401.5	2.8935026604739951E-020
1402.5	2.7495054469004011E-020
1403.5	2.6183057689102453E-020
1404.5	2.4983586450645748E-020
1405.5	2.3883480785915615E-020
1406.5	2.2871474133626947E-020
1407.5	2.1937874660157128E-020
1408.5	2.1074307427076786E-020
1409.5	2.0273504505274517E-020
1410.5	1.9529133124203534E-020
1411.5	1.8835654186093942E-020
1412.5	1.8188205168776230E-020
1413.5	1.7582502730073119E-020
1414.5	1.7014761314944716E-020
1415.5	1.6481624829056703E-020
1416.5	1.5980109034492216E-020
1417.5	1.5507552785837439E-020
1418.5	1.5061576588289278E-020
1419.5	1.4640047246582822E-020
1420.5	1.4241047601636446E-020
1421.5	1.3862850533934318E-020
1422.5	1.3503896558791968E-020
1423.5	1.3162774456447800E-020
1424.5	1.2838204475313815E-020
1425.5	1.2529023724299906E-020
1426.5	1.2234173433487200E-020
1427.5	1.1952687814380513E-020
1428.5	1.1683684293737278E-020
1429.5	1.1426354930304990E-020
1430.5	1.1179958853098688E-020
1431.5	1.0943815584228284E-020
1432.5	1.0717299129637559E-020
1433.5	1.0499832738161569E-020
1434.5	1.0290884243629076E-020
1435.5	1.0089961916803163E-020
1436.5	9.8966107641504881E-021
1437.5	9.7104092190714278E-021
1438.5	9.5309661785669684E-021
1439.5	9.3579183445749090E-021
1440.5	9.1909278345522349E-021
1441.5	9.0296800304568328E-021
1442.5	8.8738816392096523E-021
1443.5	8.7232589410977698E-021
1444.5	8.5775562054927138E-021
1445.5	8.4365342557764895E-021
1446.5	8.2999691675482824E-021
1447.5	8.1676510860772557E-021
1448.5	8.0393831506121255E-021
1449.5	7.9149805145917982E-021
1450.5	7.7942694520525970E-021
1451.5	7.6770865416217982E-021
1452.5	7.5632779204459165E-021
1453.5	7.4526986012433184E-021
1454.5	7.3452118464104396E-021
1455.5	7.2406885937619984E-021
1456.5	7.1390069290601122E-021
1457.5	7.0400516009944507E-021
1458.5	6.9437135747246995E-021
1459.5	6.8498896204941342E-021
1460.5	6.7584819341763271E-021
1461.5	6.6693977869305377E-021
1462.5	6.5825492014205115E-021
1463.5	6.4978526523002386E-021
1464.5	6.4152287888920817E-021
1465.5	6.3346021781810879E-021
1466.5	6.2559010664266847E-021
1467.5	6.1790571578518958E-021
1468.5	6.1040054090127558E-021
1469.5	6.0306838375785680E-021
1470.5	5.9590333443686989E-021
1471.5	5.8889975475951816E-021
1472.5	5.8205226283536583E-021
1473.5	5.7535571864893604E-021
1474.5	5.6880521060408178E-021
1475.5	5.6239604295326959E-021
1476.5	5.5612372404512355E-021
1477.5	5.4998395532922000E-021
1478.5	5.4397262106221157E-021
1479.5	5.3808577866400898E-021
1480.5	5.3231964967694226E-021
1481.5	5.2667061128466037E-021
1482.5	5.2113518835100401E-021
1483.5	5.1571004594226643E-021
1484.5	5.1039198229914006E-021
1485.5	5.0517792222729693E-021
1486.5	5.0006491087795297E-021
1487.5	4.9505010789197696E-021
1488.5	4.9013078188311703E-021
1489.5	4.8530430523776401E-021
1490.5	4.8056814921036630E-021
1491.5	4.7591987929515593E-021
1492.5	4.7135715085627668E-021
1493.5	4.6687770499970464E-021
1494.5	4.6247936467156148E-021
1495.5	4.5816003096852043E-021
1496.5	4.5391767964702362E-021
1497.5	4.4975035781897153E-021
1498.5	4.4565618082239939E-021
1499.5	4.4163332925646498E-021
1500.5	4.3768004617079577E-021
1501.5	4.3379463439993137E-021
1502.5	4.2997545403422145E-021
1503.5	4.2622092001911879E-021
1504.5	4.2252949987534959E-021
1505.5	4.1889971153293462E-021
1506.5	4.1533012127250066E-021
1507.5	4.1181934176774607E-021
1508.5	4.0836603022332419E-021
1509.5	4.0496888660277163E-021
1510.5	4.0162665194145589E-021
1511.5	3.9833810673983036E-021
1512.5	3.9510206943258114E-021
1513.5	3.9191739492952676E-021
1514.5	3.8878297322438621E-021
1515.5	3.8569772806776578E-021
1516.5	3.8266061570094731E-021
1517.5	3.7967062364725293E-021
1518.5	3.7672676955796788E-021
1519.5	3.7382810010997458E-021
1520.5	3.7097368995242412E-021
1521.5	3.6816264069992409E-021
1522.5	3.6539407996987438E-021
1523.5	3.6266716046171537E-021
1524.5	3.5998105907598143E-021
1525.5	3.5733497607117770E-021
1526.5	3.5472813425660453E-021
1527.5	3.5215977821936439E-021
1528.5	3.4962917358388243E-021
1529.5	3.4713560630236535E-021
1530.5	3.4467838197471049E-021
1531.5	3.4225682519645855E-021
1532.5	3.3987027893346019E-021
1533.5	3.3751810392199818E-021
1534.5	3.3519967809317517E-021
1535.5	3.3291439602044114E-021
1536.5	3.3066166838919414E-021
1537.5	3.2844092148744141E-021
1538.5	3.2625159671656866E-021
1539.5	3.2409315012130496E-021
1540.5	3.2196505193802676E-021
1541.5	3.1986678616058378E-021
1542.5	3.1779785012287171E-021
1543.5	3.1575775409741970E-021
1544.5	3.1374602090929237E-021
1545.5	3.1176218556464556E-021
1546.5	3.0980579489330690E-021
1547.5	3.0787640720478225E-021
1548.5	3.0597359195711972E-021
1549.5	3.0409692943809304E-021
1550.5	3.0224601045818758E-021
1551.5	3.0042043605490210E-021
1552.5	2.9861981720790041E-021
1553.5	2.9684377456457070E-021
1554.5	2.9509193817556988E-021
1555.5	2.9336394723995384E-021
1556.5	2.9165944985950865E-021
1557.5	2.8997810280191980E-021
1558.5	2.8831957127243343E-021
1559.5	2.8668352869367595E-021
1560.5	2.8506965649331998E-021
1561.5	2.8347764389929276E-021
1562.5	2.8190718774224216E-021
1563.5	2.8035799226498601E-021
1564.5	2.7882976893868413E-021
1565.5	2.7732223628548263E-021
1566.5	2.7583511970739447E-021
1567.5	2.7436815132118819E-021
1568.5	2.7292106979906857E-021
1569.5	2.7149362021494183E-021
1570.5	2.7008555389606857E-021
1571.5	2.6869662827991559E-021
1572.5	2.6732660677602574E-021
1573.5	2.6597525863273478E-021
1574.5	2.6464235880856994E-021
1575.5	2.6332768784817387E-021
1576.5	2.6203103176260299E-021
1577.5	2.6075218191385908E-021
1578.5	2.5949093490351360E-021
1579.5	2.5824709246529826E-021
1580.5	2.5702046136153381E-021
1581.5	2.5581085328327925E-021
1582.5	2.5461808475408730E-021
1583.5	2.5344197703725678E-021
1584.5	2.5228235604647995E-021
1585.5	2.5113905225978334E-021
1586.5	2.5001190063666929E-021
1587.5	2.4890074053836762E-021
1588.5	2.4780541565111142E-021
1589.5	2.4672577391235502E-021
1590.5	2.4566166743985614E-021
1591.5	2.4461295246354796E-021
1592.5	2.4357948926013053E-021
1593.5	2.4256114209031473E-021
1594.5	2.4155777913865305E-021
1595.5	2.4056927245589934E-021
1596.5	2.3959549790383781E-021
1597.5	2.3863633510252822E-021
1598.5	2.3769166737991374E-021
1599.5	2.3676138172374618E-021
1600.5	2.3584536873577853E-021
1601.5	2.3494352258818488E-021
1602.5	2.3405574098216517E-021
1603.5	2.3318192510869744E-021
1604.5	2.3232197961140150E-021
1605.5	2.3147581255148107E-021
1606.5	2.3064333537471326E-021
1607.5	2.2982446288045681E-021
1608.5	2.2901911319265328E-021
1609.5	2.2822720773279616E-021
1610.5	2.2744867119484670E-021
1611.5	2.2668343152207641E-021
1612.5	2.2593141988581868E-021
1613.5	2.2519257066611370E-021
1614.5	2.2446682143423358E-021
1615.5	2.2375411293707563E-021
1616.5	2.2305438908341531E-021
1617.5	2.2236759693200992E-021
1618.5	2.2169368668154966E-021
1619.5	2.2103261166245065E-021
1620.5	2.2038432833049017E-021
1621.5	2.1974879626228300E-021
1622.5	2.1912597815260409E-021
1623.5	2.1851583981355896E-021
1624.5	2.1791835017561117E-021
1625.5	2.1733348129047410E-021
1626.5	2.1676120833587908E-021
1627.5	2.1620150962223076E-021
1628.5	2.1565436660116695E-021
1629.5	2.1511976387603842E-021
1630.5	2.1459768921432927E-021
1631.5	2.1408813356203815E-021
1632.5	2.1359109106004509E-021
1633.5	2.1310655906248937E-021
1634.5	2.1263453815718764E-021
1635.5	2.1217503218812244E-021
1636.5	2.1172804828003464E-021
1637.5	2.1129359686515638E-021
1638.5	2.1087169171212171E-021
1639.5	2.1046234995709714E-021
1640.5	2.1006559213717582E-021
1641.5	2.0968144222608166E-021
1642.5	2.0930992767223362E-021
1643.5	2.0895107943922249E-021
1644.5	2.0860493204875634E-021
1645.5	2.0827152362613359E-021
1646.5	2.0795089594830599E-021
1647.5	2.0764309449459789E-021
1648.5	2.0734816850015063E-021
1649.5	2.0706617101216618E-021
1650.5	2.0679715894902663E-021
1651.5	2.0654119316237098E-021
1652.5	2.0629833850221426E-021
1653.5	2.0606866388519980E-021
1654.5	2.0585224236607769E-021
1655.5	2.0564915121251010E-021
1656.5	2.0545947198330599E-021
1657.5	2.0528329061019572E-021
1658.5	2.0512069748326009E-021
1659.5	2.0497178754013332E-021
1660.5	2.0483666035910758E-021
1661.5	2.0471542025627038E-021
1662.5	2.0460817638681455E-021
1663.5	2.0451504285066600E-021
1664.5	2.0443613880258216E-021
1665.5	2.0437158856688178E-021
1666.5	2.0432152175697334E-021
1667.5	2.0428607339985840E-021
1668.5	2.0426538406579554E-021
1669.5	2.0425960000331689E-021
1670.5	2.0426887327980187E-021
1671.5	2.0429336192782033E-021
1672.5	2.0433323009746876E-021
1673.5	2.0438864821493393E-021
1674.5	2.0445979314752949E-021
1675.5	2.0454684837546367E-021
1676.5	2.0465000417060898E-021
1677.5	2.0476945778255675E-021
1678.5	2.0490541363225606E-021
1679.5	2.0505808351354848E-021
1680.5	2.0522768680292821E-021
1681.5	2.0541445067787151E-021
1682.5	2.0561861034409856E-021
1683.5	2.0584040927214755E-021
1684.5	2.0608009944366117E-021
1685.5	2.0633794160780565E-021
1686.5	2.0661420554826343E-021
1687.5	2.0690917036126437E-021
1688.5	2.0722312474514354E-021
1689.5	2.0755636730193879E-021
1690.5	2.0790920685156820E-021
1691.5	2.0828196275915715E-021
1692.5	2.0867496527611138E-021
1693.5	2.0908855589556792E-021
1694.5	2.0952308772288621E-021
1695.5	2.0997892586187858E-021
1696.5	2.1045644781751711E-021
1697.5	2.1095604391589191E-021
1698.5	2.1147811774224013E-021
1699.5	2.1202308659790826E-021
1700.5	2.1259138197715803E-021
1701.5	2.1318345006477623E-021
1702.5	2.1379975225550364E-021
1703.5	2.1444076569635079E-021
1704.5	2.1510698385293492E-021
1705.5	2.1579891710102984E-021
1706.5	2.1651709334459149E-021
1707.5	2.1726205866159613E-021
1708.5	2.1803437797909862E-021
1709.5	2.1883463577900853E-021
1710.5	2.1966343683616017E-021
1711.5	2.2052140699035194E-021
1712.5	2.2140919395412588E-021
1713.5	2.2232746815816345E-021
1714.5	2.2327692363628698E-021
1715.5	2.2425827895217582E-021
1716.5	2.2527227817003235E-021
1717.5	2.2631969187157045E-021
1718.5	2.2740131822184651E-021
1719.5	2.2851798408660281E-021
1720.5	2.2967054620396747E-021
1721.5	2.3085989241352576E-021
1722.5	2.3208694294597190E-021
1723.5	2.3335265177675392E-021
1724.5	2.3465800804733977E-021
1725.5	2.3600403755797013E-021
1726.5	2.3739180433601107E-021
1727.5	2.3882241228429066E-021
1728.5	2.4029700691408882E-021
1729.5	2.4181677716776449E-021
1730.5	2.4338295733633093E-021
1731.5	2.4499682907765063E-021
1732.5	2.4665972354130671E-021
1733.5	2.4837302360661564E-021
1734.5	2.5013816624069916E-021
1735.5	2.5195664498400327E-021
1736.5	2.5383001257117681E-021
1737.5	2.5575988369577279E-021
1738.5	2.5774793792784067E-021
1739.5	2.5979592279412025E-021
1740.5	2.6190565703125617E-021
1741.5	2.6407903402320004E-021
1742.5	2.6631802543479018E-021
1743.5	2.6862468505438487E-021
1744.5	2.7100115285937801E-021
1745.5	2.7344965931947064E-021
1746.5	2.7597252995369326E-021
1747.5	2.7857219015839470E-021
1748.5	2.8125117032474127E-021
1749.5	2.8401211126570546E-021
1750.5	2.8685776997409209E-021
1751.5	2.8979102573484696E-021
1752.5	2.9281488661675061E-021
1753.5	2.9593249637061194E-021
1754.5	2.9914714176328129E-021
1755.5	3.0246226037919711E-021
1756.5	3.0588144892380332E-021
1757.5	3.0940847206603313E-021
1758.5	3.1304727186018827E-021
1759.5	3.1680197779096053E-021
1760.5	3.2067691748909986E-021
1761.5	3.2467662816933720E-021
1762.5	3.2880586884668364E-021
1763.5	3.3306963339217529E-021
1764.5	3.3747316449457661E-021
1765.5	3.4202196860053653E-021
1766.5	3.4672183191228088E-021
1767.5	3.5157883752918331E-021
1768.5	3.5659938382756427E-021
1769.5	3.6179020418190713E-021
1770.5	3.6715838814044776E-021
1771.5	3.7271140417890371E-021
1772.5	3.7845712416807095E-021
1773.5	3.8440384970428705E-021
1774.5	3.9056034046647264E-021
1775.5	3.9693584477982128E-021
1776.5	4.0354013258439072E-021
1777.5	4.1038353102709438E-021
1778.5	4.1747696291816785E-021
1779.5	4.2483198831836176E-021
1780.5	4.3246084955126838E-021
1781.5	4.4037651996665883E-021
1782.5	4.4859275681598553E-021
1783.5	4.5712415864074860E-021
1784.5	4.6598622761884963E-021
1785.5	4.7519543736400832E-021
1786.5	4.8476930672956740E-021
1787.5	4.9472648023145610E-021
1788.5	5.0508681577671515E-021
1789.5	5.1587148046502556E-021
1790.5	5.2710305532246020E-021
1791.5	5.3880564993080972E-021
1792.5	5.5100502803416220E-021
1793.5	5.6372874533907237E-021
1794.5	5.7700630087821412E-021
1795.5	5.9086930348272570E-021
1796.5	6.0535165510907787E-021
1797.5	6.2048975299619336E-021
1798.5	6.3632271289255212E-021
1799.5	6.5289261589671983E-021
1800.5	6.7024478180484141E-021
1801.5	6.8842807226300788E-021
1802.5	7.0749522749042414E-021
1803.5	7.2750324088219204E-021
1804.5	7.4851377643155902E-021
1805.5	7.7059363464672501E-021
1806.5	7.9381527349588856E-021
1807.5	8.1825739191927701E-021
1808.5	8.4400558462633419E-021
1809.5	8.7115307828382047E-021
1810.5	8.9980156083731239E-021
1811.5	9.3006211764451115E-021
1812.5	9.6205629039490516E-021
1813.5	9.9591727752168996E-021
1814.5	1.0317912980705257E-020
1815.5	1.0698391448896550E-020
1816.5	1.1102379576881587E-020
1817.5	1.1531832521492483E-020
1818.5	1.1988912481027639E-020
1819.5	1.2476015480303774E-020
1820.5	1.2995802272446143E-020
1821.5	1.3551234093865767E-020
1822.5	1.4145614159834079E-020
1823.5	1.4782635974050004E-020
1824.5	1.5466439755706362E-020
1825.5	1.6201678573535744E-020
1826.5	1.6993596133350788E-020
1827.5	1.7848118613490602E-020
1828.5	1.8771963507274600E-020
1829.5	1.9772769147208152E-020
1830.5	2.0859249497552296E-020
1831.5	2.2041379970331927E-020
1832.5	2.3330621525937790E-020
1833.5	2.4740192272655120E-020
1834.5	2.6285398328678329E-020
1835.5	2.7984039059567694E-020
1836.5	2.9856906235481675E-020
1837.5	3.1928402557943274E-020
1838.5	3.4227312935143957E-020
1839.5	3.6787772615042630E-020
1840.5	3.9650490924535302E-020
1841.5	4.2864309502899366E-020
1842.5	4.6488201866014079E-020
1843.5	5.0593860266056738E-020
1844.5	5.5269071084156536E-020
1845.5	6.0622158772928427E-020
1846.5	6.6787891631478631E-020
1847.5	7.3935406879246871E-020
1848.5	8.2278952182925260E-020
1849.5	9.2092592524800002E-020
1850.5	1.0373054840600763E-019
1851.5	1.1765558849724953E-019
1852.5	1.3447899187524426E-019
1853.5	1.5501711321999052E-019
1854.5	1.8037151893088079E-019
1855.5	2.1204158559034023E-019
1856.5	2.5207858337522767E-019
1857.5	3.0328284870845706E-019
1858.5	3.6941400836169601E-019
1859.5	4.5528414351002472E-019
1860.5	5.6633289026014458E-019
1861.5	7.0667365135609460E-019
1862.5	8.7370537396320902E-019
1863.5	1.0479474680868810E-018
1864.5	1.1845108020928413E-018
1865.5	1.2276879364007613E-018
1866.5	1.1558244534647380E-018
1867.5	1.0038676634233023E-018
1868.5	8.2823241596470974E-019
1869.5	6.6717911301949537E-019
1870.5	5.3463658372732771E-019
1871.5	4.3065923950463827E-019
1872.5	3.5044844491322240E-019
1873.5	2.8862818909686600E-019
1874.5	2.4065225419375897E-019
1875.5	2.0302889820583750E-019
1876.5	1.7317397544565137E-019
1877.5	1.4919753782798969E-019
1878.5	1.2971699019970978E-019
1879.5	1.1371451338785279E-019
1880.5	1.0043386015965577E-019
1881.5	8.9307154641344758E-020
1882.5	7.9903244453838024E-020
1883.5	7.1891171222091023E-020
1884.5	6.5014166122067537E-020
1885.5	5.9070978067409839E-020
1886.5	5.3902337041239183E-020
1887.5	4.9381041141210058E-020
1888.5	4.5404623611624886E-020
1889.5	4.1889874281463881E-020
1890.5	3.8768706864930291E-020
1891.5	3.5985012504126864E-020
1892.5	3.3492242882264934E-020
1893.5	3.1251537999804053E-020
1894.5	2.9230264173442057E-020
1895.5	2.7400863628037912E-020
1896.5	2.5739942689246844E-020
1897.5	2.4227544101588441E-020
1898.5	2.2846562485819245E-020
1899.5	2.1582271858109558E-020
1900.5	2.0421941470781601E-020
1901.5	1.9354521709791266E-020
1902.5	1.8370385900716757E-020
1903.5	1.7461116992202154E-020
1904.5	1.6619330462480872E-020
1905.5	1.5838526618658098E-020
1906.5	1.5112966867230265E-020
1907.5	1.4437569629007814E-020
1908.5	1.3807822427178610E-020
1909.5	1.3219707349672287E-020
1910.5	1.2669637618300922E-020
1911.5	1.2154403419133484E-020
1912.5	1.1671125485365435E-020
1913.5	1.1217215194042533E-020
1914.5	1.0790340155590282E-020
1915.5	1.0388394451164759E-020
1916.5	1.0009472815905038E-020
1917.5	9.6518481828908495E-021
1918.5	9.3139520982145784E-021
1919.5	8.9943575961817280E-021
1920.5	8.6917641885166076E-021
1921.5	8.4049846751615415E-021
1922.5	8.1329335288865138E-021
1923.5	7.8746166431291875E-021
1924.5	7.6291222635970053E-021
1925.5	7.3956129502602298E-021
1926.5	7.1733184383208966E-021
1927.5	6.9615292852673684E-021
1928.5	6.7595912067979298E-021
1929.5	6.5669000176930963E-021
1930.5	6.3828971050261966E-021
1931.5	6.2070653707455453E-021
1932.5	6.0389255889052069E-021
1933.5	5.8780331298849123E-021
1934.5	5.7239750100059735E-021
1935.5	5.5763672301716876E-021
1936.5	5.4348523716649356E-021
1937.5	5.2990974211295342E-021
1938.5	5.1687918001346964E-021
1939.5	5.0436455776496406E-021
1940.5	4.9233878463013794E-021
1941.5	4.8077652455070860E-021
1942.5	4.6965406165089298E-021
1943.5	4.5894917760327340E-021
1944.5	4.4864103967752908E-021
1945.5	4.3871009842269616E-021
1946.5	4.2913799404805154E-021
1947.5	4.1990747066845215E-021
1948.5	4.1100229766880397E-021
1949.5	4.0240719752078687E-021
1950.5	3.9410777945436069E-021
1951.5	3.8609047844805056E-021
1952.5	3.7834249905653339E-021
1953.5	3.7085176364249571E-021
1954.5	3.6360686462281687E-021
1955.5	3.5659702037751871E-021
1956.5	3.4981203450415034E-021
1957.5	3.4324225813085580E-021
1958.5	3.3687855502870222E-021
1959.5	3.3071226928832475E-021
1960.5	3.2473519534788044E-021
1961.5	3.1893955017898595E-021
1962.5	3.1331794745500720E-021
1963.5	3.0786337354197062E-021
1964.5	3.0256916516669400E-021
1965.5	2.9742898862964594E-021
1966.5	2.9243682044169319E-021
1967.5	2.8758692927442151E-021
1968.5	2.8287385912323037E-021
1969.5	2.7829241359101805E-021
1970.5	2.7383764120807307E-021
1971.5	2.6950482171087161E-021
1972.5	2.6528945320889803E-021
1973.5	2.6118724017444723E-021
1974.5	2.5719408219567335E-021
1975.5	2.5330606343797958E-021
1976.5	2.4951944276324908E-021
1977.5	2.4583064446042289E-021
1978.5	2.4223624954460098E-021
1979.5	2.3873298758517882E-021
1980.5	2.3531772902659512E-021
1981.5	2.3198747796805776E-021
1982.5	2.2873936537117915E-021
1983.5	2.2557064266679289E-021
1984.5	2.2247867573437776E-021
1985.5	2.1946093922948713E-021
1986.5	2.1651501123639168E-021
1987.5	2.1363856822481056E-021
1988.5	2.1082938029113510E-021
1989.5	2.0808530666595958E-021
1990.5	2.0540429147102752E-021
1991.5	2.0278435970990149E-021
1992.5	2.0022361347776106E-021
1993.5	1.9772022837675440E-021
1994.5	1.9527245012426702E-021
1995.5	1.9287859134233411E-021
1996.5	1.9053702851723140E-021
1997.5	1.8824619911901357E-021
1998.5	1.8600459887146150E-021
1999.5	1.8381077916352984E-021
[truncated: 1,000 more rows]
