# Supplementary material for: Modeling Radiative Efficiency across Fluorinated Molecules: Bridging Chemistry and Climate Policy for Global Warming Potential Estimations
Source: Environ Sci Technol. 2026 Feb 16;60(8):6188–202. doi: 10.1021/acs.est.5c16501 (PMC12961741; doi:10.1021/acs.est.5c16501)
Supplement: Supplementary file 1 [file es5c16501_si_001.zip › Supporting.Information/CFM2025.Table1/HFAldehydes/Heptafluorobutanal/rotamer_1.xyz]

13
E[M08-HX/pcseg-2]=-927.1719753070 Hartree, Gibbs corrections=56.091 kJ/mol,  S=2.32E-16 cm/molecule 
F    -0.6113632631    1.6552031624    0.8699140426
F    -0.6216092150    1.1829421303    -1.2580576191
F    1.3279697636    -0.3840099353    1.2006298557
F    1.8400118511    1.4504101331    0.1273536392
F    -0.9596297453    -1.5899984269    -0.3536336916
F    -2.5645292120    -0.1503841063    -0.1708638146
F    -1.4071860580    -0.7062865762    1.5655944456
O    1.1275404939    -0.8413423486    -2.0803638838
C    -0.3698264012    0.6924269717    -0.0367801210
C    1.1254430203    0.3061109845    0.0546673018
C    -1.3531982653    -0.4756940084    0.2594240490
C    1.7243893091    -0.5131054508    -1.1097919525
H    2.7959877219    -0.7412725294    -0.9360922513
