# Supplementary material for: Modeling Radiative Efficiency across Fluorinated Molecules: Bridging Chemistry and Climate Policy for Global Warming Potential Estimations
Source: Environ Sci Technol. 2026 Feb 16;60(8):6188–202. doi: 10.1021/acs.est.5c16501 (PMC12961741; doi:10.1021/acs.est.5c16501)
Supplement: Supplementary file 1 [file es5c16501_si_001.zip › Supporting.Information/CFM2025.Table1/HFAldehydes/Heptafluorobutanal/rotamer_2.xyz]

13
E[M08-HX/pcseg-2]=-927.1712010285 Hartree, Gibbs corrections=56.189 kJ/mol,  S=2.31E-16 cm/molecule 
F    -0.8052684444    1.7547526792    0.3851780607
F    -0.3755810168    0.8823103962    -1.5663938928
F    1.7817008341    1.5277394434    -0.0838187204
F    1.6104889893    -0.5819204379    -0.6103982815
F    -2.2062473284    -0.6738436074    -0.9789924732
F    -2.1000599470    -0.2746506437    1.1313360105
F    -0.7157636285    -1.6679058781    0.2258985479
O    0.4419317216    -0.0840327325    2.4259652300
C    -0.3784219534    0.6499491009    -0.2434933802
C    1.0932031916    0.3917777290    0.1669106849
C    -1.3816830899    -0.5233269310    0.0503085006
C    1.3275952698    0.0262709738    1.6420755383
H    2.3991054021    -0.1081200917    1.8904241751
