# Supplementary material for: Modeling Radiative Efficiency across Fluorinated Molecules: Bridging Chemistry and Climate Policy for Global Warming Potential Estimations
Source: Environ Sci Technol. 2026 Feb 16;60(8):6188–202. doi: 10.1021/acs.est.5c16501 (PMC12961741; doi:10.1021/acs.est.5c16501)
Supplement: Supplementary file 1 [file es5c16501_si_001.zip › Supporting.Information/CFM2025.Table1/HFAldehydes/Heptafluorobutanal/rotamer_3.xyz]

13
E[M08-HX/pcseg-2]=-927.1735750600 Hartree, Gibbs corrections=54.331 kJ/mol,  S=2.32E-16 cm/molecule 
F    -0.6480618846    1.6883064904    0.8029479048
F    -0.6554931674    1.0894195518    -1.3007887905
F    1.3770071793    -0.2055013988    1.2431979296
F    1.8000140373    1.4885194930    -0.0858562010
F    -0.9359809173    -1.5737672133    -0.4034668364
F    -2.5686926830    -0.1935938761    -0.0575884822
F    -1.2933267966    -0.7812256755    1.5807420047
O    1.9493314638    -0.2690457811    -2.1285437314
C    -0.3836600032    0.6877009297    -0.0481906356
C    1.1235953619    0.3370170380    0.0294408063
C    -1.3268631132    -0.4942471355    0.2886170137
C    1.6071326493    -0.6530708950    -1.0602893818
H    1.6279978735    -1.7135115276    -0.7452216002
