# Supplementary material for: Modeling Radiative Efficiency across Fluorinated Molecules: Bridging Chemistry and Climate Policy for Global Warming Potential Estimations
Source: Environ Sci Technol. 2026 Feb 16;60(8):6188–202. doi: 10.1021/acs.est.5c16501 (PMC12961741; doi:10.1021/acs.est.5c16501)
Supplement: Supplementary file 1 [file es5c16501_si_001.zip › Supporting.Information/CFM2025.Table1/HFAldehydes/Heptafluorobutanal/rotamer_4.xyz]

13
E[M08-HX/pcseg-2]=-927.1738088794 Hartree, Gibbs corrections=54.957 kJ/mol,  S=2.32E-16 cm/molecule 
F    -0.6348691190    1.6547800660    0.8490793081
F    -0.5709407183    1.1227655971    -1.2752971328
F    1.3601506468    -0.2285936296    1.3086596587
F    1.8305605301    1.4237071728    -0.0544230058
F    -1.0813679968    -1.4964567047    -0.5904876551
F    -2.6005957839    -0.0595236835    -0.0301591772
F    -1.3098933356    -0.9040640026    1.4814578583
O    2.0260190161    -1.7729748984    -0.7415161323
C    -0.3678707296    0.6714489457    -0.0186790531
C    1.1233061760    0.2768263035    0.0944861734
C    -1.3701223765    -0.4815579234    0.2283864421
C    1.6079115088    -0.6958671986    -1.0078909881
H    1.5657121818    -0.2844900443    -2.0346162963
