# Supplementary material for: Modeling Radiative Efficiency across Fluorinated Molecules: Bridging Chemistry and Climate Policy for Global Warming Potential Estimations
Source: Environ Sci Technol. 2026 Feb 16;60(8):6188–202. doi: 10.1021/acs.est.5c16501 (PMC12961741; doi:10.1021/acs.est.5c16501)
Supplement: Supplementary file 1 [file es5c16501_si_001.zip › Supporting.Information/CFM2025.Table1/HFAldehydes/Heptafluorobutanal/rotamer_5.xyz]

13
E[M08-HX/pcseg-2]=-927.1734410078 Hartree, Gibbs corrections=54.501 kJ/mol,  S=2.30E-16 cm/molecule 
F    -0.6494006030    1.6279400189    0.8232526542
F    -0.7184118774    1.1729019653    -1.3169747984
F    1.4037554038    -0.4229788126    -1.1241216672
F    1.3588448958    -0.3285534172    1.0683348496
F    -1.0796321265    -1.5423704270    -0.6007036826
F    -2.6235947338    -0.1277599959    -0.0576227465
F    -1.2795143118    -0.8858844504    1.4520912566
O    2.4306947088    2.0561968710    -1.0742005637
C    -0.4192036956    0.6767657298    -0.1086445558
C    1.0899492160    0.3446483932    -0.0760442665
C    -1.3743178240    -0.5107917465    0.1828761490
C    1.9395565411    1.6397598285    -0.0787360501
H    2.0492744067    2.1101260429    0.9174934214
