# Supplementary material for: Modeling Radiative Efficiency across Fluorinated Molecules: Bridging Chemistry and Climate Policy for Global Warming Potential Estimations
Source: Environ Sci Technol. 2026 Feb 16;60(8):6188–202. doi: 10.1021/acs.est.5c16501 (PMC12961741; doi:10.1021/acs.est.5c16501)
Supplement: Supplementary file 1 [file es5c16501_si_001.zip › Supporting.Information/CFM2025.Table1/HFAldehydes/Heptafluorobutanal/rotamer_6.xyz]

13
E[M08-HX/pcseg-2]=-927.1733348608 Hartree, Gibbs corrections=53.310 kJ/mol,  S=2.29E-16 cm/molecule 
F    -0.6969580933    1.6721450712    0.6789679483
F    -0.5547812078    1.0755659837    -1.4230602270
F    1.5212583006    -0.5493331406    -0.8639495160
F    1.3107278913    -0.1432874610    1.2830075658
F    -1.0461878411    -1.5532623570    -0.6476309535
F    -2.5869413546    -0.1091995772    -0.1831454984
F    -1.3129372360    -0.8667553255    1.3879648431
O    2.5346806582    1.9265411323    -1.0914333686
C    -0.3742070839    0.6634471288    -0.1594805598
C    1.1268089535    0.3553656289    0.0382727448
C    -1.3537838330    -0.5078809502    0.1108796051
C    1.9704745374    1.6488238763    -0.0864740538
H    2.0038463083    2.2578299901    0.8380814701
