# Supplementary material for: Modeling Radiative Efficiency across Fluorinated Molecules: Bridging Chemistry and Climate Policy for Global Warming Potential Estimations
Source: Environ Sci Technol. 2026 Feb 16;60(8):6188–202. doi: 10.1021/acs.est.5c16501 (PMC12961741; doi:10.1021/acs.est.5c16501)
Supplement: Supplementary file 1 [file es5c16501_si_001.zip › Supporting.Information/CFM2025.Table1/HFAldehydes/Heptafluorobutanal/rotamer_7.xyz]

13
E[M08-HX/pcseg-2]=-927.1729725693 Hartree, Gibbs corrections=53.918 kJ/mol,  S=2.30E-16 cm/molecule 
F    -0.7013576684    1.5901529601    0.9136485772
F    -0.7302285435    1.2606212672    -1.2587810174
F    1.3849229597    -0.4718599240    -1.0198414522
F    1.4058985039    -0.1571400630    1.1440660155
F    -1.1705731506    -1.4072430176    -0.8307796239
F    -2.6247966276    -0.0925360944    0.0769814545
F    -1.1487355559    -1.0795901762    1.3081967062
O    1.5658017725    2.7462069033    -0.4069038154
C    -0.4302319791    0.7160127841    -0.0690918338
C    1.0816131084    0.4064118626    -0.0397025897
C    -1.3641125655    -0.5085761951    0.1285156476
C    1.9803720142    1.6491369754    -0.2296523768
H    3.0594277319    1.3964027176    -0.1826556918
