# Supplementary material for: Modeling Radiative Efficiency across Fluorinated Molecules: Bridging Chemistry and Climate Policy for Global Warming Potential Estimations
Source: Environ Sci Technol. 2026 Feb 16;60(8):6188–202. doi: 10.1021/acs.est.5c16501 (PMC12961741; doi:10.1021/acs.est.5c16501)
Supplement: Supplementary file 1 [file es5c16501_si_001.zip › Supporting.Information/CFM2025.Table1/HFAldehydes/Heptafluorobutanal/rotamer_8.xyz]

13
E[M08-HX/pcseg-2]=-927.1737338446 Hartree, Gibbs corrections=56.518 kJ/mol,  S=2.31E-16 cm/molecule 
F    -0.7285822449    1.6975028076    0.3032551080
F    -0.2012098048    0.8148303661    -1.6303875623
F    1.9385067484    1.1938438938    -0.1840748806
F    1.4885744841    -0.9532169575    -0.2180699213
F    -2.5662396145    -0.0414573808    -0.4471586689
F    -1.4042175516    -0.8592130280    1.1866741704
F    -1.1146967372    -1.5914732825    -0.8326915376
O    1.3984615870    -0.7193454332    2.4329808328
C    -0.3023182449    0.5760170576    -0.3175927085
C    1.0919803580    0.2320239191    0.2570922912
C    -1.3767892701    -0.5182617511    -0.1032143057
C    1.1607272098    0.2570108848    1.8042717130
H    1.0158030807    1.2627389042    2.2439154695
