# Supplementary material for: Modeling Radiative Efficiency across Fluorinated Molecules: Bridging Chemistry and Climate Policy for Global Warming Potential Estimations
Source: Environ Sci Technol. 2026 Feb 16;60(8):6188–202. doi: 10.1021/acs.est.5c16501 (PMC12961741; doi:10.1021/acs.est.5c16501)
Supplement: Supplementary file 1 [file es5c16501_si_001.zip › Supporting.Information/CFM2025.Table1/HFAldehydes/Heptafluorobutanal/wspectra.dat]

     0.5    7.725219708E-22
     1.5    7.901028524E-22
     2.5    8.089449415E-22
     3.5    8.292127430E-22
     4.5    8.511026879E-22
     5.5    8.748513271E-22
     6.5    9.007461177E-22
     7.5    9.291397693E-22
     8.5    9.604695284E-22
     9.5    9.952833776E-22
    10.5    1.034276004E-21
    11.5    1.078338663E-21
    12.5    1.128628887E-21
    13.5    1.186668434E-21
    14.5    1.254480853E-21
    15.5    1.334782425E-21
    16.5    1.431238148E-21
    17.5    1.548775696E-21
    18.5    1.693881358E-21
    19.5    1.874598777E-21
    20.5    2.099445590E-21
    21.5    2.373507403E-21
    22.5    2.689337410E-21
    23.5    3.014256939E-21
    24.5    3.290211264E-21
    25.5    3.468748521E-21
    26.5    3.554887476E-21
    27.5    3.592525779E-21
    28.5    3.608684759E-21
    29.5    3.598616144E-21
    30.5    3.555154604E-21
    31.5    3.480875157E-21
    32.5    3.381411817E-21
    33.5    3.274133740E-21
    34.5    3.188621171E-21
    35.5    3.145265344E-21
    36.5    3.141174451E-21
    37.5    3.157444468E-21
    38.5    3.181061373E-21
    39.5    3.219583542E-21
    40.5    3.292058526E-21
    41.5    3.413206677E-21
    42.5    3.587411401E-21
    43.5    3.806962888E-21
    44.5    4.052073159E-21
    45.5    4.303705131E-21
    46.5    4.567605296E-21
    47.5    4.879566198E-21
    48.5    5.285016163E-21
    49.5    5.822445533E-21
    50.5    6.519076802E-21
    51.5    7.382843134E-21
    52.5    8.380500343E-21
    53.5    9.420062910E-21
    54.5    1.039632595E-20
    55.5    1.131389752E-20
    56.5    1.234410124E-20
    57.5    1.372851059E-20
    58.5    1.566473785E-20
    59.5    1.824646458E-20
    60.5    2.138115617E-20
    61.5    2.465470683E-20
    62.5    2.731965196E-20
    63.5    2.866520411E-20
    64.5    2.848847453E-20
    65.5    2.709285872E-20
    66.5    2.505626541E-20
    67.5    2.303789850E-20
    68.5    2.151967315E-20
    69.5    2.067948543E-20
    70.5    2.045628499E-20
    71.5    2.062512243E-20
    72.5    2.082248071E-20
    73.5    2.064492277E-20
    74.5    1.993045760E-20
    75.5    1.893701913E-20
    76.5    1.810730604E-20
    77.5    1.775370490E-20
    78.5    1.798503651E-20
    79.5    1.875736881E-20
    80.5    1.989436787E-20
    81.5    2.111574557E-20
    82.5    2.217305400E-20
    83.5    2.296347792E-20
    84.5    2.341127539E-20
    85.5    2.339712738E-20
    86.5    2.300711550E-20
    87.5    2.263723769E-20
    88.5    2.269287386E-20
    89.5    2.332420410E-20
    90.5    2.443112142E-20
    91.5    2.576473988E-20
    92.5    2.698774836E-20
    93.5    2.771694585E-20
    94.5    2.751623054E-20
    95.5    2.602964290E-20
    96.5    2.336520484E-20
    97.5    2.011136221E-20
    98.5    1.689192856E-20
    99.5    1.407306794E-20
   100.5    1.176704458E-20
   101.5    9.941430435E-21
   102.5    8.511979695E-21
   103.5    7.391403245E-21
   104.5    6.506628323E-21
   105.5    5.801326759E-21
   106.5    5.233484208E-21
   107.5    4.772085055E-21
   108.5    4.394222720E-21
   109.5    4.082888947E-21
   110.5    3.825367294E-21
   111.5    3.612089852E-21
   112.5    3.435830010E-21
   113.5    3.291134540E-21
   114.5    3.173926420E-21
   115.5    3.081231658E-21
   116.5    3.010999389E-21
   117.5    2.961996274E-21
   118.5    2.933764794E-21
   119.5    2.926640935E-21
   120.5    2.941828211E-21
   121.5    2.981515502E-21
   122.5    3.048986866E-21
   123.5    3.148556155E-21
   124.5    3.284882219E-21
   125.5    3.460749567E-21
   126.5    3.672350902E-21
   127.5    3.904106385E-21
   128.5    4.133126971E-21
   129.5    4.351851936E-21
   130.5    4.587178655E-21
   131.5    4.888583106E-21
   132.5    5.306028114E-21
   133.5    5.884852410E-21
   134.5    6.671897036E-21
   135.5    7.718479392E-21
   136.5    9.069511343E-21
   137.5    1.072597677E-20
   138.5    1.257378985E-20
   139.5    1.432330521E-20
   140.5    1.558476388E-20
   141.5    1.611977737E-20
   142.5    1.602035806E-20
   143.5    1.555692740E-20
   144.5    1.486624286E-20
   145.5    1.388829141E-20
   146.5    1.257698921E-20
   147.5    1.104252182E-20
   148.5    9.491903253E-21
   149.5    8.101665807E-21
   150.5    6.951809379E-21
   151.5    6.042917477E-21
   152.5    5.339620879E-21
   153.5    4.799966315E-21
   154.5    4.387475298E-21
   155.5    4.073918754E-21
   156.5    3.838656974E-21
   157.5    3.667149604E-21
   158.5    3.549452324E-21
   159.5    3.478669640E-21
   160.5    3.448813756E-21
   161.5    3.451304890E-21
   162.5    3.470741194E-21
   163.5    3.485407734E-21
   164.5    3.479478797E-21
   165.5    3.456853223E-21
   166.5    3.436049732E-21
   167.5    3.434130776E-21
   168.5    3.459910352E-21
   169.5    3.516369708E-21
   170.5    3.604366468E-21
   171.5    3.724602516E-21
   172.5    3.877917532E-21
   173.5    4.064341536E-21
   174.5    4.281770726E-21
   175.5    4.527013794E-21
   176.5    4.801754266E-21
   177.5    5.118156876E-21
   178.5    5.496453790E-21
   179.5    5.959500533E-21
   180.5    6.531985538E-21
   181.5    7.243314675E-21
   182.5    8.130748146E-21
   183.5    9.240859174E-21
   184.5    1.062771279E-20
   185.5    1.234762004E-20
   186.5    1.445801879E-20
   187.5    1.703043581E-20
   188.5    2.014233868E-20
   189.5    2.375709242E-20
   190.5    2.748513723E-20
   191.5    3.046004046E-20
   192.5    3.176631898E-20
   193.5    3.131092521E-20
   194.5    2.999836321E-20
   195.5    2.893031085E-20
   196.5    2.875251784E-20
   197.5    2.956047225E-20
   198.5    3.100185905E-20
   199.5    3.247195844E-20
   200.5    3.347246347E-20
   201.5    3.383249599E-20
   202.5    3.357379254E-20
   203.5    3.270612122E-20
   204.5    3.114094675E-20
   205.5    2.889177320E-20
   206.5    2.634284868E-20
   207.5    2.407489952E-20
   208.5    2.250660447E-20
   209.5    2.178390391E-20
   210.5    2.182177437E-20
   211.5    2.230611498E-20
   212.5    2.270106188E-20
   213.5    2.248798017E-20
   214.5    2.158484488E-20
   215.5    2.039600249E-20
   216.5    1.940619623E-20
   217.5    1.887177698E-20
   218.5    1.878678761E-20
   219.5    1.896206000E-20
   220.5    1.915718689E-20
   221.5    1.924142118E-20
   222.5    1.925271363E-20
   223.5    1.933077424E-20
   224.5    1.967170583E-20
   225.5    2.048609076E-20
   226.5    2.189678726E-20
   227.5    2.382258026E-20
   228.5    2.588469461E-20
   229.5    2.748288673E-20
   230.5    2.823445418E-20
   231.5    2.841163210E-20
   232.5    2.874601638E-20
   233.5    2.991613322E-20
   234.5    3.232736981E-20
   235.5    3.610711444E-20
   236.5    4.101185009E-20
   237.5    4.619157203E-20
   238.5    5.016827795E-20
   239.5    5.154016666E-20
   240.5    4.998379007E-20
   241.5    4.641649190E-20
   242.5    4.229238043E-20
   243.5    3.875899942E-20
   244.5    3.623736454E-20
   245.5    3.454654481E-20
   246.5    3.336030260E-20
   247.5    3.263889837E-20
   248.5    3.260947178E-20
   249.5    3.339947265E-20
   250.5    3.477500008E-20
   251.5    3.614790768E-20
   252.5    3.690114113E-20
   253.5    3.683247556E-20
   254.5    3.609171167E-20
   255.5    3.470243858E-20
   256.5    3.248243461E-20
   257.5    2.949046243E-20
   258.5    2.624885339E-20
   259.5    2.337707626E-20
   260.5    2.122983507E-20
   261.5    1.986578868E-20
   262.5    1.913039165E-20
   263.5    1.870199765E-20
   264.5    1.816740330E-20
   265.5    1.721677137E-20
   266.5    1.583552867E-20
   267.5    1.427147509E-20
   268.5    1.281816205E-20
   269.5    1.165793847E-20
   270.5    1.085613613E-20
   271.5    1.041911204E-20
   272.5    1.033765055E-20
   273.5    1.059634315E-20
   274.5    1.114708910E-20
   275.5    1.184651607E-20
   276.5    1.239911783E-20
   277.5    1.244030490E-20
   278.5    1.181369019E-20
   279.5    1.072214229E-20
   280.5    9.513990286E-21
   281.5    8.427531444E-21
   282.5    7.546367309E-21
   283.5    6.867429602E-21
   284.5    6.360751407E-21
   285.5    5.993707039E-21
   286.5    5.737727109E-21
   287.5    5.571763292E-21
   288.5    5.482421796E-21
   289.5    5.465493050E-21
   290.5    5.530592145E-21
   291.5    5.699499356E-21
   292.5    6.000039197E-21
   293.5    6.463728710E-21
   294.5    7.124385208E-21
   295.5    8.007643995E-21
   296.5    9.098956237E-21
   297.5    1.028494671E-20
   298.5    1.131095506E-20
   299.5    1.186777200E-20
   300.5    1.180948643E-20
   301.5    1.124123089E-20
   302.5    1.039451576E-20
   303.5    9.511094522E-21
   304.5    8.782045387E-21
   305.5    8.311469706E-21
   306.5    8.122800707E-21
   307.5    8.177255100E-21
   308.5    8.373840382E-21
   309.5    8.560146097E-21
   310.5    8.615187924E-21
   311.5    8.559627983E-21
   312.5    8.539553831E-21
   313.5    8.705542536E-21
   314.5    9.135955151E-21
   315.5    9.816083752E-21
   316.5    1.062023471E-20
   317.5    1.132238427E-20
   318.5    1.171628396E-20
   319.5    1.179904701E-20
   320.5    1.179673773E-20
   321.5    1.197307767E-20
   322.5    1.243216641E-20
   323.5    1.302887867E-20
   324.5    1.338470339E-20
   325.5    1.310075711E-20
   326.5    1.210230261E-20
   327.5    1.068979889E-20
   328.5    9.235085208E-21
   329.5    7.960723189E-21
   330.5    6.940275362E-21
   331.5    6.168775170E-21
   332.5    5.614234859E-21
   333.5    5.241876298E-21
   334.5    5.019952849E-21
   335.5    4.913845010E-21
   336.5    4.874697644E-21
   337.5    4.837191999E-21
   338.5    4.742300902E-21
   339.5    4.568298588E-21
   340.5    4.337292729E-21
   341.5    4.097135410E-21
   342.5    3.893517204E-21
   343.5    3.753181465E-21
   344.5    3.686672702E-21
   345.5    3.698215148E-21
   346.5    3.792707024E-21
   347.5    3.978050721E-21
   348.5    4.262447522E-21
   349.5    4.643558659E-21
   350.5    5.084903640E-21
   351.5    5.486824615E-21
   352.5    5.697164082E-21
   353.5    5.610797457E-21
   354.5    5.271593674E-21
   355.5    4.827113968E-21
   356.5    4.406883207E-21
   357.5    4.073202887E-21
   358.5    3.840372952E-21
   359.5    3.703299108E-21
   360.5    3.653660169E-21
   361.5    3.685506205E-21
   362.5    3.794426453E-21
   363.5    3.971157977E-21
   364.5    4.189785464E-21
   365.5    4.399516133E-21
   366.5    4.544239397E-21
   367.5    4.611248386E-21
   368.5    4.646680215E-21
   369.5    4.711231109E-21
   370.5    4.843942772E-21
   371.5    5.069379961E-21
   372.5    5.413066482E-21
   373.5    5.892477095E-21
   374.5    6.489507316E-21
   375.5    7.128383711E-21
   376.5    7.693290529E-21
   377.5    8.086835568E-21
   378.5    8.248348135E-21
   379.5    8.131522505E-21
   380.5    7.736065458E-21
   381.5    7.140783112E-21
   382.5    6.472877082E-21
   383.5    5.849297820E-21
   384.5    5.334114297E-21
   385.5    4.937919907E-21
   386.5    4.644025354E-21
   387.5    4.433408302E-21
   388.5    4.294336383E-21
   389.5    4.219939229E-21
   390.5    4.204992261E-21
   391.5    4.245716990E-21
   392.5    4.340604993E-21
   393.5    4.490899946E-21
   394.5    4.700492949E-21
   395.5    4.974933005E-21
   396.5    5.318811872E-21
   397.5    5.731496766E-21
   398.5    6.205928445E-21
   399.5    6.740911580E-21
   400.5    7.363841745E-21
   401.5    8.136036359E-21
   402.5    9.134529303E-21
   403.5    1.043439349E-20
   404.5    1.209162774E-20
   405.5    1.410008464E-20
   406.5    1.630760452E-20
   407.5    1.835412524E-20
   408.5    1.980465681E-20
   409.5    2.047208852E-20
   410.5    2.050659853E-20
   411.5    2.017703157E-20
   412.5    1.979123984E-20
   413.5    1.971825284E-20
   414.5    2.029815183E-20
   415.5    2.177127242E-20
   416.5    2.428613189E-20
   417.5    2.787299940E-20
   418.5    3.228230249E-20
   419.5    3.670452283E-20
   420.5    3.969440600E-20
   421.5    3.985623770E-20
   422.5    3.700392030E-20
   423.5    3.232397533E-20
   424.5    2.729202664E-20
   425.5    2.280956059E-20
   426.5    1.917118677E-20
   427.5    1.635343309E-20
   428.5    1.422819172E-20
   429.5    1.265776937E-20
   430.5    1.152754888E-20
   431.5    1.075315112E-20
   432.5    1.027838248E-20
   433.5    1.007064677E-20
   434.5    1.011553089E-20
   435.5    1.040929106E-20
   436.5    1.094731624E-20
   437.5    1.171367466E-20
   438.5    1.269433561E-20
   439.5    1.392744300E-20
   440.5    1.552955338E-20
   441.5    1.762214697E-20
   442.5    2.017683131E-20
   443.5    2.282281114E-20
   444.5    2.474836477E-20
   445.5    2.505183910E-20
   446.5    2.351955709E-20
   447.5    2.084827539E-20
   448.5    1.796475566E-20
   449.5    1.544106896E-20
   450.5    1.346364064E-20
   451.5    1.201296771E-20
   452.5    1.099538359E-20
   453.5    1.030401355E-20
   454.5    9.852469751E-21
   455.5    9.589625926E-21
   456.5    9.469408552E-21
   457.5    9.396796094E-21
   458.5    9.227630669E-21
   459.5    8.864813806E-21
   460.5    8.347019988E-21
   461.5    7.796790214E-21
   462.5    7.313248603E-21
   463.5    6.936858556E-21
   464.5    6.669546915E-21
   465.5    6.498788999E-21
   466.5    6.410313028E-21
   467.5    6.392660434E-21
   468.5    6.438177662E-21
   469.5    6.542868615E-21
   470.5    6.706081643E-21
   471.5    6.930367773E-21
   472.5    7.221623312E-21
   473.5    7.589573565E-21
   474.5    8.048654169E-21
   475.5    8.619343103E-21
   476.5    9.329915702E-21
   477.5    1.021826114E-20
   478.5    1.133237144E-20
   479.5    1.272544906E-20
   480.5    1.443608536E-20
   481.5    1.643794041E-20
   482.5    1.855579631E-20
   483.5    2.041612479E-20
   484.5    2.158903745E-20
   485.5    2.192929191E-20
   486.5    2.174646136E-20
   487.5    2.155667316E-20
   488.5    2.176164349E-20
   489.5    2.257690012E-20
   490.5    2.411830093E-20
   491.5    2.649268333E-20
   492.5    2.985294716E-20
   493.5    3.442969009E-20
   494.5    4.054902777E-20
   495.5    4.862560644E-20
   496.5    5.908214756E-20
   497.5    7.208325959E-20
   498.5    8.693357346E-20
   499.5    1.012624906E-19
   500.5    1.110712624E-19
   501.5    1.130195622E-19
   502.5    1.071388829E-19
   503.5    9.624587076E-20
   504.5    8.335583903E-20
   505.5    7.051661911E-20
   506.5    5.898479484E-20
   507.5    4.939173331E-20
   508.5    4.182471984E-20
   509.5    3.605039460E-20
   510.5    3.174116555E-20
   511.5    2.859741051E-20
   512.5    2.638699688E-20
   513.5    2.494739652E-20
   514.5    2.417711860E-20
   515.5    2.402741671E-20
   516.5    2.449780659E-20
   517.5    2.563614623E-20
   518.5    2.754277867E-20
   519.5    3.037638174E-20
   520.5    3.435424426E-20
   521.5    3.972828254E-20
   522.5    4.669968762E-20
   523.5    5.522630842E-20
   524.5    6.471621461E-20
   525.5    7.371041506E-20
   526.5    7.992340358E-20
   527.5    8.124790552E-20
   528.5    7.722331308E-20
   529.5    6.924396731E-20
   530.5    5.951949103E-20
   531.5    5.000374818E-20
   532.5    4.181072062E-20
   533.5    3.525307879E-20
   534.5    3.020206101E-20
   535.5    2.638864921E-20
   536.5    2.354986599E-20
   537.5    2.147540005E-20
   538.5    2.001224255E-20
   539.5    1.905690572E-20
   540.5    1.854665766E-20
   541.5    1.845334134E-20
   542.5    1.878059445E-20
   543.5    1.956452617E-20
   544.5    2.087767847E-20
   545.5    2.283550061E-20
   546.5    2.560229327E-20
   547.5    2.938672509E-20
   548.5    3.439968599E-20
   549.5    4.071344694E-20
   550.5    4.793456219E-20
   551.5    5.473336595E-20
   552.5    5.881465407E-20
   553.5    5.825485636E-20
   554.5    5.333089213E-20
   555.5    4.622833793E-20
   556.5    3.909420495E-20
   557.5    3.302512115E-20
   558.5    2.827928047E-20
   559.5    2.474026426E-20
   560.5    2.219846084E-20
   561.5    2.046311366E-20
   562.5    1.939088127E-20
   563.5    1.888202662E-20
   564.5    1.886763168E-20
   565.5    1.930543261E-20
   566.5    2.019638046E-20
   567.5    2.159448642E-20
   568.5    2.355988239E-20
   569.5    2.606771055E-20
   570.5    2.893341525E-20
   571.5    3.179633634E-20
   572.5    3.421632650E-20
   573.5    3.596852230E-20
   574.5    3.730466912E-20
   575.5    3.874945887E-20
   576.5    4.052781929E-20
   577.5    4.209418052E-20
   578.5    4.228799237E-20
   579.5    4.032335775E-20
   580.5    3.659507827E-20
   581.5    3.218972383E-20
   582.5    2.799716228E-20
   583.5    2.446071009E-20
   584.5    2.171081285E-20
   585.5    1.971641804E-20
   586.5    1.839027890E-20
   587.5    1.764971582E-20
   588.5    1.744288074E-20
   589.5    1.775600377E-20
   590.5    1.861102672E-20
   591.5    2.005295455E-20
   592.5    2.211723991E-20
   593.5    2.476942465E-20
   594.5    2.784422034E-20
   595.5    3.104793213E-20
   596.5    3.399172162E-20
   597.5    3.616508127E-20
   598.5    3.704782290E-20
   599.5    3.645286285E-20
   600.5    3.473129184E-20
   601.5    3.263646329E-20
   602.5    3.089869474E-20
   603.5    2.982106291E-20
   604.5    2.918357098E-20
   605.5    2.844573620E-20
   606.5    2.710584971E-20
   607.5    2.498868540E-20
   608.5    2.232910949E-20
   609.5    1.958633466E-20
   610.5    1.712889364E-20
   611.5    1.510605801E-20
   612.5    1.351269625E-20
   613.5    1.228263483E-20
   614.5    1.134139072E-20
   615.5    1.062538375E-20
   616.5    1.008554250E-20
   617.5    9.685630000E-21
   618.5    9.399501621E-21
   619.5    9.208659442E-21
   620.5    9.100400773E-21
   621.5    9.066526460E-21
   622.5    9.102504626E-21
   623.5    9.206998156E-21
   624.5    9.381697634E-21
   625.5    9.631437806E-21
   626.5    9.964612127E-21
   627.5    1.039393832E-20
   628.5    1.093766944E-20
   629.5    1.162138482E-20
   630.5    1.248050887E-20
   631.5    1.356360711E-20
   632.5    1.493605094E-20
   633.5    1.668216302E-20
   634.5    1.889992116E-20
   635.5    2.167318446E-20
   636.5    2.499287440E-20
   637.5    2.860528639E-20
   638.5    3.187214191E-20
   639.5    3.393530646E-20
   640.5    3.432432803E-20
   641.5    3.340060394E-20
   642.5    3.205625376E-20
   643.5    3.110671336E-20
   644.5    3.102393133E-20
   645.5    3.202688028E-20
   646.5    3.425205842E-20
   647.5    3.786577594E-20
   648.5    4.311075995E-20
   649.5    5.029444243E-20
   650.5    5.968992105E-20
   651.5    7.127073058E-20
   652.5    8.419740045E-20
   653.5    9.628243507E-20
   654.5    1.043689271E-19
   655.5    1.061407257E-19
   656.5    1.016016412E-19
   657.5    9.249941411E-20
   658.5    8.095780355E-20
   659.5    6.889822259E-20
   660.5    5.779085061E-20
   661.5    4.841022200E-20
   662.5    4.090053935E-20
   663.5    3.505341556E-20
   664.5    3.055055128E-20
   665.5    2.708964394E-20
   666.5    2.442544090E-20
   667.5    2.237178252E-20
   668.5    2.079133834E-20
   669.5    1.958398550E-20
   670.5    1.867717247E-20
   671.5    1.801875915E-20
   672.5    1.757198551E-20
   673.5    1.731209372E-20
   674.5    1.722420433E-20
   675.5    1.730213267E-20
   676.5    1.754782421E-20
   677.5    1.797083287E-20
   678.5    1.858643049E-20
   679.5    1.940896128E-20
   680.5    2.043407337E-20
   681.5    2.160506963E-20
   682.5    2.278378244E-20
   683.5    2.379721040E-20
   684.5    2.458769948E-20
   685.5    2.529370962E-20
   686.5    2.613434378E-20
   687.5    2.726929565E-20
   688.5    2.876356660E-20
   689.5    3.060521452E-20
   690.5    3.273868086E-20
   691.5    3.513816860E-20
   692.5    3.788808692E-20
   693.5    4.117131284E-20
   694.5    4.519003578E-20
   695.5    5.012084790E-20
   696.5    5.612039790E-20
   697.5    6.337696632E-20
   698.5    7.222063556E-20
   699.5    8.322487540E-20
   700.5    9.721608646E-20
   701.5    1.152552936E-19
   702.5    1.386542061E-19
   703.5    1.689278608E-19
   704.5    2.074429886E-19
   705.5    2.543858100E-19
   706.5    3.068357840E-19
   707.5    3.570410478E-19
   708.5    3.938541537E-19
   709.5    4.082617968E-19
   710.5    3.984028933E-19
   711.5    3.689036473E-19
   712.5    3.263544044E-19
   713.5    2.777438368E-19
   714.5    2.302059163E-19
   715.5    1.887191203E-19
   716.5    1.549926895E-19
   717.5    1.285473677E-19
   718.5    1.080967848E-19
   719.5    9.231268947E-20
   720.5    8.009091720E-20
   721.5    7.058761398E-20
   722.5    6.318068754E-20
   723.5    5.741902190E-20
   724.5    5.297900952E-20
   725.5    4.963204672E-20
   726.5    4.722184962E-20
   727.5    4.564959123E-20
   728.5    4.486520365E-20
   729.5    4.486380776E-20
   730.5    4.568685784E-20
   731.5    4.742815869E-20
   732.5    5.024536598E-20
   733.5    5.437766651E-20
   734.5    6.016922020E-20
   735.5    6.809323632E-20
   736.5    7.875716572E-20
   737.5    9.283270593E-20
   738.5    1.107809567E-19
   739.5    1.321721360E-19
   740.5    1.545873091E-19
   741.5    1.729620238E-19
   742.5    1.810791560E-19
   743.5    1.754096132E-19
   744.5    1.581414347E-19
   745.5    1.355799414E-19
   746.5    1.135337197E-19
   747.5    9.493288171E-20
   748.5    8.041882824E-20
   749.5    6.960682769E-20
   750.5    6.186643752E-20
   751.5    5.662634551E-20
   752.5    5.342452734E-20
   753.5    5.182978822E-20
   754.5    5.130490200E-20
   755.5    5.116551377E-20
   756.5    5.086301377E-20
   757.5    5.041666034E-20
   758.5    5.039238800E-20
   759.5    5.147072977E-20
   760.5    5.413205442E-20
   761.5    5.850843094E-20
   762.5    6.415745648E-20
   763.5    6.974493750E-20
   764.5    7.323350979E-20
   765.5    7.325326701E-20
   766.5    7.041182074E-20
   767.5    6.647217863E-20
   768.5    6.255113240E-20
   769.5    5.862587394E-20
   770.5    5.437549598E-20
   771.5    5.000644559E-20
   772.5    4.615027813E-20
   773.5    4.333907279E-20
   774.5    4.181581805E-20
   775.5    4.165185227E-20
   776.5    4.289708864E-20
   777.5    4.566898322E-20
   778.5    5.019270704E-20
   779.5    5.680525484E-20
   780.5    6.589829065E-20
   781.5    7.771905769E-20
   782.5    9.191779718E-20
   783.5    1.069039827E-19
   784.5    1.195942488E-19
   785.5    1.262466587E-19
   786.5    1.241578805E-19
   787.5    1.135507046E-19
   788.5    9.790816686E-20
   789.5    8.149045352E-20
   790.5    6.694241701E-20
   791.5    5.509587456E-20
   792.5    4.580014939E-20
   793.5    3.858779428E-20
   794.5    3.298035155E-20
   795.5    2.858328805E-20
   796.5    2.509593396E-20
   797.5    2.229594461E-20
   798.5    2.002027838E-20
   799.5    1.814913102E-20
   800.5    1.659382353E-20
   801.5    1.528806658E-20
   802.5    1.418176340E-20
   803.5    1.323662763E-20
   804.5    1.242307360E-20
   805.5    1.171799375E-20
   806.5    1.110315579E-20
   807.5    1.056403528E-20
   808.5    1.008895678E-20
   809.5    9.668455412E-21
   810.5    9.294797686E-21
   811.5    8.961618264E-21
   812.5    8.663642175E-21
   813.5    8.396470450E-21
   814.5    8.156413343E-21
   815.5    7.940359551E-21
   816.5    7.745672903E-21
   817.5    7.570110178E-21
   818.5    7.411755325E-21
   819.5    7.268966478E-21
   820.5    7.140333069E-21
   821.5    7.024640930E-21
   822.5    6.920843794E-21
   823.5    6.828039938E-21
   824.5    6.745452997E-21
   825.5    6.672416191E-21
   826.5    6.608359372E-21
   827.5    6.552798408E-21
   828.5    6.505326548E-21
   829.5    6.465607473E-21
   830.5    6.433369814E-21
   831.5    6.408402962E-21
   832.5    6.390554051E-21
   833.5    6.379726024E-21
   834.5    6.375876745E-21
   835.5    6.379019131E-21
   836.5    6.389222323E-21
   837.5    6.406613964E-21
   838.5    6.431383659E-21
   839.5    6.463787761E-21
   840.5    6.504155679E-21
   841.5    6.552897928E-21
   842.5    6.610516286E-21
   843.5    6.677616447E-21
   844.5    6.754923727E-21
   845.5    6.843302530E-21
   846.5    6.943780486E-21
   847.5    7.057578435E-21
   848.5    7.186147822E-21
   849.5    7.331217530E-21
   850.5    7.494852849E-21
   851.5    7.679530185E-21
   852.5    7.888232334E-21
   853.5    8.124570880E-21
   854.5    8.392944673E-21
   855.5    8.698746748E-21
   856.5    9.048636901E-21
   857.5    9.450904099E-21
   858.5    9.915953039E-21
   859.5    1.045696392E-20
   860.5    1.109079615E-20
   861.5    1.183923854E-20
   862.5    1.273075474E-20
   863.5    1.380293915E-20
   864.5    1.510598875E-20
   865.5    1.670760669E-20
   866.5    1.869984689E-20
   867.5    2.120834715E-20
   868.5    2.440375541E-20
   869.5    2.851273066E-20
   870.5    3.381867395E-20
   871.5    4.062404595E-20
   872.5    4.911014897E-20
   873.5    5.899946377E-20
   874.5    6.904545625E-20
   875.5    7.687815071E-20
   876.5    8.004049942E-20
   877.5    7.760189125E-20
   878.5    7.056197363E-20
   879.5    6.109508043E-20
   880.5    5.142648281E-20
   881.5    4.293481983E-20
   882.5    3.606255784E-20
   883.5    3.071534047E-20
   884.5    2.661740102E-20
   885.5    2.348566354E-20
   886.5    2.108617597E-20
   887.5    1.924065758E-20
   888.5    1.781759251E-20
   889.5    1.672104319E-20
   890.5    1.588113995E-20
   891.5    1.524690114E-20
   892.5    1.478106538E-20
   893.5    1.445644714E-20
   894.5    1.425339020E-20
   895.5    1.415800000E-20
   896.5    1.416093064E-20
   897.5    1.425657349E-20
   898.5    1.444254682E-20
   899.5    1.471942309E-20
   900.5    1.509065818E-20
   901.5    1.556270966E-20
   902.5    1.614535095E-20
   903.5    1.685220876E-20
   904.5    1.770157558E-20
   905.5    1.871758014E-20
   906.5    1.993184191E-20
   907.5    2.138579659E-20
   908.5    2.313396775E-20
   909.5    2.524858493E-20
   910.5    2.782612080E-20
   911.5    3.099653606E-20
   912.5    3.493622510E-20
   913.5    3.988562880E-20
   914.5    4.617152347E-20
   915.5    5.423010663E-20
   916.5    6.461497610E-20
   917.5    7.794236610E-20
   918.5    9.465808454E-20
   919.5    1.144267390E-19
   920.5    1.350754658E-19
   921.5    1.519685869E-19
   922.5    1.600206327E-19
   923.5    1.582070220E-19
   924.5    1.508196205E-19
   925.5    1.431619630E-19
   926.5    1.373553108E-19
   927.5    1.316862419E-19
   928.5    1.229179818E-19
   929.5    1.098577726E-19
   930.5    9.446434308E-20
   931.5    7.954501648E-20
   932.5    6.674010607E-20
   933.5    5.642538034E-20
   934.5    4.833993584E-20
   935.5    4.204853758E-20
   936.5    3.714067898E-20
   937.5    3.328573285E-20
   938.5    3.023294288E-20
   939.5    2.779627917E-20
   940.5    2.583838200E-20
   941.5    2.425746698E-20
   942.5    2.297755203E-20
   943.5    2.194141330E-20
   944.5    2.110556907E-20
   945.5    2.043671241E-20
   946.5    1.990916407E-20
   947.5    1.950304253E-20
   948.5    1.920294084E-20
   949.5    1.899696532E-20
   950.5    1.887603608E-20
   951.5    1.883338103E-20
   952.5    1.886417651E-20
   953.5    1.896530349E-20
   954.5    1.913520003E-20
   955.5    1.937380005E-20
   956.5    1.968255693E-20
   957.5    2.006455938E-20
   958.5    2.052475664E-20
   959.5    2.107032266E-20
   960.5    2.171120419E-20
   961.5    2.246091446E-20
   962.5    2.333764531E-20
   963.5    2.436574787E-20
   964.5    2.557749428E-20
   965.5    2.701455668E-20
   966.5    2.872728196E-20
   967.5    3.076658287E-20
   968.5    3.315755831E-20
   969.5    3.584204792E-20
   970.5    3.860726691E-20
   971.5    4.110765002E-20
   972.5    4.309741750E-20
   973.5    4.467285213E-20
   974.5    4.617701542E-20
   975.5    4.795748253E-20
   976.5    5.029716044E-20
   977.5    5.343599048E-20
   978.5    5.758944687E-20
   979.5    6.298420311E-20
   980.5    6.990341983E-20
   981.5    7.871635324E-20
   982.5    8.986571235E-20
   983.5    1.037523883E-19
   984.5    1.203923752E-19
   985.5    1.387346096E-19
   986.5    1.560029314E-19
   987.5    1.685034225E-19
   988.5    1.747097216E-19
   989.5    1.772515784E-19
   990.5    1.807006785E-19
   991.5    1.884440329E-19
   992.5    2.017448189E-19
   993.5    2.202475729E-19
   994.5    2.432074715E-19
   995.5    2.712384769E-19
   996.5    3.068679514E-19
   997.5    3.525884493E-19
   998.5    4.076765350E-19
   999.5    4.656690188E-19
  1000.5    5.155895346E-19
  1001.5    5.494384829E-19
  1002.5    5.690907550E-19
  1003.5    5.844948388E-19
  1004.5    6.072509990E-19
  1005.5    6.431760858E-19
  1006.5    6.851014615E-19
  1007.5    7.114924410E-19
  1008.5    6.982586109E-19
  1009.5    6.390100776E-19
  1010.5    5.505231839E-19
  1011.5    4.566170117E-19
  1012.5    3.727743137E-19
  1013.5    3.041685797E-19
  1014.5    2.501705219E-19
  1015.5    2.081949000E-19
  1016.5    1.755236190E-19
  1017.5    1.498921850E-19
  1018.5    1.295654268E-19
  1019.5    1.132556299E-19
  1020.5    1.000159494E-19
  1021.5    8.914897923E-20
  1022.5    8.013735160E-20
  1023.5    7.259349454E-20
  1024.5    6.622389833E-20
  1025.5    6.080379656E-20
  1026.5    5.615916639E-20
  1027.5    5.215384158E-20
  1028.5    4.868020249E-20
  1029.5    4.565238349E-20
  1030.5    4.300126599E-20
  1031.5    4.067075009E-20
  1032.5    3.861495045E-20
  1033.5    3.679606693E-20
  1034.5    3.518275273E-20
  1035.5    3.374885274E-20
  1036.5    3.247241999E-20
  1037.5    3.133494292E-20
  1038.5    3.032073364E-20
  1039.5    2.941644039E-20
  1040.5    2.861065643E-20
  1041.5    2.789360425E-20
  1042.5    2.725687935E-20
  1043.5    2.669324111E-20
  1044.5    2.619644141E-20
  1045.5    2.576108358E-20
  1046.5    2.538250589E-20
  1047.5    2.505668507E-20
  1048.5    2.478015624E-20
  1049.5    2.454994650E-20
  1050.5    2.436351979E-20
  1051.5    2.421873126E-20
  1052.5    2.411378978E-20
  1053.5    2.404722741E-20
  1054.5    2.401787479E-20
  1055.5    2.402484206E-20
  1056.5    2.406750447E-20
  1057.5    2.414549248E-20
  1058.5    2.425868601E-20
  1059.5    2.440721282E-20
  1060.5    2.459145081E-20
  1061.5    2.481203459E-20
  1062.5    2.506986635E-20
  1063.5    2.536613142E-20
  1064.5    2.570231919E-20
  1065.5    2.608024982E-20
  1066.5    2.650210791E-20
  1067.5    2.697048409E-20
  1068.5    2.748842612E-20
  1069.5    2.805950143E-20
  1070.5    2.868787344E-20
  1071.5    2.937839480E-20
  1072.5    3.013672152E-20
  1073.5    3.096945308E-20
  1074.5    3.188430514E-20
  1075.5    3.289032342E-20
  1076.5    3.399815006E-20
  1077.5    3.522035741E-20
  1078.5    3.657186890E-20
  1079.5    3.807049391E-20
  1080.5    3.973761236E-20
  1081.5    4.159905855E-20
  1082.5    4.368627186E-20
  1083.5    4.603780893E-20
  1084.5    4.870134998E-20
  1085.5    5.173638720E-20
  1086.5    5.521786444E-20
  1087.5    5.924115549E-20
  1088.5    6.392894250E-20
  1089.5    6.944080884E-20
  1090.5    7.598672073E-20
  1091.5    8.384605984E-20
  1092.5    9.339444931E-20
  1093.5    1.051410627E-19
  1094.5    1.197785911E-19
  1095.5    1.382440400E-19
  1096.5    1.617740153E-19
  1097.5    1.918956193E-19
  1098.5    2.301882954E-19
  1099.5    2.774517811E-19
  1100.5    3.317822247E-19
  1101.5    3.858883760E-19
  1102.5    4.269832377E-19
  1103.5    4.435997268E-19
  1104.5    4.337513733E-19
  1105.5    4.038261632E-19
  1106.5    3.633706784E-19
  1107.5    3.222683185E-19
  1108.5    2.878990146E-19
  1109.5    2.637327824E-19
  1110.5    2.504805457E-19
  1111.5    2.477188164E-19
  1112.5    2.545905405E-19
  1113.5    2.693642104E-19
  1114.5    2.880745689E-19
  1115.5    3.036378231E-19
  1116.5    3.085879858E-19
  1117.5    3.012574744E-19
  1118.5    2.874561019E-19
  1119.5    2.749677780E-19
  1120.5    2.689286617E-19
  1121.5    2.716877874E-19
  1122.5    2.843795414E-19
  1123.5    3.081399832E-19
  1124.5    3.446999430E-19
  1125.5    3.965037982E-19
  1126.5    4.662112235E-19
  1127.5    5.548954939E-19
  1128.5    6.578584948E-19
  1129.5    7.585824697E-19
  1130.5    8.279257330E-19
  1131.5    8.399654609E-19
  1132.5    7.954878095E-19
  1133.5    7.216444576E-19
  1134.5    6.481148262E-19
  1135.5    5.911931230E-19
  1136.5    5.546309264E-19
  1137.5    5.352991608E-19
  1138.5    5.254867213E-19
  1139.5    5.139283219E-19
  1140.5    4.919436597E-19
  1141.5    4.609931100E-19
  1142.5    4.304431670E-19
  1143.5    4.090121577E-19
  1144.5    4.005322753E-19
  1145.5    4.041263715E-19
  1146.5    4.151805631E-19
  1147.5    4.273655640E-19
  1148.5    4.366550326E-19
  1149.5    4.437622753E-19
  1150.5    4.515688124E-19
  1151.5    4.610148507E-19
  1152.5    4.708342981E-19
  1153.5    4.800721895E-19
  1154.5    4.883729319E-19
  1155.5    4.946363399E-19
  1156.5    4.963454040E-19
  1157.5    4.881209086E-19
  1158.5    4.633947192E-19
  1159.5    4.220968220E-19
  1160.5    3.729442248E-19
  1161.5    3.259697725E-19
  1162.5    2.866766062E-19
  1163.5    2.562796628E-19
  1164.5    2.339452333E-19
  1165.5    2.183280652E-19
  1166.5    2.082186257E-19
  1167.5    2.027249422E-19
  1168.5    2.012830417E-19
  1169.5    2.036266479E-19
  1170.5    2.097631963E-19
  1171.5    2.199694923E-19
  1172.5    2.348059183E-19
  1173.5    2.551346520E-19
  1174.5    2.821016655E-19
  1175.5    3.169993437E-19
  1176.5    3.608940066E-19
  1177.5    4.139176157E-19
  1178.5    4.740850524E-19
  1179.5    5.359059534E-19
  1180.5    5.917164199E-19
  1181.5    6.389406019E-19
  1182.5    6.860395979E-19
  1183.5    7.471837149E-19
  1184.5    8.313534217E-19
  1185.5    9.339638295E-19
  1186.5    1.031558635E-18
  1187.5    1.086107808E-18
  1188.5    1.068359999E-18
  1189.5    9.831764987E-19
  1190.5    8.642207149E-19
  1191.5    7.459642746E-19
  1192.5    6.470488933E-19
  1193.5    5.720408604E-19
  1194.5    5.188841192E-19
  1195.5    4.843369581E-19
  1196.5    4.661003759E-19
  1197.5    4.625453638E-19
  1198.5    4.715114943E-19
  1199.5    4.890147247E-19
  1200.5    5.091680287E-19
  1201.5    5.275395794E-19
  1202.5    5.459285761E-19
  1203.5    5.718504970E-19
  1204.5    6.133795501E-19
  1205.5    6.755037505E-19
  1206.5    7.580847251E-19
  1207.5    8.524363489E-19
  1208.5    9.382436087E-19
  1209.5    9.901635927E-19
  1210.5    9.980352170E-19
  1211.5    9.778758465E-19
  1212.5    9.555776049E-19
  1213.5    9.473308919E-19
  1214.5    9.579033060E-19
  1215.5    9.887938235E-19
  1216.5    1.042903672E-18
  1217.5    1.123035158E-18
  1218.5    1.226141222E-18
  1219.5    1.335782683E-18
  1220.5    1.422844450E-18
  1221.5    1.464055030E-18
  1222.5    1.460294133E-18
  1223.5    1.428713340E-18
  1224.5    1.389201815E-18
  1225.5    1.364270406E-18
  1226.5    1.375681705E-18
  1227.5    1.435492277E-18
  1228.5    1.540335365E-18
  1229.5    1.669424601E-18
  1230.5    1.791576690E-18
  1231.5    1.884964307E-18
  1232.5    1.947193405E-18
  1233.5    1.983247652E-18
  1234.5    1.999968724E-18
  1235.5    2.010459725E-18
  1236.5    2.024909011E-18
  1237.5    2.035788578E-18
  1238.5    2.023122721E-18
  1239.5    1.976267986E-18
  1240.5    1.901427560E-18
  1241.5    1.813984462E-18
  1242.5    1.735830802E-18
  1243.5    1.692709566E-18
  1244.5    1.702084925E-18
  1245.5    1.761162198E-18
  1246.5    1.842717411E-18
  1247.5    1.902674125E-18
  1248.5    1.902864537E-18
  1249.5    1.835460509E-18
  1250.5    1.722895056E-18
  1251.5    1.590378367E-18
  1252.5    1.448612530E-18
  1253.5    1.304945641E-18
  1254.5    1.173932092E-18
  1255.5    1.070164080E-18
  1256.5    9.973213806E-19
  1257.5    9.443008565E-19
  1258.5    8.894871630E-19
  1259.5    8.150247170E-19
  1260.5    7.212260657E-19
  1261.5    6.224741242E-19
  1262.5    5.321807792E-19
  1263.5    4.561210336E-19
  1264.5    3.944463487E-19
  1265.5    3.450379196E-19
  1266.5    3.054039938E-19
  1267.5    2.733769155E-19
  1268.5    2.472546887E-19
  1269.5    2.257528723E-19
  1270.5    2.079152872E-19
  1271.5    1.930319534E-19
  1272.5    1.805752336E-19
  1273.5    1.701533175E-19
  1274.5    1.614774708E-19
  1275.5    1.543396344E-19
  1276.5    1.485978037E-19
  1277.5    1.441675050E-19
  1278.5    1.410184455E-19
  1279.5    1.391760802E-19
  1280.5    1.387284444E-19
  1281.5    1.398391511E-19
  1282.5    1.427677945E-19
  1283.5    1.478985191E-19
  1284.5    1.557743396E-19
  1285.5    1.671237299E-19
  1286.5    1.828342919E-19
  1287.5    2.037509817E-19
  1288.5    2.300356416E-19
  1289.5    2.597590296E-19
  1290.5    2.871079301E-19
  1291.5    3.029304820E-19
  1292.5    3.008237596E-19
  1293.5    2.835916366E-19
  1294.5    2.605060441E-19
  1295.5    2.397296692E-19
  1296.5    2.253282268E-19
  1297.5    2.185227320E-19
  1298.5    2.194711633E-19
  1299.5    2.282604481E-19
  1300.5    2.452401557E-19
  1301.5    2.709951404E-19
  1302.5    3.061773781E-19
  1303.5    3.513986103E-19
  1304.5    4.071350469E-19
  1305.5    4.725722653E-19
  1306.5    5.421341937E-19
  1307.5    6.023453865E-19
  1308.5    6.346626197E-19
  1309.5    6.249112834E-19
  1310.5    5.734828373E-19
  1311.5    4.967033771E-19
  1312.5    4.152576994E-19
  1313.5    3.425517552E-19
  1314.5    2.831186370E-19
  1315.5    2.364323493E-19
  1316.5    2.002425615E-19
  1317.5    1.721758917E-19
  1318.5    1.502553342E-19
  1319.5    1.329687279E-19
  1320.5    1.191973208E-19
  1321.5    1.081221610E-19
  1322.5    9.914378359E-20
  1323.5    9.182136609E-20
  1324.5    8.582885413E-20
  1325.5    8.092397847E-20
  1326.5    7.692657927E-20
  1327.5    7.370354680E-20
  1328.5    7.115847841E-20
  1329.5    6.922472322E-20
  1330.5    6.786079851E-20
  1331.5    6.704709738E-20
  1332.5    6.678203822E-20
  1333.5    6.707377628E-20
  1334.5    6.792062973E-20
  1335.5    6.927605712E-20
  1336.5    7.102284733E-20
  1337.5    7.303307515E-20
  1338.5    7.533150759E-20
  1339.5    7.817285165E-20
  1340.5    8.192465203E-20
  1341.5    8.695014598E-20
  1342.5    9.361431592E-20
  1343.5    1.023518775E-19
  1344.5    1.137364157E-19
  1345.5    1.285328458E-19
  1346.5    1.477096510E-19
  1347.5    1.723306243E-19
  1348.5    2.031382479E-19
  1349.5    2.395751566E-19
  1350.5    2.784409662E-19
  1351.5    3.139231678E-19
  1352.5    3.409690498E-19
  1353.5    3.583274290E-19
  1354.5    3.657745935E-19
  1355.5    3.613339493E-19
  1356.5    3.451917264E-19
  1357.5    3.234008901E-19
  1358.5    3.044557961E-19
  1359.5    2.938858414E-19
  1360.5    2.922978529E-19
  1361.5    2.958534259E-19
  1362.5    2.985478530E-19
  1363.5    2.970500978E-19
  1364.5    2.939941845E-19
  1365.5    2.950007449E-19
  1366.5    3.035183996E-19
  1367.5    3.185045024E-19
  1368.5    3.353349240E-19
  1369.5    3.498100963E-19
  1370.5    3.618911524E-19
  1371.5    3.731742006E-19
  1372.5    3.813298487E-19
  1373.5    3.808074199E-19
  1374.5    3.693164301E-19
  1375.5    3.495248150E-19
  1376.5    3.246099405E-19
  1377.5    2.963952716E-19
  1378.5    2.660722159E-19
  1379.5    2.343067045E-19
  1380.5    2.022621651E-19
  1381.5    1.722131980E-19
  1382.5    1.461746126E-19
  1383.5    1.248514739E-19
  1384.5    1.079183481E-19
  1385.5    9.465153775E-20
  1386.5    8.430888328E-20
  1387.5    7.625570204E-20
  1388.5    6.997235313E-20
  1389.5    6.505570553E-20
  1390.5    6.126475051E-20
  1391.5    5.854386691E-20
  1392.5    5.695462852E-20
  1393.5    5.657724476E-20
  1394.5    5.741558605E-20
  1395.5    5.922974568E-20
  1396.5    6.126384583E-20
  1397.5    6.214508123E-20
  1398.5    6.054199053E-20
  1399.5    5.633022971E-20
  1400.5    5.068507837E-20
  1401.5    4.495081054E-20
  1402.5    3.987614674E-20
  1403.5    3.565923506E-20
  1404.5    3.223124346E-20
  1405.5    2.944672536E-20
  1406.5    2.716370499E-20
  1407.5    2.526649306E-20
  1408.5    2.366681366E-20
  1409.5    2.229884639E-20
  1410.5    2.111370250E-20
  1411.5    2.007486731E-20
  1412.5    1.915478904E-20
  1413.5    1.833242067E-20
  1414.5    1.759147141E-20
  1415.5    1.691916439E-20
  1416.5    1.630534926E-20
  1417.5    1.574186292E-20
  1418.5    1.522206433E-20
  1419.5    1.474049206E-20
  1420.5    1.429260954E-20
  1421.5    1.387461323E-20
  1422.5    1.348328663E-20
  1423.5    1.311588802E-20
  1424.5    1.277006317E-20
  1425.5    1.244377686E-20
  1426.5    1.213525865E-20
  1427.5    1.184295947E-20
  1428.5    1.156551677E-20
  1429.5    1.130172604E-20
  1430.5    1.105051764E-20
  1431.5    1.081093764E-20
  1432.5    1.058213191E-20
  1433.5    1.036333289E-20
  1434.5    1.015384841E-20
  1435.5    9.953052265E-21
  1436.5    9.760376258E-21
  1437.5    9.575303342E-21
  1438.5    9.397361766E-21
  1439.5    9.226120037E-21
  1440.5    9.061182551E-21
  1441.5    8.902185799E-21
  1442.5    8.748795061E-21
  1443.5    8.600701512E-21
  1444.5    8.457619676E-21
  1445.5    8.319285190E-21
  1446.5    8.185452820E-21
  1447.5    8.055894710E-21
  1448.5    7.930398819E-21
  1449.5    7.808767528E-21
  1450.5    7.690816404E-21
  1451.5    7.576373078E-21
  1452.5    7.465276255E-21
  1453.5    7.357374804E-21
  1454.5    7.252526957E-21
  1455.5    7.150599569E-21
  1456.5    7.051467455E-21
  1457.5    6.955012793E-21
  1458.5    6.861124572E-21
  1459.5    6.769698095E-21
  1460.5    6.680634527E-21
  1461.5    6.593840480E-21
  1462.5    6.509227630E-21
  1463.5    6.426712374E-21
  1464.5    6.346215512E-21
  1465.5    6.267661950E-21
  1466.5    6.190980432E-21
  1467.5    6.116103295E-21
  1468.5    6.042966239E-21
  1469.5    5.971508114E-21
  1470.5    5.901670726E-21
  1471.5    5.833398658E-21
  1472.5    5.766639101E-21
  1473.5    5.701341698E-21
  1474.5    5.637458403E-21
  1475.5    5.574943347E-21
  1476.5    5.513752708E-21
  1477.5    5.453844603E-21
  1478.5    5.395178974E-21
  1479.5    5.337717493E-21
  1480.5    5.281423460E-21
  1481.5    5.226261723E-21
  1482.5    5.172198592E-21
  1483.5    5.119201763E-21
  1484.5    5.067240245E-21
  1485.5    5.016284294E-21
  1486.5    4.966305348E-21
  1487.5    4.917275972E-21
  1488.5    4.869169794E-21
  1489.5    4.821961462E-21
  1490.5    4.775626586E-21
  1491.5    4.730141700E-21
  1492.5    4.685484209E-21
  1493.5    4.641632357E-21
  1494.5    4.598565181E-21
  1495.5    4.556262478E-21
  1496.5    4.514704771E-21
  1497.5    4.473873272E-21
  1498.5    4.433749856E-21
  1499.5    4.394317027E-21
  1500.5    4.355557897E-21
  1501.5    4.317456151E-21
  1502.5    4.279996031E-21
  1503.5    4.243162305E-21
  1504.5    4.206940249E-21
  1505.5    4.171315627E-21
  1506.5    4.136274664E-21
  1507.5    4.101804037E-21
  1508.5    4.067890847E-21
  1509.5    4.034522609E-21
  1510.5    4.001687232E-21
  1511.5    3.969373004E-21
  1512.5    3.937568577E-21
  1513.5    3.906262954E-21
  1514.5    3.875445474E-21
  1515.5    3.845105801E-21
  1516.5    3.815233911E-21
  1517.5    3.785820077E-21
  1518.5    3.756854865E-21
  1519.5    3.728329117E-21
  1520.5    3.700233943E-21
  1521.5    3.672560713E-21
  1522.5    3.645301043E-21
  1523.5    3.618446793E-21
  1524.5    3.591990053E-21
  1525.5    3.565923137E-21
  1526.5    3.540238574E-21
  1527.5    3.514929104E-21
  1528.5    3.489987666E-21
  1529.5    3.465407396E-21
  1530.5    3.441181615E-21
  1531.5    3.417303829E-21
  1532.5    3.393767718E-21
  1533.5    3.370567133E-21
  1534.5    3.347696091E-21
  1535.5    3.325148765E-21
  1536.5    3.302919485E-21
  1537.5    3.281002729E-21
  1538.5    3.259393122E-21
  1539.5    3.238085427E-21
  1540.5    3.217074543E-21
  1541.5    3.196355502E-21
  1542.5    3.175923464E-21
  1543.5    3.155773713E-21
  1544.5    3.135901651E-21
  1545.5    3.116302799E-21
  1546.5    3.096972791E-21
  1547.5    3.077907372E-21
  1548.5    3.059102391E-21
  1549.5    3.040553805E-21
  1550.5    3.022257668E-21
  1551.5    3.004210135E-21
  1552.5    2.986407455E-21
  1553.5    2.968845971E-21
  1554.5    2.951522114E-21
  1555.5    2.934432405E-21
  1556.5    2.917573451E-21
  1557.5    2.900941940E-21
  1558.5    2.884534643E-21
  1559.5    2.868348409E-21
  1560.5    2.852380164E-21
  1561.5    2.836626910E-21
  1562.5    2.821085722E-21
  1563.5    2.805753745E-21
  1564.5    2.790628195E-21
  1565.5    2.775706356E-21
  1566.5    2.760985577E-21
  1567.5    2.746463272E-21
  1568.5    2.732136920E-21
  1569.5    2.718004060E-21
  1570.5    2.704062292E-21
  1571.5    2.690309274E-21
  1572.5    2.676742723E-21
  1573.5    2.663360411E-21
  1574.5    2.650160168E-21
  1575.5    2.637139874E-21
  1576.5    2.624297466E-21
  1577.5    2.611630928E-21
  1578.5    2.599138300E-21
  1579.5    2.586817668E-21
  1580.5    2.574667168E-21
  1581.5    2.562684983E-21
  1582.5    2.550869345E-21
  1583.5    2.539218529E-21
  1584.5    2.527730857E-21
  1585.5    2.516404696E-21
  1586.5    2.505238454E-21
  1587.5    2.494230584E-21
  1588.5    2.483379581E-21
  1589.5    2.472683979E-21
  1590.5    2.462142357E-21
  1591.5    2.451753329E-21
  1592.5    2.441515552E-21
  1593.5    2.431427722E-21
  1594.5    2.421488570E-21
  1595.5    2.411696869E-21
  1596.5    2.402051425E-21
  1597.5    2.392551085E-21
  1598.5    2.383194729E-21
  1599.5    2.373981274E-21
  1600.5    2.364909673E-21
  1601.5    2.355978913E-21
  1602.5    2.347188016E-21
  1603.5    2.338536038E-21
  1604.5    2.330022070E-21
  1605.5    2.321645236E-21
  1606.5    2.313404692E-21
  1607.5    2.305299629E-21
  1608.5    2.297329269E-21
  1609.5    2.289492868E-21
  1610.5    2.281789714E-21
  1611.5    2.274219126E-21
  1612.5    2.266780456E-21
  1613.5    2.259473088E-21
  1614.5    2.252296436E-21
  1615.5    2.245249947E-21
  1616.5    2.238333098E-21
  1617.5    2.231545399E-21
  1618.5    2.224886390E-21
  1619.5    2.218355642E-21
  1620.5    2.211952756E-21
  1621.5    2.205677368E-21
  1622.5    2.199529141E-21
  1623.5    2.193507770E-21
  1624.5    2.187612983E-21
  1625.5    2.181844537E-21
  1626.5    2.176202220E-21
  1627.5    2.170685855E-21
  1628.5    2.165295291E-21
  1629.5    2.160030413E-21
  1630.5    2.154891135E-21
  1631.5    2.149877404E-21
  1632.5    2.144989200E-21
  1633.5    2.140226533E-21
  1634.5    2.135589447E-21
  1635.5    2.131078019E-21
  1636.5    2.126692359E-21
  1637.5    2.122432608E-21
  1638.5    2.118298944E-21
  1639.5    2.114291577E-21
  1640.5    2.110410751E-21
  1641.5    2.106656747E-21
  1642.5    2.103029879E-21
  1643.5    2.099530496E-21
  1644.5    2.096158986E-21
  1645.5    2.092915772E-21
  1646.5    2.089801312E-21
  1647.5    2.086816104E-21
  1648.5    2.083960684E-21
  1649.5    2.081235625E-21
  1650.5    2.078641542E-21
  1651.5    2.076179088E-21
  1652.5    2.073848957E-21
  1653.5    2.071651884E-21
  1654.5    2.069588648E-21
  1655.5    2.067660070E-21
  1656.5    2.065867013E-21
  1657.5    2.064210387E-21
  1658.5    2.062691146E-21
  1659.5    2.061310293E-21
  1660.5    2.060068874E-21
  1661.5    2.058967988E-21
  1662.5    2.058008781E-21
  1663.5    2.057192450E-21
  1664.5    2.056520244E-21
  1665.5    2.055993465E-21
  1666.5    2.055613470E-21
  1667.5    2.055381669E-21
  1668.5    2.055299531E-21
  1669.5    2.055368584E-21
  1670.5    2.055590413E-21
  1671.5    2.055966667E-21
  1672.5    2.056499057E-21
  1673.5    2.057189357E-21
  1674.5    2.058039410E-21
  1675.5    2.059051126E-21
  1676.5    2.060226482E-21
  1677.5    2.061567532E-21
  1678.5    2.063076400E-21
  1679.5    2.064755288E-21
  1680.5    2.066606475E-21
  1681.5    2.068632321E-21
  1682.5    2.070835269E-21
  1683.5    2.073217846E-21
  1684.5    2.075782670E-21
  1685.5    2.078532445E-21
  1686.5    2.081469973E-21
  1687.5    2.084598148E-21
  1688.5    2.087919967E-21
  1689.5    2.091438527E-21
  1690.5    2.095157031E-21
  1691.5    2.099078792E-21
  1692.5    2.103207235E-21
  1693.5    2.107545902E-21
  1694.5    2.112098454E-21
  1695.5    2.116868677E-21
  1696.5    2.121860487E-21
  1697.5    2.127077930E-21
  1698.5    2.132525192E-21
  1699.5    2.138206600E-21
  1700.5    2.144126628E-21
  1701.5    2.150289903E-21
  1702.5    2.156701210E-21
  1703.5    2.163365498E-21
  1704.5    2.170287884E-21
  1705.5    2.177473661E-21
  1706.5    2.184928306E-21
  1707.5    2.192657482E-21
  1708.5    2.200667051E-21
  1709.5    2.208963076E-21
  1710.5    2.217551833E-21
  1711.5    2.226439815E-21
  1712.5    2.235633745E-21
  1713.5    2.245140581E-21
  1714.5    2.254967527E-21
  1715.5    2.265122044E-21
  1716.5    2.275611856E-21
  1717.5    2.286444966E-21
  1718.5    2.297629663E-21
  1719.5    2.309174537E-21
  1720.5    2.321088488E-21
  1721.5    2.333380742E-21
  1722.5    2.346060861E-21
  1723.5    2.359138762E-21
  1724.5    2.372624728E-21
  1725.5    2.386529424E-21
  1726.5    2.400863917E-21
  1727.5    2.415639690E-21
  1728.5    2.430868659E-21
  1729.5    2.446563198E-21
  1730.5    2.462736153E-21
  1731.5    2.479400867E-21
  1732.5    2.496571200E-21
  1733.5    2.514261557E-21
  1734.5    2.532486905E-21
  1735.5    2.551262809E-21
  1736.5    2.570605451E-21
  1737.5    2.590531666E-21
  1738.5    2.611058967E-21
  1739.5    2.632205581E-21
  1740.5    2.653990486E-21
  1741.5    2.676433439E-21
  1742.5    2.699555024E-21
  1743.5    2.723376686E-21
  1744.5    2.747920778E-21
  1745.5    2.773210603E-21
  1746.5    2.799270467E-21
  1747.5    2.826125726E-21
  1748.5    2.853802843E-21
  1749.5    2.882329444E-21
  1750.5    2.911734380E-21
  1751.5    2.942047792E-21
  1752.5    2.973301180E-21
  1753.5    3.005527477E-21
  1754.5    3.038761125E-21
  1755.5    3.073038161E-21
  1756.5    3.108396303E-21
  1757.5    3.144875047E-21
  1758.5    3.182515765E-21
  1759.5    3.221361814E-21
  1760.5    3.261458648E-21
  1761.5    3.302853944E-21
  1762.5    3.345597730E-21
  1763.5    3.389742527E-21
  1764.5    3.435343495E-21
  1765.5    3.482458596E-21
  1766.5    3.531148766E-21
  1767.5    3.581478095E-21
  1768.5    3.633514031E-21
  1769.5    3.687327586E-21
  1770.5    3.742993564E-21
  1771.5    3.800590813E-21
  1772.5    3.860202478E-21
  1773.5    3.921916293E-21
  1774.5    3.985824885E-21
  1775.5    4.052026099E-21
  1776.5    4.120623363E-21
  1777.5    4.191726064E-21
  1778.5    4.265449972E-21
  1779.5    4.341917683E-21
  1780.5    4.421259115E-21
  1781.5    4.503612029E-21
  1782.5    4.589122610E-21
  1783.5    4.677946087E-21
  1784.5    4.770247412E-21
  1785.5    4.866202002E-21
  1786.5    4.965996539E-21
  1787.5    5.069829850E-21
  1788.5    5.177913866E-21
  1789.5    5.290474670E-21
  1790.5    5.407753645E-21
  1791.5    5.530008727E-21
  1792.5    5.657515789E-21
  1793.5    5.790570154E-21
  1794.5    5.929488260E-21
  1795.5    6.074609494E-21
  1796.5    6.226298217E-21
  1797.5    6.384945998E-21
  1798.5    6.550974083E-21
  1799.5    6.724836130E-21
  1800.5    6.907021244E-21
  1801.5    7.098057350E-21
  1802.5    7.298514936E-21
  1803.5    7.509011235E-21
  1804.5    7.730214888E-21
  1805.5    7.962851160E-21
  1806.5    8.207707775E-21
  1807.5    8.465641478E-21
  1808.5    8.737585401E-21
  1809.5    9.024557367E-21
  1810.5    9.327669263E-21
  1811.5    9.648137641E-21
  1812.5    9.987295744E-21
  1813.5    1.034660716E-20
  1814.5    1.072768137E-20
  1815.5    1.113229154E-20
  1816.5    1.156239481E-20
  1817.5    1.202015564E-20
  1818.5    1.250797265E-20
  1819.5    1.302850960E-20
  1820.5    1.358473120E-20
  1821.5    1.417994476E-20
  1822.5    1.481784860E-20
  1823.5    1.550258865E-20
  1824.5    1.623882483E-20
  1825.5    1.703180910E-20
  1826.5    1.788747763E-20
  1827.5    1.881256015E-20
  1828.5    1.981471002E-20
  1829.5    2.090265984E-20
  1830.5    2.208640826E-20
  1831.5    2.337744536E-20
  1832.5    2.478902611E-20
  1833.5    2.633650348E-20
  1834.5    2.803773683E-20
  1835.5    2.991359531E-20
  1836.5    3.198858204E-20
  1837.5    3.429161323E-20
  1838.5    3.685699702E-20
  1839.5    3.972567208E-20
  1840.5    4.294678656E-20
  1841.5    4.657972692E-20
  1842.5    5.069674620E-20
  1843.5    5.538639874E-20
  1844.5    6.075806965E-20
  1845.5    6.694800499E-20
  1846.5    7.412741886E-20
  1847.5    8.251350294E-20
  1848.5    9.238452909E-20
  1849.5    1.041007710E-19
  1850.5    1.181337494E-19
  1851.5    1.351074098E-19
  1852.5    1.558563249E-19
  1853.5    1.815077460E-19
  1854.5    2.135955292E-19
  1855.5    2.542118915E-19
  1856.5    3.061893306E-19
  1857.5    3.732572675E-19
  1858.5    4.599814997E-19
  1859.5    5.709683988E-19
  1860.5    7.082531554E-19
  1861.5    8.656178034E-19
  1862.5    1.021330599E-18
  1863.5    1.138117055E-18
  1864.5    1.179332836E-18
  1865.5    1.131064221E-18
  1866.5    1.010483773E-18
  1867.5    8.547202837E-19
  1868.5    6.992136920E-19
  1869.5    5.640200356E-19
  1870.5    4.547318896E-19
  1871.5    3.692657925E-19
  1872.5    3.031128270E-19
  1873.5    2.518042642E-19
  1874.5    2.116825176E-19
  1875.5    1.799651456E-19
  1876.5    1.545945927E-19
  1877.5    1.340611843E-19
  1878.5    1.172547221E-19
  1879.5    1.033527990E-19
  1880.5    9.174025032E-20
  1881.5    8.195196645E-20
  1882.5    7.363240820E-20
  1883.5    6.650683876E-20
  1884.5    6.036073406E-20
  1885.5    5.502491370E-20
  1886.5    5.036469718E-20
  1887.5    4.627191577E-20
  1888.5    4.265896853E-20
  1889.5    3.945435597E-20
  1890.5    3.659929188E-20
  1891.5    3.404510984E-20
  1892.5    3.175126051E-20
  1893.5    2.968375252E-20
  1894.5    2.781392900E-20
  1895.5    2.611750043E-20
  1896.5    2.457377459E-20
  1897.5    2.316503943E-20
  1898.5    2.187606529E-20
  1899.5    2.069370090E-20
  1900.5    1.960654375E-20
  1901.5    1.860466955E-20
  1902.5    1.767940903E-20
  1903.5    1.682316298E-20
  1904.5    1.602924818E-20
  1905.5    1.529176853E-20
  1906.5    1.460550671E-20
  1907.5    1.396583285E-20
  1908.5    1.336862715E-20
  1909.5    1.281021409E-20
  1910.5    1.228730633E-20
  1911.5    1.179695666E-20
  1912.5    1.133651672E-20
  1913.5    1.090360148E-20
  1914.5    1.049605847E-20
  1915.5    1.011194117E-20
  1916.5    9.749485872E-21
  1917.5    9.407091474E-21
  1918.5    9.083301865E-21
  1919.5    8.776790480E-21
  1920.5    8.486346735E-21
  1921.5    8.210864091E-21
  1922.5    7.949329522E-21
  1923.5    7.700814205E-21
  1924.5    7.464465273E-21
  1925.5    7.239498493E-21
  1926.5    7.025191752E-21
  1927.5    6.820879251E-21
  1928.5    6.625946328E-21
  1929.5    6.439824818E-21
  1930.5    6.261988903E-21
  1931.5    6.091951386E-21
  1932.5    5.929260335E-21
  1933.5    5.773496073E-21
  1934.5    5.624268456E-21
  1935.5    5.481214414E-21
  1936.5    5.343995732E-21
  1937.5    5.212297037E-21
  1938.5    5.085823973E-21
  1939.5    4.964301545E-21
  1940.5    4.847472613E-21
  1941.5    4.735096514E-21
  1942.5    4.626947822E-21
  1943.5    4.522815195E-21
  1944.5    4.422500343E-21
  1945.5    4.325817065E-21
  1946.5    4.232590381E-21
  1947.5    4.142655729E-21
  1948.5    4.055858230E-21
  1949.5    3.972052013E-21
  1950.5    3.891099592E-21
  1951.5    3.812871300E-21
  1952.5    3.737244754E-21
  1953.5    3.664104375E-21
  1954.5    3.593340939E-21
  1955.5    3.524851161E-21
  1956.5    3.458537311E-21
  1957.5    3.394306861E-21
  1958.5    3.332072157E-21
  1959.5    3.271750114E-21
  1960.5    3.213261929E-21
  1961.5    3.156532827E-21
  1962.5    3.101491808E-21
  1963.5    3.048071428E-21
  1964.5    2.996207582E-21
  1965.5    2.945839310E-21
  1966.5    2.896908614E-21
  1967.5    2.849360287E-21
  1968.5    2.803141752E-21
  1969.5    2.758202913E-21
  1970.5    2.714496019E-21
  1971.5    2.671975530E-21
  1972.5    2.630597995E-21
  1973.5    2.590321943E-21
  1974.5    2.551107769E-21
  1975.5    2.512917641E-21
  1976.5    2.475715398E-21
  1977.5    2.439466469E-21
  1978.5    2.404137787E-21
  1979.5    2.369697710E-21
  1980.5    2.336115949E-21
  1981.5    2.303363502E-21
  1982.5    2.271412583E-21
  1983.5    2.240236567E-21
  1984.5    2.209809927E-21
  1985.5    2.180108186E-21
  1986.5    2.151107861E-21
  1987.5    2.122786416E-21
  1988.5    2.095122217E-21
  1989.5    2.068094490E-21
  1990.5    2.041683278E-21
  1991.5    2.015869406E-21
  1992.5    1.990634439E-21
  1993.5    1.965960654E-21
  1994.5    1.941831005E-21
  1995.5    1.918229089E-21
  1996.5    1.895139124E-21
  1997.5    1.872545913E-21
  1998.5    1.850434824E-21
  1999.5    1.828791763E-21
  2000.5    1.807603150E-21
  2001.5    1.786855897E-21
  2002.5    1.766537388E-21
  2003.5    1.746635457E-21
  2004.5    1.727138367E-21
  2005.5    1.708034799E-21
  2006.5    1.689313825E-21
  2007.5    1.670964899E-21
  2008.5    1.652977839E-21
  2009.5    1.635342810E-21
  2010.5    1.618050312E-21
  2011.5    1.601091166E-21
  2012.5    1.584456501E-21
  2013.5    1.568137741E-21
  2014.5    1.552126595E-21
  2015.5    1.536415043E-21
  2016.5    1.520995329E-21
  2017.5    1.505859946E-21
  2018.5    1.491001632E-21
  2019.5    1.476413355E-21
  2020.5    1.462088307E-21
  2021.5    1.448019898E-21
  2022.5    1.434201742E-21
  2023.5    1.420627653E-21
  2024.5    1.407291638E-21
  2025.5    1.394187888E-21
  2026.5    1.381310773E-21
  2027.5    1.368654832E-21
  2028.5    1.356214771E-21
  2029.5    1.343985456E-21
  2030.5    1.331961905E-21
  2031.5    1.320139284E-21
  2032.5    1.308512904E-21
  2033.5    1.297078210E-21
  2034.5    1.285830784E-21
  2035.5    1.274766333E-21
  2036.5    1.263880689E-21
  2037.5    1.253169804E-21
  2038.5    1.242629745E-21
  2039.5    1.232256690E-21
  2040.5    1.222046926E-21
  2041.5    1.211996843E-21
  2042.5    1.202102932E-21
  2043.5    1.192361781E-21
  2044.5    1.182770072E-21
  2045.5    1.173324578E-21
  2046.5    1.164022161E-21
  2047.5    1.154859765E-21
  2048.5    1.145834421E-21
  2049.5    1.136943235E-21
  2050.5    1.128183393E-21
  2051.5    1.119552155E-21
  2052.5    1.111046852E-21
  2053.5    1.102664886E-21
  2054.5    1.094403728E-21
  2055.5    1.086260913E-21
  2056.5    1.078234039E-21
  2057.5    1.070320768E-21
  2058.5    1.062518820E-21
  2059.5    1.054825973E-21
  2060.5    1.047240062E-21
  2061.5    1.039758975E-21
  2062.5    1.032380656E-21
  2063.5    1.025103096E-21
  2064.5    1.017924338E-21
  2065.5    1.010842474E-21
  2066.5    1.003855641E-21
  2067.5    9.969620225E-22
  2068.5    9.901598458E-22
  2069.5    9.834473809E-22
  2070.5    9.768229397E-22
  2071.5    9.702848742E-22
  2072.5    9.638315756E-22
  2073.5    9.574614734E-22
  2074.5    9.511730340E-22
  2075.5    9.449647597E-22
  2076.5    9.388351879E-22
  2077.5    9.327828900E-22
  2078.5    9.268064702E-22
  2079.5    9.209045649E-22
  2080.5    9.150758419E-22
  2081.5    9.093189993E-22
  2082.5    9.036327644E-22
  2083.5    8.980158938E-22
  2084.5    8.924671715E-22
  2085.5    8.869854091E-22
  2086.5    8.815694445E-22
  2087.5    8.762181413E-22
  2088.5    8.709303883E-22
  2089.5    8.657050986E-22
  2090.5    8.605412091E-22
  2091.5    8.554376799E-22
  2092.5    8.503934935E-22
  2093.5    8.454076545E-22
  2094.5    8.404791887E-22
  2095.5    8.356071429E-22
  2096.5    8.307905841E-22
  2097.5    8.260285991E-22
  2098.5    8.213202938E-22
  2099.5    8.166647932E-22
  2100.5    8.120612403E-22
  2101.5    8.075087961E-22
  2102.5    8.030066389E-22
  2103.5    7.985539641E-22
  2104.5    7.941499835E-22
  2105.5    7.897939252E-22
  2106.5    7.854850327E-22
  2107.5    7.812225652E-22
  2108.5    7.770057968E-22
  2109.5    7.728340159E-22
  2110.5    7.687065257E-22
  2111.5    7.646226428E-22
  2112.5    7.605816976E-22
  2113.5    7.565830337E-22
  2114.5    7.526260078E-22
  2115.5    7.487099889E-22
  2116.5    7.448343587E-22
  2117.5    7.409985107E-22
  2118.5    7.372018501E-22
  2119.5    7.334437938E-22
  2120.5    7.297237698E-22
  2121.5    7.260412170E-22
  2122.5    7.223955852E-22
  2123.5    7.187863343E-22
  2124.5    7.152129347E-22
  2125.5    7.116748669E-22
  2126.5    7.081716207E-22
  2127.5    7.047026958E-22
  2128.5    7.012676012E-22
  2129.5    6.978658549E-22
  2130.5    6.944969837E-22
  2131.5    6.911605234E-22
  2132.5    6.878560181E-22
  2133.5    6.845830203E-22
  2134.5    6.813410906E-22
  2135.5    6.781297976E-22
  2136.5    6.749487177E-22
  2137.5    6.717974349E-22
  2138.5    6.686755405E-22
  2139.5    6.655826335E-22
  2140.5    6.625183196E-22
  2141.5    6.594822117E-22
  2142.5    6.564739295E-22
  2143.5    6.534930994E-22
  2144.5    6.505393542E-22
  2145.5    6.476123335E-22
  2146.5    6.447116826E-22
  2147.5    6.418370534E-22
  2148.5    6.389881037E-22
  2149.5    6.361644970E-22
  2150.5    6.333659028E-22
  2151.5    6.305919961E-22
  2152.5    6.278424576E-22
  2153.5    6.251169731E-22
  2154.5    6.224152339E-22
  2155.5    6.197369367E-22
  2156.5    6.170817828E-22
  2157.5    6.144494790E-22
  2158.5    6.118397366E-22
  2159.5    6.092522718E-22
  2160.5    6.066868057E-22
  2161.5    6.041430636E-22
  2162.5    6.016207757E-22
  2163.5    5.991196764E-22
  2164.5    5.966395045E-22
  2165.5    5.941800029E-22
  2166.5    5.917409188E-22
  2167.5    5.893220036E-22
  2168.5    5.869230123E-22
  2169.5    5.845437043E-22
  2170.5    5.821838425E-22
  2171.5    5.798431938E-22
  2172.5    5.775215285E-22
  2173.5    5.752186209E-22
  2174.5    5.729342485E-22
  2175.5    5.706681926E-22
  2176.5    5.684202377E-22
  2177.5    5.661901718E-22
  2178.5    5.639777861E-22
  2179.5    5.617828752E-22
  2180.5    5.596052365E-22
  2181.5    5.574446710E-22
  2182.5    5.553009823E-22
  2183.5    5.531739774E-22
  2184.5    5.510634660E-22
  2185.5    5.489692607E-22
  2186.5    5.468911771E-22
  2187.5    5.448290333E-22
  2188.5    5.427826505E-22
  2189.5    5.407518522E-22
  2190.5    5.387364648E-22
  2191.5    5.367363172E-22
  2192.5    5.347512409E-22
  2193.5    5.327810698E-22
  2194.5    5.308256402E-22
  2195.5    5.288847911E-22
  2196.5    5.269583636E-22
  2197.5    5.250462011E-22
  2198.5    5.231481494E-22
  2199.5    5.212640565E-22
  2200.5    5.193937727E-22
  2201.5    5.175371503E-22
  2202.5    5.156940439E-22
  2203.5    5.138643099E-22
  2204.5    5.120478070E-22
  2205.5    5.102443960E-22
  2206.5    5.084539394E-22
  2207.5    5.066763018E-22
  2208.5    5.049113497E-22
  2209.5    5.031589515E-22
  2210.5    5.014189774E-22
  2211.5    4.996912995E-22
  2212.5    4.979757917E-22
  2213.5    4.962723294E-22
  2214.5    4.945807900E-22
  2215.5    4.929010526E-22
  2216.5    4.912329978E-22
  2217.5    4.895765079E-22
  2218.5    4.879314670E-22
  2219.5    4.862977605E-22
  2220.5    4.846752755E-22
  2221.5    4.830639007E-22
  2222.5    4.814635263E-22
  2223.5    4.798740438E-22
  2224.5    4.782953463E-22
  2225.5    4.767273284E-22
  2226.5    4.751698861E-22
  2227.5    4.736229166E-22
  2228.5    4.720863187E-22
  2229.5    4.705599925E-22
  2230.5    4.690438393E-22
  2231.5    4.675377618E-22
  2232.5    4.660416641E-22
  2233.5    4.645554512E-22
  2234.5    4.630790298E-22
  2235.5    4.616123076E-22
  2236.5    4.601551934E-22
  2237.5    4.587075973E-22
  2238.5    4.572694307E-22
  2239.5    4.558406059E-22
  2240.5    4.544210365E-22
  2241.5    4.530106372E-22
  2242.5    4.516093237E-22
  2243.5    4.502170129E-22
  2244.5    4.488336227E-22
  2245.5    4.474590719E-22
  2246.5    4.460932808E-22
  2247.5    4.447361701E-22
  2248.5    4.433876620E-22
  2249.5    4.420476793E-22
  2250.5    4.407161462E-22
  2251.5    4.393929874E-22
  2252.5    4.380781289E-22
  2253.5    4.367714974E-22
  2254.5    4.354730207E-22
  2255.5    4.341826273E-22
  2256.5    4.329002466E-22
  2257.5    4.316258092E-22
  2258.5    4.303592461E-22
  2259.5    4.291004896E-22
  2260.5    4.278494723E-22
  2261.5    4.266061282E-22
  2262.5    4.253703917E-22
  2263.5    4.241421982E-22
  2264.5    4.229214838E-22
  2265.5    4.217081854E-22
  2266.5    4.205022407E-22
  2267.5    4.193035881E-22
  2268.5    4.181121667E-22
  2269.5    4.169279166E-22
  2270.5    4.157507783E-22
  2271.5    4.145806932E-22
  2272.5    4.134176033E-22
  2273.5    4.122614513E-22
  2274.5    4.111121807E-22
  2275.5    4.099697356E-22
  2276.5    4.088340607E-22
  2277.5    4.077051015E-22
  2278.5    4.065828040E-22
  2279.5    4.054671149E-22
  2280.5    4.043579815E-22
  2281.5    4.032553519E-22
  2282.5    4.021591745E-22
  2283.5    4.010693986E-22
  2284.5    3.999859739E-22
  2285.5    3.989088507E-22
  2286.5    3.978379799E-22
  2287.5    3.967733132E-22
  2288.5    3.957148025E-22
  2289.5    3.946624004E-22
  2290.5    3.936160602E-22
  2291.5    3.925757355E-22
  2292.5    3.915413806E-22
  2293.5    3.905129502E-22
  2294.5    3.894903997E-22
  2295.5    3.884736849E-22
  2296.5    3.874627621E-22
  2297.5    3.864575880E-22
  2298.5    3.854581201E-22
  2299.5    3.844643160E-22
  2300.5    3.834761342E-22
  2301.5    3.824935333E-22
  2302.5    3.815164725E-22
  2303.5    3.805449117E-22
  2304.5    3.795788108E-22
  2305.5    3.786181305E-22
  2306.5    3.776628319E-22
  2307.5    3.767128764E-22
  2308.5    3.757682259E-22
  2309.5    3.748288429E-22
  2310.5    3.738946900E-22
  2311.5    3.729657305E-22
  2312.5    3.720419280E-22
  2313.5    3.711232465E-22
  2314.5    3.702096504E-22
  2315.5    3.693011045E-22
  2316.5    3.683975741E-22
  2317.5    3.674990247E-22
  2318.5    3.666054223E-22
  2319.5    3.657167333E-22
  2320.5    3.648329245E-22
  2321.5    3.639539630E-22
  2322.5    3.630798162E-22
  2323.5    3.622104520E-22
  2324.5    3.613458385E-22
  2325.5    3.604859444E-22
  2326.5    3.596307386E-22
  2327.5    3.587801903E-22
  2328.5    3.579342690E-22
  2329.5    3.570929448E-22
  2330.5    3.562561879E-22
  2331.5    3.554239689E-22
  2332.5    3.545962587E-22
  2333.5    3.537730286E-22
  2334.5    3.529542501E-22
  2335.5    3.521398951E-22
  2336.5    3.513299358E-22
  2337.5    3.505243447E-22
  2338.5    3.497230947E-22
  2339.5    3.489261588E-22
  2340.5    3.481335104E-22
  2341.5    3.473451233E-22
  2342.5    3.465609714E-22
  2343.5    3.457810290E-22
  2344.5    3.450052708E-22
  2345.5    3.442336715E-22
  2346.5    3.434662063E-22
  2347.5    3.427028506E-22
  2348.5    3.419435802E-22
  2349.5    3.411883709E-22
  2350.5    3.404371990E-22
  2351.5    3.396900409E-22
  2352.5    3.389468736E-22
  2353.5    3.382076739E-22
  2354.5    3.374724191E-22
  2355.5    3.367410868E-22
  2356.5    3.360136548E-22
  2357.5    3.352901011E-22
  2358.5    3.345704039E-22
  2359.5    3.338545419E-22
  2360.5    3.331424938E-22
  2361.5    3.324342385E-22
  2362.5    3.317297554E-22
  2363.5    3.310290240E-22
  2364.5    3.303320239E-22
  2365.5    3.296387351E-22
  2366.5    3.289491378E-22
  2367.5    3.282632125E-22
  2368.5    3.275809397E-22
  2369.5    3.269023003E-22
  2370.5    3.262272754E-22
  2371.5    3.255558463E-22
  2372.5    3.248879945E-22
  2373.5    3.242237017E-22
  2374.5    3.235629500E-22
  2375.5    3.229057214E-22
  2376.5    3.222519983E-22
  2377.5    3.216017634E-22
  2378.5    3.209549993E-22
  2379.5    3.203116892E-22
  2380.5    3.196718161E-22
  2381.5    3.190353634E-22
  2382.5    3.184023149E-22
  2383.5    3.177726542E-22
  2384.5    3.171463653E-22
  2385.5    3.165234325E-22
  2386.5    3.159038401E-22
  2387.5    3.152875727E-22
  2388.5    3.146746150E-22
  2389.5    3.140649521E-22
  2390.5    3.134585689E-22
  2391.5    3.128554509E-22
  2392.5    3.122555836E-22
  2393.5    3.116589527E-22
  2394.5    3.110655439E-22
  2395.5    3.104753435E-22
  2396.5    3.098883376E-22
  2397.5    3.093045127E-22
  2398.5    3.087238553E-22
  2399.5    3.081463522E-22
  2400.5    3.075719904E-22
  2401.5    3.070007570E-22
  2402.5    3.064326392E-22
  2403.5    3.058676246E-22
  2404.5    3.053057007E-22
  2405.5    3.047468554E-22
  2406.5    3.041910767E-22
  2407.5    3.036383526E-22
  2408.5    3.030886716E-22
  2409.5    3.025420220E-22
  2410.5    3.019983926E-22
  2411.5    3.014577721E-22
  2412.5    3.009201494E-22
  2413.5    3.003855138E-22
  2414.5    2.998538545E-22
  2415.5    2.993251610E-22
  2416.5    2.987994228E-22
  2417.5    2.982766298E-22
  2418.5    2.977567719E-22
  2419.5    2.972398391E-22
  2420.5    2.967258217E-22
  2421.5    2.962147102E-22
  2422.5    2.957064950E-22
  2423.5    2.952011670E-22
  2424.5    2.946987169E-22
  2425.5    2.941991357E-22
  2426.5    2.937024147E-22
  2427.5    2.932085453E-22
  2428.5    2.927175187E-22
  2429.5    2.922293268E-22
  2430.5    2.917439613E-22
  2431.5    2.912614140E-22
  2432.5    2.907816772E-22
  2433.5    2.903047431E-22
  2434.5    2.898306039E-22
  2435.5    2.893592524E-22
  2436.5    2.888906810E-22
  2437.5    2.884248828E-22
  2438.5    2.879618506E-22
  2439.5    2.875015777E-22
  2440.5    2.870440572E-22
  2441.5    2.865892826E-22
  2442.5    2.861372475E-22
  2443.5    2.856879456E-22
  2444.5    2.852413708E-22
  2445.5    2.847975170E-22
  2446.5    2.843563785E-22
  2447.5    2.839179495E-22
  2448.5    2.834822246E-22
  2449.5    2.830491982E-22
  2450.5    2.826188652E-22
  2451.5    2.821912204E-22
  2452.5    2.817662589E-22
  2453.5    2.813439759E-22
  2454.5    2.809243667E-22
  2455.5    2.805074267E-22
  2456.5    2.800931517E-22
  2457.5    2.796815373E-22
  2458.5    2.792725795E-22
  2459.5    2.788662743E-22
  2460.5    2.784626181E-22
  2461.5    2.780616070E-22
  2462.5    2.776632377E-22
  2463.5    2.772675067E-22
  2464.5    2.768744109E-22
  2465.5    2.764839472E-22
  2466.5    2.760961128E-22
  2467.5    2.757109048E-22
  2468.5    2.753283206E-22
  2469.5    2.749483579E-22
  2470.5    2.745710142E-22
  2471.5    2.741962875E-22
  2472.5    2.738241757E-22
  2473.5    2.734546769E-22
  2474.5    2.730877895E-22
  2475.5    2.727235119E-22
  2476.5    2.723618427E-22
  2477.5    2.720027807E-22
  2478.5    2.716463247E-22
  2479.5    2.712924738E-22
  2480.5    2.709412272E-22
  2481.5    2.705925843E-22
  2482.5    2.702465447E-22
  2483.5    2.699031079E-22
  2484.5    2.695622738E-22
  2485.5    2.692240424E-22
  2486.5    2.688884140E-22
  2487.5    2.685553887E-22
  2488.5    2.682249670E-22
  2489.5    2.678971497E-22
  2490.5    2.675719374E-22
  2491.5    2.672493312E-22
  2492.5    2.669293322E-22
  2493.5    2.666119416E-22
  2494.5    2.662971609E-22
  2495.5    2.659849917E-22
  2496.5    2.656754359E-22
  2497.5    2.653684954E-22
  2498.5    2.650641722E-22
  2499.5    2.647624688E-22
  2500.5    2.644633875E-22
  2501.5    2.641669311E-22
  2502.5    2.638731023E-22
  2503.5    2.635819041E-22
  2504.5    2.632933398E-22
  2505.5    2.630074126E-22
  2506.5    2.627241261E-22
  2507.5    2.624434841E-22
  2508.5    2.621654903E-22
  2509.5    2.618901490E-22
  2510.5    2.616174643E-22
  2511.5    2.613474407E-22
  2512.5    2.610800830E-22
  2513.5    2.608153958E-22
  2514.5    2.605533842E-22
  2515.5    2.602940535E-22
  2516.5    2.600374091E-22
  2517.5    2.597834566E-22
  2518.5    2.595322019E-22
  2519.5    2.592836508E-22
  2520.5    2.590378097E-22
  2521.5    2.587946851E-22
  2522.5    2.585542834E-22
  2523.5    2.583166116E-22
  2524.5    2.580816768E-22
  2525.5    2.578494862E-22
  2526.5    2.576200472E-22
  2527.5    2.573933677E-22
  2528.5    2.571694555E-22
  2529.5    2.569483188E-22
  2530.5    2.567299659E-22
  2531.5    2.565144055E-22
  2532.5    2.563016464E-22
  2533.5    2.560916977E-22
  2534.5    2.558845687E-22
  2535.5    2.556802688E-22
  2536.5    2.554788080E-22
  2537.5    2.552801962E-22
  2538.5    2.550844437E-22
  2539.5    2.548915610E-22
  2540.5    2.547015589E-22
  2541.5    2.545144485E-22
  2542.5    2.543302410E-22
  2543.5    2.541489479E-22
  2544.5    2.539705812E-22
  2545.5    2.537951529E-22
  2546.5    2.536226753E-22
  2547.5    2.534531610E-22
  2548.5    2.532866231E-22
  2549.5    2.531230747E-22
  2550.5    2.529625292E-22
  2551.5    2.528050005E-22
  2552.5    2.526505026E-22
  2553.5    2.524990499E-22
  2554.5    2.523506571E-22
  2555.5    2.522053390E-22
  2556.5    2.520631111E-22
  2557.5    2.519239888E-22
  2558.5    2.517879882E-22
  2559.5    2.516551254E-22
  2560.5    2.515254170E-22
  2561.5    2.513988800E-22
  2562.5    2.512755315E-22
  2563.5    2.511553891E-22
  2564.5    2.510384708E-22
  2565.5    2.509247948E-22
  2566.5    2.508143797E-22
  2567.5    2.507072446E-22
  2568.5    2.506034088E-22
  2569.5    2.505028921E-22
  2570.5    2.504057145E-22
  2571.5    2.503118966E-22
  2572.5    2.502214592E-22
  2573.5    2.501344236E-22
  2574.5    2.500508115E-22
  2575.5    2.499706451E-22
  2576.5    2.498939467E-22
  2577.5    2.498207394E-22
  2578.5    2.497510464E-22
  2579.5    2.496848916E-22
  2580.5    2.496222993E-22
  2581.5    2.495632940E-22
  2582.5    2.495079009E-22
  2583.5    2.494561456E-22
  2584.5    2.494080542E-22
  2585.5    2.493636533E-22
  2586.5    2.493229698E-22
  2587.5    2.492860312E-22
  2588.5    2.492528657E-22
  2589.5    2.492235016E-22
  2590.5    2.491979682E-22
  2591.5    2.491762949E-22
  2592.5    2.491585119E-22
  2593.5    2.491446498E-22
  2594.5    2.491347399E-22
  2595.5    2.491288139E-22
  2596.5    2.491269041E-22
  2597.5    2.491290436E-22
  2598.5    2.491352658E-22
  2599.5    2.491456049E-22
  2600.5    2.491600957E-22
  2601.5    2.491787734E-22
  2602.5    2.492016741E-22
  2603.5    2.492288344E-22
  2604.5    2.492602917E-22
  2605.5    2.492960840E-22
  2606.5    2.493362499E-22
  2607.5    2.493808288E-22
  2608.5    2.494298607E-22
  2609.5    2.494833865E-22
  2610.5    2.495414476E-22
  2611.5    2.496040864E-22
  2612.5    2.496713458E-22
  2613.5    2.497432698E-22
  2614.5    2.498199028E-22
  2615.5    2.499012903E-22
  2616.5    2.499874785E-22
  2617.5    2.500785145E-22
  2618.5    2.501744462E-22
  2619.5    2.502753223E-22
  2620.5    2.503811925E-22
  2621.5    2.504921074E-22
  2622.5    2.506081185E-22
  2623.5    2.507292781E-22
  2624.5    2.508556396E-22
  2625.5    2.509872575E-22
  2626.5    2.511241869E-22
  2627.5    2.512664843E-22
  2628.5    2.514142070E-22
  2629.5    2.515674134E-22
  2630.5    2.517261631E-22
  2631.5    2.518905167E-22
  2632.5    2.520605357E-22
  2633.5    2.522362832E-22
  2634.5    2.524178231E-22
  2635.5    2.526052206E-22
  2636.5    2.527985421E-22
  2637.5    2.529978553E-22
  2638.5    2.532032289E-22
  2639.5    2.534147333E-22
  2640.5    2.536324399E-22
  2641.5    2.538564216E-22
  2642.5    2.540867525E-22
  2643.5    2.543235083E-22
  2644.5    2.545667660E-22
  2645.5    2.548166040E-22
  2646.5    2.550731024E-22
  2647.5    2.553363425E-22
  2648.5    2.556064076E-22
  2649.5    2.558833821E-22
  2650.5    2.561673524E-22
  2651.5    2.564584063E-22
  2652.5    2.567566334E-22
  2653.5    2.570621250E-22
  2654.5    2.573749743E-22
  2655.5    2.576952760E-22
  2656.5    2.580231271E-22
  2657.5    2.583586259E-22
  2658.5    2.587018732E-22
  2659.5    2.590529714E-22
  2660.5    2.594120251E-22
  2661.5    2.597791408E-22
  2662.5    2.601544273E-22
  2663.5    2.605379954E-22
  2664.5    2.609299581E-22
  2665.5    2.613304309E-22
  2666.5    2.617395313E-22
  2667.5    2.621573793E-22
  2668.5    2.625840974E-22
  2669.5    2.630198103E-22
  2670.5    2.634646457E-22
  2671.5    2.639187333E-22
  2672.5    2.643822059E-22
  2673.5    2.648551990E-22
  2674.5    2.653378505E-22
  2675.5    2.658303016E-22
  2676.5    2.663326962E-22
  2677.5    2.668451811E-22
  2678.5    2.673679064E-22
  2679.5    2.679010252E-22
  2680.5    2.684446937E-22
  2681.5    2.689990716E-22
  2682.5    2.695643219E-22
  2683.5    2.701406110E-22
  2684.5    2.707281089E-22
  2685.5    2.713269892E-22
  2686.5    2.719374292E-22
  2687.5    2.725596101E-22
  2688.5    2.731937170E-22
  2689.5    2.738399388E-22
  2690.5    2.744984690E-22
  2691.5    2.751695047E-22
  2692.5    2.758532479E-22
  2693.5    2.765499047E-22
  2694.5    2.772596859E-22
  2695.5    2.779828068E-22
  2696.5    2.787194878E-22
  2697.5    2.794699540E-22
  2698.5    2.802344356E-22
  2699.5    2.810131682E-22
  2700.5    2.818063923E-22
  2701.5    2.826143544E-22
  2702.5    2.834373063E-22
  2703.5    2.842755056E-22
  2704.5    2.851292159E-22
  2705.5    2.859987070E-22
  2706.5    2.868842548E-22
  2707.5    2.877861417E-22
  2708.5    2.887046568E-22
  2709.5    2.896400959E-22
  2710.5    2.905927620E-22
  2711.5    2.915629649E-22
  2712.5    2.925510223E-22
  2713.5    2.935572592E-22
  2714.5    2.945820085E-22
  2715.5    2.956256112E-22
  2716.5    2.966884166E-22
  2717.5    2.977707824E-22
  2718.5    2.988730752E-22
  2719.5    2.999956707E-22
  2720.5    3.011389538E-22
  2721.5    3.023033191E-22
  2722.5    3.034891710E-22
  2723.5    3.046969239E-22
  2724.5    3.059270031E-22
  2725.5    3.071798442E-22
  2726.5    3.084558944E-22
  2727.5    3.097556120E-22
  2728.5    3.110794673E-22
  2729.5    3.124279427E-22
  2730.5    3.138015332E-22
  2731.5    3.152007468E-22
  2732.5    3.166261047E-22
  2733.5    3.180781422E-22
  2734.5    3.195574084E-22
  2735.5    3.210644675E-22
  2736.5    3.225998986E-22
  2737.5    3.241642965E-22
  2738.5    3.257582721E-22
  2739.5    3.273824530E-22
  2740.5    3.290374842E-22
  2741.5    3.307240283E-22
  2742.5    3.324427663E-22
  2743.5    3.341943983E-22
  2744.5    3.359796439E-22
  2745.5    3.377992431E-22
  2746.5    3.396539569E-22
  2747.5    3.415445681E-22
  2748.5    3.434718818E-22
  2749.5    3.454367263E-22
  2750.5    3.474399542E-22
  2751.5    3.494824428E-22
  2752.5    3.515650953E-22
  2753.5    3.536888413E-22
  2754.5    3.558546384E-22
  2755.5    3.580634726E-22
  2756.5    3.603163596E-22
  2757.5    3.626143460E-22
  2758.5    3.649585100E-22
  2759.5    3.673499630E-22
  2760.5    3.697898507E-22
  2761.5    3.722793541E-22
  2762.5    3.748196914E-22
  2763.5    3.774121188E-22
  2764.5    3.800579324E-22
  2765.5    3.827584693E-22
  2766.5    3.855151097E-22
  2767.5    3.883292780E-22
  2768.5    3.912024451E-22
  2769.5    3.941361296E-22
  2770.5    3.971319005E-22
  2771.5    4.001913781E-22
  2772.5    4.033162373E-22
  2773.5    4.065082088E-22
  2774.5    4.097690818E-22
  2775.5    4.131007064E-22
  2776.5    4.165049962E-22
  2777.5    4.199839306E-22
  2778.5    4.235395577E-22
  2779.5    4.271739975E-22
  2780.5    4.308894443E-22
  2781.5    4.346881707E-22
  2782.5    4.385725302E-22
  2783.5    4.425449611E-22
  2784.5    4.466079903E-22
  2785.5    4.507642368E-22
  2786.5    4.550164163E-22
  2787.5    4.593673449E-22
  2788.5    4.638199443E-22
  2789.5    4.683772460E-22
  2790.5    4.730423968E-22
  2791.5    4.778186638E-22
  2792.5    4.827094400E-22
  2793.5    4.877182504E-22
  2794.5    4.928487581E-22
  2795.5    4.981047710E-22
  2796.5    5.034902485E-22
  2797.5    5.090093091E-22
  2798.5    5.146662379E-22
  2799.5    5.204654951E-22
  2800.5    5.264117246E-22
  2801.5    5.325097632E-22
  2802.5    5.387646500E-22
  2803.5    5.451816373E-22
  2804.5    5.517662014E-22
  2805.5    5.585240539E-22
  2806.5    5.654611544E-22
  2807.5    5.725837232E-22
  2808.5    5.798982559E-22
  2809.5    5.874115375E-22
  2810.5    5.951306584E-22
  2811.5    6.030630314E-22
  2812.5    6.112164092E-22
  2813.5    6.195989037E-22
  2814.5    6.282190060E-22
  2815.5    6.370856084E-22
  2816.5    6.462080273E-22
  2817.5    6.555960279E-22
  2818.5    6.652598506E-22
  2819.5    6.752102395E-22
  2820.5    6.854584724E-22
  2821.5    6.960163932E-22
  2822.5    7.068964467E-22
  2823.5    7.181117160E-22
  2824.5    7.296759624E-22
  2825.5    7.416036686E-22
  2826.5    7.539100848E-22
  2827.5    7.666112784E-22
  2828.5    7.797241879E-22
  2829.5    7.932666809E-22
  2830.5    8.072576159E-22
  2831.5    8.217169105E-22
  2832.5    8.366656138E-22
  2833.5    8.521259852E-22
  2834.5    8.681215803E-22
  2835.5    8.846773433E-22
  2836.5    9.018197075E-22
  2837.5    9.195767046E-22
  2838.5    9.379780833E-22
  2839.5    9.570554393E-22
  2840.5    9.768423556E-22
  2841.5    9.973745569E-22
  2842.5    1.018690077E-21
  2843.5    1.040829445E-21
  2844.5    1.063835883E-21
  2845.5    1.087755531E-21
  2846.5    1.112637688E-21
  2847.5    1.138535078E-21
  2848.5    1.165504146E-21
  2849.5    1.193605381E-21
  2850.5    1.222903677E-21
  2851.5    1.253468724E-21
  2852.5    1.285375456E-21
  2853.5    1.318704529E-21
  2854.5    1.353542872E-21
  2855.5    1.389984288E-21
  2856.5    1.428130128E-21
  2857.5    1.468090046E-21
  2858.5    1.509982849E-21
  2859.5    1.553937440E-21
  2860.5    1.600093891E-21
  2861.5    1.648604647E-21
  2862.5    1.699635892E-21
  2863.5    1.753369087E-21
  2864.5    1.810002734E-21
  2865.5    1.869754366E-21
  2866.5    1.932862838E-21
  2867.5    1.999590940E-21
  2868.5    2.070228406E-21
  2869.5    2.145095376E-21
  2870.5    2.224546407E-21
  2871.5    2.308975123E-21
  2872.5    2.398819628E-21
  2873.5    2.494568844E-21
  2874.5    2.596769934E-21
  2875.5    2.706037066E-21
  2876.5    2.823061772E-21
  2877.5    2.948625279E-21
  2878.5    3.083613229E-21
  2879.5    3.229033366E-21
  2880.5    3.386036889E-21
  2881.5    3.555944373E-21
  2882.5    3.740277437E-21
  2883.5    3.940797664E-21
  2884.5    4.159554761E-21
  2885.5    4.398946571E-21
  2886.5    4.661794408E-21
  2887.5    4.951438378E-21
  2888.5    5.271858982E-21
  2889.5    5.627833614E-21
  2890.5    6.025139831E-21
  2891.5    6.470821906E-21
  2892.5    6.973543916E-21
  2893.5    7.544062317E-21
  2894.5    8.195865216E-21
  2895.5    8.946046349E-21
  2896.5    9.816512320E-21
  2897.5    1.083566582E-20
  2898.5    1.204076977E-20
  2899.5    1.348127959E-20
  2900.5    1.522352198E-20
  2901.5    1.735714634E-20
  2902.5    2.000359706E-20
  2903.5    2.332591275E-20
  2904.5    2.753598117E-20
  2905.5    3.288638931E-20
  2906.5    3.961242654E-20
  2907.5    4.775195564E-20
  2908.5    5.676001339E-20
  2909.5    6.504979487E-20
  2910.5    7.022639918E-20
  2911.5    7.078104426E-20
  2912.5    6.768887888E-20
  2913.5    6.352515113E-20
  2914.5    6.050274830E-20
  2915.5    5.978883580E-20
  2916.5    6.185540380E-20
  2917.5    6.687421335E-20
  2918.5    7.476998910E-20
  2919.5    8.487310530E-20
  2920.5    9.534035327E-20
  2921.5    1.032055873E-19
  2922.5    1.062327374E-19
  2923.5    1.052280567E-19
  2924.5    1.034517726E-19
  2925.5    1.039530614E-19
  2926.5    1.080540174E-19
  2927.5    1.152125226E-19
  2928.5    1.234519390E-19
  2929.5    1.305759708E-19
  2930.5    1.354564644E-19
  2931.5    1.375668172E-19
  2932.5    1.360607470E-19
  2933.5    1.307934182E-19
  2934.5    1.235223657E-19
  2935.5    1.166586078E-19
  2936.5    1.109042574E-19
  2937.5    1.045987265E-19
  2938.5    9.556182534E-20
  2939.5    8.361651198E-20
  2940.5    7.065333151E-20
  2941.5    5.864879506E-20
  2942.5    4.854012125E-20
  2943.5    4.041406832E-20
  2944.5    3.399021093E-20
  2945.5    2.891543221E-20
  2946.5    2.487730166E-20
  2947.5    2.162953115E-20
  2948.5    1.898637557E-20
  2949.5    1.680976814E-20
  2950.5    1.499713662E-20
  2951.5    1.347179770E-20
  2952.5    1.217587298E-20
  2953.5    1.106519708E-20
  2954.5    1.010568450E-20
  2955.5    9.270732989E-21
  2956.5    8.539355593E-21
  2957.5    7.894825197E-21
  2958.5    7.323680964E-21
  2959.5    6.814992516E-21
  2960.5    6.359809256E-21
  2961.5    5.950744041E-21
  2962.5    5.581655303E-21
  2963.5    5.247402053E-21
  2964.5    4.943653347E-21
  2965.5    4.666738847E-21
  2966.5    4.413530663E-21
  2967.5    4.181349215E-21
  2968.5    3.967887693E-21
  2969.5    3.771151018E-21
  2970.5    3.589406216E-21
  2971.5    3.421141810E-21
  2972.5    3.265034412E-21
  2973.5    3.119921075E-21
  2974.5    2.984776310E-21
  2975.5    2.858692867E-21
  2976.5    2.740865606E-21
  2977.5    2.630577890E-21
  2978.5    2.527190064E-21
  2979.5    2.430129651E-21
  2980.5    2.338882994E-21
  2981.5    2.252988082E-21
  2982.5    2.172028394E-21
  2983.5    2.095627582E-21
  2984.5    2.023444871E-21
  2985.5    1.955171065E-21
  2986.5    1.890525073E-21
  2987.5    1.829250872E-21
  2988.5    1.771114851E-21
  2989.5    1.715903479E-21
  2990.5    1.663421252E-21
  2991.5    1.613488884E-21
  2992.5    1.565941707E-21
  2993.5    1.520628253E-21
  2994.5    1.477408992E-21
  2995.5    1.436155219E-21
  2996.5    1.396748047E-21
  2997.5    1.359077521E-21
  2998.5    1.323041816E-21
  2999.5    1.288546523E-21
