# Supplementary material for: Modeling Radiative Efficiency across Fluorinated Molecules: Bridging Chemistry and Climate Policy for Global Warming Potential Estimations
Source: Environ Sci Technol. 2026 Feb 16;60(8):6188–202. doi: 10.1021/acs.est.5c16501 (PMC12961741; doi:10.1021/acs.est.5c16501)
Supplement: Supplementary file 1 [file es5c16501_si_001.zip › Supporting.Information/CFM2025.Table1/HFAldehydes/Pentafluoropropanal/cross-section_1.dat]

0.5	6.7613203333531740E-022
1.5	6.8899164120338665E-022
2.5	7.0239865046886165E-022
3.5	7.1638667067839205E-022
4.5	7.3099198077772301E-022
5.5	7.4625379045368844E-022
6.5	7.6221453210839299E-022
7.5	7.7892018767882852E-022
8.5	7.9642065518516138E-022
9.5	8.1477016068273879E-022
10.5	8.3402772223145428E-022
11.5	8.5425767361239641E-022
12.5	8.7553025685378313E-022
13.5	8.9792229422336763E-022
14.5	9.2151795226179214E-022
15.5	9.4640961274463533E-022
16.5	9.7269886826314565E-022
17.5	1.0004976635223542E-021
18.5	1.0299296076199487E-021
19.5	1.0611314876808038E-021
20.5	1.0942550205258815E-021
21.5	1.1294688868674085E-021
22.5	1.1669611022574571E-021
23.5	1.2069417912139411E-021
24.5	1.2496464463180253E-021
25.5	1.2953397735634584E-021
26.5	1.3443202501019937E-021
27.5	1.3969255524670912E-021
28.5	1.4535390546727572E-021
29.5	1.5145976494245163E-021
30.5	1.5806012163877236E-021
31.5	1.6521241550747658E-021
32.5	1.7298295249132752E-021
33.5	1.8144865034429919E-021
34.5	1.9069921025048706E-021
35.5	2.0083983964476220E-021
36.5	2.1199469517216548E-021
37.5	2.2431127564349641E-021
38.5	2.3796608092623786E-021
39.5	2.5317197548737799E-021
40.5	2.7018787192077658E-021
41.5	2.8933160563112450E-021
42.5	3.1099724399188860E-021
43.5	3.3567861417750551E-021
44.5	3.6400161226458404E-021
45.5	3.9676894601005274E-021
46.5	4.3502239179605446E-021
47.5	4.8012921660974004E-021
48.5	5.3390018077093221E-021
49.5	5.9874329764694091E-021
50.5	6.7784081094865369E-021
51.5	7.7528102911967726E-021
52.5	8.9592027032870983E-021
53.5	1.0443814455106924E-020
54.5	1.2219817718710949E-020
55.5	1.4203693444003219E-020
56.5	1.6147085969578539E-020
57.5	1.7697120719889527E-020
58.5	1.8687380707534965E-020
59.5	1.9366294692485284E-020
60.5	2.0221676416799209E-020
61.5	2.1686490898626023E-020
62.5	2.4067035723410729E-020
63.5	2.7620792781441779E-020
64.5	3.2632178785099311E-020
65.5	3.9423069241890030E-020
66.5	4.8245031957299013E-020
67.5	5.8943080476337479E-020
68.5	7.0298108379134939E-020
69.5	7.9423042424966436E-020
70.5	8.2591626174543296E-020
71.5	7.8147804915953155E-020
72.5	6.8210694058517749E-020
73.5	5.6516958388620130E-020
74.5	4.5699040405833831E-020
75.5	3.6756098474954460E-020
76.5	2.9724742808157375E-020
77.5	2.4294605556184367E-020
78.5	2.0107239114590226E-020
79.5	1.6856753936946197E-020
80.5	1.4307340123543764E-020
81.5	1.2284199344023659E-020
82.5	1.0659403697656447E-020
83.5	9.3393444663149517E-021
84.5	8.2551068254324358E-021
85.5	7.3554878912010477E-021
86.5	6.6020401937156596E-021
87.5	5.9655734965253321E-021
88.5	5.4236806068810723E-021
89.5	4.9589763120347400E-021
90.5	4.5578331497053216E-021
91.5	4.2094650663346427E-021
92.5	3.9052565128821043E-021
93.5	3.6382662405708917E-021
94.5	3.4028566327024957E-021
95.5	3.1944141244285926E-021
96.5	3.0091363574243173E-021
97.5	2.8438686929862110E-021
98.5	2.6959775688271657E-021
99.5	2.5632516027608511E-021
100.5	2.4438237709860647E-021
101.5	2.3361097239873618E-021
102.5	2.2387585560806274E-021
103.5	2.1506132572148125E-021
104.5	2.0706787458590021E-021
105.5	1.9980958780135761E-021
106.5	1.9321201976322506E-021
107.5	1.8721044720784804E-021
108.5	1.8174842669912160E-021
109.5	1.7677659756183780E-021
110.5	1.7225168410009881E-021
111.5	1.6813566046474332E-021
112.5	1.6439504893654376E-021
113.5	1.6100032817895922E-021
114.5	1.5792543256386249E-021
115.5	1.5514732727012492E-021
116.5	1.5264564671304176E-021
117.5	1.5040238614564329E-021
118.5	1.4840163810587186E-021
119.5	1.4662936686247511E-021
120.5	1.4507321521157900E-021
121.5	1.4372233895300782E-021
122.5	1.4256726517569023E-021
123.5	1.4159977114040055E-021
124.5	1.4081278109367877E-021
125.5	1.4020027880133660E-021
126.5	1.3975723397128752E-021
127.5	1.3947954105788787E-021
128.5	1.3936396921514351E-021
129.5	1.3940812240354654E-021
130.5	1.3961040886280946E-021
131.5	1.3997001934695916E-021
132.5	1.4048691368474414E-021
133.5	1.4116181538200796E-021
134.5	1.4199621412793414E-021
135.5	1.4299237620791660E-021
136.5	1.4415336296608740E-021
137.5	1.4548305760403729E-021
138.5	1.4698620075291278E-021
139.5	1.4866843541802399E-021
140.5	1.5053636207295220E-021
141.5	1.5259760487909560E-021
142.5	1.5486089023266265E-021
143.5	1.5733613910142473E-021
144.5	1.6003457491658141E-021
145.5	1.6296884914119311E-021
146.5	1.6615318705841019E-021
147.5	1.6960355682573374E-021
148.5	1.7333786544509786E-021
149.5	1.7737618602679510E-021
150.5	1.8174102160847240E-021
151.5	1.8645761186689275E-021
152.5	1.9155429037846175E-021
153.5	1.9706290170665522E-021
154.5	2.0301928959998870E-021
155.5	2.0946387007556547E-021
156.5	2.1644230627346763E-021
157.5	2.2400630586962476E-021
158.5	2.3221456675650835E-021
159.5	2.4113390294176073E-021
160.5	2.5084059057234409E-021
161.5	2.6142198419710208E-021
162.5	2.7297846654770574E-021
163.5	2.8562581221313204E-021
164.5	2.9949806792327569E-021
165.5	3.1475108155161661E-021
166.5	3.3156685089721336E-021
167.5	3.5015891530145083E-021
168.5	3.7077908309844513E-021
169.5	3.9372588273830217E-021
170.5	4.1935525508830635E-021
171.5	4.4809418321496469E-021
172.5	4.8045820466624947E-021
173.5	5.1707410035508523E-021
174.5	5.5870954852756115E-021
175.5	6.0631223874322320E-021
176.5	6.6106195898928158E-021
177.5	7.2444064820818782E-021
178.5	7.9832756949328217E-021
179.5	8.8512993548579397E-021
180.5	9.8796398219134738E-021
181.5	1.1109082881926845E-020
182.5	1.2593608431833615E-020
183.5	1.4405445463184950E-020
184.5	1.6642216210314662E-020
185.5	1.9436899041979402E-020
186.5	2.2971212479825626E-020
187.5	2.7491970260285771E-020
188.5	3.3326090746093074E-020
189.5	4.0878454154574405E-020
190.5	5.0567468468497075E-020
191.5	6.2593972973234038E-020
192.5	7.6382046432020908E-020
193.5	8.9716348583369972E-020
194.5	9.8516611452523044E-020
195.5	9.9016011779245796E-020
196.5	9.1264979249366879E-020
197.5	7.9111732675497056E-020
198.5	6.6695605764940207E-020
199.5	5.6300283418846391E-020
200.5	4.8599370304095197E-020
201.5	4.3520042125153258E-020
202.5	4.0783529561523802E-020
203.5	4.0072569930558199E-020
204.5	4.0936690178582402E-020
205.5	4.2524772080013659E-020
206.5	4.3424241945403480E-020
207.5	4.2192103806500594E-020
208.5	3.8491065299247273E-020
209.5	3.3334902153875604E-020
210.5	2.8036481150908978E-020
211.5	2.3371487710604395E-020
212.5	1.9560703819309527E-020
213.5	1.6542939491419896E-020
214.5	1.4172160789625790E-020
215.5	1.2303274182466829E-020
216.5	1.0817461511531400E-020
217.5	9.6240715468205464E-021
218.5	8.6557424181575429E-021
219.5	7.8627544143032853E-021
220.5	7.2083206674398659E-021
221.5	6.6650484512396481E-021
222.5	6.2123873569312491E-021
223.5	5.8348181368521347E-021
224.5	5.5205733079794978E-021
225.5	5.2607339706157779E-021
226.5	5.0485931412175269E-021
227.5	4.8792103066630299E-021
228.5	4.7491065350017360E-021
229.5	4.6560669702138444E-021
230.5	4.5990302436008739E-021
231.5	4.5780540921551932E-021
232.5	4.5943547218753334E-021
233.5	4.6504254024094070E-021
234.5	4.7502485963514938E-021
235.5	4.8996269196499402E-021
236.5	5.1066730317043776E-021
237.5	5.3825192839436948E-021
238.5	5.7423372281462146E-021
239.5	6.2067974339861403E-021
240.5	6.8041514865750157E-021
241.5	7.5731699559159215E-021
242.5	8.5671775589006221E-021
243.5	9.8592433114398147E-021
244.5	1.1547783765372576E-020
245.5	1.3759289086324321E-020
246.5	1.6637942374788968E-020
247.5	2.0296129181969414E-020
248.5	2.4675998323472263E-020
249.5	2.9283486092741999E-020
250.5	3.2951260094293841E-020
251.5	3.4190188500547338E-020
252.5	3.2366774919015831E-020
253.5	2.8359947210593297E-020
254.5	2.3671419015260508E-020
255.5	1.9345668893800463E-020
256.5	1.5773980267000483E-020
257.5	1.2966942025123115E-020
258.5	1.0799230478627273E-020
259.5	9.1275038983846886E-021
260.5	7.8298079122916543E-021
261.5	6.8122608227312203E-021
262.5	6.0053317058226928E-021
263.5	5.3581712596552763E-021
264.5	4.8336027632529365E-021
265.5	4.4042876421099119E-021
266.5	4.0499467832225573E-021
267.5	3.7553894030824962E-021
268.5	3.5091230127172432E-021
269.5	3.3023713994141684E-021
270.5	3.1283768999265523E-021
271.5	2.9819009652704855E-021
272.5	2.8588638683866633E-021
273.5	2.7560829523268123E-021
274.5	2.6710814852443062E-021
275.5	2.6019488348360637E-021
276.5	2.5472386108471410E-021
277.5	2.5058955473493208E-021
278.5	2.4772048142422998E-021
279.5	2.4607595727083424E-021
280.5	2.4564442083397814E-021
281.5	2.4644319949762819E-021
282.5	2.4851971224854656E-021
283.5	2.5195422025971262E-021
284.5	2.5686436891711431E-021
285.5	2.6341192764513149E-021
286.5	2.7181234832503646E-021
287.5	2.8234805883575694E-021
288.5	2.9538682804830460E-021
289.5	3.1140714528800700E-021
290.5	3.3103344286508414E-021
291.5	3.5508528654985266E-021
292.5	3.8464654385626622E-021
293.5	4.2116322101575411E-021
294.5	4.6658227321590196E-021
295.5	5.2354794886756286E-021
296.5	5.9567531201519525E-021
297.5	6.8791599381301296E-021
298.5	8.0699910878039579E-021
299.5	9.6181537029408597E-021
300.5	1.1632755094083409E-020
301.5	1.4223263420351578E-020
302.5	1.7431470039342765E-020
303.5	2.1071848339171818E-020
304.5	2.4498572685605838E-020
305.5	2.6581728085353721E-020
306.5	2.6355210120419260E-020
307.5	2.3930701185339303E-020
308.5	2.0379355278001442E-020
309.5	1.6769827019565663E-020
310.5	1.3652079665812589E-020
311.5	1.1154905889854134E-020
312.5	9.2159622101051031E-021
313.5	7.7227427682999730E-021
314.5	6.5689999624109381E-021
315.5	5.6697317386951736E-021
316.5	4.9610439176500250E-021
317.5	4.3960075609014990E-021
318.5	3.9403362681034848E-021
319.5	3.5688936593281311E-021
320.5	3.2631075232507401E-021
321.5	3.0091203947777199E-021
322.5	2.7964828168681542E-021
323.5	2.6172311628878330E-021
324.5	2.4652339519217181E-021
325.5	2.3357250645231188E-021
326.5	2.2249674982098742E-021
327.5	2.1300089296691364E-021
328.5	2.0485024293003695E-021
329.5	1.9785739000701294E-021
330.5	1.9187234228568305E-021
331.5	1.8677515398873101E-021
332.5	1.8247041754869523E-021
333.5	1.7888317685521512E-021
334.5	1.7595595368925274E-021
335.5	1.7364667902598708E-021
336.5	1.7192739841722289E-021
337.5	1.7078368563541552E-021
338.5	1.7021475909260543E-021
339.5	1.7023435873931496E-021
340.5	1.7087251545839102E-021
341.5	1.7217844068363118E-021
342.5	1.7422489487704573E-021
343.5	1.7711457842556382E-021
344.5	1.8098935220319625E-021
345.5	1.8604346547810658E-021
346.5	1.9254246250984453E-021
347.5	2.0085000922392169E-021
348.5	2.1146525874303901E-021
349.5	2.2507261252824248E-021
350.5	2.4260096700429658E-021
351.5	2.6527283786083097E-021
352.5	2.9457535908776088E-021
353.5	3.3196507329571718E-021
354.5	3.7789035181465988E-021
355.5	4.2956176163541331E-021
356.5	4.7787780023024028E-021
357.5	5.0762438916524442E-021
358.5	5.0681969045486465E-021
359.5	4.7835440446934699E-021
360.5	4.3704545767819281E-021
361.5	3.9679644211774992E-021
362.5	3.6454779916513506E-021
363.5	3.4194309692588263E-021
364.5	3.2835218051134517E-021
365.5	3.2265599882571630E-021
366.5	3.2396248288467356E-021
367.5	3.3182125921882783E-021
368.5	3.4627173978224738E-021
369.5	3.6786851527903982E-021
370.5	3.9774021652051723E-021
371.5	4.3770582307315943E-021
372.5	4.9045974192996647E-021
373.5	5.5981892781790150E-021
374.5	6.5096745878172744E-021
375.5	7.7046027655398854E-021
376.5	9.2529580516201499E-021
377.5	1.1194211410798872E-020
378.5	1.3449663068692719E-020
379.5	1.5678254075830407E-020
380.5	1.7211997905782917E-020
381.5	1.7373338724555156E-020
382.5	1.6080514276774468E-020
383.5	1.3933921270214295E-020
384.5	1.1645818421159345E-020
385.5	9.6267973247500975E-021
386.5	7.9964430666973268E-021
387.5	6.7296170151546596E-021
388.5	5.7577021129441253E-021
389.5	5.0119778734712513E-021
390.5	4.4363545918345384E-021
391.5	3.9883510753070559E-021
392.5	3.6366993403030253E-021
393.5	3.3585702017210614E-021
394.5	3.1372662733215797E-021
395.5	2.9604949800699834E-021
396.5	2.8191282047311496E-021
397.5	2.7063250391014030E-021
398.5	2.6169131839194850E-021
399.5	2.5469512864040194E-021
400.5	2.4934172804468331E-021
401.5	2.4539847064752567E-021
402.5	2.4268608766641790E-021
403.5	2.4106689176552700E-021
404.5	2.4043612876868890E-021
405.5	2.4071561573033112E-021
406.5	2.4184906400636084E-021
407.5	2.4379866534092009E-021
408.5	2.4654264427412779E-021
409.5	2.5007356898254756E-021
410.5	2.5439727684483345E-021
411.5	2.5953231865394854E-021
412.5	2.6550986207268878E-021
413.5	2.7237402464498470E-021
414.5	2.8018263241231528E-021
415.5	2.8900842432383505E-021
416.5	2.9894074726031854E-021
417.5	3.1008781366685627E-021
418.5	3.2257962575678609E-021
419.5	3.3657170971376880E-021
420.5	3.5224985375336704E-021
421.5	3.6983610997051192E-021
422.5	3.8959640803050300E-021
423.5	4.1185024802019762E-021
424.5	4.3698310310580152E-021
425.5	4.6546238874450773E-021
426.5	4.9785817135377104E-021
427.5	5.3487023570744225E-021
428.5	5.7736376643295232E-021
429.5	6.2641681360657838E-021
430.5	6.8338403844286715E-021
431.5	7.4998317119985808E-021
432.5	8.2841345492411957E-021
433.5	9.2151952588389526E-021
434.5	1.0330202953171893E-020
435.5	1.1678312064872196E-020
436.5	1.3325204602713413E-020
437.5	1.5359552839404950E-020
438.5	1.7902094161760514E-020
439.5	2.1118027774115318E-020
440.5	2.5232808573155301E-020
441.5	3.0548763672522265E-020
442.5	3.7451639950457659E-020
443.5	4.6373817843313117E-020
444.5	5.7631085710092970E-020
445.5	7.0979125485217219E-020
446.5	8.4793107842947253E-020
447.5	9.5425512933742188E-020
448.5	9.8481600949414458E-020
449.5	9.2425265696420489E-020
450.5	8.0184771862915731E-020
451.5	6.6230735694507123E-020
452.5	5.3516859716490722E-020
453.5	4.3085498132139473E-020
454.5	3.4913326615977931E-020
455.5	2.8612372909182358E-020
456.5	2.3756818232027273E-020
457.5	1.9988781715802791E-020
458.5	1.7034044437123409E-020
459.5	1.4689842869459517E-020
460.5	1.2807911457866368E-020
461.5	1.1279770372777059E-020
462.5	1.0025535968065618E-020
463.5	8.9858319563923583E-021
464.5	8.1160547623162720E-021
465.5	7.3823274426728787E-021
466.5	6.7586374045849653E-021
467.5	6.2247981744829435E-021
468.5	5.7649853581844238E-021
469.5	5.3666748303580995E-021
470.5	5.0198648681891013E-021
471.5	4.7165005279664787E-021
472.5	4.4500434496223669E-021
473.5	4.2151472550117281E-021
474.5	4.0074103606644840E-021
475.5	3.8231860854583811E-021
476.5	3.6594355540950106E-021
477.5	3.5136128513823533E-021
478.5	3.3835746892328754E-021
479.5	3.2675088587452147E-021
480.5	3.1638771925079569E-021
481.5	3.0713698211557112E-021
482.5	2.9888682865398237E-021
483.5	2.9154156506997116E-021
484.5	2.8501921707460442E-021
485.5	2.7924954342414471E-021
486.5	2.7417240959019060E-021
487.5	2.6973645447882617E-021
488.5	2.6589799764044519E-021
489.5	2.6262014571130104E-021
490.5	2.5987206570408272E-021
491.5	2.5762839981711055E-021
492.5	2.5586880211264823E-021
493.5	2.5457758207103114E-021
494.5	2.5374344392925191E-021
495.5	2.5335931407664255E-021
496.5	2.5342225178532401E-021
497.5	2.5393344135424086E-021
498.5	2.5489826648517526E-021
499.5	2.5632647052690027E-021
500.5	2.5823240926672383E-021
501.5	2.6063540638252837E-021
502.5	2.6356022568942704E-021
503.5	2.6703767916671875E-021
504.5	2.7110539574414446E-021
505.5	2.7580878336884679E-021
506.5	2.8120222650826231E-021
507.5	2.8735057370149929E-021
508.5	2.9433098605178026E-021
509.5	3.0223523903278780E-021
510.5	3.1117259857872801E-021
511.5	3.2127343083155820E-021
512.5	3.3269375693745589E-021
513.5	3.4562103535635394E-021
514.5	3.6028155210505771E-021
515.5	3.7694993557036971E-021
516.5	3.9596150365768600E-021
517.5	4.1772842165392915E-021
518.5	4.4276103577893763E-021
519.5	4.7169630447315585E-021
520.5	5.0533605861148268E-021
521.5	5.4469900499678846E-021
522.5	5.9109212529653651E-021
523.5	6.4620967646075184E-021
524.5	7.1227172784821254E-021
525.5	7.9221951089975361E-021
526.5	8.8999216000944129E-021
527.5	1.0109183480429012E-020
528.5	1.1622639333048496E-020
529.5	1.3539719744775418E-020
530.5	1.5995798513165627E-020
531.5	1.9171021804454151E-020
532.5	2.3290763401396130E-020
533.5	2.8594309239862750E-020
534.5	3.5216285869070444E-020
535.5	4.2889368053229741E-020
536.5	5.0456407925260873E-020
537.5	5.5655668119261643E-020
538.5	5.6201483116782743E-020
539.5	5.1830349085734596E-020
540.5	4.4580080249899711E-020
541.5	3.6857065336281576E-020
542.5	3.0044865556591384E-020
543.5	2.4544908675523909E-020
544.5	2.0271269409089301E-020
545.5	1.6992023339779704E-020
546.5	1.4475251011688232E-020
547.5	1.2531816522209674E-020
548.5	1.1018587607220919E-020
549.5	9.8303264270340340E-021
550.5	8.8903237786062652E-021
551.5	8.1426210590416970E-021
552.5	7.5461956868195115E-021
553.5	7.0707939289112351E-021
554.5	6.6939948285324672E-021
555.5	6.3991541825398948E-021
556.5	6.1739685646655652E-021
557.5	6.0094772016666396E-021
558.5	5.8993778693497873E-021
559.5	5.8395749200708265E-021
560.5	5.8279077438948002E-021
561.5	5.8640305781729276E-021
562.5	5.9494329977378250E-021
563.5	6.0876074446918569E-021
564.5	6.2843883244385692E-021
565.5	6.5485089688980342E-021
566.5	6.8924503988287534E-021
567.5	7.3336901263298161E-021
568.5	7.8964953111898787E-021
569.5	8.6144187005920350E-021
570.5	9.5335683524160465E-021
571.5	1.0716298289852971E-020
572.5	1.2243572452814871E-020
573.5	1.4210367707725139E-020
574.5	1.6699334036141326E-020
575.5	1.9702676581197149E-020
576.5	2.2961691775924126E-020
577.5	2.5793320129623181E-020
578.5	2.7231716405946116E-020
579.5	2.6738885959564124E-020
580.5	2.4760281480929702E-020
581.5	2.2275581098485223E-020
582.5	2.0045163112598757E-020
583.5	1.8399716193163604E-020
584.5	1.7399566765095885E-020
585.5	1.7007205296025871E-020
586.5	1.7178078670985874E-020
587.5	1.7896220045814558E-020
588.5	1.9187155463746607E-020
589.5	2.1125203325700588E-020
590.5	2.3842123882193407E-020
591.5	2.7538654533503563E-020
592.5	3.2495102790104319E-020
593.5	3.9065588087896370E-020
594.5	4.7612393207766417E-020
595.5	5.8281424809726311E-020
596.5	7.0471536987303380E-020
597.5	8.2045535323439483E-020
598.5	8.9205292782767493E-020
599.5	8.8614211709312585E-020
600.5	8.0527168697863270E-020
601.5	6.8517843079701596E-020
602.5	5.6238168820802972E-020
603.5	4.5598962883529105E-020
604.5	3.7063992330526096E-020
605.5	3.0431559781822664E-020
606.5	2.5321505492845200E-020
607.5	2.1372053266899273E-020
608.5	1.8292938434359395E-020
609.5	1.5865686959038357E-020
610.5	1.3929720087272211E-020
611.5	1.2367661826601249E-020
612.5	1.1093421355401803E-020
613.5	1.0043354855057943E-020
614.5	9.1699394663965597E-021
615.5	8.4373015892956649E-021
616.5	7.8180600936811014E-021
617.5	7.2910877113079367E-021
618.5	6.8399114506620295E-021
619.5	6.4515590900206062E-021
620.5	6.1157190740847939E-021
621.5	5.8241224350134838E-021
622.5	5.5700834625158268E-021
623.5	5.3481549807963090E-021
624.5	5.1538671728463301E-021
625.5	4.9835278976881644E-021
626.5	4.8340686938638241E-021
627.5	4.7029250345015435E-021
628.5	4.5879424861566853E-021
629.5	4.4873026227513174E-021
630.5	4.3994641266337260E-021
631.5	4.3231156549178532E-021
632.5	4.2571378874008728E-021
633.5	4.2005727903306880E-021
634.5	4.1525985895749145E-021
635.5	4.1125092907086953E-021
636.5	4.0796978430526039E-021
637.5	4.0536422418872286E-021
638.5	4.0338940139444126E-021
639.5	4.0200686474757480E-021
640.5	4.0118376182717743E-021
641.5	4.0089217332637857E-021
642.5	4.0110855684799486E-021
643.5	4.0181328216654411E-021
644.5	4.0299024344630656E-021
645.5	4.0462653666967201E-021
646.5	4.0671219275404852E-021
647.5	4.0923995863694502E-021
648.5	4.1220512007866714E-021
649.5	4.1560536114131877E-021
650.5	4.1944065630711808E-021
651.5	4.2371319204236839E-021
652.5	4.2842731533084593E-021
653.5	4.3358950732015858E-021
654.5	4.3920838076990838E-021
655.5	4.4529470048049712E-021
656.5	4.5186142633245224E-021
657.5	4.5892377899246385E-021
658.5	4.6649932875670864E-021
659.5	4.7460810841639734E-021
660.5	4.8327275145640056E-021
661.5	4.9251865734689171E-021
662.5	5.0237418617243404E-021
663.5	5.1287088537599850E-021
664.5	5.2404375199182172E-021
665.5	5.3593153441761873E-021
666.5	5.4857707855309543E-021
667.5	5.6202772403117775E-021
668.5	5.7633575731864707E-021
669.5	5.9155892969752161E-021
670.5	6.0776104959833637E-021
671.5	6.2501266049154422E-021
672.5	6.4339181761516560E-021
673.5	6.6298497930194697E-021
674.5	6.8388803166263650E-021
675.5	7.0620746900237197E-021
676.5	7.3006175674381244E-021
677.5	7.5558290899187297E-021
678.5	7.8291831943942603E-021
679.5	8.1223289238525563E-021
680.5	8.4371153060405926E-021
681.5	8.7756204917405115E-021
682.5	9.1401859977808885E-021
683.5	9.5334570929065831E-021
684.5	9.9584306074534819E-021
685.5	1.0418511754914391E-020
686.5	1.0917581944057548E-020
687.5	1.1460080059707294E-020
688.5	1.2051100332678813E-020
689.5	1.2696510750585960E-020
690.5	1.3403097043623085E-020
691.5	1.4178738698124361E-020
692.5	1.5032625322994367E-020
693.5	1.5975524182679163E-020
694.5	1.7020113042702264E-020
695.5	1.8181396970592637E-020
696.5	1.9477233851995148E-020
697.5	2.0929001771916980E-020
698.5	2.2562453018070313E-020
699.5	2.4408815661963651E-020
700.5	2.6506226482813373E-020
701.5	2.8901611406382805E-020
702.5	3.1653176081905485E-020
703.5	3.4833736363657258E-020
704.5	3.8535216253430956E-020
705.5	4.2874784140460657E-020
706.5	4.8003308790693245E-020
707.5	5.4117125643485781E-020
708.5	6.1474552979894745E-020
709.5	7.0419232314831054E-020
710.5	8.1413209526848095E-020
711.5	9.5083621455049559E-020
712.5	1.1228738339476118E-019
713.5	1.3419658658381255E-019
714.5	1.6239802467024747E-019
715.5	1.9896861323216638E-019
716.5	2.4639817557878447E-019
717.5	3.0701147103836976E-019
718.5	3.8114321209802895E-019
719.5	4.6314114853405071E-019
720.5	5.3630856088002006E-019
721.5	5.7452443738502296E-019
722.5	5.5949964140168113E-019
723.5	4.9883930236505768E-019
724.5	4.1805907984158019E-019
725.5	3.3917517522016540E-019
726.5	2.7232360405122219E-019
727.5	2.1923588082035521E-019
728.5	1.7814677343852328E-019
729.5	1.4651752559277176E-019
730.5	1.2205717514467512E-019
731.5	1.0296262488296511E-019
732.5	8.7887086864078801E-020
733.5	7.5843281478116648E-020
734.5	6.6109738850448133E-020
735.5	5.8156819218404702E-020
736.5	5.1592430399556803E-020
737.5	4.6123336496473869E-020
738.5	4.1527839565121554E-020
739.5	3.7636486912287775E-020
740.5	3.4318373866951218E-020
741.5	3.1471341360107057E-020
742.5	2.9014895193910733E-020
743.5	2.6885040487371722E-020
744.5	2.5030475391171898E-020
745.5	2.3409758643588861E-020
746.5	2.1989181676747612E-020
747.5	2.0741155494316171E-020
748.5	1.9642977362135506E-020
749.5	1.8675880460770793E-020
750.5	1.7824296374343424E-020
751.5	1.7075279206617783E-020
752.5	1.6418053632136914E-020
753.5	1.5843658942911527E-020
754.5	1.5344668259524220E-020
755.5	1.4914967313037554E-020
756.5	1.4549581110485684E-020
757.5	1.4244539752858144E-020
758.5	1.3996776952880277E-020
759.5	1.3804056599137382E-020
760.5	1.3664924181626319E-020
761.5	1.3578681146877209E-020
762.5	1.3545381382885955E-020
763.5	1.3565850128903857E-020
764.5	1.3641726744020091E-020
765.5	1.3775534038931918E-020
766.5	1.3970778380289015E-020
767.5	1.4232086646619014E-020
768.5	1.4565388521977194E-020
769.5	1.4978155795888554E-020
770.5	1.5479714630648030E-020
771.5	1.6081652639011720E-020
772.5	1.6798350782139288E-020
773.5	1.7647681568613591E-020
774.5	1.8651931317380810E-020
775.5	1.9839027583537646E-020
776.5	2.1244186589700525E-020
777.5	2.2912144676362007E-020
778.5	2.4900209857823819E-020
779.5	2.7282475514171668E-020
780.5	3.0155693605378991E-020
781.5	3.3647529903678539E-020
782.5	3.7928240140814821E-020
783.5	4.3227219957506475E-020
784.5	4.9856329169539388E-020
785.5	5.8242072661923863E-020
786.5	6.8967633149520443E-020
787.5	8.2820431593999704E-020
788.5	1.0082331675738098E-019
789.5	1.2417834589514941E-019
790.5	1.5393582841870737E-019
791.5	1.9000449138181408E-019
792.5	2.2909703227566314E-019
793.5	2.6244509130416771E-019
794.5	2.7744905895010247E-019
795.5	2.6674336986521828E-019
796.5	2.3565163486447745E-019
797.5	1.9666640463826700E-019
798.5	1.5957431487172151E-019
799.5	1.2851402336383682E-019
800.5	1.0396670214681497E-019
801.5	8.4986568045322017E-020
802.5	7.0361391217612364E-020
803.5	5.9027205421628058E-020
804.5	5.0155180298362870E-020
805.5	4.3128645510357113E-020
806.5	3.7496007000895256E-020
807.5	3.2927125520404900E-020
808.5	2.9179367971354653E-020
809.5	2.6072839569905888E-020
810.5	2.3472767205479406E-020
811.5	2.1277065717099488E-020
812.5	1.9407552281233475E-020
813.5	1.7803702469738588E-020
814.5	1.6418175921378572E-020
815.5	1.5213579561100321E-020
816.5	1.4160102536058259E-020
817.5	1.3233770536297004E-020
818.5	1.2415144368404694E-020
819.5	1.1688340266712943E-020
820.5	1.1040285477581375E-020
821.5	1.0460147530704958E-020
822.5	9.9388929210217644E-021
823.5	9.4689430738892377E-021
824.5	9.0439040698220008E-021
825.5	8.6583527526793938E-021
826.5	8.3076662768197693E-021
827.5	7.9878853710630267E-021
828.5	7.6956039600361684E-021
829.5	7.4278795300206640E-021
830.5	7.1821599275990051E-021
831.5	6.9562232560913479E-021
832.5	6.7481282732139523E-021
833.5	6.5561732555812749E-021
834.5	6.3788617265366858E-021
835.5	6.2148737761241892E-021
836.5	6.0630419599136611E-021
837.5	5.9223309647126304E-021
838.5	5.7918203872399635E-021
839.5	5.6706900965784981E-021
840.5	5.5582077501957461E-021
841.5	5.4537181122419530E-021
842.5	5.3566338860708430E-021
843.5	5.2664278238336134E-021
844.5	5.1826259171610132E-021
845.5	5.1048015063815777E-021
846.5	5.0325701729940038E-021
847.5	4.9655853024472971E-021
848.5	4.9035342226517221E-021
849.5	4.8461348388124272E-021
850.5	4.7931326977549281E-021
851.5	4.7442984253831953E-021
852.5	4.6994254896670442E-021
853.5	4.6583282489096291E-021
854.5	4.6208402512527417E-021
855.5	4.5868127566438712E-021
856.5	4.5561134569841009E-021
857.5	4.5286253740389812E-021
858.5	4.5042459180414522E-021
859.5	4.4828860928427433E-021
860.5	4.4644698360563364E-021
861.5	4.4489334849608802E-021
862.5	4.4362253610418402E-021
863.5	4.4263054680125900E-021
864.5	4.4191453000130370E-021
865.5	4.4147277584842299E-021
866.5	4.4130471780054897E-021
867.5	4.4141094632017876E-021
868.5	4.4179323407300753E-021
869.5	4.4245457323849403E-021
870.5	4.4339922575817485E-021
871.5	4.4463278759436350E-021
872.5	4.4616226835106257E-021
873.5	4.4799618792929296E-021
874.5	4.5014469226105232E-021
875.5	4.5261969060252077E-021
876.5	4.5543501738354038E-021
877.5	4.5860662222606219E-021
878.5	4.6215279248315556E-021
879.5	4.6609441354227639E-021
880.5	4.7045527321951761E-021
881.5	4.7526241789320220E-021
882.5	4.8054656964611881E-021
883.5	4.8634261568346998E-021
884.5	4.9269018376785591E-021
885.5	4.9963432049208442E-021
886.5	5.0722629306247167E-021
887.5	5.1552454010795914E-021
888.5	5.2459580315070232E-021
889.5	5.3451647815088956E-021
890.5	5.4537423647648393E-021
891.5	5.5726997742188025E-021
892.5	5.7032019091669201E-021
893.5	5.8465983055924617E-021
894.5	6.0044582526198031E-021
895.5	6.1786139492353506E-021
896.5	6.3712138485546666E-021
897.5	6.5847889967590899E-021
898.5	6.8223360635617926E-021
899.5	7.0874219704082158E-021
900.5	7.3843166800291056E-021
901.5	7.7181630019216932E-021
902.5	8.0951954628537180E-021
903.5	8.5230247858077128E-021
904.5	9.0110109007033082E-021
905.5	9.5707565473184510E-021
906.5	1.0216766727848465E-020
907.5	1.0967338474119575E-020
908.5	1.1845773523627024E-020
909.5	1.2882047841098392E-020
910.5	1.4115132625249149E-020
911.5	1.5596249753570052E-020
912.5	1.7393469938833352E-020
913.5	1.9598229602342851E-020
914.5	2.2334536053087543E-020
915.5	2.5771756512526475E-020
916.5	3.0141616869693502E-020
917.5	3.5758379433283910E-020
918.5	4.3035385847597929E-020
919.5	5.2474419276120253E-020
920.5	6.4562904627598235E-020
921.5	7.9435601609596066E-020
922.5	9.6106298520758327E-020
923.5	1.1141678260523302E-019
924.5	1.2012861336127551E-019
925.5	1.1815181661479399E-019
926.5	1.0650066750970817E-019
927.5	9.0222796885766540E-020
928.5	7.4003848454069279E-020
929.5	6.0130360601286678E-020
930.5	4.9071041116954201E-020
931.5	4.0503426837260388E-020
932.5	3.3912563042492570E-020
933.5	2.8823236524713442E-020
934.5	2.4858370659695540E-020
935.5	2.1735422547323955E-020
936.5	1.9247068451136636E-020
937.5	1.7241814812656393E-020
938.5	1.5608513642338258E-020
939.5	1.4264949272945286E-020
940.5	1.3149689205432689E-020
941.5	1.2216327979144218E-020
942.5	1.1429423153908171E-020
943.5	1.0761611724515950E-020
944.5	1.0191548057195890E-020
945.5	9.7024155720024585E-021
946.5	9.2808418212526993E-021
947.5	8.9160995914907690E-021
948.5	8.5995126994227638E-021
949.5	8.3240096971562374E-021
950.5	8.0837854953136933E-021
951.5	7.8740424808093416E-021
952.5	7.6907907390728302E-021
953.5	7.5306926170217727E-021
954.5	7.3909408393190645E-021
955.5	7.2691622257259133E-021
956.5	7.1633410970724250E-021
957.5	7.0717579375396656E-021
958.5	6.9929399641811926E-021
959.5	6.9256210538577561E-021
960.5	6.8687090721353557E-021
961.5	6.8212590940832806E-021
962.5	6.7824513430946422E-021
963.5	6.7515729293935487E-021
964.5	6.7280026654457048E-021
965.5	6.7111983861029318E-021
966.5	6.7006863180347717E-021
967.5	6.6960521339970570E-021
968.5	6.6969333988343954E-021
969.5	6.7030131703621842E-021
970.5	6.7140145628540515E-021
971.5	6.7296961163736938E-021
972.5	6.7498478436198933E-021
973.5	6.7742878488215040E-021
974.5	6.8028594316992320E-021
975.5	6.8354286045126138E-021
976.5	6.8718819624427793E-021
977.5	6.9121248575794174E-021
978.5	6.9560798350208329E-021
979.5	7.0036852964039990E-021
980.5	7.0548943618317318E-021
981.5	7.1096739058751242E-021
982.5	7.1680037472763896E-021
983.5	7.2298759753017341E-021
984.5	7.2952943985098671E-021
985.5	7.3642741041020087E-021
986.5	7.4368411180798952E-021
987.5	7.5130321582215697E-021
988.5	7.5928944734421371E-021
989.5	7.6764857644817332E-021
990.5	7.7638741820911407E-021
991.5	7.8551383999983052E-021
992.5	7.9503677609626768E-021
993.5	8.0496624951816202E-021
994.5	8.1531340112256902E-021
995.5	8.2609052605648231E-021
996.5	8.3731111776242225E-021
997.5	8.4898991981922916E-021
998.5	8.6114298599108274E-021
999.5	8.7378774895251460E-021
1000.5	8.8694309825769166E-021
1001.5	9.0062946823020819E-021
1002.5	9.1486893656705857E-021
1003.5	9.2968533457942151E-021
1004.5	9.4510437013580622E-021
1005.5	9.6115376453261215E-021
1006.5	9.7786340469634007E-021
1007.5	9.9526551232407207E-021
1008.5	1.0133948317984432E-020
1009.5	1.0322888389750307E-020
1010.5	1.0519879732392918E-020
1011.5	1.0725358955736225E-020
1012.5	1.0939797757703739E-020
1013.5	1.1163706123830314E-020
1014.5	1.1397635895360823E-020
1015.5	1.1642184753274162E-020
1016.5	1.1898000672709716E-020
1017.5	1.2165786910604377E-020
1018.5	1.2446307599096784E-020
1019.5	1.2740394028692451E-020
1020.5	1.3048951718638444E-020
1021.5	1.3372968387828462E-020
1022.5	1.3713522958335221E-020
1023.5	1.4071795745943058E-020
1024.5	1.4449080018559233E-020
1025.5	1.4846795135017597E-020
1026.5	1.5266501514663995E-020
1027.5	1.5709917733606434E-020
1028.5	1.6178940098341393E-020
1029.5	1.6675665113772520E-020
1030.5	1.7202415343111045E-020
1031.5	1.7761769255177327E-020
1032.5	1.8356595774500034E-020
1033.5	1.8990094396788134E-020
1034.5	1.9665841913796058E-020
1035.5	2.0387847016256322E-020
1036.5	2.1160614322947432E-020
1037.5	2.1989219733052622E-020
1038.5	2.2879399437240556E-020
1039.5	2.3837655475917570E-020
1040.5	2.4871381434561572E-020
1041.5	2.5989012760650940E-020
1042.5	2.7200207334123159E-020
1043.5	2.8516063403713029E-020
1044.5	2.9949383923383772E-020
1045.5	3.1514998834106230E-020
1046.5	3.3230160139151682E-020
1047.5	3.5115028996025833E-020
1048.5	3.7193279885482554E-020
1049.5	3.9492854765732116E-020
1050.5	4.2046910753739658E-020
1051.5	4.4895019402595548E-020
1052.5	4.8084695657854602E-020
1053.5	5.1673362389064204E-020
1054.5	5.5730895388868423E-020
1055.5	6.0342948899335456E-020
1056.5	6.5615340468245162E-020
1057.5	7.1679887308524975E-020
1058.5	7.8702250875875417E-020
1059.5	8.6892586832989889E-020
1060.5	9.6520150631097638E-020
1061.5	1.0793352790804929E-019
1062.5	1.2158891759239279E-019
1063.5	1.3808998541956835E-019
1064.5	1.5824430631167491E-019
1065.5	1.8314328134455377E-019
1066.5	2.1427412237304379E-019
1067.5	2.5367198838600543E-019
1068.5	3.0411113469463050E-019
1069.5	3.6929744565243635E-019
1070.5	4.5391259329536364E-019
1071.5	5.6306400683280344E-019
1072.5	7.0005654456218630E-019
1073.5	8.6059179524932013E-019
1074.5	1.0226727519591821E-018
1075.5	1.1404620095800446E-018
1076.5	1.1635028048006762E-018
1077.5	1.0802053619490111E-018
1078.5	9.3006673951361404E-019
1079.5	7.6522672415897963E-019
1080.5	6.1765275943107310E-019
1081.5	4.9757240095909989E-019
1082.5	4.0383484435796438E-019
1083.5	3.3165064287456450E-019
1084.5	2.7603523988526962E-019
1085.5	2.3286825462756864E-019
1086.5	1.9901279390691513E-019
1087.5	1.7215481570211246E-019
1088.5	1.5060300110089473E-019
1089.5	1.3311929425958690E-019
1090.5	1.1879116629956969E-019
1091.5	1.0693960541244310E-019
1092.5	9.7053962840850559E-020
1093.5	8.8745983360610010E-020
1094.5	8.1717265298937943E-020
1095.5	7.5736067027582282E-020
1096.5	7.0620629125300476E-020
1097.5	6.6227064792073361E-020
1098.5	6.2440478567654932E-020
1099.5	5.9168387185247041E-020
1100.5	5.6335797912310592E-020
1101.5	5.3881491938925787E-020
1102.5	5.1755192413021220E-020
1103.5	4.9915388123562122E-020
1104.5	4.8327647642847840E-020
1105.5	4.6963303684248418E-020
1106.5	4.5798419376694146E-020
1107.5	4.4812971068449881E-020
1108.5	4.3990198852723509E-020
1109.5	4.3316088112756177E-020
1110.5	4.2778954299942020E-020
1111.5	4.2369109783400586E-020
1112.5	4.2078596576190318E-020
1113.5	4.1900972501938909E-020
1114.5	4.1831141238848405E-020
1115.5	4.1865218899598067E-020
1116.5	4.2000431546756126E-020
1117.5	4.2235039430776863E-020
1118.5	4.2568284866993826E-020
1119.5	4.3000361612603085E-020
1120.5	4.3532404422449255E-020
1121.5	4.4166498201114224E-020
1122.5	4.4905706869561012E-020
1123.5	4.5754122765397097E-020
1124.5	4.6716938134377832E-020
1125.5	4.7800541087280128E-020
1126.5	4.9012639336541576E-020
1127.5	5.0362416146076054E-020
1128.5	5.1860724294156593E-020
1129.5	5.3520325551558771E-020
1130.5	5.5356185331301298E-020
1131.5	5.7385834927047394E-020
1132.5	5.9629817333507709E-020
1133.5	6.2112237319174319E-020
1134.5	6.4861442592223051E-020
1135.5	6.7910871110346760E-020
1136.5	7.1300110599816950E-020
1137.5	7.5076231249940416E-020
1138.5	7.9295472878531973E-020
1139.5	8.4025395839564559E-020
1140.5	8.9347643781107563E-020
1141.5	9.5361520760418794E-020
1142.5	1.0218866210849073E-019
1143.5	1.0997918808173804E-019
1144.5	1.1891988706999714E-019
1145.5	1.2924520388727851E-019
1146.5	1.4125214277032000E-019
1147.5	1.5532068511055471E-019
1148.5	1.7194204286526420E-019
1149.5	1.9175812346240267E-019
1150.5	2.1561710089907178E-019
1151.5	2.4465209103553177E-019
1152.5	2.8039258293033133E-019
1153.5	3.2492082962607145E-019
1154.5	3.8108521079631299E-019
1155.5	4.5277119857305209E-019
1156.5	5.4518367163003235E-019
1157.5	6.6494792318405044E-019
1158.5	8.1944462331438733E-019
1159.5	1.0139270916310665E-018
1160.5	1.2437686262914419E-018
1161.5	1.4803222640710426E-018
1162.5	1.6604220103822083E-018
1163.5	1.7095452204666854E-018
1164.5	1.6037261224172052E-018
1165.5	1.3946770496535934E-018
1166.5	1.1584798138501131E-018
1167.5	9.4450519191523458E-019
1168.5	7.6979846834353948E-019
1169.5	6.3365842003723268E-019
1170.5	5.2940709812229470E-019
1171.5	4.4981470615205726E-019
1172.5	3.8883520107705891E-019
1173.5	3.4185059688765793E-019
1174.5	3.0545713171131154E-019
1175.5	2.7717656907636724E-019
1176.5	2.5520742866471740E-019
1177.5	2.3823648411163427E-019
1178.5	2.2530298811450810E-019
1179.5	2.1570291044185130E-019
1180.5	2.0892195621661982E-019
1181.5	2.0458889750303361E-019
1182.5	2.0244323110783562E-019
1183.5	2.0231306157231544E-019
1184.5	2.0410046215438103E-019
1185.5	2.0777252523395731E-019
1186.5	2.1335700385325682E-019
1187.5	2.2094196787753894E-019
1188.5	2.3067932826051768E-019
1189.5	2.4279248346158984E-019
1190.5	2.5758877040073585E-019
1191.5	2.7547791985123890E-019
1192.5	2.9699839862354858E-019
1193.5	3.2285447051275593E-019
1194.5	3.5396816798198204E-019
1195.5	3.9155233600808678E-019
1196.5	4.3721374806971023E-019
1197.5	4.9309928092945786E-019
1198.5	5.6210337269726164E-019
1199.5	6.4816074404930580E-019
1200.5	7.5665107233506305E-019
1201.5	8.9492992048686111E-019
1202.5	1.0729369491831025E-018
1203.5	1.3036209367701664E-018
1204.5	1.6023251518129839E-018
1205.5	1.9828508414701147E-018
1206.5	2.4454351426374393E-018
1207.5	2.9512630335106400E-018
1208.5	3.3925838992984103E-018
1209.5	3.6093067661325151E-018
1210.5	3.5008018950123962E-018
1211.5	3.1271632964034466E-018
1212.5	2.6469655637645084E-018
1213.5	2.1892780258681472E-018
1214.5	1.8110736418103804E-018
1215.5	1.5212124846563165E-018
1216.5	1.3095838887774437E-018
1217.5	1.1627324751925344E-018
1218.5	1.0696981276887102E-018
1219.5	1.0235098206512964E-018
1220.5	1.0211791647924374E-018
1221.5	1.0631315695393198E-018
1222.5	1.1518163017520912E-018
1223.5	1.2880665023314900E-018
1224.5	1.4626568092656101E-018
1225.5	1.6424874708335806E-018
1226.5	1.7636892098291103E-018
1227.5	1.7602476848356337E-018
1228.5	1.6214465076811449E-018
1229.5	1.4023269121108202E-018
1230.5	1.1704092465970072E-018
1231.5	9.6521818284808566E-019
1232.5	7.9841699998145619E-019
1233.5	6.6763100302641671E-019
1234.5	5.6621845020018186E-019
1235.5	4.8749833299857504E-019
1236.5	4.2600511599769277E-019
1237.5	3.7759478008515598E-019
1238.5	3.3921857891038446E-019
1239.5	3.0865765987272450E-019
1240.5	2.8430217385100578E-019
1241.5	2.6498662923252829E-019
1242.5	2.4987298118227686E-019
1243.5	2.3836994612049537E-019
1244.5	2.3007892631991905E-019
1245.5	2.2475966347109965E-019
1246.5	2.2231119158335040E-019
1247.5	2.2276567623822868E-019
1248.5	2.2629444471664172E-019
1249.5	2.3322713461028747E-019
1250.5	2.4408662369145087E-019
1251.5	2.5964441372895483E-019
1252.5	2.8100341788970319E-019
1253.5	3.0971706251278156E-019
1254.5	3.4795290740856942E-019
1255.5	3.9869817481666409E-019
1256.5	4.6596247959570350E-019
1257.5	5.5480478361269489E-019
1258.5	6.7067586419189816E-019
1259.5	8.1685562216422325E-019
1260.5	9.8791579101712646E-019
1261.5	1.1586870871506026E-018
1262.5	1.2785150958389369E-018
1263.5	1.2940874360697110E-018
1264.5	1.1963312489389456E-018
1265.5	1.0299880120780958E-018
1266.5	8.5062707819673167E-019
1267.5	6.9116172730674303E-019
1268.5	5.6159524877770025E-019
1269.5	4.6027921576481971E-019
1270.5	3.8196414200931297E-019
1271.5	3.2130618175483493E-019
1272.5	2.7391863358920074E-019
1273.5	2.3647008204766632E-019
1274.5	2.0650433414540611E-019
1275.5	1.8222540297240995E-019
1276.5	1.6231730689722849E-019
1277.5	1.4580875430181261E-019
1278.5	1.3197581620555719E-019
1279.5	1.2027303284952921E-019
1280.5	1.1028479700898166E-019
1281.5	1.0169092308900924E-019
1282.5	9.4242088930965436E-020
1283.5	8.7742162242268471E-020
1284.5	8.2035356277312768E-020
1285.5	7.6996800234192303E-020
1286.5	7.2525546237480606E-020
1287.5	6.8539331727609573E-020
1288.5	6.4970618882807657E-020
1289.5	6.1763572076456984E-020
1290.5	5.8871730899736318E-020
1291.5	5.6256203700474470E-020
1292.5	5.3884254100128815E-020
1293.5	5.1728186733560649E-020
1294.5	4.9764462693279104E-020
1295.5	4.7972992701931696E-020
1296.5	4.6336568842864454E-020
1297.5	4.4840405105647567E-020
1298.5	4.3471763999680866E-020
1299.5	4.2219651722291194E-020
1300.5	4.1074568312573446E-020
1301.5	4.0028302218380038E-020
1302.5	3.9073760996613082E-020
1303.5	3.8204831634787275E-020
1304.5	3.7416265355600738E-020
1305.5	3.6703582842740629E-020
1306.5	3.6062996677499677E-020
1307.5	3.5491348456263289E-020
1308.5	3.4986058609799333E-020
1309.5	3.4545087398306254E-020
1310.5	3.4166905936193639E-020
1311.5	3.3850476427439402E-020
1312.5	3.3595241082421869E-020
1313.5	3.3401119454326789E-020
1314.5	3.3268514190119229E-020
1315.5	3.3198325449595680E-020
1316.5	3.3191974518327893E-020
1317.5	3.3251437439501544E-020
1318.5	3.3379289830754389E-020
1319.5	3.3578764453097513E-020
1320.5	3.3853823582132885E-020
1321.5	3.4209248825394239E-020
1322.5	3.4650751770484668E-020
1323.5	3.5185109785145000E-020
1324.5	3.5820332486911298E-020
1325.5	3.6565865943350956E-020
1326.5	3.7432843671799993E-020
1327.5	3.8434396141408918E-020
1328.5	3.9586033962974003E-020
1329.5	4.0906124593770234E-020
1330.5	4.2416488621047402E-020
1331.5	4.4143150135729512E-020
1332.5	4.6117287247627042E-020
1333.5	4.8376444692717909E-020
1334.5	5.0966092582010328E-020
1335.5	5.3941646333543592E-020
1336.5	5.7371106686525575E-020
1337.5	6.1338541317878835E-020
1338.5	6.5948719771620960E-020
1339.5	7.1333344351387771E-020
1340.5	7.7659511019261668E-020
1341.5	8.5141315385567959E-020
1342.5	9.4055931868263805E-020
1343.5	1.0476609733802358E-019
1344.5	1.1775179530314693E-019
1345.5	1.3365512197878925E-019
1346.5	1.5334377329024889E-019
1347.5	1.7799986717322587E-019
1348.5	2.0924017365910749E-019
1349.5	2.4926583403591964E-019
1350.5	3.0100889281288679E-019
1351.5	3.6814955926934685E-019
1352.5	4.5463423122010295E-019
1353.5	5.6280934403382373E-019
1354.5	6.8868236327015350E-019
1355.5	8.1398548457468609E-019
1356.5	9.0222304042432625E-019
1357.5	9.1542549123031635E-019
1358.5	8.4777283774074425E-019
1359.5	7.3182024120024568E-019
1360.5	6.0742101117348228E-019
1361.5	4.9806080239985613E-019
1362.5	4.1093457030022417E-019
1363.5	3.4505232496121815E-019
1364.5	2.9698854586780997E-019
1365.5	2.6339709068952153E-019
1366.5	2.4179154013848026E-019
1367.5	2.3064466270762650E-019
1368.5	2.2923695691771958E-019
1369.5	2.3729318605085287E-019
1370.5	2.5416235306476923E-019
1371.5	2.7714738940764246E-019
1372.5	2.9927201227473372E-019
1373.5	3.0938829659583359E-019
1374.5	2.9874037177712421E-019
1375.5	2.6911037649220553E-019
1376.5	2.3067889902258778E-019
1377.5	1.9297183605530106E-019
1378.5	1.6061413979116937E-019
1379.5	1.3449895058631890E-019
1380.5	1.1389755976655497E-019
1381.5	9.7693381084852859E-020
1382.5	8.4860361043605624E-020
1383.5	7.4582354081284102E-020
1384.5	6.6244484761449584E-020
1385.5	5.9392201675410646E-020
1386.5	5.3690350776580121E-020
1387.5	4.8890474139593759E-020
1388.5	4.4806654071409149E-020
1389.5	4.1298209748558980E-020
1390.5	3.8257425247966532E-020
1391.5	3.5600843381367613E-020
1392.5	3.3263054257106402E-020
1393.5	3.1192226030116182E-020
1394.5	2.9346857219110582E-020
1395.5	2.7693391747980223E-020
1396.5	2.6204448738613153E-020
1397.5	2.4857494657036902E-020
1398.5	2.3633836994939375E-020
1399.5	2.2517854048446383E-020
1400.5	2.1496399797196374E-020
1401.5	2.0558339912314098E-020
1402.5	1.9694186888381056E-020
1403.5	1.8895810783108839E-020
1404.5	1.8156208125989083E-020
1405.5	1.7469315948606494E-020
1406.5	1.6829861090976453E-020
1407.5	1.6233237293004415E-020
1408.5	1.5675404326696696E-020
1409.5	1.5152804730777780E-020
1410.5	1.4662294693684335E-020
1411.5	1.4201086378369813E-020
1412.5	1.3766699554081479E-020
1413.5	1.3356920840625672E-020
1414.5	1.2969769212069946E-020
1415.5	1.2603466673256897E-020
1416.5	1.2256413231677361E-020
1417.5	1.1927165452437612E-020
1418.5	1.1614418015241672E-020
1419.5	1.1316987797055820E-020
1420.5	1.1033800088190959E-020
1421.5	1.0763876617346368E-020
1422.5	1.0506325116111597E-020
1423.5	1.0260330198162987E-020
1424.5	1.0025145364975570E-020
1425.5	9.8000859799136122E-021
1426.5	9.5845230773331701E-021
1427.5	9.3778778938335397E-021
1428.5	9.1796170258296124E-021
1429.5	8.9892481318222210E-021
1430.5	8.8063161096299982E-021
1431.5	8.6303996888258694E-021
1432.5	8.4611083870272231E-021
1433.5	8.2980797857913800E-021
1434.5	8.1409770878873055E-021
1435.5	7.9894869228306758E-021
1436.5	7.8433173719303931E-021
1437.5	7.7021961878215181E-021
1438.5	7.5658691866536539E-021
1439.5	7.4340987938475023E-021
1440.5	7.3066627266953661E-021
1441.5	7.1833527991214046E-021
1442.5	7.0639738356824472E-021
1443.5	6.9483426834209052E-021
1444.5	6.8362873115116083E-021
1445.5	6.7276459898030141E-021
1446.5	6.6222665383641659E-021
1447.5	6.5200056410330367E-021
1448.5	6.4207282167363602E-021
1449.5	6.3243068430308596E-021
1450.5	6.2306212269137196E-021
1451.5	6.1395577184766047E-021
1452.5	6.0510088634423074E-021
1453.5	5.9648729910337380E-021
1454.5	5.8810538339885751E-021
1455.5	5.7994601778553164E-021
1456.5	5.7200055369927541E-021
1457.5	5.6426078549495262E-021
1458.5	5.5671892271272543E-021
1459.5	5.4936756438330106E-021
1460.5	5.4219967520076130E-021
1461.5	5.3520856340778476E-021
1462.5	5.2838786025254552E-021
1463.5	5.2173150088955008E-021
1464.5	5.1523370660833613E-021
1465.5	5.0888896828442375E-021
1466.5	5.0269203095634925E-021
1467.5	4.9663787944110096E-021
1468.5	4.9072172490795225E-021
1469.5	4.8493899233760179E-021
1470.5	4.7928530879979492E-021
1471.5	4.7375649248827016E-021
1472.5	4.6834854245700309E-021
1473.5	4.6305762900637871E-021
1474.5	4.5788008467215502E-021
1475.5	4.5281239577391519E-021
1476.5	4.4785119448320985E-021
1477.5	4.4299325137476883E-021
1478.5	4.3823546842706049E-021
1479.5	4.3357487244113031E-021
1480.5	4.2900860884905831E-021
1481.5	4.2453393588558867E-021
1482.5	4.2014821909850032E-021
1483.5	4.1584892617513821E-021
1484.5	4.1163362206421648E-021
1485.5	4.0749996437355964E-021
1486.5	4.0344569902586927E-021
1487.5	3.9946865615591583E-021
1488.5	3.9556674623375434E-021
1489.5	3.9173795639966999E-021
1490.5	3.8798034699757724E-021
1491.5	3.8429204829453406E-021
1492.5	3.8067125737489368E-021
1493.5	3.7711623519841995E-021
1494.5	3.7362530381241818E-021
1495.5	3.7019684370862195E-021
1496.5	3.6682929131619980E-021
1497.5	3.6352113662282383E-021
1498.5	3.6027092091628587E-021
1499.5	3.5707723463963939E-021
1500.5	3.5393871535330753E-021
1501.5	3.5085404579802639E-021
1502.5	3.4782195205288738E-021
1503.5	3.4484120178311221E-021
1504.5	3.4191060257253350E-021
1505.5	3.3902900033607534E-021
1506.5	3.3619527780781930E-021
1507.5	3.3340835310051903E-021
1508.5	3.3066717833268218E-021
1509.5	3.2797073831957505E-021
1510.5	3.2531804932472882E-021
1511.5	3.2270815786873282E-021
1512.5	3.2014013959229299E-021
1513.5	3.1761309817071453E-021
1514.5	3.1512616427713597E-021
1515.5	3.1267849459199709E-021
1516.5	3.1026927085637545E-021
1517.5	3.0789769896695488E-021
1518.5	3.0556300811052858E-021
1519.5	3.0326444993604947E-021
1520.5	3.0100129776236142E-021
1521.5	2.9877284581984429E-021
1522.5	2.9657840852431012E-021
1523.5	2.9441731978157481E-021
1524.5	2.9228893232122318E-021
1525.5	2.9019261705816045E-021
1526.5	2.8812776248062556E-021
1527.5	2.8609377406340942E-021
1528.5	2.8409007370509176E-021
1529.5	2.8211609918817313E-021
1530.5	2.8017130366103762E-021
1531.5	2.7825515514073909E-021
1532.5	2.7636713603565639E-021
1533.5	2.7450674268711396E-021
1534.5	2.7267348492910895E-021
1535.5	2.7086688566533293E-021
1536.5	2.6908648046271633E-021
1537.5	2.6733181716076377E-021
1538.5	2.6560245549598552E-021
1539.5	2.6389796674076598E-021
1540.5	2.6221793335604178E-021
1541.5	2.6056194865719473E-021
1542.5	2.5892961649259413E-021
1543.5	2.5732055093425087E-021
1544.5	2.5573437598007130E-021
1545.5	2.5417072526722484E-021
1546.5	2.5262924179616398E-021
1547.5	2.5110957766485358E-021
1548.5	2.4961139381279361E-021
1549.5	2.4813435977443441E-021
1550.5	2.4667815344160386E-021
1551.5	2.4524246083458711E-021
1552.5	2.4382697588151127E-021
1553.5	2.4243140020570760E-021
1554.5	2.4105544292073856E-021
1555.5	2.3969882043278937E-021
1556.5	2.3836125625014046E-021
1557.5	2.3704248079944912E-021
1558.5	2.3574223124858086E-021
1559.5	2.3446025133574239E-021
1560.5	2.3319629120468229E-021
1561.5	2.3195010724573227E-021
1562.5	2.3072146194247437E-021
1563.5	2.2951012372382979E-021
1564.5	2.2831586682137255E-021
1565.5	2.2713847113168017E-021
1566.5	2.2597772208354440E-021
1567.5	2.2483341050986941E-021
1568.5	2.2370533252409534E-021
1569.5	2.2259328940099109E-021
1570.5	2.2149708746166791E-021
1571.5	2.2041653796267044E-021
1572.5	2.1935145698901035E-021
1573.5	2.1830166535101298E-021
1574.5	2.1726698848485153E-021
1575.5	2.1624725635665178E-021
1576.5	2.1524230337005323E-021
1577.5	2.1425196827711922E-021
1578.5	2.1327609409249175E-021
1579.5	2.1231452801069387E-021
1580.5	2.1136712132648383E-021
1581.5	2.1043372935817235E-021
1582.5	2.0951421137381697E-021
1583.5	2.0860843052021093E-021
1584.5	2.0771625375458964E-021
1585.5	2.0683755177897936E-021
1586.5	2.0597219897711811E-021
1587.5	2.0512007335388027E-021
1588.5	2.0428105647714142E-021
1589.5	2.0345503342202217E-021
1590.5	2.0264189271745184E-021
1591.5	2.0184152629499865E-021
1592.5	2.0105382943991238E-021
1593.5	2.0027870074432996E-021
1594.5	1.9951604206259840E-021
1595.5	1.9876575846866899E-021
1596.5	1.9802775821552142E-021
1597.5	1.9730195269657822E-021
1598.5	1.9658825640907229E-021
1599.5	1.9588658691933253E-021
1600.5	1.9519686482995453E-021
1601.5	1.9451901374882643E-021
1602.5	1.9385296025998063E-021
1603.5	1.9319863389624541E-021
1604.5	1.9255596711367230E-021
1605.5	1.9192489526771602E-021
1606.5	1.9130535659114743E-021
1607.5	1.9069729217368023E-021
1608.5	1.9010064594329522E-021
1609.5	1.8951536464924712E-021
1610.5	1.8894139784674103E-021
1611.5	1.8837869788326721E-021
1612.5	1.8782721988658536E-021
1613.5	1.8728692175435037E-021
1614.5	1.8675776414537358E-021
1615.5	1.8623971047251641E-021
1616.5	1.8573272689721332E-021
1617.5	1.8523678232562402E-021
1618.5	1.8475184840641582E-021
1619.5	1.8427789953018015E-021
1620.5	1.8381491283048673E-021
1621.5	1.8336286818658358E-021
1622.5	1.8292174822774983E-021
1623.5	1.8249153833931255E-021
1624.5	1.8207222667033989E-021
1625.5	1.8166380414302375E-021
1626.5	1.8126626446376845E-021
1627.5	1.8087960413600293E-021
1628.5	1.8050382247473654E-021
1629.5	1.8013892162288021E-021
1630.5	1.7978490656935624E-021
1631.5	1.7944178516902343E-021
1632.5	1.7910956816444526E-021
1633.5	1.7878826920953124E-021
1634.5	1.7847790489508326E-021
1635.5	1.7817849477628401E-021
1636.5	1.7789006140216146E-021
1637.5	1.7761263034707140E-021
1638.5	1.7734623024423882E-021
1639.5	1.7709089282140379E-021
1640.5	1.7684665293861799E-021
1641.5	1.7661354862824321E-021
1642.5	1.7639162113720409E-021
1643.5	1.7618091497155137E-021
1644.5	1.7598147794339412E-021
1645.5	1.7579336122026459E-021
1646.5	1.7561661937697854E-021
1647.5	1.7545131045006360E-021
1648.5	1.7529749599482485E-021
1649.5	1.7515524114512569E-021
1650.5	1.7502461467596374E-021
1651.5	1.7490568906892583E-021
1652.5	1.7479854058061033E-021
1653.5	1.7470324931410946E-021
1654.5	1.7461989929364930E-021
1655.5	1.7454857854248891E-021
1656.5	1.7448937916418614E-021
1657.5	1.7444239742734180E-021
1658.5	1.7440773385394020E-021
1659.5	1.7438549331140935E-021
1660.5	1.7437578510853007E-021
1661.5	1.7437872309532901E-021
1662.5	1.7439442576709867E-021
1663.5	1.7442301637269211E-021
1664.5	1.7446462302724906E-021
1665.5	1.7451937882951684E-021
1666.5	1.7458742198393720E-021
1667.5	1.7466889592767850E-021
1668.5	1.7476394946280281E-021
1669.5	1.7487273689376363E-021
1670.5	1.7499541817044191E-021
1671.5	1.7513215903693774E-021
1672.5	1.7528313118634515E-021
1673.5	1.7544851242174758E-021
1674.5	1.7562848682368585E-021
1675.5	1.7582324492436066E-021
1676.5	1.7603298388884468E-021
1677.5	1.7625790770359378E-021
1678.5	1.7649822737256142E-021
1679.5	1.7675416112123357E-021
1680.5	1.7702593460891984E-021
1681.5	1.7731378114965115E-021
1682.5	1.7761794194205375E-021
1683.5	1.7793866630858675E-021
1684.5	1.7827621194455043E-021
1685.5	1.7863084517729373E-021
1686.5	1.7900284123607119E-021
1687.5	1.7939248453302211E-021
1688.5	1.7980006895576968E-021
1689.5	1.8022589817216510E-021
1690.5	1.8067028594772583E-021
1691.5	1.8113355647634960E-021
1692.5	1.8161604472491398E-021
1693.5	1.8211809679240533E-021
1694.5	1.8264007028425429E-021
1695.5	1.8318233470259184E-021
1696.5	1.8374527185317803E-021
1697.5	1.8432927626979766E-021
1698.5	1.8493475565695848E-021
1699.5	1.8556213135177505E-021
1700.5	1.8621183880596964E-021
1701.5	1.8688432808897293E-021
1702.5	1.8758006441316309E-021
1703.5	1.8829952868233885E-021
1704.5	1.8904321806458574E-021
1705.5	1.8981164659075915E-021
1706.5	1.9060534577987946E-021
1707.5	1.9142486529280700E-021
1708.5	1.9227077361564625E-021
1709.5	1.9314365877441155E-021
1710.5	1.9404412908257735E-021
1711.5	1.9497281392323094E-021
1712.5	1.9593036456764977E-021
1713.5	1.9691745503223197E-021
1714.5	1.9793478297582624E-021
1715.5	1.9898307063963179E-021
1716.5	2.0006306583197078E-021
1717.5	2.0117554296037605E-021
1718.5	2.0232130411359144E-021
1719.5	2.0350118019623966E-021
1720.5	2.0471603211908833E-021
1721.5	2.0596675204802930E-021
1722.5	2.0725426471508320E-021
1723.5	2.0857952879495456E-021
1724.5	2.0994353835089061E-021
1725.5	2.1134732435383779E-021
1726.5	2.1279195627915643E-021
1727.5	2.1427854378542838E-021
1728.5	2.1580823848019902E-021
1729.5	2.1738223577781593E-021
1730.5	2.1900177685487412E-021
1731.5	2.2066815070915371E-021
1732.5	2.2238269632833515E-021
1733.5	2.2414680497521478E-021
1734.5	2.2596192259660428E-021
1735.5	2.2782955236360645E-021
1736.5	2.2975125735149724E-021
1737.5	2.3172866336803025E-021
1738.5	2.3376346193961488E-021
1739.5	2.3585741346549357E-021
1740.5	2.3801235055079078E-021
1741.5	2.4023018153009384E-021
1742.5	2.4251289419409680E-021
1743.5	2.4486255973276683E-021
1744.5	2.4728133690950818E-021
1745.5	2.4977147648189531E-021
1746.5	2.5233532588573640E-021
1747.5	2.5497533420052334E-021
1748.5	2.5769405741572671E-021
1749.5	2.6049416401892069E-021
1750.5	2.6337844092838617E-021
1751.5	2.6634979979464472E-021
1752.5	2.6941128369734946E-021
1753.5	2.7256607426610358E-021
1754.5	2.7581749925612097E-021
1755.5	2.7916904061220448E-021
1756.5	2.8262434305730833E-021
1757.5	2.8618722324501250E-021
1758.5	2.8986167951858256E-021
1759.5	2.9365190232295086E-021
1760.5	2.9756228531997871E-021
1761.5	3.0159743726176282E-021
1762.5	3.0576219468159550E-021
1763.5	3.1006163546750770E-021
1764.5	3.1450109338918065E-021
1765.5	3.1908617365545622E-021
1766.5	3.2382276958678531E-021
1767.5	3.2871708049478946E-021
1768.5	3.3377563086976946E-021
1769.5	3.3900529098656064E-021
1770.5	3.4441329904972430E-021
1771.5	3.5000728501079044E-021
1772.5	3.5579529620326521E-021
1773.5	3.6178582495555675E-021
1774.5	3.6798783835799652E-021
1775.5	3.7441081037798622E-021
1776.5	3.8106475653714946E-021
1777.5	3.8796027138653698E-021
1778.5	3.9510856904064160E-021
1779.5	4.0252152705862583E-021
1780.5	4.1021173399208583E-021
1781.5	4.1819254095332219E-021
1782.5	4.2647811759696496E-021
1783.5	4.3508351295146552E-021
1784.5	4.4402472158609671E-021
1785.5	4.5331875565443580E-021
1786.5	4.6298372341773469E-021
1787.5	4.7303891492209750E-021
1788.5	4.8350489558318687E-021
1789.5	4.9440360852257777E-021
1790.5	5.0575848660250188E-021
1791.5	5.1759457522234987E-021
1792.5	5.2993866707311519E-021
1793.5	5.4281945019741560E-021
1794.5	5.5626767087578002E-021
1795.5	5.7031631305793825E-021
1796.5	5.8500079628494033E-021
1797.5	6.0035919430878842E-021
1798.5	6.1643247691651850E-021
1799.5	6.3326477781190745E-021
1800.5	6.5090369180809930E-021
1801.5	6.6940060504776552E-021
1802.5	6.8881106250509497E-021
1803.5	7.0919517764923710E-021
1804.5	7.3061808987776959E-021
1805.5	7.5315047618047635E-021
1806.5	7.7686912449126810E-021
1807.5	8.0185757735737612E-021
1808.5	8.2820685593375566E-021
1809.5	8.5601627593801336E-021
1810.5	8.8539436912723622E-021
1811.5	9.1645992614401163E-021
1812.5	9.4934317929994626E-021
1813.5	9.8418714711357286E-021
1814.5	1.0211491663101742E-020
1815.5	1.0604026416655726E-020
1816.5	1.1021390497110711E-020
1817.5	1.1465702391333525E-020
1818.5	1.1939310789784693E-020
1819.5	1.2444825158525762E-020
1820.5	1.2985151136460877E-020
1821.5	1.3563531644551552E-020
1822.5	1.4183594780534269E-020
1823.5	1.4849409804008498E-020
1824.5	1.5565552804554796E-020
1825.5	1.6337184005232662E-020
1826.5	1.7170139105536974E-020
1827.5	1.8071037638072316E-020
1828.5	1.9047412036678550E-020
1829.5	2.0107862036743769E-020
1830.5	2.1262240212721173E-020
1831.5	2.2521875986419258E-020
1832.5	2.3899847424777615E-020
1833.5	2.5411312740632470E-020
1834.5	2.7073916824516839E-020
1835.5	2.8908292660391341E-020
1836.5	3.0938683518318334E-020
1837.5	3.3193719941356819E-020
1838.5	3.5707396558056761E-020
1839.5	3.8520308806416860E-020
1840.5	4.1681230406811145E-020
1841.5	4.5249141275797231E-020
1842.5	4.9295856051179154E-020
1843.5	5.3909460695071010E-020
1844.5	5.9198846468947032E-020
1845.5	6.5299748447430103E-020
1846.5	7.2382866894518142E-020
1847.5	8.0664900039235980E-020
1848.5	9.0423684253033078E-020
1849.5	1.0201917771163040E-019
1850.5	1.1592281265519428E-019
1851.5	1.3275887280688495E-019
1852.5	1.5336310433208742E-019
1853.5	1.7886567993152953E-019
1854.5	2.1080731674910695E-019
1855.5	2.5129654508566109E-019
1856.5	3.0320576907896556E-019
1857.5	3.7036377979395154E-019
1858.5	4.5758079801770574E-019
1859.5	5.7002423470605700E-019
1860.5	7.1079033823791498E-019
1861.5	8.7471951445747516E-019
1862.5	1.0379883619668685E-018
1863.5	1.1527780204649923E-018
1864.5	1.1689702610621706E-018
1865.5	1.0783320753130790E-018
1866.5	9.2322101691629028E-019
1867.5	7.5595419423981561E-019
1868.5	6.0742370272923521E-019
1869.5	4.8697872090160206E-019
1870.5	3.9304034288231935E-019
1871.5	3.2066261588852202E-019
1872.5	2.6481961903340637E-019
1873.5	2.2138878292701440E-019
1874.5	1.8724089440897028E-019
1875.5	1.6006991712621125E-019
1876.5	1.3819050464576363E-019
1877.5	1.2036845880159694E-019
1878.5	1.0569346865138547E-019
1879.5	9.3487595334129115E-020
1880.5	8.3240501780405990E-020
1881.5	7.4563750895111884E-020
1882.5	6.7158442794692683E-020
1883.5	6.0792134817841859E-020
1884.5	5.5282234387950507E-020
1885.5	5.0483931994664365E-020
1886.5	4.6281344192354160E-020
1887.5	4.2580946883542918E-020
1888.5	3.9306658385660398E-020
1889.5	3.6396122481969346E-020
1890.5	3.3797872716331239E-020
1891.5	3.1469149956993517E-020
1892.5	2.9374208650241326E-020
1893.5	2.7482991857519904E-020
1894.5	2.5770086932400515E-020
1895.5	2.4213896479447396E-020
1896.5	2.2795975726437282E-020
1897.5	2.1500499476447822E-020
1898.5	2.0313830663171749E-020
1899.5	1.9224169102912995E-020
1900.5	1.8221263948057101E-020
1901.5	1.7296177045372413E-020
1902.5	1.6441087207576161E-020
1903.5	1.5649127548555668E-020
1904.5	1.4914249678936827E-020
1905.5	1.4231109831977395E-020
1906.5	1.3594972980476327E-020
1907.5	1.3001631780691791E-020
1908.5	1.2447337789346589E-020
1909.5	1.1928742882430282E-020
1910.5	1.1442849188256987E-020
1911.5	1.0986966153861565E-020
1912.5	1.0558673609969194E-020
1913.5	1.0155789898275130E-020
1914.5	9.7763442855446813E-021
1915.5	9.4185530198046139E-021
1916.5	9.0807984906787516E-021
1917.5	8.7616110434586645E-021
1918.5	8.4596530685327027E-021
1919.5	8.1737050472835769E-021
1920.5	7.9026532848632172E-021
1921.5	7.6454791012461636E-021
1922.5	7.4012492861596102E-021
1923.5	7.1691076521060058E-021
1924.5	6.9482675437157495E-021
1925.5	6.7380051818904279E-021
1926.5	6.5376537382707831E-021
1927.5	6.3465980500178711E-021
1928.5	6.1642698971657828E-021
1929.5	5.9901437752464107E-021
1930.5	5.8237331047962042E-021
1931.5	5.6645868269745431E-021
1932.5	5.5122863410560255E-021
1933.5	5.3664427451719665E-021
1934.5	5.2266943465104236E-021
1935.5	5.0927044113559025E-021
1936.5	4.9641591289579879E-021
1937.5	4.8407657663451424E-021
1938.5	4.7222509939150915E-021
1939.5	4.6083593639956873E-021
1940.5	4.4988519266293799E-021
1941.5	4.3935049686327703E-021
1942.5	4.2921088635559332E-021
1943.5	4.1944670215449971E-021
1944.5	4.1003949293217662E-021
1945.5	4.0097192715585160E-021
1946.5	3.9222771258633049E-021
1947.5	3.8379152244181664E-021
1948.5	3.7564892760428552E-021
1949.5	3.6778633431033295E-021
1950.5	3.6019092682567457E-021
1951.5	3.5285061465330675E-021
1952.5	3.4575398387048823E-021
1953.5	3.3889025222989745E-021
1954.5	3.3224922769611740E-021
1955.5	3.2582127012054528E-021
1956.5	3.1959725578636383E-021
1957.5	3.1356854458072716E-021
1958.5	3.0772694957417891E-021
1959.5	3.0206470880780345E-021
1960.5	2.9657445910701463E-021
1961.5	2.9124921175740977E-021
1962.5	2.8608232989299566E-021
1963.5	2.8106750746048077E-021
1964.5	2.7619874963541241E-021
1965.5	2.7147035457683154E-021
1966.5	2.6687689641697039E-021
1967.5	2.6241320939142540E-021
1968.5	2.5807437302329844E-021
1969.5	2.5385569828211178E-021
1970.5	2.4975271464492736E-021
1971.5	2.4576115799311970E-021
1972.5	2.4187695928372234E-021
1973.5	2.3809623393923921E-021
1974.5	2.3441527190434458E-021
1975.5	2.3083052832201736E-021
1976.5	2.2733861478542269E-021
1977.5	2.2393629112528506E-021
1978.5	2.2062045769563535E-021
1979.5	2.1738814812368294E-021
1980.5	2.1423652249218818E-021
1981.5	2.1116286092510989E-021
1982.5	2.0816455754951048E-021
1983.5	2.0523911480871290E-021
1984.5	2.0238413810356340E-021
1985.5	1.9959733074034875E-021
1986.5	1.9687648916548742E-021
1987.5	1.9421949846854586E-021
1988.5	1.9162432813645971E-021
1989.5	1.8908902804305500E-021
1990.5	1.8661172465909018E-021
1991.5	1.8419061746907479E-021
1992.5	1.8182397558207479E-021
1993.5	1.7951013452460219E-021
1994.5	1.7724749320449396E-021
1995.5	1.7503451103544835E-021
1996.5	1.7286970521257681E-021
1997.5	1.7075164812997831E-021
1998.5	1.6867896493194164E-021
1999.5	1.6665033118993272E-021
[truncated: 1,000 more rows]
