# Supplementary material for: Modeling Radiative Efficiency across Fluorinated Molecules: Bridging Chemistry and Climate Policy for Global Warming Potential Estimations
Source: Environ Sci Technol. 2026 Feb 16;60(8):6188–202. doi: 10.1021/acs.est.5c16501 (PMC12961741; doi:10.1021/acs.est.5c16501)
Supplement: Supplementary file 1 [file es5c16501_si_001.zip › Supporting.Information/CFM2025.Table1/HFAldehydes/Pentafluoropropanal/cross-section_2.dat]

0.5	5.5998117580987697E-022
1.5	5.6734880796133946E-022
2.5	5.7494159472209165E-022
3.5	5.8276958455181641E-022
4.5	5.9084340499015888E-022
5.5	5.9917430360402107E-022
6.5	6.0777419238046819E-022
7.5	6.1665569590297141E-022
8.5	6.2583220368669785E-022
9.5	6.3531792709131194E-022
10.5	6.4512796127806639E-022
11.5	6.5527835273255435E-022
12.5	6.6578617293635045E-022
13.5	6.7666959884092724E-022
14.5	6.8794800087695551E-022
15.5	6.9964203932285934E-022
16.5	7.1177376996000146E-022
17.5	7.2436676006012321E-022
18.5	7.3744621588603598E-022
19.5	7.5103912304182293E-022
20.5	7.6517440118725802E-022
21.5	7.7988307483665633E-022
22.5	7.9519846219957678E-022
23.5	8.1115638429517568E-022
24.5	8.2779539689012014E-022
25.5	8.4515704817966617E-022
26.5	8.6328616556218163E-022
27.5	8.8223117536040139E-022
28.5	9.0204445993167014E-022
29.5	9.2278275730099479E-022
30.5	9.4450760926491771E-022
31.5	9.6728586487565511E-022
32.5	9.9119024735355524E-022
33.5	1.0162999938286120E-021
34.5	1.0427015789238901E-021
35.5	1.0704895351214379E-021
36.5	1.0997673851643703E-021
37.5	1.1306487045342266E-021
38.5	1.1632583354094881E-021
39.5	1.1977337775962334E-021
40.5	1.2342267868986884E-021
41.5	1.2729052174857666E-021
42.5	1.3139551522904410E-021
43.5	1.3575833747119795E-021
44.5	1.4040202463412892E-021
45.5	1.4535230696989727E-021
46.5	1.5063800328497856E-021
47.5	1.5629148552666344E-021
48.5	1.6234922828225890E-021
49.5	1.6885246160985522E-021
50.5	1.7584795027254486E-021
51.5	1.8338892844901568E-021
52.5	1.9153622678427791E-021
53.5	2.0035963882882747E-021
54.5	2.0993958732459779E-021
55.5	2.2036916858630809E-021
56.5	2.3175667701342688E-021
57.5	2.4422874383187851E-021
58.5	2.5793426775241192E-021
59.5	2.7304937500510543E-021
60.5	2.8978372891525306E-021
61.5	3.0838862467755061E-021
62.5	3.2916746776132219E-021
63.5	3.5248946592321803E-021
64.5	3.7880769712631047E-021
65.5	4.0868319660565174E-021
66.5	4.4281740728905427E-021
67.5	4.8209636445597357E-021
68.5	5.2765149085554850E-021
69.5	5.8094407307525913E-021
70.5	6.4388363094621229E-021
71.5	7.1899469210542128E-021
72.5	8.0965176949967314E-021
73.5	9.2040696982673282E-021
74.5	1.0574323802960480E-020
75.5	1.2290706109752061E-020
76.5	1.4463760802450421E-020
77.5	1.7231933584110679E-020
78.5	2.0744422481581109E-020
79.5	2.5094356885539942E-020
80.5	3.0149323881213890E-020
81.5	3.5269585385985692E-020
82.5	3.9175034246101004E-020
83.5	4.0555725509238634E-020
84.5	3.9268022202271557E-020
85.5	3.6536478005526252E-020
86.5	3.3846651701567794E-020
87.5	3.2124171451178107E-020
88.5	3.1756482516973068E-020
89.5	3.2894718893227509E-020
90.5	3.5671298949440726E-020
91.5	4.0297307428572234E-020
92.5	4.7069013970498513E-020
93.5	5.6257523072915214E-020
94.5	6.7768056435713610E-020
95.5	8.0437848929147334E-020
96.5	9.1259198076358293E-020
97.5	9.5941527067793715E-020
98.5	9.1983726085594375E-020
99.5	8.1186758878009680E-020
100.5	6.7771403914116231E-020
101.5	5.5037562738043415E-020
102.5	4.4375214943794293E-020
103.5	3.5939995983034539E-020
104.5	2.9407149356207363E-020
105.5	2.4363196154903831E-020
106.5	2.0445656735021410E-020
107.5	1.7372140133206869E-020
108.5	1.4932412353480148E-020
109.5	1.2972374493249160E-020
110.5	1.1379243983838469E-020
111.5	1.0070025429216291E-020
112.5	8.9830980119759513E-021
113.5	8.0722295214443907E-021
114.5	7.3023492137163137E-021
115.5	6.6465590282531037E-021
116.5	6.0840079675605686E-021
117.5	5.5983677981983431E-021
118.5	5.1767295796389202E-021
119.5	4.8087968834868980E-021
120.5	4.4862900548865635E-021
121.5	4.2025020597416664E-021
122.5	3.9519643242861729E-021
123.5	3.7301932247071761E-021
124.5	3.5334963520353772E-021
125.5	3.3588235841078889E-021
126.5	3.2036521605096322E-021
127.5	3.0658979287039610E-021
128.5	2.9438470839843117E-021
129.5	2.8361043198419498E-021
130.5	2.7415545199459562E-021
131.5	2.6593360901601884E-021
132.5	2.5888248509162962E-021
133.5	2.5296281733715326E-021
134.5	2.4815898304446148E-021
135.5	2.4448069383474704E-021
136.5	2.4196615009457849E-021
137.5	2.4068705945083726E-021
138.5	2.4075613651368006E-021
139.5	2.4233800705632584E-021
140.5	2.4566488201828080E-021
141.5	2.5105900132892319E-021
142.5	2.5896473091502878E-021
143.5	2.6999433342641930E-021
144.5	2.8499260843796950E-021
145.5	3.0512586998992773E-021
146.5	3.3199701142477614E-021
147.5	3.6777168336119280E-021
148.5	4.1524675570862200E-021
149.5	4.7764439230867202E-021
150.5	5.5757468175964838E-021
151.5	6.5407565774572122E-021
152.5	7.5678639107045722E-021
153.5	8.4034780686366605E-021
154.5	8.7118877686782537E-021
155.5	8.3336936525403616E-021
156.5	7.4500080021296440E-021
157.5	6.3975901555285931E-021
158.5	5.4190798991571827E-021
159.5	4.6089276348647747E-021
160.5	3.9725160362750727E-021
161.5	3.4825460951173416E-021
162.5	3.1068166118000000E-021
163.5	2.8177051644663141E-021
164.5	2.5939004906693335E-021
165.5	2.4196299607947315E-021
166.5	2.2833922510950393E-021
167.5	2.1768231245917236E-021
168.5	2.0938239945501801E-021
169.5	2.0299304354200800E-021
170.5	1.9818654309771198E-021
171.5	1.9472261635407384E-021
172.5	1.9242650665339251E-021
173.5	1.9117371034221964E-021
174.5	1.9087939094703771E-021
175.5	1.9149116644112904E-021
176.5	1.9298439325311079E-021
177.5	1.9535937734835172E-021
178.5	1.9864016321775670E-021
179.5	2.0287471830842839E-021
180.5	2.0813646729017055E-021
181.5	2.1452725643642749E-021
182.5	2.2218196000971301E-021
183.5	2.3127509511677119E-021
184.5	2.4203000963623570E-021
185.5	2.5473147689582115E-021
186.5	2.6974290949509238E-021
187.5	2.8752994941196460E-021
188.5	3.0869298501086221E-021
189.5	3.3401230762526495E-021
190.5	3.6451131775357649E-021
191.5	4.0154563352850085E-021
192.5	4.4692933796667514E-021
193.5	5.0311387941496547E-021
194.5	5.7343928344311722E-021
195.5	6.6247715990723221E-021
196.5	7.7646707961249151E-021
197.5	9.2377358228999251E-021
198.5	1.1150584105273739E-020
199.5	1.3622379983661757E-020
200.5	1.6739098489864033E-020
201.5	2.0429862459615197E-020
202.5	2.4239717720369885E-020
203.5	2.7156116872867106E-020
204.5	2.7971222279226714E-020
205.5	2.6278873536011401E-020
206.5	2.2899686721833932E-020
207.5	1.9064348711994232E-020
208.5	1.5578980190621790E-020
209.5	1.2725082417669045E-020
210.5	1.0493809664650631E-020
211.5	8.7777082621951349E-021
212.5	7.4596149927484877E-021
213.5	6.4412724001738656E-021
214.5	5.6474737428237044E-021
215.5	5.0226526569329622E-021
216.5	4.5262110838280494E-021
217.5	4.1284779722695391E-021
218.5	3.8076393211721293E-021
219.5	3.5475203829585992E-021
220.5	3.3360141574413515E-021
221.5	3.1639733130061714E-021
222.5	3.0244270549147373E-021
223.5	2.9120243201961409E-021
224.5	2.8226348430776991E-021
225.5	2.7530610113082378E-021
226.5	2.7008281666963873E-021
227.5	2.6640310526988064E-021
228.5	2.6412209593232595E-021
229.5	2.6313228021339830E-021
230.5	2.6335746067251040E-021
231.5	2.6474841293640894E-021
232.5	2.6727989485573298E-021
233.5	2.7094875270904810E-021
234.5	2.7577296175361528E-021
235.5	2.8179150700243777E-021
236.5	2.8906506749952599E-021
237.5	2.9767751947368261E-021
238.5	3.0773832563440341E-021
239.5	3.1938593441705210E-021
240.5	3.3279237952757279E-021
241.5	3.4816935315851578E-021
242.5	3.6577613422197071E-021
243.5	3.8592989750706966E-021
244.5	4.0901912729640523E-021
245.5	4.3552113346822631E-021
246.5	4.6602505433000246E-021
247.5	5.0126227994504734E-021
248.5	5.4214701936048368E-021
249.5	5.8983087984270966E-021
250.5	6.4577699779221636E-021
251.5	7.1186171440466753E-021
252.5	7.9051539514710170E-021
253.5	8.8491926584265600E-021
254.5	9.9928272250355435E-021
255.5	1.1392360456483446E-020
256.5	1.3123865746764268E-020
257.5	1.5290987153053572E-020
258.5	1.8035559241436870E-020
259.5	2.1551023612135791E-020
260.5	2.6096180072696818E-020
261.5	3.1999256601567164E-020
262.5	3.9622194567373136E-020
263.5	4.9211178131613369E-020
264.5	6.0501177357641193E-020
265.5	7.2011127412402122E-020
266.5	8.0567144667854602E-020
267.5	8.2550829437928652E-020
268.5	7.6962615477582629E-020
269.5	6.6472797858305533E-020
270.5	5.4796391249093031E-020
271.5	4.4276123428090381E-020
272.5	3.5691136620476306E-020
273.5	2.8982662966603071E-020
274.5	2.3816843354739372E-020
275.5	1.9839547171945969E-020
276.5	1.6756334025121091E-020
277.5	1.4342618995705566E-020
278.5	1.2432721350891039E-020
279.5	1.0905692265189668E-020
280.5	9.6732133418904086E-021
281.5	8.6704536071682400E-021
282.5	7.8494873985455180E-021
283.5	7.1746480647429494E-021
284.5	6.6192719990581521E-021
285.5	6.1634241222913429E-021
286.5	5.7923172129020276E-021
287.5	5.4952299490661726E-021
288.5	5.2647958215893792E-021
289.5	5.0965843251073425E-021
290.5	4.9889337188478330E-021
291.5	4.9430266153101221E-021
292.5	4.9632298401772008E-021
293.5	5.0577506051038304E-021
294.5	5.2396894590405400E-021
295.5	5.5285802259415809E-021
296.5	5.9524415743938625E-021
297.5	6.5500571491502165E-021
298.5	7.3722038914756307E-021
299.5	8.4778056136081138E-021
300.5	9.9146673792217521E-021
301.5	1.1664502160528046E-020
302.5	1.3534571208040543E-020
303.5	1.5053064125010183E-020
304.5	1.5594108832628146E-020
305.5	1.4858266929553414E-020
306.5	1.3180365191498170E-020
307.5	1.1187121755270362E-020
308.5	9.3311082543496197E-021
309.5	7.7887560333203137E-021
310.5	6.5701788837594948E-021
311.5	5.6243583226531712E-021
312.5	4.8910427851886635E-021
313.5	4.3184821339423150E-021
314.5	3.8666796063589503E-021
315.5	3.5059569127460115E-021
316.5	3.2145902945218725E-021
317.5	2.9766923610122659E-021
318.5	2.7805829451750667E-021
319.5	2.6176068456890846E-021
320.5	2.4812955914975280E-021
321.5	2.3667777261455316E-021
322.5	2.2703642988642189E-021
323.5	2.1892572136613191E-021
324.5	2.1213442902523436E-021
325.5	2.0650565704387977E-021
326.5	2.0192716553542371E-021
327.5	1.9832527584265790E-021
328.5	1.9566175707948348E-021
329.5	1.9393346313381776E-021
330.5	1.9317482147105784E-021
331.5	1.9346362680955364E-021
332.5	1.9493100484009868E-021
333.5	1.9777690579589995E-021
334.5	2.0229301852262215E-021
335.5	2.0889529213839400E-021
336.5	2.1816737273369029E-021
337.5	2.3091138383081259E-021
338.5	2.4818587038558108E-021
339.5	2.7126342579927812E-021
340.5	3.0132578124784940E-021
341.5	3.3850747464995410E-021
342.5	3.7981311568181669E-021
343.5	4.1651418797680002E-021
344.5	4.3507955701857953E-021
345.5	4.2619420205214050E-021
346.5	3.9397746823579640E-021
347.5	3.5165651840231308E-021
348.5	3.1052679776848172E-021
349.5	2.7574191794521713E-021
350.5	2.4815214930890113E-021
351.5	2.2682940675636139E-021
352.5	2.1045857454814219E-021
353.5	1.9785670712230608E-021
354.5	1.8809374769079569E-021
355.5	1.8047522562706470E-021
356.5	1.7449208459309883E-021
357.5	1.6977236099007686E-021
358.5	1.6604309295140614E-021
359.5	1.6310238938265780E-021
360.5	1.6079952757754318E-021
361.5	1.5902090397434692E-021
362.5	1.5768011514269535E-021
363.5	1.5671091918998675E-021
364.5	1.5606220330041070E-021
365.5	1.5569435448316500E-021
366.5	1.5557661914224195E-021
367.5	1.5568516597137880E-021
368.5	1.5600165439053129E-021
369.5	1.5651217053506245E-021
370.5	1.5720643379501859E-021
371.5	1.5807720521585819E-021
372.5	1.5911984881830877E-021
373.5	1.6033201081856330E-021
374.5	1.6171339167403132E-021
375.5	1.6326559309093965E-021
376.5	1.6499202745963166E-021
377.5	1.6689788122047277E-021
378.5	1.6899012682248271E-021
379.5	1.7127758051727872E-021
380.5	1.7377100545613300E-021
381.5	1.7648326160364937E-021
382.5	1.7942950599590632E-021
383.5	1.8262744899012612E-021
384.5	1.8609767451459821E-021
385.5	1.8986403508341972E-021
386.5	1.9395413567007240E-021
387.5	1.9839992466056235E-021
388.5	2.0323841531945326E-021
389.5	2.0851256788241443E-021
390.5	2.1427237105063497E-021
391.5	2.2057617300609687E-021
392.5	2.2749232705764775E-021
393.5	2.3510123700957002E-021
394.5	2.4349791420338162E-021
395.5	2.5279519459231495E-021
396.5	2.6312781398465427E-021
397.5	2.7465760823959161E-021
398.5	2.8758020071433794E-021
399.5	3.0213367336000397E-021
400.5	3.1860990784125904E-021
401.5	3.3736955460949424E-021
402.5	3.5886197936326630E-021
403.5	3.8365210519820655E-021
404.5	4.1245690065829732E-021
405.5	4.4619548529010562E-021
406.5	4.8605861680345355E-021
407.5	5.3360593314052202E-021
408.5	5.9090303442872532E-021
409.5	6.6071549094481878E-021
410.5	7.4678274784259879E-021
411.5	8.5419914338122719E-021
412.5	9.8992284276461801E-021
413.5	1.1633889129671607E-020
414.5	1.3870435525676769E-020
415.5	1.6761505472791605E-020
416.5	2.0460531247602847E-020
417.5	2.5028089603805854E-020
418.5	3.0213679505046738E-020
419.5	3.5143121359122749E-020
420.5	3.8305192104189523E-020
421.5	3.8451986313911140E-020
422.5	3.5812434477646375E-020
423.5	3.1871830409934716E-020
424.5	2.8037780487872476E-020
425.5	2.4911163327708364E-020
426.5	2.2383413608043679E-020
427.5	2.0040839526808557E-020
428.5	1.7618848949155503E-020
429.5	1.5193473137163171E-020
430.5	1.2982741658901609E-020
431.5	1.1119839276177971E-020
432.5	9.6189470742334762E-021
433.5	8.4323235932933457E-021
434.5	7.4975459226280990E-021
435.5	6.7582126622054448E-021
436.5	6.1692795208727631E-021
437.5	5.6964647015697412E-021
438.5	5.3141066368807605E-021
439.5	5.0030315065143179E-021
440.5	4.7488378394579342E-021
441.5	4.5406167761123447E-021
442.5	4.3700246702473982E-021
443.5	4.2306169590160412E-021
444.5	4.1173692544123159E-021
445.5	4.0263310141455980E-021
446.5	3.9543730082638809E-021
447.5	3.8990014578190124E-021
448.5	3.8582199347670901E-021
449.5	3.8304257985052038E-021
450.5	3.8143318627886056E-021
451.5	3.8089066921081629E-021
452.5	3.8133288050174784E-021
453.5	3.8269513763281890E-021
454.5	3.8492749582331984E-021
455.5	3.8799264023012660E-021
456.5	3.9186426413028851E-021
457.5	3.9652583375204965E-021
458.5	4.0196966607822011E-021
459.5	4.0819626514820136E-021
460.5	4.1521387699531346E-021
461.5	4.2303823470027531E-021
462.5	4.3169247407795299E-021
463.5	4.4120720794925867E-021
464.5	4.5162075331881112E-021
465.5	4.6297951150288031E-021
466.5	4.7533850667982219E-021
467.5	4.8876209377423342E-021
468.5	5.0332485232868439E-021
469.5	5.1911268936304295E-021
470.5	5.3622418150094832E-021
471.5	5.5477219524012350E-021
472.5	5.7488583462484980E-021
473.5	5.9671277833026641E-021
474.5	6.2042208403885660E-021
475.5	6.4620755795521771E-021
476.5	6.7429181265142618E-021
477.5	7.0493116887258603E-021
478.5	7.3842159875685207E-021
479.5	7.7510596224405507E-021
480.5	8.1538285950109654E-021
481.5	8.5971751580745264E-021
482.5	9.0865523959327450E-021
483.5	9.6283816047902380E-021
484.5	1.0230261780997194E-020
485.5	1.0901233567356923E-020
486.5	1.1652114175576585E-020
487.5	1.2495925561628583E-020
488.5	1.3448446157541057E-020
489.5	1.4528927751434821E-020
490.5	1.5761035125773948E-020
491.5	1.7174088995870949E-020
492.5	1.8804725900839803E-020
493.5	2.0699136874856433E-020
494.5	2.2916117263567925E-020
495.5	2.5531263713491317E-020
496.5	2.8642806596099426E-020
497.5	3.2379787743525277E-020
498.5	3.6913608338295850E-020
499.5	4.2474394874373693E-020
500.5	4.9374124247704321E-020
501.5	5.8038787533112793E-020
502.5	6.9051259941570179E-020
503.5	8.3202565448942446E-020
504.5	1.0153517702228291E-019
505.5	1.2532109450082860E-019
506.5	1.5581539135272447E-019
507.5	1.9342961458107388E-019
508.5	2.3582536291049898E-019
509.5	2.7522370794865992E-019
510.5	2.9839342019300733E-019
511.5	2.9454235152447073E-019
512.5	2.6565138897556487E-019
513.5	2.2437945240985356E-019
514.5	1.8287520403866203E-019
515.5	1.4721735866952512E-019
516.5	1.1873698600726142E-019
517.5	9.6657924341566842E-020
518.5	7.9672084396948516E-020
519.5	6.6559546780137241E-020
520.5	5.6348683276909166E-020
521.5	4.8310424131413083E-020
522.5	4.1909592702991964E-020
523.5	3.6755189099420161E-020
524.5	3.2560473455445777E-020
525.5	2.9113483382478357E-020
526.5	2.6255966733613406E-020
527.5	2.3868498426603051E-020
528.5	2.1859974215749929E-020
529.5	2.0160158826998310E-020
530.5	1.8714359766952352E-020
531.5	1.7479585448925412E-020
532.5	1.6421746697804163E-020
533.5	1.5513597892324345E-020
534.5	1.4733207354643312E-020
535.5	1.4062810163237512E-020
536.5	1.3487940048985163E-020
537.5	1.2996766983502748E-020
538.5	1.2579587863335776E-020
539.5	1.2228432259238486E-020
540.5	1.1936755496483308E-020
541.5	1.1699198679980505E-020
542.5	1.1511400572236059E-020
543.5	1.1369850084859191E-020
544.5	1.1271770977492684E-020
545.5	1.1215032465446257E-020
546.5	1.1198081025549293E-020
547.5	1.1219889905772578E-020
548.5	1.1279923794030059E-020
549.5	1.1378116863148412E-020
550.5	1.1514863040934231E-020
551.5	1.1691017902321656E-020
552.5	1.1907912082248026E-020
553.5	1.2167376596049502E-020
554.5	1.2471780960047683E-020
555.5	1.2824085561054419E-020
556.5	1.3227910366297373E-020
557.5	1.3687622838765378E-020
558.5	1.4208448882889307E-020
559.5	1.4796611864832462E-020
560.5	1.5459506328604278E-020
561.5	1.6205915098016978E-020
562.5	1.7046281201499756E-020
563.5	1.7993049743500936E-020
564.5	1.9061099843493447E-020
565.5	2.0268293602218785E-020
566.5	2.1636178500917155E-020
567.5	2.3190892807358942E-020
568.5	2.4964342083941544E-020
569.5	2.6995741166067224E-020
570.5	2.9333653529762558E-020
571.5	3.2038713947760886E-020
572.5	3.5187298125347012E-020
573.5	3.8876514715197751E-020
574.5	4.3231053104152219E-020
575.5	4.8412635263811321E-020
576.5	5.4633085527653594E-020
577.5	6.2172278963004242E-020
578.5	7.1402198600505390E-020
579.5	8.2817285722347867E-020
580.5	9.7067543100066171E-020
581.5	1.1498235209049704E-019
582.5	1.3756421797241576E-019
583.5	1.6595722524099630E-019
584.5	2.0150905328791014E-019
585.5	2.4605318276915427E-019
586.5	3.0185479389477041E-019
587.5	3.6981964707237055E-019
588.5	4.4520937756423329E-019
589.5	5.1259289507749408E-019
590.5	5.4739728385545918E-019
591.5	5.3227861959582805E-019
592.5	4.7428249011966837E-019
593.5	3.9741230516902784E-019
594.5	3.2242545168154857E-019
595.5	2.5888127343620597E-019
596.5	2.0840321680615985E-019
597.5	1.6931164833735561E-019
598.5	1.3919747462343954E-019
599.5	1.1588760893377434E-019
600.5	9.7671719732823025E-020
601.5	8.3272103514303997E-020
602.5	7.1751890035853531E-020
603.5	6.2426230869066862E-020
604.5	5.4792182501116265E-020
605.5	4.8477254453910975E-020
606.5	4.3202730598719527E-020
607.5	3.8757767130558791E-020
608.5	3.4981096056326823E-020
609.5	3.1748031874189783E-020
610.5	2.8961170096376899E-020
611.5	2.6543665969185528E-020
612.5	2.4434329020544900E-020
613.5	2.2584006476236040E-020
614.5	2.0952890103643759E-020
615.5	1.9508491083392061E-020
616.5	1.8224102852402377E-020
617.5	1.7077623808815394E-020
618.5	1.6050647876368279E-020
619.5	1.5127756242039961E-020
620.5	1.4295961490291074E-020
621.5	1.3544268141088603E-020
622.5	1.2863322805294160E-020
623.5	1.2245133858809844E-020
624.5	1.1682845436287283E-020
625.5	1.1170554163917150E-020
626.5	1.0703159744802265E-020
627.5	1.0276242531344289E-020
628.5	9.8859627463172553E-021
629.5	9.5289771767340700E-021
630.5	9.2023700555463336E-021
631.5	8.9035955337323034E-021
632.5	8.6304296794615590E-021
633.5	8.3809303588289327E-021
634.5	8.1534036817599798E-021
635.5	7.9463759578720243E-021
636.5	7.7585703160567913E-021
637.5	7.5888873103460764E-021
638.5	7.4363889724999211E-021
639.5	7.3002858859527960E-021
640.5	7.1799269520078603E-021
641.5	7.0747916021269653E-021
642.5	6.9844842836954900E-021
643.5	6.9087311140899867E-021
644.5	6.8473786622779276E-021
645.5	6.8003948814487376E-021
646.5	6.7678722832970063E-021
647.5	6.7500335178029308E-021
648.5	6.7472396054211742E-021
649.5	6.7600011660041525E-021
650.5	6.7889931061731239E-021
651.5	6.8350733714160379E-021
652.5	6.8993065503547379E-021
653.5	6.9829933488873936E-021
654.5	7.0877072480726890E-021
655.5	7.2153400444901035E-021
656.5	7.3681584766498071E-021
657.5	7.5488748090711604E-021
658.5	7.7607351372029806E-021
659.5	8.0076303762452669E-021
660.5	8.2942365254785625E-021
661.5	8.6261930290607099E-021
662.5	9.0103311327777986E-021
663.5	9.4549684252712141E-021
664.5	9.9702917817281239E-021
665.5	1.0568859480926538E-020
666.5	1.1266265507360487E-020
667.5	1.2082026719101592E-020
668.5	1.3040779264632978E-020
669.5	1.4173908258332698E-020
670.5	1.5521790017482556E-020
671.5	1.7136907373203940E-020
672.5	1.9088216839475963E-020
673.5	2.1467314692392039E-020
674.5	2.4397175595528309E-020
675.5	2.8044503297658007E-020
676.5	3.2636921854504819E-020
677.5	3.8485933035245690E-020
678.5	4.6014507908767181E-020
679.5	5.5780855849531915E-020
680.5	6.8468492886597015E-020
681.5	8.4758998901869421E-020
682.5	1.0489928996890306E-019
683.5	1.2769274183136160E-019
684.5	1.4904480022593923E-019
685.5	1.6186645998968896E-019
686.5	1.6020041898156324E-019
687.5	1.4488295616469464E-019
688.5	1.2265857258405788E-019
689.5	1.0015835381422304E-019
690.5	8.0759335762639645E-020
691.5	6.5233438609227925E-020
692.5	5.3180083555636196E-020
693.5	4.3895304324848318E-020
694.5	3.6717437856974835E-020
695.5	3.1118005641633739E-020
696.5	2.6700004411660649E-020
697.5	2.3171881999344131E-020
698.5	2.0320600247639878E-020
699.5	1.7989922539563522E-020
700.5	1.6064352175474703E-020
701.5	1.4457648238721637E-020
702.5	1.3104710993444844E-020
703.5	1.1955853787554768E-020
704.5	1.0972740656335559E-020
705.5	1.0125483093885029E-020
706.5	9.3905460746799328E-021
707.5	8.7492227417853656E-021
708.5	8.1865120469442105E-021
709.5	7.6902845716887881E-021
710.5	7.2506564434471188E-021
711.5	6.8595149815387343E-021
712.5	6.5101560397203846E-021
713.5	6.1970043460524994E-021
714.5	5.9153960746747857E-021
715.5	5.6614084874145098E-021
716.5	5.4317254762491851E-021
717.5	5.2235307086873210E-021
718.5	5.0344221605325722E-021
719.5	4.8623433438245705E-021
720.5	4.7055276613881516E-021
721.5	4.5624531549618176E-021
722.5	4.4318055400996279E-021
723.5	4.3124478940336674E-021
724.5	4.2033957227015768E-021
725.5	4.1037964093157443E-021
726.5	4.0129122604321988E-021
727.5	3.9301065321097266E-021
728.5	3.8548319500501757E-021
729.5	3.7866213422992899E-021
730.5	3.7250800877914308E-021
731.5	3.6698801538650537E-021
732.5	3.6207555549092197E-021
733.5	3.5774991158317916E-021
734.5	3.5399604708885979E-021
735.5	3.5080452731324227E-021
736.5	3.4817156348101622E-021
737.5	3.4609918670566441E-021
738.5	3.4459556411410412E-021
739.5	3.4367547568486057E-021
740.5	3.4336097807856328E-021
741.5	3.4368229143162525E-021
742.5	3.4467895753156494E-021
743.5	3.4640133406905765E-021
744.5	3.4891251125919458E-021
745.5	3.5229076614102367E-021
746.5	3.5663270928377552E-021
747.5	3.6205733273352722E-021
748.5	3.6871124303117351E-021
749.5	3.7677546808998787E-021
750.5	3.8647437499679890E-021
751.5	3.9808744721105761E-021
752.5	4.1196497374335353E-021
753.5	4.2854914394661480E-021
754.5	4.4840268573326618E-021
755.5	4.7224813060322834E-021
756.5	5.0102217886069819E-021
757.5	5.3595167189657424E-021
758.5	5.7866060503506707E-021
759.5	6.3132166273534437E-021
760.5	6.9687085212407448E-021
761.5	7.7930866267581000E-021
762.5	8.8411061720205460E-021
763.5	1.0187475965219109E-020
764.5	1.1932244844779607E-020
765.5	1.4202598645810525E-020
766.5	1.7139661888884445E-020
767.5	2.0842103803546366E-020
768.5	2.5215465320554153E-020
769.5	2.9699840550429469E-020
770.5	3.3074792700076936E-020
771.5	3.3919883513683247E-020
772.5	3.1803738134271550E-020
773.5	2.7736688542167571E-020
774.5	2.3171797614419341E-020
775.5	1.9041165315645729E-020
776.5	1.5661772521316954E-020
777.5	1.3016154994105999E-020
778.5	1.0975326918141278E-020
779.5	9.4007930505793360E-021
780.5	8.1769332893067613E-021
781.5	7.2153833367868235E-021
782.5	6.4508633902554497E-021
783.5	5.8356445729598337E-021
784.5	5.3347953968254960E-021
785.5	4.9225794767834981E-021
786.5	4.5798552224775065E-021
787.5	4.2922332064283788E-021
788.5	4.0487760910448613E-021
789.5	3.8410786922652365E-021
790.5	3.6626126331470811E-021
791.5	3.5082553931759515E-021
792.5	3.3739485708320638E-021
793.5	3.2564473973089442E-021
794.5	3.1531352730388838E-021
795.5	3.0618850810255894E-021
796.5	2.9809544788328198E-021
797.5	2.9089061114778777E-021
798.5	2.8445462750368495E-021
799.5	2.7868773659142766E-021
800.5	2.7350607212015813E-021
801.5	2.6883873577603033E-021
802.5	2.6462547641039991E-021
803.5	2.6081483664092498E-021
804.5	2.5736266306296217E-021
805.5	2.5423090130942170E-021
806.5	2.5138661575287244E-021
807.5	2.4880118750026804E-021
808.5	2.4644965475529238E-021
809.5	2.4431016752209392E-021
810.5	2.4236353465021504E-021
811.5	2.4059284584807376E-021
812.5	2.3898315486843337E-021
813.5	2.3752121284952758E-021
814.5	2.3619524296958097E-021
815.5	2.3499474928198506E-021
816.5	2.3391035394982984E-021
817.5	2.3293365817232556E-021
818.5	2.3205712295311485E-021
819.5	2.3127396654841745E-021
820.5	2.3057807598738579E-021
821.5	2.2996393050586428E-021
822.5	2.2942653509957486E-021
823.5	2.2896136270053027E-021
824.5	2.2856430372447121E-021
825.5	2.2823162193780690E-021
826.5	2.2795991575819797E-021
827.5	2.2774608424015075E-021
828.5	2.2758729711105533E-021
829.5	2.2748096831822341E-021
830.5	2.2742473262705377E-021
831.5	2.2741642487723014E-021
832.5	2.2745406156005550E-021
833.5	2.2753582442746142E-021
834.5	2.2766004588338445E-021
835.5	2.2782519594227391E-021
836.5	2.2802987056849614E-021
837.5	2.2827278123513835E-021
838.5	2.2855274556187178E-021
839.5	2.2886867890967497E-021
840.5	2.2921958682580840E-021
841.5	2.2960455824585732E-021
842.5	2.3002275937125676E-021
843.5	2.3047342815074185E-021
844.5	2.3095586930286841E-021
845.5	2.3146944982431122E-021
846.5	2.3201359493522896E-021
847.5	2.3258778441874334E-021
848.5	2.3319154931660016E-021
849.5	2.3382446894749844E-021
850.5	2.3448616821844543E-021
851.5	2.3517631520291297E-021
852.5	2.3589461896258378E-021
853.5	2.3664082759214732E-021
854.5	2.3741472646897387E-021
855.5	2.3821613669160777E-021
856.5	2.3904491369290112E-021
857.5	2.3990094601530454E-021
858.5	2.4078415423734481E-021
859.5	2.4169449004169861E-021
860.5	2.4263193541651182E-021
861.5	2.4359650198275664E-021
862.5	2.4458823044145547E-021
863.5	2.4560719013557288E-021
864.5	2.4665347872226391E-021
865.5	2.4772722195201533E-021
866.5	2.4882857355200513E-021
867.5	2.4995771521176732E-021
868.5	2.5111485666997719E-021
869.5	2.5230023590188438E-021
870.5	2.5351411940761994E-021
871.5	2.5475680260229999E-021
872.5	2.5602861030954560E-021
873.5	2.5732989736075212E-021
874.5	2.5866104930316792E-021
875.5	2.6002248322059800E-021
876.5	2.6141464867134027E-021
877.5	2.6283802874879389E-021
878.5	2.6429314127106687E-021
879.5	2.6578054010685792E-021
880.5	2.6730081664591141E-021
881.5	2.6885460142344930E-021
882.5	2.7044256590919347E-021
883.5	2.7206542447290901E-021
884.5	2.7372393653985006E-021
885.5	2.7541890895108662E-021
886.5	2.7715119854546012E-021
887.5	2.7892171498187301E-021
888.5	2.8073142382280107E-021
889.5	2.8258134990234848E-021
890.5	2.8447258100488010E-021
891.5	2.8640627188331470E-021
892.5	2.8838364864957441E-021
893.5	2.9040601357353173E-021
894.5	2.9247475033112211E-021
895.5	2.9459132974717869E-021
896.5	2.9675731608407625E-021
897.5	2.9897437393352708E-021
898.5	3.0124427577598765E-021
899.5	3.0356891028021400E-021
900.5	3.0595029142471500E-021
901.5	3.0839056853335808E-021
902.5	3.1089203732940514E-021
903.5	3.1345715212601880E-021
904.5	3.1608853928707986E-021
905.5	3.1878901211033160E-021
906.5	3.2156158730580543E-021
907.5	3.2440950326666020E-021
908.5	3.2733624035755408E-021
909.5	3.3034554347810715E-021
910.5	3.3344144719673013E-021
911.5	3.3662830379401771E-021
912.5	3.3991081460619712E-021
913.5	3.4329406511914755E-021
914.5	3.4678356433394414E-021
915.5	3.5038528900772235E-021
916.5	3.5410573347137576E-021
917.5	3.5795196584115084E-021
918.5	3.6193169157824341E-021
919.5	3.6605332551348434E-021
920.5	3.7032607364863075E-021
921.5	3.7476002627842818E-021
922.5	3.7936626425689033E-021
923.5	3.8415698056759886E-021
924.5	3.8914561976432954E-021
925.5	3.9434703834131100E-021
926.5	3.9977768969253845E-021
927.5	4.0545583805285366E-021
928.5	4.1140180671305196E-021
929.5	4.1763826690933258E-021
930.5	4.2419057515810302E-021
931.5	4.3108716851026888E-021
932.5	4.3836002932504770E-021
933.5	4.4604523382972739E-021
934.5	4.5418360209273480E-021
935.5	4.6282147129583829E-021
936.5	4.7201161961614869E-021
937.5	4.8181437497828501E-021
938.5	4.9229895189258923E-021
939.5	5.0354507120632949E-021
940.5	5.1564493274509217E-021
941.5	5.2870563072169125E-021
942.5	5.4285212811079031E-021
943.5	5.5823094125288136E-021
944.5	5.7501473301885205E-021
945.5	5.9340807653951035E-021
946.5	6.1365473834238291E-021
947.5	6.3604694916492874E-021
948.5	6.6093729638250150E-021
949.5	6.8875410384394061E-021
950.5	7.2002149230524256E-021
951.5	7.5538578011466882E-021
952.5	7.9565055422579845E-021
953.5	8.4182371311104037E-021
954.5	8.9518120103701056E-021
955.5	9.5735423353312798E-021
956.5	1.0304498724163899E-020
957.5	1.1172192884048108E-020
958.5	1.2212945166991560E-020
959.5	1.3475235223940408E-020
960.5	1.5024449379029838E-020
961.5	1.6949555215152423E-020
962.5	1.9372250557246683E-020
963.5	2.2458720150296045E-020
964.5	2.6432328385874733E-020
965.5	3.1579823615552731E-020
966.5	3.8227960717079452E-020
967.5	4.6631818802553650E-020
968.5	5.6662186115589928E-020
969.5	6.7204492714804394E-020
970.5	7.5621819433798478E-020
971.5	7.8546359533711846E-020
972.5	7.4540537739943412E-020
973.5	6.5587539144253659E-020
974.5	5.5083740233516121E-020
975.5	4.5393929597163117E-020
976.5	3.7405155385691121E-020
977.5	3.1142413407324526E-020
978.5	2.6322660310147207E-020
979.5	2.2621822571285093E-020
980.5	1.9764098937005871E-020
981.5	1.7537146877743079E-020
982.5	1.5783683098072710E-020
983.5	1.4388662922952574E-020
984.5	1.3267947545293771E-020
985.5	1.2359626741937733E-020
986.5	1.1617729287911692E-020
987.5	1.1007759793258938E-020
988.5	1.0503549566617692E-020
989.5	1.0085029757913152E-020
990.5	9.7366466426006469E-021
991.5	9.4462242162532852E-021
992.5	9.2041399621098173E-021
993.5	9.0027215398114790E-021
994.5	8.8358007052067435E-021
995.5	8.6983801988743905E-021
996.5	8.5863825920972421E-021
997.5	8.4964591688733687E-021
998.5	8.4258432041971114E-021
999.5	8.3722363761257532E-021
1000.5	8.3337201263165788E-021
1001.5	8.3086859663835778E-021
1002.5	8.2957802895056272E-021
1003.5	8.2938603745489647E-021
1004.5	8.3019590912946898E-021
1005.5	8.3192564184937059E-021
1006.5	8.3450563329605007E-021
1007.5	8.3787679610276941E-021
1008.5	8.4198901340742651E-021
1009.5	8.4679986794156419E-021
1010.5	8.5227359223735844E-021
1011.5	8.5838019862705206E-021
1012.5	8.6509475627802994E-021
1013.5	8.7239678916720402E-021
1014.5	8.8026977410700433E-021
1015.5	8.8870072203266912E-021
1016.5	8.9767982900253230E-021
1017.5	9.0720018594298834E-021
1018.5	9.1725753823486647E-021
1019.5	9.2785008790056106E-021
1020.5	9.3897833249806013E-021
1021.5	9.5064493592602487E-021
1022.5	9.6285462724549442E-021
1023.5	9.7561412436954248E-021
1024.5	9.8893208009455693E-021
1025.5	1.0028190484713166E-020
1026.5	1.0172874699612956E-020
1027.5	1.0323516742100596E-020
1028.5	1.0480278996088564E-020
1029.5	1.0643343291186133E-020
1030.5	1.0812911421069720E-020
1031.5	1.0989205822066975E-020
1032.5	1.1172470414498181E-020
1033.5	1.1362971611725281E-020
1034.5	1.1560999504270131E-020
1035.5	1.1766869228836231E-020
1036.5	1.1980922534656869E-020
1037.5	1.2203529562355680E-020
1038.5	1.2435090853501451E-020
1039.5	1.2676039612334631E-020
1040.5	1.2926844244809702E-020
1041.5	1.3188011204217161E-020
1042.5	1.3460088177315719E-020
1043.5	1.3743667650227085E-020
1044.5	1.4039390899450699E-020
1045.5	1.4347952460392907E-020
1046.5	1.4670105133953506E-020
1047.5	1.5006665601183958E-020
1048.5	1.5358520727081422E-020
1049.5	1.5726634647517428E-020
1050.5	1.6112056748490223E-020
1051.5	1.6515930664785910E-020
1052.5	1.6939504446282218E-020
1053.5	1.7384142065200102E-020
1054.5	1.7851336467421930E-020
1055.5	1.8342724406561221E-020
1056.5	1.8860103342034358E-020
1057.5	1.9405450733495316E-020
1058.5	1.9980946125575766E-020
1059.5	2.0588996491327514E-020
1060.5	2.1232265393110793E-020
1061.5	2.1913706629710037E-020
1062.5	2.2636603172998831E-020
1063.5	2.3404612362632555E-020
1064.5	2.4221818530827722E-020
1065.5	2.5092794481314303E-020
1066.5	2.6022673559943680E-020
1067.5	2.7017234445958129E-020
1068.5	2.8083001284419243E-020
1069.5	2.9227362400383031E-020
1070.5	3.0458711621846431E-020
1071.5	3.1786617241342952E-020
1072.5	3.3222024932163335E-020
1073.5	3.4777502594300610E-020
1074.5	3.6467537258794868E-020
1075.5	3.8308896992562624E-020
1076.5	4.0321074445912094E-020
1077.5	4.2526833585338158E-020
1078.5	4.4952887691597778E-020
1079.5	4.7630745490620799E-020
1080.5	5.0597774190289421E-020
1081.5	5.3898544457897122E-020
1082.5	5.7586544773205983E-020
1083.5	6.1726383716207998E-020
1084.5	6.6396642379497147E-020
1085.5	7.1693600808447706E-020
1086.5	7.7736150444233794E-020
1087.5	8.4672331326055467E-020
1088.5	9.2688116788530439E-020
1089.5	1.0201933721834922E-019
1090.5	1.1296802913518850E-019
1091.5	1.2592507605105594E-019
1092.5	1.4140185591250078E-019
1093.5	1.6007482914592594E-019
1094.5	1.8284868221394618E-019
1095.5	2.1094573913719705E-019
1096.5	2.4603129213359312E-019
1097.5	2.9038401930167344E-019
1098.5	3.4711058395308923E-019
1099.5	4.2036334569829705E-019
1100.5	5.1539630325385834E-019
1101.5	6.3796653821344278E-019
1102.5	7.9187787094407745E-019
1103.5	9.7254456351882343E-019
1104.5	1.1556802791595667E-018
1105.5	1.2901018844229898E-018
1106.5	1.3186566823888127E-018
1107.5	1.2271313996600899E-018
1108.5	1.0592232627615494E-018
1109.5	8.7383295995077618E-019
1110.5	7.0748551652201348E-019
1111.5	5.7205437660438588E-019
1112.5	4.6638756483919838E-019
1113.5	3.8512273527236580E-019
1114.5	3.2263678532376917E-019
1115.5	2.7427071364345819E-019
1116.5	2.3647487416667004E-019
1117.5	2.0663061583082951E-019
1118.5	1.8282472892365177E-019
1119.5	1.6365779003919691E-019
1120.5	1.4809951794094349E-019
1121.5	1.3538454461030866E-019
1122.5	1.2493861337095232E-019
1123.5	1.1632652831738217E-019
1124.5	1.0921533675728061E-019
1125.5	1.0334811761826671E-019
1126.5	9.8525167842549762E-020
1127.5	9.4590380759516697E-020
1128.5	9.1421299876470088E-020
1129.5	8.8921801485155265E-020
1130.5	8.7016679595402240E-020
1131.5	8.5647625726139139E-020
1132.5	8.4770247135275666E-020
1133.5	8.4351872403062564E-020
1134.5	8.4369967818846729E-020
1135.5	8.4811041820669799E-020
1136.5	8.5669954673503286E-020
1137.5	8.6949581445431430E-020
1138.5	8.8660801633367580E-020
1139.5	9.0822811186056338E-020
1140.5	9.3463774444436085E-020
1141.5	9.6621856838876117E-020
1142.5	1.0034670641169750E-019
1143.5	1.0470148624854197E-019
1144.5	1.0976560450337816E-019
1145.5	1.1563834917704765E-019
1146.5	1.2244371875577459E-019
1147.5	1.3033685836567000E-019
1148.5	1.3951268075736034E-019
1149.5	1.5021749683045591E-019
1150.5	1.6276483831886818E-019
1151.5	1.7755718022398538E-019
1152.5	1.9511604187660172E-019
1153.5	2.1612407319427833E-019
1154.5	2.4148435397138174E-019
1155.5	2.7240437180855706E-019
1156.5	3.1051494537698191E-019
1157.5	3.5803697824699663E-019
1158.5	4.1800840952615426E-019
1159.5	4.9457068591011643E-019
1160.5	5.9326162676012645E-019
1161.5	7.2109929834144937E-019
1162.5	8.8581050906802892E-019
1163.5	1.0926181597288000E-018
1164.5	1.3357626337689747E-018
1165.5	1.5834454820457774E-018
1166.5	1.7678023183085690E-018
1167.5	1.8118821817095677E-018
1168.5	1.6950043026841220E-018
1169.5	1.4745478793533132E-018
1170.5	1.2296656695842969E-018
1171.5	1.0100762205410892E-018
1172.5	8.3226066401793797E-019
1173.5	6.9496107083125766E-019
1174.5	5.9112957985186034E-019
1175.5	5.1332580626687344E-019
1176.5	4.5540868983494026E-019
1177.5	4.1275303634814884E-019
1178.5	3.8202218482141680E-019
1179.5	3.6087591909449360E-019
1180.5	3.4772623093858834E-019
1181.5	3.4156081252069840E-019
1182.5	3.4182760386581732E-019
1183.5	3.4836980190686883E-019
1184.5	3.6140369723694211E-019
1185.5	3.8153642244294539E-019
1186.5	4.0982583234477193E-019
1187.5	4.4789010083819884E-019
1188.5	4.9807989759553028E-019
1189.5	5.6372928687134331E-019
1190.5	6.4949577973296827E-019
1191.5	7.6176398145731214E-019
1192.5	9.0896227824353005E-019
1193.5	1.1012827705041971E-018
1194.5	1.3484140805354477E-018
1195.5	1.6522714986086068E-018
1196.5	1.9908402043472434E-018
1197.5	2.2970515458930067E-018
1198.5	2.4634662465233482E-018
1199.5	2.4113483788150578E-018
1200.5	2.1678036250129574E-018
1201.5	1.8372670932865389E-018
1202.5	1.5125261166826233E-018
1203.5	1.2373584651213416E-018
1204.5	1.0199222480010326E-018
1205.5	8.5329445185176960E-019
1206.5	7.2709634927164064E-019
1207.5	6.3191774825400101E-019
1208.5	5.6039340876092944E-019
1209.5	5.0710546630158275E-019
1210.5	4.6820070354767682E-019
1211.5	4.4102072012661519E-019
1212.5	4.2382085944420315E-019
1213.5	4.1558259501376124E-019
1214.5	4.1590737558959716E-019
1215.5	4.2498047576663074E-019
1216.5	4.4359714065568331E-019
1217.5	4.7324242951287780E-019
1218.5	5.1619872679010722E-019
1219.5	5.7559187656160222E-019
1220.5	6.5511123217187035E-019
1221.5	7.5773940030756761E-019
1222.5	8.8223402913983291E-019
1223.5	1.0164450457046647E-018
1224.5	1.1316015691353736E-018
1225.5	1.1917400559618985E-018
1226.5	1.1834713911509086E-018
1227.5	1.1316247639759036E-018
1228.5	1.0765179017570115E-018
1229.5	1.0476935236941095E-018
1230.5	1.0599344411619159E-018
1231.5	1.1206647223927514E-018
1232.5	1.2364923340581471E-018
1233.5	1.4161970685608099E-018
1234.5	1.6702121532064272E-018
1235.5	2.0048499529539497E-018
1236.5	2.4068058223518571E-018
1237.5	2.8163063740717279E-018
1238.5	3.1109964105428656E-018
1239.5	3.1571983719899150E-018
1240.5	2.9247378096877683E-018
1241.5	2.5181765404432132E-018
1242.5	2.0747746084626730E-018
1243.5	1.6783090948919752E-018
1244.5	1.3553279236606410E-018
1245.5	1.1025359656262029E-018
1246.5	9.0714732483717508E-019
1247.5	7.5591576785514713E-019
1248.5	6.3790182989836325E-019
1249.5	5.4477549409256311E-019
1250.5	4.7038710084470145E-019
1251.5	4.1023680275339450E-019
1252.5	3.6102602432614621E-019
1253.5	3.2031947230513212E-019
1254.5	2.8630163881828701E-019
1255.5	2.5760430296115883E-019
1256.5	2.3318475071498206E-019
1257.5	2.1223950773999086E-019
1258.5	1.9414279781557112E-019
1259.5	1.7840224690014833E-019
1260.5	1.6462668546426094E-019
1261.5	1.5250250596444144E-019
1262.5	1.4177612526134433E-019
1263.5	1.3224084560012715E-019
1264.5	1.2372691578839969E-019
1265.5	1.1609394333094442E-019
1266.5	1.0922505005830137E-019
1267.5	1.0302233265201191E-019
1268.5	9.7403308462658424E-020
1269.5	9.2298111625176263E-020
1270.5	8.7647265176493739E-020
1271.5	8.3399898814010495E-020
1272.5	7.9512314005440647E-020
1273.5	7.5946821769395784E-020
1274.5	7.2670795965610546E-020
1275.5	6.9655898036052685E-020
1276.5	6.6877439010878627E-020
1277.5	6.4313852086566971E-020
1278.5	6.1946254811155554E-020
1279.5	5.9758084319527383E-020
1280.5	5.7734792477044287E-020
1281.5	5.5863590453815566E-020
1282.5	5.4133234343904360E-020
1283.5	5.2533845098170463E-020
1284.5	5.1056757357600923E-020
1285.5	4.9694392832984968E-020
1286.5	4.8440154735806654E-020
1287.5	4.7288340470110336E-020
1288.5	4.6234070381847334E-020
1289.5	4.5273230859581060E-020
1290.5	4.4402430511876900E-020
1291.5	4.3618968531981395E-020
1292.5	4.2920814716804278E-020
1293.5	4.2306600950705765E-020
1294.5	4.1775624310770440E-020
1295.5	4.1327862315395583E-020
1296.5	4.0964001240182891E-020
1297.5	4.0685478885401412E-020
1298.5	4.0494543723452600E-020
1299.5	4.0394333015321230E-020
1300.5	4.0388973303980392E-020
1301.5	4.0483707725520818E-020
1302.5	4.0685055899432661E-020
1303.5	4.1001013868131669E-020
1304.5	4.1441303789358164E-020
1305.5	4.2017686032291099E-020
1306.5	4.2744350251880496E-020
1307.5	4.3638407284885029E-020
1308.5	4.4720510847693280E-020
1309.5	4.6015647766012484E-020
1310.5	4.7554148904018792E-020
1311.5	4.9372991645445351E-020
1312.5	5.1517490995206510E-020
1313.5	5.4043513487027384E-020
1314.5	5.7020401105033366E-020
1315.5	6.0534868828271590E-020
1316.5	6.4696250374776115E-020
1317.5	6.9643628979424179E-020
1318.5	7.5555628358212702E-020
1319.5	8.2663989247497517E-020
1320.5	9.1272568354142719E-020
1321.5	1.0178412910971391E-019
1322.5	1.1473829566950331E-019
1323.5	1.3086526727565066E-019
1324.5	1.5116093936388343E-019
1325.5	1.7698843972347891E-019
1326.5	2.1020404972940399E-019
1327.5	2.5327870189109487E-019
1328.5	3.0930533460009929E-019
1329.5	3.8157217630598499E-019
1330.5	4.7194234889735068E-019
1331.5	5.7678402818660950E-019
1332.5	6.8027268777723184E-019
1333.5	7.5138824200167328E-019
1334.5	7.5865369467185269E-019
1335.5	6.9826479367512151E-019
1336.5	5.9811748764781387E-019
1337.5	4.9131431470650845E-019
1338.5	3.9694261726261682E-019
1339.5	3.2056502967700604E-019
1340.5	2.6101649099994003E-019
1341.5	2.1510980394167374E-019
1342.5	1.7965186908719768E-019
1343.5	1.5203575875889360E-019
1344.5	1.3028629652982115E-019
1345.5	1.1294881088992170E-019
1346.5	9.8960233798874799E-020
1347.5	8.7541899526287589E-020
1348.5	7.8119283182728687E-020
1349.5	7.0264342190660312E-020
1350.5	6.3654721028704978E-020
1351.5	5.8044965133607426E-020
1352.5	5.3246132215462322E-020
1353.5	4.9111247286302671E-020
1354.5	4.5524833255716306E-020
1355.5	4.2395301040147045E-020
1356.5	3.9649362203679307E-020
1357.5	3.7227885244002320E-020
1358.5	3.5082792270009059E-020
1359.5	3.3174712794109920E-020
1360.5	3.1471193840906759E-020
1361.5	2.9945322715954661E-020
1362.5	2.8574658706317898E-020
1363.5	2.7340398133988931E-020
1364.5	2.6226717208964981E-020
1365.5	2.5220251504624728E-020
1366.5	2.4309681290953185E-020
1367.5	2.3485399570854074E-020
1368.5	2.2739245275332334E-020
1369.5	2.2064288247055096E-020
1370.5	2.1454655775498731E-020
1371.5	2.0905392823142613E-020
1372.5	2.0412349904224919E-020
1373.5	1.9972093993253320E-020
1374.5	1.9581838958728012E-020
1375.5	1.9239392920111580E-020
1376.5	1.8943120675765454E-020
1377.5	1.8691919996300366E-020
1378.5	1.8485211163270046E-020
1379.5	1.8322939694598715E-020
1380.5	1.8205592771616672E-020
1381.5	1.8134230506186905E-020
1382.5	1.8110533903870653E-020
1383.5	1.8136872244105224E-020
1384.5	1.8216393680316415E-020
1385.5	1.8353144254609141E-020
1386.5	1.8552222350621207E-020
1387.5	1.8819978052464473E-020
1388.5	1.9164270190057549E-020
1389.5	1.9594798394018925E-020
1390.5	2.0123533781915124E-020
1391.5	2.0765280720284852E-020
1392.5	2.1538414586299143E-020
1393.5	2.2465858271335646E-020
1394.5	2.3576385837523565E-020
1395.5	2.4906379017025491E-020
1396.5	2.6502216751317021E-020
1397.5	2.8423558024384253E-020
1398.5	3.0747895886701195E-020
1399.5	3.3576932322854633E-020
1400.5	3.7045569500860367E-020
1401.5	4.1334648892686894E-020
1402.5	4.6688979463188841E-020
1403.5	5.3442542670009513E-020
1404.5	6.2052530912701374E-020
1405.5	7.3141465748013643E-020
1406.5	8.7537525710606219E-020
1407.5	1.0627574260183363E-019
1408.5	1.3045154619870962E-019
1409.5	1.6067003200635750E-019
1410.5	1.9567080711768767E-019
1411.5	2.3008654200507431E-019
1412.5	2.5349978721430589E-019
1413.5	2.5548522015261294E-019
1414.5	2.3497778538432040E-019
1415.5	2.0140063097316445E-019
1416.5	1.6575443663394423E-019
1417.5	1.3431953598790341E-019
1418.5	1.0889627942892241E-019
1419.5	8.9074600209995930E-020
1420.5	7.3787113983279664E-020
1421.5	6.1970578437162408E-020
1422.5	5.2758588754397363E-020
1423.5	4.5495178845682268E-020
1424.5	3.9697356082281884E-020
1425.5	3.5012146614782782E-020
1426.5	3.1180970262053177E-020
1427.5	2.8012995827062600E-020
1428.5	2.5366007812054420E-020
1429.5	2.3132870588818541E-020
1430.5	2.1231976880237016E-020
1431.5	1.9600481801903113E-020
1432.5	1.8189475330553594E-020
1433.5	1.6960506773060822E-020
1434.5	1.5883057930090053E-020
1435.5	1.4932687350373914E-020
1436.5	1.4089653651817686E-020
1437.5	1.3337884124068045E-020
1438.5	1.2664194613440881E-020
1439.5	1.2057694044986979E-020
1440.5	1.1509325889349763E-020
1441.5	1.1011512126352507E-020
1442.5	1.0557874594775308E-020
1443.5	1.0143015260220161E-020
1444.5	9.7623417004413777E-021
1445.5	9.4119275593065617E-021
1446.5	9.0884002410993040E-021
1447.5	8.7888499726491874E-021
1448.5	8.5107557380201391E-021
1449.5	8.2519246204597951E-021
1450.5	8.0104418622698306E-021
1451.5	7.7846295419946709E-021
1452.5	7.5730122180573277E-021
1453.5	7.3742882337602859E-021
1454.5	7.1873056461044440E-021
1455.5	7.0110419491128231E-021
1456.5	6.8445869253562742E-021
1457.5	6.6871280876921908E-021
1458.5	6.5379382747655119E-021
1459.5	6.3963650445802441E-021
1460.5	6.2618215749962856E-021
1461.5	6.1337788318375469E-021
1462.5	6.0117588071061790E-021
1463.5	5.8953286636690397E-021
1464.5	5.7840956503379953E-021
1465.5	5.6777026737733537E-021
1466.5	5.5758244320959226E-021
1467.5	5.4781640302836242E-021
1468.5	5.3844500099765336E-021
1469.5	5.2944337367153352E-021
1470.5	5.2078870962888250E-021
1471.5	5.1246004590844107E-021
1472.5	5.0443808773773843E-021
1473.5	4.9670504855675081E-021
1474.5	4.8924450776428435E-021
1475.5	4.8204128397578366E-021
1476.5	4.7508132188670216E-021
1477.5	4.6835159109489565E-021
1478.5	4.6183999545625629E-021
1479.5	4.5553529173618851E-021
1480.5	4.4942701648067937E-021
1481.5	4.4350542016891373E-021
1482.5	4.3776140782814510E-021
1483.5	4.3218648539383875E-021
1484.5	4.2677271118641955E-021
1485.5	4.2151265195234549E-021
1486.5	4.1639934298346022E-021
1487.5	4.1142625188608897E-021
1488.5	4.0658724562140261E-021
1489.5	4.0187656048221788E-021
1490.5	3.9728877470952433E-021
1491.5	3.9281878348538807E-021
1492.5	3.8846177606813005E-021
1493.5	3.8421321486134833E-021
1494.5	3.8006881623095062E-021
1495.5	3.7602453290424618E-021
1496.5	3.7207653780271971E-021
1497.5	3.6822120917561380E-021
1498.5	3.6445511691518459E-021
1499.5	3.6077500994666703E-021
1500.5	3.5717780459678979E-021
1501.5	3.5366057385428623E-021
1502.5	3.5022053744439511E-021
1503.5	3.4685505264696412E-021
1504.5	3.4356160579457269E-021
1505.5	3.4033780439316549E-021
1506.5	3.3718136981312494E-021
1507.5	3.3409013050358720E-021
1508.5	3.3106201568716702E-021
1509.5	3.2809504949619101E-021
1510.5	3.2518734551505699E-021
1511.5	3.2233710169651719E-021
1512.5	3.1954259562254397E-021
1513.5	3.1680218008301295E-021
1514.5	3.1411427894777488E-021
1515.5	3.1147738330978780E-021
1516.5	3.0889004787889150E-021
1517.5	3.0635088760753077E-021
1518.5	3.0385857453129772E-021
1519.5	3.0141183480858810E-021
1520.5	2.9900944594495163E-021
1521.5	2.9665023418889453E-021
1522.5	2.9433307208695672E-021
1523.5	2.9205687618686019E-021
1524.5	2.8982060487841283E-021
1525.5	2.8762325636265797E-021
1526.5	2.8546386674050318E-021
1527.5	2.8334150821273366E-021
1528.5	2.8125528738393507E-021
1529.5	2.7920434366341636E-021
1530.5	2.7718784775674135E-021
1531.5	2.7520500024195298E-021
1532.5	2.7325503022500958E-021
1533.5	2.7133719406935545E-021
1534.5	2.6945077419491256E-021
1535.5	2.6759507794212254E-021
1536.5	2.6576943649697677E-021
1537.5	2.6397320387326114E-021
1538.5	2.6220575594850607E-021
1539.5	2.6046648955037591E-021
1540.5	2.5875482159045810E-021
1541.5	2.5707018824261964E-021
1542.5	2.5541204416328986E-021
1543.5	2.5377986175120966E-021
1544.5	2.5217313044434605E-021
1545.5	2.5059135605182933E-021
1546.5	2.4903406011890723E-021
1547.5	2.4750077932304236E-021
1548.5	2.4599106489940107E-021
1549.5	2.4450448209409402E-021
1550.5	2.4304060964363387E-021
1551.5	2.4159903927917154E-021
1552.5	2.4017937525416413E-021
1553.5	2.3878123389421171E-021
1554.5	2.3740424316787692E-021
1555.5	2.3604804227737691E-021
1556.5	2.3471228126810112E-021
1557.5	2.3339662065597677E-021
1558.5	2.3210073107175891E-021
1559.5	2.3082429292137862E-021
1560.5	2.2956699606153452E-021
1561.5	2.2832853948976158E-021
1562.5	2.2710863104825371E-021
1563.5	2.2590698714076209E-021
1564.5	2.2472333246192805E-021
1565.5	2.2355739973844690E-021
1566.5	2.2240892948149441E-021
1567.5	2.2127766974987872E-021
1568.5	2.2016337592341246E-021
1569.5	2.1906581048602623E-021
1570.5	2.1798474281817335E-021
1571.5	2.1691994899809956E-021
1572.5	2.1587121161157617E-021
1573.5	2.1483831956971527E-021
1574.5	2.1382106793450938E-021
1575.5	2.1281925775175427E-021
1576.5	2.1183269589103580E-021
1577.5	2.1086119489247482E-021
1578.5	2.0990457281994468E-021
1579.5	2.0896265312048859E-021
1580.5	2.0803526448968006E-021
1581.5	2.0712224074268163E-021
1582.5	2.0622342069077391E-021
1583.5	2.0533864802313348E-021
1584.5	2.0446777119365632E-021
1585.5	2.0361064331262853E-021
1586.5	2.0276712204306020E-021
1587.5	2.0193706950150759E-021
1588.5	2.0112035216321704E-021
1589.5	2.0031684077143183E-021
1590.5	1.9952641025071711E-021
1591.5	1.9874893962415756E-021
1592.5	1.9798431193429768E-021
1593.5	1.9723241416769724E-021
1594.5	1.9649313718298291E-021
1595.5	1.9576637564228349E-021
1596.5	1.9505202794594197E-021
1597.5	1.9434999617040439E-021
1598.5	1.9366018600918964E-021
1599.5	1.9298250671685162E-021
1600.5	1.9231687105584910E-021
1601.5	1.9166319524624319E-021
1602.5	1.9102139891814904E-021
1603.5	1.9039140506687031E-021
1604.5	1.8977314001065171E-021
1605.5	1.8916653335098704E-021
1606.5	1.8857151793542617E-021
1607.5	1.8798802982282649E-021
1608.5	1.8741600825099952E-021
1609.5	1.8685539560670567E-021
1610.5	1.8630613739795554E-021
1611.5	1.8576818222857701E-021
1612.5	1.8524148177501323E-021
1613.5	1.8472599076531783E-021
1614.5	1.8422166696031834E-021
1615.5	1.8372847113692035E-021
1616.5	1.8324636707352949E-021
1617.5	1.8277532153756974E-021
1618.5	1.8231530427508095E-021
1619.5	1.8186628800237965E-021
1620.5	1.8142824839977132E-021
1621.5	1.8100116410730449E-021
1622.5	1.8058501672255970E-021
1623.5	1.8017979080046913E-021
1624.5	1.7978547385516518E-021
1625.5	1.7940205636385929E-021
1626.5	1.7902953177275527E-021
1627.5	1.7866789650500190E-021
1628.5	1.7831714997069595E-021
1629.5	1.7797729457894569E-021
1630.5	1.7764833575200972E-021
1631.5	1.7733028194152847E-021
1632.5	1.7702314464686758E-021
1633.5	1.7672693843559575E-021
1634.5	1.7644168096612306E-021
1635.5	1.7616739301252632E-021
1636.5	1.7590409849159363E-021
1637.5	1.7565182449212183E-021
1638.5	1.7541060130650302E-021
1639.5	1.7518046246464074E-021
1640.5	1.7496144477023841E-021
1641.5	1.7475358833950649E-021
1642.5	1.7455693664233749E-021
1643.5	1.7437153654600211E-021
1644.5	1.7419743836142254E-021
1645.5	1.7403469589208295E-021
1646.5	1.7388336648564085E-021
1647.5	1.7374351108830683E-021
1648.5	1.7361519430206368E-021
1649.5	1.7349848444480112E-021
1650.5	1.7339345361344509E-021
1651.5	1.7330017775016643E-021
1652.5	1.7321873671175754E-021
1653.5	1.7314921434226976E-021
1654.5	1.7309169854901158E-021
1655.5	1.7304628138200958E-021
1656.5	1.7301305911704192E-021
1657.5	1.7299213234235883E-021
1658.5	1.7298360604921082E-021
1659.5	1.7298758972631057E-021
1660.5	1.7300419745836158E-021
1661.5	1.7303354802879341E-021
1662.5	1.7307576502684980E-021
1663.5	1.7313097695918366E-021
1664.5	1.7319931736611961E-021
1665.5	1.7328092494275495E-021
1666.5	1.7337594366507525E-021
1667.5	1.7348452292127262E-021
1668.5	1.7360681764846087E-021
1669.5	1.7374298847499501E-021
1670.5	1.7389320186860841E-021
1671.5	1.7405763029059586E-021
1672.5	1.7423645235627914E-021
1673.5	1.7442985300200365E-021
1674.5	1.7463802365892970E-021
1675.5	1.7486116243389088E-021
1676.5	1.7509947429760889E-021
1677.5	1.7535317128056832E-021
1678.5	1.7562247267686762E-021
1679.5	1.7590760525638190E-021
1680.5	1.7620880348558692E-021
1681.5	1.7652630975741426E-021
1682.5	1.7686037463052423E-021
1683.5	1.7721125707840352E-021
1684.5	1.7757922474871615E-021
1685.5	1.7796455423335757E-021
1686.5	1.7836753134968501E-021
1687.5	1.7878845143342272E-021
1688.5	1.7922761964376487E-021
1689.5	1.7968535128122871E-021
1690.5	1.8016197211883760E-021
1691.5	1.8065781874724592E-021
1692.5	1.8117323893444852E-021
1693.5	1.8170859200075363E-021
1694.5	1.8226424920973418E-021
1695.5	1.8284059417590965E-021
1696.5	1.8343802328995360E-021
1697.5	1.8405694616226487E-021
1698.5	1.8469778608578446E-021
1699.5	1.8536098051899304E-021
1700.5	1.8604698159007039E-021
1701.5	1.8675625662326041E-021
1702.5	1.8748928868853438E-021
1703.5	1.8824657717571723E-021
1704.5	1.8902863839429978E-021
1705.5	1.8983600620023464E-021
1706.5	1.9066923265108530E-021
1707.5	1.9152888869098133E-021
1708.5	1.9241556486691083E-021
1709.5	1.9332987207797904E-021
1710.5	1.9427244235935117E-021
1711.5	1.9524392970270498E-021
1712.5	1.9624501091512380E-021
1713.5	1.9727638651847976E-021
1714.5	1.9833878169148039E-021
1715.5	1.9943294725668343E-021
1716.5	2.0055966071492776E-021
1717.5	2.0171972732977873E-021
1718.5	2.0291398126474837E-021
1719.5	2.0414328677622363E-021
1720.5	2.0540853946522212E-021
1721.5	2.0671066759129070E-021
1722.5	2.0805063345207814E-021
1723.5	2.0942943483233620E-021
1724.5	2.1084810652635139E-021
1725.5	2.1230772193806913E-021
1726.5	2.1380939476345280E-021
1727.5	2.1535428075992193E-021
1728.5	2.1694357960803879E-021
1729.5	2.1857853687095722E-021
1730.5	2.2026044605752562E-021
1731.5	2.2199065079533663E-021
1732.5	2.2377054712044817E-021
1733.5	2.2560158589096999E-021
1734.5	2.2748527533221105E-021
1735.5	2.2942318372162531E-021
1736.5	2.3141694222237959E-021
1737.5	2.3346824787499726E-021
1738.5	2.3557886675721580E-021
1739.5	2.3775063732293116E-021
1740.5	2.3998547393190086E-021
1741.5	2.4228537058273996E-021
1742.5	2.4465240486267812E-021
1743.5	2.4708874212855747E-021
1744.5	2.4959663993465040E-021
1745.5	2.5217845272406385E-021
1746.5	2.5483663680179045E-021
1747.5	2.5757375560887218E-021
1748.5	2.6039248531866409E-021
1749.5	2.6329562077785041E-021
1750.5	2.6628608181666880E-021
1751.5	2.6936691995476929E-021
1752.5	2.7254132553128009E-021
1753.5	2.7581263528999217E-021
1754.5	2.7918434045313553E-021
1755.5	2.8266009532000758E-021
1756.5	2.8624372642977427E-021
1757.5	2.8993924233110347E-021
1758.5	2.9375084400495579E-021
1759.5	2.9768293599086855E-021
1760.5	3.0174013827147594E-021
1761.5	3.0592729897484228E-021
1762.5	3.1024950795950279E-021
1763.5	3.1471211135295106E-021
1764.5	3.1932072712075282E-021
1765.5	3.2408126175055881E-021
1766.5	3.2899992814311764E-021
1767.5	3.3408326481103217E-021
1768.5	3.3933815649555349E-021
1769.5	3.4477185632227562E-021
1770.5	3.5039200962830079E-021
1771.5	3.5620667960641855E-021
1772.5	3.6222437492624735E-021
1773.5	3.6845407950828725E-021
1774.5	3.7490528464463314E-021
1775.5	3.8158802367991874E-021
1776.5	3.8851290948815974E-021
1777.5	3.9569117500582721E-021
1778.5	4.0313471710905063E-021
1779.5	4.1085614415368922E-021
1780.5	4.1886882753156558E-021
1781.5	4.2718695763491821E-021
1782.5	4.3582560466466978E-021
1783.5	4.4480078476708294E-021
1784.5	4.5412953203853830E-021
1785.5	4.6382997700039006E-021
1786.5	4.7392143221613952E-021
1787.5	4.8442448580267897E-021
1788.5	4.9536110367744068E-021
1789.5	5.0675474148551721E-021
1790.5	5.1863046726699923E-021
1791.5	5.3101509605706365E-021
1792.5	5.4393733776217048E-021
1793.5	5.5742795982804932E-021
1794.5	5.7151996641233305E-021
1795.5	5.8624879600075547E-021
1796.5	6.0165253966547889E-021
1797.5	6.1777218246290894E-021
1798.5	6.3465187081288239E-021
1799.5	6.5233920909917489E-021
1800.5	6.7088558919214867E-021
1801.5	6.9034655712910006E-021
1802.5	7.1078222180968507E-021
1803.5	7.3225771128851247E-021
1804.5	7.5484368309360834E-021
1805.5	7.7861689599085734E-021
1806.5	8.0366085177836060E-021
1807.5	8.3006651706440761E-021
1808.5	8.5793313659913780E-021
1809.5	8.8736915164257090E-021
1810.5	9.1849323912116934E-021
1811.5	9.5143549002590168E-021
1812.5	9.8633874872850512E-021
1813.5	1.0233601387525650E-020
1814.5	1.0626728051724733E-020
1815.5	1.1044679094011334E-020
1816.5	1.1489569188848016E-020
1817.5	1.1963742424247576E-020
1818.5	1.2469802718359351E-020
1819.5	1.3010649028691420E-020
1820.5	1.3589516233217114E-020
1821.5	1.4210022747507583E-020
1822.5	1.4876226170943592E-020
1823.5	1.5592688539733332E-020
1824.5	1.6364553120126717E-020
1825.5	1.7197635121719791E-020
1826.5	1.8098529274106269E-020
1827.5	1.9074737924662984E-020
1828.5	2.0134824226460467E-020
1829.5	2.1288596153909860E-020
1830.5	2.2547328591399536E-020
1831.5	2.3924032697211809E-020
1832.5	2.5433784301776382E-020
1833.5	2.7094126462048613E-020
1834.5	2.8925565747554795E-020
1835.5	3.0952187775466953E-020
1836.5	3.3202425499377161E-020
1837.5	3.5710024578202714E-020
1838.5	3.8515264933809593E-020
1839.5	4.1666517968798851E-020
1840.5	4.5222247210632301E-020
1841.5	4.9253599814388733E-020
1842.5	5.3847792464333902E-020
1843.5	5.9112575290163672E-020
1844.5	6.5182172689053476E-020
1845.5	7.2225267233119887E-020
1846.5	8.0455837288174401E-020
1847.5	9.0148017878110379E-020
1848.5	1.0165668190236149E-019
1849.5	1.1544621019444138E-019
1850.5	1.3213102737514003E-019
1851.5	1.5253300822816095E-019
1852.5	1.7776276446564102E-019
1853.5	2.0933357808424118E-019
1854.5	2.4931628933122048E-019
1855.5	3.0053423548333655E-019
1856.5	3.6676067647267747E-019
1857.5	4.5276822252649543E-019
1858.5	5.6378097225267139E-019
1859.5	7.0323327511599057E-019
1860.5	8.6690637487402411E-019
1861.5	1.0326483225094358E-018
1862.5	1.1539024441148779E-018
1863.5	1.1788607150253320E-018
1864.5	1.0948750319133730E-018
1865.5	9.4178208597308130E-019
1866.5	7.7300662944915287E-019
1867.5	6.2158659867364518E-019
1868.5	4.9822007356272553E-019
1869.5	4.0182827513103814E-019
1870.5	3.2753539159500855E-019
1871.5	2.7023787955636873E-019
1872.5	2.2570921294896126E-019
1873.5	1.9072930688249931E-019
1874.5	1.6292203651513371E-019
1875.5	1.4055051764972426E-019
1876.5	1.2234329663240868E-019
1877.5	1.0736320483724504E-019
1878.5	9.4912854967723632E-020
1879.5	8.4467711835527424E-020
1880.5	7.5628869785949306E-020
1881.5	6.8089627334783537E-020
1882.5	6.1611664250219643E-020
1883.5	5.6007912245825551E-020
1884.5	5.1130118087586435E-020
1885.5	4.6859722201485445E-020
1886.5	4.3101101123826690E-020
1887.5	3.9776511457453492E-020
1888.5	3.6822270513369824E-020
1889.5	3.4185844485316953E-020
1890.5	3.1823608903756030E-020
1891.5	2.9699111656078817E-020
1892.5	2.7781715012256650E-020
1893.5	2.6045525887374580E-020
1894.5	2.4468547080722561E-020
1895.5	2.3031999232097192E-020
1896.5	2.1719775636419177E-020
1897.5	2.0518001177815109E-020
1898.5	1.9414673405587244E-020
1899.5	1.8399368825816633E-020
1900.5	1.7463001284211714E-020
1901.5	1.6597622197700248E-020
1902.5	1.5796254591742899E-020
1903.5	1.5052754590030646E-020
1904.5	1.4361695309451816E-020
1905.5	1.3718269129096235E-020
1906.5	1.3118205096717618E-020
1907.5	1.2557698861129028E-020
1908.5	1.2033353013280252E-020
1909.5	1.1542126111622951E-020
1910.5	1.1081288981154160E-020
1911.5	1.0648387127340978E-020
1912.5	1.0241208309125767E-020
1913.5	9.8577544795710897E-021
1914.5	9.4962174363399096E-021
1915.5	9.1549576333024693E-021
1916.5	8.8324856939708118E-021
1917.5	8.5274462410130552E-021
1918.5	8.2386037168245356E-021
1919.5	7.9648299204440443E-021
1920.5	7.7050930279271286E-021
1921.5	7.4584478981705165E-021
1922.5	7.2240274953656270E-021
1923.5	7.0010352837505685E-021
1924.5	6.7887384709437627E-021
1925.5	6.5864619935423580E-021
1926.5	6.3935831533959974E-021
1927.5	6.2095268254656454E-021
1928.5	6.0337611688125596E-021
1929.5	5.8657937813347539E-021
1930.5	5.7051682466261899E-021
1931.5	5.5514610279835282E-021
1932.5	5.4042786702980717E-021
1933.5	5.2632552754893749E-021
1934.5	5.1280502213815975E-021
1935.5	4.9983460975939954E-021
1936.5	4.8738468351972652E-021
1937.5	4.7542760096488310E-021
1938.5	4.6393752989221128E-021
1939.5	4.5289030808384532E-021
1940.5	4.4226331554383536E-021
1941.5	4.3203535798275983E-021
1942.5	4.2218656043351469E-021
1943.5	4.1269827000492769E-021
1944.5	4.0355296688799657E-021
1945.5	3.9473418282475113E-021
1946.5	3.8622642633373618E-021
1947.5	3.7801511406029335E-021
1948.5	3.7008650768546575E-021
1949.5	3.6242765588548899E-021
1950.5	3.5502634088544538E-021
1951.5	3.4787102919648958E-021
1952.5	3.4095082616685265E-021
1953.5	3.3425543401316555E-021
1954.5	3.2777511303106756E-021
1955.5	3.2150064571301377E-021
1956.5	3.1542330352710239E-021
1957.5	3.0953481613392288E-021
1958.5	3.0382734283922089E-021
1959.5	2.9829344609883430E-021
1960.5	2.9292606690911809E-021
1961.5	2.8771850193116545E-021
1962.5	2.8266438221071020E-021
1963.5	2.7775765336784624E-021
1964.5	2.7299255714175171E-021
1965.5	2.6836361418558864E-021
1966.5	2.6386560801578261E-021
1967.5	2.5949357002805853E-021
1968.5	2.5524276550001736E-021
1969.5	2.5110868050675856E-021
1970.5	2.4708700968214869E-021
1971.5	2.4317364476388304E-021
1972.5	2.3936466386552465E-021
1973.5	2.3565632142329786E-021
1974.5	2.3204503876958954E-021
1975.5	2.2852739528892695E-021
1976.5	2.2510012011568169E-021
1977.5	2.2176008433592191E-021
1978.5	2.1850429365874649E-021
1979.5	2.1532988152508927E-021
1980.5	2.1223410262441518E-021
1981.5	2.0921432679196047E-021
1982.5	2.0626803326121487E-021
1983.5	2.0339280524821726E-021
1984.5	2.0058632484596204E-021
1985.5	1.9784636820879498E-021
1986.5	1.9517080100813502E-021
1987.5	1.9255757414219696E-021
1988.5	1.9000471968362529E-021
1989.5	1.8751034705008594E-021
1990.5	1.8507263938391141E-021
1991.5	1.8268985012786331E-021
1992.5	1.8036029978496649E-021
1993.5	1.7808237285120020E-021
1994.5	1.7585451491058740E-021
1995.5	1.7367522988293611E-021
1996.5	1.7154307741513416E-021
1997.5	1.6945667040750836E-021
1998.5	1.6741467266731688E-021
1999.5	1.6541579668196374E-021
[truncated: 1,000 more rows]
