# Supplementary material for: Modeling Radiative Efficiency across Fluorinated Molecules: Bridging Chemistry and Climate Policy for Global Warming Potential Estimations
Source: Environ Sci Technol. 2026 Feb 16;60(8):6188–202. doi: 10.1021/acs.est.5c16501 (PMC12961741; doi:10.1021/acs.est.5c16501)
Supplement: Supplementary file 1 [file es5c16501_si_001.zip › Supporting.Information/CFM2025.Table1/HFAldehydes/Pentafluoropropanal/rotamer_1.xyz]

10
E[M08-HX/pcseg-2]=-689.3739797010 Hartree, Gibbs corrections=32.632 kJ/mol,  S=1.87E-16 cm/molecule 
F    -0.8675125456    0.4605079605    -1.3788146488
F    -0.2807587232    1.6211006532    0.3884444037
F    1.8248284253    0.3607748679    -0.7689914190
F    1.3307461211    -0.4491622004    1.1779088113
F    0.8140763408    -1.5460472086    -0.6162372690
O    -2.3497361924    -1.0217246738    0.2833192841
C    -0.4501606004    0.3757723671    -0.1124086898
C    0.9222155027    -0.3305705469    -0.0893134434
C    -1.4908915179    -0.3589325661    0.7627838344
H    -1.3668068105    -0.1987186528    1.8513091366
