# Supplementary material for: Modeling Radiative Efficiency across Fluorinated Molecules: Bridging Chemistry and Climate Policy for Global Warming Potential Estimations
Source: Environ Sci Technol. 2026 Feb 16;60(8):6188–202. doi: 10.1021/acs.est.5c16501 (PMC12961741; doi:10.1021/acs.est.5c16501)
Supplement: Supplementary file 1 [file es5c16501_si_001.zip › Supporting.Information/CFM2025.Table1/HFAldehydes/Pentafluoropropanal/rotamer_2.xyz]

10
E[M08-HX/pcseg-2]=-689.3736957394 Hartree, Gibbs corrections=33.704 kJ/mol,  S=1.87E-16 cm/molecule 
F    -0.8274891915    0.2742810208    -1.4016753161
F    -0.3106943215    1.6702668489    0.2005151190
F    1.8306149739    0.3582566439    -0.8543373838
F    1.4654907070    -0.1562423192    1.2127595017
F    0.9468209446    -1.5521777272    -0.3650700881
O    -1.2336918149    -1.1799648762    1.5273172460
C    -0.4046143069    0.3631387630    -0.1233033166
C    0.9993957589    -0.2689874251    -0.0253525765
C    -1.4689886370    -0.2845660261    0.7841337718
H    -2.4728441127    0.1719950972    0.6670130425
