# Supplementary material for: Modeling Radiative Efficiency across Fluorinated Molecules: Bridging Chemistry and Climate Policy for Global Warming Potential Estimations
Source: Environ Sci Technol. 2026 Feb 16;60(8):6188–202. doi: 10.1021/acs.est.5c16501 (PMC12961741; doi:10.1021/acs.est.5c16501)
Supplement: Supplementary file 1 [file es5c16501_si_001.zip › Supporting.Information/CFM2025.Table1/HFAldehydes/Pentafluoropropanal/wspectra.dat]

     0.5    6.384415954E-22
     1.5    6.495190816E-22
     2.5    6.610394014E-22
     3.5    6.730285191E-22
     4.5    6.855143898E-22
     5.5    6.985271496E-22
     6.5    7.120993271E-22
     7.5    7.262660801E-22
     8.5    7.410654596E-22
     9.5    7.565387071E-22
    10.5    7.727305880E-22
    11.5    7.896897669E-22
    12.5    8.074692323E-22
    13.5    8.261267763E-22
    14.5    8.457255394E-22
    15.5    8.663346301E-22
    16.5    8.880298316E-22
    17.5    9.108944106E-22
    18.5    9.350200448E-22
    19.5    9.605078913E-22
    20.5    9.874698197E-22
    21.5    1.016029842E-21
    22.5    1.046325775E-21
    23.5    1.078511183E-21
    24.5    1.112757653E-21
    25.5    1.149257477E-21
    26.5    1.188226824E-21
    27.5    1.229909511E-21
    28.5    1.274581506E-21
    29.5    1.322556343E-21
    30.5    1.374191663E-21
    31.5    1.429897169E-21
    32.5    1.490144357E-21
    33.5    1.555478523E-21
    34.5    1.626533663E-21
    35.5    1.704051133E-21
    36.5    1.788903209E-21
    37.5    1.882123108E-21
    38.5    1.984943604E-21
    39.5    2.098847224E-21
    40.5    2.225632179E-21
    41.5    2.367499929E-21
    42.5    2.527172799E-21
    43.5    2.708053715E-21
    44.5    2.914445382E-21
    45.5    3.151853622E-21
    46.5    3.427409196E-21
    47.5    3.750453098E-21
    48.5    4.133335453E-21
    49.5    4.592456288E-21
    50.5    5.149463551E-21
    51.5    5.832146687E-21
    52.5    6.673507736E-21
    53.5    7.705001143E-21
    54.5    8.935785735E-21
    55.5    1.030974612E-20
    56.5    1.165946835E-20
    57.5    1.274699501E-20
    58.5    1.346039384E-20
    59.5    1.396805110E-20
    60.5    1.460016749E-20
    61.5    1.565002823E-20
    62.5    1.732552325E-20
    63.5    1.980178076E-20
    64.5    2.327239573E-20
    65.5    2.795661704E-20
    66.5    3.402665599E-20
    67.5    4.138069371E-20
    68.5    4.919888981E-20
    69.5    5.553575531E-20
    70.5    5.788038376E-20
    71.5    5.512229484E-20
    72.5    4.870391056E-20
    73.5    4.116413594E-20
    74.5    3.430122572E-20
    75.5    2.881718721E-20
    76.5    2.477262186E-20
    77.5    2.200279984E-20
    78.5    2.031400229E-20
    79.5    1.952981954E-20
    80.5    1.944799356E-20
    81.5    1.974285513E-20
    82.5    1.991259928E-20
    83.5    1.946892160E-20
    84.5    1.831866026E-20
    85.5    1.682458970E-20
    86.5    1.544279574E-20
    87.5    1.445392246E-20
    88.5    1.396855799E-20
    89.5    1.402400083E-20
    90.5    1.465401475E-20
    91.5    1.591980979E-20
    92.5    1.791170429E-20
    93.5    2.071298161E-20
    94.5    2.428907837E-20
    95.5    2.825956598E-20
    96.5    3.164588981E-20
    97.5    3.305364575E-20
    98.5    3.166945578E-20
    99.5    2.807623085E-20
   100.5    2.364233366E-20
   101.5    1.943749739E-20
   102.5    1.591185169E-20
   103.5    1.311511802E-20
   104.5    1.094124216E-20
   105.5    9.255471682E-21
   106.5    7.939680658E-21
   107.5    6.901797269E-21
   108.5    6.073220239E-21
   109.5    5.403611724E-21
   110.5    4.856081951E-21
   111.5    4.403442417E-21
   112.5    4.025471296E-21
   113.5    3.706967023E-21
   114.5    3.436373223E-21
   115.5    3.204805993E-21
   116.5    3.005361707E-21
   117.5    2.832620302E-21
   118.5    2.682285429E-21
   119.5    2.550921131E-21
   120.5    2.435757222E-21
   121.5    2.334544048E-21
   122.5    2.245443090E-21
   123.5    2.166943887E-21
   124.5    2.097800472E-21
   125.5    2.036982454E-21
   126.5    1.983637228E-21
   127.5    1.937060763E-21
   128.5    1.896675112E-21
   129.5    1.862011320E-21
   130.5    1.832696784E-21
   131.5    1.808446453E-21
   132.5    1.789057513E-21
   133.5    1.774407444E-21
   134.5    1.764455616E-21
   135.5    1.759248850E-21
   136.5    1.758931784E-21
   137.5    1.763763338E-21
   138.5    1.774141288E-21
   139.5    1.790637958E-21
   140.5    1.814051447E-21
   141.5    1.845478911E-21
   142.5    1.886421246E-21
   143.5    1.938932233E-21
   144.5    2.005829023E-21
   145.5    2.090981716E-21
   146.5    2.199687722E-21
   147.5    2.339082346E-21
   148.5    2.518362270E-21
   149.5    2.748118866E-21
   150.5    3.036973767E-21
   151.5    3.381975929E-21
   152.5    3.749695991E-21
   153.5    4.058059991E-21
   154.5    4.198373235E-21
   155.5    4.119184349E-21
   156.5    3.879571923E-21
   157.5    3.589162154E-21
   158.5    3.327087084E-21
   159.5    3.124446781E-21
   160.5    2.983503147E-21
   161.5    2.895987858E-21
   162.5    2.852129859E-21
   163.5    2.843747858E-21
   164.5    2.864831938E-21
   165.5    2.911316708E-21
   166.5    2.980699444E-21
   167.5    3.071708455E-21
   168.5    3.184065754E-21
   169.5    3.318339227E-21
   170.5    3.475869894E-21
   171.5    3.658762340E-21
   172.5    3.869931967E-21
   173.5    4.113208698E-21
   174.5    4.393502945E-21
   175.5    4.717046414E-21
   176.5    5.091728658E-21
   177.5    5.527561234E-21
   178.5    6.037316670E-21
   179.5    6.637411447E-21
   180.5    7.349134138E-21
   181.5    8.200366207E-21
   182.5    9.228008977E-21
   183.5    1.048141975E-20
   184.5    1.202726754E-20
   185.5    1.395630389E-20
   186.5    1.639245973E-20
   187.5    1.950396982E-20
   188.5    2.351361721E-20
   189.5    2.869743228E-20
   190.5    3.534137238E-20
   191.5    4.358550424E-20
   192.5    5.304667715E-20
   193.5    6.223637376E-20
   194.5    6.840919320E-20
   195.5    6.903546429E-20
   196.5    6.416949966E-20
   197.5    5.643793074E-20
   198.5    4.867149270E-20
   199.5    4.245149312E-20
   200.5    3.826085347E-20
   201.5    3.602738128E-20
   202.5    3.541513603E-20
   203.5    3.588123822E-20
   204.5    3.672945337E-20
   205.5    3.725305009E-20
   206.5    3.676411484E-20
   207.5    3.468724990E-20
   208.5    3.105619534E-20
   209.5    2.664710710E-20
   210.5    2.234396209E-20
   211.5    1.863587103E-20
   212.5    1.563395419E-20
   213.5    1.326499334E-20
   214.5    1.140593767E-20
   215.5    9.940744802E-21
   216.5    8.775978663E-21
   217.5    7.840775816E-21
   218.5    7.082554475E-21
   219.5    6.462480118E-21
   220.5    5.951774387E-21
   221.5    5.528965104E-21
   222.5    5.177908384E-21
   223.5    4.886384512E-21
   224.5    4.645104247E-21
   225.5    4.447005222E-21
   226.5    4.286753824E-21
   227.5    4.160394468E-21
   228.5    4.065107019E-21
   229.5    3.999046472E-21
   230.5    3.961248610E-21
   231.5    3.951592705E-21
   232.5    3.970818400E-21
   233.5    4.020599674E-21
   234.5    4.103685029E-21
   235.5    4.224120661E-21
   236.5    4.387583610E-21
   237.5    4.601866002E-21
   238.5    4.877571489E-21
   239.5    5.229112393E-21
   240.5    5.676131025E-21
   241.5    6.245504011E-21
   242.5    6.974093780E-21
   243.5    7.912287997E-21
   244.5    9.127828092E-21
   245.5    1.070770758E-20
   246.5    1.275123452E-20
   247.5    1.533669918E-20
   248.5    1.842798938E-20
   249.5    2.169509982E-20
   250.5    2.435424011E-20
   251.5    2.540558371E-20
   252.5    2.442908745E-20
   253.5    2.202879393E-20
   254.5    1.923277667E-20
   255.5    1.676485560E-20
   256.5    1.491402986E-20
   257.5    1.372108436E-20
   258.5    1.314738705E-20
   259.5    1.315888092E-20
   260.5    1.375716463E-20
   261.5    1.498532920E-20
   262.5    1.691385454E-20
   263.5    1.958827741E-20
   264.5    2.289748372E-20
   265.5    2.634240717E-20
   266.5    2.887943798E-20
   267.5    2.932416007E-20
   268.5    2.734445540E-20
   269.5    2.380089449E-20
   270.5    1.989441830E-20
   271.5    1.638169293E-20
   272.5    1.351279070E-20
   273.5    1.126649180E-20
   274.5    9.532787386E-21
   275.5    8.195473010E-21
   276.5    7.158027026E-21
   277.5    6.346859786E-21
   278.5    5.707725757E-21
   279.5    5.201102760E-21
   280.5    4.798253771E-21
   281.5    4.478258471E-21
   282.5    4.225885515E-21
   283.5    4.030103400E-21
   284.5    3.883054603E-21
   285.5    3.779363039E-21
   286.5    3.715685708E-21
   287.5    3.690451401E-21
   288.5    3.703754014E-21
   289.5    3.757388083E-21
   290.5    3.855032450E-21
   291.5    4.002607070E-21
   292.5    4.208850532E-21
   293.5    4.486193875E-21
   294.5    4.852039939E-21
   295.5    5.330589377E-21
   296.5    5.955354043E-21
   297.5    6.772367543E-21
   298.5    7.843562239E-21
   299.5    9.248115808E-21
   300.5    1.107524325E-20
   301.5    1.339295675E-20
   302.5    1.616694366E-20
   303.5    1.911877957E-20
   304.5    2.160911368E-20
   305.5    2.277751696E-20
   306.5    2.208003140E-20
   307.5    1.979546620E-20
   308.5    1.679424814E-20
   309.5    1.385550933E-20
   310.5    1.135403429E-20
   311.5    9.360267744E-21
   312.5    7.812545047E-21
   313.5    6.618075298E-21
   314.5    5.692108997E-21
   315.5    4.967596409E-21
   316.5    4.394327466E-21
   317.5    3.935446076E-21
   318.5    3.564001461E-21
   319.5    3.260205309E-21
   320.5    3.009413020E-21
   321.5    2.800683049E-21
   322.5    2.625759692E-21
   323.5    2.478355515E-21
   324.5    2.353643283E-21
   325.5    2.247894339E-21
   326.5    2.158220110E-21
   327.5    2.082387203E-21
   328.5    2.018686200E-21
   329.5    1.965840931E-21
   330.5    1.922949910E-21
   331.5    1.889455337E-21
   332.5    1.865138228E-21
   333.5    1.850141081E-21
   334.5    1.845022144E-21
   335.5    1.850846976E-21
   336.5    1.869320649E-21
   337.5    1.902948569E-21
   338.5    1.955160387E-21
   339.5    2.030178427E-21
   340.5    2.132040214E-21
   341.5    2.261514742E-21
   342.5    2.409373603E-21
   343.5    2.547986895E-21
   344.5    2.634404962E-21
   345.5    2.639713139E-21
   346.5    2.579072281E-21
   347.5    2.497860523E-21
   348.5    2.436102886E-21
   349.5    2.415145773E-21
   350.5    2.444023010E-21
   351.5    2.527981150E-21
   352.5    2.672798357E-21
   353.5    2.884475035E-21
   354.5    3.163021959E-21
   355.5    3.487342859E-21
   356.5    3.794304817E-21
   357.5    3.979929051E-21
   358.5    3.962391966E-21
   359.5    3.760565244E-21
   360.5    3.474048791E-21
   361.5    3.196393350E-21
   362.5    2.974201536E-21
   363.5    2.818360771E-21
   364.5    2.724448474E-21
   365.5    2.684776861E-21
   366.5    2.693220172E-21
   367.5    2.746658785E-21
   368.5    2.845299413E-21
   369.5    2.992843192E-21
   370.5    3.196880713E-21
   371.5    3.469675773E-21
   372.5    3.829414168E-21
   373.5    4.301871958E-21
   374.5    4.922066849E-21
   375.5    5.734282960E-21
   376.5    6.785806028E-21
   377.5    8.103315697E-21
   378.5    9.633672544E-21
   379.5    1.114651834E-20
   380.5    1.219066016E-20
   381.5    1.230844775E-20
   382.5    1.144469953E-20
   383.5    1.000504361E-20
   384.5    8.470680714E-21
   385.5    7.119044677E-21
   386.5    6.031005337E-21
   387.5    5.189685106E-21
   388.5    4.548852965E-21
   389.5    4.062227323E-21
   390.5    3.692081548E-21
   391.5    3.409908742E-21
   392.5    3.194809048E-21
   393.5    3.031622156E-21
   394.5    2.909377215E-21
   395.5    2.820136685E-21
   396.5    2.758171692E-21
   397.5    2.719386324E-21
   398.5    2.700921458E-21
   399.5    2.700887259E-21
   400.5    2.718189450E-21
   401.5    2.752426793E-21
   402.5    2.803846490E-21
   403.5    2.873351609E-21
   404.5    2.962561060E-21
   405.5    3.073929217E-21
   406.5    3.210939803E-21
   407.5    3.378398378E-21
   408.5    3.582860629E-21
   409.5    3.833250506E-21
   410.5    4.141741774E-21
   411.5    4.524990647E-21
   412.5    5.005786600E-21
   413.5    5.615044024E-21
   414.5    6.393540897E-21
   415.5    7.391298883E-21
   416.5    8.658709616E-21
   417.5    1.021616096E-20
   418.5    1.198324462E-20
   419.5    1.367734378E-20
   420.5    1.480932827E-20
   421.5    1.497575828E-20
   422.5    1.425271711E-20
   423.5    1.312433425E-20
   424.5    1.204997561E-20
   425.5    1.122778106E-20
   426.5    1.062637244E-20
   427.5    1.011623568E-20
   428.5    9.617356168E-21
   429.5    9.161687989E-21
   430.5    8.829131565E-21
   431.5    8.674508104E-21
   432.5    8.717275291E-21
   433.5    8.961156877E-21
   434.5    9.411018316E-21
   435.5    1.008176164E-20
   436.5    1.100313867E-20
   437.5    1.222392361E-20
   438.5    1.381734806E-20
   439.5    1.588878299E-20
   440.5    1.858585096E-20
   441.5    2.210923541E-20
   442.5    2.671680258E-20
   443.5    3.269853615E-20
   444.5    4.026612217E-20
   445.5    4.925324076E-20
   446.5    5.856129708E-20
   447.5    6.572556607E-20
   448.5    6.777673366E-20
   449.5    6.367663325E-20
   450.5    5.540290295E-20
   451.5    4.597512916E-20
   452.5    3.738828448E-20
   453.5    3.034627390E-20
   454.5    2.483317969E-20
   455.5    2.058680376E-20
   456.5    1.731941828E-20
   457.5    1.478921948E-20
   458.5    1.281094633E-20
   459.5    1.124763281E-20
   460.5    9.999151627E-21
   461.5    8.992275237E-21
   462.5    8.173116955E-21
   463.5    7.501667171E-21
   464.5    6.947920309E-21
   465.5    6.489142916E-21
   466.5    6.107941918E-21
   467.5    5.790890094E-21
   468.5    5.527540002E-21
   469.5    5.309710304E-21
   470.5    5.130964668E-21
   471.5    4.986228192E-21
   472.5    4.871503121E-21
   473.5    4.783657163E-21
   474.5    4.720265614E-21
   475.5    4.679494017E-21
   476.5    4.660011967E-21
   477.5    4.660931436E-21
   478.5    4.681765039E-21
   479.5    4.722401188E-21
   480.5    4.783094282E-21
   481.5    4.864469134E-21
   482.5    4.967539724E-21
   483.5    5.093743317E-21
   484.5    5.244992013E-21
   485.5    5.423744979E-21
   486.5    5.633106140E-21
   487.5    5.876954118E-21
   488.5    6.160113878E-21
   489.5    6.488583326E-21
   490.5    6.869833300E-21
   491.5    7.313206948E-21
   492.5    7.830455228E-21
   493.5    8.436460934E-21
   494.5    9.150226593E-21
   495.5    9.996235199E-21
   496.5    1.100634220E-20
   497.5    1.222242911E-20
   498.5    1.370015122E-20
   499.5    1.551424936E-20
   500.5    1.776605562E-20
   501.5    2.059393277E-20
   502.5    2.418718848E-20
   503.5    2.880271468E-20
   504.5    3.477904340E-20
   505.5    4.252923967E-20
   506.5    5.246093664E-20
   507.5    6.470811754E-20
   508.5    7.851250275E-20
   509.5    9.135048448E-20
   510.5    9.892932556E-20
   511.5    9.774790244E-20
   512.5    8.845005809E-20
   513.5    7.514482214E-20
   514.5    6.177591014E-20
   515.5    5.031769321E-20
   516.5    4.120436264E-20
   517.5    3.418684159E-20
   518.5    2.884410832E-20
   519.5    2.478460706E-20
   520.5    2.169846520E-20
   521.5    1.935598422E-20
   522.5    1.759233041E-20
   523.5    1.629207081E-20
   524.5    1.537715629E-20
   525.5    1.479867413E-20
   526.5    1.453188124E-20
   527.5    1.457402013E-20
   528.5    1.494460908E-20
   529.5    1.568802285E-20
   530.5    1.687795958E-20
   531.5    1.862215821E-20
   532.5    2.106179796E-20
   533.5    2.434967645E-20
   534.5    2.856961778E-20
   535.5    3.353527792E-20
   536.5    3.846030413E-20
   537.5    4.181304398E-20
   538.5    4.204637166E-20
   539.5    3.897970279E-20
   540.5    3.398746621E-20
   541.5    2.869344923E-20
   542.5    2.403083840E-20
   543.5    2.026966062E-20
   544.5    1.735097210E-20
   545.5    1.511741543E-20
   546.5    1.341182389E-20
   547.5    1.210610216E-20
   548.5    1.110339004E-20
   549.5    1.033257756E-20
   550.5    9.741975124E-21
   551.5    9.294060090E-21
   552.5    8.961553304E-21
   553.5    8.724612390E-21
   554.5    8.568860792E-21
   555.5    8.484015907E-21
   556.5    8.462941380E-21
   557.5    8.501001392E-21
   558.5    8.595634545E-21
   559.5    8.746093665E-21
   560.5    8.953318748E-21
   561.5    9.219926217E-21
   562.5    9.550311002E-21
   563.5    9.950870645E-21
   564.5    1.043037452E-20
   565.5    1.100051821E-20
   566.5    1.167672475E-20
   567.5    1.247928204E-20
   568.5    1.343493586E-20
   569.5    1.457907628E-20
   570.5    1.595860814E-20
   571.5    1.763532756E-20
   572.5    1.968870963E-20
   573.5    2.221442297E-20
   574.5    2.530875915E-20
   575.5    2.901893078E-20
   576.5    3.323891852E-20
   577.5    3.759813085E-20
   578.5    4.156484189E-20
   579.5    4.493607786E-20
   580.5    4.822366704E-20
   581.5    5.235851694E-20
   582.5    5.817957497E-20
   583.5    6.628147315E-20
   584.5    7.714227823E-20
   585.5    9.133160869E-20
   586.5    1.095544096E-19
   587.5    1.320938106E-19
   588.5    1.574294762E-19
   589.5    1.806042886E-19
   590.5    1.937334502E-19
   591.5    1.913245336E-19
   592.5    1.758531497E-19
   593.5    1.553475078E-19
   594.5    1.367880113E-19
   595.5    1.233751856E-19
   596.5    1.152297551E-19
   597.5    1.103630018E-19
   598.5    1.054275340E-19
   599.5    9.746430809E-20
   600.5    8.609049944E-20
   601.5    7.330553512E-20
   602.5    6.127230252E-20
   603.5    5.105933668E-20
   604.5    4.281671138E-20
   605.5    3.628730763E-20
   606.5    3.112388370E-20
   607.5    2.701364027E-20
   608.5    2.370817154E-20
   609.5    2.101943741E-20
   610.5    1.880735892E-20
   611.5    1.696771227E-20
   612.5    1.542248670E-20
   613.5    1.411274066E-20
   614.5    1.299345467E-20
   615.5    1.202985346E-20
   616.5    1.119477480E-20
   617.5    1.046677525E-20
   618.5    9.828754552E-21
   619.5    9.266946569E-21
   620.5    8.770171442E-21
   621.5    8.329275462E-21
   622.5    7.936707268E-21
   623.5    7.586194024E-21
   624.5    7.272491650E-21
   625.5    6.991190469E-21
   626.5    6.738562698E-21
   627.5    6.511441833E-21
   628.5    6.307126553E-21
   629.5    6.123303645E-21
   630.5    5.957985790E-21
   631.5    5.809461052E-21
   632.5    5.676251669E-21
   633.5    5.557080273E-21
   634.5    5.450842090E-21
   635.5    5.356582013E-21
   636.5    5.273475637E-21
   637.5    5.200813580E-21
   638.5    5.137988531E-21
   639.5    5.084484587E-21
   640.5    5.039868550E-21
   641.5    5.003782902E-21
   642.5    4.975940258E-21
   643.5    4.956119142E-21
   644.5    4.944160969E-21
   645.5    4.939968174E-21
   646.5    4.943503434E-21
   647.5    4.954790005E-21
   648.5    4.973913190E-21
   649.5    5.001023039E-21
   650.5    5.036338384E-21
   651.5    5.080152394E-21
   652.5    5.132839887E-21
   653.5    5.194866718E-21
   654.5    5.266801653E-21
   655.5    5.349331289E-21
   656.5    5.443278717E-21
   657.5    5.549626870E-21
   658.5    5.669547782E-21
   659.5    5.804439358E-21
   660.5    5.955971830E-21
   661.5    6.126146747E-21
   662.5    6.317372391E-21
   663.5    6.532560889E-21
   664.5    6.775254241E-21
   665.5    7.049789301E-21
   666.5    7.361515674E-21
   667.5    7.717086275E-21
   668.5    8.124848621E-21
   669.5    8.595377157E-21
   670.5    9.142204846E-21
   671.5    9.782838658E-21
   672.5    1.054018194E-20
   673.5    1.144454132E-20
   674.5    1.253646923E-20
   675.5    1.387077967E-20
   676.5    1.552213589E-20
   677.5    1.759251058E-20
   678.5    2.022015163E-20
   679.5    2.358730945E-20
   680.5    2.791703097E-20
   681.5    3.343188964E-20
   682.5    4.021359034E-20
   683.5    4.787562071E-20
   684.5    5.509134041E-20
   685.5    5.956269897E-20
   686.5    5.935920018E-20
   687.5    5.475521134E-20
   688.5    4.794273430E-20
   689.5    4.107749075E-20
   690.5    3.525989764E-20
   691.5    3.074576228E-20
   692.5    2.741130626E-20
   693.5    2.503536896E-20
   694.5    2.341180755E-20
   695.5    2.237926908E-20
   696.5    2.182099085E-20
   697.5    2.165680645E-20
   698.5    2.183498174E-20
   699.5    2.232591333E-20
   700.5    2.311788460E-20
   701.5    2.421460945E-20
   702.5    2.563428146E-20
   703.5    2.740996498E-20
   704.5    2.959131522E-20
   705.5    3.224778126E-20
   706.5    3.547363862E-20
   707.5    3.939544245E-20
   708.5    4.418282014E-20
   709.5    5.006396711E-20
   710.5    5.734779012E-20
   711.5    6.645529036E-20
   712.5    7.796314246E-20
   713.5    9.266129010E-20
   714.5    1.116201060E-19
   715.5    1.362412830E-19
   716.5    1.682056317E-19
   717.5    2.090826235E-19
   718.5    2.590975786E-19
   719.5    3.144317097E-19
   720.5    3.638057354E-19
   721.5    3.895743025E-19
   722.5    3.793825916E-19
   723.5    3.383675324E-19
   724.5    2.837647467E-19
   725.5    2.304459995E-19
   726.5    1.852579751E-19
   727.5    1.493701124E-19
   728.5    1.215898118E-19
   729.5    1.002019805E-19
   730.5    8.365893535E-20
   731.5    7.074256979E-20
   732.5    6.054303625E-20
   733.5    5.239335575E-20
   734.5    4.580612339E-20
   735.5    4.042353456E-20
   736.5    3.598071693E-20
   737.5    3.227959496E-20
   738.5    2.917043721E-20
   739.5    2.653882558E-20
   740.5    2.429640496E-20
   741.5    2.237426452E-20
   742.5    2.071815837E-20
   743.5    1.928502110E-20
   744.5    1.804040281E-20
   745.5    1.695656374E-20
   746.5    1.601104711E-20
   747.5    1.518560255E-20
   748.5    1.446536999E-20
   749.5    1.383825979E-20
   750.5    1.329448349E-20
   751.5    1.282620297E-20
   752.5    1.242727614E-20
   753.5    1.209308487E-20
   754.5    1.182043831E-20
   755.5    1.160755083E-20
   756.5    1.145410134E-20
   757.5    1.136138920E-20
   758.5    1.133261292E-20
   759.5    1.137331227E-20
   760.5    1.149203191E-20
   761.5    1.170128140E-20
   762.5    1.201886495E-20
   763.5    1.246958270E-20
   764.5    1.308700745E-20
   765.5    1.391411461E-20
   766.5    1.499906702E-20
   767.5    1.637700788E-20
   768.5    1.802129119E-20
   769.5    1.975527718E-20
   770.5    2.118923939E-20
   771.5    2.187007941E-20
   772.5    2.166753240E-20
   773.5    2.092151957E-20
   774.5    2.011860788E-20
   775.5    1.958012482E-20
   776.5    1.943271799E-20
   777.5    1.970093993E-20
   778.5    2.038164713E-20
   779.5    2.147994890E-20
   780.5    2.302368340E-20
   781.5    2.507041562E-20
   782.5    2.771397105E-20
   783.5    3.109381966E-20
   784.5    3.540928901E-20
   785.5    4.094013371E-20
   786.5    4.807408491E-20
   787.5    5.733837966E-20
   788.5    6.942040771E-20
   789.5    8.512943664E-20
   790.5    1.051728367E-19
   791.5    1.294872903E-19
   792.5    1.558508932E-19
   793.5    1.783395264E-19
   794.5    1.884412488E-19
   795.5    1.811798980E-19
   796.5    1.601510315E-19
   797.5    1.337929561E-19
   798.5    1.087162004E-19
   799.5    8.771612235E-20
   800.5    7.111748368E-20
   801.5    5.828117358E-20
   802.5    4.838812990E-20
   803.5    4.071947174E-20
   804.5    3.471517726E-20
   805.5    2.995855940E-20
   806.5    2.614445752E-20
   807.5    2.304976820E-20
   808.5    2.051051073E-20
   809.5    1.840509447E-20
   810.5    1.664241731E-20
   811.5    1.515346541E-20
   812.5    1.388537741E-20
   813.5    1.279722581E-20
   814.5    1.185699377E-20
   815.5    1.103938803E-20
   816.5    1.032424081E-20
   817.5    9.695330102E-21
   818.5    9.139500176E-21
   819.5    8.645999472E-21
   820.5    8.205977453E-21
   821.5    7.812098821E-21
   822.5    7.458245195E-21
   823.5    7.139282524E-21
   824.5    6.850878352E-21
   825.5    6.589357189E-21
   826.5    6.351585244E-21
   827.5    6.134877949E-21
   828.5    5.936925302E-21
   829.5    5.755731229E-21
   830.5    5.589564065E-21
   831.5    5.436915883E-21
   832.5    5.296468928E-21
   833.5    5.167067779E-21
   834.5    5.047696147E-21
   835.5    4.937457464E-21
   836.5    4.835558558E-21
   837.5    4.741295891E-21
   838.5    4.654043889E-21
   839.5    4.573245030E-21
   840.5    4.498401386E-21
   841.5    4.429067387E-21
   842.5    4.364843606E-21
   843.5    4.305371411E-21
   844.5    4.250328351E-21
   845.5    4.199424162E-21
   846.5    4.152397303E-21
   847.5    4.109011945E-21
   848.5    4.069055355E-21
   849.5    4.032335613E-21
   850.5    3.998679616E-21
   851.5    3.967931345E-21
   852.5    3.939950342E-21
   853.5    3.914610387E-21
   854.5    3.891798346E-21
   855.5    3.871413163E-21
   856.5    3.853364994E-21
   857.5    3.837574459E-21
   858.5    3.823972000E-21
   859.5    3.812497343E-21
   860.5    3.803099048E-21
   861.5    3.795734150E-21
   862.5    3.790367871E-21
   863.5    3.786973418E-21
   864.5    3.785531853E-21
   865.5    3.786032033E-21
   866.5    3.788470630E-21
   867.5    3.792852223E-21
   868.5    3.799189467E-21
   869.5    3.807503345E-21
   870.5    3.817823513E-21
   871.5    3.830188730E-21
   872.5    3.844647400E-21
   873.5    3.861258226E-21
   874.5    3.880090998E-21
   875.5    3.901227514E-21
   876.5    3.924762686E-21
   877.5    3.950805823E-21
   878.5    3.979482136E-21
   879.5    4.010934504E-21
   880.5    4.045325535E-21
   881.5    4.082839973E-21
   882.5    4.123687527E-21
   883.5    4.168106179E-21
   884.5    4.216366081E-21
   885.5    4.268774143E-21
   886.5    4.325679458E-21
   887.5    4.387479732E-21
   888.5    4.454628941E-21
   889.5    4.527646469E-21
   890.5    4.607128069E-21
   891.5    4.693759068E-21
   892.5    4.788330339E-21
   893.5    4.891757726E-21
   894.5    5.005105779E-21
   895.5    5.129616932E-21
   896.5    5.266747548E-21
   897.5    5.418212762E-21
   898.5    5.586042591E-21
   899.5    5.772652633E-21
   900.5    5.980933803E-21
   901.5    6.214367065E-21
   902.5    6.477171321E-21
   903.5    6.774495611E-21
   904.5    7.112671131E-21
   905.5    7.499544713E-21
   906.5    7.944924340E-21
   907.5    8.461180246E-21
   908.5    9.064064152E-21
   909.5    9.773837106E-21
   910.5    1.061683742E-20
   911.5    1.162767982E-20
   912.5    1.285236163E-20
   913.5    1.435266506E-20
   914.5    1.621237548E-20
   915.5    1.854592059E-20
   916.5    2.150985333E-20
   917.5    2.531648222E-20
   918.5    3.024504637E-20
   919.5    3.663452985E-20
   920.5    4.481422023E-20
   921.5    5.487518101E-20
   922.5    6.615125778E-20
   923.5    7.650910337E-20
   924.5    8.241017162E-20
   925.5    8.109171502E-20
   926.5    7.323893432E-20
   927.5    6.226158583E-20
   928.5    5.132490860E-20
   929.5    4.197354304E-20
   930.5    3.452418560E-20
   931.5    2.875910328E-20
   932.5    2.433054565E-20
   933.5    2.091762116E-20
   934.5    1.826574532E-20
   935.5    1.618420951E-20
   936.5    1.453313690E-20
   937.5    1.321038868E-20
   938.5    1.214110848E-20
   939.5    1.127001794E-20
   940.5    1.055591833E-20
   941.5    9.967810068E-21
   942.5    9.482157123E-21
   943.5    9.080951105E-21
   944.5    8.750333228E-21
   945.5    8.479607648E-21
   946.5    8.260532228E-21
   947.5    8.086808964E-21
   948.5    7.953721186E-21
   949.5    7.857881991E-21
   950.5    7.797070765E-21
   951.5    7.770143973E-21
   952.5    7.777014014E-21
   953.5    7.818696874E-21
   954.5    7.897436609E-21
   955.5    8.016923347E-21
   956.5    8.182632809E-21
   957.5    8.402330884E-21
   958.5    8.686808491E-21
   959.5    9.050941791E-21
   960.5    9.515210614E-21
   961.5    1.010784625E-20
   962.5    1.086778533E-20
   963.5    1.184847251E-20
   964.5    1.312196893E-20
   965.5    1.478095693E-20
   966.5    1.693114697E-20
   967.5    1.965503122E-20
   968.5    2.291043620E-20
   969.5    2.633547483E-20
   970.5    2.907429149E-20
   971.5    3.003388474E-20
   972.5    2.874762592E-20
   973.5    2.585892693E-20
   974.5    2.246979102E-20
   975.5    1.934749109E-20
   976.5    1.677979371E-20
   977.5    1.477474598E-20
   978.5    1.324044927E-20
   979.5    1.207170154E-20
   980.5    1.117897485E-20
   981.5    1.049334262E-20
   982.5    9.963753468E-21
   983.5    9.552870576E-21
   984.5    9.233393843E-21
   985.5    8.985243870E-21
   986.5    8.793520778E-21
   987.5    8.647055769E-21
   988.5    8.537389136E-21
   989.5    8.458047603E-21
   990.5    8.404030092E-21
   991.5    8.371438688E-21
   992.5    8.357211277E-21
   993.5    8.358925926E-21
   994.5    8.374656324E-21
   995.5    8.402863937E-21
   996.5    8.442316805E-21
   997.5    8.492027880E-21
   998.5    8.551207814E-21
   999.5    8.619228571E-21
  1000.5    8.695595187E-21
  1001.5    8.779923749E-21
  1002.5    8.871924155E-21
  1003.5    8.971386577E-21
  1004.5    9.078170844E-21
  1005.5    9.192198121E-21
  1006.5    9.313444440E-21
  1007.5    9.441935723E-21
  1008.5    9.577744043E-21
  1009.5    9.720984909E-21
  1010.5    9.871815428E-21
  1011.5    1.003043322E-20
  1012.5    1.019707603E-20
  1013.5    1.037202189E-20
  1014.5    1.055558998E-20
  1015.5    1.074814187E-20
  1016.5    1.095008346E-20
  1017.5    1.116186739E-20
  1018.5    1.138399602E-20
  1019.5    1.161702506E-20
  1020.5    1.186156781E-20
  1021.5    1.211830012E-20
  1022.5    1.238796615E-20
  1023.5    1.267138501E-20
  1024.5    1.296945838E-20
  1025.5    1.328317931E-20
  1026.5    1.361364221E-20
  1027.5    1.396205451E-20
  1028.5    1.432974986E-20
  1029.5    1.471820345E-20
  1030.5    1.512904967E-20
  1031.5    1.556410247E-20
  1032.5    1.602537897E-20
  1033.5    1.651512690E-20
  1034.5    1.703585651E-20
  1035.5    1.759037798E-20
  1036.5    1.818184507E-20
  1037.5    1.881380669E-20
  1038.5    1.949026764E-20
  1039.5    2.021576065E-20
  1040.5    2.099543212E-20
  1041.5    2.183514455E-20
  1042.5    2.274159963E-20
  1043.5    2.372248653E-20
  1044.5    2.478666178E-20
  1045.5    2.594436846E-20
  1046.5    2.720750464E-20
  1047.5    2.858995430E-20
  1048.5    3.010799742E-20
  1049.5    3.178082179E-20
  1050.5    3.363116570E-20
  1051.5    3.568613103E-20
  1052.5    3.797821930E-20
  1053.5    4.054666254E-20
  1054.5    4.343914659E-20
  1055.5    4.671406241E-20
  1056.5    5.044347348E-20
  1057.5    5.471706459E-20
  1058.5    5.964744804E-20
  1059.5    6.537736596E-20
  1060.5    7.208956593E-20
  1061.5    8.002047758E-20
  1062.5    8.947933063E-20
  1063.5    1.008750907E-19
  1064.5    1.147546037E-19
  1065.5    1.318565996E-19
  1066.5    1.531873625E-19
  1067.5    1.801235264E-19
  1068.5    2.145412302E-19
  1069.5    2.589462126E-19
  1070.5    3.165036876E-19
  1071.5    3.906668512E-19
  1072.5    4.836717018E-19
  1073.5    5.926187215E-19
  1074.5    7.026535357E-19
  1075.5    7.828182149E-19
  1076.5    7.990353170E-19
  1077.5    7.434832838E-19
  1078.5    6.428512219E-19
  1079.5    5.323700131E-19
  1080.5    4.336459328E-19
  1081.5    3.536022032E-19
  1082.5    2.914788075E-19
  1083.5    2.440614185E-19
  1084.5    2.080084452E-19
  1085.5    1.805677946E-19
  1086.5    1.596590612E-19
  1087.5    1.437671377E-19
  1088.5    1.318098781E-19
  1089.5    1.230274962E-19
  1090.5    1.169015841E-19
  1091.5    1.131003064E-19
  1092.5    1.114446574E-19
  1093.5    1.118918773E-19
  1094.5    1.145339614E-19
  1095.5    1.196110057E-19
  1096.5    1.275406110E-19
  1097.5    1.389650019E-19
  1098.5    1.548146647E-19
  1099.5    1.763745486E-19
  1100.5    2.052988950E-19
  1101.5    2.434144978E-19
  1102.5    2.919217176E-19
  1103.5    3.493044617E-19
  1104.5    4.076586631E-19
  1105.5    4.503562572E-19
  1106.5    4.588352779E-19
  1107.5    4.284700551E-19
  1108.5    3.734288234E-19
  1109.5    3.128151279E-19
  1110.5    2.584732844E-19
  1111.5    2.142496286E-19
  1112.5    1.797649741E-19
  1113.5    1.532749116E-19
  1114.5    1.329513268E-19
  1115.5    1.172797707E-19
  1116.5    1.051065253E-19
  1117.5    9.558067453E-20
  1118.5    8.808087863E-20
  1119.5    8.215316177E-20
  1120.5    7.746396878E-20
  1121.5    7.376634952E-20
  1122.5    7.087602991E-20
  1123.5    6.865455523E-20
  1124.5    6.699739118E-20
  1125.5    6.582548320E-20
  1126.5    6.507923514E-20
  1127.5    6.471419442E-20
  1128.5    6.469795554E-20
  1129.5    6.500794741E-20
  1130.5    6.562987524E-20
  1131.5    6.655666064E-20
  1132.5    6.778777525E-20
  1133.5    6.932890022E-20
  1134.5    7.119187247E-20
  1135.5    7.339490152E-20
  1136.5    7.596306124E-20
  1137.5    7.892908071E-20
  1138.5    8.233448050E-20
  1139.5    8.623112696E-20
  1140.5    9.068330992E-20
  1141.5    9.577049423E-20
  1142.5    1.015909557E-19
  1143.5    1.082665973E-19
  1144.5    1.159493630E-19
  1145.5    1.248298399E-19
  1146.5    1.351488926E-19
  1147.5    1.472135442E-19
  1148.5    1.614188588E-19
  1149.5    1.782783744E-19
  1150.5    1.984667762E-19
  1151.5    2.228800902E-19
  1152.5    2.527207237E-19
  1153.5    2.896167649E-19
  1154.5    3.357853522E-19
  1155.5    3.942429636E-19
  1156.5    4.690347112E-19
  1157.5    5.653566833E-19
  1158.5    6.891803532E-19
  1159.5    8.453982424E-19
  1160.5    1.032681991E-18
  1161.5    1.233957780E-18
  1162.5    1.409064015E-18
  1163.5    1.509355127E-18
  1164.5    1.516773159E-18
  1165.5    1.455931568E-18
  1166.5    1.356202263E-18
  1167.5    1.225965176E-18
  1168.5    1.070023656E-18
  1169.5    9.065233185E-19
  1170.5    7.566378974E-19
  1171.5    6.316170816E-19
  1172.5    5.327247963E-19
  1173.5    4.564333789E-19
  1174.5    3.981565736E-19
  1175.5    3.538059487E-19
  1176.5    3.201718496E-19
  1177.5    2.948663310E-19
  1178.5    2.761576721E-19
  1179.5    2.628109076E-19
  1180.5    2.539633275E-19
  1181.5    2.490356762E-19
  1182.5    2.476728416E-19
  1183.5    2.497078257E-19
  1184.5    2.551446640E-19
  1185.5    2.641581389E-19
  1186.5    2.771102669E-19
  1187.5    2.945856300E-19
  1188.5    3.174496265E-19
  1189.5    3.469350521E-19
  1190.5    3.847608560E-19
  1191.5    4.332755891E-19
  1192.5    4.955779622E-19
  1193.5    5.754509999E-19
  1194.5    6.766614541E-19
  1195.5    8.006501103E-19
  1196.5    9.413586395E-19
  1197.5    1.078473787E-18
  1198.5    1.179087189E-18
  1199.5    1.220307308E-18
  1200.5    1.214563814E-18
  1201.5    1.200714152E-18
  1202.5    1.215581684E-18
  1203.5    1.282119059E-18
  1204.5    1.413337994E-18
  1205.5    1.616314805E-18
  1206.5    1.887841829E-18
  1207.5    2.198645780E-18
  1208.5    2.473550652E-18
  1209.5    2.602656209E-18
  1210.5    2.516736264E-18
  1211.5    2.255521949E-18
  1212.5    1.925564972E-18
  1213.5    1.613721729E-18
  1214.5    1.358348379E-18
  1215.5    1.165490062E-18
  1216.5    1.028575031E-18
  1217.5    9.389960147E-19
  1218.5    8.900900280E-19
  1219.5    8.781624353E-19
  1220.5    9.023917449E-19
  1221.5    9.640331657E-19
  1222.5    1.064338050E-18
  1223.5    1.199926545E-18
  1224.5    1.355230853E-18
  1225.5    1.496221935E-18
  1226.5    1.575411102E-18
  1227.5    1.556262336E-18
  1228.5    1.444619593E-18
  1229.5    1.287249951E-18
  1230.5    1.134560662E-18
  1231.5    1.015659895E-18
  1232.5    9.405705021E-19
  1233.5    9.105373698E-19
  1234.5    9.244595083E-19
  1235.5    9.798722010E-19
  1236.5    1.068766156E-18
  1237.5    1.168945872E-18
  1238.5    1.238648187E-18
  1239.5    1.232996482E-18
  1240.5    1.141111822E-18
  1241.5    9.961367578E-19
  1242.5    8.420454620E-19
  1243.5    7.056238107E-19
  1244.5    5.952172331E-19
  1245.5    5.095941787E-19
  1246.5    4.445374781E-19
  1247.5    3.957705153E-19
  1248.5    3.598592149E-19
  1249.5    3.343231949E-19
  1250.5    3.175201244E-19
  1251.5    3.085109758E-19
  1252.5    3.069703986E-19
  1253.5    3.131574974E-19
  1254.5    3.279473443E-19
  1255.5    3.529138394E-19
  1256.5    3.904271394E-19
  1257.5    4.436438716E-19
  1258.5    5.160429986E-19
  1259.5    6.096803348E-19
  1260.5    7.207621293E-19
  1261.5    8.321846551E-19
  1262.5    9.096483437E-19
  1263.5    9.170733727E-19
  1264.5    8.482759021E-19
  1265.5    7.334334418E-19
  1266.5    6.100454097E-19
  1267.5    5.003131034E-19
  1268.5    4.109670238E-19
  1269.5    3.408709802E-19
  1270.5    2.864596214E-19
  1271.5    2.441066486E-19
  1272.5    2.108346455E-19
  1273.5    1.843809963E-19
  1274.5    1.630759448E-19
  1275.5    1.456970981E-19
  1276.5    1.313474932E-19
  1277.5    1.193640201E-19
  1278.5    1.092515343E-19
  1279.5    1.006362006E-19
  1280.5    9.323255371E-20
  1281.5    8.682015699E-20
  1282.5    8.122694358E-20
  1283.5    7.631721955E-20
  1284.5    7.198293838E-20
  1285.5    6.813729018E-20
  1286.5    6.470994356E-20
  1287.5    6.164347936E-20
  1288.5    5.889069203E-20
  1289.5    5.641252952E-20
  1290.5    5.417650713E-20
  1291.5    5.215547696E-20
  1292.5    5.032666667E-20
  1293.5    4.867092395E-20
  1294.5    4.717212009E-20
  1295.5    4.581667738E-20
  1296.5    4.459319449E-20
  1297.5    4.349214998E-20
  1298.5    4.250566923E-20
  1299.5    4.162734390E-20
  1300.5    4.085209577E-20
  1301.5    4.017607928E-20
  1302.5    3.959661904E-20
  1303.5    3.911218036E-20
  1304.5    3.872237247E-20
  1305.5    3.842798575E-20
  1306.5    3.823106627E-20
  1307.5    3.813503290E-20
  1308.5    3.814484517E-20
  1309.5    3.826723334E-20
  1310.5    3.851100688E-20
  1311.5    3.888746374E-20
  1312.5    3.941093166E-20
  1313.5    4.009948473E-20
  1314.5    4.097589610E-20
  1315.5    4.206891248E-20
  1316.5    4.341497225E-20
  1317.5    4.506054212E-20
  1318.5    4.706532454E-20
  1319.5    4.950670210E-20
  1320.5    5.248595149E-20
  1321.5    5.613699764E-20
  1322.5    6.063880441E-20
  1323.5    6.623289635E-20
  1324.5    7.324784764E-20
  1325.5    8.213236807E-20
  1326.5    9.349633343E-20
  1327.5    1.081504201E-19
  1328.5    1.271087502E-19
  1329.5    1.514507468E-19
  1330.5    1.817957244E-19
  1331.5    2.169827517E-19
  1332.5    2.518979009E-19
  1333.5    2.765006536E-19
  1334.5    2.806075794E-19
  1335.5    2.630216487E-19
  1336.5    2.328409080E-19
  1337.5    2.008637719E-19
  1338.5    1.733547709E-19
  1339.5    1.522079204E-19
  1340.5    1.371580374E-19
  1341.5    1.273155132E-19
  1342.5    1.218314337E-19
  1343.5    1.201048927E-19
  1344.5    1.218191853E-19
  1345.5    1.269360159E-19
  1346.5    1.356965560E-19
  1347.5    1.486466580E-19
  1348.5    1.666920265E-19
  1349.5    1.911806442E-19
  1350.5    2.239885172E-19
  1351.5    2.675219944E-19
  1352.5    3.243855741E-19
  1353.5    3.961165910E-19
  1354.5    4.799805985E-19
  1355.5    5.636078936E-19
  1356.5    6.223217092E-19
  1357.5    6.304542647E-19
  1358.5    5.840585240E-19
  1359.5    5.051128672E-19
  1360.5    4.205278510E-19
  1361.5    3.461594063E-19
  1362.5    2.868604756E-19
  1363.5    2.419562144E-19
  1364.5    2.091275339E-19
  1365.5    1.861097632E-19
  1366.5    1.712196419E-19
  1367.5    1.634224010E-19
  1368.5    1.622293657E-19
  1369.5    1.674523637E-19
  1370.5    1.786497378E-19
  1371.5    1.939979985E-19
  1372.5    2.087832892E-19
  1373.5    2.154740230E-19
  1374.5    2.081546665E-19
  1375.5    1.880283510E-19
  1376.5    1.619715784E-19
  1377.5    1.364187766E-19
  1378.5    1.144939331E-19
  1379.5    9.680035054E-20
  1380.5    8.284594107E-20
  1381.5    7.187678973E-20
  1382.5    6.320033831E-20
  1383.5    5.626604568E-20
  1384.5    5.065958231E-20
  1385.5    4.607520964E-20
  1386.5    4.228818401E-20
  1387.5    3.913273159E-20
  1388.5    3.648581428E-20
  1389.5    3.425554906E-20
  1390.5    3.237305793E-20
  1391.5    3.078676912E-20
  1392.5    2.945846071E-20
  1393.5    2.836055841E-20
  1394.5    2.747436486E-20
  1395.5    2.678901848E-20
  1396.5    2.630107314E-20
  1397.5    2.601466640E-20
  1398.5    2.594231754E-20
  1399.5    2.610647588E-20
  1400.5    2.654203637E-20
  1401.5    2.730015999E-20
  1402.5    2.845387730E-20
  1403.5    3.010607199E-20
  1404.5    3.240037010E-20
  1405.5    3.553468154E-20
  1406.5    3.977418452E-20
  1407.5    4.545163074E-20
  1408.5    5.291975309E-20
  1409.5    6.237249931E-20
  1410.5    7.339875382E-20
  1411.5    8.425495882E-20
  1412.5    9.155902278E-20
  1413.5    9.192647962E-20
  1414.5    8.501038539E-20
  1415.5    7.386730878E-20
  1416.5    6.206584074E-20
  1417.5    5.164294662E-20
  1418.5    4.318195039E-20
  1419.5    3.654898801E-20
  1420.5    3.139697200E-20
  1421.5    2.738022415E-20
  1422.5    2.421699719E-20
  1423.5    2.169388224E-20
  1424.5    1.965364608E-20
  1425.5    1.798128779E-20
  1426.5    1.659247436E-20
  1427.5    1.542489098E-20
  1428.5    1.443202902E-20
  1429.5    1.357879086E-20
  1430.5    1.283838790E-20
  1431.5    1.219014266E-20
  1432.5    1.161792029E-20
  1433.5    1.110899891E-20
  1434.5    1.065324797E-20
  1435.5    1.024252465E-20
  1436.5    9.870225779E-21
  1437.5    9.530951917E-21
  1438.5    9.220253166E-21
  1439.5    8.934434937E-21
  1440.5    8.670408275E-21
  1441.5    8.425573515E-21
  1442.5    8.197729129E-21
  1443.5    7.984999759E-21
  1444.5    7.785778978E-21
  1445.5    7.598683449E-21
  1446.5    7.422515982E-21
  1447.5    7.256235560E-21
  1448.5    7.098932874E-21
  1449.5    6.949810259E-21
  1450.5    6.808165126E-21
  1451.5    6.673376226E-21
  1452.5    6.544892199E-21
  1453.5    6.422221984E-21
  1454.5    6.304926751E-21
  1455.5    6.192613087E-21
  1456.5    6.084927208E-21
  1457.5    5.981550036E-21
  1458.5    5.882192986E-21
  1459.5    5.786594349E-21
  1460.5    5.694516181E-21
  1461.5    5.605741608E-21
  1462.5    5.520072499E-21
  1463.5    5.437327431E-21
  1464.5    5.357339923E-21
  1465.5    5.279956886E-21
  1466.5    5.205037262E-21
  1467.5    5.132450833E-21
  1468.5    5.062077162E-21
  1469.5    4.993804666E-21
  1470.5    4.927529782E-21
  1471.5    4.863156238E-21
  1472.5    4.800594398E-21
  1473.5    4.739760674E-21
  1474.5    4.680577008E-21
  1475.5    4.622970403E-21
  1476.5    4.566872500E-21
  1477.5    4.512219201E-21
  1478.5    4.458950327E-21
  1479.5    4.407009311E-21
  1480.5    4.356342915E-21
  1481.5    4.306900984E-21
  1482.5    4.258636207E-21
  1483.5    4.211503917E-21
  1484.5    4.165461893E-21
  1485.5    4.120470193E-21
  1486.5    4.076490990E-21
  1487.5    4.033488429E-21
  1488.5    3.991428494E-21
  1489.5    3.950278884E-21
  1490.5    3.910008905E-21
  1491.5    3.870589360E-21
  1492.5    3.831992461E-21
  1493.5    3.794191736E-21
  1494.5    3.757161950E-21
  1495.5    3.720879030E-21
  1496.5    3.685319995E-21
  1497.5    3.650462893E-21
  1498.5    3.616286740E-21
  1499.5    3.582771463E-21
  1500.5    3.549897854E-21
  1501.5    3.517647517E-21
  1502.5    3.486002824E-21
  1503.5    3.454946875E-21
  1504.5    3.424463458E-21
  1505.5    3.394537014E-21
  1506.5    3.365152603E-21
  1507.5    3.336295868E-21
  1508.5    3.307953013E-21
  1509.5    3.280110767E-21
  1510.5    3.252756365E-21
  1511.5    3.225877518E-21
  1512.5    3.199462392E-21
  1513.5    3.173499588E-21
  1514.5    3.147978120E-21
  1515.5    3.122887393E-21
  1516.5    3.098217191E-21
  1517.5    3.073957655E-21
  1518.5    3.050099270E-21
  1519.5    3.026632845E-21
  1520.5    3.003549507E-21
  1521.5    2.980840678E-21
  1522.5    2.958498068E-21
  1523.5    2.936513663E-21
  1524.5    2.914879710E-21
  1525.5    2.893588709E-21
  1526.5    2.872633401E-21
  1527.5    2.852006760E-21
  1528.5    2.831701981E-21
  1529.5    2.811712474E-21
  1530.5    2.792031855E-21
  1531.5    2.772653934E-21
  1532.5    2.753572715E-21
  1533.5    2.734782382E-21
  1534.5    2.716277296E-21
  1535.5    2.698051986E-21
  1536.5    2.680101144E-21
  1537.5    2.662419621E-21
  1538.5    2.645002416E-21
  1539.5    2.627844676E-21
  1540.5    2.610941690E-21
  1541.5    2.594288879E-21
  1542.5    2.577881799E-21
  1543.5    2.561716130E-21
  1544.5    2.545787676E-21
  1545.5    2.530092358E-21
  1546.5    2.514626213E-21
  1547.5    2.499385386E-21
  1548.5    2.484366131E-21
  1549.5    2.469564806E-21
  1550.5    2.454977866E-21
  1551.5    2.440601867E-21
  1552.5    2.426433457E-21
  1553.5    2.412469374E-21
  1554.5    2.398706448E-21
  1555.5    2.385141591E-21
  1556.5    2.371771801E-21
  1557.5    2.358594154E-21
  1558.5    2.345605806E-21
  1559.5    2.332803990E-21
  1560.5    2.320186010E-21
  1561.5    2.307749246E-21
  1562.5    2.295491143E-21
  1563.5    2.283409219E-21
  1564.5    2.271501054E-21
  1565.5    2.259764294E-21
  1566.5    2.248196647E-21
  1567.5    2.236795884E-21
  1568.5    2.225559833E-21
  1569.5    2.214486381E-21
  1570.5    2.203573472E-21
  1571.5    2.192819104E-21
  1572.5    2.182221328E-21
  1573.5    2.171778250E-21
  1574.5    2.161488026E-21
  1575.5    2.151348860E-21
  1576.5    2.141359009E-21
  1577.5    2.131516774E-21
  1578.5    2.121820504E-21
  1579.5    2.112268595E-21
  1580.5    2.102859486E-21
  1581.5    2.093591660E-21
  1582.5    2.084463644E-21
  1583.5    2.075474006E-21
  1584.5    2.066621356E-21
  1585.5    2.057904343E-21
  1586.5    2.049321657E-21
  1587.5    2.040872027E-21
  1588.5    2.032554220E-21
  1589.5    2.024367038E-21
  1590.5    2.016309325E-21
  1591.5    2.008379956E-21
  1592.5    2.000577846E-21
  1593.5    1.992901943E-21
  1594.5    1.985351228E-21
  1595.5    1.977924721E-21
  1596.5    1.970621469E-21
  1597.5    1.963440559E-21
  1598.5    1.956381106E-21
  1599.5    1.949442258E-21
  1600.5    1.942623196E-21
  1601.5    1.935923133E-21
  1602.5    1.929341312E-21
  1603.5    1.922877006E-21
  1604.5    1.916529521E-21
  1605.5    1.910298191E-21
  1606.5    1.904182381E-21
  1607.5    1.898181486E-21
  1608.5    1.892294929E-21
  1609.5    1.886522165E-21
  1610.5    1.880862675E-21
  1611.5    1.875315971E-21
  1612.5    1.869881593E-21
  1613.5    1.864559110E-21
  1614.5    1.859348119E-21
  1615.5    1.854248245E-21
  1616.5    1.849259142E-21
  1617.5    1.844380492E-21
  1618.5    1.839612006E-21
  1619.5    1.834953423E-21
  1620.5    1.830404508E-21
  1621.5    1.825965057E-21
  1622.5    1.821634892E-21
  1623.5    1.817413865E-21
  1624.5    1.813301855E-21
  1625.5    1.809298770E-21
  1626.5    1.805404546E-21
  1627.5    1.801619148E-21
  1628.5    1.797942569E-21
  1629.5    1.794374832E-21
  1630.5    1.790915988E-21
  1631.5    1.787566117E-21
  1632.5    1.784325330E-21
  1633.5    1.781193765E-21
  1634.5    1.778171593E-21
  1635.5    1.775259012E-21
  1636.5    1.772456252E-21
  1637.5    1.769763575E-21
  1638.5    1.767181272E-21
  1639.5    1.764709666E-21
  1640.5    1.762349113E-21
  1641.5    1.760099998E-21
  1642.5    1.757962742E-21
  1643.5    1.755937797E-21
  1644.5    1.754025650E-21
  1645.5    1.752226821E-21
  1646.5    1.750541865E-21
  1647.5    1.748971371E-21
  1648.5    1.747515966E-21
  1649.5    1.746176309E-21
  1650.5    1.744953101E-21
  1651.5    1.743847078E-21
  1652.5    1.742859012E-21
  1653.5    1.741989719E-21
  1654.5    1.741240049E-21
  1655.5    1.740610898E-21
  1656.5    1.740103199E-21
  1657.5    1.739717928E-21
  1658.5    1.739456107E-21
  1659.5    1.739318798E-21
  1660.5    1.739307110E-21
  1661.5    1.739422198E-21
  1662.5    1.739665262E-21
  1663.5    1.740037553E-21
  1664.5    1.740540370E-21
  1665.5    1.741175060E-21
  1666.5    1.741943026E-21
  1667.5    1.742845721E-21
  1668.5    1.743884653E-21
  1669.5    1.745061385E-21
  1670.5    1.746377539E-21
  1671.5    1.747834792E-21
  1672.5    1.749434886E-21
  1673.5    1.751179620E-21
  1674.5    1.753070859E-21
  1675.5    1.755110534E-21
  1676.5    1.757300642E-21
  1677.5    1.759643247E-21
  1678.5    1.762140489E-21
  1679.5    1.764794575E-21
  1680.5    1.767607792E-21
  1681.5    1.770582502E-21
  1682.5    1.773721147E-21
  1683.5    1.777026252E-21
  1684.5    1.780500427E-21
  1685.5    1.784146367E-21
  1686.5    1.787966860E-21
  1687.5    1.791964785E-21
  1688.5    1.796143117E-21
  1689.5    1.800504931E-21
  1690.5    1.805053404E-21
  1691.5    1.809791817E-21
  1692.5    1.814723562E-21
  1693.5    1.819852143E-21
  1694.5    1.825181180E-21
  1695.5    1.830714414E-21
  1696.5    1.836455711E-21
  1697.5    1.842409064E-21
  1698.5    1.848578601E-21
  1699.5    1.854968588E-21
  1700.5    1.861583434E-21
  1701.5    1.868427695E-21
  1702.5    1.875506081E-21
  1703.5    1.882823462E-21
  1704.5    1.890384870E-21
  1705.5    1.898195512E-21
  1706.5    1.906260768E-21
  1707.5    1.914586204E-21
  1708.5    1.923177577E-21
  1709.5    1.932040842E-21
  1710.5    1.941182157E-21
  1711.5    1.950607898E-21
  1712.5    1.960324659E-21
  1713.5    1.970339267E-21
  1714.5    1.980658788E-21
  1715.5    1.991290536E-21
  1716.5    2.002242087E-21
  1717.5    2.013521284E-21
  1718.5    2.025136252E-21
  1719.5    2.037095409E-21
  1720.5    2.049407477E-21
  1721.5    2.062081493E-21
  1722.5    2.075126828E-21
  1723.5    2.088553195E-21
  1724.5    2.102370667E-21
  1725.5    2.116589691E-21
  1726.5    2.131221106E-21
  1727.5    2.146276157E-21
  1728.5    2.161766516E-21
  1729.5    2.177704302E-21
  1730.5    2.194102094E-21
  1731.5    2.210972961E-21
  1732.5    2.228330478E-21
  1733.5    2.246188749E-21
  1734.5    2.264562438E-21
  1735.5    2.283466787E-21
  1736.5    2.302917647E-21
  1737.5    2.322931508E-21
  1738.5    2.343525527E-21
  1739.5    2.364717562E-21
  1740.5    2.386526203E-21
  1741.5    2.408970813E-21
  1742.5    2.432071559E-21
  1743.5    2.455849460E-21
  1744.5    2.480326425E-21
  1745.5    2.505525296E-21
  1746.5    2.531469902E-21
  1747.5    2.558185104E-21
  1748.5    2.585696853E-21
  1749.5    2.614032243E-21
  1750.5    2.643219575E-21
  1751.5    2.673288419E-21
  1752.5    2.704269684E-21
  1753.5    2.736195689E-21
  1754.5    2.769100243E-21
  1755.5    2.803018724E-21
  1756.5    2.837988169E-21
  1757.5    2.874047368E-21
  1758.5    2.911236961E-21
  1759.5    2.949599549E-21
  1760.5    2.989179801E-21
  1761.5    3.030024582E-21
  1762.5    3.072183079E-21
  1763.5    3.115706943E-21
  1764.5    3.160650431E-21
  1765.5    3.207070576E-21
  1766.5    3.255027346E-21
  1767.5    3.304583835E-21
  1768.5    3.355806458E-21
  1769.5    3.408765159E-21
  1770.5    3.463533641E-21
  1771.5    3.520189610E-21
  1772.5    3.578815037E-21
  1773.5    3.639496440E-21
  1774.5    3.702325190E-21
  1775.5    3.767397842E-21
  1776.5    3.834816491E-21
  1777.5    3.904689153E-21
  1778.5    3.977130185E-21
  1779.5    4.052260733E-21
  1780.5    4.130209224E-21
  1781.5    4.211111893E-21
  1782.5    4.295113357E-21
  1783.5    4.382367245E-21
  1784.5    4.473036877E-21
  1785.5    4.567296003E-21
  1786.5    4.665329614E-21
  1787.5    4.767334822E-21
  1788.5    4.873521825E-21
  1789.5    4.984114964E-21
  1790.5    5.099353872E-21
  1791.5    5.219494747E-21
  1792.5    5.344811736E-21
  1793.5    5.475598468E-21
  1794.5    5.612169731E-21
  1795.5    5.754863331E-21
  1796.5    5.904042131E-21
  1797.5    6.060096317E-21
  1798.5    6.223445894E-21
  1799.5    6.394543461E-21
  1800.5    6.573877288E-21
  1801.5    6.761974736E-21
  1802.5    6.959406062E-21
  1803.5    7.166788675E-21
  1804.5    7.384791874E-21
  1805.5    7.614142164E-21
  1806.5    7.855629211E-21
  1807.5    8.110112531E-21
  1808.5    8.378529021E-21
  1809.5    8.661901450E-21
  1810.5    8.961348056E-21
  1811.5    9.278093414E-21
  1812.5    9.613480774E-21
  1813.5    9.968986091E-21
  1814.5    1.034623403E-20
  1815.5    1.074701626E-20
  1816.5    1.117331241E-20
  1817.5    1.162731417E-20
  1818.5    1.211145307E-20
  1819.5    1.262843249E-20
  1820.5    1.318126493E-20
  1821.5    1.377331514E-20
  1822.5    1.440835059E-20
  1823.5    1.509060046E-20
  1824.5    1.582482486E-20
  1825.5    1.661639657E-20
  1826.5    1.747139760E-20
  1827.5    1.839673393E-20
  1828.5    1.940027247E-20
  1829.5    2.049100502E-20
  1830.5    2.167924569E-20
  1831.5    2.297686962E-20
  1832.5    2.439760314E-20
  1833.5    2.595737833E-20
  1834.5    2.767476868E-20
  1835.5    2.957152756E-20
  1836.5    3.167325775E-20
  1837.5    3.401024963E-20
  1838.5    3.661853739E-20
  1839.5    3.954123972E-20
  1840.5    4.283027465E-20
  1841.5    4.654857030E-20
  1842.5    5.077293922E-20
  1843.5    5.559784829E-20
  1844.5    6.114040928E-20
  1845.5    6.754704856E-20
  1846.5    7.500250997E-20
  1847.5    8.374212970E-20
  1848.5    9.406874215E-20
  1849.5    1.063761902E-19
  1850.5    1.211823064E-19
  1851.5    1.391754920E-19
  1852.5    1.612806858E-19
  1853.5    1.887523777E-19
  1854.5    2.233033075E-19
  1855.5    2.672739571E-19
  1856.5    3.238290545E-19
  1857.5    3.971036558E-19
  1858.5    4.920422833E-19
  1859.5    6.132499773E-19
  1860.5    7.614492994E-19
  1861.5    9.259667119E-19
  1862.5    1.075601967E-18
  1863.5    1.161241739E-18
  1864.5    1.144926688E-18
  1865.5    1.034022210E-18
  1866.5    8.744771147E-19
  1867.5    7.123525057E-19
  1868.5    5.719876096E-19
  1869.5    4.593477791E-19
  1870.5    3.717842768E-19
  1871.5    3.043000127E-19
  1872.5    2.521284658E-19
  1873.5    2.114399190E-19
  1874.5    1.793495329E-19
  1875.5    1.537359586E-19
  1876.5    1.330481560E-19
  1877.5    1.161483116E-19
  1878.5    1.021952073E-19
  1879.5    9.056068316E-20
  1880.5    8.077056097E-20
  1881.5    7.246292653E-20
  1882.5    6.535853777E-20
  1883.5    5.923967582E-20
  1884.5    5.393489107E-20
  1885.5    4.930789200E-20
  1886.5    4.524936943E-20
  1887.5    4.167092003E-20
  1888.5    3.850048554E-20
  1889.5    3.567889708E-20
  1890.5    3.315723287E-20
  1891.5    3.089478038E-20
  1892.5    2.885745153E-20
  1893.5    2.701654053E-20
  1894.5    2.534774303E-20
  1895.5    2.383037607E-20
  1896.5    2.244675357E-20
  1897.5    2.118168314E-20
  1898.5    2.002205812E-20
  1899.5    1.895652507E-20
  1900.5    1.797521108E-20
  1901.5    1.706949910E-20
  1902.5    1.623184188E-20
  1903.5    1.545560717E-20
  1904.5    1.473494824E-20
  1905.5    1.406469530E-20
  1906.5    1.344026392E-20
  1907.5    1.285757752E-20
  1908.5    1.231300157E-20
  1909.5    1.180328746E-20
  1910.5    1.132552451E-20
  1911.5    1.087709876E-20
  1912.5    1.045565753E-20
  1913.5    1.005907873E-20
  1914.5    9.685444366E-21
  1915.5    9.333017486E-21
  1916.5    9.000222090E-21
  1917.5    8.685625604E-21
  1918.5    8.387923535E-21
  1919.5    8.105925995E-21
  1920.5    7.838545858E-21
  1921.5    7.584788306E-21
  1922.5    7.343741601E-21
  1923.5    7.114568914E-21
  1924.5    6.896501067E-21
  1925.5    6.688830090E-21
  1926.5    6.490903473E-21
  1927.5    6.302119046E-21
  1928.5    6.121920394E-21
  1929.5    5.949792754E-21
  1930.5    5.785259334E-21
  1931.5    5.627878007E-21
  1932.5    5.477238331E-21
  1933.5    5.332958869E-21
  1934.5    5.194684766E-21
  1935.5    5.062085557E-21
  1936.5    4.934853190E-21
  1937.5    4.812700224E-21
  1938.5    4.695358199E-21
  1939.5    4.582576153E-21
  1940.5    4.474119274E-21
  1941.5    4.369767668E-21
  1942.5    4.269315238E-21
  1943.5    4.172568659E-21
  1944.5    4.079346440E-21
  1945.5    3.989478068E-21
  1946.5    3.902803218E-21
  1947.5    3.819171036E-21
  1948.5    3.738439470E-21
  1949.5    3.660474669E-21
  1950.5    3.585150416E-21
  1951.5    3.512347613E-21
  1952.5    3.441953805E-21
  1953.5    3.373862743E-21
  1954.5    3.307973973E-21
  1955.5    3.244192467E-21
  1956.5    3.182428268E-21
  1957.5    3.122596176E-21
  1958.5    3.064615445E-21
  1959.5    3.008409508E-21
  1960.5    2.953905720E-21
  1961.5    2.901035121E-21
  1962.5    2.849732210E-21
  1963.5    2.799934745E-21
  1964.5    2.751583544E-21
  1965.5    2.704622311E-21
  1966.5    2.658997467E-21
  1967.5    2.614657994E-21
  1968.5    2.571555289E-21
  1969.5    2.529643032E-21
  1970.5    2.488877052E-21
  1971.5    2.449215214E-21
  1972.5    2.410617306E-21
  1973.5    2.373044932E-21
  1974.5    2.336461418E-21
  1975.5    2.300831719E-21
  1976.5    2.266122332E-21
  1977.5    2.232301217E-21
  1978.5    2.199337719E-21
  1979.5    2.167202497E-21
  1980.5    2.135867461E-21
  1981.5    2.105305702E-21
  1982.5    2.075491438E-21
  1983.5    2.046399955E-21
  1984.5    2.018007557E-21
  1985.5    1.990291512E-21
  1986.5    1.963230009E-21
  1987.5    1.936802114E-21
  1988.5    1.910987724E-21
  1989.5    1.885767531E-21
  1990.5    1.861122983E-21
  1991.5    1.837036251E-21
  1992.5    1.813490193E-21
  1993.5    1.790468322E-21
  1994.5    1.767954779E-21
  1995.5    1.745934303E-21
  1996.5    1.724392204E-21
  1997.5    1.703314336E-21
  1998.5    1.682687077E-21
  1999.5    1.662497302E-21
  2000.5    1.642732364E-21
  2001.5    1.623380071E-21
  2002.5    1.604428668E-21
  2003.5    1.585866818E-21
  2004.5    1.567683586E-21
  2005.5    1.549868416E-21
  2006.5    1.532411124E-21
  2007.5    1.515301875E-21
  2008.5    1.498531173E-21
  2009.5    1.482089846E-21
  2010.5    1.465969032E-21
  2011.5    1.450160166E-21
  2012.5    1.434654972E-21
  2013.5    1.419445445E-21
  2014.5    1.404523847E-21
  2015.5    1.389882691E-21
  2016.5    1.375514736E-21
  2017.5    1.361412972E-21
  2018.5    1.347570617E-21
  2019.5    1.333981104E-21
  2020.5    1.320638074E-21
  2021.5    1.307535369E-21
  2022.5    1.294667022E-21
  2023.5    1.282027254E-21
  2024.5    1.269610464E-21
  2025.5    1.257411222E-21
  2026.5    1.245424264E-21
  2027.5    1.233644487E-21
  2028.5    1.222066940E-21
  2029.5    1.210686821E-21
  2030.5    1.199499473E-21
  2031.5    1.188500375E-21
  2032.5    1.177685138E-21
  2033.5    1.167049505E-21
  2034.5    1.156589339E-21
  2035.5    1.146300625E-21
  2036.5    1.136179463E-21
  2037.5    1.126222064E-21
  2038.5    1.116424748E-21
  2039.5    1.106783936E-21
  2040.5    1.097296154E-21
  2041.5    1.087958021E-21
  2042.5    1.078766251E-21
  2043.5    1.069717652E-21
  2044.5    1.060809114E-21
  2045.5    1.052037617E-21
  2046.5    1.043400221E-21
  2047.5    1.034894065E-21
  2048.5    1.026516365E-21
  2049.5    1.018264412E-21
  2050.5    1.010135570E-21
  2051.5    1.002127270E-21
  2052.5    9.942370128E-22
  2053.5    9.864623639E-22
  2054.5    9.788009519E-22
  2055.5    9.712504672E-22
  2056.5    9.638086593E-22
  2057.5    9.564733355E-22
  2058.5    9.492423591E-22
  2059.5    9.421136473E-22
  2060.5    9.350851701E-22
  2061.5    9.281549481E-22
  2062.5    9.213210517E-22
  2063.5    9.145815989E-22
  2064.5    9.079347544E-22
  2065.5    9.013787280E-22
  2066.5    8.949117731E-22
  2067.5    8.885321858E-22
  2068.5    8.822383035E-22
  2069.5    8.760285036E-22
  2070.5    8.699012024E-22
  2071.5    8.638548539E-22
  2072.5    8.578879491E-22
  2073.5    8.519990144E-22
  2074.5    8.461866110E-22
  2075.5    8.404493337E-22
  2076.5    8.347858101E-22
  2077.5    8.291946996E-22
  2078.5    8.236746926E-22
  2079.5    8.182245093E-22
  2080.5    8.128428996E-22
  2081.5    8.075286414E-22
  2082.5    8.022805407E-22
  2083.5    7.970974300E-22
  2084.5    7.919781683E-22
  2085.5    7.869216400E-22
  2086.5    7.819267542E-22
  2087.5    7.769924443E-22
  2088.5    7.721176671E-22
  2089.5    7.673014023E-22
  2090.5    7.625426519E-22
  2091.5    7.578404396E-22
  2092.5    7.531938101E-22
  2093.5    7.486018288E-22
  2094.5    7.440635812E-22
  2095.5    7.395781722E-22
  2096.5    7.351447257E-22
  2097.5    7.307623844E-22
  2098.5    7.264303087E-22
  2099.5    7.221476769E-22
  2100.5    7.179136844E-22
  2101.5    7.137275432E-22
  2102.5    7.095884818E-22
  2103.5    7.054957445E-22
  2104.5    7.014485912E-22
  2105.5    6.974462969E-22
  2106.5    6.934881513E-22
  2107.5    6.895734586E-22
  2108.5    6.857015370E-22
  2109.5    6.818717184E-22
  2110.5    6.780833481E-22
  2111.5    6.743357844E-22
  2112.5    6.706283985E-22
  2113.5    6.669605739E-22
  2114.5    6.633317063E-22
  2115.5    6.597412031E-22
  2116.5    6.561884836E-22
  2117.5    6.526729780E-22
  2118.5    6.491941279E-22
  2119.5    6.457513855E-22
  2120.5    6.423442135E-22
  2121.5    6.389720851E-22
  2122.5    6.356344832E-22
  2123.5    6.323309008E-22
  2124.5    6.290608404E-22
  2125.5    6.258238138E-22
  2126.5    6.226193423E-22
  2127.5    6.194469556E-22
  2128.5    6.163061927E-22
  2129.5    6.131966008E-22
  2130.5    6.101177356E-22
  2131.5    6.070691610E-22
  2132.5    6.040504488E-22
  2133.5    6.010611787E-22
  2134.5    5.981009381E-22
  2135.5    5.951693218E-22
  2136.5    5.922659319E-22
  2137.5    5.893903777E-22
  2138.5    5.865422756E-22
  2139.5    5.837212486E-22
  2140.5    5.809269267E-22
  2141.5    5.781589463E-22
  2142.5    5.754169502E-22
  2143.5    5.727005875E-22
  2144.5    5.700095137E-22
  2145.5    5.673433898E-22
  2146.5    5.647018832E-22
  2147.5    5.620846669E-22
  2148.5    5.594914194E-22
  2149.5    5.569218250E-22
  2150.5    5.543755731E-22
  2151.5    5.518523587E-22
  2152.5    5.493518819E-22
  2153.5    5.468738478E-22
  2154.5    5.444179666E-22
  2155.5    5.419839534E-22
  2156.5    5.395715279E-22
  2157.5    5.371804147E-22
  2158.5    5.348103429E-22
  2159.5    5.324610460E-22
  2160.5    5.301322622E-22
  2161.5    5.278237338E-22
  2162.5    5.255352073E-22
  2163.5    5.232664335E-22
  2164.5    5.210171672E-22
  2165.5    5.187871672E-22
  2166.5    5.165761961E-22
  2167.5    5.143840206E-22
  2168.5    5.122104110E-22
  2169.5    5.100551412E-22
  2170.5    5.079179889E-22
  2171.5    5.057987352E-22
  2172.5    5.036971647E-22
  2173.5    5.016130656E-22
  2174.5    4.995462292E-22
  2175.5    4.974964501E-22
  2176.5    4.954635264E-22
  2177.5    4.934472590E-22
  2178.5    4.914474521E-22
  2179.5    4.894639129E-22
  2180.5    4.874964516E-22
  2181.5    4.855448814E-22
  2182.5    4.836090181E-22
  2183.5    4.816886808E-22
  2184.5    4.797836908E-22
  2185.5    4.778938726E-22
  2186.5    4.760190530E-22
  2187.5    4.741590618E-22
  2188.5    4.723137310E-22
  2189.5    4.704828953E-22
  2190.5    4.686663920E-22
  2191.5    4.668640606E-22
  2192.5    4.650757431E-22
  2193.5    4.633012839E-22
  2194.5    4.615405296E-22
  2195.5    4.597933291E-22
  2196.5    4.580595336E-22
  2197.5    4.563389964E-22
  2198.5    4.546315729E-22
  2199.5    4.529371207E-22
  2200.5    4.512554996E-22
  2201.5    4.495865711E-22
  2202.5    4.479301990E-22
  2203.5    4.462862489E-22
  2204.5    4.446545884E-22
  2205.5    4.430350870E-22
  2206.5    4.414276160E-22
  2207.5    4.398320486E-22
  2208.5    4.382482598E-22
  2209.5    4.366761263E-22
  2210.5    4.351155267E-22
  2211.5    4.335663410E-22
  2212.5    4.320284513E-22
  2213.5    4.305017411E-22
  2214.5    4.289860955E-22
  2215.5    4.274814013E-22
  2216.5    4.259875468E-22
  2217.5    4.245044219E-22
  2218.5    4.230319180E-22
  2219.5    4.215699281E-22
  2220.5    4.201183464E-22
  2221.5    4.186770689E-22
  2222.5    4.172459927E-22
  2223.5    4.158250165E-22
  2224.5    4.144140402E-22
  2225.5    4.130129654E-22
  2226.5    4.116216946E-22
  2227.5    4.102401320E-22
  2228.5    4.088681827E-22
  2229.5    4.075057534E-22
  2230.5    4.061527518E-22
  2231.5    4.048090872E-22
  2232.5    4.034746696E-22
  2233.5    4.021494106E-22
  2234.5    4.008332227E-22
  2235.5    3.995260198E-22
  2236.5    3.982277168E-22
  2237.5    3.969382297E-22
  2238.5    3.956574756E-22
  2239.5    3.943853727E-22
  2240.5    3.931218403E-22
  2241.5    3.918667987E-22
  2242.5    3.906201694E-22
  2243.5    3.893818746E-22
  2244.5    3.881518377E-22
  2245.5    3.869299831E-22
  2246.5    3.857162362E-22
  2247.5    3.845105233E-22
  2248.5    3.833127714E-22
  2249.5    3.821229090E-22
  2250.5    3.809408649E-22
  2251.5    3.797665692E-22
  2252.5    3.785999528E-22
  2253.5    3.774409473E-22
  2254.5    3.762894854E-22
  2255.5    3.751455006E-22
  2256.5    3.740089271E-22
  2257.5    3.728796999E-22
  2258.5    3.717577552E-22
  2259.5    3.706430294E-22
  2260.5    3.695354602E-22
  2261.5    3.684349858E-22
  2262.5    3.673415453E-22
  2263.5    3.662550785E-22
  2264.5    3.651755258E-22
  2265.5    3.641028286E-22
  2266.5    3.630369289E-22
  2267.5    3.619777694E-22
  2268.5    3.609252935E-22
  2269.5    3.598794452E-22
  2270.5    3.588401694E-22
  2271.5    3.578074115E-22
  2272.5    3.567811176E-22
  2273.5    3.557612345E-22
  2274.5    3.547477097E-22
  2275.5    3.537404910E-22
  2276.5    3.527395273E-22
  2277.5    3.517447678E-22
  2278.5    3.507561625E-22
  2279.5    3.497736617E-22
  2280.5    3.487972167E-22
  2281.5    3.478267790E-22
  2282.5    3.468623010E-22
  2283.5    3.459037355E-22
  2284.5    3.449510359E-22
  2285.5    3.440041560E-22
  2286.5    3.430630504E-22
  2287.5    3.421276742E-22
  2288.5    3.411979828E-22
  2289.5    3.402739324E-22
  2290.5    3.393554795E-22
  2291.5    3.384425813E-22
  2292.5    3.375351953E-22
  2293.5    3.366332798E-22
  2294.5    3.357367932E-22
  2295.5    3.348456947E-22
  2296.5    3.339599439E-22
  2297.5    3.330795008E-22
  2298.5    3.322043258E-22
  2299.5    3.313343801E-22
  2300.5    3.304696249E-22
  2301.5    3.296100221E-22
  2302.5    3.287555341E-22
  2303.5    3.279061237E-22
  2304.5    3.270617539E-22
  2305.5    3.262223885E-22
  2306.5    3.253879913E-22
  2307.5    3.245585270E-22
  2308.5    3.237339603E-22
  2309.5    3.229142565E-22
  2310.5    3.220993812E-22
  2311.5    3.212893006E-22
  2312.5    3.204839811E-22
  2313.5    3.196833895E-22
  2314.5    3.188874930E-22
  2315.5    3.180962592E-22
  2316.5    3.173096561E-22
  2317.5    3.165276520E-22
  2318.5    3.157502157E-22
  2319.5    3.149773161E-22
  2320.5    3.142089228E-22
  2321.5    3.134450054E-22
  2322.5    3.126855341E-22
  2323.5    3.119304793E-22
  2324.5    3.111798119E-22
  2325.5    3.104335029E-22
  2326.5    3.096915239E-22
  2327.5    3.089538465E-22
  2328.5    3.082204430E-22
  2329.5    3.074912857E-22
  2330.5    3.067663474E-22
  2331.5    3.060456012E-22
  2332.5    3.053290204E-22
  2333.5    3.046165787E-22
  2334.5    3.039082502E-22
  2335.5    3.032040089E-22
  2336.5    3.025038297E-22
  2337.5    3.018076872E-22
  2338.5    3.011155567E-22
  2339.5    3.004274136E-22
  2340.5    2.997432337E-22
  2341.5    2.990629929E-22
  2342.5    2.983866676E-22
  2343.5    2.977142342E-22
  2344.5    2.970456697E-22
  2345.5    2.963809511E-22
  2346.5    2.957200559E-22
  2347.5    2.950629615E-22
  2348.5    2.944096460E-22
  2349.5    2.937600875E-22
  2350.5    2.931142643E-22
  2351.5    2.924721552E-22
  2352.5    2.918337390E-22
  2353.5    2.911989950E-22
  2354.5    2.905679024E-22
  2355.5    2.899404411E-22
  2356.5    2.893165907E-22
  2357.5    2.886963316E-22
  2358.5    2.880796440E-22
  2359.5    2.874665085E-22
  2360.5    2.868569060E-22
  2361.5    2.862508175E-22
  2362.5    2.856482243E-22
  2363.5    2.850491079E-22
  2364.5    2.844534501E-22
  2365.5    2.838612328E-22
  2366.5    2.832724382E-22
  2367.5    2.826870487E-22
  2368.5    2.821050468E-22
  2369.5    2.815264155E-22
  2370.5    2.809511378E-22
  2371.5    2.803791968E-22
  2372.5    2.798105761E-22
  2373.5    2.792452593E-22
  2374.5    2.786832303E-22
  2375.5    2.781244732E-22
  2376.5    2.775689722E-22
  2377.5    2.770167117E-22
  2378.5    2.764676766E-22
  2379.5    2.759218515E-22
  2380.5    2.753792216E-22
  2381.5    2.748397722E-22
  2382.5    2.743034887E-22
  2383.5    2.737703567E-22
  2384.5    2.732403621E-22
  2385.5    2.727134908E-22
  2386.5    2.721897292E-22
  2387.5    2.716690634E-22
  2388.5    2.711514803E-22
  2389.5    2.706369664E-22
  2390.5    2.701255087E-22
  2391.5    2.696170944E-22
  2392.5    2.691117107E-22
  2393.5    2.686093452E-22
  2394.5    2.681099854E-22
  2395.5    2.676136192E-22
  2396.5    2.671202346E-22
  2397.5    2.666298198E-22
  2398.5    2.661423631E-22
  2399.5    2.656578530E-22
  2400.5    2.651762783E-22
  2401.5    2.646976277E-22
  2402.5    2.642218903E-22
  2403.5    2.637490554E-22
  2404.5    2.632791122E-22
  2405.5    2.628120503E-22
  2406.5    2.623478594E-22
  2407.5    2.618865293E-22
  2408.5    2.614280501E-22
  2409.5    2.609724119E-22
  2410.5    2.605196051E-22
  2411.5    2.600696202E-22
  2412.5    2.596224478E-22
  2413.5    2.591780788E-22
  2414.5    2.587365042E-22
  2415.5    2.582977151E-22
  2416.5    2.578617028E-22
  2417.5    2.574284587E-22
  2418.5    2.569979745E-22
  2419.5    2.565702419E-22
  2420.5    2.561452529E-22
  2421.5    2.557229995E-22
  2422.5    2.553034740E-22
  2423.5    2.548866687E-22
  2424.5    2.544725762E-22
  2425.5    2.540611893E-22
  2426.5    2.536525006E-22
  2427.5    2.532465033E-22
  2428.5    2.528431904E-22
  2429.5    2.524425553E-22
  2430.5    2.520445915E-22
  2431.5    2.516492924E-22
  2432.5    2.512566520E-22
  2433.5    2.508666640E-22
  2434.5    2.504793226E-22
  2435.5    2.500946218E-22
  2436.5    2.497125562E-22
  2437.5    2.493331202E-22
  2438.5    2.489563084E-22
  2439.5    2.485821156E-22
  2440.5    2.482105368E-22
  2441.5    2.478415670E-22
  2442.5    2.474752016E-22
  2443.5    2.471114359E-22
  2444.5    2.467502655E-22
  2445.5    2.463916859E-22
  2446.5    2.460356932E-22
  2447.5    2.456822833E-22
  2448.5    2.453314522E-22
  2449.5    2.449831963E-22
  2450.5    2.446375121E-22
  2451.5    2.442943961E-22
  2452.5    2.439538450E-22
  2453.5    2.436158557E-22
  2454.5    2.432804253E-22
  2455.5    2.429475509E-22
  2456.5    2.426172298E-22
  2457.5    2.422894596E-22
  2458.5    2.419642379E-22
  2459.5    2.416415624E-22
  2460.5    2.413214311E-22
  2461.5    2.410038421E-22
  2462.5    2.406887936E-22
  2463.5    2.403762839E-22
  2464.5    2.400663117E-22
  2465.5    2.397588757E-22
  2466.5    2.394539745E-22
  2467.5    2.391516074E-22
  2468.5    2.388517734E-22
  2469.5    2.385544718E-22
  2470.5    2.382597022E-22
  2471.5    2.379674640E-22
  2472.5    2.376777572E-22
  2473.5    2.373905816E-22
  2474.5    2.371059373E-22
  2475.5    2.368238246E-22
  2476.5    2.365442440E-22
  2477.5    2.362671959E-22
  2478.5    2.359926811E-22
  2479.5    2.357207005E-22
  2480.5    2.354512551E-22
  2481.5    2.351843463E-22
  2482.5    2.349199753E-22
  2483.5    2.346581437E-22
  2484.5    2.343988533E-22
  2485.5    2.341421059E-22
  2486.5    2.338879035E-22
  2487.5    2.336362485E-22
  2488.5    2.333871432E-22
  2489.5    2.331405901E-22
  2490.5    2.328965920E-22
  2491.5    2.326551518E-22
  2492.5    2.324162726E-22
  2493.5    2.321799577E-22
  2494.5    2.319462104E-22
  2495.5    2.317150344E-22
  2496.5    2.314864336E-22
  2497.5    2.312604118E-22
  2498.5    2.310369733E-22
  2499.5    2.308161224E-22
  2500.5    2.305978636E-22
  2501.5    2.303822017E-22
  2502.5    2.301691415E-22
  2503.5    2.299586881E-22
  2504.5    2.297508469E-22
  2505.5    2.295456233E-22
  2506.5    2.293430230E-22
  2507.5    2.291430519E-22
  2508.5    2.289457160E-22
  2509.5    2.287510216E-22
  2510.5    2.285589753E-22
  2511.5    2.283695836E-22
  2512.5    2.281828535E-22
  2513.5    2.279987921E-22
  2514.5    2.278174066E-22
  2515.5    2.276387046E-22
  2516.5    2.274626938E-22
  2517.5    2.272893822E-22
  2518.5    2.271187780E-22
  2519.5    2.269508894E-22
  2520.5    2.267857252E-22
  2521.5    2.266232942E-22
  2522.5    2.264636054E-22
  2523.5    2.263066681E-22
  2524.5    2.261524919E-22
  2525.5    2.260010866E-22
  2526.5    2.258524621E-22
  2527.5    2.257066286E-22
  2528.5    2.255635968E-22
  2529.5    2.254233772E-22
  2530.5    2.252859809E-22
  2531.5    2.251514192E-22
  2532.5    2.250197035E-22
  2533.5    2.248908456E-22
  2534.5    2.247648574E-22
  2535.5    2.246417513E-22
  2536.5    2.245215398E-22
  2537.5    2.244042358E-22
  2538.5    2.242898523E-22
  2539.5    2.241784026E-22
  2540.5    2.240699005E-22
  2541.5    2.239643599E-22
  2542.5    2.238617950E-22
  2543.5    2.237622203E-22
  2544.5    2.236656507E-22
  2545.5    2.235721012E-22
  2546.5    2.234815872E-22
  2547.5    2.233941246E-22
  2548.5    2.233097293E-22
  2549.5    2.232284177E-22
  2550.5    2.231502065E-22
  2551.5    2.230751126E-22
  2552.5    2.230031535E-22
  2553.5    2.229343468E-22
  2554.5    2.228687104E-22
  2555.5    2.228062628E-22
  2556.5    2.227470226E-22
  2557.5    2.226910090E-22
  2558.5    2.226382413E-22
  2559.5    2.225887392E-22
  2560.5    2.225425230E-22
  2561.5    2.224996132E-22
  2562.5    2.224600307E-22
  2563.5    2.224237967E-22
  2564.5    2.223909330E-22
  2565.5    2.223614616E-22
  2566.5    2.223354051E-22
  2567.5    2.223127862E-22
  2568.5    2.222936284E-22
  2569.5    2.222779553E-22
  2570.5    2.222657912E-22
  2571.5    2.222571606E-22
  2572.5    2.222520886E-22
  2573.5    2.222506006E-22
  2574.5    2.222527226E-22
  2575.5    2.222584811E-22
  2576.5    2.222679028E-22
  2577.5    2.222810153E-22
  2578.5    2.222978463E-22
  2579.5    2.223184241E-22
  2580.5    2.223427777E-22
  2581.5    2.223709363E-22
  2582.5    2.224029299E-22
  2583.5    2.224387888E-22
  2584.5    2.224785441E-22
  2585.5    2.225222271E-22
  2586.5    2.225698700E-22
  2587.5    2.226215054E-22
  2588.5    2.226771663E-22
  2589.5    2.227368867E-22
  2590.5    2.228007008E-22
  2591.5    2.228686436E-22
  2592.5    2.229407507E-22
  2593.5    2.230170583E-22
  2594.5    2.230976032E-22
  2595.5    2.231824229E-22
  2596.5    2.232715556E-22
  2597.5    2.233650400E-22
  2598.5    2.234629157E-22
  2599.5    2.235652228E-22
  2600.5    2.236720022E-22
  2601.5    2.237832955E-22
  2602.5    2.238991451E-22
  2603.5    2.240195941E-22
  2604.5    2.241446862E-22
  2605.5    2.242744662E-22
  2606.5    2.244089794E-22
  2607.5    2.245482720E-22
  2608.5    2.246923911E-22
  2609.5    2.248413844E-22
  2610.5    2.249953007E-22
  2611.5    2.251541895E-22
  2612.5    2.253181013E-22
  2613.5    2.254870875E-22
  2614.5    2.256612001E-22
  2615.5    2.258404925E-22
  2616.5    2.260250187E-22
  2617.5    2.262148338E-22
  2618.5    2.264099938E-22
  2619.5    2.266105560E-22
  2620.5    2.268165782E-22
  2621.5    2.270281198E-22
  2622.5    2.272452408E-22
  2623.5    2.274680025E-22
  2624.5    2.276964674E-22
  2625.5    2.279306989E-22
  2626.5    2.281707617E-22
  2627.5    2.284167217E-22
  2628.5    2.286686458E-22
  2629.5    2.289266023E-22
  2630.5    2.291906607E-22
  2631.5    2.294608918E-22
  2632.5    2.297373676E-22
  2633.5    2.300201615E-22
  2634.5    2.303093482E-22
  2635.5    2.306050039E-22
  2636.5    2.309072059E-22
  2637.5    2.312160334E-22
  2638.5    2.315315667E-22
  2639.5    2.318538877E-22
  2640.5    2.321830798E-22
  2641.5    2.325192281E-22
  2642.5    2.328624191E-22
  2643.5    2.332127411E-22
  2644.5    2.335702838E-22
  2645.5    2.339351390E-22
  2646.5    2.343073998E-22
  2647.5    2.346871615E-22
  2648.5    2.350745207E-22
  2649.5    2.354695764E-22
  2650.5    2.358724291E-22
  2651.5    2.362831814E-22
  2652.5    2.367019378E-22
  2653.5    2.371288048E-22
  2654.5    2.375638912E-22
  2655.5    2.380073075E-22
  2656.5    2.384591668E-22
  2657.5    2.389195840E-22
  2658.5    2.393886765E-22
  2659.5    2.398665639E-22
  2660.5    2.403533684E-22
  2661.5    2.408492142E-22
  2662.5    2.413542283E-22
  2663.5    2.418685401E-22
  2664.5    2.423922816E-22
  2665.5    2.429255874E-22
  2666.5    2.434685950E-22
  2667.5    2.440214443E-22
  2668.5    2.445842784E-22
  2669.5    2.451572432E-22
  2670.5    2.457404874E-22
  2671.5    2.463341630E-22
  2672.5    2.469384250E-22
  2673.5    2.475534315E-22
  2674.5    2.481793440E-22
  2675.5    2.488163273E-22
  2676.5    2.494645497E-22
  2677.5    2.501241829E-22
  2678.5    2.507954022E-22
  2679.5    2.514783867E-22
  2680.5    2.521733192E-22
  2681.5    2.528803865E-22
  2682.5    2.535997792E-22
  2683.5    2.543316920E-22
  2684.5    2.550763240E-22
  2685.5    2.558338782E-22
  2686.5    2.566045623E-22
  2687.5    2.573885885E-22
  2688.5    2.581861734E-22
  2689.5    2.589975385E-22
  2690.5    2.598229101E-22
  2691.5    2.606625196E-22
  2692.5    2.615166035E-22
  2693.5    2.623854033E-22
  2694.5    2.632691663E-22
  2695.5    2.641681450E-22
  2696.5    2.650825978E-22
  2697.5    2.660127888E-22
  2698.5    2.669589883E-22
  2699.5    2.679214724E-22
  2700.5    2.689005238E-22
  2701.5    2.698964318E-22
  2702.5    2.709094920E-22
  2703.5    2.719400072E-22
  2704.5    2.729882871E-22
  2705.5    2.740546487E-22
  2706.5    2.751394163E-22
  2707.5    2.762429222E-22
  2708.5    2.773655062E-22
  2709.5    2.785075164E-22
  2710.5    2.796693091E-22
  2711.5    2.808512494E-22
  2712.5    2.820537111E-22
  2713.5    2.832770768E-22
  2714.5    2.845217389E-22
  2715.5    2.857880992E-22
  2716.5    2.870765692E-22
  2717.5    2.883875708E-22
  2718.5    2.897215365E-22
  2719.5    2.910789092E-22
  2720.5    2.924601433E-22
  2721.5    2.938657045E-22
  2722.5    2.952960702E-22
  2723.5    2.967517302E-22
  2724.5    2.982331866E-22
  2725.5    2.997409546E-22
  2726.5    3.012755625E-22
  2727.5    3.028375526E-22
  2728.5    3.044274812E-22
  2729.5    3.060459191E-22
  2730.5    3.076934525E-22
  2731.5    3.093706828E-22
  2732.5    3.110782275E-22
  2733.5    3.128167209E-22
  2734.5    3.145868142E-22
  2735.5    3.163891761E-22
  2736.5    3.182244938E-22
  2737.5    3.200934732E-22
  2738.5    3.219968397E-22
  2739.5    3.239353385E-22
  2740.5    3.259097359E-22
  2741.5    3.279208196E-22
  2742.5    3.299693992E-22
  2743.5    3.320563076E-22
  2744.5    3.341824011E-22
  2745.5    3.363485606E-22
  2746.5    3.385556925E-22
  2747.5    3.408047293E-22
  2748.5    3.430966308E-22
  2749.5    3.454323848E-22
  2750.5    3.478130082E-22
  2751.5    3.502395482E-22
  2752.5    3.527130832E-22
  2753.5    3.552347237E-22
  2754.5    3.578056140E-22
  2755.5    3.604269332E-22
  2756.5    3.630998962E-22
  2757.5    3.658257554E-22
  2758.5    3.686058018E-22
  2759.5    3.714413668E-22
  2760.5    3.743338234E-22
  2761.5    3.772845878E-22
  2762.5    3.802951213E-22
  2763.5    3.833669318E-22
  2764.5    3.865015754E-22
  2765.5    3.897006590E-22
  2766.5    3.929658415E-22
  2767.5    3.962988363E-22
  2768.5    3.997014131E-22
  2769.5    4.031754007E-22
  2770.5    4.067226889E-22
  2771.5    4.103452311E-22
  2772.5    4.140450469E-22
  2773.5    4.178242248E-22
  2774.5    4.216849253E-22
  2775.5    4.256293834E-22
  2776.5    4.296599121E-22
  2777.5    4.337789056E-22
  2778.5    4.379888428E-22
  2779.5    4.422922906E-22
  2780.5    4.466919083E-22
  2781.5    4.511904512E-22
  2782.5    4.557907747E-22
  2783.5    4.604958390E-22
  2784.5    4.653087137E-22
  2785.5    4.702325826E-22
  2786.5    4.752707491E-22
  2787.5    4.804266412E-22
  2788.5    4.857038175E-22
  2789.5    4.911059733E-22
  2790.5    4.966369469E-22
  2791.5    5.023007262E-22
  2792.5    5.081014558E-22
  2793.5    5.140434446E-22
  2794.5    5.201311737E-22
  2795.5    5.263693047E-22
  2796.5    5.327626883E-22
  2797.5    5.393163742E-22
  2798.5    5.460356202E-22
  2799.5    5.529259036E-22
  2800.5    5.599929314E-22
  2801.5    5.672426527E-22
  2802.5    5.746812705E-22
  2803.5    5.823152558E-22
  2804.5    5.901513608E-22
  2805.5    5.981966341E-22
  2806.5    6.064584367E-22
  2807.5    6.149444585E-22
  2808.5    6.236627366E-22
  2809.5    6.326216739E-22
  2810.5    6.418300597E-22
  2811.5    6.512970912E-22
  2812.5    6.610323964E-22
  2813.5    6.710460592E-22
  2814.5    6.813486451E-22
  2815.5    6.919512294E-22
  2816.5    7.028654273E-22
  2817.5    7.141034261E-22
  2818.5    7.256780189E-22
  2819.5    7.376026423E-22
  2820.5    7.498914148E-22
  2821.5    7.625591800E-22
  2822.5    7.756215512E-22
  2823.5    7.890949608E-22
  2824.5    8.029967123E-22
  2825.5    8.173450366E-22
  2826.5    8.321591533E-22
  2827.5    8.474593355E-22
  2828.5    8.632669807E-22
  2829.5    8.796046870E-22
  2830.5    8.964963354E-22
  2831.5    9.139671789E-22
  2832.5    9.320439388E-22
  2833.5    9.507549090E-22
  2834.5    9.701300700E-22
  2835.5    9.902012109E-22
  2836.5    1.011002064E-21
  2837.5    1.032568449E-21
  2838.5    1.054938433E-21
  2839.5    1.078152502E-21
  2840.5    1.102253750E-21
  2841.5    1.127288085E-21
  2842.5    1.153304453E-21
  2843.5    1.180355087E-21
  2844.5    1.208495778E-21
  2845.5    1.237786170E-21
  2846.5    1.268290088E-21
  2847.5    1.300075903E-21
  2848.5    1.333216920E-21
  2849.5    1.367791828E-21
  2850.5    1.403885177E-21
  2851.5    1.441587920E-21
  2852.5    1.480998010E-21
  2853.5    1.522221063E-21
  2854.5    1.565371098E-21
  2855.5    1.610571362E-21
  2856.5    1.657955247E-21
  2857.5    1.707667329E-21
  2858.5    1.759864521E-21
  2859.5    1.814717374E-21
  2860.5    1.872411546E-21
  2861.5    1.933149454E-21
  2862.5    1.997152148E-21
  2863.5    2.064661437E-21
  2864.5    2.135942304E-21
  2865.5    2.211285659E-21
  2866.5    2.291011487E-21
  2867.5    2.375472457E-21
  2868.5    2.465058067E-21
  2869.5    2.560199424E-21
  2870.5    2.661374779E-21
  2871.5    2.769115934E-21
  2872.5    2.884015715E-21
  2873.5    3.006736697E-21
  2874.5    3.138021437E-21
  2875.5    3.278704517E-21
  2876.5    3.429726790E-21
  2877.5    3.592152277E-21
  2878.5    3.767188329E-21
  2879.5    3.956209772E-21
  2880.5    4.160787987E-21
  2881.5    4.382726092E-21
  2882.5    4.624101762E-21
  2883.5    4.887319635E-21
  2884.5    5.175175834E-21
  2885.5    5.490937924E-21
  2886.5    5.838444662E-21
  2887.5    6.222231314E-21
  2888.5    6.647688295E-21
  2889.5    7.121263552E-21
  2890.5    7.650722923E-21
  2891.5    8.245487998E-21
  2892.5    8.917078593E-21
  2893.5    9.679697763E-21
  2894.5    1.055101303E-20
  2895.5    1.155321028E-20
  2896.5    1.271443048E-20
  2897.5    1.407074830E-20
  2898.5    1.566892412E-20
  2899.5    1.757026494E-20
  2900.5    1.985607511E-20
  2901.5    2.263536577E-20
  2902.5    2.605568651E-20
  2903.5    3.031799048E-20
  2904.5    3.569583718E-20
  2905.5    4.255649644E-20
  2906.5    5.137267692E-20
  2907.5    6.268931635E-20
  2908.5    7.695389792E-20
  2909.5    9.403069557E-20
  2910.5    1.122423820E-19
  2911.5    1.274446407E-19
  2912.5    1.341341099E-19
  2913.5    1.297057422E-19
  2914.5    1.171840371E-19
  2915.5    1.021968520E-19
  2916.5    8.885358527E-20
  2917.5    7.884979870E-20
  2918.5    7.245229766E-20
  2919.5    6.944863603E-20
  2920.5    6.963137346E-20
  2921.5    7.298703291E-20
  2922.5    7.976052498E-20
  2923.5    9.046438928E-20
  2924.5    1.058102444E-19
  2925.5    1.264268091E-19
  2926.5    1.520720320E-19
  2927.5    1.800478315E-19
  2928.5    2.035275719E-19
  2929.5    2.130274224E-19
  2930.5    2.033756729E-19
  2931.5    1.789483154E-19
  2932.5    1.491273593E-19
  2933.5    1.210335785E-19
  2934.5    9.758272891E-20
  2935.5    7.904404255E-20
  2936.5    6.467807280E-20
  2937.5    5.357123032E-20
  2938.5    4.492884842E-20
  2939.5    3.813359513E-20
  2940.5    3.272630955E-20
  2941.5    2.837044439E-20
  2942.5    2.481957630E-20
  2943.5    2.189223255E-20
  2944.5    1.945355199E-20
  2945.5    1.740224300E-20
  2946.5    1.566137340E-20
  2947.5    1.417185643E-20
  2948.5    1.288781562E-20
  2949.5    1.177325859E-20
  2950.5    1.079966716E-20
  2951.5    9.944233578E-21
  2952.5    9.188556351E-21
  2953.5    8.517666190E-21
  2954.5    7.919291383E-21
  2955.5    7.383298477E-21
  2956.5    6.901262590E-21
  2957.5    6.466134459E-21
  2958.5    6.071980328E-21
  2959.5    5.713777162E-21
  2960.5    5.387250208E-21
  2961.5    5.088743263E-21
  2962.5    4.815114357E-21
  2963.5    4.563651345E-21
  2964.5    4.332003203E-21
  2965.5    4.118123779E-21
  2966.5    3.920225500E-21
  2967.5    3.736741065E-21
  2968.5    3.566291601E-21
  2969.5    3.407660062E-21
  2970.5    3.259768906E-21
  2971.5    3.121661293E-21
  2972.5    2.992485168E-21
  2973.5    2.871479749E-21
  2974.5    2.757964002E-21
  2975.5    2.651326790E-21
  2976.5    2.551018400E-21
  2977.5    2.456543264E-21
  2978.5    2.367453657E-21
  2979.5    2.283344238E-21
  2980.5    2.203847311E-21
  2981.5    2.128628687E-21
  2982.5    2.057384074E-21
  2983.5    1.989835910E-21
  2984.5    1.925730585E-21
  2985.5    1.864835991E-21
  2986.5    1.806939363E-21
  2987.5    1.751845371E-21
  2988.5    1.699374423E-21
  2989.5    1.649361164E-21
  2990.5    1.601653135E-21
  2991.5    1.556109583E-21
  2992.5    1.512600392E-21
  2993.5    1.471005128E-21
  2994.5    1.431212190E-21
  2995.5    1.393118031E-21
  2996.5    1.356626476E-21
  2997.5    1.321648095E-21
  2998.5    1.288099641E-21
  2999.5    1.255903542E-21
