# Supplementary material for: Modeling Radiative Efficiency across Fluorinated Molecules: Bridging Chemistry and Climate Policy for Global Warming Potential Estimations
Source: Environ Sci Technol. 2026 Feb 16;60(8):6188–202. doi: 10.1021/acs.est.5c16501 (PMC12961741; doi:10.1021/acs.est.5c16501)
Supplement: Supplementary file 1 [file es5c16501_si_001.zip › Supporting.Information/CFM2025.Table1/HFAldehydes/Trifluoroacetaldehyde/cross-section_1.dat]

0.5	5.3272798018326681E-022
1.5	5.4089013538423576E-022
2.5	5.4930628631091409E-022
3.5	5.5798752928137846E-022
4.5	5.6694557716745720E-022
5.5	5.7619280100378105E-022
6.5	5.8574227490896781E-022
7.5	5.9560782462350098E-022
8.5	6.0580408000068501E-022
9.5	6.1634653182266143E-022
10.5	6.2725159335326303E-022
11.5	6.3853666708408369E-022
12.5	6.5022021718015545E-022
13.5	6.6232184818780981E-022
14.5	6.7486239063047085E-022
15.5	6.8786399418929294E-022
16.5	7.0135022924580318E-022
17.5	7.1534619765434393E-022
18.5	7.2987865371464540E-022
19.5	7.4497613643098623E-022
20.5	7.6066911427619476E-022
21.5	7.7699014382848264E-022
22.5	7.9397404381958072E-022
23.5	8.1165808632700005E-022
24.5	8.3008220706522975E-022
25.5	8.4928923698469531E-022
26.5	8.6932515767842983E-022
27.5	8.9023938343077196E-022
28.5	9.1208507312709939E-022
29.5	9.3491947568709920E-022
30.5	9.5880431319641521E-022
31.5	9.8380620650454299E-022
32.5	1.0099971487448577E-021
33.5	1.0374550330324790E-021
34.5	1.0662642415277253E-021
35.5	1.0965163041414855E-021
36.5	1.1283106364332906E-021
37.5	1.1617553677487065E-021
38.5	1.1969682724027347E-021
39.5	1.2340778187924125E-021
40.5	1.2732243537782643E-021
41.5	1.3145614425883515E-021
42.5	1.3582573879657127E-021
43.5	1.4044969564172518E-021
44.5	1.4534833443744362E-021
45.5	1.5054404230231983E-021
46.5	1.5606153077255464E-021
47.5	1.6192813066178426E-021
48.5	1.6817413134806387E-021
49.5	1.7483317227734702E-021
50.5	1.8194269603730381E-021
51.5	1.8954447427538733E-021
52.5	1.9768522010120004E-021
53.5	2.0641730354156153E-021
54.5	2.1579959025693675E-021
55.5	2.2589842827407354E-021
56.5	2.3678881319459955E-021
57.5	2.4855576953414420E-021
58.5	2.6129599496776388E-021
59.5	2.7511982588366963E-021
60.5	2.9015359755047123E-021
61.5	3.0654249141980803E-021
62.5	3.2445398701744099E-021
63.5	3.4408206842870220E-021
64.5	3.6565237817334884E-021
65.5	3.8942856790186422E-021
66.5	4.1572017085710592E-021
67.5	4.4489242248457307E-021
68.5	4.7737859291659725E-021
69.5	5.1369558252586561E-021
70.5	5.5446378979842685E-021
71.5	6.0043261907837023E-021
72.5	6.5251349764904711E-021
73.5	7.1182298102284495E-021
74.5	7.7973953698421004E-021
75.5	8.5797905424958404E-021
76.5	9.4869623218632171E-021
77.5	1.0546220904329923E-020
78.5	1.1792523616459693E-020
79.5	1.3271081818459362E-020
80.5	1.5041002258819659E-020
81.5	1.7180414527430094E-020
82.5	1.9793730448601681E-020
83.5	2.3021926555987588E-020
84.5	2.7056977559823492E-020
85.5	3.2161554988243723E-020
86.5	3.8694065945461190E-020
87.5	4.7134809888427494E-020
88.5	5.8095595398557561E-020
89.5	7.2259132174138878E-020
90.5	9.0114695020595748E-020
91.5	1.1124526545027269E-019
92.5	1.3302236238226695E-019
93.5	1.4962272286754803E-019
94.5	1.5413692145893969E-019
95.5	1.4429028904121755E-019
96.5	1.2482495162236541E-019
97.5	1.0278677778519507E-019
98.5	8.2769764334666317E-020
99.5	6.6368882989733621E-020
100.5	5.3525766951400316E-020
101.5	4.3622748448883486E-020
102.5	3.5988642096093782E-020
103.5	3.0061060243160910E-020
104.5	2.5409588119089592E-020
105.5	2.1716100634981820E-020
106.5	1.8747992355042260E-020
107.5	1.6335056018935120E-020
108.5	1.4351926023884158E-020
109.5	1.2705395241571097E-020
110.5	1.1325425110288409E-020
111.5	1.0158802805829073E-020
112.5	9.1646536717400132E-021
113.5	8.3112450475998738E-021
114.5	7.5736899967371606E-021
115.5	6.9322815131965109E-021
116.5	6.3712718755170505E-021
117.5	5.8779691192644327E-021
118.5	5.4420615825401785E-021
119.5	5.0551080801979569E-021
120.5	4.7101495233019531E-021
121.5	4.4014104302423574E-021
122.5	4.1240675848225758E-021
123.5	3.8740692949175898E-021
124.5	3.6479931059008213E-021
125.5	3.4429329753375599E-021
126.5	3.2564091934553506E-021
127.5	3.0862959942649130E-021
128.5	2.9307630224756894E-021
129.5	2.7882277254006562E-021
130.5	2.6573164140155901E-021
131.5	2.5368322450341769E-021
132.5	2.4257287604714419E-021
133.5	2.3230879145367886E-021
134.5	2.2281017429447787E-021
135.5	2.1400570037680976E-021
136.5	2.0583222542406434E-021
137.5	1.9823369336899373E-021
138.5	1.9116021059362537E-021
139.5	1.8456725802255356E-021
140.5	1.7841501819839261E-021
141.5	1.7266779863749123E-021
142.5	1.6729353610857936E-021
143.5	1.6226336917224278E-021
144.5	1.5755126850059963E-021
145.5	1.5313371626967853E-021
146.5	1.4898942736408336E-021
147.5	1.4509910631916614E-021
148.5	1.4144523490103759E-021
149.5	1.3801188602964479E-021
150.5	1.3478456041690935E-021
151.5	1.3175004284613749E-021
152.5	1.2889627548113359E-021
153.5	1.2621224598017903E-021
154.5	1.2368788851463214E-021
155.5	1.2131399606519423E-021
156.5	1.1908214259966289E-021
157.5	1.1698461393146907E-021
158.5	1.1501434622434635E-021
159.5	1.1316487124996184E-021
160.5	1.1143026762624520E-021
161.5	1.0980511736778659E-021
162.5	1.0828446716878975E-021
163.5	1.0686379391593935E-021
164.5	1.0553897399510116E-021
165.5	1.0430625601360033E-021
166.5	1.0316223661029658E-021
167.5	1.0210383906991187E-021
168.5	1.0112829449706075E-021
169.5	1.0023312534000134E-021
170.5	9.9416131084990183E-022
171.5	9.8675375969904701E-022
172.5	9.8009178591037003E-022
173.5	9.7416103300142993E-022
174.5	9.6894953310384546E-022
175.5	9.6444765450128477E-022
176.5	9.6064806523025219E-022
177.5	9.5754571251739806E-022
178.5	9.5513781801487480E-022
179.5	9.5342388898474483E-022
180.5	9.5240574577815739E-022
181.5	9.5208756615861984E-022
182.5	9.5247594723512802E-022
183.5	9.5357998600460163E-022
184.5	9.5541137975879314E-022
185.5	9.5798454789420341E-022
186.5	9.6131677698085869E-022
187.5	9.6542839130454944E-022
188.5	9.7034295150595659E-022
189.5	9.7608748440937568E-022
190.5	9.8269274767570526E-022
191.5	9.9019353354376961E-022
192.5	9.9862901665858740E-022
193.5	1.0080431518463534E-021
194.5	1.0184851287096567E-021
195.5	1.0300098911147018E-021
196.5	1.0426787310638426E-021
197.5	1.0565599681394956E-021
198.5	1.0717297277285464E-021
199.5	1.0882728336628447E-021
200.5	1.1062838338323684E-021
201.5	1.1258681808568745E-021
202.5	1.1471435941819336E-021
203.5	1.1702416351758564E-021
204.5	1.1953095331724601E-021
205.5	1.2225123082197601E-021
206.5	1.2520352459252990E-021
207.5	1.2840867917082065E-021
208.5	1.3189019465863892E-021
209.5	1.3567462651354297E-021
210.5	1.3979205794845618E-021
211.5	1.4427666025153011E-021
212.5	1.4916736005804766E-021
213.5	1.5450863734266238E-021
214.5	1.6035148397316560E-021
215.5	1.6675456049939961E-021
216.5	1.7378559901504661E-021
217.5	1.8152311320486079E-021
218.5	1.9005849414386941E-021
219.5	1.9949859352433781E-021
220.5	2.0996892680628721E-021
221.5	2.2161767020266856E-021
222.5	2.3462068150223672E-021
223.5	2.4918785132402308E-021
224.5	2.6557119686257007E-021
225.5	2.8407525667163862E-021
226.5	3.0507055031203464E-021
227.5	3.2901115693786649E-021
228.5	3.5645788096500635E-021
229.5	3.8810906882377551E-021
230.5	4.2484200521500585E-021
231.5	4.6776908005021247E-021
232.5	5.1831477102310143E-021
233.5	5.7832221184371257E-021
234.5	6.5020210236017874E-021
235.5	7.3714245164863804E-021
236.5	8.4340557107240762E-021
237.5	9.7474868615914946E-021
238.5	1.1390139414326650E-020
239.5	1.3469321615856101E-020
240.5	1.6131397995906613E-020
241.5	1.9572261796372853E-020
242.5	2.4040621754335069E-020
243.5	2.9811533830401246E-020
244.5	3.7074558254383325E-020
245.5	4.5636491454583234E-020
246.5	5.4388047206560598E-020
247.5	6.0933045912635216E-020
248.5	6.2512964552338576E-020
249.5	5.8330095259677036E-020
250.5	5.0385517976634002E-020
251.5	4.1506472480991145E-020
252.5	3.3490144631395048E-020
253.5	2.6940539446244945E-020
254.5	2.1817898376110179E-020
255.5	1.7869547649652176E-020
256.5	1.4825941516408383E-020
257.5	1.2462515330554026E-020
258.5	1.0607784485041711E-020
259.5	9.1351078347270988E-021
260.5	7.9519061255528738E-021
261.5	6.9904277627665977E-021
262.5	6.2007587098334196E-021
263.5	5.5457789628749717E-021
264.5	4.9975892067923238E-021
265.5	4.5349897291106629E-021
266.5	4.1416964615653718E-021
267.5	3.8050700927342620E-021
268.5	3.5152027837616477E-021
269.5	3.2642555171371222E-021
270.5	3.0459724912311114E-021
271.5	2.8553217191034392E-021
272.5	2.6882264652228148E-021
273.5	2.5413627174403309E-021
274.5	2.4120051468683206E-021
275.5	2.2979090301630773E-021
276.5	2.1972191151843310E-021
277.5	2.1083988825474544E-021
278.5	2.0301754151799414E-021
279.5	1.9614963542839849E-021
280.5	1.9014963423893087E-021
281.5	1.8494710354775400E-021
282.5	1.8048572785074252E-021
283.5	1.7672184333435256E-021
284.5	1.7362341625454828E-021
285.5	1.7116942351869850E-021
286.5	1.6934961548612838E-021
287.5	1.6816466356159380E-021
288.5	1.6762671887960491E-021
289.5	1.6776043549092404E-021
290.5	1.6860454469845765E-021
291.5	1.7021411016771874E-021
292.5	1.7266365119689870E-021
293.5	1.7605140131561675E-021
294.5	1.8050508180319472E-021
295.5	1.8618973051673060E-021
296.5	1.9331835907625580E-021
297.5	2.0216655098076317E-021
298.5	2.1309261135089652E-021
299.5	2.2656561027120863E-021
300.5	2.4320472775031969E-021
301.5	2.6383482989260748E-021
302.5	2.8956527110494744E-021
303.5	3.2190139331574629E-021
304.5	3.6290014157138063E-021
305.5	4.1537919841749314E-021
306.5	4.8317246826512299E-021
307.5	5.7136391557883611E-021
308.5	6.8625105095147643E-021
309.5	8.3432801394897261E-021
310.5	1.0186463060282384E-020
311.5	1.2300117611187392E-020
312.5	1.4333961733856941E-020
313.5	1.5643446399686054E-020
314.5	1.5631900588049830E-020
315.5	1.4301835846827564E-020
316.5	1.2252259101758722E-020
317.5	1.0126282030991009E-020
318.5	8.2719673970195681E-021
319.5	6.7799250813017666E-021
320.5	5.6191266651396071E-021
321.5	4.7245119646130418E-021
322.5	4.0331182489092087E-021
323.5	3.4941392085084686E-021
324.5	3.0692545164016256E-021
325.5	2.7302841488320678E-021
326.5	2.4566349655269078E-021
327.5	2.2332125039874525E-021
328.5	2.0488675367416124E-021
329.5	1.8952829102305529E-021
330.5	1.7661865193986560E-021
331.5	1.6567958616826180E-021
332.5	1.5634243612082532E-021
333.5	1.4832002651730464E-021
334.5	1.4138640902006191E-021
335.5	1.3536212241350441E-021
336.5	1.3010335752891182E-021
337.5	1.2549391205428591E-021
338.5	1.2143915793169990E-021
339.5	1.1786147476867846E-021
340.5	1.1469676142203694E-021
341.5	1.1189174797664338E-021
342.5	1.0940190731566021E-021
343.5	1.0718981979167399E-021
344.5	1.0522388317643856E-021
345.5	1.0347728784306296E-021
346.5	1.0192719726142675E-021
347.5	1.0055408859637163E-021
348.5	9.9341219036313368E-022
349.5	9.8274191529763374E-022
350.5	9.7340599632259470E-022
351.5	9.6529735709217442E-022
352.5	9.5832350190317156E-022
353.5	9.5240452209286024E-022
354.5	9.4747143993911697E-022
355.5	9.4346482944791404E-022
356.5	9.4033366568472734E-022
357.5	9.3803436393617649E-022
358.5	9.3652997759290836E-022
359.5	9.3578952968903103E-022
360.5	9.3578745786990822E-022
361.5	9.3650315645805222E-022
362.5	9.3792060245336466E-022
363.5	9.4002805489948100E-022
364.5	9.4281781919781288E-022
365.5	9.4628606975389428E-022
366.5	9.5043272587558372E-022
367.5	9.5526137717328259E-022
368.5	9.6077925589103385E-022
369.5	9.6699725466829207E-022
370.5	9.7392998923352641E-022
371.5	9.8159590649693832E-022
372.5	9.9001743947243309E-022
373.5	9.9922121144989270E-022
374.5	1.0092382928897020E-021
375.5	1.0201045156565270E-021
376.5	1.0318608504863758E-021
377.5	1.0445538550332954E-021
378.5	1.0582362015205878E-021
379.5	1.0729672949870548E-021
380.5	1.0888139954457171E-021
381.5	1.1058514600519720E-021
382.5	1.1241641247237427E-021
383.5	1.1438468487101718E-021
384.5	1.1650062505473719E-021
385.5	1.1877622698976996E-021
386.5	1.2122499972344342E-021
387.5	1.2386218225809306E-021
388.5	1.2670499660260589E-021
389.5	1.2977294671445976E-021
390.5	1.3308817285736205E-021
391.5	1.3667587319135626E-021
392.5	1.4056480732634709E-021
393.5	1.4478790029639221E-021
394.5	1.4938297020528418E-021
395.5	1.5439360899693482E-021
396.5	1.5987025388255447E-021
397.5	1.6587149754721212E-021
398.5	1.7246569923789025E-021
399.5	1.7973297742038207E-021
400.5	1.8776768958519525E-021
401.5	1.9668153838252909E-021
402.5	2.0660748898437913E-021
403.5	2.1770474529723781E-021
404.5	2.3016511944878888E-021
405.5	2.4422125014566524E-021
406.5	2.6015729617570503E-021
407.5	2.7832297389359696E-021
408.5	2.9915215531468273E-021
409.5	3.2318774629089166E-021
410.5	3.5111529677794413E-021
411.5	3.8380886867955781E-021
412.5	4.2239426477912582E-021
413.5	4.6833703782478064E-021
414.5	5.2356606046220971E-021
415.5	5.9064818269987457E-021
416.5	6.7303577944951591E-021
417.5	7.7541599084779454E-021
418.5	9.0419413044017514E-021
419.5	1.0681302469598248E-020
420.5	1.2790759006094122E-020
421.5	1.5525150900743822E-020
422.5	1.9069232159954417E-020
423.5	2.3592906680414242E-020
424.5	2.9111827257348802E-020
425.5	3.5186042185239360E-020
426.5	4.0549833361597203E-020
427.5	4.3263779813691273E-020
428.5	4.2025083006469557E-020
429.5	3.7462766790854530E-020
430.5	3.1479055823948491E-020
431.5	2.5675379951989791E-020
432.5	2.0773914190149202E-020
433.5	1.6888822857909654E-020
434.5	1.3885276746590828E-020
435.5	1.1575396490625756E-020
436.5	9.7908715404567412E-021
437.5	8.3995904246251751E-021
438.5	7.3029796911817279E-021
439.5	6.4288035152302906E-021
440.5	5.7242746259699225E-021
441.5	5.1506354253073322E-021
442.5	4.6791877946277405E-021
443.5	4.2884648174955049E-021
444.5	3.9622340776146771E-021
445.5	3.6880873874729494E-021
446.5	3.4564392977899333E-021
447.5	3.2598101590400594E-021
448.5	3.0923080631574404E-021
449.5	2.9492507650662287E-021
450.5	2.8268869783133491E-021
451.5	2.7221888837250729E-021
452.5	2.6326961685303634E-021
453.5	2.5563977189766138E-021
454.5	2.4916410928055517E-021
455.5	2.4370626810957904E-021
456.5	2.3915334207832746E-021
457.5	2.3541163003170173E-021
458.5	2.3240328871193058E-021
459.5	2.3006368160836499E-021
460.5	2.2833926948660789E-021
461.5	2.2718592604944979E-021
462.5	2.2656759019898934E-021
463.5	2.2645518727302240E-021
464.5	2.2682576736282251E-021
465.5	2.2766182077088658E-021
466.5	2.2895073983478047E-021
467.5	2.3068440345244553E-021
468.5	2.3285886622759080E-021
469.5	2.3547413860595839E-021
470.5	2.3853404799107356E-021
471.5	2.4204617383823790E-021
472.5	2.4602185230489296E-021
473.5	2.5047624832610505E-021
474.5	2.5542849510430708E-021
475.5	2.6090190305634569E-021
476.5	2.6692424234473186E-021
477.5	2.7352810532918854E-021
478.5	2.8075135770982562E-021
479.5	2.8863768990690047E-021
480.5	2.9723728346550092E-021
481.5	3.0660761114566107E-021
482.5	3.1681439405713081E-021
483.5	3.2793274497385047E-021
484.5	3.4004853413837293E-021
485.5	3.5326002286013274E-021
486.5	3.6767982157387347E-021
487.5	3.8343724348432258E-021
488.5	4.0068114345246160E-021
489.5	4.1958335568426225E-021
490.5	4.4034287483404763E-021
491.5	4.6319096574558886E-021
492.5	4.8839744054248165E-021
493.5	5.1627841274059435E-021
494.5	5.4720593290454199E-021
495.5	5.8162003813510150E-021
496.5	6.2004392116489699E-021
497.5	6.6310316238322185E-021
498.5	7.1155029615046129E-021
499.5	7.6629643976711863E-021
500.5	8.2845235584571193E-021
501.5	8.9938222994299079E-021
502.5	9.8077474907732780E-021
503.5	1.0747379483260523E-020
504.5	1.1839270291437534E-020
505.5	1.3117183576730913E-020
506.5	1.4624487332631149E-020
507.5	1.6417476488787895E-020
508.5	1.8570028165289954E-020
509.5	2.1180170359191814E-020
510.5	2.4379383123859445E-020
511.5	2.8345726424833649E-020
512.5	3.3322068565807282E-020
513.5	3.9640309305302241E-020
514.5	4.7750150255073113E-020
515.5	5.8242790759375871E-020
516.5	7.1836304098200352E-020
517.5	8.9231129407758920E-020
518.5	1.1063478413837735E-019
519.5	1.3468832383459307E-019
520.5	1.5702157532074845E-019
521.5	1.7045305360769954E-019
522.5	1.6952933756742610E-019
523.5	1.5584354968737251E-019
524.5	1.3622432452832401E-019
525.5	1.1648123997741032E-019
526.5	9.8755533831447140E-020
527.5	8.2990467211023031E-020
528.5	6.8998341259757565E-020
529.5	5.6988742020292120E-020
530.5	4.7106011735250141E-020
531.5	3.9200769566659268E-020
532.5	3.2948782861883394E-020
533.5	2.8001962779944410E-020
534.5	2.4060559030554084E-020
535.5	2.0889043026332784E-020
536.5	1.8309212714599768E-020
537.5	1.6187898430834549E-020
538.5	1.4425571032120111E-020
539.5	1.2947376444131978E-020
540.5	1.1696500848991620E-020
541.5	1.0629375142541370E-020
542.5	9.7122307837847907E-021
543.5	8.9186208721297469E-021
544.5	8.2276243261879698E-021
545.5	7.6225336223812171E-021
546.5	7.0898866087799885E-021
547.5	6.6187450383448273E-021
548.5	6.2001516067258278E-021
549.5	5.8267173739266513E-021
550.5	5.4923053419559361E-021
551.5	5.1917856221442989E-021
552.5	4.9208443958976775E-021
553.5	4.6758336570310114E-021
554.5	4.4536521350778696E-021
555.5	4.2516502531415352E-021
556.5	4.0675537552510843E-021
557.5	3.8994019425467130E-021
558.5	3.7454974207844070E-021
559.5	3.6043649786869699E-021
560.5	3.4747177546681349E-021
561.5	3.3554292561654040E-021
562.5	3.2455101054936765E-021
563.5	3.1440886235539505E-021
564.5	3.0503945459598061E-021
565.5	2.9637453084424642E-021
566.5	2.8835344495735745E-021
567.5	2.8092217662112407E-021
568.5	2.7403249261091691E-021
569.5	2.6764122969664715E-021
570.5	2.6170967949775672E-021
571.5	2.5620305910666785E-021
572.5	2.5109005413030011E-021
573.5	2.4634242309147711E-021
574.5	2.4193465399590531E-021
575.5	2.3784366539223764E-021
576.5	2.3404854550026433E-021
577.5	2.3053032400886767E-021
578.5	2.2727177199328813E-021
579.5	2.2425722610409070E-021
580.5	2.2147243376481385E-021
581.5	2.1890441660315592E-021
582.5	2.1654134974901421E-021
583.5	2.1437245497575847E-021
584.5	2.1238790595011066E-021
585.5	2.1057874410020408E-021
586.5	2.0893680381830638E-021
587.5	2.0745464589053600E-021
588.5	2.0612549819574841E-021
589.5	2.0494320284381197E-021
590.5	2.0390216903321563E-021
591.5	2.0299733100222116E-021
592.5	2.0222411052900126E-021
593.5	2.0157838350637892E-021
594.5	2.0105645017760125E-021
595.5	2.0065500867242971E-021
596.5	2.0037113152891000E-021
597.5	2.0020224492649493E-021
598.5	2.0014611039158376E-021
599.5	2.0020080876773830E-021
600.5	2.0036472627044967E-021
601.5	2.0063654247090056E-021
602.5	2.0101522007514145E-021
603.5	2.0149999638487599E-021
604.5	2.0209037634397695E-021
605.5	2.0278612709121850E-021
606.5	2.0358727395480398E-021
607.5	2.0449409783829161E-021
608.5	2.0550713396073259E-021
609.5	2.0662717192638807E-021
610.5	2.0785525711150115E-021
611.5	2.0919269336741304E-021
612.5	2.1064104705100711E-021
613.5	2.1220215240519160E-021
614.5	2.1387811832405581E-021
615.5	2.1567133654961152E-021
616.5	2.1758449135983111E-021
617.5	2.1962057082119037E-021
618.5	2.2178287969329911E-021
619.5	2.2407505408866895E-021
620.5	2.2650107800742969E-021
621.5	2.2906530188513127E-021
622.5	2.3177246331190882E-021
623.5	2.3462771010356875E-021
624.5	2.3763662592992351E-021
625.5	2.4080525873335333E-021
626.5	2.4414015220157752E-021
627.5	2.4764838059349364E-021
628.5	2.5133758725631259E-021
629.5	2.5521602721677927E-021
630.5	2.5929261427986288E-021
631.5	2.6357697312587529E-021
632.5	2.6807949696267404E-021
633.5	2.7281141136473366E-021
634.5	2.7778484501700449E-021
635.5	2.8301290818042316E-021
636.5	2.8850977980989875E-021
637.5	2.9429080438711177E-021
638.5	3.0037259968259548E-021
639.5	3.0677317683796034E-021
640.5	3.1351207436409556E-021
641.5	3.2061050788996170E-021
642.5	3.2809153777538179E-021
643.5	3.3598025702760339E-021
644.5	3.4430400234436179E-021
645.5	3.5309259155677482E-021
646.5	3.6237859127693146E-021
647.5	3.7219761918382262E-021
648.5	3.8258868612715117E-021
649.5	3.9359458411597069E-021
650.5	4.0526232731805289E-021
651.5	4.1764365446347620E-021
652.5	4.3079560256812128E-021
653.5	4.4478116372681641E-021
654.5	4.5967003894323930E-021
655.5	4.7553950565406884E-021
656.5	4.9247541888123002E-021
657.5	5.1057336995130091E-021
658.5	5.2994003163685938E-021
659.5	5.5069472463262389E-021
660.5	5.7297124777711146E-021
661.5	5.9692002375178338E-021
662.5	6.2271062363127354E-021
663.5	6.5053474826803535E-021
664.5	6.8060976292122270E-021
665.5	7.1318290490133938E-021
666.5	7.4853631378204472E-021
667.5	7.8699307190700783E-021
668.5	8.2892449214952985E-021
669.5	8.7475895375740895E-021
670.5	9.2499267052430533E-021
671.5	9.8020288517554552E-021
672.5	1.0410641290014341E-020
673.5	1.1083683793061139E-020
674.5	1.1830502072527404E-020
675.5	1.2662183607621945E-020
676.5	1.3591957077544769E-020
677.5	1.4635701266912334E-020
678.5	1.5812598501933192E-020
679.5	1.7145980547424913E-020
680.5	1.8664433090779511E-020
681.5	2.0403250891003812E-020
682.5	2.2406373007795433E-020
683.5	2.4728981678852951E-020
684.5	2.7441027508285314E-020
685.5	3.0632059730499271E-020
686.5	3.4417910991421786E-020
687.5	3.8950035818277645E-020
688.5	4.4428661484715827E-020
689.5	5.1121407701359287E-020
690.5	5.9389659091631324E-020
691.5	6.9725576169153790E-020
692.5	8.2802578597736306E-020
693.5	9.9539421343613053E-020
694.5	1.2116683410690896E-019
695.5	1.4925091077600149E-019
696.5	1.8553435252631719E-019
697.5	2.3125114253004330E-019
698.5	2.8528688176102776E-019
699.5	3.4083198428459700E-019
700.5	3.8292127522279074E-019
701.5	3.9396631248912852E-019
702.5	3.6839838849477308E-019
703.5	3.1850615305775264E-019
704.5	2.6225322853920494E-019
705.5	2.1125780367772016E-019
706.5	1.6951270174240711E-019
707.5	1.3683577899226001E-019
708.5	1.1164254755027387E-019
709.5	9.2221495079291065E-020
710.5	7.7141175329530934E-020
711.5	6.5306831465721671E-020
712.5	5.5909524391588878E-020
713.5	4.8357806345194827E-020
714.5	4.2218866432829349E-020
715.5	3.7173885675146933E-020
716.5	3.2985797336487452E-020
717.5	2.9476438294053170E-020
718.5	2.6510428210239454E-020
719.5	2.3983763236083272E-020
720.5	2.1815691291794174E-020
721.5	1.9942874196848616E-020
722.5	1.8315152134826864E-020
723.5	1.6892439564933828E-020
724.5	1.5642427265088481E-020
725.5	1.4538864221462265E-020
726.5	1.3560260661664241E-020
727.5	1.2688899925352252E-020
728.5	1.1910078959108846E-020
729.5	1.1211519608749169E-020
730.5	1.0582908635965598E-020
731.5	1.0015535572214913E-020
732.5	9.5020055366073561E-021
733.5	9.0360099364358320E-021
734.5	8.6121421909499904E-021
735.5	8.2257487222160900E-021
736.5	7.8728077562101122E-021
737.5	7.5498301941450702E-021
738.5	7.2537781055357463E-021
739.5	6.9819973729913019E-021
740.5	6.7321617651551030E-021
741.5	6.5022262873690532E-021
742.5	6.2903881025306344E-021
743.5	6.0950536589166538E-021
744.5	5.9148109309702464E-021
745.5	5.7484058907362074E-021
746.5	5.5947224949724938E-021
747.5	5.4527656059347830E-021
748.5	5.3216463700112630E-021
749.5	5.2005696635789418E-021
750.5	5.0888232841237389E-021
751.5	4.9857686202660275E-021
752.5	4.8908325795439682E-021
753.5	4.8035005897244514E-021
754.5	4.7233105196807502E-021
755.5	4.6498473907942617E-021
756.5	4.5827387704324664E-021
757.5	4.5216507561442434E-021
758.5	4.4662844734501581E-021
759.5	4.4163730220141336E-021
760.5	4.3716788149864011E-021
761.5	4.3319912647483093E-021
762.5	4.2971247754460946E-021
763.5	4.2669170088000766E-021
764.5	4.2412273949054671E-021
765.5	4.2199358642551396E-021
766.5	4.2029417811418930E-021
767.5	4.1901630620458731E-021
768.5	4.1815354656726060E-021
769.5	4.1770120440572838E-021
770.5	4.1765627466586766E-021
771.5	4.1801741716916758E-021
772.5	4.1878494611450637E-021
773.5	4.1996083380504153E-021
774.5	4.2154872866570886E-021
775.5	4.2355398782732999E-021
776.5	4.2598372477019288E-021
777.5	4.2884687274808847E-021
778.5	4.3215426495846919E-021
779.5	4.3591873269145905E-021
780.5	4.4015522298645552E-021
781.5	4.4488093765753895E-021
782.5	4.5011549592661386E-021
783.5	4.5588112333648132E-021
784.5	4.6220287011717018E-021
785.5	4.6910886276262877E-021
786.5	4.7663059325913677E-021
787.5	4.8480325121328522E-021
788.5	4.9366610508264719E-021
789.5	5.0326293984900102E-021
790.5	5.1364255983248638E-021
791.5	5.2485936697541181E-021
792.5	5.3697402688889054E-021
793.5	5.5005423733205025E-021
794.5	5.6417561668020527E-021
795.5	5.7942273345881517E-021
796.5	5.9589030233110291E-021
797.5	6.1368457722870976E-021
798.5	6.3292497886252632E-021
799.5	6.5374600197394502E-021
800.5	6.7629945781084141E-021
801.5	7.0075711999083830E-021
802.5	7.2731385787011431E-021
803.5	7.5619136172005902E-021
804.5	7.8764258968398994E-021
805.5	8.2195709931535231E-021
806.5	8.5946746872838707E-021
807.5	9.0055706704324931E-021
808.5	9.4566950498084175E-021
809.5	9.9532018976406842E-021
810.5	1.0501105316320612E-020
811.5	1.1107455129847061E-020
812.5	1.1780555504284609E-020
813.5	1.2530238759121027E-020
814.5	1.3368210657442072E-020
815.5	1.4308488986012122E-020
816.5	1.5367964878528054E-020
817.5	1.6567127002688916E-020
818.5	1.7931003755302020E-020
819.5	1.9490399958749075E-020
820.5	2.1283535158708353E-020
821.5	2.3358234871256932E-020
822.5	2.5774890581257181E-020
823.5	2.8610498740431928E-020
824.5	3.1964227849087306E-020
825.5	3.5965166443231556E-020
826.5	4.0783200652348905E-020
827.5	4.6644387889743492E-020
828.5	5.3852746536363538E-020
829.5	6.2821000868839594E-020
830.5	7.4113153806791487E-020
831.5	8.8500602001214114E-020
832.5	1.0702725778468438E-019
833.5	1.3105795222951144E-019
834.5	1.6222413695175413E-019
835.5	2.0203494469355870E-019
836.5	2.5065963612357188E-019
837.5	3.0428241561250124E-019
838.5	3.5181588456085823E-019
839.5	3.7613621910783509E-019
840.5	3.6555538037573922E-019
841.5	3.2541217944627076E-019
842.5	2.7247644244956277E-019
843.5	2.2099803112581235E-019
844.5	1.7745384077061880E-019
845.5	1.4289938246134180E-019
846.5	1.1615658420854669E-019
847.5	9.5564503828223630E-020
848.5	7.9631101892333163E-020
849.5	6.7184014008681478E-020
850.5	5.7348104912012590E-020
851.5	4.9481938171631085E-020
852.5	4.3116727497429896E-020
853.5	3.7908248358109682E-020
854.5	3.3601585576472525E-020
855.5	3.0006014692846612E-020
856.5	2.6977267631203920E-020
857.5	2.4405007077446384E-020
858.5	2.2203931888247723E-020
859.5	2.0307409954633873E-020
860.5	1.8662877383783280E-020
861.5	1.7228480706314480E-020
862.5	1.5970601367902461E-020
863.5	1.4862012337820133E-020
864.5	1.3880491996348492E-020
865.5	1.3007772038838688E-020
866.5	1.2228731694511671E-020
867.5	1.1530775275653755E-020
868.5	1.0903347403644024E-020
869.5	1.0337552518711537E-020
870.5	9.8258540318603831E-021
871.5	9.3618347797784106E-021
872.5	8.9400050216250134E-021
873.5	8.5556475702223518E-021
874.5	8.2046921269132335E-021
875.5	7.8836127328899925E-021
876.5	7.5893436324239106E-021
877.5	7.3192098879207912E-021
878.5	7.0708698813021900E-021
879.5	6.8422674447177286E-021
880.5	6.6315918326025960E-021
881.5	6.4372441108163381E-021
882.5	6.2578088223421148E-021
883.5	6.0920300116355772E-021
884.5	5.9387908653168110E-021
885.5	5.7970963661522176E-021
886.5	5.6660584682612261E-021
887.5	5.5448833903766111E-021
888.5	5.4328606955232691E-021
889.5	5.3293538833141485E-021
890.5	5.2337922680292333E-021
891.5	5.1456639539555445E-021
892.5	5.0645097508556731E-021
893.5	4.9899178982645082E-021
894.5	4.9215194886681696E-021
895.5	4.8589844973550839E-021
896.5	4.8020183415324815E-021
897.5	4.7503589037245660E-021
898.5	4.7037739649560256E-021
899.5	4.6620590021393440E-021
900.5	4.6250353117225637E-021
901.5	4.5925484282610801E-021
902.5	4.5644668123570528E-021
903.5	4.5406807875357444E-021
904.5	4.5211017102485601E-021
905.5	4.5056613614378313E-021
906.5	4.4943115520862187E-021
907.5	4.4870239390130124E-021
908.5	4.4837900509757169E-021
909.5	4.4846215289927710E-021
910.5	4.4895505888313024E-021
911.5	4.4986307179196112E-021
912.5	4.5119376236783145E-021
913.5	4.5295704555665488E-021
914.5	4.5516533291858859E-021
915.5	4.5783371877842984E-021
916.5	4.6098020447104593E-021
917.5	4.6462596600971258E-021
918.5	4.6879567166890939E-021
919.5	4.7351785737609380E-021
920.5	4.7882536951026830E-021
921.5	4.8475588678620789E-021
922.5	4.9135253546067836E-021
923.5	4.9866461525753618E-021
924.5	5.0674845733559523E-021
925.5	5.1566844052860379E-021
926.5	5.2549819824721847E-021
927.5	5.3632205621167421E-021
928.5	5.4823675106050266E-021
929.5	5.6135349249239348E-021
930.5	5.7580044779733268E-021
931.5	5.9172574856663899E-021
932.5	6.0930114659432828E-021
933.5	6.2872648161669301E-021
934.5	6.5023517050133276E-021
935.5	6.7410098983411806E-021
936.5	7.0064650720770565E-021
937.5	7.3025362883322205E-021
938.5	7.6337688365146686E-021
939.5	8.0056027304202657E-021
940.5	8.4245880379111720E-021
941.5	8.8986622403868110E-021
942.5	9.4375104713220280E-021
943.5	1.0053037500248641E-020
944.5	1.0759991801558307E-020
945.5	1.1576798606474472E-020
946.5	1.2526682922190153E-020
947.5	1.3639198758969852E-020
948.5	1.4952332615605624E-020
949.5	1.6515425371540322E-020
950.5	1.8393267586738551E-020
951.5	2.0671881011562963E-020
952.5	2.3466711876709817E-020
953.5	2.6934212095763302E-020
954.5	3.1287965711773450E-020
955.5	3.6820246013421158E-020
956.5	4.3927992998843138E-020
957.5	5.3135421558827686E-020
958.5	6.5085596383617005E-020
959.5	8.0423317193810440E-020
960.5	9.9393777847978417E-020
961.5	1.2090141205943775E-019
962.5	1.4113788059683387E-019
963.5	1.5344637325363739E-019
964.5	1.5214400760592990E-019
965.5	1.3790050927768473E-019
966.5	1.1702891350671317E-019
967.5	9.5819118407329088E-020
968.5	7.7505074617241486E-020
969.5	6.2842546062548278E-020
970.5	5.1463479396870387E-020
971.5	4.2705245686078737E-020
972.5	3.5942334006413835E-020
973.5	3.0674378903650823E-020
974.5	2.6525275963242903E-020
975.5	2.3218771621253235E-020
976.5	2.0553010552967100E-020
977.5	1.8379975304518925E-020
978.5	1.6590264091433914E-020
979.5	1.5102203291132174E-020
980.5	1.3854153752050643E-020
981.5	1.2799080018313321E-020
982.5	1.1900699184416467E-020
983.5	1.1130729005990132E-020
984.5	1.0466903367869816E-020
985.5	9.8915269113799680E-021
986.5	9.3904116468460648E-021
987.5	8.9520867069155168E-021
988.5	8.5672052995605036E-021
989.5	8.2280954200018676E-021
990.5	7.9284163702711138E-021
991.5	7.6628938831525430E-021
992.5	7.4271141696257159E-021
993.5	7.2173625207759137E-021
994.5	7.0304958798102068E-021
995.5	6.8638415204231399E-021
996.5	6.7151159405493735E-021
997.5	6.5823595232307536E-021
998.5	6.4638835800344042E-021
999.5	6.3582271829656586E-021
1000.5	6.2641217827809520E-021
1001.5	6.1804620581421363E-021
1002.5	6.1062817792639889E-021
1003.5	6.0407337291289492E-021
1004.5	5.9830729250305777E-021
1005.5	5.9326425378701761E-021
1006.5	5.8888620271351445E-021
1007.5	5.8512171039143814E-021
1008.5	5.8192512087043392E-021
1009.5	5.7925582496861030E-021
1010.5	5.7707763940625927E-021
1011.5	5.7535827425679419E-021
1012.5	5.7406887474167081E-021
1013.5	5.7318362583039577E-021
1014.5	5.7267941008037078E-021
1015.5	5.7253551075813363E-021
1016.5	5.7273335359692639E-021
1017.5	5.7325628162323413E-021
1018.5	5.7408935837254244E-021
1019.5	5.7521919554824327E-021
1020.5	5.7663380178617144E-021
1021.5	5.7832244969373612E-021
1022.5	5.8027555875548303E-021
1023.5	5.8248459205114153E-021
1024.5	5.8494196502980143E-021
1025.5	5.8764096483463033E-021
1026.5	5.9057567888448315E-021
1027.5	5.9374093159835369E-021
1028.5	5.9713222830126154E-021
1029.5	6.0074570548023100E-021
1030.5	6.0457808667014507E-021
1031.5	6.0862664334445332E-021
1032.5	6.1288916026745929E-021
1033.5	6.1736390483531839E-021
1034.5	6.2204959999363134E-021
1035.5	6.2694540037212262E-021
1036.5	6.3205087132251818E-021
1037.5	6.3736597058545260E-021
1038.5	6.4289103234686749E-021
1039.5	6.4862675347467495E-021
1040.5	6.5457418175305391E-021
1041.5	6.6073470595515455E-021
1042.5	6.6711004761566682E-021
1043.5	6.7370225438303623E-021
1044.5	6.8051369484742006E-021
1045.5	6.8754705475505066E-021
1046.5	6.9480533453276529E-021
1047.5	7.0229184805826361E-021
1048.5	7.1001022262238714E-021
1049.5	7.1796440003948077E-021
1050.5	7.2615863887092023E-021
1051.5	7.3459751773520550E-021
1052.5	7.4328593968580542E-021
1053.5	7.5222913764527252E-021
1054.5	7.6143268089109123E-021
1055.5	7.7090248259541660E-021
1056.5	7.8064480842730844E-021
1057.5	7.9066628623239799E-021
1058.5	8.0097391681117118E-021
1059.5	8.1157508582327792E-021
1060.5	8.2247757685155126E-021
1061.5	8.3368958566579950E-021
1062.5	8.4521973573297079E-021
1063.5	8.5707709502702656E-021
1064.5	8.6927119419890689E-021
1065.5	8.8181204617430746E-021
1066.5	8.9471016725476790E-021
1067.5	9.0797659980577098E-021
1068.5	9.2162293662432556E-021
1069.5	9.3566134708785543E-021
1070.5	9.5010460519627652E-021
1071.5	9.6496611962996911E-021
1072.5	9.8025996595806033E-021
1073.5	9.9600092114410144E-021
1074.5	1.0122045005100133E-020
1075.5	1.0288869973341472E-020
1076.5	1.0460655252756815E-020
1077.5	1.0637580638354306E-020
1078.5	1.0819835070827260E-020
1079.5	1.1007617158994648E-020
1080.5	1.1201135740159933E-020
1081.5	1.1400610481393857E-020
1082.5	1.1606272525032269E-020
1083.5	1.1818365181994390E-020
1084.5	1.2037144676874461E-020
1085.5	1.2262880949143619E-020
1086.5	1.2495858515223747E-020
1087.5	1.2736377396666351E-020
1088.5	1.2984754120191822E-020
1089.5	1.3241322795925606E-020
1090.5	1.3506436280813339E-020
1091.5	1.3780467434917015E-020
1092.5	1.4063810479096315E-020
1093.5	1.4356882463475560E-020
1094.5	1.4660124857098689E-020
1095.5	1.4974005270296259E-020
1096.5	1.5299019322546589E-020
1097.5	1.5635692670024676E-020
1098.5	1.5984583208620552E-020
1099.5	1.6346283469995585E-020
1100.5	1.6721423230260883E-020
1101.5	1.7110672353137397E-020
1102.5	1.7514743892031244E-020
1103.5	1.7934397478372967E-020
1104.5	1.8370443026877218E-020
1105.5	1.8823744792138381E-020
1106.5	1.9295225815256194E-020
1107.5	1.9785872804065757E-020
1108.5	2.0296741496119472E-020
1109.5	2.0828962559948645E-020
1110.5	2.1383748097446492E-020
1111.5	2.1962398818617410E-020
1112.5	2.2566311969610194E-020
1113.5	2.3196990106109077E-020
1114.5	2.3856050817052413E-020
1115.5	2.4545237518585604E-020
1116.5	2.5266431455496169E-020
1117.5	2.6021665067555811E-020
1118.5	2.6813136901727396E-020
1119.5	2.7643228278707687E-020
1120.5	2.8514521954523598E-020
1121.5	2.9429823055792978E-020
1122.5	3.0392182611906393E-020
1123.5	3.1404924060133591E-020
1124.5	3.2471673162153083E-020
1125.5	3.3596391844764686E-020
1126.5	3.4783416566055289E-020
1127.5	3.6037501914113153E-020
1128.5	3.7363870272323075E-020
1129.5	3.8768268538045417E-020
1130.5	4.0257033065986907E-020
1131.5	4.1837164231199829E-020
1132.5	4.3516412278713583E-020
1133.5	4.5303376459078321E-020
1134.5	4.7207619856543059E-020
1135.5	4.9239802818290490E-020
1136.5	5.1411838513592570E-020
1137.5	5.3737074922496519E-020
1138.5	5.6230508515605175E-020
1139.5	5.8909036092964649E-020
1140.5	6.1791752770846714E-020
1141.5	6.4900306032337141E-020
1142.5	6.8259318213147205E-020
1143.5	7.1896892940780829E-020
1144.5	7.5845225101819658E-020
1145.5	8.0141339174368959E-020
1146.5	8.4827987633372009E-020
1147.5	8.9954750167976798E-020
1148.5	9.5579386405918577E-020
1149.5	1.0176951078334961E-019
1150.5	1.0860467962263705E-019
1151.5	1.1617900949850916E-019
1152.5	1.2460448560050396E-019
1153.5	1.3401517337756596E-019
1154.5	1.4457262257820173E-019
1155.5	1.5647285909343377E-019
1156.5	1.6995551035855886E-019
1157.5	1.8531582464541499E-019
1158.5	2.0292065348554919E-019
1159.5	2.2322991477011867E-019
1160.5	2.4682570914501352E-019
1161.5	2.7445222403280180E-019
1162.5	3.0707097284219756E-019
1163.5	3.4593798180566780E-019
1164.5	3.9271249966917305E-019
1165.5	4.4961087579026374E-019
1166.5	5.1962428760357072E-019
1167.5	6.0682350561187088E-019
1168.5	7.1677210070063447E-019
1169.5	8.5704330076168269E-019
1170.5	1.0377334983287547E-018
1171.5	1.2715532119152828E-018
1172.5	1.5722565965727366E-018
1173.5	1.9484215542436885E-018
1174.5	2.3874570515844008E-018
1175.5	2.8282977355682398E-018
1176.5	3.1462970282347480E-018
1177.5	3.2080842843019947E-018
1178.5	2.9882798599467961E-018
1179.5	2.5966490580131866E-018
1180.5	2.1725506024938284E-018
1181.5	1.7999345318009568E-018
1182.5	1.5054740108607659E-018
1183.5	1.2865758118631916E-018
1184.5	1.1317789025445549E-018
1185.5	1.0298118381119944E-018
1186.5	9.7249865043945429E-019
1187.5	9.5531470981607699E-019
1188.5	9.7730378357431253E-019
1189.5	1.0409087176095844E-018
1190.5	1.1516235160991494E-018
1191.5	1.3166808648576581E-018
1192.5	1.5407665599730794E-018
1193.5	1.8151963674713163E-018
1194.5	2.0989220471901872E-018
1195.5	2.3059932521494473E-018
1196.5	2.3395416498446485E-018
1197.5	2.1735908950053059E-018
1198.5	1.8798464199878527E-018
1199.5	1.5569697123462323E-018
1200.5	1.2666866339791094E-018
1201.5	1.0292110316083337E-018
1202.5	8.4265319123226232E-019
1203.5	6.9792985484214909E-019
1204.5	5.8548298072814215E-019
1205.5	4.9737503114253894E-019
1206.5	4.2754488173362577E-019
1207.5	3.7150979242085455E-019
1208.5	3.2598483380461363E-019
1209.5	2.8855861568281448E-019
1210.5	2.5744817006838996E-019
1211.5	2.3132209184781236E-019
1212.5	2.0917513933214452E-019
1213.5	1.9023965297645995E-019
1214.5	1.7392277454937733E-019
1215.5	1.5976163774482269E-019
1216.5	1.4739109724974563E-019
1217.5	1.3652025615119307E-019
1218.5	1.2691521670190012E-019
1219.5	1.1838627354661561E-019
1220.5	1.1077830901482041E-019
1221.5	1.0396351925820487E-019
1222.5	9.7835853717389247E-020
1223.5	9.2306726100937392E-020
1224.5	8.7301677776569134E-020
1225.5	8.2757760954189671E-020
1226.5	7.8621470537631841E-020
1227.5	7.4847097649742989E-020
1228.5	7.1395409781464762E-020
1229.5	6.8232585843513313E-020
1230.5	6.5329351577554015E-020
1231.5	6.2660273536543585E-020
1232.5	6.0203179385626600E-020
1233.5	5.7938679468134821E-020
1234.5	5.5849770043381469E-020
1235.5	5.3921502779708034E-020
1236.5	5.2140708301699254E-020
1237.5	5.0495764082050090E-020
1238.5	4.8976398911447548E-020
1239.5	4.7573527704212639E-020
1240.5	4.6279111600740337E-020
1241.5	4.5086039283345545E-020
1242.5	4.3988026185589138E-020
1243.5	4.2979528888960914E-020
1244.5	4.2055672497536836E-020
1245.5	4.1212189186111298E-020
1246.5	4.0445366449974059E-020
1247.5	3.9752003860372722E-020
1248.5	3.9129377361001882E-020
1249.5	3.8575210337389454E-020
1250.5	3.8087650860781456E-020
1251.5	3.7665254657664865E-020
1252.5	3.7306973491019984E-020
1253.5	3.7012148764667552E-020
1254.5	3.6780510282135129E-020
1255.5	3.6612180210554707E-020
1256.5	3.6507682422458348E-020
1257.5	3.6467957518405027E-020
1258.5	3.6494383976035397E-020
1259.5	3.6588806031994511E-020
1260.5	3.6753569088784992E-020
1261.5	3.6991563657013738E-020
1262.5	3.7306279104568631E-020
1263.5	3.7701868800439079E-020
1264.5	3.8183228627981656E-020
1265.5	3.8756091320737837E-020
1266.5	3.9427139669743495E-020
1267.5	4.0204142398985470E-020
1268.5	4.1096117450435670E-020
1269.5	4.2113528621761048E-020
1270.5	4.3268523038135508E-020
1271.5	4.4575218921667670E-020
1272.5	4.6050055692583757E-020
1273.5	4.7712221792603259E-020
1274.5	4.9584180033291928E-020
1275.5	5.1692316114223430E-020
1276.5	5.4067743747895657E-020
1277.5	5.6747310301018190E-020
1278.5	5.9774861048830789E-020
1279.5	6.3202839515783108E-020
1280.5	6.7094328065012074E-020
1281.5	7.1525669980715986E-020
1282.5	7.6589866267291241E-020
1283.5	8.2401013908461565E-020
1284.5	8.9100157246041355E-020
1285.5	9.6863075162142497E-020
1286.5	1.0591074590164769E-019
1287.5	1.1652355158705224E-019
1288.5	1.2906075462051162E-019
1289.5	1.4398746925649273E-019
1290.5	1.6191236217503471E-019
1291.5	1.8364076835411829E-019
1292.5	2.1024991148722870E-019
1293.5	2.4319541914731599E-019
1294.5	2.8446063957974484E-019
1295.5	3.3675971266762722E-019
1296.5	4.0379340769986362E-019
1297.5	4.9050905512824517E-019
1298.5	6.0316880727054987E-019
1299.5	7.4864072504849139E-019
1300.5	9.3148158046930777E-019
1301.5	1.1462825014096069E-018
1302.5	1.3641901349863930E-018
1303.5	1.5242533977852663E-018
1304.5	1.5582097311867401E-018
1305.5	1.4488122081373613E-018
1306.5	1.2479902039393419E-018
1307.5	1.0260520980623589E-018
1308.5	8.2670014310808843E-019
1309.5	6.6418628530014083E-019
1310.5	5.3717027844995404E-019
1311.5	4.3926040731644487E-019
1312.5	3.6374326546328431E-019
1313.5	3.0505301296200609E-019
1314.5	2.5894738969301946E-019
1315.5	2.2229555240853121E-019
1316.5	1.9280891783764475E-019
1317.5	1.6881227761368780E-019
1318.5	1.4907099434915172E-019
1319.5	1.3266644972008363E-019
1320.5	1.1890782831100016E-019
1321.5	1.0726987664328045E-019
1322.5	9.7348850074877551E-020
1323.5	8.8831118154771651E-020
1324.5	8.1470593653514417E-020
1325.5	7.5072346993464575E-020
1326.5	6.9480590884635828E-020
1327.5	6.4569780672530089E-020
1328.5	6.0237957373153772E-020
1329.5	5.6401720788307389E-020
1330.5	5.2992398961829823E-020
1331.5	4.9953104033165326E-020
1332.5	4.7236450953293044E-020
1333.5	4.4802776379350829E-020
1334.5	4.2618738307204681E-020
1335.5	4.0656208011176317E-020
1336.5	3.8891388299346166E-020
1337.5	3.7304108476552985E-020
1338.5	3.5877258477646573E-020
1339.5	3.4596333608127533E-020
1340.5	3.3449068066469105E-020
1341.5	3.2425140533299250E-020
1342.5	3.1515939036894407E-020
1343.5	3.0714375362292179E-020
1344.5	3.0014741699538599E-020
1345.5	2.9412604203893930E-020
1346.5	2.8904729806201383E-020
1347.5	2.8489044077846303E-020
1348.5	2.8164619318971896E-020
1349.5	2.7931693391410928E-020
1350.5	2.7791721251444907E-020
1351.5	2.7747462754948107E-020
1352.5	2.7803112232744072E-020
1353.5	2.7964477725684661E-020
1354.5	2.8239220838600670E-020
1355.5	2.8637172210468291E-020
1356.5	2.9170743012498695E-020
1357.5	2.9855460257096393E-020
1358.5	3.0710663866373745E-020
1359.5	3.1760417630024297E-020
1360.5	3.3034706174387878E-020
1361.5	3.4571018528514728E-020
1362.5	3.6416459776447852E-020
1363.5	3.8630591564491185E-020
1364.5	4.1289288768554886E-020
1365.5	4.4490026612746241E-020
1366.5	4.8359199198700543E-020
1367.5	5.3062343617448476E-020
1368.5	5.8818537538140704E-020
1369.5	6.5920784471788295E-020
1370.5	7.4764893646118881E-020
1371.5	8.5890038993843004E-020
1372.5	1.0003418102868161E-019
1373.5	1.1820472409193875E-019
1374.5	1.4175300325772580E-019
1375.5	1.7240418589129669E-019
1376.5	2.1209452536876458E-019
1377.5	2.6224557255326094E-019
1378.5	3.2178779162541432E-019
1379.5	3.8349398498165084E-019
1380.5	4.3107860251289854E-019
1381.5	4.4483391441307535E-019
1382.5	4.1775695296973890E-019
1383.5	3.6286569313716079E-019
1384.5	3.0019390431859058E-019
1385.5	2.4302827879995782E-019
1386.5	1.9607928892930172E-019
1387.5	1.5926006131710400E-019
1388.5	1.3083684070589172E-019
1389.5	1.0890118967220063E-019
1390.5	9.1847706375306522E-020
1391.5	7.8445823694790108E-020
1392.5	6.7785475226669442E-020
1393.5	5.9201137646920179E-020
1394.5	5.2205843277592917E-020
1395.5	4.6440968631188171E-020
1396.5	4.1639929893857005E-020
1397.5	3.7602442666098478E-020
1398.5	3.4176360706916986E-020
1399.5	3.1244828489200418E-020
1400.5	2.8717132787660322E-020
1401.5	2.6522131655104647E-020
1402.5	2.4603488814611208E-020
1403.5	2.2916182465609988E-020
1404.5	2.1423921743781904E-020
1405.5	2.0097215799794130E-020
1406.5	1.8911916693189487E-020
1407.5	1.7848109617478590E-020
1408.5	1.6889260150876762E-020
1409.5	1.6021553454318166E-020
1410.5	1.5233378084885746E-020
1411.5	1.4514919689202460E-020
1412.5	1.3857838862389917E-020
1413.5	1.3255013975735327E-020
1414.5	1.2700334525520171E-020
1415.5	1.2188534045160653E-020
1416.5	1.1715054207638102E-020
1417.5	1.1275933674655378E-020
1418.5	1.0867716699961692E-020
1419.5	1.0487377593310059E-020
1420.5	1.0132257989660051E-020
1421.5	9.8000145116549679E-021
1422.5	9.4885749104555227E-021
1423.5	9.1961011563269025E-021
1424.5	8.9209582523709563E-021
1425.5	8.6616877821932601E-021
1426.5	8.4169853899128032E-021
1427.5	8.1856815399617149E-021
1428.5	7.9667250231008451E-021
1429.5	7.7591687705090572E-021
1430.5	7.5621576146986917E-021
1431.5	7.3749176982401699E-021
1432.5	7.1967472818540260E-021
1433.5	7.0270087446996174E-021
1434.5	6.8651216034994336E-021
1435.5	6.7105564049405736E-021
1436.5	6.5628293687408081E-021
1437.5	6.4214976777707947E-021
1438.5	6.2861553274174254E-021
1439.5	6.1564294595408396E-021
1440.5	6.0319771173914009E-021
1441.5	5.9124823670929589E-021
1442.5	5.7976537390739679E-021
1443.5	5.6872219493893245E-021
1444.5	5.5809378664281813E-021
1445.5	5.4785706932142171E-021
1446.5	5.3799063395127366E-021
1447.5	5.2847459613773249E-021
1448.5	5.1929046486912922E-021
1449.5	5.1042102437637994E-021
1450.5	5.0185022761920734E-021
1451.5	4.9356310010533850E-021
1452.5	4.8554565290886761E-021
1453.5	4.7778480389215142E-021
1454.5	4.7026830625534150E-021
1455.5	4.6298468364159572E-021
1456.5	4.5592317111643482E-021
1457.5	4.4907366141850846E-021
1458.5	4.4242665594784693E-021
1459.5	4.3597322001785503E-021
1460.5	4.2970494195004866E-021
1461.5	4.2361389563682619E-021
1462.5	4.1769260623826558E-021
1463.5	4.1193401871479072E-021
1464.5	4.0633146892916424E-021
1465.5	4.0087865707919587E-021
1466.5	3.9556962324727822E-021
1467.5	3.9039872487475156E-021
1468.5	3.8536061598854426E-021
1469.5	3.8045022802479734E-021
1470.5	3.7566275210955209E-021
1471.5	3.7099362267027555E-021
1472.5	3.6643850226421586E-021
1473.5	3.6199326752049458E-021
1474.5	3.5765399610261075E-021
1475.5	3.5341695460677641E-021
1476.5	3.4927858731934388E-021
1477.5	3.4523550576363182E-021
1478.5	3.4128447897278141E-021
1479.5	3.3742242443097076E-021
1480.5	3.3364639963044774E-021
1481.5	3.2995359419646878E-021
1482.5	3.2634132253640510E-021
1483.5	3.2280701697305984E-021
1484.5	3.1934822132564938E-021
1485.5	3.1596258490499988E-021
1486.5	3.1264785689231127E-021
1487.5	3.0940188107338952E-021
1488.5	3.0622259090255312E-021
1489.5	3.0310800487252860E-021
1490.5	3.0005622216855439E-021
1491.5	2.9706541858665987E-021
1492.5	2.9413384269766939E-021
1493.5	2.9125981223993157E-021
1494.5	2.8844171072509767E-021
1495.5	2.8567798424247765E-021
1496.5	2.8296713844861393E-021
1497.5	2.8030773572971901E-021
1498.5	2.7769839252555411E-021
1499.5	2.7513777680417665E-021
1500.5	2.7262460567775953E-021
1501.5	2.7015764315040926E-021
1502.5	2.6773569798956002E-021
1503.5	2.6535762171313307E-021
1504.5	2.6302230668520352E-021
1505.5	2.6072868431343158E-021
1506.5	2.5847572334198845E-021
1507.5	2.5626242823414147E-021
1508.5	2.5408783763906814E-021
1509.5	2.5195102293783704E-021
1510.5	2.4985108686384131E-021
1511.5	2.4778716219328346E-021
1512.5	2.4575841050160719E-021
1513.5	2.4376402098204353E-021
1514.5	2.4180320932268905E-021
1515.5	2.3987521663877000E-021
1516.5	2.3797930845695998E-021
1517.5	2.3611477374882303E-021
1518.5	2.3428092401063904E-021
1519.5	2.3247709238704056E-021
1520.5	2.3070263283605582E-021
1521.5	2.2895691933329728E-021
1522.5	2.2723934511318017E-021
1523.5	2.2554932194518026E-021
1524.5	2.2388627944326636E-021
1525.5	2.2224966440675199E-021
1526.5	2.2063894019091901E-021
1527.5	2.1905358610586114E-021
1528.5	2.1749309684209218E-021
1529.5	2.1595698192154216E-021
1530.5	2.1444476517265302E-021
1531.5	2.1295598422835408E-021
1532.5	2.1149019004577013E-021
1533.5	2.1004694644658136E-021
1534.5	2.0862582967701419E-021
1535.5	2.0722642798650038E-021
1536.5	2.0584834122409581E-021
1537.5	2.0449118045180133E-021
1538.5	2.0315456757397387E-021
1539.5	2.0183813498206299E-021
1540.5	2.0054152521394734E-021
1541.5	1.9926439062718786E-021
1542.5	1.9800639308554755E-021
1543.5	1.9676720365816562E-021
1544.5	1.9554650233080620E-021
1545.5	1.9434397772862922E-021
1546.5	1.9315932684996514E-021
1547.5	1.9199225481059751E-021
1548.5	1.9084247459808689E-021
1549.5	1.8970970683569111E-021
1550.5	1.8859367955546101E-021
1551.5	1.8749412798011208E-021
1552.5	1.8641079431329266E-021
1553.5	1.8534342753788819E-021
1554.5	1.8429178322201971E-021
1555.5	1.8325562333241153E-021
1556.5	1.8223471605481886E-021
1557.5	1.8122883562122242E-021
1558.5	1.8023776214350983E-021
1559.5	1.7926128145337924E-021
1560.5	1.7829918494821254E-021
1561.5	1.7735126944267670E-021
1562.5	1.7641733702582598E-021
1563.5	1.7549719492348656E-021
1564.5	1.7459065536571559E-021
1565.5	1.7369753545913874E-021
1566.5	1.7281765706397658E-021
1567.5	1.7195084667558206E-021
1568.5	1.7109693531031680E-021
1569.5	1.7025575839560508E-021
1570.5	1.6942715566400871E-021
1571.5	1.6861097105117708E-021
1572.5	1.6780705259752873E-021
1573.5	1.6701525235353283E-021
1574.5	1.6623542628846000E-021
1575.5	1.6546743420248201E-021
1576.5	1.6471113964200243E-021
1577.5	1.6396640981810798E-021
1578.5	1.6323311552803444E-021
1579.5	1.6251113107954477E-021
1580.5	1.6180033421812510E-021
1581.5	1.6110060605690426E-021
1582.5	1.6041183100921088E-021
1583.5	1.5973389672368351E-021
1584.5	1.5906669402185404E-021
1585.5	1.5841011683812856E-021
1586.5	1.5776406216209324E-021
1587.5	1.5712842998307574E-021
1588.5	1.5650312323689689E-021
1589.5	1.5588804775474944E-021
1590.5	1.5528311221414476E-021
1591.5	1.5468822809187039E-021
1592.5	1.5410330961890444E-021
1593.5	1.5352827373723595E-021
1594.5	1.5296304005854169E-021
1595.5	1.5240753082467433E-021
1596.5	1.5186167086991665E-021
1597.5	1.5132538758496154E-021
1598.5	1.5079861088257765E-021
1599.5	1.5028127316492390E-021
1600.5	1.4977330929247712E-021
1601.5	1.4927465655454076E-021
1602.5	1.4878525464130248E-021
1603.5	1.4830504561741183E-021
1604.5	1.4783397389705038E-021
1605.5	1.4737198622046926E-021
1606.5	1.4691903163196918E-021
1607.5	1.4647506145930151E-021
1608.5	1.4604002929446967E-021
1609.5	1.4561389097591177E-021
1610.5	1.4519660457204703E-021
1611.5	1.4478813036617093E-021
1612.5	1.4438843084268356E-021
1613.5	1.4399747067463968E-021
1614.5	1.4361521671260825E-021
1615.5	1.4324163797483224E-021
1616.5	1.4287670563867975E-021
1617.5	1.4252039303338001E-021
1618.5	1.4217267563403830E-021
1619.5	1.4183353105692606E-021
1620.5	1.4150293905604267E-021
1621.5	1.4118088152094860E-021
1622.5	1.4086734247586883E-021
1623.5	1.4056230808006883E-021
1624.5	1.4026576662950557E-021
1625.5	1.3997770855975750E-021
1626.5	1.3969812645023945E-021
1627.5	1.3942701502970920E-021
1628.5	1.3916437118307467E-021
1629.5	1.3891019395951069E-021
1630.5	1.3866448458189727E-021
1631.5	1.3842724645759256E-021
1632.5	1.3819848519055355E-021
1633.5	1.3797820859482151E-021
1634.5	1.3776642670938904E-021
1635.5	1.3756315181446754E-021
1636.5	1.3736839844917582E-021
1637.5	1.3718218343067216E-021
1638.5	1.3700452587475341E-021
1639.5	1.3683544721794692E-021
1640.5	1.3667497124112237E-021
1641.5	1.3652312409465370E-021
1642.5	1.3637993432516045E-021
1643.5	1.3624543290386319E-021
1644.5	1.3611965325658729E-021
1645.5	1.3600263129545188E-021
1646.5	1.3589440545228356E-021
1647.5	1.3579501671379609E-021
1648.5	1.3570450865857934E-021
1649.5	1.3562292749594439E-021
1650.5	1.3555032210667155E-021
1651.5	1.3548674408571404E-021
1652.5	1.3543224778690950E-021
1653.5	1.3538689036975606E-021
1654.5	1.3535073184831219E-021
1655.5	1.3532383514228185E-021
1656.5	1.3530626613035060E-021
1657.5	1.3529809370584019E-021
1658.5	1.3529938983475377E-021
1659.5	1.3531022961628622E-021
1660.5	1.3533069134587889E-021
1661.5	1.3536085658089983E-021
1662.5	1.3540081020903747E-021
1663.5	1.3545064051949648E-021
1664.5	1.3551043927709150E-021
1665.5	1.3558030179933736E-021
1666.5	1.3566032703663991E-021
1667.5	1.3575061765569554E-021
1668.5	1.3585128012621403E-021
1669.5	1.3596242481108308E-021
1670.5	1.3608416606009948E-021
1671.5	1.3621662230739833E-021
1672.5	1.3635991617271577E-021
1673.5	1.3651417456662954E-021
1674.5	1.3667952879992698E-021
1675.5	1.3685611469725795E-021
1676.5	1.3704407271523672E-021
1677.5	1.3724354806516606E-021
1678.5	1.3745469084056352E-021
1679.5	1.3767765614967965E-021
1680.5	1.3791260425320692E-021
1681.5	1.3815970070738633E-021
1682.5	1.3841911651273098E-021
1683.5	1.3869102826859438E-021
1684.5	1.3897561833382379E-021
1685.5	1.3927307499374953E-021
1686.5	1.3958359263377488E-021
1687.5	1.3990737191984258E-021
1688.5	1.4024461998606885E-021
1689.5	1.4059555062985022E-021
1690.5	1.4096038451476224E-021
1691.5	1.4133934938158777E-021
1692.5	1.4173268026782670E-021
1693.5	1.4214061973605880E-021
1694.5	1.4256341811154956E-021
1695.5	1.4300133372950867E-021
1696.5	1.4345463319243149E-021
1697.5	1.4392359163797824E-021
1698.5	1.4440849301786493E-021
1699.5	1.4490963038827021E-021
1700.5	1.4542730621228354E-021
1701.5	1.4596183267495185E-021
1702.5	1.4651353201150866E-021
1703.5	1.4708273684940250E-021
1704.5	1.4766979056477287E-021
1705.5	1.4827504765405927E-021
1706.5	1.4889887412146284E-021
1707.5	1.4954164788302227E-021
1708.5	1.5020375918810615E-021
1709.5	1.5088561105916708E-021
1710.5	1.5158761975065244E-021
1711.5	1.5231021522801364E-021
1712.5	1.5305384166781073E-021
1713.5	1.5381895797996470E-021
1714.5	1.5460603835326935E-021
1715.5	1.5541557282533884E-021
1716.5	1.5624806787823340E-021
1717.5	1.5710404706108030E-021
1718.5	1.5798405164107989E-021
1719.5	1.5888864128437199E-021
1720.5	1.5981839476832188E-021
1721.5	1.6077391072688020E-021
1722.5	1.6175580843076719E-021
1723.5	1.6276472860434028E-021
1724.5	1.6380133428111355E-021
1725.5	1.6486631170001952E-021
1726.5	1.6596037124463110E-021
1727.5	1.6708424842769962E-021
1728.5	1.6823870492350969E-021
1729.5	1.6942452965071015E-021
1730.5	1.7064253990844642E-021
1731.5	1.7189358256880103E-021
1732.5	1.7317853532873905E-021
1733.5	1.7449830802496295E-021
1734.5	1.7585384401530121E-021
1735.5	1.7724612163049320E-021
1736.5	1.7867615570048421E-021
1737.5	1.8014499915962139E-021
1738.5	1.8165374473543092E-021
1739.5	1.8320352672597344E-021
1740.5	1.8479552287111367E-021
1741.5	1.8643095632340360E-021
1742.5	1.8811109772467150E-021
1743.5	1.8983726739483196E-021
1744.5	1.9161083763988545E-021
1745.5	1.9343323518657029E-021
1746.5	1.9530594375165493E-021
1747.5	1.9723050675443470E-021
1748.5	1.9920853018161043E-021
1749.5	2.0124168561439707E-021
1750.5	2.0333171342842938E-021
1751.5	2.0548042617781380E-021
1752.5	2.0768971217552121E-021
1753.5	2.0996153928322921E-021
1754.5	2.1229795892471807E-021
1755.5	2.1470111033799965E-021
1756.5	2.1717322508252720E-021
1757.5	2.1971663181910740E-021
1758.5	2.2233376138151138E-021
1759.5	2.2502715216028757E-021
1760.5	2.2779945582091245E-021
1761.5	2.3065344338019363E-021
1762.5	2.3359201166678604E-021
1763.5	2.3661819019379352E-021
1764.5	2.3973514847374594E-021
1765.5	2.4294620380876372E-021
1766.5	2.4625482959148711E-021
1767.5	2.4966466415536899E-021
1768.5	2.5317952021624136E-021
1769.5	2.5680339495069534E-021
1770.5	2.6054048076079694E-021
1771.5	2.6439517677903039E-021
1772.5	2.6837210117216951E-021
1773.5	2.7247610430806073E-021
1774.5	2.7671228285512038E-021
1775.5	2.8108599489076277E-021
1776.5	2.8560287610204912E-021
1777.5	2.9026885716965573E-021
1778.5	2.9509018243489469E-021
1779.5	3.0007342995906579E-021
1780.5	3.0522553309499822E-021
1781.5	3.1055380370235867E-021
1782.5	3.1606595715132152E-021
1783.5	3.2177013927364249E-021
1784.5	3.2767495543626252E-021
1785.5	3.3378950193046493E-021
1786.5	3.4012339988956969E-021
1787.5	3.4668683197041919E-021
1788.5	3.5349058205879958E-021
1789.5	3.6054607828679185E-021
1790.5	3.6786543968123872E-021
1791.5	3.7546152679750857E-021
1792.5	3.8334799673203382E-021
1793.5	3.9153936295131494E-021
1794.5	4.0005106042484816E-021
1795.5	4.0889951660560067E-021
1796.5	4.1810222886505842E-021
1797.5	4.2767784906162074E-021
1798.5	4.3764627600237038E-021
1799.5	4.4802875665047193E-021
1800.5	4.5884799703522850E-021
1801.5	4.7012828394112768E-021
1802.5	4.8189561858821239E-021
1803.5	4.9417786367147410E-021
1804.5	5.0700490530472547E-021
1805.5	5.2040883161817258E-021
1806.5	5.3442412999292429E-021
1807.5	5.4908790518493036E-021
1808.5	5.6444012090127532E-021
1809.5	5.8052386775036611E-021
1810.5	5.9738566090269985E-021
1811.5	6.1507577128051404E-021
1812.5	6.3364859465456282E-021
1813.5	6.5316306367879082E-021
1814.5	6.7368310865580456E-021
1815.5	6.9527817371839278E-021
1816.5	7.1802379615970872E-021
1817.5	7.4200225787718716E-021
1818.5	7.6730331934938298E-021
1819.5	7.9402504828517559E-021
1820.5	8.2227475712565751E-021
1821.5	8.5217006600727634E-021
1822.5	8.8384011069261272E-021
1823.5	9.1742691844411993E-021
1824.5	9.5308697898205545E-021
1825.5	9.9099304268737707E-021
1826.5	1.0313361842792895E-020
1827.5	1.0743281775608536E-020
1828.5	1.1202042357939469E-020
1829.5	1.1692261832280993E-020
1830.5	1.2216861367635700E-020
1831.5	1.2779107933123396E-020
1832.5	1.3382664389459387E-020
1833.5	1.4031648214363770E-020
1834.5	1.4730700596669611E-020
1835.5	1.5485068033870861E-020
1836.5	1.6300699072331000E-020
1837.5	1.7184359468991217E-020
1838.5	1.8143769868782942E-020
1839.5	1.9187771137250065E-020
1840.5	2.0326523835883247E-020
1841.5	2.1571750076732772E-020
1842.5	2.2937028276915310E-020
1843.5	2.4438154336290644E-020
1844.5	2.6093586736534066E-020
1845.5	2.7924998360214917E-020
1846.5	2.9957964949841663E-020
1847.5	3.2222829770119632E-020
1848.5	3.4755797201697630E-020
1849.5	3.7600326119429487E-020
1850.5	4.0808919078087596E-020
1851.5	4.4445438592668676E-020
1852.5	4.8588131651603745E-020
1853.5	5.3333614704979962E-020
1854.5	5.8802173671083291E-020
1855.5	6.5144881888614256E-020
1856.5	7.2553255675272188E-020
1857.5	8.1272485298679855E-020
1858.5	9.1619746858965617E-020
1859.5	1.0400978485774779E-019
1860.5	1.1899094023585710E-019
1861.5	1.3729616179190074E-019
1862.5	1.5991525606691875E-019
1863.5	1.8819627253177941E-019
1864.5	2.2398375794150179E-019
1865.5	2.6979412170223283E-019
1866.5	3.2899764734354389E-019
1867.5	4.0588099302840952E-019
1868.5	5.0520817431279913E-019
1869.5	6.3033398269045569E-019
1870.5	7.7815017232403400E-019
1871.5	9.2991778309827278E-019
1872.5	1.0446030958558863E-018
1873.5	1.0741858696991426E-018
1874.5	1.0037351672216319E-018
1875.5	8.6706835817098873E-019
1876.5	7.1326484251306173E-019
1877.5	5.7395268240655516E-019
1878.5	4.5995153927042719E-019
1879.5	3.7072322549932395E-019
1880.5	3.0192672361112312E-019
1881.5	2.4888538905657067E-019
1882.5	2.0769103681321081E-019
1883.5	1.7535566301504591E-019
1884.5	1.4967161676079637E-019
1885.5	1.2902482509342739E-019
1886.5	1.1223410331832526E-019
1887.5	9.8429315004023860E-020
1888.5	8.6963402532873681E-020
1889.5	7.7350045759335787E-020
1890.5	6.9219677137065143E-020
1891.5	6.2288359250428130E-020
1892.5	5.6335615195770403E-020
1893.5	5.1188498117770768E-020
1894.5	4.6710032530785019E-020
1895.5	4.2790742814810724E-020
1896.5	3.9342381376958697E-020
1897.5	3.6293239110281812E-020
1898.5	3.3584605142819008E-020
1899.5	3.1168069442274321E-020
1900.5	2.9003449397614040E-020
1901.5	2.7057182576057318E-020
1902.5	2.5301070837504806E-020
1903.5	2.3711291510696549E-020
1904.5	2.2267613203210494E-020
1905.5	2.0952769622810596E-020
1906.5	1.9751956309495167E-020
1907.5	1.8652423646792182E-020
1908.5	1.7643145796278604E-020
1909.5	1.6714549885254769E-020
1910.5	1.5858293302648470E-020
1911.5	1.5067079629089754E-020
1912.5	1.4334505764604504E-020
1913.5	1.3654934381949909E-020
1914.5	1.3023387042618955E-020
1915.5	1.2435454252438405E-020
1916.5	1.1887219468619608E-020
1917.5	1.1375194647989979E-020
1918.5	1.0896265382933480E-020
1919.5	1.0447644034517648E-020
1920.5	1.0026829562087789E-020
1921.5	9.6315729811023695E-021
1922.5	9.2598475683510056E-021
1923.5	8.9098230853573562E-021
1924.5	8.5798434140463651E-021
1925.5	8.2684070993672655E-021
1926.5	7.9741503759989999E-021
1927.5	7.6958323240616619E-021
1928.5	7.4323218547184049E-021
1929.5	7.1825862729052965E-021
1930.5	6.9456812029516701E-021
1931.5	6.7207416949770819E-021
1932.5	6.5069743568217193E-021
1933.5	6.3036503788124262E-021
1934.5	6.1100993376388165E-021
1935.5	5.9257036816251520E-021
1936.5	5.7498938132332836E-021
1937.5	5.5821436961293362E-021
1938.5	5.4219669239281641E-021
1939.5	5.2689131960719812E-021
1940.5	5.1225651534320869E-021
1941.5	4.9825355323353153E-021
1942.5	4.8484646009674783E-021
1943.5	4.7200178466263909E-021
1944.5	4.5968838861971538E-021
1945.5	4.4787725755943053E-021
1946.5	4.3654132968369672E-021
1947.5	4.2565534039591633E-021
1948.5	4.1519568111634432E-021
1949.5	4.0514027085483305E-021
1950.5	3.9546843924183770E-021
1951.5	3.8616081986535330E-021
1952.5	3.7719925289006369E-021
1953.5	3.6856669604785449E-021
1954.5	3.6024714318807452E-021
1955.5	3.5222554966329578E-021
1956.5	3.4448776390338626E-021
1957.5	3.3702046459876613E-021
1958.5	3.2981110297392787E-021
1959.5	3.2284784968564336E-021
1960.5	3.1611954592759721E-021
1961.5	3.0961565836523482E-021
1962.5	3.0332623756200822E-021
1963.5	2.9724187959153210E-021
1964.5	2.9135369055987149E-021
1965.5	2.8565325378874211E-021
1966.5	2.8013259943412893E-021
1967.5	2.7478417633609454E-021
1968.5	2.6960082591459438E-021
1969.5	2.6457575794321996E-021
1970.5	2.5970252804815442E-021
1971.5	2.5497501679344627E-021
1972.5	2.5038741022615123E-021
1973.5	2.4593418176611482E-021
1974.5	2.4161007533529112E-021
1975.5	2.3741008963064061E-021
1976.5	2.3332946345292276E-021
1977.5	2.2936366201118347E-021
1978.5	2.2550836412952422E-021
1979.5	2.2175945028889245E-021
1980.5	2.1811299144221379E-021
1981.5	2.1456523854626929E-021
1982.5	2.1111261275832808E-021
1983.5	2.0775169624975556E-021
1984.5	2.0447922359263537E-021
1985.5	2.0129207367894449E-021
1986.5	1.9818726213499515E-021
1987.5	1.9516193419677514E-021
1988.5	1.9221335801447033E-021
1989.5	1.8933891835689251E-021
1990.5	1.8653611068875614E-021
1991.5	1.8380253559579354E-021
1992.5	1.8113589353456640E-021
1993.5	1.7853397988554916E-021
1994.5	1.7599468028963672E-021
1995.5	1.7351596624967609E-021
1996.5	1.7109589097995767E-021
1997.5	1.6873258548782278E-021
1998.5	1.6642425487267725E-021
1999.5	1.6416917482873907E-021
[truncated: 1,000 more rows]
