# Supplementary material for: Modeling Radiative Efficiency across Fluorinated Molecules: Bridging Chemistry and Climate Policy for Global Warming Potential Estimations
Source: Environ Sci Technol. 2026 Feb 16;60(8):6188–202. doi: 10.1021/acs.est.5c16501 (PMC12961741; doi:10.1021/acs.est.5c16501)
Supplement: Supplementary file 1 [file es5c16501_si_001.zip › Supporting.Information/CFM2025.Table1/HFAldehydes/Trifluoroacetaldehyde/rotamer_1.xyz]

7
E[M08-HX/pcseg-2]=-451.5715720826 Hartree, Gibbs corrections=11.409 kJ/mol,  S=1.42E-16 cm/molecule 
 F             -1.2900563738  -0.9389719053  -0.3849244851
 F             -0.7464783978   0.4180538999   1.2120033692
 F             -0.5118657071   1.0277890140  -0.8529459255
 O              1.8960904082  -0.1382404599  -0.6290657503
 C             -0.4158867663   0.0072070023  -0.0189763178
 C              1.0052555108  -0.5941561392   0.0070518709
 H              1.1022413261  -1.4797813917   0.6663571787
