# Supplementary material for: Modeling Radiative Efficiency across Fluorinated Molecules: Bridging Chemistry and Climate Policy for Global Warming Potential Estimations
Source: Environ Sci Technol. 2026 Feb 16;60(8):6188–202. doi: 10.1021/acs.est.5c16501 (PMC12961741; doi:10.1021/acs.est.5c16501)
Supplement: Supplementary file 1 [file es5c16501_si_001.zip › Supporting.Information/CFM2025.Table1/HFAldehydes/Trifluoroacetaldehyde/wspectra.dat]

     0.5    5.327279802E-22
     1.5    5.408901354E-22
     2.5    5.493062863E-22
     3.5    5.579875293E-22
     4.5    5.669455772E-22
     5.5    5.761928010E-22
     6.5    5.857422749E-22
     7.5    5.956078246E-22
     8.5    6.058040800E-22
     9.5    6.163465318E-22
    10.5    6.272515934E-22
    11.5    6.385366671E-22
    12.5    6.502202172E-22
    13.5    6.623218482E-22
    14.5    6.748623906E-22
    15.5    6.878639942E-22
    16.5    7.013502292E-22
    17.5    7.153461977E-22
    18.5    7.298786537E-22
    19.5    7.449761364E-22
    20.5    7.606691143E-22
    21.5    7.769901438E-22
    22.5    7.939740438E-22
    23.5    8.116580863E-22
    24.5    8.300822071E-22
    25.5    8.492892370E-22
    26.5    8.693251577E-22
    27.5    8.902393834E-22
    28.5    9.120850731E-22
    29.5    9.349194757E-22
    30.5    9.588043132E-22
    31.5    9.838062065E-22
    32.5    1.009997149E-21
    33.5    1.037455033E-21
    34.5    1.066264242E-21
    35.5    1.096516304E-21
    36.5    1.128310636E-21
    37.5    1.161755368E-21
    38.5    1.196968272E-21
    39.5    1.234077819E-21
    40.5    1.273224354E-21
    41.5    1.314561443E-21
    42.5    1.358257388E-21
    43.5    1.404496956E-21
    44.5    1.453483344E-21
    45.5    1.505440423E-21
    46.5    1.560615308E-21
    47.5    1.619281307E-21
    48.5    1.681741313E-21
    49.5    1.748331723E-21
    50.5    1.819426960E-21
    51.5    1.895444743E-21
    52.5    1.976852201E-21
    53.5    2.064173035E-21
    54.5    2.157995903E-21
    55.5    2.258984283E-21
    56.5    2.367888132E-21
    57.5    2.485557695E-21
    58.5    2.612959950E-21
    59.5    2.751198259E-21
    60.5    2.901535976E-21
    61.5    3.065424914E-21
    62.5    3.244539870E-21
    63.5    3.440820684E-21
    64.5    3.656523782E-21
    65.5    3.894285679E-21
    66.5    4.157201709E-21
    67.5    4.448924225E-21
    68.5    4.773785929E-21
    69.5    5.136955825E-21
    70.5    5.544637898E-21
    71.5    6.004326191E-21
    72.5    6.525134976E-21
    73.5    7.118229810E-21
    74.5    7.797395370E-21
    75.5    8.579790542E-21
    76.5    9.486962322E-21
    77.5    1.054622090E-20
    78.5    1.179252362E-20
    79.5    1.327108182E-20
    80.5    1.504100226E-20
    81.5    1.718041453E-20
    82.5    1.979373045E-20
    83.5    2.302192656E-20
    84.5    2.705697756E-20
    85.5    3.216155499E-20
    86.5    3.869406595E-20
    87.5    4.713480989E-20
    88.5    5.809559540E-20
    89.5    7.225913217E-20
    90.5    9.011469502E-20
    91.5    1.112452655E-19
    92.5    1.330223624E-19
    93.5    1.496227229E-19
    94.5    1.541369215E-19
    95.5    1.442902890E-19
    96.5    1.248249516E-19
    97.5    1.027867778E-19
    98.5    8.276976433E-20
    99.5    6.636888299E-20
   100.5    5.352576695E-20
   101.5    4.362274845E-20
   102.5    3.598864210E-20
   103.5    3.006106024E-20
   104.5    2.540958812E-20
   105.5    2.171610063E-20
   106.5    1.874799236E-20
   107.5    1.633505602E-20
   108.5    1.435192602E-20
   109.5    1.270539524E-20
   110.5    1.132542511E-20
   111.5    1.015880281E-20
   112.5    9.164653672E-21
   113.5    8.311245048E-21
   114.5    7.573689997E-21
   115.5    6.932281513E-21
   116.5    6.371271876E-21
   117.5    5.877969119E-21
   118.5    5.442061583E-21
   119.5    5.055108080E-21
   120.5    4.710149523E-21
   121.5    4.401410430E-21
   122.5    4.124067585E-21
   123.5    3.874069295E-21
   124.5    3.647993106E-21
   125.5    3.442932975E-21
   126.5    3.256409193E-21
   127.5    3.086295994E-21
   128.5    2.930763022E-21
   129.5    2.788227725E-21
   130.5    2.657316414E-21
   131.5    2.536832245E-21
   132.5    2.425728760E-21
   133.5    2.323087915E-21
   134.5    2.228101743E-21
   135.5    2.140057004E-21
   136.5    2.058322254E-21
   137.5    1.982336934E-21
   138.5    1.911602106E-21
   139.5    1.845672580E-21
   140.5    1.784150182E-21
   141.5    1.726677986E-21
   142.5    1.672935361E-21
   143.5    1.622633692E-21
   144.5    1.575512685E-21
   145.5    1.531337163E-21
   146.5    1.489894274E-21
   147.5    1.450991063E-21
   148.5    1.414452349E-21
   149.5    1.380118860E-21
   150.5    1.347845604E-21
   151.5    1.317500428E-21
   152.5    1.288962755E-21
   153.5    1.262122460E-21
   154.5    1.236878885E-21
   155.5    1.213139961E-21
   156.5    1.190821426E-21
   157.5    1.169846139E-21
   158.5    1.150143462E-21
   159.5    1.131648712E-21
   160.5    1.114302676E-21
   161.5    1.098051174E-21
   162.5    1.082844672E-21
   163.5    1.068637939E-21
   164.5    1.055389740E-21
   165.5    1.043062560E-21
   166.5    1.031622366E-21
   167.5    1.021038391E-21
   168.5    1.011282945E-21
   169.5    1.002331253E-21
   170.5    9.941613108E-22
   171.5    9.867537597E-22
   172.5    9.800917859E-22
   173.5    9.741610330E-22
   174.5    9.689495331E-22
   175.5    9.644476545E-22
   176.5    9.606480652E-22
   177.5    9.575457125E-22
   178.5    9.551378180E-22
   179.5    9.534238890E-22
   180.5    9.524057458E-22
   181.5    9.520875662E-22
   182.5    9.524759472E-22
   183.5    9.535799860E-22
   184.5    9.554113798E-22
   185.5    9.579845479E-22
   186.5    9.613167770E-22
   187.5    9.654283913E-22
   188.5    9.703429515E-22
   189.5    9.760874844E-22
   190.5    9.826927477E-22
   191.5    9.901935335E-22
   192.5    9.986290167E-22
   193.5    1.008043152E-21
   194.5    1.018485129E-21
   195.5    1.030009891E-21
   196.5    1.042678731E-21
   197.5    1.056559968E-21
   198.5    1.071729728E-21
   199.5    1.088272834E-21
   200.5    1.106283834E-21
   201.5    1.125868181E-21
   202.5    1.147143594E-21
   203.5    1.170241635E-21
   204.5    1.195309533E-21
   205.5    1.222512308E-21
   206.5    1.252035246E-21
   207.5    1.284086792E-21
   208.5    1.318901947E-21
   209.5    1.356746265E-21
   210.5    1.397920579E-21
   211.5    1.442766603E-21
   212.5    1.491673601E-21
   213.5    1.545086373E-21
   214.5    1.603514840E-21
   215.5    1.667545605E-21
   216.5    1.737855990E-21
   217.5    1.815231132E-21
   218.5    1.900584941E-21
   219.5    1.994985935E-21
   220.5    2.099689268E-21
   221.5    2.216176702E-21
   222.5    2.346206815E-21
   223.5    2.491878513E-21
   224.5    2.655711969E-21
   225.5    2.840752567E-21
   226.5    3.050705503E-21
   227.5    3.290111569E-21
   228.5    3.564578810E-21
   229.5    3.881090688E-21
   230.5    4.248420052E-21
   231.5    4.677690801E-21
   232.5    5.183147710E-21
   233.5    5.783222118E-21
   234.5    6.502021024E-21
   235.5    7.371424516E-21
   236.5    8.434055711E-21
   237.5    9.747486862E-21
   238.5    1.139013941E-20
   239.5    1.346932162E-20
   240.5    1.613139800E-20
   241.5    1.957226180E-20
   242.5    2.404062175E-20
   243.5    2.981153383E-20
   244.5    3.707455825E-20
   245.5    4.563649145E-20
   246.5    5.438804721E-20
   247.5    6.093304591E-20
   248.5    6.251296455E-20
   249.5    5.833009526E-20
   250.5    5.038551798E-20
   251.5    4.150647248E-20
   252.5    3.349014463E-20
   253.5    2.694053945E-20
   254.5    2.181789838E-20
   255.5    1.786954765E-20
   256.5    1.482594152E-20
   257.5    1.246251533E-20
   258.5    1.060778449E-20
   259.5    9.135107835E-21
   260.5    7.951906126E-21
   261.5    6.990427763E-21
   262.5    6.200758710E-21
   263.5    5.545778963E-21
   264.5    4.997589207E-21
   265.5    4.534989729E-21
   266.5    4.141696462E-21
   267.5    3.805070093E-21
   268.5    3.515202784E-21
   269.5    3.264255517E-21
   270.5    3.045972491E-21
   271.5    2.855321719E-21
   272.5    2.688226465E-21
   273.5    2.541362717E-21
   274.5    2.412005147E-21
   275.5    2.297909030E-21
   276.5    2.197219115E-21
   277.5    2.108398883E-21
   278.5    2.030175415E-21
   279.5    1.961496354E-21
   280.5    1.901496342E-21
   281.5    1.849471035E-21
   282.5    1.804857279E-21
   283.5    1.767218433E-21
   284.5    1.736234163E-21
   285.5    1.711694235E-21
   286.5    1.693496155E-21
   287.5    1.681646636E-21
   288.5    1.676267189E-21
   289.5    1.677604355E-21
   290.5    1.686045447E-21
   291.5    1.702141102E-21
   292.5    1.726636512E-21
   293.5    1.760514013E-21
   294.5    1.805050818E-21
   295.5    1.861897305E-21
   296.5    1.933183591E-21
   297.5    2.021665510E-21
   298.5    2.130926114E-21
   299.5    2.265656103E-21
   300.5    2.432047278E-21
   301.5    2.638348299E-21
   302.5    2.895652711E-21
   303.5    3.219013933E-21
   304.5    3.629001416E-21
   305.5    4.153791984E-21
   306.5    4.831724683E-21
   307.5    5.713639156E-21
   308.5    6.862510510E-21
   309.5    8.343280139E-21
   310.5    1.018646306E-20
   311.5    1.230011761E-20
   312.5    1.433396173E-20
   313.5    1.564344640E-20
   314.5    1.563190059E-20
   315.5    1.430183585E-20
   316.5    1.225225910E-20
   317.5    1.012628203E-20
   318.5    8.271967397E-21
   319.5    6.779925081E-21
   320.5    5.619126665E-21
   321.5    4.724511965E-21
   322.5    4.033118249E-21
   323.5    3.494139209E-21
   324.5    3.069254516E-21
   325.5    2.730284149E-21
   326.5    2.456634966E-21
   327.5    2.233212504E-21
   328.5    2.048867537E-21
   329.5    1.895282910E-21
   330.5    1.766186519E-21
   331.5    1.656795862E-21
   332.5    1.563424361E-21
   333.5    1.483200265E-21
   334.5    1.413864090E-21
   335.5    1.353621224E-21
   336.5    1.301033575E-21
   337.5    1.254939121E-21
   338.5    1.214391579E-21
   339.5    1.178614748E-21
   340.5    1.146967614E-21
   341.5    1.118917480E-21
   342.5    1.094019073E-21
   343.5    1.071898198E-21
   344.5    1.052238832E-21
   345.5    1.034772878E-21
   346.5    1.019271973E-21
   347.5    1.005540886E-21
   348.5    9.934121904E-22
   349.5    9.827419153E-22
   350.5    9.734059963E-22
   351.5    9.652973571E-22
   352.5    9.583235019E-22
   353.5    9.524045221E-22
   354.5    9.474714399E-22
   355.5    9.434648294E-22
   356.5    9.403336657E-22
   357.5    9.380343639E-22
   358.5    9.365299776E-22
   359.5    9.357895297E-22
   360.5    9.357874579E-22
   361.5    9.365031565E-22
   362.5    9.379206025E-22
   363.5    9.400280549E-22
   364.5    9.428178192E-22
   365.5    9.462860698E-22
   366.5    9.504327259E-22
   367.5    9.552613772E-22
   368.5    9.607792559E-22
   369.5    9.669972547E-22
   370.5    9.739299892E-22
   371.5    9.815959065E-22
   372.5    9.900174395E-22
   373.5    9.992212114E-22
   374.5    1.009238293E-21
   375.5    1.020104516E-21
   376.5    1.031860850E-21
   377.5    1.044553855E-21
   378.5    1.058236202E-21
   379.5    1.072967295E-21
   380.5    1.088813995E-21
   381.5    1.105851460E-21
   382.5    1.124164125E-21
   383.5    1.143846849E-21
   384.5    1.165006251E-21
   385.5    1.187762270E-21
   386.5    1.212249997E-21
   387.5    1.238621823E-21
   388.5    1.267049966E-21
   389.5    1.297729467E-21
   390.5    1.330881729E-21
   391.5    1.366758732E-21
   392.5    1.405648073E-21
   393.5    1.447879003E-21
   394.5    1.493829702E-21
   395.5    1.543936090E-21
   396.5    1.598702539E-21
   397.5    1.658714975E-21
   398.5    1.724656992E-21
   399.5    1.797329774E-21
   400.5    1.877676896E-21
   401.5    1.966815384E-21
   402.5    2.066074890E-21
   403.5    2.177047453E-21
   404.5    2.301651194E-21
   405.5    2.442212501E-21
   406.5    2.601572962E-21
   407.5    2.783229739E-21
   408.5    2.991521553E-21
   409.5    3.231877463E-21
   410.5    3.511152968E-21
   411.5    3.838088687E-21
   412.5    4.223942648E-21
   413.5    4.683370378E-21
   414.5    5.235660605E-21
   415.5    5.906481827E-21
   416.5    6.730357794E-21
   417.5    7.754159908E-21
   418.5    9.041941304E-21
   419.5    1.068130247E-20
   420.5    1.279075901E-20
   421.5    1.552515090E-20
   422.5    1.906923216E-20
   423.5    2.359290668E-20
   424.5    2.911182726E-20
   425.5    3.518604219E-20
   426.5    4.054983336E-20
   427.5    4.326377981E-20
   428.5    4.202508301E-20
   429.5    3.746276679E-20
   430.5    3.147905582E-20
   431.5    2.567537995E-20
   432.5    2.077391419E-20
   433.5    1.688882286E-20
   434.5    1.388527675E-20
   435.5    1.157539649E-20
   436.5    9.790871540E-21
   437.5    8.399590425E-21
   438.5    7.302979691E-21
   439.5    6.428803515E-21
   440.5    5.724274626E-21
   441.5    5.150635425E-21
   442.5    4.679187795E-21
   443.5    4.288464817E-21
   444.5    3.962234078E-21
   445.5    3.688087387E-21
   446.5    3.456439298E-21
   447.5    3.259810159E-21
   448.5    3.092308063E-21
   449.5    2.949250765E-21
   450.5    2.826886978E-21
   451.5    2.722188884E-21
   452.5    2.632696169E-21
   453.5    2.556397719E-21
   454.5    2.491641093E-21
   455.5    2.437062681E-21
   456.5    2.391533421E-21
   457.5    2.354116300E-21
   458.5    2.324032887E-21
   459.5    2.300636816E-21
   460.5    2.283392695E-21
   461.5    2.271859260E-21
   462.5    2.265675902E-21
   463.5    2.264551873E-21
   464.5    2.268257674E-21
   465.5    2.276618208E-21
   466.5    2.289507398E-21
   467.5    2.306844035E-21
   468.5    2.328588662E-21
   469.5    2.354741386E-21
   470.5    2.385340480E-21
   471.5    2.420461738E-21
   472.5    2.460218523E-21
   473.5    2.504762483E-21
   474.5    2.554284951E-21
   475.5    2.609019031E-21
   476.5    2.669242423E-21
   477.5    2.735281053E-21
   478.5    2.807513577E-21
   479.5    2.886376899E-21
   480.5    2.972372835E-21
   481.5    3.066076111E-21
   482.5    3.168143941E-21
   483.5    3.279327450E-21
   484.5    3.400485341E-21
   485.5    3.532600229E-21
   486.5    3.676798216E-21
   487.5    3.834372435E-21
   488.5    4.006811435E-21
   489.5    4.195833557E-21
   490.5    4.403428748E-21
   491.5    4.631909657E-21
   492.5    4.883974405E-21
   493.5    5.162784127E-21
   494.5    5.472059329E-21
   495.5    5.816200381E-21
   496.5    6.200439212E-21
   497.5    6.631031624E-21
   498.5    7.115502962E-21
   499.5    7.662964398E-21
   500.5    8.284523558E-21
   501.5    8.993822299E-21
   502.5    9.807747491E-21
   503.5    1.074737948E-20
   504.5    1.183927029E-20
   505.5    1.311718358E-20
   506.5    1.462448733E-20
   507.5    1.641747649E-20
   508.5    1.857002817E-20
   509.5    2.118017036E-20
   510.5    2.437938312E-20
   511.5    2.834572642E-20
   512.5    3.332206857E-20
   513.5    3.964030931E-20
   514.5    4.775015026E-20
   515.5    5.824279076E-20
   516.5    7.183630410E-20
   517.5    8.923112941E-20
   518.5    1.106347841E-19
   519.5    1.346883238E-19
   520.5    1.570215753E-19
   521.5    1.704530536E-19
   522.5    1.695293376E-19
   523.5    1.558435497E-19
   524.5    1.362243245E-19
   525.5    1.164812400E-19
   526.5    9.875553383E-20
   527.5    8.299046721E-20
   528.5    6.899834126E-20
   529.5    5.698874202E-20
   530.5    4.710601174E-20
   531.5    3.920076957E-20
   532.5    3.294878286E-20
   533.5    2.800196278E-20
   534.5    2.406055903E-20
   535.5    2.088904303E-20
   536.5    1.830921271E-20
   537.5    1.618789843E-20
   538.5    1.442557103E-20
   539.5    1.294737644E-20
   540.5    1.169650085E-20
   541.5    1.062937514E-20
   542.5    9.712230784E-21
   543.5    8.918620872E-21
   544.5    8.227624326E-21
   545.5    7.622533622E-21
   546.5    7.089886609E-21
   547.5    6.618745038E-21
   548.5    6.200151607E-21
   549.5    5.826717374E-21
   550.5    5.492305342E-21
   551.5    5.191785622E-21
   552.5    4.920844396E-21
   553.5    4.675833657E-21
   554.5    4.453652135E-21
   555.5    4.251650253E-21
   556.5    4.067553755E-21
   557.5    3.899401943E-21
   558.5    3.745497421E-21
   559.5    3.604364979E-21
   560.5    3.474717755E-21
   561.5    3.355429256E-21
   562.5    3.245510105E-21
   563.5    3.144088624E-21
   564.5    3.050394546E-21
   565.5    2.963745308E-21
   566.5    2.883534450E-21
   567.5    2.809221766E-21
   568.5    2.740324926E-21
   569.5    2.676412297E-21
   570.5    2.617096795E-21
   571.5    2.562030591E-21
   572.5    2.510900541E-21
   573.5    2.463424231E-21
   574.5    2.419346540E-21
   575.5    2.378436654E-21
   576.5    2.340485455E-21
   577.5    2.305303240E-21
   578.5    2.272717720E-21
   579.5    2.242572261E-21
   580.5    2.214724338E-21
   581.5    2.189044166E-21
   582.5    2.165413497E-21
   583.5    2.143724550E-21
   584.5    2.123879060E-21
   585.5    2.105787441E-21
   586.5    2.089368038E-21
   587.5    2.074546459E-21
   588.5    2.061254982E-21
   589.5    2.049432028E-21
   590.5    2.039021690E-21
   591.5    2.029973310E-21
   592.5    2.022241105E-21
   593.5    2.015783835E-21
   594.5    2.010564502E-21
   595.5    2.006550087E-21
   596.5    2.003711315E-21
   597.5    2.002022449E-21
   598.5    2.001461104E-21
   599.5    2.002008088E-21
   600.5    2.003647263E-21
   601.5    2.006365425E-21
   602.5    2.010152201E-21
   603.5    2.014999964E-21
   604.5    2.020903763E-21
   605.5    2.027861271E-21
   606.5    2.035872740E-21
   607.5    2.044940978E-21
   608.5    2.055071340E-21
   609.5    2.066271719E-21
   610.5    2.078552571E-21
   611.5    2.091926934E-21
   612.5    2.106410471E-21
   613.5    2.122021524E-21
   614.5    2.138781183E-21
   615.5    2.156713365E-21
   616.5    2.175844914E-21
   617.5    2.196205708E-21
   618.5    2.217828797E-21
   619.5    2.240750541E-21
   620.5    2.265010780E-21
   621.5    2.290653019E-21
   622.5    2.317724633E-21
   623.5    2.346277101E-21
   624.5    2.376366259E-21
   625.5    2.408052587E-21
   626.5    2.441401522E-21
   627.5    2.476483806E-21
   628.5    2.513375873E-21
   629.5    2.552160272E-21
   630.5    2.592926143E-21
   631.5    2.635769731E-21
   632.5    2.680794970E-21
   633.5    2.728114114E-21
   634.5    2.777848450E-21
   635.5    2.830129082E-21
   636.5    2.885097798E-21
   637.5    2.942908044E-21
   638.5    3.003725997E-21
   639.5    3.067731768E-21
   640.5    3.135120744E-21
   641.5    3.206105079E-21
   642.5    3.280915378E-21
   643.5    3.359802570E-21
   644.5    3.443040023E-21
   645.5    3.530925916E-21
   646.5    3.623785913E-21
   647.5    3.721976192E-21
   648.5    3.825886861E-21
   649.5    3.935945841E-21
   650.5    4.052623273E-21
   651.5    4.176436545E-21
   652.5    4.307956026E-21
   653.5    4.447811637E-21
   654.5    4.596700389E-21
   655.5    4.755395057E-21
   656.5    4.924754189E-21
   657.5    5.105733700E-21
   658.5    5.299400316E-21
   659.5    5.506947246E-21
   660.5    5.729712478E-21
   661.5    5.969200238E-21
   662.5    6.227106236E-21
   663.5    6.505347483E-21
   664.5    6.806097629E-21
   665.5    7.131829049E-21
   666.5    7.485363138E-21
   667.5    7.869930719E-21
   668.5    8.289244921E-21
   669.5    8.747589538E-21
   670.5    9.249926705E-21
   671.5    9.802028852E-21
   672.5    1.041064129E-20
   673.5    1.108368379E-20
   674.5    1.183050207E-20
   675.5    1.266218361E-20
   676.5    1.359195708E-20
   677.5    1.463570127E-20
   678.5    1.581259850E-20
   679.5    1.714598055E-20
   680.5    1.866443309E-20
   681.5    2.040325089E-20
   682.5    2.240637301E-20
   683.5    2.472898168E-20
   684.5    2.744102751E-20
   685.5    3.063205973E-20
   686.5    3.441791099E-20
   687.5    3.895003582E-20
   688.5    4.442866148E-20
   689.5    5.112140770E-20
   690.5    5.938965909E-20
   691.5    6.972557617E-20
   692.5    8.280257860E-20
   693.5    9.953942134E-20
   694.5    1.211668341E-19
   695.5    1.492509108E-19
   696.5    1.855343525E-19
   697.5    2.312511425E-19
   698.5    2.852868818E-19
   699.5    3.408319843E-19
   700.5    3.829212752E-19
   701.5    3.939663125E-19
   702.5    3.683983885E-19
   703.5    3.185061531E-19
   704.5    2.622532285E-19
   705.5    2.112578037E-19
   706.5    1.695127017E-19
   707.5    1.368357790E-19
   708.5    1.116425476E-19
   709.5    9.222149508E-20
   710.5    7.714117533E-20
   711.5    6.530683147E-20
   712.5    5.590952439E-20
   713.5    4.835780635E-20
   714.5    4.221886643E-20
   715.5    3.717388568E-20
   716.5    3.298579734E-20
   717.5    2.947643829E-20
   718.5    2.651042821E-20
   719.5    2.398376324E-20
   720.5    2.181569129E-20
   721.5    1.994287420E-20
   722.5    1.831515213E-20
   723.5    1.689243956E-20
   724.5    1.564242727E-20
   725.5    1.453886422E-20
   726.5    1.356026066E-20
   727.5    1.268889993E-20
   728.5    1.191007896E-20
   729.5    1.121151961E-20
   730.5    1.058290864E-20
   731.5    1.001553557E-20
   732.5    9.502005537E-21
   733.5    9.036009936E-21
   734.5    8.612142191E-21
   735.5    8.225748722E-21
   736.5    7.872807756E-21
   737.5    7.549830194E-21
   738.5    7.253778106E-21
   739.5    6.981997373E-21
   740.5    6.732161765E-21
   741.5    6.502226287E-21
   742.5    6.290388103E-21
   743.5    6.095053659E-21
   744.5    5.914810931E-21
   745.5    5.748405891E-21
   746.5    5.594722495E-21
   747.5    5.452765606E-21
   748.5    5.321646370E-21
   749.5    5.200569664E-21
   750.5    5.088823284E-21
   751.5    4.985768620E-21
   752.5    4.890832580E-21
   753.5    4.803500590E-21
   754.5    4.723310520E-21
   755.5    4.649847391E-21
   756.5    4.582738770E-21
   757.5    4.521650756E-21
   758.5    4.466284473E-21
   759.5    4.416373022E-21
   760.5    4.371678815E-21
   761.5    4.331991265E-21
   762.5    4.297124775E-21
   763.5    4.266917009E-21
   764.5    4.241227395E-21
   765.5    4.219935864E-21
   766.5    4.202941781E-21
   767.5    4.190163062E-21
   768.5    4.181535466E-21
   769.5    4.177012044E-21
   770.5    4.176562747E-21
   771.5    4.180174172E-21
   772.5    4.187849461E-21
   773.5    4.199608338E-21
   774.5    4.215487287E-21
   775.5    4.235539878E-21
   776.5    4.259837248E-21
   777.5    4.288468727E-21
   778.5    4.321542650E-21
   779.5    4.359187327E-21
   780.5    4.401552230E-21
   781.5    4.448809377E-21
   782.5    4.501154959E-21
   783.5    4.558811233E-21
   784.5    4.622028701E-21
   785.5    4.691088628E-21
   786.5    4.766305933E-21
   787.5    4.848032512E-21
   788.5    4.936661051E-21
   789.5    5.032629398E-21
   790.5    5.136425598E-21
   791.5    5.248593670E-21
   792.5    5.369740269E-21
   793.5    5.500542373E-21
   794.5    5.641756167E-21
   795.5    5.794227335E-21
   796.5    5.958903023E-21
   797.5    6.136845772E-21
   798.5    6.329249789E-21
   799.5    6.537460020E-21
   800.5    6.762994578E-21
   801.5    7.007571200E-21
   802.5    7.273138579E-21
   803.5    7.561913617E-21
   804.5    7.876425897E-21
   805.5    8.219570993E-21
   806.5    8.594674687E-21
   807.5    9.005570670E-21
   808.5    9.456695050E-21
   809.5    9.953201898E-21
   810.5    1.050110532E-20
   811.5    1.110745513E-20
   812.5    1.178055550E-20
   813.5    1.253023876E-20
   814.5    1.336821066E-20
   815.5    1.430848899E-20
   816.5    1.536796488E-20
   817.5    1.656712700E-20
   818.5    1.793100376E-20
   819.5    1.949039996E-20
   820.5    2.128353516E-20
   821.5    2.335823487E-20
   822.5    2.577489058E-20
   823.5    2.861049874E-20
   824.5    3.196422785E-20
   825.5    3.596516644E-20
   826.5    4.078320065E-20
   827.5    4.664438789E-20
   828.5    5.385274654E-20
   829.5    6.282100087E-20
   830.5    7.411315381E-20
   831.5    8.850060200E-20
   832.5    1.070272578E-19
   833.5    1.310579522E-19
   834.5    1.622241370E-19
   835.5    2.020349447E-19
   836.5    2.506596361E-19
   837.5    3.042824156E-19
   838.5    3.518158846E-19
   839.5    3.761362191E-19
   840.5    3.655553804E-19
   841.5    3.254121794E-19
   842.5    2.724764424E-19
   843.5    2.209980311E-19
   844.5    1.774538408E-19
   845.5    1.428993825E-19
   846.5    1.161565842E-19
   847.5    9.556450383E-20
   848.5    7.963110189E-20
   849.5    6.718401401E-20
   850.5    5.734810491E-20
   851.5    4.948193817E-20
   852.5    4.311672750E-20
   853.5    3.790824836E-20
   854.5    3.360158558E-20
   855.5    3.000601469E-20
   856.5    2.697726763E-20
   857.5    2.440500708E-20
   858.5    2.220393189E-20
   859.5    2.030740995E-20
   860.5    1.866287738E-20
   861.5    1.722848071E-20
   862.5    1.597060137E-20
   863.5    1.486201234E-20
   864.5    1.388049200E-20
   865.5    1.300777204E-20
   866.5    1.222873169E-20
   867.5    1.153077528E-20
   868.5    1.090334740E-20
   869.5    1.033755252E-20
   870.5    9.825854032E-21
   871.5    9.361834780E-21
   872.5    8.940005022E-21
   873.5    8.555647570E-21
   874.5    8.204692127E-21
   875.5    7.883612733E-21
   876.5    7.589343632E-21
   877.5    7.319209888E-21
   878.5    7.070869881E-21
   879.5    6.842267445E-21
   880.5    6.631591833E-21
   881.5    6.437244111E-21
   882.5    6.257808822E-21
   883.5    6.092030012E-21
   884.5    5.938790865E-21
   885.5    5.797096366E-21
   886.5    5.666058468E-21
   887.5    5.544883390E-21
   888.5    5.432860696E-21
   889.5    5.329353883E-21
   890.5    5.233792268E-21
   891.5    5.145663954E-21
   892.5    5.064509751E-21
   893.5    4.989917898E-21
   894.5    4.921519489E-21
   895.5    4.858984497E-21
   896.5    4.802018342E-21
   897.5    4.750358904E-21
   898.5    4.703773965E-21
   899.5    4.662059002E-21
   900.5    4.625035312E-21
   901.5    4.592548428E-21
   902.5    4.564466812E-21
   903.5    4.540680788E-21
   904.5    4.521101710E-21
   905.5    4.505661361E-21
   906.5    4.494311552E-21
   907.5    4.487023939E-21
   908.5    4.483790051E-21
   909.5    4.484621529E-21
   910.5    4.489550589E-21
   911.5    4.498630718E-21
   912.5    4.511937624E-21
   913.5    4.529570456E-21
   914.5    4.551653329E-21
   915.5    4.578337188E-21
   916.5    4.609802045E-21
   917.5    4.646259660E-21
   918.5    4.687956717E-21
   919.5    4.735178574E-21
   920.5    4.788253695E-21
   921.5    4.847558868E-21
   922.5    4.913525355E-21
   923.5    4.986646153E-21
   924.5    5.067484573E-21
   925.5    5.156684405E-21
   926.5    5.254981982E-21
   927.5    5.363220562E-21
   928.5    5.482367511E-21
   929.5    5.613534925E-21
   930.5    5.758004478E-21
   931.5    5.917257486E-21
   932.5    6.093011466E-21
   933.5    6.287264816E-21
   934.5    6.502351705E-21
   935.5    6.741009898E-21
   936.5    7.006465072E-21
   937.5    7.302536288E-21
   938.5    7.633768837E-21
   939.5    8.005602730E-21
   940.5    8.424588038E-21
   941.5    8.898662240E-21
   942.5    9.437510471E-21
   943.5    1.005303750E-20
   944.5    1.075999180E-20
   945.5    1.157679861E-20
   946.5    1.252668292E-20
   947.5    1.363919876E-20
   948.5    1.495233262E-20
   949.5    1.651542537E-20
   950.5    1.839326759E-20
   951.5    2.067188101E-20
   952.5    2.346671188E-20
   953.5    2.693421210E-20
   954.5    3.128796571E-20
   955.5    3.682024601E-20
   956.5    4.392799300E-20
   957.5    5.313542156E-20
   958.5    6.508559638E-20
   959.5    8.042331719E-20
   960.5    9.939377785E-20
   961.5    1.209014121E-19
   962.5    1.411378806E-19
   963.5    1.534463733E-19
   964.5    1.521440076E-19
   965.5    1.379005093E-19
   966.5    1.170289135E-19
   967.5    9.581911841E-20
   968.5    7.750507462E-20
   969.5    6.284254606E-20
   970.5    5.146347940E-20
   971.5    4.270524569E-20
   972.5    3.594233401E-20
   973.5    3.067437890E-20
   974.5    2.652527596E-20
   975.5    2.321877162E-20
   976.5    2.055301055E-20
   977.5    1.837997530E-20
   978.5    1.659026409E-20
   979.5    1.510220329E-20
   980.5    1.385415375E-20
   981.5    1.279908002E-20
   982.5    1.190069918E-20
   983.5    1.113072901E-20
   984.5    1.046690337E-20
   985.5    9.891526911E-21
   986.5    9.390411647E-21
   987.5    8.952086707E-21
   988.5    8.567205300E-21
   989.5    8.228095420E-21
   990.5    7.928416370E-21
   991.5    7.662893883E-21
   992.5    7.427114170E-21
   993.5    7.217362521E-21
   994.5    7.030495880E-21
   995.5    6.863841520E-21
   996.5    6.715115941E-21
   997.5    6.582359523E-21
   998.5    6.463883580E-21
   999.5    6.358227183E-21
  1000.5    6.264121783E-21
  1001.5    6.180462058E-21
  1002.5    6.106281779E-21
  1003.5    6.040733729E-21
  1004.5    5.983072925E-21
  1005.5    5.932642538E-21
  1006.5    5.888862027E-21
  1007.5    5.851217104E-21
  1008.5    5.819251209E-21
  1009.5    5.792558250E-21
  1010.5    5.770776394E-21
  1011.5    5.753582743E-21
  1012.5    5.740688747E-21
  1013.5    5.731836258E-21
  1014.5    5.726794101E-21
  1015.5    5.725355108E-21
  1016.5    5.727333536E-21
  1017.5    5.732562816E-21
  1018.5    5.740893584E-21
  1019.5    5.752191955E-21
  1020.5    5.766338018E-21
  1021.5    5.783224497E-21
  1022.5    5.802755588E-21
  1023.5    5.824845921E-21
  1024.5    5.849419650E-21
  1025.5    5.876409648E-21
  1026.5    5.905756789E-21
  1027.5    5.937409316E-21
  1028.5    5.971322283E-21
  1029.5    6.007457055E-21
  1030.5    6.045780867E-21
  1031.5    6.086266433E-21
  1032.5    6.128891603E-21
  1033.5    6.173639048E-21
  1034.5    6.220496000E-21
  1035.5    6.269454004E-21
  1036.5    6.320508713E-21
  1037.5    6.373659706E-21
  1038.5    6.428910323E-21
  1039.5    6.486267535E-21
  1040.5    6.545741818E-21
  1041.5    6.607347060E-21
  1042.5    6.671100476E-21
  1043.5    6.737022544E-21
  1044.5    6.805136948E-21
  1045.5    6.875470548E-21
  1046.5    6.948053345E-21
  1047.5    7.022918481E-21
  1048.5    7.100102226E-21
  1049.5    7.179644000E-21
  1050.5    7.261586389E-21
  1051.5    7.345975177E-21
  1052.5    7.432859397E-21
  1053.5    7.522291376E-21
  1054.5    7.614326809E-21
  1055.5    7.709024826E-21
  1056.5    7.806448084E-21
  1057.5    7.906662862E-21
  1058.5    8.009739168E-21
  1059.5    8.115750858E-21
  1060.5    8.224775769E-21
  1061.5    8.336895857E-21
  1062.5    8.452197357E-21
  1063.5    8.570770950E-21
  1064.5    8.692711942E-21
  1065.5    8.818120462E-21
  1066.5    8.947101673E-21
  1067.5    9.079765998E-21
  1068.5    9.216229366E-21
  1069.5    9.356613471E-21
  1070.5    9.501046052E-21
  1071.5    9.649661196E-21
  1072.5    9.802599660E-21
  1073.5    9.960009211E-21
  1074.5    1.012204501E-20
  1075.5    1.028886997E-20
  1076.5    1.046065525E-20
  1077.5    1.063758064E-20
  1078.5    1.081983507E-20
  1079.5    1.100761716E-20
  1080.5    1.120113574E-20
  1081.5    1.140061048E-20
  1082.5    1.160627253E-20
  1083.5    1.181836518E-20
  1084.5    1.203714468E-20
  1085.5    1.226288095E-20
  1086.5    1.249585852E-20
  1087.5    1.273637740E-20
  1088.5    1.298475412E-20
  1089.5    1.324132280E-20
  1090.5    1.350643628E-20
  1091.5    1.378046743E-20
  1092.5    1.406381048E-20
  1093.5    1.435688246E-20
  1094.5    1.466012486E-20
  1095.5    1.497400527E-20
  1096.5    1.529901932E-20
  1097.5    1.563569267E-20
  1098.5    1.598458321E-20
  1099.5    1.634628347E-20
  1100.5    1.672142323E-20
  1101.5    1.711067235E-20
  1102.5    1.751474389E-20
  1103.5    1.793439748E-20
  1104.5    1.837044303E-20
  1105.5    1.882374479E-20
  1106.5    1.929522582E-20
  1107.5    1.978587280E-20
  1108.5    2.029674150E-20
  1109.5    2.082896256E-20
  1110.5    2.138374810E-20
  1111.5    2.196239882E-20
  1112.5    2.256631197E-20
  1113.5    2.319699011E-20
  1114.5    2.385605082E-20
  1115.5    2.454523752E-20
  1116.5    2.526643146E-20
  1117.5    2.602166507E-20
  1118.5    2.681313690E-20
  1119.5    2.764322828E-20
  1120.5    2.851452195E-20
  1121.5    2.942982306E-20
  1122.5    3.039218261E-20
  1123.5    3.140492406E-20
  1124.5    3.247167316E-20
  1125.5    3.359639184E-20
  1126.5    3.478341657E-20
  1127.5    3.603750191E-20
  1128.5    3.736387027E-20
  1129.5    3.876826854E-20
  1130.5    4.025703307E-20
  1131.5    4.183716423E-20
  1132.5    4.351641228E-20
  1133.5    4.530337646E-20
  1134.5    4.720761986E-20
  1135.5    4.923980282E-20
  1136.5    5.141183851E-20
  1137.5    5.373707492E-20
  1138.5    5.623050852E-20
  1139.5    5.890903609E-20
  1140.5    6.179175277E-20
  1141.5    6.490030603E-20
  1142.5    6.825931821E-20
  1143.5    7.189689294E-20
  1144.5    7.584522510E-20
  1145.5    8.014133917E-20
  1146.5    8.482798763E-20
  1147.5    8.995475017E-20
  1148.5    9.557938641E-20
  1149.5    1.017695108E-19
  1150.5    1.086046796E-19
  1151.5    1.161790095E-19
  1152.5    1.246044856E-19
  1153.5    1.340151734E-19
  1154.5    1.445726226E-19
  1155.5    1.564728591E-19
  1156.5    1.699555104E-19
  1157.5    1.853158246E-19
  1158.5    2.029206535E-19
  1159.5    2.232299148E-19
  1160.5    2.468257091E-19
  1161.5    2.744522240E-19
  1162.5    3.070709728E-19
  1163.5    3.459379818E-19
  1164.5    3.927124997E-19
  1165.5    4.496108758E-19
  1166.5    5.196242876E-19
  1167.5    6.068235056E-19
  1168.5    7.167721007E-19
  1169.5    8.570433008E-19
  1170.5    1.037733498E-18
  1171.5    1.271553212E-18
  1172.5    1.572256597E-18
  1173.5    1.948421554E-18
  1174.5    2.387457052E-18
  1175.5    2.828297736E-18
  1176.5    3.146297028E-18
  1177.5    3.208084284E-18
  1178.5    2.988279860E-18
  1179.5    2.596649058E-18
  1180.5    2.172550602E-18
  1181.5    1.799934532E-18
  1182.5    1.505474011E-18
  1183.5    1.286575812E-18
  1184.5    1.131778903E-18
  1185.5    1.029811838E-18
  1186.5    9.724986504E-19
  1187.5    9.553147098E-19
  1188.5    9.773037836E-19
  1189.5    1.040908718E-18
  1190.5    1.151623516E-18
  1191.5    1.316680865E-18
  1192.5    1.540766560E-18
  1193.5    1.815196367E-18
  1194.5    2.098922047E-18
  1195.5    2.305993252E-18
  1196.5    2.339541650E-18
  1197.5    2.173590895E-18
  1198.5    1.879846420E-18
  1199.5    1.556969712E-18
  1200.5    1.266686634E-18
  1201.5    1.029211032E-18
  1202.5    8.426531912E-19
  1203.5    6.979298548E-19
  1204.5    5.854829807E-19
  1205.5    4.973750311E-19
  1206.5    4.275448817E-19
  1207.5    3.715097924E-19
  1208.5    3.259848338E-19
  1209.5    2.885586157E-19
  1210.5    2.574481701E-19
  1211.5    2.313220918E-19
  1212.5    2.091751393E-19
  1213.5    1.902396530E-19
  1214.5    1.739227745E-19
  1215.5    1.597616377E-19
  1216.5    1.473910972E-19
  1217.5    1.365202562E-19
  1218.5    1.269152167E-19
  1219.5    1.183862735E-19
  1220.5    1.107783090E-19
  1221.5    1.039635193E-19
  1222.5    9.783585372E-20
  1223.5    9.230672610E-20
  1224.5    8.730167778E-20
  1225.5    8.275776095E-20
  1226.5    7.862147054E-20
  1227.5    7.484709765E-20
  1228.5    7.139540978E-20
  1229.5    6.823258584E-20
  1230.5    6.532935158E-20
  1231.5    6.266027354E-20
  1232.5    6.020317939E-20
  1233.5    5.793867947E-20
  1234.5    5.584977004E-20
  1235.5    5.392150278E-20
  1236.5    5.214070830E-20
  1237.5    5.049576408E-20
  1238.5    4.897639891E-20
  1239.5    4.757352770E-20
  1240.5    4.627911160E-20
  1241.5    4.508603928E-20
  1242.5    4.398802619E-20
  1243.5    4.297952889E-20
  1244.5    4.205567250E-20
  1245.5    4.121218919E-20
  1246.5    4.044536645E-20
  1247.5    3.975200386E-20
  1248.5    3.912937736E-20
  1249.5    3.857521034E-20
  1250.5    3.808765086E-20
  1251.5    3.766525466E-20
  1252.5    3.730697349E-20
  1253.5    3.701214876E-20
  1254.5    3.678051028E-20
  1255.5    3.661218021E-20
  1256.5    3.650768242E-20
  1257.5    3.646795752E-20
  1258.5    3.649438398E-20
  1259.5    3.658880603E-20
  1260.5    3.675356909E-20
  1261.5    3.699156366E-20
  1262.5    3.730627910E-20
  1263.5    3.770186880E-20
  1264.5    3.818322863E-20
  1265.5    3.875609132E-20
  1266.5    3.942713967E-20
  1267.5    4.020414240E-20
  1268.5    4.109611745E-20
  1269.5    4.211352862E-20
  1270.5    4.326852304E-20
  1271.5    4.457521892E-20
  1272.5    4.605005569E-20
  1273.5    4.771222179E-20
  1274.5    4.958418003E-20
  1275.5    5.169231611E-20
  1276.5    5.406774375E-20
  1277.5    5.674731030E-20
  1278.5    5.977486105E-20
  1279.5    6.320283952E-20
  1280.5    6.709432807E-20
  1281.5    7.152566998E-20
  1282.5    7.658986627E-20
  1283.5    8.240101391E-20
  1284.5    8.910015725E-20
  1285.5    9.686307516E-20
  1286.5    1.059107459E-19
  1287.5    1.165235516E-19
  1288.5    1.290607546E-19
  1289.5    1.439874693E-19
  1290.5    1.619123622E-19
  1291.5    1.836407684E-19
  1292.5    2.102499115E-19
  1293.5    2.431954191E-19
  1294.5    2.844606396E-19
  1295.5    3.367597127E-19
  1296.5    4.037934077E-19
  1297.5    4.905090551E-19
  1298.5    6.031688073E-19
  1299.5    7.486407250E-19
  1300.5    9.314815805E-19
  1301.5    1.146282501E-18
  1302.5    1.364190135E-18
  1303.5    1.524253398E-18
  1304.5    1.558209731E-18
  1305.5    1.448812208E-18
  1306.5    1.247990204E-18
  1307.5    1.026052098E-18
  1308.5    8.267001431E-19
  1309.5    6.641862853E-19
  1310.5    5.371702784E-19
  1311.5    4.392604073E-19
  1312.5    3.637432655E-19
  1313.5    3.050530130E-19
  1314.5    2.589473897E-19
  1315.5    2.222955524E-19
  1316.5    1.928089178E-19
  1317.5    1.688122776E-19
  1318.5    1.490709943E-19
  1319.5    1.326664497E-19
  1320.5    1.189078283E-19
  1321.5    1.072698766E-19
  1322.5    9.734885007E-20
  1323.5    8.883111815E-20
  1324.5    8.147059365E-20
  1325.5    7.507234699E-20
  1326.5    6.948059088E-20
  1327.5    6.456978067E-20
  1328.5    6.023795737E-20
  1329.5    5.640172079E-20
  1330.5    5.299239896E-20
  1331.5    4.995310403E-20
  1332.5    4.723645095E-20
  1333.5    4.480277638E-20
  1334.5    4.261873831E-20
  1335.5    4.065620801E-20
  1336.5    3.889138830E-20
  1337.5    3.730410848E-20
  1338.5    3.587725848E-20
  1339.5    3.459633361E-20
  1340.5    3.344906807E-20
  1341.5    3.242514053E-20
  1342.5    3.151593904E-20
  1343.5    3.071437536E-20
  1344.5    3.001474170E-20
  1345.5    2.941260420E-20
  1346.5    2.890472981E-20
  1347.5    2.848904408E-20
  1348.5    2.816461932E-20
  1349.5    2.793169339E-20
  1350.5    2.779172125E-20
  1351.5    2.774746275E-20
  1352.5    2.780311223E-20
  1353.5    2.796447773E-20
  1354.5    2.823922084E-20
  1355.5    2.863717221E-20
  1356.5    2.917074301E-20
  1357.5    2.985546026E-20
  1358.5    3.071066387E-20
  1359.5    3.176041763E-20
  1360.5    3.303470617E-20
  1361.5    3.457101853E-20
  1362.5    3.641645978E-20
  1363.5    3.863059156E-20
  1364.5    4.128928877E-20
  1365.5    4.449002661E-20
  1366.5    4.835919920E-20
  1367.5    5.306234362E-20
  1368.5    5.881853754E-20
  1369.5    6.592078447E-20
  1370.5    7.476489365E-20
  1371.5    8.589003899E-20
  1372.5    1.000341810E-19
  1373.5    1.182047241E-19
  1374.5    1.417530033E-19
  1375.5    1.724041859E-19
  1376.5    2.120945254E-19
  1377.5    2.622455726E-19
  1378.5    3.217877916E-19
  1379.5    3.834939850E-19
  1380.5    4.310786025E-19
  1381.5    4.448339144E-19
  1382.5    4.177569530E-19
  1383.5    3.628656931E-19
  1384.5    3.001939043E-19
  1385.5    2.430282788E-19
  1386.5    1.960792889E-19
  1387.5    1.592600613E-19
  1388.5    1.308368407E-19
  1389.5    1.089011897E-19
  1390.5    9.184770638E-20
  1391.5    7.844582369E-20
  1392.5    6.778547523E-20
  1393.5    5.920113765E-20
  1394.5    5.220584328E-20
  1395.5    4.644096863E-20
  1396.5    4.163992989E-20
  1397.5    3.760244267E-20
  1398.5    3.417636071E-20
  1399.5    3.124482849E-20
  1400.5    2.871713279E-20
  1401.5    2.652213166E-20
  1402.5    2.460348881E-20
  1403.5    2.291618247E-20
  1404.5    2.142392174E-20
  1405.5    2.009721580E-20
  1406.5    1.891191669E-20
  1407.5    1.784810962E-20
  1408.5    1.688926015E-20
  1409.5    1.602155345E-20
  1410.5    1.523337808E-20
  1411.5    1.451491969E-20
  1412.5    1.385783886E-20
  1413.5    1.325501398E-20
  1414.5    1.270033453E-20
  1415.5    1.218853405E-20
  1416.5    1.171505421E-20
  1417.5    1.127593367E-20
  1418.5    1.086771670E-20
  1419.5    1.048737759E-20
  1420.5    1.013225799E-20
  1421.5    9.800014512E-21
  1422.5    9.488574910E-21
  1423.5    9.196101156E-21
  1424.5    8.920958252E-21
  1425.5    8.661687782E-21
  1426.5    8.416985390E-21
  1427.5    8.185681540E-21
  1428.5    7.966725023E-21
  1429.5    7.759168771E-21
  1430.5    7.562157615E-21
  1431.5    7.374917698E-21
  1432.5    7.196747282E-21
  1433.5    7.027008745E-21
  1434.5    6.865121603E-21
  1435.5    6.710556405E-21
  1436.5    6.562829369E-21
  1437.5    6.421497678E-21
  1438.5    6.286155327E-21
  1439.5    6.156429460E-21
  1440.5    6.031977117E-21
  1441.5    5.912482367E-21
  1442.5    5.797653739E-21
  1443.5    5.687221949E-21
  1444.5    5.580937866E-21
  1445.5    5.478570693E-21
  1446.5    5.379906340E-21
  1447.5    5.284745961E-21
  1448.5    5.192904649E-21
  1449.5    5.104210244E-21
  1450.5    5.018502276E-21
  1451.5    4.935631001E-21
  1452.5    4.855456529E-21
  1453.5    4.777848039E-21
  1454.5    4.702683063E-21
  1455.5    4.629846836E-21
  1456.5    4.559231711E-21
  1457.5    4.490736614E-21
  1458.5    4.424266559E-21
  1459.5    4.359732200E-21
  1460.5    4.297049420E-21
  1461.5    4.236138956E-21
  1462.5    4.176926062E-21
  1463.5    4.119340187E-21
  1464.5    4.063314689E-21
  1465.5    4.008786571E-21
  1466.5    3.955696232E-21
  1467.5    3.903987249E-21
  1468.5    3.853606160E-21
  1469.5    3.804502280E-21
  1470.5    3.756627521E-21
  1471.5    3.709936227E-21
  1472.5    3.664385023E-21
  1473.5    3.619932675E-21
  1474.5    3.576539961E-21
  1475.5    3.534169546E-21
  1476.5    3.492785873E-21
  1477.5    3.452355058E-21
  1478.5    3.412844790E-21
  1479.5    3.374224244E-21
  1480.5    3.336463996E-21
  1481.5    3.299535942E-21
  1482.5    3.263413225E-21
  1483.5    3.228070170E-21
  1484.5    3.193482213E-21
  1485.5    3.159625849E-21
  1486.5    3.126478569E-21
  1487.5    3.094018811E-21
  1488.5    3.062225909E-21
  1489.5    3.031080049E-21
  1490.5    3.000562222E-21
  1491.5    2.970654186E-21
  1492.5    2.941338427E-21
  1493.5    2.912598122E-21
  1494.5    2.884417107E-21
  1495.5    2.856779842E-21
  1496.5    2.829671384E-21
  1497.5    2.803077357E-21
  1498.5    2.776983925E-21
  1499.5    2.751377768E-21
  1500.5    2.726246057E-21
  1501.5    2.701576432E-21
  1502.5    2.677356980E-21
  1503.5    2.653576217E-21
  1504.5    2.630223067E-21
  1505.5    2.607286843E-21
  1506.5    2.584757233E-21
  1507.5    2.562624282E-21
  1508.5    2.540878376E-21
  1509.5    2.519510229E-21
  1510.5    2.498510869E-21
  1511.5    2.477871622E-21
  1512.5    2.457584105E-21
  1513.5    2.437640210E-21
  1514.5    2.418032093E-21
  1515.5    2.398752166E-21
  1516.5    2.379793085E-21
  1517.5    2.361147737E-21
  1518.5    2.342809240E-21
  1519.5    2.324770924E-21
  1520.5    2.307026328E-21
  1521.5    2.289569193E-21
  1522.5    2.272393451E-21
  1523.5    2.255493219E-21
  1524.5    2.238862794E-21
  1525.5    2.222496644E-21
  1526.5    2.206389402E-21
  1527.5    2.190535861E-21
  1528.5    2.174930968E-21
  1529.5    2.159569819E-21
  1530.5    2.144447652E-21
  1531.5    2.129559842E-21
  1532.5    2.114901900E-21
  1533.5    2.100469464E-21
  1534.5    2.086258297E-21
  1535.5    2.072264280E-21
  1536.5    2.058483412E-21
  1537.5    2.044911805E-21
  1538.5    2.031545676E-21
  1539.5    2.018381350E-21
  1540.5    2.005415252E-21
  1541.5    1.992643906E-21
  1542.5    1.980063931E-21
  1543.5    1.967672037E-21
  1544.5    1.955465023E-21
  1545.5    1.943439777E-21
  1546.5    1.931593268E-21
  1547.5    1.919922548E-21
  1548.5    1.908424746E-21
  1549.5    1.897097068E-21
  1550.5    1.885936796E-21
  1551.5    1.874941280E-21
  1552.5    1.864107943E-21
  1553.5    1.853434275E-21
  1554.5    1.842917832E-21
  1555.5    1.832556233E-21
  1556.5    1.822347161E-21
  1557.5    1.812288356E-21
  1558.5    1.802377621E-21
  1559.5    1.792612815E-21
  1560.5    1.782991849E-21
  1561.5    1.773512694E-21
  1562.5    1.764173370E-21
  1563.5    1.754971949E-21
  1564.5    1.745906554E-21
  1565.5    1.736975355E-21
  1566.5    1.728176571E-21
  1567.5    1.719508467E-21
  1568.5    1.710969353E-21
  1569.5    1.702557584E-21
  1570.5    1.694271557E-21
  1571.5    1.686109711E-21
  1572.5    1.678070526E-21
  1573.5    1.670152524E-21
  1574.5    1.662354263E-21
  1575.5    1.654674342E-21
  1576.5    1.647111396E-21
  1577.5    1.639664098E-21
  1578.5    1.632331155E-21
  1579.5    1.625111311E-21
  1580.5    1.618003342E-21
  1581.5    1.611006061E-21
  1582.5    1.604118310E-21
  1583.5    1.597338967E-21
  1584.5    1.590666940E-21
  1585.5    1.584101168E-21
  1586.5    1.577640622E-21
  1587.5    1.571284300E-21
  1588.5    1.565031232E-21
  1589.5    1.558880478E-21
  1590.5    1.552831122E-21
  1591.5    1.546882281E-21
  1592.5    1.541033096E-21
  1593.5    1.535282737E-21
  1594.5    1.529630401E-21
  1595.5    1.524075308E-21
  1596.5    1.518616709E-21
  1597.5    1.513253876E-21
  1598.5    1.507986109E-21
  1599.5    1.502812732E-21
  1600.5    1.497733093E-21
  1601.5    1.492746566E-21
  1602.5    1.487852546E-21
  1603.5    1.483050456E-21
  1604.5    1.478339739E-21
  1605.5    1.473719862E-21
  1606.5    1.469190316E-21
  1607.5    1.464750615E-21
  1608.5    1.460400293E-21
  1609.5    1.456138910E-21
  1610.5    1.451966046E-21
  1611.5    1.447881304E-21
  1612.5    1.443884308E-21
  1613.5    1.439974707E-21
  1614.5    1.436152167E-21
  1615.5    1.432416380E-21
  1616.5    1.428767056E-21
  1617.5    1.425203930E-21
  1618.5    1.421726756E-21
  1619.5    1.418335311E-21
  1620.5    1.415029391E-21
  1621.5    1.411808815E-21
  1622.5    1.408673425E-21
  1623.5    1.405623081E-21
  1624.5    1.402657666E-21
  1625.5    1.399777086E-21
  1626.5    1.396981265E-21
  1627.5    1.394270150E-21
  1628.5    1.391643712E-21
  1629.5    1.389101940E-21
  1630.5    1.386644846E-21
  1631.5    1.384272465E-21
  1632.5    1.381984852E-21
  1633.5    1.379782086E-21
  1634.5    1.377664267E-21
  1635.5    1.375631518E-21
  1636.5    1.373683984E-21
  1637.5    1.371821834E-21
  1638.5    1.370045259E-21
  1639.5    1.368354472E-21
  1640.5    1.366749712E-21
  1641.5    1.365231241E-21
  1642.5    1.363799343E-21
  1643.5    1.362454329E-21
  1644.5    1.361196533E-21
  1645.5    1.360026313E-21
  1646.5    1.358944055E-21
  1647.5    1.357950167E-21
  1648.5    1.357045087E-21
  1649.5    1.356229275E-21
  1650.5    1.355503221E-21
  1651.5    1.354867441E-21
  1652.5    1.354322478E-21
  1653.5    1.353868904E-21
  1654.5    1.353507318E-21
  1655.5    1.353238351E-21
  1656.5    1.353062661E-21
  1657.5    1.352980937E-21
  1658.5    1.352993898E-21
  1659.5    1.353102296E-21
  1660.5    1.353306913E-21
  1661.5    1.353608566E-21
  1662.5    1.354008102E-21
  1663.5    1.354506405E-21
  1664.5    1.355104393E-21
  1665.5    1.355803018E-21
  1666.5    1.356603270E-21
  1667.5    1.357506177E-21
  1668.5    1.358512801E-21
  1669.5    1.359624248E-21
  1670.5    1.360841661E-21
  1671.5    1.362166223E-21
  1672.5    1.363599162E-21
  1673.5    1.365141746E-21
  1674.5    1.366795288E-21
  1675.5    1.368561147E-21
  1676.5    1.370440727E-21
  1677.5    1.372435481E-21
  1678.5    1.374546908E-21
  1679.5    1.376776561E-21
  1680.5    1.379126043E-21
  1681.5    1.381597007E-21
  1682.5    1.384191165E-21
  1683.5    1.386910283E-21
  1684.5    1.389756183E-21
  1685.5    1.392730750E-21
  1686.5    1.395835926E-21
  1687.5    1.399073719E-21
  1688.5    1.402446200E-21
  1689.5    1.405955506E-21
  1690.5    1.409603845E-21
  1691.5    1.413393494E-21
  1692.5    1.417326803E-21
  1693.5    1.421406197E-21
  1694.5    1.425634181E-21
  1695.5    1.430013337E-21
  1696.5    1.434546332E-21
  1697.5    1.439235916E-21
  1698.5    1.444084930E-21
  1699.5    1.449096304E-21
  1700.5    1.454273062E-21
  1701.5    1.459618327E-21
  1702.5    1.465135320E-21
  1703.5    1.470827368E-21
  1704.5    1.476697906E-21
  1705.5    1.482750477E-21
  1706.5    1.488988741E-21
  1707.5    1.495416479E-21
  1708.5    1.502037592E-21
  1709.5    1.508856111E-21
  1710.5    1.515876198E-21
  1711.5    1.523102152E-21
  1712.5    1.530538417E-21
  1713.5    1.538189580E-21
  1714.5    1.546060384E-21
  1715.5    1.554155728E-21
  1716.5    1.562480679E-21
  1717.5    1.571040471E-21
  1718.5    1.579840516E-21
  1719.5    1.588886413E-21
  1720.5    1.598183948E-21
  1721.5    1.607739107E-21
  1722.5    1.617558084E-21
  1723.5    1.627647286E-21
  1724.5    1.638013343E-21
  1725.5    1.648663117E-21
  1726.5    1.659603712E-21
  1727.5    1.670842484E-21
  1728.5    1.682387049E-21
  1729.5    1.694245297E-21
  1730.5    1.706425399E-21
  1731.5    1.718935826E-21
  1732.5    1.731785353E-21
  1733.5    1.744983080E-21
  1734.5    1.758538440E-21
  1735.5    1.772461216E-21
  1736.5    1.786761557E-21
  1737.5    1.801449992E-21
  1738.5    1.816537447E-21
  1739.5    1.832035267E-21
  1740.5    1.847955229E-21
  1741.5    1.864309563E-21
  1742.5    1.881110977E-21
  1743.5    1.898372674E-21
  1744.5    1.916108376E-21
  1745.5    1.934332352E-21
  1746.5    1.953059438E-21
  1747.5    1.972305068E-21
  1748.5    1.992085302E-21
  1749.5    2.012416856E-21
  1750.5    2.033317134E-21
  1751.5    2.054804262E-21
  1752.5    2.076897122E-21
  1753.5    2.099615393E-21
  1754.5    2.122979589E-21
  1755.5    2.147011103E-21
  1756.5    2.171732251E-21
  1757.5    2.197166318E-21
  1758.5    2.223337614E-21
  1759.5    2.250271522E-21
  1760.5    2.277994558E-21
  1761.5    2.306534434E-21
  1762.5    2.335920117E-21
  1763.5    2.366181902E-21
  1764.5    2.397351485E-21
  1765.5    2.429462038E-21
  1766.5    2.462548296E-21
  1767.5    2.496646642E-21
  1768.5    2.531795202E-21
  1769.5    2.568033950E-21
  1770.5    2.605404808E-21
  1771.5    2.643951768E-21
  1772.5    2.683721012E-21
  1773.5    2.724761043E-21
  1774.5    2.767122829E-21
  1775.5    2.810859949E-21
  1776.5    2.856028761E-21
  1777.5    2.902688572E-21
  1778.5    2.950901824E-21
  1779.5    3.000734300E-21
  1780.5    3.052255331E-21
  1781.5    3.105538037E-21
  1782.5    3.160659572E-21
  1783.5    3.217701393E-21
  1784.5    3.276749554E-21
  1785.5    3.337895019E-21
  1786.5    3.401233999E-21
  1787.5    3.466868320E-21
  1788.5    3.534905821E-21
  1789.5    3.605460783E-21
  1790.5    3.678654397E-21
  1791.5    3.754615268E-21
  1792.5    3.833479967E-21
  1793.5    3.915393630E-21
  1794.5    4.000510604E-21
  1795.5    4.088995166E-21
  1796.5    4.181022289E-21
  1797.5    4.276778491E-21
  1798.5    4.376462760E-21
  1799.5    4.480287567E-21
  1800.5    4.588479970E-21
  1801.5    4.701282839E-21
  1802.5    4.818956186E-21
  1803.5    4.941778637E-21
  1804.5    5.070049053E-21
  1805.5    5.204088316E-21
  1806.5    5.344241300E-21
  1807.5    5.490879052E-21
  1808.5    5.644401209E-21
  1809.5    5.805238678E-21
  1810.5    5.973856609E-21
  1811.5    6.150757713E-21
  1812.5    6.336485947E-21
  1813.5    6.531630637E-21
  1814.5    6.736831087E-21
  1815.5    6.952781737E-21
  1816.5    7.180237962E-21
  1817.5    7.420022579E-21
  1818.5    7.673033193E-21
  1819.5    7.940250483E-21
  1820.5    8.222747571E-21
  1821.5    8.521700660E-21
  1822.5    8.838401107E-21
  1823.5    9.174269184E-21
  1824.5    9.530869790E-21
  1825.5    9.909930427E-21
  1826.5    1.031336184E-20
  1827.5    1.074328178E-20
  1828.5    1.120204236E-20
  1829.5    1.169226183E-20
  1830.5    1.221686137E-20
  1831.5    1.277910793E-20
  1832.5    1.338266439E-20
  1833.5    1.403164821E-20
  1834.5    1.473070060E-20
  1835.5    1.548506803E-20
  1836.5    1.630069907E-20
  1837.5    1.718435947E-20
  1838.5    1.814376987E-20
  1839.5    1.918777114E-20
  1840.5    2.032652384E-20
  1841.5    2.157175008E-20
  1842.5    2.293702828E-20
  1843.5    2.443815434E-20
  1844.5    2.609358674E-20
  1845.5    2.792499836E-20
  1846.5    2.995796495E-20
  1847.5    3.222282977E-20
  1848.5    3.475579720E-20
  1849.5    3.760032612E-20
  1850.5    4.080891908E-20
  1851.5    4.444543859E-20
  1852.5    4.858813165E-20
  1853.5    5.333361470E-20
  1854.5    5.880217367E-20
  1855.5    6.514488189E-20
  1856.5    7.255325568E-20
  1857.5    8.127248530E-20
  1858.5    9.161974686E-20
  1859.5    1.040097849E-19
  1860.5    1.189909402E-19
  1861.5    1.372961618E-19
  1862.5    1.599152561E-19
  1863.5    1.881962725E-19
  1864.5    2.239837579E-19
  1865.5    2.697941217E-19
  1866.5    3.289976473E-19
  1867.5    4.058809930E-19
  1868.5    5.052081743E-19
  1869.5    6.303339827E-19
  1870.5    7.781501723E-19
  1871.5    9.299177831E-19
  1872.5    1.044603096E-18
  1873.5    1.074185870E-18
  1874.5    1.003735167E-18
  1875.5    8.670683582E-19
  1876.5    7.132648425E-19
  1877.5    5.739526824E-19
  1878.5    4.599515393E-19
  1879.5    3.707232255E-19
  1880.5    3.019267236E-19
  1881.5    2.488853891E-19
  1882.5    2.076910368E-19
  1883.5    1.753556630E-19
  1884.5    1.496716168E-19
  1885.5    1.290248251E-19
  1886.5    1.122341033E-19
  1887.5    9.842931500E-20
  1888.5    8.696340253E-20
  1889.5    7.735004576E-20
  1890.5    6.921967714E-20
  1891.5    6.228835925E-20
  1892.5    5.633561520E-20
  1893.5    5.118849812E-20
  1894.5    4.671003253E-20
  1895.5    4.279074281E-20
  1896.5    3.934238138E-20
  1897.5    3.629323911E-20
  1898.5    3.358460514E-20
  1899.5    3.116806944E-20
  1900.5    2.900344940E-20
  1901.5    2.705718258E-20
  1902.5    2.530107084E-20
  1903.5    2.371129151E-20
  1904.5    2.226761320E-20
  1905.5    2.095276962E-20
  1906.5    1.975195631E-20
  1907.5    1.865242365E-20
  1908.5    1.764314580E-20
  1909.5    1.671454989E-20
  1910.5    1.585829330E-20
  1911.5    1.506707963E-20
  1912.5    1.433450576E-20
  1913.5    1.365493438E-20
  1914.5    1.302338704E-20
  1915.5    1.243545425E-20
  1916.5    1.188721947E-20
  1917.5    1.137519465E-20
  1918.5    1.089626538E-20
  1919.5    1.044764403E-20
  1920.5    1.002682956E-20
  1921.5    9.631572981E-21
  1922.5    9.259847568E-21
  1923.5    8.909823085E-21
  1924.5    8.579843414E-21
  1925.5    8.268407099E-21
  1926.5    7.974150376E-21
  1927.5    7.695832324E-21
  1928.5    7.432321855E-21
  1929.5    7.182586273E-21
  1930.5    6.945681203E-21
  1931.5    6.720741695E-21
  1932.5    6.506974357E-21
  1933.5    6.303650379E-21
  1934.5    6.110099338E-21
  1935.5    5.925703682E-21
  1936.5    5.749893813E-21
  1937.5    5.582143696E-21
  1938.5    5.421966924E-21
  1939.5    5.268913196E-21
  1940.5    5.122565153E-21
  1941.5    4.982535532E-21
  1942.5    4.848464601E-21
  1943.5    4.720017847E-21
  1944.5    4.596883886E-21
  1945.5    4.478772576E-21
  1946.5    4.365413297E-21
  1947.5    4.256553404E-21
  1948.5    4.151956811E-21
  1949.5    4.051402709E-21
  1950.5    3.954684392E-21
  1951.5    3.861608199E-21
  1952.5    3.771992529E-21
  1953.5    3.685666960E-21
  1954.5    3.602471432E-21
  1955.5    3.522255497E-21
  1956.5    3.444877639E-21
  1957.5    3.370204646E-21
  1958.5    3.298111030E-21
  1959.5    3.228478497E-21
  1960.5    3.161195459E-21
  1961.5    3.096156584E-21
  1962.5    3.033262376E-21
  1963.5    2.972418796E-21
  1964.5    2.913536906E-21
  1965.5    2.856532538E-21
  1966.5    2.801325994E-21
  1967.5    2.747841763E-21
  1968.5    2.696008259E-21
  1969.5    2.645757579E-21
  1970.5    2.597025280E-21
  1971.5    2.549750168E-21
  1972.5    2.503874102E-21
  1973.5    2.459341818E-21
  1974.5    2.416100753E-21
  1975.5    2.374100896E-21
  1976.5    2.333294635E-21
  1977.5    2.293636620E-21
  1978.5    2.255083641E-21
  1979.5    2.217594503E-21
  1980.5    2.181129914E-21
  1981.5    2.145652385E-21
  1982.5    2.111126128E-21
  1983.5    2.077516962E-21
  1984.5    2.044792236E-21
  1985.5    2.012920737E-21
  1986.5    1.981872621E-21
  1987.5    1.951619342E-21
  1988.5    1.922133580E-21
  1989.5    1.893389184E-21
  1990.5    1.865361107E-21
  1991.5    1.838025356E-21
  1992.5    1.811358935E-21
  1993.5    1.785339799E-21
  1994.5    1.759946803E-21
  1995.5    1.735159662E-21
  1996.5    1.710958910E-21
  1997.5    1.687325855E-21
  1998.5    1.664242549E-21
  1999.5    1.641691748E-21
  2000.5    1.619656883E-21
  2001.5    1.598122025E-21
  2002.5    1.577071858E-21
  2003.5    1.556491648E-21
  2004.5    1.536367222E-21
  2005.5    1.516684936E-21
  2006.5    1.497431655E-21
  2007.5    1.478594733E-21
  2008.5    1.460161985E-21
  2009.5    1.442121672E-21
  2010.5    1.424462480E-21
  2011.5    1.407173500E-21
  2012.5    1.390244214E-21
  2013.5    1.373664475E-21
  2014.5    1.357424494E-21
  2015.5    1.341514824E-21
  2016.5    1.325926345E-21
  2017.5    1.310650252E-21
  2018.5    1.295678039E-21
  2019.5    1.281001492E-21
  2020.5    1.266612673E-21
  2021.5    1.252503908E-21
  2022.5    1.238667783E-21
  2023.5    1.225097124E-21
  2024.5    1.211784996E-21
  2025.5    1.198724690E-21
  2026.5    1.185909713E-21
  2027.5    1.173333784E-21
  2028.5    1.160990820E-21
  2029.5    1.148874933E-21
  2030.5    1.136980421E-21
  2031.5    1.125301760E-21
  2032.5    1.113833601E-21
  2033.5    1.102570758E-21
  2034.5    1.091508205E-21
  2035.5    1.080641073E-21
  2036.5    1.069964637E-21
  2037.5    1.059474319E-21
  2038.5    1.049165675E-21
  2039.5    1.039034396E-21
  2040.5    1.029076301E-21
  2041.5    1.019287332E-21
  2042.5    1.009663550E-21
  2043.5    1.000201131E-21
  2044.5    9.908963623E-22
  2045.5    9.817456379E-22
  2046.5    9.727454556E-22
  2047.5    9.638924127E-22
  2048.5    9.551832033E-22
  2049.5    9.466146145E-22
  2050.5    9.381835235E-22
  2051.5    9.298868945E-22
  2052.5    9.217217761E-22
  2053.5    9.136852978E-22
  2054.5    9.057746682E-22
  2055.5    8.979871717E-22
  2056.5    8.903201665E-22
  2057.5    8.827710820E-22
  2058.5    8.753374164E-22
  2059.5    8.680167347E-22
  2060.5    8.608066667E-22
  2061.5    8.537049044E-22
  2062.5    8.467092005E-22
  2063.5    8.398173666E-22
  2064.5    8.330272707E-22
  2065.5    8.263368363E-22
  2066.5    8.197440399E-22
  2067.5    8.132469101E-22
  2068.5    8.068435253E-22
  2069.5    8.005320127E-22
  2070.5    7.943105467E-22
  2071.5    7.881773473E-22
  2072.5    7.821306789E-22
  2073.5    7.761688490E-22
  2074.5    7.702902067E-22
  2075.5    7.644931417E-22
  2076.5    7.587760832E-22
  2077.5    7.531374983E-22
  2078.5    7.475758913E-22
  2079.5    7.420898026E-22
  2080.5    7.366778074E-22
  2081.5    7.313385149E-22
  2082.5    7.260705673E-22
  2083.5    7.208726390E-22
  2084.5    7.157434352E-22
  2085.5    7.106816917E-22
  2086.5    7.056861735E-22
  2087.5    7.007556744E-22
  2088.5    6.958890158E-22
  2089.5    6.910850463E-22
  2090.5    6.863426407E-22
  2091.5    6.816606995E-22
  2092.5    6.770381478E-22
  2093.5    6.724739353E-22
  2094.5    6.679670349E-22
  2095.5    6.635164426E-22
  2096.5    6.591211767E-22
  2097.5    6.547802772E-22
  2098.5    6.504928051E-22
  2099.5    6.462578423E-22
  2100.5    6.420744903E-22
  2101.5    6.379418705E-22
  2102.5    6.338591231E-22
  2103.5    6.298254069E-22
  2104.5    6.258398987E-22
  2105.5    6.219017927E-22
  2106.5    6.180103007E-22
  2107.5    6.141646506E-22
  2108.5    6.103640869E-22
  2109.5    6.066078700E-22
  2110.5    6.028952755E-22
  2111.5    5.992255943E-22
  2112.5    5.955981318E-22
  2113.5    5.920122079E-22
  2114.5    5.884671562E-22
  2115.5    5.849623244E-22
  2116.5    5.814970729E-22
  2117.5    5.780707756E-22
  2118.5    5.746828186E-22
  2119.5    5.713326007E-22
  2120.5    5.680195326E-22
  2121.5    5.647430366E-22
  2122.5    5.615025468E-22
  2123.5    5.582975083E-22
  2124.5    5.551273771E-22
  2125.5    5.519916199E-22
  2126.5    5.488897140E-22
  2127.5    5.458211467E-22
  2128.5    5.427854152E-22
  2129.5    5.397820267E-22
  2130.5    5.368104974E-22
  2131.5    5.338703533E-22
  2132.5    5.309611291E-22
  2133.5    5.280823684E-22
  2134.5    5.252336236E-22
  2135.5    5.224144553E-22
  2136.5    5.196244326E-22
  2137.5    5.168631326E-22
  2138.5    5.141301401E-22
  2139.5    5.114250479E-22
  2140.5    5.087474562E-22
  2141.5    5.060969725E-22
  2142.5    5.034732116E-22
  2143.5    5.008757953E-22
  2144.5    4.983043524E-22
  2145.5    4.957585184E-22
  2146.5    4.932379352E-22
  2147.5    4.907422515E-22
  2148.5    4.882711220E-22
  2149.5    4.858242078E-22
  2150.5    4.834011759E-22
  2151.5    4.810016993E-22
  2152.5    4.786254567E-22
  2153.5    4.762721326E-22
  2154.5    4.739414170E-22
  2155.5    4.716330051E-22
  2156.5    4.693465979E-22
  2157.5    4.670819010E-22
  2158.5    4.648386257E-22
  2159.5    4.626164878E-22
  2160.5    4.604152083E-22
  2161.5    4.582345127E-22
  2162.5    4.560741316E-22
  2163.5    4.539337998E-22
  2164.5    4.518132567E-22
  2165.5    4.497122462E-22
  2166.5    4.476305165E-22
  2167.5    4.455678199E-22
  2168.5    4.435239130E-22
  2169.5    4.414985564E-22
  2170.5    4.394915145E-22
  2171.5    4.375025560E-22
  2172.5    4.355314530E-22
  2173.5    4.335779817E-22
  2174.5    4.316419216E-22
  2175.5    4.297230561E-22
  2176.5    4.278211721E-22
  2177.5    4.259360599E-22
  2178.5    4.240675130E-22
  2179.5    4.222153286E-22
  2180.5    4.203793068E-22
  2181.5    4.185592512E-22
  2182.5    4.167549685E-22
  2183.5    4.149662681E-22
  2184.5    4.131929630E-22
  2185.5    4.114348687E-22
  2186.5    4.096918038E-22
  2187.5    4.079635897E-22
  2188.5    4.062500508E-22
  2189.5    4.045510138E-22
  2190.5    4.028663086E-22
  2191.5    4.011957673E-22
  2192.5    3.995392249E-22
  2193.5    3.978965189E-22
  2194.5    3.962674892E-22
  2195.5    3.946519781E-22
  2196.5    3.930498305E-22
  2197.5    3.914608936E-22
  2198.5    3.898850168E-22
  2199.5    3.883220519E-22
  2200.5    3.867718529E-22
  2201.5    3.852342760E-22
  2202.5    3.837091796E-22
  2203.5    3.821964242E-22
  2204.5    3.806958722E-22
  2205.5    3.792073884E-22
  2206.5    3.777308392E-22
  2207.5    3.762660934E-22
  2208.5    3.748130214E-22
  2209.5    3.733714956E-22
  2210.5    3.719413904E-22
  2211.5    3.705225818E-22
  2212.5    3.691149479E-22
  2213.5    3.677183683E-22
  2214.5    3.663327244E-22
  2215.5    3.649578995E-22
  2216.5    3.635937784E-22
  2217.5    3.622402476E-22
  2218.5    3.608971952E-22
  2219.5    3.595645109E-22
  2220.5    3.582420861E-22
  2221.5    3.569298136E-22
  2222.5    3.556275878E-22
  2223.5    3.543353046E-22
  2224.5    3.530528611E-22
  2225.5    3.517801564E-22
  2226.5    3.505170904E-22
  2227.5    3.492635649E-22
  2228.5    3.480194827E-22
  2229.5    3.467847482E-22
  2230.5    3.455592670E-22
  2231.5    3.443429462E-22
  2232.5    3.431356938E-22
  2233.5    3.419374194E-22
  2234.5    3.407480338E-22
  2235.5    3.395674488E-22
  2236.5    3.383955778E-22
  2237.5    3.372323349E-22
  2238.5    3.360776358E-22
  2239.5    3.349313971E-22
  2240.5    3.337935366E-22
  2241.5    3.326639732E-22
  2242.5    3.315426268E-22
  2243.5    3.304294186E-22
  2244.5    3.293242707E-22
  2245.5    3.282271063E-22
  2246.5    3.271378495E-22
  2247.5    3.260564256E-22
  2248.5    3.249827607E-22
  2249.5    3.239167821E-22
  2250.5    3.228584178E-22
  2251.5    3.218075970E-22
  2252.5    3.207642498E-22
  2253.5    3.197283069E-22
  2254.5    3.186997003E-22
  2255.5    3.176783628E-22
  2256.5    3.166642280E-22
  2257.5    3.156572302E-22
  2258.5    3.146573050E-22
  2259.5    3.136643884E-22
  2260.5    3.126784175E-22
  2261.5    3.116993301E-22
  2262.5    3.107270647E-22
  2263.5    3.097615609E-22
  2264.5    3.088027588E-22
  2265.5    3.078505994E-22
  2266.5    3.069050243E-22
  2267.5    3.059659761E-22
  2268.5    3.050333979E-22
  2269.5    3.041072337E-22
  2270.5    3.031874280E-22
  2271.5    3.022739263E-22
  2272.5    3.013666745E-22
  2273.5    3.004656193E-22
  2274.5    2.995707082E-22
  2275.5    2.986818891E-22
  2276.5    2.977991109E-22
  2277.5    2.969223227E-22
  2278.5    2.960514746E-22
  2279.5    2.951865172E-22
  2280.5    2.943274018E-22
  2281.5    2.934740801E-22
  2282.5    2.926265046E-22
  2283.5    2.917846283E-22
  2284.5    2.909484048E-22
  2285.5    2.901177884E-22
  2286.5    2.892927337E-22
  2287.5    2.884731961E-22
  2288.5    2.876591315E-22
  2289.5    2.868504962E-22
  2290.5    2.860472472E-22
  2291.5    2.852493421E-22
  2292.5    2.844567387E-22
  2293.5    2.836693957E-22
  2294.5    2.828872720E-22
  2295.5    2.821103273E-22
  2296.5    2.813385215E-22
  2297.5    2.805718151E-22
  2298.5    2.798101693E-22
  2299.5    2.790535453E-22
  2300.5    2.783019053E-22
  2301.5    2.775552116E-22
  2302.5    2.768134271E-22
  2303.5    2.760765152E-22
  2304.5    2.753444396E-22
  2305.5    2.746171645E-22
  2306.5    2.738946546E-22
  2307.5    2.731768750E-22
  2308.5    2.724637912E-22
  2309.5    2.717553691E-22
  2310.5    2.710515751E-22
  2311.5    2.703523760E-22
  2312.5    2.696577388E-22
  2313.5    2.689676312E-22
  2314.5    2.682820211E-22
  2315.5    2.676008768E-22
  2316.5    2.669241671E-22
  2317.5    2.662518611E-22
  2318.5    2.655839283E-22
  2319.5    2.649203385E-22
  2320.5    2.642610620E-22
  2321.5    2.636060693E-22
  2322.5    2.629553313E-22
  2323.5    2.623088195E-22
  2324.5    2.616665053E-22
  2325.5    2.610283609E-22
  2326.5    2.603943585E-22
  2327.5    2.597644708E-22
  2328.5    2.591386709E-22
  2329.5    2.585169320E-22
  2330.5    2.578992278E-22
  2331.5    2.572855324E-22
  2332.5    2.566758199E-22
  2333.5    2.560700650E-22
  2334.5    2.554682427E-22
  2335.5    2.548703282E-22
  2336.5    2.542762971E-22
  2337.5    2.536861251E-22
  2338.5    2.530997885E-22
  2339.5    2.525172636E-22
  2340.5    2.519385272E-22
  2341.5    2.513635563E-22
  2342.5    2.507923283E-22
  2343.5    2.502248207E-22
  2344.5    2.496610114E-22
  2345.5    2.491008785E-22
  2346.5    2.485444005E-22
  2347.5    2.479915561E-22
  2348.5    2.474423242E-22
  2349.5    2.468966840E-22
  2350.5    2.463546150E-22
  2351.5    2.458160971E-22
  2352.5    2.452811102E-22
  2353.5    2.447496345E-22
  2354.5    2.442216506E-22
  2355.5    2.436971393E-22
  2356.5    2.431760816E-22
  2357.5    2.426584588E-22
  2358.5    2.421442523E-22
  2359.5    2.416334439E-22
  2360.5    2.411260157E-22
  2361.5    2.406219497E-22
  2362.5    2.401212286E-22
  2363.5    2.396238350E-22
  2364.5    2.391297518E-22
  2365.5    2.386389622E-22
  2366.5    2.381514495E-22
  2367.5    2.376671974E-22
  2368.5    2.371861898E-22
  2369.5    2.367084105E-22
  2370.5    2.362338440E-22
  2371.5    2.357624748E-22
  2372.5    2.352942874E-22
  2373.5    2.348292669E-22
  2374.5    2.343673983E-22
  2375.5    2.339086671E-22
  2376.5    2.334530587E-22
  2377.5    2.330005589E-22
  2378.5    2.325511537E-22
  2379.5    2.321048293E-22
  2380.5    2.316615720E-22
  2381.5    2.312213684E-22
  2382.5    2.307842052E-22
  2383.5    2.303500695E-22
  2384.5    2.299189483E-22
  2385.5    2.294908292E-22
  2386.5    2.290656995E-22
  2387.5    2.286435471E-22
  2388.5    2.282243599E-22
  2389.5    2.278081261E-22
  2390.5    2.273948339E-22
  2391.5    2.269844719E-22
  2392.5    2.265770287E-22
  2393.5    2.261724933E-22
  2394.5    2.257708547E-22
  2395.5    2.253721022E-22
  2396.5    2.249762251E-22
  2397.5    2.245832132E-22
  2398.5    2.241930562E-22
  2399.5    2.238057440E-22
  2400.5    2.234212669E-22
  2401.5    2.230396152E-22
  2402.5    2.226607793E-22
  2403.5    2.222847500E-22
  2404.5    2.219115181E-22
  2405.5    2.215410747E-22
  2406.5    2.211734109E-22
  2407.5    2.208085182E-22
  2408.5    2.204463881E-22
  2409.5    2.200870123E-22
  2410.5    2.197303827E-22
  2411.5    2.193764914E-22
  2412.5    2.190253306E-22
  2413.5    2.186768927E-22
  2414.5    2.183311703E-22
  2415.5    2.179881562E-22
  2416.5    2.176478432E-22
  2417.5    2.173102245E-22
  2418.5    2.169752932E-22
  2419.5    2.166430427E-22
  2420.5    2.163134668E-22
  2421.5    2.159865590E-22
  2422.5    2.156623132E-22
  2423.5    2.153407237E-22
  2424.5    2.150217845E-22
  2425.5    2.147054901E-22
  2426.5    2.143918351E-22
  2427.5    2.140808141E-22
  2428.5    2.137724221E-22
  2429.5    2.134666540E-22
  2430.5    2.131635052E-22
  2431.5    2.128629709E-22
  2432.5    2.125650468E-22
  2433.5    2.122697285E-22
  2434.5    2.119770118E-22
  2435.5    2.116868928E-22
  2436.5    2.113993678E-22
  2437.5    2.111144329E-22
  2438.5    2.108320848E-22
  2439.5    2.105523200E-22
  2440.5    2.102751355E-22
  2441.5    2.100005283E-22
  2442.5    2.097284954E-22
  2443.5    2.094590342E-22
  2444.5    2.091921422E-22
  2445.5    2.089278171E-22
  2446.5    2.086660565E-22
  2447.5    2.084068586E-22
  2448.5    2.081502214E-22
  2449.5    2.078961433E-22
  2450.5    2.076446227E-22
  2451.5    2.073956582E-22
  2452.5    2.071492486E-22
  2453.5    2.069053929E-22
  2454.5    2.066640902E-22
  2455.5    2.064253398E-22
  2456.5    2.061891411E-22
  2457.5    2.059554938E-22
  2458.5    2.057243976E-22
  2459.5    2.054958526E-22
  2460.5    2.052698587E-22
  2461.5    2.050464165E-22
  2462.5    2.048255262E-22
  2463.5    2.046071885E-22
  2464.5    2.043914043E-22
  2465.5    2.041781745E-22
  2466.5    2.039675003E-22
  2467.5    2.037593830E-22
  2468.5    2.035538241E-22
  2469.5    2.033508253E-22
  2470.5    2.031503883E-22
  2471.5    2.029525154E-22
  2472.5    2.027572086E-22
  2473.5    2.025644703E-22
  2474.5    2.023743031E-22
  2475.5    2.021867098E-22
  2476.5    2.020016933E-22
  2477.5    2.018192567E-22
  2478.5    2.016394032E-22
  2479.5    2.014621365E-22
  2480.5    2.012874600E-22
  2481.5    2.011153778E-22
  2482.5    2.009458937E-22
  2483.5    2.007790122E-22
  2484.5    2.006147375E-22
  2485.5    2.004530743E-22
  2486.5    2.002940275E-22
  2487.5    2.001376020E-22
  2488.5    1.999838030E-22
  2489.5    1.998326359E-22
  2490.5    1.996841064E-22
  2491.5    1.995382202E-22
  2492.5    1.993949834E-22
  2493.5    1.992544022E-22
  2494.5    1.991164829E-22
  2495.5    1.989812323E-22
  2496.5    1.988486572E-22
  2497.5    1.987187646E-22
  2498.5    1.985915618E-22
  2499.5    1.984670562E-22
  2500.5    1.983452556E-22
  2501.5    1.982261680E-22
  2502.5    1.981098014E-22
  2503.5    1.979961642E-22
  2504.5    1.978852650E-22
  2505.5    1.977771126E-22
  2506.5    1.976717162E-22
  2507.5    1.975690849E-22
  2508.5    1.974692284E-22
  2509.5    1.973721563E-22
  2510.5    1.972778787E-22
  2511.5    1.971864059E-22
  2512.5    1.970977482E-22
  2513.5    1.970119165E-22
  2514.5    1.969289218E-22
  2515.5    1.968487753E-22
  2516.5    1.967714885E-22
  2517.5    1.966970731E-22
  2518.5    1.966255412E-22
  2519.5    1.965569052E-22
  2520.5    1.964911774E-22
  2521.5    1.964283708E-22
  2522.5    1.963684985E-22
  2523.5    1.963115739E-22
  2524.5    1.962576106E-22
  2525.5    1.962066226E-22
  2526.5    1.961586240E-22
  2527.5    1.961136295E-22
  2528.5    1.960716539E-22
  2529.5    1.960327123E-22
  2530.5    1.959968200E-22
  2531.5    1.959639930E-22
  2532.5    1.959342471E-22
  2533.5    1.959075987E-22
  2534.5    1.958840646E-22
  2535.5    1.958636617E-22
  2536.5    1.958464073E-22
  2537.5    1.958323192E-22
  2538.5    1.958214152E-22
  2539.5    1.958137138E-22
  2540.5    1.958092336E-22
  2541.5    1.958079936E-22
  2542.5    1.958100133E-22
  2543.5    1.958153123E-22
  2544.5    1.958239108E-22
  2545.5    1.958358292E-22
  2546.5    1.958510884E-22
  2547.5    1.958697096E-22
  2548.5    1.958917145E-22
  2549.5    1.959171250E-22
  2550.5    1.959459635E-22
  2551.5    1.959782529E-22
  2552.5    1.960140163E-22
  2553.5    1.960532774E-22
  2554.5    1.960960603E-22
  2555.5    1.961423893E-22
  2556.5    1.961922894E-22
  2557.5    1.962457860E-22
  2558.5    1.963029049E-22
  2559.5    1.963636722E-22
  2560.5    1.964281147E-22
  2561.5    1.964962595E-22
  2562.5    1.965681344E-22
  2563.5    1.966437673E-22
  2564.5    1.967231871E-22
  2565.5    1.968064226E-22
  2566.5    1.968935036E-22
  2567.5    1.969844602E-22
  2568.5    1.970793231E-22
  2569.5    1.971781233E-22
  2570.5    1.972808927E-22
  2571.5    1.973876634E-22
  2572.5    1.974984684E-22
  2573.5    1.976133409E-22
  2574.5    1.977323150E-22
  2575.5    1.978554251E-22
  2576.5    1.979827064E-22
  2577.5    1.981141947E-22
  2578.5    1.982499262E-22
  2579.5    1.983899379E-22
  2580.5    1.985342674E-22
  2581.5    1.986829530E-22
  2582.5    1.988360335E-22
  2583.5    1.989935486E-22
  2584.5    1.991555384E-22
  2585.5    1.993220439E-22
  2586.5    1.994931068E-22
  2587.5    1.996687692E-22
  2588.5    1.998490745E-22
  2589.5    2.000340662E-22
  2590.5    2.002237890E-22
  2591.5    2.004182883E-22
  2592.5    2.006176100E-22
  2593.5    2.008218012E-22
  2594.5    2.010309094E-22
  2595.5    2.012449833E-22
  2596.5    2.014640722E-22
  2597.5    2.016882263E-22
  2598.5    2.019174967E-22
  2599.5    2.021519353E-22
  2600.5    2.023915950E-22
  2601.5    2.026365295E-22
  2602.5    2.028867937E-22
  2603.5    2.031424430E-22
  2604.5    2.034035342E-22
  2605.5    2.036701249E-22
  2606.5    2.039422736E-22
  2607.5    2.042200400E-22
  2608.5    2.045034849E-22
  2609.5    2.047926698E-22
  2610.5    2.050876577E-22
  2611.5    2.053885125E-22
  2612.5    2.056952992E-22
  2613.5    2.060080841E-22
  2614.5    2.063269344E-22
  2615.5    2.066519189E-22
  2616.5    2.069831072E-22
  2617.5    2.073205703E-22
  2618.5    2.076643806E-22
  2619.5    2.080146117E-22
  2620.5    2.083713383E-22
  2621.5    2.087346368E-22
  2622.5    2.091045847E-22
  2623.5    2.094812611E-22
  2624.5    2.098647463E-22
  2625.5    2.102551222E-22
  2626.5    2.106524722E-22
  2627.5    2.110568811E-22
  2628.5    2.114684354E-22
  2629.5    2.118872230E-22
  2630.5    2.123133335E-22
  2631.5    2.127468581E-22
  2632.5    2.131878899E-22
  2633.5    2.136365233E-22
  2634.5    2.140928549E-22
  2635.5    2.145569826E-22
  2636.5    2.150290066E-22
  2637.5    2.155090286E-22
  2638.5    2.159971524E-22
  2639.5    2.164934837E-22
  2640.5    2.169981302E-22
  2641.5    2.175112015E-22
  2642.5    2.180328095E-22
  2643.5    2.185630679E-22
  2644.5    2.191020929E-22
  2645.5    2.196500028E-22
  2646.5    2.202069179E-22
  2647.5    2.207729612E-22
  2648.5    2.213482579E-22
  2649.5    2.219329356E-22
  2650.5    2.225271242E-22
  2651.5    2.231309565E-22
  2652.5    2.237445676E-22
  2653.5    2.243680952E-22
  2654.5    2.250016800E-22
  2655.5    2.256454652E-22
  2656.5    2.262995968E-22
  2657.5    2.269642239E-22
  2658.5    2.276394985E-22
  2659.5    2.283255754E-22
  2660.5    2.290226128E-22
  2661.5    2.297307718E-22
  2662.5    2.304502171E-22
  2663.5    2.311811163E-22
  2664.5    2.319236406E-22
  2665.5    2.326779648E-22
  2666.5    2.334442671E-22
  2667.5    2.342227293E-22
  2668.5    2.350135372E-22
  2669.5    2.358168801E-22
  2670.5    2.366329515E-22
  2671.5    2.374619487E-22
  2672.5    2.383040732E-22
  2673.5    2.391595309E-22
  2674.5    2.400285317E-22
  2675.5    2.409112901E-22
  2676.5    2.418080252E-22
  2677.5    2.427189606E-22
  2678.5    2.436443248E-22
  2679.5    2.445843511E-22
  2680.5    2.455392779E-22
  2681.5    2.465093488E-22
  2682.5    2.474948124E-22
  2683.5    2.484959230E-22
  2684.5    2.495129404E-22
  2685.5    2.505461299E-22
  2686.5    2.515957629E-22
  2687.5    2.526621168E-22
  2688.5    2.537454748E-22
  2689.5    2.548461269E-22
  2690.5    2.559643693E-22
  2691.5    2.571005049E-22
  2692.5    2.582548435E-22
  2693.5    2.594277018E-22
  2694.5    2.606194039E-22
  2695.5    2.618302813E-22
  2696.5    2.630606729E-22
  2697.5    2.643109256E-22
  2698.5    2.655813943E-22
  2699.5    2.668724422E-22
  2700.5    2.681844409E-22
  2701.5    2.695177707E-22
  2702.5    2.708728212E-22
  2703.5    2.722499907E-22
  2704.5    2.736496875E-22
  2705.5    2.750723292E-22
  2706.5    2.765183439E-22
  2707.5    2.779881697E-22
  2708.5    2.794822554E-22
  2709.5    2.810010608E-22
  2710.5    2.825450569E-22
  2711.5    2.841147262E-22
  2712.5    2.857105634E-22
  2713.5    2.873330752E-22
  2714.5    2.889827811E-22
  2715.5    2.906602136E-22
  2716.5    2.923659185E-22
  2717.5    2.941004556E-22
  2718.5    2.958643987E-22
  2719.5    2.976583367E-22
  2720.5    2.994828731E-22
  2721.5    3.013386274E-22
  2722.5    3.032262351E-22
  2723.5    3.051463480E-22
  2724.5    3.070996354E-22
  2725.5    3.090867839E-22
  2726.5    3.111084986E-22
  2727.5    3.131655031E-22
  2728.5    3.152585406E-22
  2729.5    3.173883741E-22
  2730.5    3.195557875E-22
  2731.5    3.217615857E-22
  2732.5    3.240065959E-22
  2733.5    3.262916679E-22
  2734.5    3.286176751E-22
  2735.5    3.309855150E-22
  2736.5    3.333961103E-22
  2737.5    3.358504097E-22
  2738.5    3.383493886E-22
  2739.5    3.408940502E-22
  2740.5    3.434854263E-22
  2741.5    3.461245784E-22
  2742.5    3.488125986E-22
  2743.5    3.515506109E-22
  2744.5    3.543397721E-22
  2745.5    3.571812730E-22
  2746.5    3.600763397E-22
  2747.5    3.630262345E-22
  2748.5    3.660322579E-22
  2749.5    3.690957493E-22
  2750.5    3.722180888E-22
  2751.5    3.754006984E-22
  2752.5    3.786450438E-22
  2753.5    3.819526359E-22
  2754.5    3.853250326E-22
  2755.5    3.887638402E-22
  2756.5    3.922707156E-22
  2757.5    3.958473683E-22
  2758.5    3.994955618E-22
  2759.5    4.032171164E-22
  2760.5    4.070139108E-22
  2761.5    4.108878848E-22
  2762.5    4.148410416E-22
  2763.5    4.188754499E-22
  2764.5    4.229932473E-22
  2765.5    4.271966420E-22
  2766.5    4.314879166E-22
  2767.5    4.358694305E-22
  2768.5    4.403436235E-22
  2769.5    4.449130186E-22
  2770.5    4.495802256E-22
  2771.5    4.543479450E-22
  2772.5    4.592189715E-22
  2773.5    4.641961979E-22
  2774.5    4.692826196E-22
  2775.5    4.744813387E-22
  2776.5    4.797955686E-22
  2777.5    4.852286390E-22
  2778.5    4.907840009E-22
  2779.5    4.964652318E-22
  2780.5    5.022760417E-22
  2781.5    5.082202784E-22
  2782.5    5.143019342E-22
  2783.5    5.205251524E-22
  2784.5    5.268942339E-22
  2785.5    5.334136448E-22
  2786.5    5.400880237E-22
  2787.5    5.469221902E-22
  2788.5    5.539211529E-22
  2789.5    5.610901189E-22
  2790.5    5.684345029E-22
  2791.5    5.759599375E-22
  2792.5    5.836722836E-22
  2793.5    5.915776414E-22
  2794.5    5.996823629E-22
  2795.5    6.079930637E-22
  2796.5    6.165166366E-22
  2797.5    6.252602657E-22
  2798.5    6.342314412E-22
  2799.5    6.434379751E-22
  2800.5    6.528880178E-22
  2801.5    6.625900764E-22
  2802.5    6.725530329E-22
  2803.5    6.827861645E-22
  2804.5    6.932991650E-22
  2805.5    7.041021673E-22
  2806.5    7.152057673E-22
  2807.5    7.266210499E-22
  2808.5    7.383596158E-22
  2809.5    7.504336110E-22
  2810.5    7.628557578E-22
  2811.5    7.756393875E-22
  2812.5    7.887984761E-22
  2813.5    8.023476819E-22
  2814.5    8.163023858E-22
  2815.5    8.306787344E-22
  2816.5    8.454936864E-22
  2817.5    8.607650620E-22
  2818.5    8.765115955E-22
  2819.5    8.927529927E-22
  2820.5    9.095099916E-22
  2821.5    9.268044280E-22
  2822.5    9.446593058E-22
  2823.5    9.630988731E-22
  2824.5    9.821487031E-22
  2825.5    1.001835783E-21
  2826.5    1.022188606E-21
  2827.5    1.043237279E-21
  2828.5    1.065013627E-21
  2829.5    1.087551314E-21
  2830.5    1.110885974E-21
  2831.5    1.135055350E-21
  2832.5    1.160099443E-21
  2833.5    1.186060679E-21
  2834.5    1.212984085E-21
  2835.5    1.240917486E-21
  2836.5    1.269911710E-21
  2837.5    1.300020824E-21
  2838.5    1.331302378E-21
  2839.5    1.363817684E-21
  2840.5    1.397632108E-21
  2841.5    1.432815400E-21
  2842.5    1.469442050E-21
  2843.5    1.507591679E-21
  2844.5    1.547349470E-21
  2845.5    1.588806636E-21
  2846.5    1.632060943E-21
  2847.5    1.677217283E-21
  2848.5    1.724388302E-21
  2849.5    1.773695096E-21
  2850.5    1.825267988E-21
  2851.5    1.879247380E-21
  2852.5    1.935784698E-21
  2853.5    1.995043451E-21
  2854.5    2.057200401E-21
  2855.5    2.122446873E-21
  2856.5    2.190990213E-21
  2857.5    2.263055426E-21
  2858.5    2.338887004E-21
  2859.5    2.418750984E-21
  2860.5    2.502937263E-21
  2861.5    2.591762205E-21
  2862.5    2.685571587E-21
  2863.5    2.784743935E-21
  2864.5    2.889694309E-21
  2865.5    3.000878602E-21
  2866.5    3.118798444E-21
  2867.5    3.244006809E-21
  2868.5    3.377114422E-21
  2869.5    3.518797137E-21
  2870.5    3.669804418E-21
  2871.5    3.830969139E-21
  2872.5    4.003218935E-21
  2873.5    4.187589384E-21
  2874.5    4.385239379E-21
  2875.5    4.597469094E-21
  2876.5    4.825741073E-21
  2877.5    5.071705063E-21
  2878.5    5.337227365E-21
  2879.5    5.624425677E-21
  2880.5    5.935710607E-21
  2881.5    6.273835363E-21
  2882.5    6.641955493E-21
  2883.5    7.043701049E-21
  2884.5    7.483264198E-21
  2885.5    7.965506139E-21
  2886.5    8.496088299E-21
  2887.5    9.081634257E-21
  2888.5    9.729930812E-21
  2889.5    1.045017924E-20
  2890.5    1.125331145E-20
  2891.5    1.215239051E-20
  2892.5    1.316312202E-20
  2893.5    1.430451212E-20
  2894.5    1.559972104E-20
  2895.5    1.707718030E-20
  2896.5    1.877206808E-20
  2897.5    2.072827625E-20
  2898.5    2.300105883E-20
  2899.5    2.566063385E-20
  2900.5    2.879713170E-20
  2901.5    3.252746050E-20
  2902.5    3.700491871E-20
  2903.5    4.243275535E-20
  2904.5    4.908338300E-20
  2905.5    5.732555773E-20
  2906.5    6.766233438E-20
  2907.5    8.078217345E-20
  2908.5    9.762170507E-20
  2909.5    1.194242805E-19
  2910.5    1.477354903E-19
  2911.5    1.841665096E-19
  2912.5    2.295305280E-19
  2913.5    2.817267191E-19
  2914.5    3.323992497E-19
  2915.5    3.658366340E-19
  2916.5    3.670177215E-19
  2917.5    3.353406188E-19
  2918.5    2.852607344E-19
  2919.5    2.328198074E-19
  2920.5    1.868895592E-19
  2921.5    1.498756851E-19
  2922.5    1.210751166E-19
  2923.5    9.889260391E-20
  2924.5    8.176677330E-20
  2925.5    6.843286052E-20
  2926.5    5.793553409E-20
  2927.5    4.957195582E-20
  2928.5    4.282854399E-20
  2929.5    3.732897153E-20
  2930.5    3.279539908E-20
  2931.5    2.902067266E-20
  2932.5    2.584866233E-20
  2933.5    2.316038723E-20
  2934.5    2.086418393E-20
  2935.5    1.888868844E-20
  2936.5    1.717778117E-20
  2937.5    1.568690974E-20
  2938.5    1.438038704E-20
  2939.5    1.322938572E-20
  2940.5    1.221043494E-20
  2941.5    1.130428282E-20
  2942.5    1.049502775E-20
  2943.5    9.769449140E-21
  2944.5    9.116487660E-21
  2945.5    8.526838195E-21
  2946.5    7.992628830E-21
  2947.5    7.507165786E-21
  2948.5    7.064729413E-21
  2949.5    6.660409966E-21
  2950.5    6.289974590E-21
  2951.5    5.949758968E-21
  2952.5    5.636578566E-21
  2953.5    5.347655547E-21
  2954.5    5.080558287E-21
  2955.5    4.833151089E-21
  2956.5    4.603552173E-21
  2957.5    4.390098440E-21
  2958.5    4.191315780E-21
  2959.5    4.005893973E-21
  2960.5    3.832665373E-21
  2961.5    3.670586749E-21
  2962.5    3.518723759E-21
  2963.5    3.376237633E-21
  2964.5    3.242373709E-21
  2965.5    3.116451544E-21
  2966.5    2.997856341E-21
  2967.5    2.886031518E-21
  2968.5    2.780472230E-21
  2969.5    2.680719717E-21
  2970.5    2.586356359E-21
  2971.5    2.497001336E-21
  2972.5    2.412306811E-21
  2973.5    2.331954569E-21
  2974.5    2.255653048E-21
  2975.5    2.183134704E-21
  2976.5    2.114153688E-21
  2977.5    2.048483763E-21
  2978.5    1.985916468E-21
  2979.5    1.926259463E-21
  2980.5    1.869335065E-21
  2981.5    1.814978926E-21
  2982.5    1.763038850E-21
  2983.5    1.713373738E-21
  2984.5    1.665852628E-21
  2985.5    1.620353834E-21
  2986.5    1.576764173E-21
  2987.5    1.534978261E-21
  2988.5    1.494897877E-21
  2989.5    1.456431389E-21
  2990.5    1.419493230E-21
  2991.5    1.384003423E-21
  2992.5    1.349887150E-21
  2993.5    1.317074358E-21
  2994.5    1.285499399E-21
  2995.5    1.255100703E-21
  2996.5    1.225820476E-21
  2997.5    1.197604430E-21
  2998.5    1.170401526E-21
  2999.5    1.144163748E-21
