# Supplementary material for: Modeling Radiative Efficiency across Fluorinated Molecules: Bridging Chemistry and Climate Policy for Global Warming Potential Estimations
Source: Environ Sci Technol. 2026 Feb 16;60(8):6188–202. doi: 10.1021/acs.est.5c16501 (PMC12961741; doi:10.1021/acs.est.5c16501)
Supplement: Supplementary file 1 [file es5c16501_si_001.zip › Supporting.Information/CFM2025.Table1/HFAldehydes/Trifluorobutanal/cross-section_1.dat]

0.5	5.3598451736232278E-022
1.5	5.4456886439155309E-022
2.5	5.5347575044806542E-022
3.5	5.6272331845349359E-022
4.5	5.7233106340719347E-022
5.5	5.8231995829196044E-022
6.5	5.9271259409680032E-022
7.5	6.0353333581407613E-022
8.5	6.1480849654970482E-022
9.5	6.2656653221478267E-022
10.5	6.3883825965441765E-022
11.5	6.5165710152595360E-022
12.5	6.6505936177801836E-022
13.5	6.7908453622068689E-022
14.5	6.9377566343635745E-022
15.5	7.0917972218597003E-022
16.5	7.2534808254756412E-022
17.5	7.4233701932272707E-022
18.5	7.6020829780987022E-022
19.5	7.7902984393204304E-022
20.5	7.9887651299735812E-022
21.5	8.1983097415790624E-022
22.5	8.4198473103981003E-022
23.5	8.6543930319721765E-022
24.5	8.9030759819401651E-022
25.5	9.1671551049231189E-022
26.5	9.4480379125365360E-022
27.5	9.7473024306217272E-022
28.5	1.0066723060127043E-021
29.5	1.0408301172989011E-021
30.5	1.0774301463469982E-021
31.5	1.1167295329462750E-021
32.5	1.1590212884336194E-021
33.5	1.2046405620933830E-021
34.5	1.2539722296474171E-021
35.5	1.3074601322819505E-021
36.5	1.3656183889297780E-021
37.5	1.4290453295924116E-021
38.5	1.4984407646515561E-021
39.5	1.5746275302968513E-021
40.5	1.6585785559770742E-021
41.5	1.7514511184997591E-021
42.5	1.8546305257325031E-021
43.5	1.9697862787291480E-021
44.5	2.0989448941818058E-021
45.5	2.2445851767025487E-021
46.5	2.4097640317127488E-021
47.5	2.5982842321681360E-021
48.5	2.8149203862159643E-021
49.5	3.0657264294886666E-021
50.5	3.3584583625563229E-021
51.5	3.7031612123348357E-021
52.5	4.1129913787621888E-021
53.5	4.6053769670467033E-021
54.5	5.2036606776975278E-021
55.5	5.9394179475340531E-021
56.5	6.8556732057444812E-021
57.5	8.0111652871350796E-021
58.5	9.4853859077025744E-021
59.5	1.1382634309972642E-020
60.5	1.3829064202952815E-020
61.5	1.6946186496878544E-020
62.5	2.0764644316465893E-020
63.5	2.5030377070893079E-020
64.5	2.8945199401510503E-020
65.5	3.1206451740467149E-020
66.5	3.0829506640405520E-020
67.5	2.8110810128906840E-020
68.5	2.4321610451589264E-020
69.5	2.0619186944888612E-020
70.5	1.7566437526538779E-020
71.5	1.5286909690455650E-020
72.5	1.3719149262685415E-020
73.5	1.2764069969110438E-020
74.5	1.2343701829919291E-020
75.5	1.2418977771337904E-020
76.5	1.2993691647642825E-020
77.5	1.4114839628622193E-020
78.5	1.5869252380146965E-020
79.5	1.8365948005055328E-020
80.5	2.1676041660390163E-020
81.5	2.5679980694065734E-020
82.5	2.9799477345299985E-020
83.5	3.2821974563335127E-020
84.5	3.3383739871379682E-020
85.5	3.1125143673350049E-020
86.5	2.7063436419941435E-020
87.5	2.2591716086012546E-020
88.5	1.8579950306520974E-020
89.5	1.5312804058616136E-020
90.5	1.2763845742687582E-020
91.5	1.0805577852438722E-020
92.5	9.3039637979716182E-021
93.5	8.1478756937631223E-021
94.5	7.2526761035119482E-021
95.5	6.5560196001139482E-021
96.5	6.0125024568690245E-021
97.5	5.5891114449255304E-021
98.5	5.2617921599355066E-021
99.5	5.0129834131403437E-021
100.5	4.8298818706050259E-021
101.5	4.7032320290893275E-021
102.5	4.6264881884165846E-021
103.5	4.5952406252215006E-021
104.5	4.6068327462069017E-021
105.5	4.6601209589516929E-021
106.5	4.7553469442590078E-021
107.5	4.8941053350318732E-021
108.5	5.0794004222910705E-021
109.5	5.3157949681718847E-021
110.5	5.6096638756207522E-021
111.5	5.9695767394572798E-021
112.5	6.4068478336773944E-021
113.5	6.9363120487844379E-021
114.5	7.5774136997894599E-021
115.5	8.3557361982119975E-021
116.5	9.3051599508811822E-021
117.5	1.0470920026981534E-020
118.5	1.1913948360356493E-020
119.5	1.3717018251659112E-020
120.5	1.5993304279436845E-020
121.5	1.8897823134657764E-020
122.5	2.2641204580274100E-020
123.5	2.7501615517825227E-020
124.5	3.3820042309804665E-020
125.5	4.1937465777335568E-020
126.5	5.1980403947264451E-020
127.5	6.3359475757072996E-020
128.5	7.4042492267460804E-020
129.5	8.0494405298657965E-020
130.5	7.9721083278205142E-020
131.5	7.2109050512648258E-020
132.5	6.1016119131726538E-020
133.5	4.9765439209753187E-020
134.5	4.0057413510270599E-020
135.5	3.2285019106426599E-020
136.5	2.6250586642009903E-020
137.5	2.1602627750008454E-020
138.5	1.8010069929938972E-020
139.5	1.5208278331829375E-020
140.5	1.2998391758744484E-020
141.5	1.1234352441160593E-020
142.5	9.8094321341800005E-021
143.5	8.6453599079721156E-021
144.5	7.6842761269330005E-021
145.5	6.8829785408774323E-021
146.5	6.2088564117916325E-021
147.5	5.6370204379747465E-021
148.5	5.1482673578035830E-021
149.5	4.7276254094189543E-021
150.5	4.3633052885949911E-021
151.5	4.0459360376104105E-021
152.5	3.7680028202817732E-021
153.5	3.5234290706043538E-021
154.5	3.3072628855434487E-021
155.5	3.1154394202499848E-021
156.5	2.9445992281331415E-021
157.5	2.7919481675612325E-021
158.5	2.6551484721581743E-021
159.5	2.5322333889402027E-021
160.5	2.4215397888873443E-021
161.5	2.3216545926286171E-021
162.5	2.2313718968245205E-021
163.5	2.1496584495872275E-021
164.5	2.0756256857424572E-021
165.5	2.0085069508075264E-021
166.5	1.9476388556933680E-021
167.5	1.8924459404123325E-021
168.5	1.8424280046286864E-021
169.5	1.7971496002848057E-021
170.5	1.7562312873785488E-021
171.5	1.7193423360380782E-021
172.5	1.6861946220912665E-021
173.5	1.6565375136383032E-021
174.5	1.6301535859170543E-021
175.5	1.6068550334226184E-021
176.5	1.5864806736464643E-021
177.5	1.5688934573471272E-021
178.5	1.5539784170431079E-021
179.5	1.5416409992799830E-021
180.5	1.5318057378393880E-021
181.5	1.5244152349666274E-021
182.5	1.5194294263381351E-021
183.5	1.5168251132421473E-021
184.5	1.5165957526318880E-021
185.5	1.5187515026286892E-021
186.5	1.5233195279922827E-021
187.5	1.5303445773342050E-021
188.5	1.5398898517518139E-021
189.5	1.5520381934768571E-021
190.5	1.5668936335098523E-021
191.5	1.5845833496032320E-021
192.5	1.6052601010672162E-021
193.5	1.6291052256185711E-021
194.5	1.6563323070828088E-021
195.5	1.6871916528113933E-021
196.5	1.7219757583725626E-021
197.5	1.7610259874018966E-021
198.5	1.8047407605716868E-021
199.5	1.8535856351820278E-021
200.5	1.9081057739313183E-021
201.5	1.9689414593820190E-021
202.5	2.0368475257877924E-021
203.5	2.1127178757889716E-021
204.5	2.1976166602069089E-021
205.5	2.2928182749340410E-021
206.5	2.3998591438422180E-021
207.5	2.5206054208532614E-021
208.5	2.6573424219910898E-021
209.5	2.8128940336941770E-021
210.5	2.9907838972389701E-021
211.5	3.1954553597713437E-021
212.5	3.4325747184637701E-021
213.5	3.7094530140387748E-021
214.5	4.0356362003332281E-021
215.5	4.4237311212310167E-021
216.5	4.8905491996246711E-021
217.5	5.4586382430328404E-021
218.5	6.1581646505321368E-021
219.5	7.0287050322073196E-021
220.5	8.1193017461973415E-021
221.5	9.4820540311291497E-021
222.5	1.1148277403854169E-020
223.5	1.3070212750342957E-020
224.5	1.5030731369588141E-020
225.5	1.6619993293075823E-020
226.5	1.7466233258984892E-020
227.5	1.7609261060286856E-020
228.5	1.7504324045925219E-020
229.5	1.7656745375643374E-020
230.5	1.8400534997905704E-020
231.5	1.9932966838363089E-020
232.5	2.2417303621587421E-020
233.5	2.6050240131076846E-020
234.5	3.1076435619277498E-020
235.5	3.7726120593549594E-020
236.5	4.5999520649828665E-020
237.5	5.5198035224813845E-020
238.5	6.3346547184199985E-020
239.5	6.7422374657921071E-020
240.5	6.5384315161891508E-020
241.5	5.8192195861090396E-020
242.5	4.8795158731177654E-020
243.5	3.9683449313417398E-020
244.5	3.1981760683741988E-020
245.5	2.5868041826162549E-020
246.5	2.1131995323511231E-020
247.5	1.7480452434630000E-020
248.5	1.4650670409856049E-020
249.5	1.2436322251475336E-020
250.5	1.0683379138397533E-020
251.5	9.2788976231989938E-021
252.5	8.1402832658100678E-021
253.5	7.2068421929733711E-021
254.5	6.4335893574706502E-021
255.5	5.7868363437374770E-021
256.5	5.2410754359659681E-021
257.5	4.7767780260474856E-021
258.5	4.3788305201354975E-021
259.5	4.0354141116432207E-021
260.5	3.7371948598035030E-021
261.5	3.4767322302652177E-021
262.5	3.2480427666357254E-021
263.5	3.0462749599344512E-021
264.5	2.8674646008179285E-021
265.5	2.7083489516921060E-021
266.5	2.5662243189781286E-021
267.5	2.4388359467447727E-021
268.5	2.3242921976414488E-021
269.5	2.2209971418122409E-021
270.5	2.1275972131289886E-021
271.5	2.0429387005862350E-021
272.5	1.9660336482631300E-021
273.5	1.8960323276214764E-021
274.5	1.8322008821037902E-021
275.5	1.7739030688236895E-021
276.5	1.7205852658726100E-021
277.5	1.6717640979822533E-021
278.5	1.6270161734890279E-021
279.5	1.5859695329755571E-021
280.5	1.5482964928081894E-021
281.5	1.5137076310697544E-021
282.5	1.4819467135589425E-021
283.5	1.4527863969113725E-021
284.5	1.4260245769815815E-021
285.5	1.4014812752880789E-021
286.5	1.3789959759910221E-021
287.5	1.3584253416325689E-021
288.5	1.3396412485595320E-021
289.5	1.3225290932118379E-021
290.5	1.3069863287994662E-021
291.5	1.2929211986955454E-021
292.5	1.2802516384504834E-021
293.5	1.2689043229226822E-021
294.5	1.2588138388164100E-021
295.5	1.2499219660687303E-021
296.5	1.2421770541564166E-021
297.5	1.2355334815978123E-021
298.5	1.2299511887825790E-021
299.5	1.2253952758377785E-021
300.5	1.2218356585842552E-021
301.5	1.2192467767954937E-021
302.5	1.2176073499778986E-021
303.5	1.2169001767765704E-021
304.5	1.2171119748997116E-021
305.5	1.2182332591697267E-021
306.5	1.2202582559695129E-021
307.5	1.2231848529760068E-021
308.5	1.2270145836763525E-021
309.5	1.2317526467613613E-021
310.5	1.2374079611022595E-021
311.5	1.2439932576574141E-021
312.5	1.2515252103440370E-021
313.5	1.2600246086667199E-021
314.5	1.2695165757439549E-021
315.5	1.2800308363437218E-021
316.5	1.2916020406637176E-021
317.5	1.3042701509121435E-021
318.5	1.3180808993119902E-021
319.5	1.3330863280289732E-021
320.5	1.3493454237899602E-021
321.5	1.3669248627157435E-021
322.5	1.3858998842669804E-021
323.5	1.4063553173591748E-021
324.5	1.4283867868526267E-021
325.5	1.4521021350398926E-021
326.5	1.4776231007930405E-021
327.5	1.5050873091633556E-021
328.5	1.5346506370638856E-021
329.5	1.5664900370292350E-021
330.5	1.6008069220312378E-021
331.5	1.6378312414051861E-021
332.5	1.6778264131019725E-021
333.5	1.7210953234449358E-021
334.5	1.7679876660710918E-021
335.5	1.8189089719449123E-021
336.5	1.8743317894627311E-021
337.5	1.9348096178626859E-021
338.5	2.0009943928055662E-021
339.5	2.0736585906661227E-021
340.5	2.1537233874312577E-021
341.5	2.2422948222603931E-021
342.5	2.3407106379193838E-021
343.5	2.4506014937713992E-021
344.5	2.5739717105076155E-021
345.5	2.7133068165413458E-021
346.5	2.8717182342188657E-021
347.5	3.0531399331479040E-021
348.5	3.2625984730873282E-021
349.5	3.5065875471932517E-021
350.5	3.7935922614313101E-021
351.5	4.1348285372628218E-021
352.5	4.5452903367404690E-021
353.5	5.0452300248652850E-021
354.5	5.6622223858786481E-021
355.5	6.4339342771951044E-021
356.5	7.4114972794809051E-021
357.5	8.6625613595433958E-021
358.5	1.0270681020033439E-020
359.5	1.2321511628199296E-020
360.5	1.4853910478583212E-020
361.5	1.7742495921582856E-020
362.5	2.0518690769227118E-020
363.5	2.2330087199465639E-020
364.5	2.2402122948910836E-020
365.5	2.0758755093609929E-020
366.5	1.8198052670958872E-020
367.5	1.5561686772765791E-020
368.5	1.3300485880486734E-020
369.5	1.1530293579667086E-020
370.5	1.0210347117468115E-020
371.5	9.2569221328335602E-021
372.5	8.5899017357515072E-021
373.5	8.1456556963776689E-021
374.5	7.8774240888656132E-021
375.5	7.7523110489728498E-021
376.5	7.7480654853809864E-021
377.5	7.8505151452955684E-021
378.5	8.0517480782068445E-021
379.5	8.3489299917486844E-021
380.5	8.7436273491178916E-021
381.5	9.2415397010456967E-021
382.5	9.8525878854260780E-021
383.5	1.0591346975968533E-020
384.5	1.1477854827711574E-020
385.5	1.2538873253018865E-020
386.5	1.3809735776385753E-020
387.5	1.5336992081988047E-020
388.5	1.7182165760599083E-020
389.5	1.9427092404777799E-020
390.5	2.2181512753500485E-020
391.5	2.5593860889049497E-020
392.5	2.9866457180238597E-020
393.5	3.5276361293470886E-020
394.5	4.2202217158251243E-020
395.5	5.1153360689551053E-020
396.5	6.2784481341213937E-020
397.5	7.7843700503341298E-020
398.5	9.6921095659343387E-020
399.5	1.1974116305398936E-019
400.5	1.4379368352290563E-019
401.5	1.6308541143068231E-019
402.5	1.6988700393022901E-019
403.5	1.6079885562863162E-019
404.5	1.4027015622763236E-019
405.5	1.1608467970397270E-019
406.5	9.3711673031495305E-020
407.5	7.5223381671861034E-020
408.5	6.0694569871462977E-020
409.5	4.9481050482547041E-020
410.5	4.0839486680352614E-020
411.5	3.4135823067258341E-020
412.5	2.8881449592251571E-020
413.5	2.4714309219706847E-020
414.5	2.1369531279220176E-020
415.5	1.8653384807532591E-020
416.5	1.6423311012245997E-020
417.5	1.4573443080929364E-020
418.5	1.3024329053567413E-020
419.5	1.1715680257825375E-020
420.5	1.0601243747417330E-020
421.5	9.6451536525364016E-021
422.5	8.8193126819798040E-021
423.5	8.1014947928660411E-021
424.5	7.4739565317962227E-021
425.5	6.9224103520901456E-021
426.5	6.4352579693932634E-021
427.5	6.0030123438457601E-021
428.5	5.6178578148891795E-021
429.5	5.2733123825107396E-021
430.5	4.9639662091318421E-021
431.5	4.6852775018238871E-021
432.5	4.4334119596713509E-021
433.5	4.2051155670010216E-021
434.5	3.9976131091050945E-021
435.5	3.8085266772625632E-021
436.5	3.6358098176934200E-021
437.5	3.4776940063125151E-021
438.5	3.3326448974041012E-021
439.5	3.1993263702021221E-021
440.5	3.0765708332559316E-021
441.5	2.9633545786869663E-021
442.5	2.8587772333320909E-021
443.5	2.7620445505691075E-021
444.5	2.6724539394944650E-021
445.5	2.5893822475710657E-021
446.5	2.5122754067180015E-021
447.5	2.4406396269553383E-021
448.5	2.3740338805896833E-021
449.5	2.3120634669070081E-021
450.5	2.2543744850104106E-021
451.5	2.2006490727859344E-021
452.5	2.1506012945333997E-021
453.5	2.1039735797520780E-021
454.5	2.0605336318531543E-021
455.5	2.0200717389116659E-021
456.5	1.9823984295446471E-021
457.5	1.9473424260648238E-021
458.5	1.9147488545722175E-021
459.5	1.8844776778983846E-021
460.5	1.8564023225416922E-021
461.5	1.8304084751136808E-021
462.5	1.8063930275073521E-021
463.5	1.7842631531209392E-021
464.5	1.7639354991256154E-021
465.5	1.7453354820352283E-021
466.5	1.7283966757881589E-021
467.5	1.7130602832427542E-021
468.5	1.6992746834655347E-021
469.5	1.6869950484959317E-021
470.5	1.6761830244370429E-021
471.5	1.6668064727788154E-021
472.5	1.6588392688351222E-021
473.5	1.6522611550935690E-021
474.5	1.6470576481597845E-021
475.5	1.6432199988485591E-021
476.5	1.6407452058552408E-021
477.5	1.6396360843558382E-021
478.5	1.6399013918591064E-021
479.5	1.6415560146973250E-021
480.5	1.6446212197279562E-021
481.5	1.6491249771652467E-021
482.5	1.6551023620168639E-021
483.5	1.6625960434240166E-021
484.5	1.6716568733667419E-021
485.5	1.6823445887900725E-021
486.5	1.6947286443468350E-021
487.5	1.7088891967862949E-021
488.5	1.7249182667344433E-021
489.5	1.7429211094579208E-021
490.5	1.7630178335013602E-021
491.5	1.7853453152616280E-021
492.5	1.8100594691748379E-021
493.5	1.8373379479951626E-021
494.5	1.8673833666516102E-021
495.5	1.9004271677548915E-021
496.5	1.9367342788727061E-021
497.5	1.9766087537938199E-021
498.5	2.0204006457706399E-021
499.5	2.0685144352350792E-021
500.5	2.1214194349003353E-021
501.5	2.1796627317439809E-021
502.5	2.2438854128929810E-021
503.5	2.3148430823825768E-021
504.5	2.3934320396321635E-021
505.5	2.4807230047820717E-021
506.5	2.5780050098652011E-021
507.5	2.6868431311776647E-021
508.5	2.8091552707216981E-021
509.5	2.9473154303935017E-021
510.5	3.1042941910141990E-021
511.5	3.2838518652340346E-021
512.5	3.4908066045113859E-021
513.5	3.7314091064531813E-021
514.5	4.0138672472843742E-021
515.5	4.3490748107677435E-021
516.5	4.7515961279834787E-021
517.5	5.2409037064437132E-021
518.5	5.8426468608220298E-021
519.5	6.5890540549824177E-021
520.5	7.5157869464154128E-021
521.5	8.6487176714347701E-021
522.5	9.9692369579133922E-021
523.5	1.1353851455852762E-020
524.5	1.2538051867114656E-020
525.5	1.3233499870441702E-020
526.5	1.3390990119196455E-020
527.5	1.3274423318609285E-020
528.5	1.3230957003358714E-020
529.5	1.3497045493388597E-020
530.5	1.4193761938055765E-020
531.5	1.5395273566601327E-020
532.5	1.7183725200817638E-020
533.5	1.9680921602832005E-020
534.5	2.3067379954293219E-020
535.5	2.7592208921007925E-020
536.5	3.3560462429815451E-020
537.5	4.1252977664104201E-020
538.5	5.0681159453904419E-020
539.5	6.1061811127985531E-020
540.5	7.0182363015941250E-020
541.5	7.4691282027960643E-020
542.5	7.2385149819918022E-020
543.5	6.4403780969996704E-020
544.5	5.4036500618755154E-020
545.5	4.4018861417334474E-020
546.5	3.5571210766503828E-020
547.5	2.8877888566549361E-020
548.5	2.3702423217254755E-020
549.5	1.9720542386300572E-020
550.5	1.6642840090335900E-020
551.5	1.4242474655766084E-020
552.5	1.2350296536136978E-020
553.5	1.0842397007120581E-020
554.5	9.6282648917006898E-021
555.5	8.6414892157805298E-021
556.5	7.8329537805841640E-021
557.5	7.1659922273835746E-021
558.5	6.6129701186725523E-021
559.5	6.1528736834613386E-021
560.5	5.7696010213527534E-021
561.5	5.4507433039751206E-021
562.5	5.1867097217311874E-021
563.5	4.9700959564945394E-021
564.5	4.7952275218936807E-021
565.5	4.6578309290585988E-021
566.5	4.5548005646813072E-021
567.5	4.4840396669540044E-021
568.5	4.4443614051007421E-021
569.5	4.4354418946740993E-021
570.5	4.4578218086492490E-021
571.5	4.5129577106757482E-021
572.5	4.6033289258051408E-021
573.5	4.7326113027958881E-021
574.5	4.9059363836017685E-021
575.5	5.1302643225489169E-021
576.5	5.4149128583084093E-021
577.5	5.7723048103427940E-021
578.5	6.2190257647456507E-021
579.5	6.7773252273353510E-021
580.5	7.4772512565338505E-021
581.5	8.3596777131210694E-021
582.5	9.4805417357615781E-021
583.5	1.0916570249930113E-020
584.5	1.2772368574535827E-020
585.5	1.5187209238014186E-020
586.5	1.8335233479054431E-020
587.5	2.2400791977827439E-020
588.5	2.7485709313640026E-020
589.5	3.3377707870276767E-020
590.5	3.9172884831569342E-020
591.5	4.3116667157053251E-020
592.5	4.3452733696135796E-020
593.5	4.0001002722425257E-020
594.5	3.4348260511935186E-020
595.5	2.8347489153943543E-020
596.5	2.3056731321828245E-020
597.5	1.8779348777637774E-020
598.5	1.5446294020133410E-020
599.5	1.2877757878378726E-020
600.5	1.0894615981534547E-020
601.5	9.3508995553174928E-021
602.5	8.1360907789966636E-021
603.5	7.1688130446419306E-021
604.5	6.3895954673488555E-021
605.5	5.7548717415315668E-021
606.5	5.2324916908974365E-021
607.5	4.7984981378394379E-021
608.5	4.4348467104060560E-021
609.5	4.1277968556126142E-021
610.5	3.8667721275673886E-021
611.5	3.6435470488356123E-021
612.5	3.4516617607442746E-021
613.5	3.2859965263603421E-021
614.5	3.1424593257102648E-021
615.5	3.0177542001018485E-021
616.5	2.9092078139649911E-021
617.5	2.8146384059838851E-021
618.5	2.7322559105524353E-021
619.5	2.6605852249030592E-021
620.5	2.5984068302499600E-021
621.5	2.5447105505560645E-021
622.5	2.4986593542861246E-021
623.5	2.4595609110218211E-021
624.5	2.4268452004513633E-021
625.5	2.4000469009624121E-021
626.5	2.3787916039994769E-021
627.5	2.3627851401885727E-021
628.5	2.3518054865072027E-021
629.5	2.3456968667354495E-021
630.5	2.3443657720213620E-021
631.5	2.3477787236811426E-021
632.5	2.3559616834689039E-021
633.5	2.3690010934585827E-021
634.5	2.3870466037742402E-021
635.5	2.4103156270264783E-021
636.5	2.4390999492748072E-021
637.5	2.4737747355062511E-021
638.5	2.5148104016445959E-021
639.5	2.5627879963691917E-021
640.5	2.6184189599967370E-021
641.5	2.6825704258425026E-021
642.5	2.7562976321323027E-021
643.5	2.8408855629822770E-021
644.5	2.9379026977388605E-021
645.5	3.0492708102626378E-021
646.5	3.1773562576452681E-021
647.5	3.3250903300480666E-021
648.5	3.4961292959850049E-021
649.5	3.6950692135275924E-021
650.5	3.9277370506074858E-021
651.5	4.2015891529237661E-021
652.5	4.5262620572484738E-021
653.5	4.9143410961342901E-021
654.5	5.3824417745842533E-021
655.5	5.9527400967117058E-021
656.5	6.6551409424022936E-021
657.5	7.5303276306484399E-021
658.5	8.6339454458188846E-021
659.5	1.0041988645705049E-020
660.5	1.1856651835367596E-020
661.5	1.4209318956475367E-020
662.5	1.7250293311205417E-020
663.5	2.1098715815138846E-020
664.5	2.5701312180539502E-020
665.5	3.0558237724073166E-020
666.5	3.4470767099822645E-020
667.5	3.5885842945916462E-020
668.5	3.4111038859857363E-020
669.5	3.0030900198104652E-020
670.5	2.5208679691558765E-020
671.5	2.0747585368612655E-020
672.5	1.7067694276626173E-020
673.5	1.4185890334762988E-020
674.5	1.1973457350854165E-020
675.5	1.0281300717380267E-020
676.5	8.9821677904207682E-021
677.5	7.9780440749741255E-021
678.5	7.1963977634645870E-021
679.5	6.5842887821838579E-021
680.5	6.1031367796179873E-021
681.5	5.7247102791478470E-021
682.5	5.4282204600893097E-021
683.5	5.1982621103297246E-021
684.5	5.0233652974701062E-021
685.5	4.8949767447280292E-021
686.5	4.8067415678735853E-021
687.5	4.7539956656564108E-021
688.5	4.7334073596756194E-021
689.5	4.7427265239618518E-021
690.5	4.7806129810052187E-021
691.5	4.8465253346425256E-021
692.5	4.9406580661831871E-021
693.5	5.0639196209601161E-021
694.5	5.2179480532433157E-021
695.5	5.4051640935388913E-021
696.5	5.6288646721048482E-021
697.5	5.8933633643326693E-021
698.5	6.2041883370089268E-021
699.5	6.5683536865910433E-021
700.5	6.9947272696951147E-021
701.5	7.4945282260048487E-021
702.5	8.0820018397316575E-021
703.5	8.7753403317111840E-021
704.5	9.5979488051012224E-021
705.5	1.0580200516324621E-020
706.5	1.1761891374527149E-020
707.5	1.3195698262417725E-020
708.5	1.4952077149514873E-020
709.5	1.7126203614566396E-020
710.5	1.9847721618720912E-020
711.5	2.3294067212191053E-020
712.5	2.7707460942494012E-020
713.5	3.3412839219984821E-020
714.5	4.0825117979189426E-020
715.5	5.0410269904088551E-020
716.5	6.2511302998386059E-020
717.5	7.6873873359138654E-020
718.5	9.1764928742699142E-020
719.5	1.0327179752954723E-019
720.5	1.0664930911311555E-019
721.5	1.0019766575462345E-019
722.5	8.7037817650452897E-020
723.5	7.1991880636301656E-020
724.5	5.8264050919989025E-020
725.5	4.6992929830911754E-020
726.5	3.8159786040403287E-020
727.5	3.1347943558089967E-020
728.5	2.6098067113327237E-020
729.5	2.2023590337646184E-020
730.5	1.8828158722271930E-020
731.5	1.6292595751377667E-020
732.5	1.4256624046431960E-020
733.5	1.2602975363801519E-020
734.5	1.1245296631672588E-020
735.5	1.0119404800172252E-020
736.5	9.1770862564716998E-021
737.5	8.3817219581997469E-021
738.5	7.7051926715156191E-021
739.5	7.1256753178469194E-021
740.5	6.6260602151995325E-021
741.5	6.1928032367461855E-021
742.5	5.8150849629364483E-021
743.5	5.4841884724880132E-021
744.5	5.1930343343331916E-021
745.5	4.9358297279152076E-021
746.5	4.7078012236233236E-021
747.5	4.5049894707215907E-021
748.5	4.3240901173391966E-021
749.5	4.1623295621057360E-021
750.5	4.0173671713341335E-021
751.5	3.8872177686698120E-021
752.5	3.7701897740572987E-021
753.5	3.6648355128671026E-021
754.5	3.5699110566030624E-021
755.5	3.4843435792321365E-021
756.5	3.4072046779477955E-021
757.5	3.3376884567136414E-021
758.5	3.2750934356996838E-021
759.5	3.2188075516685524E-021
760.5	3.1682956694252786E-021
761.5	3.1230891442650666E-021
762.5	3.0827770685214374E-021
763.5	3.0469989081983066E-021
764.5	3.0154382930176001E-021
765.5	2.9878177686015170E-021
766.5	2.9638943556381829E-021
767.5	2.9434557898081445E-021
768.5	2.9263173395527255E-021
769.5	2.9123191176582840E-021
770.5	2.9013238180553904E-021
771.5	2.8932148219255179E-021
772.5	2.8878946277501533E-021
773.5	2.8852835687898690E-021
774.5	2.8853187890146547E-021
775.5	2.8879534550247341E-021
776.5	2.8931561872547695E-021
777.5	2.9009106989582379E-021
778.5	2.9112156363113930E-021
779.5	2.9240846176296035E-021
780.5	2.9395464743174126E-021
781.5	2.9576457009422025E-021
782.5	2.9784431269034578E-021
783.5	3.0020168277566975E-021
784.5	3.0284633005625785E-021
785.5	3.0578989349272298E-021
786.5	3.0904618199952300E-021
787.5	3.1263139379424529E-021
788.5	3.1656438069839275E-021
789.5	3.2086696521874174E-021
790.5	3.2556432012711258E-021
791.5	3.3068542261065628E-021
792.5	3.3626359802082653E-021
793.5	3.4233717198641985E-021
794.5	3.4895025441214448E-021
795.5	3.5615368497629853E-021
796.5	3.6400617759547133E-021
797.5	3.7257571151731190E-021
798.5	3.8194123002015254E-021
799.5	3.9219472521927860E-021
800.5	4.0344381069603755E-021
801.5	4.1581491465776921E-021
802.5	4.2945726802645522E-021
803.5	4.4454791838272747E-021
804.5	4.6129807797419119E-021
805.5	4.7996122055290930E-021
806.5	5.0084349001122316E-021
807.5	5.2431719175764502E-021
808.5	5.5083843224965065E-021
809.5	5.8097039278842071E-021
810.5	6.1541432987577125E-021
811.5	6.5505127490802431E-021
812.5	7.0099869342621692E-021
813.5	7.5468825509320093E-021
814.5	8.1797364450134900E-021
815.5	8.9328140085056157E-021
816.5	9.8382358642560447E-021
817.5	1.0938990326119796E-020
818.5	1.2293196314770360E-020
819.5	1.3980064493848860E-020
820.5	1.6107953289357006E-020
821.5	1.8824356708824445E-020
822.5	2.2325532730777705E-020
823.5	2.6857053075383277E-020
824.5	3.2679860496665759E-020
825.5	3.9941522416333527E-020
826.5	4.8353093177860902E-020
827.5	5.6657940608363774E-020
828.5	6.2395373824010802E-020
829.5	6.3072690294283400E-020
830.5	5.8394762824618192E-020
831.5	5.0577097782433185E-020
832.5	4.2243406935957270E-020
833.5	3.4905106668183741E-020
834.5	2.9002455094866028E-020
835.5	2.4443473681436128E-020
836.5	2.0976519326735457E-020
837.5	1.8349821468489280E-020
838.5	1.6358307333962867E-020
839.5	1.4847203446390927E-020
840.5	1.3703248813667201E-020
841.5	1.2844529778615297E-020
842.5	1.2212049924912921E-020
843.5	1.1763450847969121E-020
844.5	1.1468543652853064E-020
845.5	1.1306201887969704E-020
846.5	1.1262238878581538E-020
847.5	1.1327993521239626E-020
848.5	1.1499436060249410E-020
849.5	1.1776672676653020E-020
850.5	1.2163778627437850E-020
851.5	1.2668929926874643E-020
852.5	1.3304838715668927E-020
853.5	1.4089532706181249E-020
854.5	1.5047559745511035E-020
855.5	1.6211750792107450E-020
856.5	1.7625746341332220E-020
857.5	1.9347592860518987E-020
858.5	2.1454859707212718E-020
859.5	2.4051924960276027E-020
860.5	2.7280328038300293E-020
861.5	3.1333328334769691E-020
862.5	3.6475799473681255E-020
863.5	4.3069549172086219E-020
864.5	5.1599839716428990E-020
865.5	6.2685373707806706E-020
866.5	7.7017742918116267E-020
867.5	9.5095835604316264E-020
868.5	1.1650775633079785E-019
869.5	1.3861144938347762E-019
870.5	1.5552734003223539E-019
871.5	1.6024236007483017E-019
872.5	1.5039872942521818E-019
873.5	1.3076155641462877E-019
874.5	1.0847640200097532E-019
875.5	8.8223457221765378E-020
876.5	7.1636920884033981E-020
877.5	5.8665293484380307E-020
878.5	4.8684614106097115E-020
879.5	4.1014587344577081E-020
880.5	3.5084713288171692E-020
881.5	3.0458349070953630E-020
882.5	2.6812908093409401E-020
883.5	2.3912735690854069E-020
884.5	2.1585648535559603E-020
885.5	1.9705114940781516E-020
886.5	1.8177384189249004E-020
887.5	1.6932369821106889E-020
888.5	1.5917225503742829E-020
889.5	1.5091809908106369E-020
890.5	1.4425468577907606E-020
891.5	1.3894736086061941E-020
892.5	1.3481686108677684E-020
893.5	1.3172742881771250E-020
894.5	1.2957826245221167E-020
895.5	1.2829742758757771E-020
896.5	1.2783763290892422E-020
897.5	1.2817347220062870E-020
898.5	1.2929987815436774E-020
899.5	1.3123164483429428E-020
900.5	1.3400396835914240E-020
901.5	1.3767404116700484E-020
902.5	1.4232382457614499E-020
903.5	1.4806422816648742E-020
904.5	1.5504105591943276E-020
905.5	1.6344325554237777E-020
906.5	1.7351425365234664E-020
907.5	1.8556751145923362E-020
908.5	2.0000794623201822E-020
909.5	2.1736161070856993E-020
910.5	2.3831711634347704E-020
911.5	2.6378387470368868E-020
912.5	2.9497448131565866E-020
913.5	3.3352156862475238E-020
914.5	3.8164289355489709E-020
915.5	4.4237056905231684E-020
916.5	5.1985516397749139E-020
917.5	6.1972469944084577E-020
918.5	7.4937224890873093E-020
919.5	9.1773961558496433E-020
920.5	1.1334104162909337E-019
921.5	1.3984177518293634E-019
922.5	1.6943390246806201E-019
923.5	1.9637163039339307E-019
924.5	2.1129736320468235E-019
925.5	2.0714158519810306E-019
926.5	1.8600753889398701E-019
927.5	1.5695382492636015E-019
928.5	1.2819430741053069E-019
929.5	1.0366493423482392E-019
930.5	8.4131435111279333E-020
931.5	6.8999181685731396E-020
932.5	5.7351791237545222E-020
933.5	4.8349763337792788E-020
934.5	4.1328714024724353E-020
935.5	3.5791323046867154E-020
936.5	3.1372775460792358E-020
937.5	2.7806484152528413E-020
938.5	2.4896816330069170E-020
939.5	2.2499020366102101E-020
940.5	2.0504901399036677E-020
941.5	1.8832704681469038E-020
942.5	1.7419972291613138E-020
943.5	1.6218473692504512E-020
944.5	1.5190579657992708E-020
945.5	1.4306644423194334E-020
946.5	1.3543096896034344E-020
947.5	1.2881034778489232E-020
948.5	1.2305178723774251E-020
949.5	1.1803086751757155E-020
950.5	1.1364558636335564E-020
951.5	1.0981180299239624E-020
952.5	1.0645972359677767E-020
953.5	1.0353116879072993E-020
954.5	1.0097743331943108E-020
955.5	9.8757598218138833E-021
956.5	9.6837191513815876E-021
957.5	9.5187119635249722E-021
958.5	9.3782810799246041E-021
959.5	9.2603525755608633E-021
960.5	9.1631801794402054E-021
961.5	9.0853003829754831E-021
962.5	9.0254962377366681E-021
963.5	8.9827682843377329E-021
964.5	8.9563114107701870E-021
965.5	8.9454967185260356E-021
966.5	8.9498576984600589E-021
967.5	8.9690802007195271E-021
968.5	9.0029958359686983E-021
969.5	9.0515785779232165E-021
970.5	9.1149444576760930E-021
971.5	9.1933543552949246E-021
972.5	9.2872200101622714E-021
973.5	9.3971134950953771E-021
974.5	9.5237805376352185E-021
975.5	9.6681582334874230E-021
976.5	9.8313978923366444E-021
977.5	1.0014893998453831E-020
978.5	1.0220320575166874E-020
979.5	1.0449676636814094E-020
980.5	1.0705342926145464E-020
981.5	1.0990152813203501E-020
982.5	1.1307481134632384E-020
983.5	1.1661355966014926E-020
984.5	1.2056599965994903E-020
985.5	1.2499010183792702E-020
986.5	1.2995588332589750E-020
987.5	1.3554837865837913E-020
988.5	1.4187150288280647E-020
989.5	1.4905311781162683E-020
990.5	1.5725173601052703E-020
991.5	1.6666547586415787E-020
992.5	1.7754414114519863E-020
993.5	1.9020567932553481E-020
994.5	2.0505883252048993E-020
995.5	2.2263461679383621E-020
996.5	2.4363046178123871E-020
997.5	2.6897254215941450E-020
998.5	2.9990411372631009E-020
999.5	3.3811032051477580E-020
1000.5	3.8589174152503901E-020
1001.5	4.4639557002625362E-020
1002.5	5.2389164256337302E-020
1003.5	6.2400419239310692E-020
1004.5	7.5358822576922858E-020
1005.5	9.1938640999345029E-020
1006.5	1.1235422756282620E-019
1007.5	1.3532851830822559E-019
1008.5	1.5664651072495071E-019
1009.5	1.6917600378535500E-019
1010.5	1.6715163413360467E-019
1011.5	1.5170790920282394E-019
1012.5	1.2968047303869207E-019
1013.5	1.0758365090164971E-019
1014.5	8.8660543171855917E-020
1015.5	7.3612835382365829E-020
1016.5	6.2018901404755415E-020
1017.5	5.3175789106391518E-020
1018.5	4.6429658686256399E-020
1019.5	4.1260666990671137E-020
1020.5	3.7279517303387053E-020
1021.5	3.4201246394850860E-020
1022.5	3.1818551890665945E-020
1023.5	2.9980418179754162E-020
1024.5	2.8576360207054370E-020
1025.5	2.7525196923005610E-020
1026.5	2.6767158272162136E-020
1027.5	2.6258359788179147E-020
1028.5	2.5966940459276027E-020
1029.5	2.5870372475168673E-020
1030.5	2.5953607643692850E-020
1031.5	2.6207835503996361E-020
1032.5	2.6629705476059292E-020
1033.5	2.7220920567873525E-020
1034.5	2.7988151322810254E-020
1035.5	2.8943251861167741E-020
1036.5	3.0103789775515808E-020
1037.5	3.1493932419346501E-020
1038.5	3.3145768015066544E-020
1039.5	3.5101186030901182E-020
1040.5	3.7414504103164263E-020
1041.5	4.0156117791230151E-020
1042.5	4.3417578132352307E-020
1043.5	4.7318689494369292E-020
1044.5	5.2017492548618731E-020
1045.5	5.7724384886431657E-020
1046.5	6.4722156573123870E-020
1047.5	7.3394343659980997E-020
1048.5	8.4264783728119408E-020
1049.5	9.8050700422955724E-020
1050.5	1.1572730427097914E-019
1051.5	1.3858609358088462E-019
1052.5	1.6822227455495645E-019
1053.5	2.0626784522041893E-019
1054.5	2.5344890120599366E-019
1055.5	3.0732602063959679E-019
1056.5	3.5886294235501576E-019
1057.5	3.9168135310063761E-019
1058.5	3.9096835548188067E-019
1059.5	3.5726574180499074E-019
1060.5	3.0589662422438531E-019
1061.5	2.5294439512645164E-019
1062.5	2.0698363917509911E-019
1063.5	1.7018177991000969E-019
1064.5	1.4171578049583988E-019
1065.5	1.1994141694468977E-019
1066.5	1.0327983930754658E-019
1067.5	9.0461071888239432E-020
1068.5	8.0529116315373585E-020
1069.5	7.2782222104461842E-020
1070.5	6.6708732234192315E-020
1071.5	6.1934826343782977E-020
1072.5	5.8185720177855484E-020
1073.5	5.5257899662085463E-020
1074.5	5.2999519133657425E-020
1075.5	5.1296597409048628E-020
1076.5	5.0063268634116995E-020
1077.5	4.9234861561646558E-020
1078.5	4.8762960887448695E-020
1079.5	4.8611870521976332E-020
1080.5	4.8756081624564582E-020
1081.5	4.9178473341581906E-020
1082.5	4.9869060134731706E-020
1083.5	5.0824159347141230E-020
1084.5	5.2045895089139117E-020
1085.5	5.3541985670467831E-020
1086.5	5.5325785846964086E-020
1087.5	5.7416575103361794E-020
1088.5	5.9840101387869787E-020
1089.5	6.2629408146220224E-020
1090.5	6.5825993133459857E-020
1091.5	6.9481372513913513E-020
1092.5	7.3659155953894768E-020
1093.5	7.8437781490587228E-020
1094.5	8.3914118175964295E-020
1095.5	9.0208227457903062E-020
1096.5	9.7469692183386116E-020
1097.5	1.0588609166677625E-019
1098.5	1.1569444737428780E-019
1099.5	1.2719682360613459E-019
1100.5	1.4078179600863393E-019
1101.5	1.5695427682670511E-019
1102.5	1.7637731675649251E-019
1103.5	1.9993111514205785E-019
1104.5	2.2879665008945093E-019
1105.5	2.6457392793576471E-019
1106.5	3.0944679739771854E-019
1107.5	3.6640378152202524E-019
1108.5	4.3950582076205612E-019
1109.5	5.3412470765119086E-019
1110.5	6.5687810438189096E-019
1111.5	8.1448598852012159E-019
1112.5	1.0097785537950676E-018
1113.5	1.2322060994027289E-018
1114.5	1.4436450079477160E-018
1115.5	1.5759380703887027E-018
1116.5	1.5687544138519521E-018
1117.5	1.4261157247836620E-018
1118.5	1.2121376392493490E-018
1119.5	9.9278049215124201E-019
1120.5	8.0273067577853942E-019
1121.5	6.5050944895452895E-019
1122.5	5.3255907912628196E-019
1123.5	4.4206174784285892E-019
1124.5	3.7251445185595415E-019
1125.5	3.1869850686955026E-019
1126.5	2.7668897204453311E-019
1127.5	2.4360563820256966E-019
1128.5	2.1734866895978893E-019
1129.5	1.9638401638172484E-019
1130.5	1.7958434983678050E-019
1131.5	1.6611535177922599E-019
1132.5	1.5535555043391176E-019
1133.5	1.4683998181938949E-019
1134.5	1.4022054954285220E-019
1135.5	1.3523807938218773E-019
1136.5	1.3170263216389888E-019
1137.5	1.2947974069061471E-019
1138.5	1.2848100136927325E-019
1139.5	1.2865798510456476E-019
1140.5	1.2999881407825817E-019
1141.5	1.3252703822932876E-019
1142.5	1.3630267946158019E-019
1143.5	1.4142552590596282E-019
1144.5	1.4804098259335336E-019
1145.5	1.5634904979664993E-019
1146.5	1.6661734392509648E-019
1147.5	1.7919954890042007E-019
1148.5	1.9456135960339006E-019
1149.5	2.1331695368715684E-019
1150.5	2.3628044003867454E-019
1151.5	2.6453874523807078E-019
1152.5	2.9955514253048557E-019
1153.5	3.4331596344883636E-019
1154.5	3.9853582933344010E-019
1155.5	4.6893476224418373E-019
1156.5	5.5958061217421158E-019
1157.5	6.7721518019161610E-019
1158.5	8.3025665672959762E-019
1159.5	1.0275871227618446E-018
1160.5	1.2740233935407628E-018
1161.5	1.5590536364645280E-018
1162.5	1.8386012142741179E-018
1163.5	2.0277015724595039E-018
1164.5	2.0421429773793349E-018
1165.5	1.8744207455336946E-018
1166.5	1.6016858088892529E-018
1167.5	1.3130112358887719E-018
1168.5	1.0589026802145423E-018
1169.5	8.5367195118267469E-019
1170.5	6.9387258290357871E-019
1171.5	5.7081674575699673E-019
1172.5	4.7588408765932187E-019
1173.5	4.0205971749361140E-019
1174.5	3.4403583813951410E-019
1175.5	2.9790564961708788E-019
1176.5	2.6081488686572204E-019
1177.5	2.3067336740893600E-019
1178.5	2.0593942078612333E-019
1179.5	1.8546515186927694E-019
1180.5	1.6838700493849737E-019
1181.5	1.5404856743769153E-019
1182.5	1.4194591687182469E-019
1183.5	1.3168866228298325E-019
1184.5	1.2297194175399413E-019
1185.5	1.1555611933354584E-019
1186.5	1.0925194250389356E-019
1187.5	1.0390961499320119E-019
1188.5	9.9410712893650888E-020
1189.5	9.5662196759759908E-020
1190.5	9.2591997565408796E-020
1191.5	9.0145813061468673E-020
1192.5	8.8284865501779517E-020
1193.5	8.6984457229208236E-020
1194.5	8.6233228140930976E-020
1195.5	8.6033076826853242E-020
1196.5	8.6399762083715319E-020
1197.5	8.7364260150586808E-020
1198.5	8.8975022735061126E-020
1199.5	9.1301370964931753E-020
1200.5	9.4438383480543211E-020
1201.5	9.8513811075653707E-020
1202.5	1.0369780177005586E-019
1203.5	1.1021658625433440E-019
1204.5	1.1837180471979326E-019
1205.5	1.2856791147678439E-019
1206.5	1.4135111491934667E-019
1207.5	1.5746452462610267E-019
1208.5	1.7792509964589420E-019
1209.5	2.0412686379424465E-019
1210.5	2.3796628154237176E-019
1211.5	2.8195459235242745E-019
1212.5	3.3919006626023867E-019
1213.5	4.1283021146750153E-019
1214.5	5.0423976663856238E-019
1215.5	6.0857181187672715E-019
1216.5	7.0811360409079075E-019
1217.5	7.7100298629818708E-019
1218.5	7.6876595364780484E-019
1219.5	7.0292478838885562E-019
1220.5	6.0339417982325783E-019
1221.5	5.0122480952533476E-019
1222.5	4.1285215419350721E-019
1223.5	3.4237806731634469E-019
1224.5	2.8818473390480510E-019
1225.5	2.4710144274606897E-019
1226.5	2.1610030568353142E-019
1227.5	1.9275950361632348E-019
1228.5	1.7527134144491624E-019
1229.5	1.6232748254085861E-019
1230.5	1.5299682971007285E-019
1231.5	1.4662722453077857E-019
1232.5	1.4277400725011525E-019
1233.5	1.4115099389759023E-019
1234.5	1.4159871815324481E-019
1235.5	1.4406594074610767E-019
1236.5	1.4860188221177959E-019
1237.5	1.5535799406412151E-019
1238.5	1.6459934785382416E-019
1239.5	1.7672701400434745E-019
1240.5	1.9231428284737799E-019
1241.5	2.1216140314176589E-019
1242.5	2.3737573710585769E-019
1243.5	2.6948653369070860E-019
1244.5	3.1060434509421711E-019
1245.5	3.6362923639622567E-019
1246.5	4.3248399095586232E-019
1247.5	5.2225705235348477E-019
1248.5	6.3888601555866475E-019
1249.5	7.8741790057507959E-019
1250.5	9.6690448471085294E-019
1251.5	1.1600241698762533E-018
1252.5	1.3221522064279965E-018
1253.5	1.3911970306076622E-018
1254.5	1.3335638595821022E-018
1255.5	1.1784425314985999E-018
1256.5	9.8774585492662104E-019
1257.5	8.0837744472758965E-019
1258.5	6.5957938596920930E-019
1259.5	5.4322579886852876E-019
1260.5	4.5459055834491588E-019
1261.5	3.8783033457943004E-019
1262.5	3.3791536407050954E-019
1263.5	3.0102463086937410E-019
1264.5	2.7443752624292244E-019
1265.5	2.5632532272981774E-019
1266.5	2.4557307612326954E-019
1267.5	2.4166387359526714E-019
1268.5	2.4462702845635443E-019
1269.5	2.5504349137441232E-019
1270.5	2.7409344163433370E-019
1271.5	3.0360245381444344E-019
1272.5	3.4595575253396414E-019
1273.5	4.0353114496286032E-019
1274.5	4.7688438312326066E-019
1275.5	5.6064439723442164E-019
1276.5	6.3788315741159227E-019
1277.5	6.8053484262891959E-019
1278.5	6.6656238278679058E-019
1279.5	6.0116701861212059E-019
1280.5	5.1122503571506932E-019
1281.5	4.2179211896358679E-019
1282.5	3.4511770826009526E-019
1283.5	2.8371064613361489E-019
1284.5	2.3583233942143777E-019
1285.5	1.9870871214445665E-019
1286.5	1.6977806794048362E-019
1287.5	1.4700555470713677E-019
1288.5	1.2886434339991581E-019
1289.5	1.1423217190415637E-019
1290.5	1.0228733745663282E-019
1291.5	9.2425572615507633E-020
1292.5	8.4198740339709550E-020
1293.5	7.7271035061779867E-020
1294.5	7.1388024656615492E-020
1295.5	6.6354776610382861E-020
1296.5	6.2020324767013423E-020
1297.5	5.8266551567461438E-020
1298.5	5.5000156410600377E-020
1299.5	5.2146795923256371E-020
1300.5	4.9646766076611603E-020
1301.5	4.7451789473812797E-020
1302.5	4.5522602887947345E-020
1303.5	4.3827130330317473E-020
1304.5	4.2339089121900627E-020
1305.5	4.1036919688344883E-020
1306.5	3.9902960157488580E-020
1307.5	3.8922808369444977E-020
1308.5	3.8084829352573945E-020
1309.5	3.7379777537667051E-020
1310.5	3.6800511257853577E-020
1311.5	3.6341783304332953E-020
1312.5	3.6000096109138033E-020
1313.5	3.5773613963692152E-020
1314.5	3.5662127900692273E-020
1315.5	3.5667071741103013E-020
1316.5	3.5791590573863522E-020
1317.5	3.6040665817974390E-020
1318.5	3.6421304253406114E-020
1319.5	3.6942802278258318E-020
1320.5	3.7617101508682934E-020
1321.5	3.8459258158095647E-020
1322.5	3.9488057067841173E-020
1323.5	4.0726812741162899E-020
1324.5	4.2204415594834892E-020
1325.5	4.3956703842981512E-020
1326.5	4.6028272847971053E-020
1327.5	4.8474878696880664E-020
1328.5	5.1366657586590363E-020
1329.5	5.4792476901685360E-020
1330.5	5.8865871933479507E-020
1331.5	6.3733225072675467E-020
1332.5	6.9585142158227143E-020
1333.5	7.6672413899772995E-020
1334.5	8.5328564831733914E-020
1335.5	9.6001814058095805E-020
1336.5	1.0930021828834449E-019
1337.5	1.2605437526287312E-019
1338.5	1.4740071348319558E-019
1339.5	1.7488018686426502E-019
1340.5	2.1051861400417564E-019
1341.5	2.5677233348147129E-019
1342.5	3.1601873363984974E-019
1343.5	3.8888673467530887E-019
1344.5	4.7047875292173221E-019
1345.5	5.4524040353463519E-019
1346.5	5.8752034685232184E-019
1347.5	5.7749740663906912E-019
1348.5	5.2039602526856619E-019
1349.5	4.4097522349336623E-019
1350.5	3.6204721871150927E-019
1351.5	2.9468210424674131E-019
1352.5	2.4111610328692222E-019
1353.5	1.9975831164007245E-019
1354.5	1.6809539712602868E-019
1355.5	1.4381465332614248E-019
1356.5	1.2508472562097399E-019
1357.5	1.1053670635744784E-019
1358.5	9.9169708549388758E-020
1359.5	9.0256489812526617E-020
1360.5	8.3268283477071687E-020
1361.5	7.7819581294495284E-020
1362.5	7.3628928505716714E-020
1363.5	7.0491508936134051E-020
1364.5	6.8260143886648955E-020
1365.5	6.6832267080227136E-020
1366.5	6.6141203188784660E-020
1367.5	6.6150648098816626E-020
1368.5	6.6851668045359283E-020
1369.5	6.8261853174413502E-020
1370.5	7.0426524267118066E-020
1371.5	7.3422138108353704E-020
1372.5	7.7362302176792126E-020
1373.5	8.2407124591458057E-020
1374.5	8.8777011609870894E-020
1375.5	9.6772461594729887E-020
1376.5	1.0680172915900777E-019
1377.5	1.1941785676400578E-019
1378.5	1.3536370657673005E-019
1379.5	1.5561340627788353E-019
1380.5	1.8136944407547270E-019
1381.5	2.1390605960355927E-019
1382.5	2.5403968499298708E-019
1383.5	3.0102972441121663E-019
1384.5	3.5151996728168035E-019
1385.5	4.0097716208310192E-019
1386.5	4.4896062608193163E-019
1387.5	5.0206038651890428E-019
1388.5	5.6823017487099229E-019
1389.5	6.4709833188406789E-019
1390.5	7.2247283302561657E-019
1391.5	7.6349937694382900E-019
1392.5	7.4429240162150044E-019
1393.5	6.6875803351288707E-019
1394.5	5.6595663162772988E-019
1395.5	4.6393011850892123E-019
1396.5	3.7662008954606914E-019
1397.5	3.0692159562057278E-019
1398.5	2.5284832604456891E-019
1399.5	2.1121081874291857E-019
1400.5	1.7905939482097083E-019
1401.5	1.5405140872327093E-019
1402.5	1.3443187372026541E-019
1403.5	1.1891521091074291E-019
1404.5	1.0656591445269611E-019
1405.5	9.6703266159177654E-020
1406.5	8.8831385747325037E-020
1407.5	8.2589780401325106E-020
1408.5	7.7719150498901117E-020
1409.5	7.4038294959863868E-020
1410.5	7.1429200664103081E-020
1411.5	6.9828455897648969E-020
1412.5	6.9223975855680177E-020
1413.5	6.9656726388166666E-020
1414.5	7.1227724345428404E-020
1415.5	7.4111029764938988E-020
1416.5	7.8573407562302861E-020
1417.5	8.4999757828831347E-020
1418.5	9.3917248045408539E-020
1419.5	1.0599252687484344E-019
1420.5	1.2192879631297284E-019
1421.5	1.4209283553014443E-019
1422.5	1.6560662242068479E-019
1423.5	1.8893271850167688E-019
1424.5	2.0547059190325025E-019
1425.5	2.0908173245722684E-019
1426.5	1.9989232865369327E-019
1427.5	1.8439979579403644E-019
1428.5	1.6974908338496752E-019
1429.5	1.6016318174880530E-019
1430.5	1.5735185886820312E-019
1431.5	1.6198519281269274E-019
1432.5	1.7463215051512602E-019
1433.5	1.9600192670772617E-019
1434.5	2.2646761541476027E-019
1435.5	2.6453924418170499E-019
1436.5	3.0414494384097696E-019
1437.5	3.3287949080377351E-019
1438.5	3.3694703847857174E-019
1439.5	3.1280137950991494E-019
1440.5	2.7074352692746105E-019
1441.5	2.2475288309912869E-019
1442.5	1.8350227901707910E-019
1443.5	1.4979394497575228E-019
1444.5	1.2332651904860284E-019
1445.5	1.0279760549249603E-019
1446.5	8.6846168127291824E-020
1447.5	7.4344451129079691E-020
1448.5	6.4432117857880981E-020
1449.5	5.6473172641424518E-020
1450.5	5.0001693653775413E-020
1451.5	4.4675737772046861E-020
1452.5	4.0242536267821120E-020
1453.5	3.6513393054154447E-020
1454.5	3.3345888833089492E-020
1455.5	3.0631310059551298E-020
1456.5	2.8285738786556636E-020
1457.5	2.6243692630225936E-020
1458.5	2.4453544135926205E-020
1459.5	2.2874188950619697E-020
1460.5	2.1472597448445396E-020
1461.5	2.0221997078871801E-020
1462.5	1.9100509375120736E-020
1463.5	1.8090117936351612E-020
1464.5	1.7175879699129087E-020
1465.5	1.6345316751799852E-020
1466.5	1.5587943367357926E-020
1467.5	1.4894895210388662E-020
1468.5	1.4258636407884908E-020
1469.5	1.3672726442037246E-020
1470.5	1.3131633361603565E-020
1471.5	1.2630583122927691E-020
1472.5	1.2165437312510865E-020
1473.5	1.1732593315059392E-020
1474.5	1.1328902346615803E-020
1475.5	1.0951601794250108E-020
1476.5	1.0598259079578764E-020
1477.5	1.0266724856414823E-020
1478.5	9.9550938091868257E-021
1479.5	9.6616716721361052E-021
1480.5	9.3849473646093286E-021
1481.5	9.1235693535032713E-021
1482.5	8.8763255239269537E-021
1483.5	8.6421259738366812E-021
1484.5	8.4199882556602034E-021
1485.5	8.2090246737658457E-021
1486.5	8.0084313156571512E-021
1487.5	7.8174785505306748E-021
1488.5	7.6355027740730759E-021
1489.5	7.4618992152333211E-021
1490.5	7.2961156508613009E-021
1491.5	7.1376468988717257E-021
1492.5	6.9860299810118596E-021
1493.5	6.8408398632077217E-021
1494.5	6.7016856954942974E-021
1495.5	6.5682074852250849E-021
1496.5	6.4400731470292546E-021
1497.5	6.3169758811798275E-021
1498.5	6.1986318389302156E-021
1499.5	6.0847780391928054E-021
1500.5	5.9751705058545459E-021
1501.5	5.8695825992001789E-021
1502.5	5.7678035184663196E-021
1503.5	5.6696369555799146E-021
1504.5	5.5748998827260478E-021
1505.5	5.4834214586117248E-021
1506.5	5.3950420402012364E-021
1507.5	5.3096122883430687E-021
1508.5	5.2269923571278528E-021
1509.5	5.1470511580447941E-021
1510.5	5.0696656910688071E-021
1511.5	4.9947204357356201E-021
1512.5	4.9221067960672648E-021
1513.5	4.8517225939128561E-021
1514.5	4.7834716058833046E-021
1515.5	4.7172631395960068E-021
1516.5	4.6530116454169800E-021
1517.5	4.5906363603020095E-021
1518.5	4.5300609807029247E-021
1519.5	4.4712133618265455E-021
1520.5	4.4140252408175759E-021
1521.5	4.3584319816878327E-021
1522.5	4.3043723400364607E-021
1523.5	4.2517882458032017E-021
1524.5	4.2006246024719477E-021
1525.5	4.1508291012978931E-021
1526.5	4.1023520492705029E-021
1527.5	4.0551462096485926E-021
1528.5	4.0091666540145842E-021
1529.5	3.9643706248941255E-021
1530.5	3.9207174080761259E-021
1531.5	3.8781682138478390E-021
1532.5	3.8366860664312462E-021
1533.5	3.7962357009712343E-021
1534.5	3.7567834674840301E-021
1535.5	3.7182972412265012E-021
1536.5	3.6807463389940375E-021
1537.5	3.6441014408972638E-021
1538.5	3.6083345172062637E-021
1539.5	3.5734187598858741E-021
1540.5	3.5393285184770562E-021
1541.5	3.5060392400081072E-021
1542.5	3.4735274126453161E-021
1543.5	3.4417705128163793E-021
1544.5	3.4107469555613750E-021
1545.5	3.3804360478856008E-021
1546.5	3.3508179449064803E-021
1547.5	3.3218736086029942E-021
1548.5	3.2935847689909311E-021
1549.5	3.2659338875608674E-021
1550.5	3.2389041228281735E-021
1551.5	3.2124792978557441E-021
1552.5	3.1866438696205647E-021
1553.5	3.1613829001047532E-021
1554.5	3.1366820290005459E-021
1555.5	3.1125274479266766E-021
1556.5	3.0889058760610818E-021
1557.5	3.0658045371016004E-021
1558.5	3.0432111374726740E-021
1559.5	3.0211138457017807E-021
1560.5	2.9995012728946890E-021
1561.5	2.9783624542435322E-021
1562.5	2.9576868315062185E-021
1563.5	2.9374642363999298E-021
1564.5	2.9176848748552725E-021
1565.5	2.8983393120813013E-021
1566.5	2.8794184583949131E-021
1567.5	2.8609135557711734E-021
1568.5	2.8428161650740564E-021
1569.5	2.8251181539296398E-021
1570.5	2.8078116852063096E-021
1571.5	2.7908892060687988E-021
1572.5	2.7743434375749913E-021
1573.5	2.7581673647864061E-021
1574.5	2.7423542273651144E-021
1575.5	2.7268975106315406E-021
1576.5	2.7117909370591963E-021
1577.5	2.6970284581838920E-021
1578.5	2.6826042469063329E-021
1579.5	2.6685126901683225E-021
1580.5	2.6547483819839984E-021
1581.5	2.6413061168086355E-021
1582.5	2.6281808832286489E-021
1583.5	2.6153678579573663E-021
1584.5	2.6028624001221213E-021
1585.5	2.5906600458290320E-021
1586.5	2.5787565029926834E-021
1587.5	2.5671476464186808E-021
1588.5	2.5558295131277549E-021
1589.5	2.5447982979107820E-021
1590.5	2.5340503491047062E-021
1591.5	2.5235821645799570E-021
1592.5	2.5133903879305201E-021
1593.5	2.5034718048583213E-021
1594.5	2.4938233397441328E-021
1595.5	2.4844420523976227E-021
1596.5	2.4753251349796737E-021
1597.5	2.4664699090904639E-021
1598.5	2.4578738230172573E-021
1599.5	2.4495344491361698E-021
1600.5	2.4414494814625903E-021
1601.5	2.4336167333452419E-021
1602.5	2.4260341352992109E-021
1603.5	2.4186997329735691E-021
1604.5	2.4116116852495160E-021
1605.5	2.4047682624652494E-021
1606.5	2.3981678447640324E-021
1607.5	2.3918089205622018E-021
1608.5	2.3856900851340778E-021
1609.5	2.3798100393110212E-021
1610.5	2.3741675882920455E-021
1611.5	2.3687616405636863E-021
1612.5	2.3635912069269834E-021
1613.5	2.3586553996296681E-021
1614.5	2.3539534316018428E-021
1615.5	2.3494846157936297E-021
1616.5	2.3452483646134573E-021
1617.5	2.3412441894658420E-021
1618.5	2.3374717003877028E-021
1619.5	2.3339306057824183E-021
1620.5	2.3306207122510189E-021
1621.5	2.3275419245200906E-021
1622.5	2.3246942454660982E-021
1623.5	2.3220777762360638E-021
1624.5	2.3196927164646633E-021
1625.5	2.3175393645879803E-021
1626.5	2.3156181182543496E-021
1627.5	2.3139294748328518E-021
1628.5	2.3124740320202423E-021
1629.5	2.3112524885472219E-021
1630.5	2.3102656449851677E-021
1631.5	2.3095144046545909E-021
1632.5	2.3089997746368033E-021
1633.5	2.3087228668904211E-021
1634.5	2.3086848994745451E-021
1635.5	2.3088871978806482E-021
1636.5	2.3093311964753855E-021
1637.5	2.3100184400567646E-021
1638.5	2.3109505855262951E-021
1639.5	2.3121294036799909E-021
1640.5	2.3135567811212832E-021
1641.5	2.3152347222991568E-021
1642.5	2.3171653516750700E-021
1643.5	2.3193509160224245E-021
1644.5	2.3217937868626817E-021
1645.5	2.3244964630424281E-021
1646.5	2.3274615734560033E-021
1647.5	2.3306918799186090E-021
1648.5	2.3341902801951128E-021
1649.5	2.3379598111900760E-021
1650.5	2.3420036523049010E-021
1651.5	2.3463251289683292E-021
1652.5	2.3509277163468965E-021
1653.5	2.3558150432423663E-021
1654.5	2.3609908961835376E-021
1655.5	2.3664592237203074E-021
1656.5	2.3722241409282928E-021
1657.5	2.3782899341328092E-021
1658.5	2.3846610658615369E-021
1659.5	2.3913421800357019E-021
1660.5	2.3983381074102324E-021
1661.5	2.4056538712738883E-021
1662.5	2.4132946934210554E-021
1663.5	2.4212660004075372E-021
1664.5	2.4295734301034288E-021
1665.5	2.4382228385568637E-021
1666.5	2.4472203071832992E-021
1667.5	2.4565721502958046E-021
1668.5	2.4662849229927510E-021
1669.5	2.4763654294202602E-021
1670.5	2.4868207314277969E-021
1671.5	2.4976581576363722E-021
1672.5	2.5088853129399972E-021
1673.5	2.5205100884622315E-021
1674.5	2.5325406719910301E-021
1675.5	2.5449855589164302E-021
1676.5	2.5578535636971768E-021
1677.5	2.5711538318839095E-021
1678.5	2.5848958527282761E-021
1679.5	2.5990894724091309E-021
1680.5	2.6137449079088856E-021
1681.5	2.6288727615751890E-021
1682.5	2.6444840364052730E-021
1683.5	2.6605901520926694E-021
1684.5	2.6772029618785673E-021
1685.5	2.6943347702526803E-021
1686.5	2.7119983515515173E-021
1687.5	2.7302069695049130E-021
1688.5	2.7489743977850924E-021
1689.5	2.7683149416160330E-021
1690.5	2.7882434605047706E-021
1691.5	2.8087753921603277E-021
1692.5	2.8299267776703898E-021
1693.5	2.8517142880105773E-021
1694.5	2.8741552519662339E-021
1695.5	2.8972676855521363E-021
1696.5	2.9210703230214122E-021
1697.5	2.9455826495613019E-021
1698.5	2.9708249357802371E-021
1699.5	2.9968182740980521E-021
1700.5	3.0235846171591394E-021
1701.5	3.0511468183968973E-021
1702.5	3.0795286748871028E-021
1703.5	3.1087549726378682E-021
1704.5	3.1388515344746464E-021
1705.5	3.1698452706904876E-021
1706.5	3.2017642326444362E-021
1707.5	3.2346376695046805E-021
1708.5	3.2684960883479941E-021
1709.5	3.3033713178431774E-021
1710.5	3.3392965757637042E-021
1711.5	3.3763065405939275E-021
1712.5	3.4144374275138073E-021
1713.5	3.4537270690697948E-021
1714.5	3.4942150008638941E-021
1715.5	3.5359425526197758E-021
1716.5	3.5789529450138853E-021
1717.5	3.6232913926912704E-021
1718.5	3.6690052139206198E-021
1719.5	3.7161439473808085E-021
1720.5	3.7647594766128444E-021
1721.5	3.8149061627163605E-021
1722.5	3.8666409859195932E-021
1723.5	3.9200236967061901E-021
1724.5	3.9751169772420235E-021
1725.5	4.0319866139107548E-021
1726.5	4.0907016818390515E-021
1727.5	4.1513347423717182E-021
1728.5	4.2139620545443058E-021
1729.5	4.2786638016970684E-021
1730.5	4.3455243344802815E-021
1731.5	4.4146324316182507E-021
1732.5	4.4860815799288348E-021
1733.5	4.5599702752387253E-021
1734.5	4.6364023459934631E-021
1735.5	4.7154873015371928E-021
1736.5	4.7973407072324881E-021
1737.5	4.8820845888076028E-021
1738.5	4.9698478685598971E-021
1739.5	5.0607668363129365E-021
1740.5	5.1549856583244652E-021
1741.5	5.2526569276767769E-021
1742.5	5.3539422600548845E-021
1743.5	5.4590129392358683E-021
1744.5	5.5680506170813155E-021
1745.5	5.6812480733502045E-021
1746.5	5.7988100412396701E-021
1747.5	5.9209541052250364E-021
1748.5	6.0479116785179642E-021
1749.5	6.1799290683048701E-021
1750.5	6.3172686378801927E-021
1751.5	6.4602100758663314E-021
1752.5	6.6090517839328597E-021
1753.5	6.7641123958123255E-021
1754.5	6.9257324419841178E-021
1755.5	7.0942761761895077E-021
1756.5	7.2701335819840830E-021
1757.5	7.4537225798675109E-021
1758.5	7.6454914582007148E-021
1759.5	7.8459215541818660E-021
1760.5	8.0555302146678535E-021
1761.5	8.2748740706733610E-021
1762.5	8.5045526640434936E-021
1763.5	8.7452124701839762E-021
1764.5	8.9975513669706882E-021
1765.5	9.2623236071968264E-021
1766.5	9.5403453603302551E-021
1767.5	9.8325008991588595E-021
1768.5	1.0139749518355191E-020
1769.5	1.0463133285402168E-020
1770.5	1.0803785740062662E-020
1771.5	1.1162941677099736E-020
1772.5	1.1541948168810555E-020
1773.5	1.1942277009794949E-020
1774.5	1.2365538797058774E-020
1775.5	1.2813498895056407E-020
1776.5	1.3288095578842253E-020
1777.5	1.3791460700656425E-020
1778.5	1.4325943287907504E-020
1779.5	1.4894136555992732E-020
1780.5	1.5498908910658934E-020
1781.5	1.6143439625348789E-020
1782.5	1.6831260013852375E-020
1783.5	1.7566301083481206E-020
1784.5	1.8352948856385808E-020
1785.5	1.9196108796104961E-020
1786.5	2.0101281085226696E-020
1787.5	2.1074648883969430E-020
1788.5	2.2123182179051376E-020
1789.5	2.3254760434115092E-020
1790.5	2.4478318012215077E-020
1791.5	2.5804017303592900E-020
1792.5	2.7243455719337728E-020
1793.5	2.8809914285193785E-020
1794.5	3.0518657599369491E-020
1795.5	3.2387297551968854E-020
1796.5	3.4436236643441597E-020
1797.5	3.6689211262035455E-020
1798.5	3.9173961268074737E-020
1799.5	4.1923060218471830E-020
1800.5	4.4974951295488482E-020
1801.5	4.8375248536669271E-020
1802.5	5.2178382806308685E-020
1803.5	5.6449699272349538E-020
1804.5	6.1268151103168284E-020
1805.5	6.6729787278104767E-020
1806.5	7.2952307595233349E-020
1807.5	8.0081065222315313E-020
1808.5	8.8297051486191754E-020
1809.5	9.7827621505951791E-020
1810.5	1.0896104636153647E-019
1811.5	1.2206645765480629E-019
1812.5	1.3762145617839362E-019
1813.5	1.5625068895622403E-019
1814.5	1.7878018455830926E-019
1815.5	2.0631429026172446E-019
1816.5	2.4034463456926639E-019
1817.5	2.8290298133817504E-019
1818.5	3.3676949518095579E-019
1819.5	4.0573635140615514E-019
1820.5	4.9487953696644221E-019
1821.5	6.1064543295354001E-019
1822.5	7.6016884650927786E-019
1823.5	9.4838382820003993E-019
1824.5	1.1703350721369852E-018
1825.5	1.3973599759515035E-018
1826.5	1.5674122660652286E-018
1827.5	1.6088783810227756E-018
1828.5	1.5008037002149404E-018
1829.5	1.2948993101732039E-018
1830.5	1.0645297238796128E-018
1831.5	8.5643019953526923E-019
1832.5	6.8635163848650411E-019
1833.5	5.5329749246430552E-019
1834.5	4.5072150433502644E-019
1835.5	3.7162967577451909E-019
1836.5	3.1019232103007670E-019
1837.5	2.6195680232464224E-019
1838.5	2.2363452930681218E-019
1839.5	1.9282127748660119E-019
1840.5	1.6775747823247877E-019
1841.5	1.4714671602014016E-019
1842.5	1.3002475480913757E-019
1843.5	1.1566673799178353E-019
1844.5	1.0352171333305863E-019
1845.5	9.3166300093767126E-020
1846.5	8.4271679569275082E-020
1847.5	7.6579871251441643E-020
1848.5	6.9886516280158114E-020
1849.5	6.4028256810581198E-020
1850.5	5.8873390624918818E-020
1851.5	5.4314882171874169E-020
1852.5	5.0265085492298564E-020
1853.5	4.6651722817194974E-020
1854.5	4.3414792918554876E-020
1855.5	4.0504174199020097E-020
1856.5	3.7877751492597933E-020
1857.5	3.5499940992366732E-020
1858.5	3.3340520284919266E-020
1859.5	3.1373694011265907E-020
1860.5	2.9577342836844758E-020
1861.5	2.7932416030931003E-020
1862.5	2.6422437306431402E-020
1863.5	2.5033100554342238E-020
1864.5	2.3751937361250222E-020
1865.5	2.2568042179609777E-020
1866.5	2.1471844058144042E-020
1867.5	2.0454916172542210E-020
1868.5	1.9509816199494029E-020
1869.5	1.8629951978834219E-020
1870.5	1.7809468004743771E-020
1871.5	1.7043149148949306E-020
1872.5	1.6326338700328193E-020
1873.5	1.5654868346834884E-020
1874.5	1.5024998158079408E-020
1875.5	1.4433364973823046E-020
1876.5	1.3876937883274921E-020
1877.5	1.3352979706423645E-020
1878.5	1.2859013572640671E-020
1879.5	1.2392793841976066E-020
1880.5	1.1952280737627317E-020
1881.5	1.1535618159277375E-020
1882.5	1.1141114230548184E-020
1883.5	1.0767224203026349E-020
1884.5	1.0412535396843519E-020
1885.5	1.0075753905763896E-020
1886.5	9.7556928348596403E-021
1887.5	9.4512618725255967E-021
1888.5	9.1614580269209694E-021
1889.5	8.8853573808401409E-021
1890.5	8.6221077392541140E-021
1891.5	8.3709220609385062E-021
1892.5	8.1310725802160479E-021
1893.5	7.9018855373040760E-021
1894.5	7.6827364464137653E-021
1895.5	7.4730458398803658E-021
1896.5	7.2722754344486414E-021
1897.5	7.0799246725922551E-021
1898.5	6.8955275975731243E-021
1899.5	6.7186500259857173E-021
1900.5	6.5488869858968067E-021
1901.5	6.3858603924813552E-021
1902.5	6.2292169363517233E-021
1903.5	6.0786261626504743E-021
1904.5	5.9337787214854400E-021
1905.5	5.7943847724795244E-021
1906.5	5.6601725281301352E-021
1907.5	5.5308869223602179E-021
1908.5	5.4062883921260637E-021
1909.5	5.2861517612531698E-021
1910.5	5.1702652168232386E-021
1911.5	5.0584293694529075E-021
1912.5	4.9504563897048777E-021
1913.5	4.8461692136694600E-021
1914.5	4.7454008114621138E-021
1915.5	4.6479935130110475E-021
1916.5	4.5537983860681563E-021
1917.5	4.4626746618747703E-021
1918.5	4.3744892043580582E-021
1919.5	4.2891160191308081E-021
1920.5	4.2064357989223156E-021
1921.5	4.1263355023858445E-021
1922.5	4.0487079635131051E-021
1923.5	3.9734515291418263E-021
1924.5	3.9004697222723197E-021
1925.5	3.8296709291155807E-021
1926.5	3.7609681079815509E-021
1927.5	3.6942785182840489E-021
1928.5	3.6295234680901852E-021
1929.5	3.5666280787789833E-021
1930.5	3.5055210654975228E-021
1931.5	3.4461345322149864E-021
1932.5	3.3884037802763965E-021
1933.5	3.3322671294498794E-021
1934.5	3.2776657505448195E-021
1935.5	3.2245435087541766E-021
1936.5	3.1728468169432714E-021
1937.5	3.1225244981701950E-021
1938.5	3.0735276567802331E-021
1939.5	3.0258095574689127E-021
1940.5	2.9793255117559209E-021
1941.5	2.9340327713556617E-021
1942.5	2.8898904279699722E-021
1943.5	2.8468593190649588E-021
1944.5	2.8049019392271643E-021
1945.5	2.7639823567248701E-021
1946.5	2.7240661349282658E-021
1947.5	2.6851202582679535E-021
1948.5	2.6471130624348093E-021
1949.5	2.6100141685459081E-021
1950.5	2.5737944210211480E-021
1951.5	2.5384258289335666E-021
1952.5	2.5038815106131884E-021
1953.5	2.4701356412998699E-021
1954.5	2.4371634036549029E-021
1955.5	2.4049409409544069E-021
1956.5	2.3734453127997674E-021
1957.5	2.3426544531916617E-021
1958.5	2.3125471308246450E-021
1959.5	2.2831029114689796E-021
1960.5	2.2543021223152451E-021
1961.5	2.2261258181656267E-021
1962.5	2.1985557493633921E-021
1963.5	2.1715743313592292E-021
1964.5	2.1451646158196606E-021
1965.5	2.1193102631889165E-021
1966.5	2.0939955166213353E-021
1967.5	2.0692051772066067E-021
1968.5	2.0449245804151426E-021
1969.5	2.0211395736953738E-021
1970.5	1.9978364951590817E-021
1971.5	1.9750021532947931E-021
1972.5	1.9526238076529611E-021
1973.5	1.9306891504501325E-021
1974.5	1.9091862890424546E-021
1975.5	1.8881037292219149E-021
1976.5	1.8674303592914696E-021
1977.5	1.8471554348778400E-021
1978.5	1.8272685644431980E-021
1979.5	1.8077596954592212E-021
1980.5	1.7886191012091545E-021
1981.5	1.7698373681854843E-021
1982.5	1.7514053840527141E-021
1983.5	1.7333143261464765E-021
1984.5	1.7155556504818341E-021
1985.5	1.6981210812451895E-021
1986.5	1.6810026007456385E-021
1987.5	1.6641924398029355E-021
1988.5	1.6476830685505681E-021
1989.5	1.6314671876335395E-021
1990.5	1.6155377197816463E-021
1991.5	1.5998878017400566E-021
1992.5	1.5845107765399653E-021
1993.5	1.5694001860930685E-021
1994.5	1.5545497640944306E-021
1995.5	1.5399534292191650E-021
1996.5	1.5256052785991084E-021
1997.5	1.5114995815663909E-021
1998.5	1.4976307736515142E-021
1999.5	1.4839934508241539E-021
[truncated: 1,000 more rows]
