# Supplementary material for: Modeling Radiative Efficiency across Fluorinated Molecules: Bridging Chemistry and Climate Policy for Global Warming Potential Estimations
Source: Environ Sci Technol. 2026 Feb 16;60(8):6188–202. doi: 10.1021/acs.est.5c16501 (PMC12961741; doi:10.1021/acs.est.5c16501)
Supplement: Supplementary file 1 [file es5c16501_si_001.zip › Supporting.Information/CFM2025.Table1/HFAldehydes/Trifluorobutanal/cross-section_2.dat]

0.5	1.0479522697951109E-021
1.5	1.0801900196058654E-021
2.5	1.1143450165786513E-021
3.5	1.1505774880599430E-021
4.5	1.1890648628105778E-021
5.5	1.2300040347573217E-021
6.5	1.2736139811469075E-021
7.5	1.3201387997230350E-021
8.5	1.3698512430534141E-021
9.5	1.4230568448364664E-021
10.5	1.4800987537634215E-021
11.5	1.5413634163984817E-021
12.5	1.6072872829958749E-021
13.5	1.6783647510674221E-021
14.5	1.7551576133086938E-021
15.5	1.8383063424450838E-021
16.5	1.9285436300140079E-021
17.5	2.0267107048801038E-021
18.5	2.1337770982499951E-021
19.5	2.2508647058014292E-021
20.5	2.3792772389045444E-021
21.5	2.5205364759796696E-021
22.5	2.6764271498680701E-021
23.5	2.8490528770025794E-021
24.5	3.0409063046748770E-021
25.5	3.2549577028650514E-021
26.5	3.4947676704451815E-021
27.5	3.7646316264512695E-021
28.5	4.0697665554633557E-021
29.5	4.4165544249290193E-021
30.5	4.8128623145492786E-021
31.5	5.2684673732102718E-021
32.5	5.7956264138205461E-021
33.5	6.4098470165719421E-021
34.5	7.1309420345707693E-021
35.5	7.9844861852178355E-021
36.5	9.0038473254088779E-021
37.5	1.0233042974279978E-020
38.5	1.1730781704433182E-020
39.5	1.3576190066435895E-020
40.5	1.5876872855961613E-020
41.5	1.8779993578683278E-020
42.5	2.2486617020242795E-020
43.5	2.7267526723921698E-020
44.5	3.3472166832292897E-020
45.5	4.1504279422991407E-020
46.5	5.1695968297761684E-020
47.5	6.3945283378071408E-020
48.5	7.6995625114944986E-020
49.5	8.7722769915311630E-020
50.5	9.1926640067956674E-020
51.5	8.7527511410666125E-020
52.5	7.6702706788579014E-020
53.5	6.3657356294534373E-020
54.5	5.1467017174284357E-020
55.5	4.1347663049211589E-020
56.5	3.3382666536617185E-020
57.5	2.7234962431645414E-020
58.5	2.2501315546948338E-020
59.5	1.8834262924665874E-020
60.5	1.5965015829224131E-020
61.5	1.3694127010330006E-020
62.5	1.1875651023472810E-020
63.5	1.0402877831149467E-020
64.5	9.1973370150451610E-021
65.5	8.2008067405608325E-021
66.5	7.3696381344609568E-021
67.5	6.6707505204754373E-021
68.5	6.0788007767917623E-021
69.5	5.5741704406742736E-021
70.5	5.1415223902272947E-021
71.5	4.7687561968704087E-021
72.5	4.4462446482595245E-021
73.5	4.1662703843561933E-021
74.5	3.9226063868194252E-021
75.5	3.7102009827185970E-021
76.5	3.5249396422468584E-021
77.5	3.3634638980574952E-021
78.5	3.2230333505032938E-021
79.5	3.1014207273027718E-021
80.5	2.9968328662890890E-021
81.5	2.9078526508585315E-021
82.5	2.8333986099425057E-021
83.5	2.7727002945015486E-021
84.5	2.7252888238239637E-021
85.5	2.6910033115250821E-021
86.5	2.6700154014626186E-021
87.5	2.6628760743655085E-021
88.5	2.6705914962228540E-021
89.5	2.6947383184448106E-021
90.5	2.7376339121898555E-021
91.5	2.8025838172342992E-021
92.5	2.8942367746828791E-021
93.5	3.0190840207376087E-021
94.5	3.1861328101987513E-021
95.5	3.4077298347061076E-021
96.5	3.7003113872006832E-021
97.5	4.0842673413588267E-021
98.5	4.5806028791346989E-021
99.5	5.1990564471205830E-021
100.5	5.9094631790315081E-021
101.5	6.5978403840512788E-021
102.5	7.0556104066883164E-021
103.5	7.0915650335933574E-021
104.5	6.7093776755493725E-021
105.5	6.1041275289382853E-021
106.5	5.4833959104101020E-021
107.5	4.9591979068309729E-021
108.5	4.5609434329059614E-021
109.5	4.2792836863166558E-021
110.5	4.0942229928028430E-021
111.5	3.9866882008895872E-021
112.5	3.9417585856788189E-021
113.5	3.9487975276105271E-021
114.5	4.0007441189309238E-021
115.5	4.0933551112207087E-021
116.5	4.2246150211068558E-021
117.5	4.3943409623344963E-021
118.5	4.6039583845026338E-021
119.5	4.8564202671707224E-021
120.5	5.1562521726641213E-021
121.5	5.5097184718785392E-021
122.5	5.9251187340170091E-021
123.5	6.4132383016697256E-021
124.5	6.9879952352827053E-021
125.5	7.6673497202363794E-021
126.5	8.4745753044669130E-021
127.5	9.4400389703247452E-021
128.5	1.0603705715899078E-020
129.5	1.2018680956585849E-020
130.5	1.3756236720737712E-020
131.5	1.5912927979349693E-020
132.5	1.8620536784938491E-020
133.5	2.2059473533227645E-020
134.5	2.6475264021823501E-020
135.5	3.2194020046780633E-020
136.5	3.9621623452142588E-020
137.5	4.9182614425014015E-020
138.5	6.1095778752876881E-020
139.5	7.4822019058799966E-020
140.5	8.8186479968116224E-020
141.5	9.7071694769928566E-020
142.5	9.7501505847358275E-020
143.5	8.9262318840940618E-020
144.5	7.6129611534527179E-020
145.5	6.2338298331510143E-020
146.5	5.0246639038638508E-020
147.5	4.0502238968610436E-020
148.5	3.2925687650807319E-020
149.5	2.7098395335059340E-020
150.5	2.2609203635864595E-020
151.5	1.9124767963515185E-020
152.5	1.6393346914759951E-020
153.5	1.4229917464645433E-020
154.5	1.2499536404493185E-020
155.5	1.1103641739598266E-020
156.5	9.9698462799622133E-021
157.5	9.0446334051009689E-021
158.5	8.2882144692893960E-021
159.5	7.6709304137242272E-021
160.5	7.1707427673053968E-021
161.5	6.7714968979034711E-021
162.5	6.4617437018433634E-021
163.5	6.2339808394804787E-021
164.5	6.0842297041697331E-021
165.5	6.0119072636687776E-021
166.5	6.0199891173130430E-021
167.5	6.1154968690691625E-021
168.5	6.3103834133903837E-021
169.5	6.6229355741680521E-021
170.5	7.0798580838299550E-021
171.5	7.7192138328408548E-021
172.5	8.5942653763513931E-021
173.5	9.7776782362900032E-021
174.5	1.1363670002639315E-020
175.5	1.3460555873868928E-020
176.5	1.6154395354165711E-020
177.5	1.9406348344653849E-020
178.5	2.2853052904561954E-020
179.5	2.5621665968111630E-020
180.5	2.6577895946196378E-020
181.5	2.5210699534589957E-020
182.5	2.2160024477215180E-020
183.5	1.8565875304121146E-020
184.5	1.5235204640049139E-020
185.5	1.2476087683630159E-020
186.5	1.0301352594705861E-020
187.5	8.6169596148657820E-021
188.5	7.3137598161627312E-021
189.5	6.2984883354720215E-021
190.5	5.4992272983593256E-021
191.5	4.8626817118819379E-021
192.5	4.3498803758574592E-021
193.5	3.9323536680137242E-021
194.5	3.5892028452358353E-021
195.5	3.3049772325156655E-021
196.5	3.0681719767254451E-021
197.5	2.8701743003137348E-021
198.5	2.7045269059070283E-021
199.5	2.5664153522352103E-021
200.5	2.4523158290839431E-021
201.5	2.3597614061766438E-021
202.5	2.2872006222016494E-021
203.5	2.2339342991880652E-021
204.5	2.2001264368167711E-021
205.5	2.1868942833115044E-021
206.5	2.1964919617899017E-021
207.5	2.2326108206958888E-021
208.5	2.3008236952383895E-021
209.5	2.4091844137908681E-021
210.5	2.5689131624609026E-021
211.5	2.7948308665837616E-021
212.5	3.1044590092275816E-021
213.5	3.5129409533847539E-021
214.5	4.0179944386835852E-021
215.5	4.5689468822368401E-021
216.5	5.0330227096906363E-021
217.5	5.2219908960269908E-021
218.5	5.0289948905704052E-021
219.5	4.5368539051875042E-021
220.5	3.9322015411640180E-021
221.5	3.3592466729388930E-021
222.5	2.8781317438522454E-021
223.5	2.4952279511222580E-021
224.5	2.1961341389426311E-021
225.5	1.9626916047640636E-021
226.5	1.7790199579010567E-021
227.5	1.6327563059875832E-021
228.5	1.5146962440415080E-021
229.5	1.4180894343163398E-021
230.5	1.3379907990431405E-021
231.5	1.2707565131851056E-021
232.5	1.2136765046579773E-021
233.5	1.1647130573138591E-021
234.5	1.1223162535606421E-021
235.5	1.0852934918194131E-021
236.5	1.0527166826439590E-021
237.5	1.0238556861533045E-021
238.5	9.9813010881945357E-022
239.5	9.7507403938881035E-022
240.5	9.5430998433410605E-022
241.5	9.3552940644893890E-022
242.5	9.1847804949714120E-022
243.5	9.0294476591160614E-022
244.5	8.8875293321176437E-022
245.5	8.7575380140876091E-022
246.5	8.6382129383483885E-022
247.5	8.5284791147557714E-022
248.5	8.4274148212966690E-022
249.5	8.3342256152995119E-022
250.5	8.2482234143596240E-022
251.5	8.1688095483347576E-022
252.5	8.0954609435763655E-022
253.5	8.0277187942539843E-022
254.5	7.9651792211267211E-022
255.5	7.9074855282091394E-022
256.5	7.8543217516680120E-022
257.5	7.8054072596403237E-022
258.5	7.7604922113501258E-022
259.5	7.7193537225046919E-022
260.5	7.6817926141200077E-022
261.5	7.6476306456413518E-022
262.5	7.6167081519691877E-022
263.5	7.5888820188960697E-022
264.5	7.5640239433573941E-022
265.5	7.5420189344489070E-022
266.5	7.5227640188667901E-022
267.5	7.5061671206684215E-022
268.5	7.4921460903336117E-022
269.5	7.4806278622615718E-022
270.5	7.4715477232521488E-022
271.5	7.4648486773353397E-022
272.5	7.4604808946464477E-022
273.5	7.4584012339855596E-022
274.5	7.4585728303239038E-022
275.5	7.4609647398829878E-022
276.5	7.4655516365639139E-022
277.5	7.4723135544814925E-022
278.5	7.4812356721920254E-022
279.5	7.4923081349207381E-022
280.5	7.5055259117154323E-022
281.5	7.5208886849948314E-022
282.5	7.5384007704375451E-022
283.5	7.5580710655829834E-022
284.5	7.5799130258992719E-022
285.5	7.6039446674243106E-022
286.5	7.6301885954122867E-022
287.5	7.6586720587263581E-022
288.5	7.6894270300150073E-022
289.5	7.7224903120009754E-022
290.5	7.7579036705030009E-022
291.5	7.7957139951077414E-022
292.5	7.8359734887176871E-022
293.5	7.8787398875267262E-022
294.5	7.9240767133242604E-022
295.5	7.9720535604088399E-022
296.5	8.0227464198104538E-022
297.5	8.0762380439861805E-022
298.5	8.1326183556764654E-022
299.5	8.1919849052016334E-022
300.5	8.2544433811533119E-022
301.5	8.3201081802109135E-022
302.5	8.3891030427084763E-022
303.5	8.4615617616164333E-022
304.5	8.5376289738153062E-022
305.5	8.6174610439592931E-022
306.5	8.7012270529011438E-022
307.5	8.7891099046284630E-022
308.5	8.8813075680124204E-022
309.5	8.9780344724746286E-022
310.5	9.0795230800389539E-022
311.5	9.1860256602816830E-022
312.5	9.2978162995867266E-022
313.5	9.4151931820589442E-022
314.5	9.5384811867087499E-022
315.5	9.6680348544305174E-022
316.5	9.8042417892866904E-022
317.5	9.9475265722373937E-022
318.5	1.0098355282449284E-021
319.5	1.0257240742629645E-021
320.5	1.0424748631721334E-021
321.5	1.0601504642427653E-021
322.5	1.0788202904646460E-021
323.5	1.0985615951980676E-021
324.5	1.1194606581127943E-021
325.5	1.1416142048694339E-021
326.5	1.1651311174474952E-021
327.5	1.1901345085110206E-021
328.5	1.2167642552100377E-021
329.5	1.2451801174368212E-021
330.5	1.2755656057658534E-021
331.5	1.3081328193732228E-021
332.5	1.3431285503282302E-021
333.5	1.3808420567810909E-021
334.5	1.4216150569733869E-021
335.5	1.4658547082756116E-021
336.5	1.5140506398128076E-021
337.5	1.5667975473503142E-021
338.5	1.6248255003159160E-021
339.5	1.6890410503163183E-021
340.5	1.7605836104127306E-021
341.5	1.8409035948363174E-021
342.5	1.9318717276403340E-021
343.5	2.0359330060505402E-021
344.5	2.1563240643594619E-021
345.5	2.2973781340221377E-021
346.5	2.4649430964882767E-021
347.5	2.6669210394005021E-021
348.5	2.9138606545195390E-021
349.5	3.2192854117057298E-021
350.5	3.5987581285983197E-021
351.5	4.0651103389278507E-021
352.5	4.6147922212850929E-021
353.5	5.2009497650434251E-021
354.5	5.7074421147184025E-021
355.5	5.9799745805449749E-021
356.5	5.9456164865854795E-021
357.5	5.6893488900715229E-021
358.5	5.3689531473943177E-021
359.5	5.0992060582200161E-021
360.5	4.9266126202845183E-021
361.5	4.8568076444126777E-021
362.5	4.8808207802673207E-021
363.5	4.9881237428173265E-021
364.5	5.1712255956230985E-021
365.5	5.4267234182244000E-021
366.5	5.7552629542200507E-021
367.5	6.1613705245894166E-021
368.5	6.6534865367715144E-021
369.5	7.2443155707752361E-021
370.5	7.9515608417587817E-021
371.5	8.7991306537507816E-021
372.5	9.8189575619684796E-021
373.5	1.1053651137391768E-020
374.5	1.2560316615447975E-020
375.5	1.4416018571289163E-020
376.5	1.6725538826638049E-020
377.5	1.9632196996534763E-020
378.5	2.3332306306715551E-020
379.5	2.8092522582834928E-020
380.5	3.4264677036981707E-020
381.5	4.2279056786487487E-020
382.5	5.2562986368310557E-020
383.5	6.5265484036015975E-020
384.5	7.9618060536948478E-020
385.5	9.3020882800453905E-020
386.5	1.0100428640979475E-019
387.5	9.9855832036137063E-020
388.5	9.0159176424744120E-020
389.5	7.6176347183885263E-020
390.5	6.2057532166483143E-020
391.5	4.9901593021062720E-020
392.5	4.0180337221813219E-020
393.5	3.2637305604383757E-020
394.5	2.6829410751993635E-020
395.5	2.2341489127885329E-020
396.5	1.8842311235555817E-020
397.5	1.6083158105469834E-020
398.5	1.3881399999355970E-020
399.5	1.2103588261196576E-020
400.5	1.0651847885924304E-020
401.5	9.4538176513837150E-021
402.5	8.4554589404901392E-021
403.5	7.6159747943409456E-021
404.5	6.9042231457666039E-021
405.5	6.2961728498530954E-021
406.5	5.7730854079410618E-021
407.5	5.3202033510438846E-021
408.5	4.9257946882654661E-021
409.5	4.5804496849081600E-021
410.5	4.2765581191042359E-021
411.5	4.0079168746446048E-021
412.5	3.7694325753187319E-021
413.5	3.5568941894791527E-021
414.5	3.3667976291428132E-021
415.5	3.1962093352706704E-021
416.5	3.0426593493785992E-021
417.5	2.9040568720628177E-021
418.5	2.7786231069020222E-021
419.5	2.6648374922112826E-021
420.5	2.5613943769641561E-021
421.5	2.4671679006373171E-021
422.5	2.3811833596155601E-021
423.5	2.3025937344340593E-021
424.5	2.2306603476224839E-021
425.5	2.1647368464272506E-021
426.5	2.1042558764243362E-021
427.5	2.0487179442520895E-021
428.5	1.9976820701177052E-021
429.5	1.9507579105483286E-021
430.5	1.9075990944134160E-021
431.5	1.8678975645410583E-021
432.5	1.8313787563025294E-021
433.5	1.7977974756319819E-021
434.5	1.7669343638243672E-021
435.5	1.7385928564505116E-021
436.5	1.7125965598735218E-021
437.5	1.6887869819436947E-021
438.5	1.6670215641112545E-021
439.5	1.6471719709141813E-021
440.5	1.6291225999545571E-021
441.5	1.6127692813734545E-021
442.5	1.5980181407111761E-021
443.5	1.5847846030875404E-021
444.5	1.5729925200088411E-021
445.5	1.5625734029267365E-021
446.5	1.5534657500387030E-021
447.5	1.5456144548099611E-021
448.5	1.5389702863780335E-021
449.5	1.5334894334265344E-021
450.5	1.5291331043278329E-021
451.5	1.5258671773907031E-021
452.5	1.5236618959384532E-021
453.5	1.5224916037097608E-021
454.5	1.5223345167389511E-021
455.5	1.5231725284516669E-021
456.5	1.5249910452202504E-021
457.5	1.5277788500727256E-021
458.5	1.5315279926504564E-021
459.5	1.5362337038712358E-021
460.5	1.5418943340845717E-021
461.5	1.5485113138110136E-021
462.5	1.5560891364438605E-021
463.5	1.5646353625648746E-021
464.5	1.5741606457911875E-021
465.5	1.5846787803332712E-021
466.5	1.5962067707087188E-021
467.5	1.6087649243284973E-021
468.5	1.6223769679565399E-021
469.5	1.6370701893454425E-021
470.5	1.6528756056765639E-021
471.5	1.6698281607885473E-021
472.5	1.6879669535715631E-021
473.5	1.7073355003438720E-021
474.5	1.7279820345222931E-021
475.5	1.7499598474602574E-021
476.5	1.7733276749696262E-021
477.5	1.7981501347812483E-021
478.5	1.8244982210530688E-021
479.5	1.8524498630262265E-021
480.5	1.8820905560859917E-021
481.5	1.9135140748387205E-021
482.5	1.9468232794079920E-021
483.5	1.9821310280316774E-021
484.5	2.0195612112664290E-021
485.5	2.0592499257505730E-021
486.5	2.1013468086313349E-021
487.5	2.1460165575402631E-021
488.5	2.1934406655421673E-021
489.5	2.2438194059633269E-021
490.5	2.2973741086454217E-021
491.5	2.3543497772519612E-021
492.5	2.4150181071292378E-021
493.5	2.4796809753478695E-021
494.5	2.5486744895071669E-021
495.5	2.6223737004270590E-021
496.5	2.7011981069618532E-021
497.5	2.7856181101311304E-021
498.5	2.8761626102684606E-021
499.5	2.9734279871858726E-021
500.5	3.0780887624474760E-021
501.5	3.1909103187916990E-021
502.5	3.3127641500457119E-021
503.5	3.4446462430856239E-021
504.5	3.5876993619474264E-021
505.5	3.7432402276442984E-021
506.5	3.9127928860905805E-021
507.5	4.0981299598926900E-021
508.5	4.3013240293946551E-021
509.5	4.5248121446412383E-021
510.5	4.7714775208351736E-021
511.5	5.0447539444082883E-021
512.5	5.3487605046666264E-021
513.5	5.6884772453777073E-021
514.5	6.0699766052270145E-021
515.5	6.5007316540388119E-021
516.5	6.9900308795937117E-021
517.5	7.5495414549783697E-021
518.5	8.1940788888711010E-021
519.5	8.9426588976134685E-021
520.5	9.8199179035099788E-021
521.5	1.0857959930016580E-020
522.5	1.2098525525494452E-020
523.5	1.3594829262982171E-020
524.5	1.5410881034040475E-020
525.5	1.7612582234952818E-020
526.5	2.0239501914748957E-020
527.5	2.3248630000600213E-020
528.5	2.6465355330074503E-020
529.5	2.9669731125131602E-020
530.5	3.2877421155546997E-020
531.5	3.6512303392051608E-020
532.5	4.1228905790103803E-020
533.5	4.7688334150875471E-020
534.5	5.6528964731247110E-020
535.5	6.8403801295435186E-020
536.5	8.3873917362205865E-020
537.5	1.0293362944369710E-019
538.5	1.2394592584771610E-019
539.5	1.4235892062963188E-019
540.5	1.5133583225123283E-019
541.5	1.4644638174029738E-019
542.5	1.3008171764584140E-019
543.5	1.0894697858558165E-019
544.5	8.8574229421912668E-020
545.5	7.1413446905544565E-020
546.5	5.7822739219099193E-020
547.5	4.7315162726468265E-020
548.5	3.9230001113063717E-020
549.5	3.2979017781893098E-020
550.5	2.8101508032934422E-020
551.5	2.4253984318302480E-020
552.5	2.1184767391906424E-020
553.5	1.8709911363133706E-020
554.5	1.6694325682830361E-020
555.5	1.5037960482031429E-020
556.5	1.3665969267770181E-020
557.5	1.2521764269738146E-020
558.5	1.1562110857787890E-020
559.5	1.0753643392806910E-020
560.5	1.0070370866017453E-020
561.5	9.4918747114616307E-021
562.5	9.0019941835941079E-021
563.5	8.5878582437750175E-021
564.5	8.2391661398442437E-021
565.5	7.9476483378312211E-021
566.5	7.7066596646581751E-021
567.5	7.5108704685279989E-021
568.5	7.3560313210893563E-021
569.5	7.2387936241934447E-021
570.5	7.1565733516808198E-021
571.5	7.1074486667695971E-021
572.5	7.0900847270499761E-021
573.5	7.1036809112199041E-021
574.5	7.1479371778982015E-021
575.5	7.2230374435469780E-021
576.5	7.3296488530432857E-021
577.5	7.4689366989691599E-021
578.5	7.6425955977544375E-021
579.5	7.8528984216934126E-021
580.5	8.1027654883812530E-021
581.5	8.3958577078229352E-021
582.5	8.7366988884393504E-021
583.5	9.1308343469572676E-021
584.5	9.5850355466951232E-021
585.5	1.0107563975495187E-020
586.5	1.0708512256891689E-020
587.5	1.1400247128940729E-020
588.5	1.2197988248824760E-020
589.5	1.3120570005602443E-020
590.5	1.4191452459626016E-020
591.5	1.5440074882418067E-020
592.5	1.6903685197674346E-020
593.5	1.8629836965798616E-020
594.5	2.0679831305063427E-020
595.5	2.3133506991762264E-020
596.5	2.6095964809688288E-020
597.5	2.9707070776229862E-020
598.5	3.4154926161081421E-020
599.5	3.9694879595523104E-020
600.5	4.6675876596898328E-020
601.5	5.5575266525707475E-020
602.5	6.7039435437318621E-020
603.5	8.1914824860614364E-020
604.5	1.0121731813829228E-019
605.5	1.2589887243395959E-019
606.5	1.5610811392479850E-019
607.5	1.8956584389620076E-019
608.5	2.1949493724714122E-019
609.5	2.3523935514407403E-019
610.5	2.2926427997735634E-019
611.5	2.0458505029369454E-019
612.5	1.7159980878123931E-019
613.5	1.3933535738293555E-019
614.5	1.1196847382382380E-019
615.5	9.0225378509270759E-020
616.5	7.3391116495525043E-020
617.5	6.0429111769430844E-020
618.5	5.0402262552223198E-020
619.5	4.2572535652936004E-020
620.5	3.6388534958671397E-020
621.5	3.1446029670409468E-020
622.5	2.7449635907778859E-020
623.5	2.4182534548364471E-020
624.5	2.1484244034664202E-020
625.5	1.9234775868519849E-020
626.5	1.7343448026571914E-020
627.5	1.5740986116021354E-020
628.5	1.4373917123078838E-020
629.5	1.3200559270163451E-020
630.5	1.2188127608214348E-020
631.5	1.1310625210359020E-020
632.5	1.0547292579896364E-020
633.5	9.8814578325318667E-021
634.5	9.2996779308627420E-021
635.5	8.7910940106891615E-021
636.5	8.3469465534114643E-021
637.5	7.9602121243326967E-021
638.5	7.6253348387252133E-021
639.5	7.3380341606123775E-021
640.5	7.0951771594082359E-021
641.5	6.8947087491141019E-021
642.5	6.7356383695930483E-021
643.5	6.6180866516556227E-021
644.5	6.5434015004759761E-021
645.5	6.5143605490973616E-021
646.5	6.5354871490659504E-021
647.5	6.6135214117117350E-021
648.5	6.7581080861098089E-021
649.5	6.9827910245714081E-021
650.5	7.3064397174718815E-021
651.5	7.7552698042135199E-021
652.5	8.3656261592216836E-021
653.5	9.1875747765474626E-021
654.5	1.0288808889133453E-020
655.5	1.1756643657398377E-020
656.5	1.3691143284381774E-020
657.5	1.6171611653706521E-020
658.5	1.9162064588988001E-020
659.5	2.2327692695952002E-020
660.5	2.4865727059067636E-020
661.5	2.5735591682942177E-020
662.5	2.4472275333069836E-020
663.5	2.1666982665049667E-020
664.5	1.8366336185754468E-020
665.5	1.5309327740785545E-020
666.5	1.2777369216045261E-020
667.5	1.0781661810587408E-020
668.5	9.2357867383032874E-021
669.5	8.0396369340557722E-021
670.5	7.1077244390588014E-021
671.5	6.3741435867787298E-021
672.5	5.7900565715431555E-021
673.5	5.3197456109208340E-021
674.5	4.9371054153169950E-021
675.5	4.6229531858201555E-021
676.5	4.3630782174389192E-021
677.5	4.1468586140197407E-021
678.5	3.9662866228920176E-021
679.5	3.8152811990376611E-021
680.5	3.6892009911925896E-021
681.5	3.5844974592012908E-021
682.5	3.4984667478236839E-021
683.5	3.4290720442295499E-021
684.5	3.3748171396089303E-021
685.5	3.3346581107947045E-021
686.5	3.3079443697280386E-021
687.5	3.2943834456439139E-021
688.5	3.2940262196400555E-021
689.5	3.3072712512737706E-021
690.5	3.3348885778190272E-021
691.5	3.3780651550696568E-021
692.5	3.4384761778982924E-021
693.5	3.5183891489179420E-021
694.5	3.6208111263087412E-021
695.5	3.7496946012903499E-021
696.5	3.9102246882341051E-021
697.5	4.1092208420158638E-021
698.5	4.3557016484476289E-021
699.5	4.6616832348735025E-021
700.5	5.0433122104597558E-021
701.5	5.5224721214970318E-021
702.5	6.1290382995272519E-021
703.5	6.9039502409087915E-021
704.5	7.9030977237307353E-021
705.5	9.2013165106904242E-021
706.5	1.0893617109202631E-020
707.5	1.3084985507804314E-020
708.5	1.5847433130299482E-020
709.5	1.9106022449347516E-020
710.5	2.2434852823030391E-020
711.5	2.4916533524666517E-020
712.5	2.5498498227593794E-020
713.5	2.3881019900134695E-020
714.5	2.0832119999640930E-020
715.5	1.7431129614549156E-020
716.5	1.4362237630966871E-020
717.5	1.1854532193540929E-020
718.5	9.8921331033789051E-021
719.5	8.3783450307628452E-021
720.5	7.2102209915068943E-021
721.5	6.3020430654513873E-021
722.5	5.5883653023998658E-021
723.5	5.0208550619618090E-021
724.5	4.5641748847221779E-021
725.5	4.1924585295422323E-021
726.5	3.8866442619770984E-021
727.5	3.6325509706011399E-021
728.5	3.4195151074962850E-021
729.5	3.2394289661389676E-021
730.5	3.0860600851429344E-021
731.5	2.9545663209778071E-021
732.5	2.8411472957405933E-021
733.5	2.7427914218909059E-021
734.5	2.6570904359480411E-021
735.5	2.5821020464564833E-021
736.5	2.5162472020402592E-021
737.5	2.4582325127813102E-021
738.5	2.4069911236906799E-021
739.5	2.3616372525060040E-021
740.5	2.3214309391602921E-021
741.5	2.2857504940936469E-021
742.5	2.2540708001078326E-021
743.5	2.2259461008361200E-021
744.5	2.2009962547387911E-021
745.5	2.1788956857049913E-021
746.5	2.1593644467450718E-021
747.5	2.1421609506685096E-021
748.5	2.1270760242731867E-021
749.5	2.1139280197969099E-021
750.5	2.1025587759062972E-021
751.5	2.0928302651553121E-021
752.5	2.0846217991459782E-021
753.5	2.0778276891363457E-021
754.5	2.0723552804581440E-021
755.5	2.0681232952335575E-021
756.5	2.0650604305659800E-021
757.5	2.0631041694122100E-021
758.5	2.0621997693195144E-021
759.5	2.0622994005842767E-021
760.5	2.0633614105065729E-021
761.5	2.0653496945443533E-021
762.5	2.0682331585184485E-021
763.5	2.0719852587462690E-021
764.5	2.0765836092133213E-021
765.5	2.0820096467262981E-021
766.5	2.0882483465073907E-021
767.5	2.0952879819484344E-021
768.5	2.1031199232947496E-021
769.5	2.1117384709116636E-021
770.5	2.1211407195334055E-021
771.5	2.1313264505301459E-021
772.5	2.1422980497754629E-021
773.5	2.1540604491706389E-021
774.5	2.1666210902982533E-021
775.5	2.1799899090475000E-021
776.5	2.1941793403875851E-021
777.5	2.2092043427721852E-021
778.5	2.2250824419448441E-021
779.5	2.2418337941891534E-021
780.5	2.2594812693347418E-021
781.5	2.2780505540964298E-021
782.5	2.2975702765949006E-021
783.5	2.3180721531886532E-021
784.5	2.3395911590445624E-021
785.5	2.3621657241941873E-021
786.5	2.3858379571717119E-021
787.5	2.4106538987144105E-021
788.5	2.4366638084359929E-021
789.5	2.4639224878665892E-021
790.5	2.4924896438013915E-021
791.5	2.5224302965257468E-021
792.5	2.5538152382027576E-021
793.5	2.5867215475379938E-021
794.5	2.6212331677956196E-021
795.5	2.6574415563565978E-021
796.5	2.6954464153126163E-021
797.5	2.7353565141157783E-021
798.5	2.7772906170980179E-021
799.5	2.8213785307894837E-021
800.5	2.8677622884672669E-021
801.5	2.9165974923353644E-021
802.5	2.9680548372721225E-021
803.5	3.0223218443045571E-021
804.5	3.0796048370305752E-021
805.5	3.1401312002976361E-021
806.5	3.2041519677938488E-021
807.5	3.2719447941079811E-021
808.5	3.3438173776376657E-021
809.5	3.4201114139367274E-021
810.5	3.5012071752862562E-021
811.5	3.5875288322062835E-021
812.5	3.6795506572667034E-021
813.5	3.7778042821592487E-021
814.5	3.8828872171793931E-021
815.5	3.9954728901540250E-021
816.5	4.1163225222109313E-021
817.5	4.2462992342792550E-021
818.5	4.3863848756929220E-021
819.5	4.5377001912319896E-021
820.5	4.7015291041095995E-021
821.5	4.8793481016222008E-021
822.5	5.0728619835665349E-021
823.5	5.2840475932803824E-021
824.5	5.5152076280368230E-021
825.5	5.7690372624746578E-021
826.5	6.0487071762927064E-021
827.5	6.3579677415300189E-021
828.5	6.7012807185368868E-021
829.5	7.0839870111154408E-021
830.5	7.5125220994054719E-021
831.5	7.9946950842637082E-021
832.5	8.5400534011322584E-021
833.5	9.1603640291827294E-021
834.5	9.8702546742384405E-021
835.5	1.0688076782293732E-020
836.5	1.1637079039659152E-020
837.5	1.2747019064680232E-020
838.5	1.4056397369532635E-020
839.5	1.5615576989781695E-020
840.5	1.7491157136281134E-020
841.5	1.9772087683231148E-020
842.5	2.2578080280590460E-020
843.5	2.6070675422414131E-020
844.5	3.0466221707686621E-020
845.5	3.6046290496896264E-020
846.5	4.3150648870873631E-020
847.5	5.2114060543526695E-020
848.5	6.3072129208804084E-020
849.5	7.5578952389115037E-020
850.5	8.8273188541524990E-020
851.5	9.9414184145049618E-020
852.5	1.0854288182332318E-019
853.5	1.1706473708997400E-019
854.5	1.2609681006890693E-019
855.5	1.3388594005009735E-019
856.5	1.3589919859404095E-019
857.5	1.2865084497688279E-019
858.5	1.1353056084451426E-019
859.5	9.5321952360881486E-020
860.5	7.8097973234452834E-020
861.5	6.3655771153914470E-020
862.5	5.2209461712667179E-020
863.5	4.3333053902329337E-020
864.5	3.6476134992346741E-020
865.5	3.1153098778682456E-020
866.5	2.6984193591244152E-020
867.5	2.3685962127871747E-020
868.5	2.1050239798283385E-020
869.5	1.8924485914236032E-020
870.5	1.7196402385489378E-020
871.5	1.5782679052605154E-020
872.5	1.4620972824078520E-020
873.5	1.3664240503158359E-020
874.5	1.2876735204560271E-020
875.5	1.2231167732449723E-020
876.5	1.1706684923217153E-020
877.5	1.1287425718238401E-020
878.5	1.0961491632564849E-020
879.5	1.0720220741061955E-020
880.5	1.0557690783722971E-020
881.5	1.0470402924234310E-020
882.5	1.0457116933331518E-020
883.5	1.0518823900960208E-020
884.5	1.0658856167047293E-020
885.5	1.0883147880180074E-020
886.5	1.1200675361971222E-020
887.5	1.1624126537257961E-020
888.5	1.2170876053590433E-020
889.5	1.2864381424622160E-020
890.5	1.3736171112485780E-020
891.5	1.4828674817541926E-020
892.5	1.6199255902486868E-020
893.5	1.7925944843204084E-020
894.5	2.0115509170217879E-020
895.5	2.2914498677213354E-020
896.5	2.6523353144129760E-020
897.5	3.1211334947985581E-020
898.5	3.7322727766267775E-020
899.5	4.5244995165505329E-020
900.5	5.5265401297780146E-020
901.5	6.7178955447289781E-020
902.5	7.9557006287163932E-020
903.5	8.9156926703520163E-020
904.5	9.2021769255173471E-020
905.5	8.6701414530562531E-020
906.5	7.5765736703489311E-020
907.5	6.3231591112350360E-020
908.5	5.1782664326577393E-020
909.5	4.2378781024029767E-020
910.5	3.5009375424247926E-020
911.5	2.9328680726117013E-020
912.5	2.4953933289432441E-020
913.5	2.1562593161783700E-020
914.5	1.8907261134297457E-020
915.5	1.6804926058553026E-020
916.5	1.5121746174893578E-020
917.5	1.3759794268234002E-020
918.5	1.2646962351072098E-020
919.5	1.1729659663919823E-020
920.5	1.0967634785665666E-020
921.5	1.0330322276305785E-020
922.5	9.7942583865313348E-021
923.5	9.3412409968153083E-021
924.5	8.9570081076780768E-021
925.5	8.6302795500115182E-021
926.5	8.3520550733130078E-021
927.5	8.1150950214018304E-021
928.5	7.9135322884347519E-021
929.5	7.7425795879089639E-021
930.5	7.5983065948377837E-021
931.5	7.4774688003676270E-021
932.5	7.3773749934420026E-021
933.5	7.2957838542312009E-021
934.5	7.2308226779934307E-021
935.5	7.1809230627286807E-021
936.5	7.1447697051156576E-021
937.5	7.1212594047411005E-021
938.5	7.1094680788732663E-021
939.5	7.1086241103729147E-021
940.5	7.1180867399725724E-021
941.5	7.1373285066873810E-021
942.5	7.1659209619969363E-021
943.5	7.2035230529990052E-021
944.5	7.2498717003029918E-021
945.5	7.3047741977546484E-021
946.5	7.3681021403549627E-021
947.5	7.4397866493015981E-021
948.5	7.5198147129464002E-021
949.5	7.6082265026537485E-021
950.5	7.7051135553714426E-021
951.5	7.8106177419686245E-021
952.5	7.9249309634447941E-021
953.5	8.0482955370750171E-021
954.5	8.1810052523249370E-021
955.5	8.3234070926908500E-021
956.5	8.4759036351380643E-021
957.5	8.6389561541021879E-021
958.5	8.8130884726256724E-021
959.5	8.9988916196625870E-021
960.5	9.1970293704560260E-021
961.5	9.4082447667787958E-021
962.5	9.6333677364110352E-021
963.5	9.8733239572975976E-021
964.5	1.0129145142323431E-020
965.5	1.0401980956699718E-020
966.5	1.0693112822958544E-020
967.5	1.1003969920228947E-020
968.5	1.1336147746960911E-020
969.5	1.1691429692278160E-020
970.5	1.2071812154094187E-020
971.5	1.2479533856372743E-020
972.5	1.2917110159026885E-020
973.5	1.3387373329105104E-020
974.5	1.3893519960396970E-020
975.5	1.4439167002495223E-020
976.5	1.5028418205505694E-020
977.5	1.5665943223846143E-020
978.5	1.6357072179539239E-020
979.5	1.7107909198903689E-020
980.5	1.7925469355989869E-020
981.5	1.8817844648238089E-020
982.5	1.9794406185453490E-020
983.5	2.0866051816690380E-020
984.5	2.2045511122733087E-020
985.5	2.3347723303394296E-020
986.5	2.4790308323676813E-020
987.5	2.6394158224225449E-020
988.5	2.8184184423853512E-020
989.5	3.0190269114386688E-020
990.5	3.2448485874858358E-020
991.5	3.5002678464595560E-020
992.5	3.7906520413098855E-020
993.5	4.1226225986663509E-020
994.5	4.5044152054681703E-020
995.5	4.9463630295120141E-020
996.5	5.4615515021148696E-020
997.5	6.0667145909203444E-020
998.5	6.7834739524199621E-020
999.5	7.6400684277146915E-020
1000.5	8.6737878378499001E-020
1001.5	9.9344176044862825E-020
1002.5	1.1489119067934952E-019
1003.5	1.3429289340815973E-019
1004.5	1.5879958102288982E-019
1005.5	1.9011842944750618E-019
1006.5	2.3054301328436810E-019
1007.5	2.8301432323616788E-019
1008.5	3.5087320070401478E-019
1009.5	4.3669579515062398E-019
1010.5	5.3905301325691114E-019
1011.5	6.4632614245590105E-019
1012.5	7.3131363454400535E-019
1013.5	7.5966464884270237E-019
1014.5	7.1723171262710181E-019
1015.5	6.2476509169418956E-019
1016.5	5.1696326220106111E-019
1017.5	4.1773463076896416E-019
1018.5	3.3594290629720760E-019
1019.5	2.7175458001235460E-019
1020.5	2.2225432842218437E-019
1021.5	1.8413339837043053E-019
1022.5	1.5458307527400306E-019
1023.5	1.3144301002372391E-019
1024.5	1.1311359705852176E-019
1025.5	9.8424898923602775E-020
1026.5	8.6521225303544255E-020
1027.5	7.6772878573495748E-020
1028.5	6.8712219950902927E-020
1029.5	6.1988311137033101E-020
1030.5	5.6334912104254146E-020
1031.5	5.1547851244243728E-020
1032.5	4.7468921075020237E-020
1033.5	4.3974320206060073E-020
1034.5	4.0966279028916147E-020
1035.5	3.8366932124751563E-020
1036.5	3.6113790534902215E-020
1037.5	3.4156364433659536E-020
1038.5	3.2453621421328555E-020
1039.5	3.0972058093424429E-020
1040.5	2.9684226483411333E-020
1041.5	2.8567601606976131E-020
1042.5	2.7603707801371147E-020
1043.5	2.6777443986472400E-020
1044.5	2.6076564175207179E-020
1045.5	2.5491281447429245E-020
1046.5	2.5013972505057729E-020
1047.5	2.4638966791729667E-020
1048.5	2.4362409678589652E-020
1049.5	2.4182193921251943E-020
1050.5	2.4097957924008378E-020
1051.5	2.4111153715790436E-020
1052.5	2.4225192378171763E-020
1053.5	2.4445680476875311E-020
1054.5	2.4780768493594989E-020
1055.5	2.5241642243774366E-020
1056.5	2.5843202102673061E-020
1057.5	2.6604994459830008E-020
1058.5	2.7552488019571576E-020
1059.5	2.8718828585664526E-020
1060.5	3.0147266049417700E-020
1061.5	3.1894535450635333E-020
1062.5	3.4035602542198738E-020
1063.5	3.6670368147011955E-020
1064.5	3.9933176395152929E-020
1065.5	4.4006276662338842E-020
1066.5	4.9138643012203590E-020
1067.5	5.5671367107544704E-020
1068.5	6.4068996399848250E-020
1069.5	7.4949261828619105E-020
1070.5	8.9082829857606001E-020
1071.5	1.0728096785289174E-019
1072.5	1.2997788139201709E-019
1073.5	1.5619504851882360E-019
1074.5	1.8187252816055715E-019
1075.5	1.9922210399570123E-019
1076.5	2.0057829748706359E-019
1077.5	1.8533087059929458E-019
1078.5	1.6057166787356023E-019
1079.5	1.3442406511626166E-019
1080.5	1.1147184763286528E-019
1081.5	9.3003458002985679E-020
1082.5	7.8696990436283415E-020
1083.5	6.7757854114296153E-020
1084.5	5.9399866110496517E-020
1085.5	5.2984068281740422E-020
1086.5	4.8027449678183527E-020
1087.5	4.4174859455493803E-020
1088.5	4.1167191840345669E-020
1089.5	3.8815087343024548E-020
1090.5	3.6979292035420574E-020
1091.5	3.5556566298604428E-020
1092.5	3.4469724208129949E-020
1093.5	3.3660612532686354E-020
1094.5	3.3085145749959911E-020
1095.5	3.2709773260940346E-020
1096.5	3.2508947333195253E-020
1097.5	3.2463295373940658E-020
1098.5	3.2558292897578341E-020
1099.5	3.2783296792859375E-020
1100.5	3.3130841644715330E-020
1101.5	3.3596131487836585E-020
1102.5	3.4176679914422402E-020
1103.5	3.4872065919209252E-020
1104.5	3.5683783254584054E-020
1105.5	3.6615168755662439E-020
1106.5	3.7671401027731360E-020
1107.5	3.8859565745845807E-020
1108.5	4.0188788113278537E-020
1109.5	4.1670437186122410E-020
1110.5	4.3318411186930064E-020
1111.5	4.5149518009926406E-020
1112.5	4.7183971342888841E-020
1113.5	4.9446030806603547E-020
1114.5	5.1964825065252322E-020
1115.5	5.4775411141614825E-020
1116.5	5.7920142827492724E-020
1117.5	6.1450448508175376E-020
1118.5	6.5429157443647635E-020
1119.5	6.9933568795112679E-020
1120.5	7.5059537251588652E-020
1121.5	8.0926964663637838E-020
1122.5	8.7687256038563600E-020
1123.5	9.5533546289895860E-020
1124.5	1.0471486818841565E-019
1125.5	1.1555596198317774E-019
1126.5	1.2848518133703601E-019
1127.5	1.4407396682877045E-019
1128.5	1.6309255546602197E-019
1129.5	1.8658746148038366E-019
1130.5	2.1598497034684231E-019
1131.5	2.5321585222617970E-019
1132.5	3.0082418120613197E-019
1133.5	3.6192839883077038E-019
1134.5	4.3966447417795335E-019
1135.5	5.3527473411679196E-019
1136.5	6.4362592057575824E-019
1137.5	7.4668196641151846E-019
1138.5	8.1288421496067494E-019
1139.5	8.1538799173635942E-019
1140.5	7.5766064587318606E-019
1141.5	6.7005953561458372E-019
1142.5	5.8286790496075969E-019
1143.5	5.1191442914367215E-019
1144.5	4.6137389295868289E-019
1145.5	4.3026095907149268E-019
1146.5	4.1644043737536273E-019
1147.5	4.1829861569574545E-019
1148.5	4.3529567525573734E-019
1149.5	4.6814976498293890E-019
1150.5	5.1897786705029622E-019
1151.5	5.9150053366353792E-019
1152.5	6.9128140159834812E-019
1153.5	8.2576730381340252E-019
1154.5	1.0034098556717393E-018
1155.5	1.2300969102374555E-018
1156.5	1.4996901530212977E-018
1157.5	1.7769517513557887E-018
1158.5	1.9853137341980502E-018
1159.5	2.0357118290968758E-018
1160.5	1.9010483358645294E-018
1161.5	1.6445339982882457E-018
1162.5	1.3571188268632905E-018
1163.5	1.0971351904112948E-018
1164.5	8.8439952026797361E-019
1165.5	7.1778900199467344E-019
1166.5	5.8920159731957928E-019
1167.5	4.8994385789581082E-019
1168.5	4.1275832181612125E-019
1169.5	3.5209725396126463E-019
1170.5	3.0386092394404398E-019
1171.5	2.6505066813342947E-019
1172.5	2.3347088056642481E-019
1173.5	2.0750316484901015E-019
1174.5	1.8594328575536241E-019
1175.5	1.6788561090327677E-019
1176.5	1.5264156280035233E-019
1177.5	1.3968190344431637E-019
1178.5	1.2859561067265886E-019
1179.5	1.1906032051589824E-019
1180.5	1.1082087704186174E-019
1181.5	1.0367361029695845E-019
1182.5	9.7454698342961545E-020
1183.5	9.2031469757961213E-020
1184.5	8.7295844557480294E-020
1185.5	8.3159346115026701E-020
1186.5	7.9549279074418564E-020
1187.5	7.6405781667477192E-020
1188.5	7.3679540815211217E-020
1189.5	7.1330015342426214E-020
1190.5	6.9324053645151368E-020
1191.5	6.7634822045680675E-020
1192.5	6.6240982183551211E-020
1193.5	6.5126072452705337E-020
1194.5	6.4278061364144996E-020
1195.5	6.3689051000939712E-020
1196.5	6.3355117358189492E-020
1197.5	6.3276282065247717E-020
1198.5	6.3456617420436793E-020
1199.5	6.3904494462671641E-020
1200.5	6.4632992651161195E-020
1201.5	6.5660500458215184E-020
1202.5	6.7011549887751224E-020
1203.5	6.8717946102723978E-020
1204.5	7.0820278088948826E-020
1205.5	7.3369930657209892E-020
1206.5	7.6431766581755586E-020
1207.5	8.0087716956946872E-020
1208.5	8.4441617875426238E-020
1209.5	8.9625777165996069E-020
1210.5	9.5809968302590403E-020
1211.5	1.0321386208992613E-019
1212.5	1.1212436600286636E-019
1213.5	1.2292000518540387E-019
1214.5	1.3610540844097423E-019
1215.5	1.5236016591826253E-019
1216.5	1.7260758582214707E-019
1217.5	1.9810923322216140E-019
1218.5	2.3058741224929887E-019
1219.5	2.7236065879679086E-019
1220.5	3.2642189465908500E-019
1221.5	3.9623600781079716E-019
1222.5	4.8467892589587109E-019
1223.5	5.9097147937372375E-019
1224.5	7.0455419628293447E-019
1225.5	7.9894598396471260E-019
1226.5	8.3828699670906296E-019
1227.5	8.0450912505567585E-019
1228.5	7.1592729054983691E-019
1229.5	6.0852693153805113E-019
1230.5	5.0885203277683558E-019
1231.5	4.2755293257008893E-019
1232.5	3.6555454680406874E-019
1233.5	3.2017999501386875E-019
1234.5	2.8821869786281852E-019
1235.5	2.6699950534852846E-019
1236.5	2.5461538629641405E-019
1237.5	2.4987855752055655E-019
1238.5	2.5223255441952291E-019
1239.5	2.6169714013090156E-019
1240.5	2.7886866388373505E-019
1241.5	3.0498243590795309E-019
1242.5	3.4203624527620404E-019
1243.5	3.9295476888107756E-019
1244.5	4.6170935353666475E-019
1245.5	5.5312039417163279E-019
1246.5	6.7161626675075154E-019
1247.5	8.1741815860682193E-019
1248.5	9.7834694120810206E-019
1249.5	1.1198805761272070E-018
1250.5	1.1895935459151551E-018
1251.5	1.1528369954911740E-018
1252.5	1.0272246996744798E-018
1253.5	8.6417150424201694E-019
1254.5	7.0655916221339721E-019
1255.5	5.7356158739374661E-019
1256.5	4.6809979653902808E-019
1257.5	3.8648093060917157E-019
1258.5	3.2362600648302400E-019
1259.5	2.7499831842501002E-019
1260.5	2.3704026333499918E-019
1261.5	2.0709806321567183E-019
1262.5	1.8322701037225998E-019
1263.5	1.6400597276658160E-019
1264.5	1.4839169845007064E-019
1265.5	1.3561213468247221E-019
1266.5	1.2509045487798252E-019
1267.5	1.1639143919144393E-019
1268.5	1.0918362155933491E-019
1269.5	1.0321243366079064E-019
1270.5	9.8281012470736939E-020
1271.5	9.4236374224066641E-020
1272.5	9.0959377257038067E-020
1273.5	8.8357388476286026E-020
1274.5	8.6358903792197116E-020
1275.5	8.4909602429628179E-020
1276.5	8.3969473452919170E-020
1277.5	8.3510763687378393E-020
1278.5	8.3516575394882888E-020
1279.5	8.3980000410286981E-020
1280.5	8.4903722541543149E-020
1281.5	8.6300057421626510E-020
1282.5	8.8191433066050734E-020
1283.5	9.0611349055913390E-020
1284.5	9.3605891578530855E-020
1285.5	9.7235930308913982E-020
1286.5	1.0158018760154702E-019
1287.5	1.0673945949342158E-019
1288.5	1.1284239432790071E-019
1289.5	1.2005341697249964E-019
1290.5	1.2858365144385901E-019
1291.5	1.3870607952736471E-019
1292.5	1.5077672464829176E-019
1293.5	1.6526441309006138E-019
1294.5	1.8279263032055610E-019
1295.5	2.0419793670372302E-019
1296.5	2.3060942372349249E-019
1297.5	2.6354985359149384E-019
1298.5	3.0504299765601558E-019
1299.5	3.5766105926794060E-019
1300.5	4.2431022991839206E-019
1301.5	5.0725212866210625E-019
1302.5	6.0544453499247404E-019
1303.5	7.0968681626580496E-019
1304.5	7.9907502647678472E-019
1305.5	8.4918118777850335E-019
1306.5	8.5363118396378637E-019
1307.5	8.3287025763811297E-019
1308.5	8.1658825949762579E-019
1309.5	8.2642500855046491E-019
1310.5	8.7444458898598472E-019
1311.5	9.6839518101478848E-019
1312.5	1.1152204512657462E-018
1313.5	1.3200567408360324E-018
1314.5	1.5785477370560543E-018
1315.5	1.8604248890031640E-018
1316.5	2.0930057104375134E-018
1317.5	2.1789957228322651E-018
1318.5	2.0695974809544763E-018
1319.5	1.8138953224828261E-018
1320.5	1.5080404663330261E-018
1321.5	1.2225750229379961E-018
1322.5	9.8538551177878351E-019
1323.5	7.9831278874652861E-019
1324.5	6.5352292259236661E-019
1325.5	5.4166519568006766E-019
1326.5	4.5468198794178006E-019
1327.5	3.8633616893406213E-019
1328.5	3.3199519715794041E-019
1329.5	2.8826513282096184E-019
1330.5	2.5266095608815418E-019
1331.5	2.2335237057105528E-019
1332.5	1.9897897516643692E-019
1333.5	1.7851890793115026E-019
1334.5	1.6119609202912934E-019
1335.5	1.4641462011759275E-019
1336.5	1.3371204986770659E-019
1337.5	1.2272587903089129E-019
1338.5	1.1316925103844977E-019
1339.5	1.0481317462516480E-019
1340.5	9.7473382229670403E-020
1341.5	9.1000524498240978E-020
1342.5	8.5272788976340910E-020
1343.5	8.0190299358374848E-020
1344.5	7.5670837382673625E-020
1345.5	7.1646559307161850E-020
1346.5	6.8061470784159149E-020
1347.5	6.4869489959729736E-020
1348.5	6.2032977022708418E-020
1349.5	5.9521644999131614E-020
1350.5	5.7311795517662047E-020
1351.5	5.5385847792681978E-020
1352.5	5.3732151938382903E-020
1353.5	5.2345101622917512E-020
1354.5	5.1225589008194867E-020
1355.5	5.0381880676170729E-020
1356.5	4.9831041847654664E-020
1357.5	4.9601104367767573E-020
1358.5	4.9734269964860177E-020
1359.5	5.0291571949963503E-020
1360.5	5.1359584384702580E-020
1361.5	5.3059929241353816E-020
1362.5	5.5562331011082472E-020
1363.5	5.9101296138459466E-020
1364.5	6.3993684202678483E-020
1365.5	7.0645614557304836E-020
1366.5	7.9513415677348157E-020
1367.5	9.0930442885876706E-020
1368.5	1.0463651721586369E-019
1369.5	1.1890741781835050E-019
1370.5	1.2987325040142193E-019
1371.5	1.3287135436047563E-019
1372.5	1.2627260543554910E-019
1373.5	1.1318650501700453E-019
1374.5	9.8361239036062401E-020
1375.5	8.4936957632516551E-020
1376.5	7.4026931331078550E-020
1377.5	6.5615180433398840E-020
1378.5	5.9300869080767995E-020
1379.5	5.4645682437543131E-020
1380.5	5.1286791861272256E-020
1381.5	4.8954448753941036E-020
1382.5	4.7460229950972653E-020
1383.5	4.6680651730776922E-020
1384.5	4.6543741521986857E-020
1385.5	4.7020158715563395E-020
1386.5	4.8118757967940817E-020
1387.5	4.9886298772772751E-020
1388.5	5.2411313748528975E-020
1389.5	5.5832626435849189E-020
1390.5	6.0353548730152869E-020
1391.5	6.6263266044027584E-020
1392.5	7.3966934000067722E-020
1393.5	8.4024287360231569E-020
1394.5	9.7189425006165855E-020
1395.5	1.1442224420357823E-019
1396.5	1.3678295311454794E-019
1397.5	1.6499219724553449E-019
1398.5	1.9826849468796600E-019
1399.5	2.3225858657469040E-019
1400.5	2.5764392345507220E-019
1401.5	2.6381917432806227E-019
1402.5	2.4788441973083380E-019
1403.5	2.1770465228382191E-019
1404.5	1.8419316636602883E-019
1405.5	1.5423226378020793E-019
1406.5	1.3012408055439608E-019
1407.5	1.1172259679883576E-019
1408.5	9.8084999816834829E-020
1409.5	8.8220420835958315E-020
1410.5	8.1327362810479536E-020
1411.5	7.6828145386773249E-020
1412.5	7.4343539104350278E-020
1413.5	7.3660819279683972E-020
1414.5	7.4711845627611909E-020
1415.5	7.7565076552951971E-020
1416.5	8.2431317100253699E-020
1417.5	8.9680055463178797E-020
1418.5	9.9855427886088795E-020
1419.5	1.1365783637337120E-019
1420.5	1.3179929408729219E-019
1421.5	1.5452933457229073E-019
1422.5	1.8054991977132195E-019
1423.5	2.0550235628179306E-019
1424.5	2.2201710993821896E-019
1425.5	2.2425131013320092E-019
1426.5	2.1369383878333467E-019
1427.5	1.9787822185138148E-019
1428.5	1.8409381751531603E-019
1429.5	1.7636880225624394E-019
1430.5	1.7631372768078336E-019
1431.5	1.8467998301154906E-019
1432.5	2.0228427611657632E-019
1433.5	2.3025912183990628E-019
1434.5	2.6961557067315485E-019
1435.5	3.1969005236852892E-019
1436.5	3.7494985474879607E-019
1437.5	4.2158015349062242E-019
1438.5	4.4034261350140732E-019
1439.5	4.2057344341187858E-019
1440.5	3.7090385310108041E-019
1441.5	3.1024599240775745E-019
1442.5	2.5304860075832342E-019
1443.5	2.0525913118058674E-019
1444.5	1.6744378395535353E-019
1445.5	1.3810943861466547E-019
1446.5	1.1540330002497322E-019
1447.5	9.7711609136349626E-020
1448.5	8.3779917114776366E-020
1449.5	7.2674811917598797E-020
1450.5	6.3711930267885029E-020
1451.5	5.6390039979487229E-020
1452.5	5.0339924091612135E-020
1453.5	4.5287126824470042E-020
1454.5	4.1025452583466564E-020
1455.5	3.7398247765935036E-020
1456.5	3.4285159701841966E-020
1457.5	3.1592713250746364E-020
1458.5	2.9247547560358116E-020
1459.5	2.7191515116942806E-020
1460.5	2.5378094177817020E-020
1461.5	2.3769735666223086E-020
1462.5	2.2335881281672136E-020
1463.5	2.1051468466629724E-020
1464.5	1.9895791964698463E-020
1465.5	1.8851629069167019E-020
1466.5	1.7904561683106954E-020
1467.5	1.7042446595808029E-020
1468.5	1.6254998342739357E-020
1469.5	1.5533458289150816E-020
1470.5	1.4870330270148246E-020
1471.5	1.4259167992602236E-020
1472.5	1.3694402981606711E-020
1473.5	1.3171204502125537E-020
1474.5	1.2685364861867541E-020
1475.5	1.2233204986284537E-020
1476.5	1.1811496280830949E-020
1477.5	1.1417395652780115E-020
1478.5	1.1048391222790134E-020
1479.5	1.0702256764616128E-020
1480.5	1.0377013306353909E-020
1481.5	1.0070896635407693E-020
1482.5	9.7823296921730468E-021
1483.5	9.5098990293632097E-021
1484.5	9.2523346664288331E-021
1485.5	9.0084927903291572E-021
1486.5	8.7773408516606723E-021
1487.5	8.5579446839520269E-021
1488.5	8.3494573377467531E-021
1489.5	8.1511093729905462E-021
1490.5	7.9622003956171375E-021
1491.5	7.7820916589694627E-021
1492.5	7.6101995792850854E-021
1493.5	7.4459900380923396E-021
1494.5	7.2889733639415675E-021
1495.5	7.1386999021805850E-021
1496.5	6.9947560950741629E-021
1497.5	6.8567610059459660E-021
1498.5	6.7243632305772898E-021
1499.5	6.5972381471466075E-021
1500.5	6.4750854627938690E-021
1501.5	6.3576270206544376E-021
1502.5	6.2446048361009915E-021
1503.5	6.1357793350996135E-021
1504.5	6.0309277711450774E-021
1505.5	5.9298428002866598E-021
1506.5	5.8323311963696226E-021
1507.5	5.7382126908655432E-021
1508.5	5.6473189236024725E-021
1509.5	5.5594924923798939E-021
1510.5	5.4745860909026615E-021
1511.5	5.3924617257254510E-021
1512.5	5.3129900039920569E-021
1513.5	5.2360494847058594E-021
1514.5	5.1615260870984276E-021
1515.5	5.0893125503894859E-021
1516.5	5.0193079398675752E-021
1517.5	4.9514171947788055E-021
1518.5	4.8855507140016794E-021
1519.5	4.8216239759177949E-021
1520.5	4.7595571892690343E-021
1521.5	4.6992749721282597E-021
1522.5	4.6407060564080206E-021
1523.5	4.5837830155953817E-021
1524.5	4.5284420136349400E-021
1525.5	4.4746225730898007E-021
1526.5	4.4222673608953046E-021
1527.5	4.3713219901849780E-021
1528.5	4.3217348368152799E-021
1529.5	4.2734568693469294E-021
1530.5	4.2264414913582135E-021
1531.5	4.1806443950708350E-021
1532.5	4.1360234253632226E-021
1533.5	4.0925384533310274E-021
1534.5	4.0501512586306264E-021
1535.5	4.0088254199100097E-021
1536.5	3.9685262126932835E-021
1537.5	3.9292205141405696E-021
1538.5	3.8908767141555555E-021
1539.5	3.8534646323582836E-021
1540.5	3.8169554404819883E-021
1541.5	3.7813215897900463E-021
1542.5	3.7465367431428901E-021
1543.5	3.7125757113753697E-021
1544.5	3.6794143936730051E-021
1545.5	3.6470297216607866E-021
1546.5	3.6153996069413438E-021
1547.5	3.5845028918402330E-021
1548.5	3.5543193031353198E-021
1549.5	3.5248294085646522E-021
1550.5	3.4960145759232092E-021
1551.5	3.4678569345735470E-021
1552.5	3.4403393392086390E-021
1553.5	3.4134453357175325E-021
1554.5	3.3871591290155389E-021
1555.5	3.3614655527110891E-021
1556.5	3.3363500404906928E-021
1557.5	3.3117985991121905E-021
1558.5	3.2877977829044240E-021
1559.5	3.2643346696787791E-021
1560.5	3.2413968379648133E-021
1561.5	3.2189723454883897E-021
1562.5	3.1970497088164818E-021
1563.5	3.1756178840980645E-021
1564.5	3.1546662488354715E-021
1565.5	3.1341845846249945E-021
1566.5	3.1141630608097857E-021
1567.5	3.0945922189918904E-021
1568.5	3.0754629583538694E-021
1569.5	3.0567665217437577E-021
1570.5	3.0384944824801594E-021
1571.5	3.0206387318371479E-021
1572.5	3.0031914671712702E-021
1573.5	2.9861451806554016E-021
1574.5	2.9694926485864937E-021
1575.5	2.9532269212363465E-021
1576.5	2.9373413132165567E-021
1577.5	2.9218293943305676E-021
1578.5	2.9066849808875277E-021
1579.5	2.8919021274541995E-021
1580.5	2.8774751190226825E-021
1581.5	2.8633984635731021E-021
1582.5	2.8496668850117031E-021
1583.5	2.8362753164659938E-021
1584.5	2.8232188939197674E-021
1585.5	2.8104929501718067E-021
1586.5	2.7980930091031711E-021
1587.5	2.7860147802388207E-021
1588.5	2.7742541535902457E-021
1589.5	2.7628071947665865E-021
1590.5	2.7516701403424906E-021
1591.5	2.7408393934716923E-021
1592.5	2.7303115197359781E-021
1593.5	2.7200832432198469E-021
1594.5	2.7101514428017668E-021
1595.5	2.7005131486535418E-021
1596.5	2.6911655389397851E-021
1597.5	2.6821059367100634E-021
1598.5	2.6733318069767274E-021
1599.5	2.6648407539719160E-021
1600.5	2.6566305185776403E-021
1601.5	2.6486989759233081E-021
1602.5	2.6410441331453834E-021
1603.5	2.6336641273043175E-021
1604.5	2.6265572234541867E-021
1605.5	2.6197218128608507E-021
1606.5	2.6131564113647697E-021
1607.5	2.6068596578849161E-021
1608.5	2.6008303130605326E-021
1609.5	2.5950672580277814E-021
1610.5	2.5895694933286030E-021
1611.5	2.5843361379493644E-021
1612.5	2.5793664284871820E-021
1613.5	2.5746597184419876E-021
1614.5	2.5702154776327447E-021
1615.5	2.5660332917363746E-021
1616.5	2.5621128619482743E-021
1617.5	2.5584540047634660E-021
1618.5	2.5550566518777033E-021
1619.5	2.5519208502080697E-021
1620.5	2.5490467620328048E-021
1621.5	2.5464346652503663E-021
1622.5	2.5440849537579069E-021
1623.5	2.5419981379496020E-021
1624.5	2.5401748453354779E-021
1625.5	2.5386158212815967E-021
1626.5	2.5373219298727095E-021
1627.5	2.5362941548986820E-021
1628.5	2.5355336009662582E-021
1629.5	2.5350414947379514E-021
1630.5	2.5348191863000600E-021
1631.5	2.5348681506621069E-021
1632.5	2.5351899893901961E-021
1633.5	2.5357864323770667E-021
1634.5	2.5366593397518699E-021
1635.5	2.5378107039329781E-021
1636.5	2.5392426518274012E-021
1637.5	2.5409574471806781E-021
1638.5	2.5429574930814279E-021
1639.5	2.5452453346250141E-021
1640.5	2.5478236617411453E-021
1641.5	2.5506953121905311E-021
1642.5	2.5538632747361040E-021
1643.5	2.5573306924946311E-021
1644.5	2.5611008664749856E-021
1645.5	2.5651772593096816E-021
1646.5	2.5695634991867504E-021
1647.5	2.5742633839894613E-021
1648.5	2.5792808856518178E-021
1649.5	2.5846201547383116E-021
1650.5	2.5902855252568753E-021
1651.5	2.5962815197145339E-021
1652.5	2.6026128544258315E-021
1653.5	2.6092844450846984E-021
1654.5	2.6163014126110619E-021
1655.5	2.6236690892841788E-021
1656.5	2.6313930251753593E-021
1657.5	2.6394789948935378E-021
1658.5	2.6479330046578837E-021
1659.5	2.6567612997125466E-021
1660.5	2.6659703720994814E-021
1661.5	2.6755669688062491E-021
1662.5	2.6855581003067166E-021
1663.5	2.6959510495136233E-021
1664.5	2.7067533811630903E-021
1665.5	2.7179729516524348E-021
1666.5	2.7296179193538213E-021
1667.5	2.7416967554277381E-021
1668.5	2.7542182551616778E-021
1669.5	2.7671915498609683E-021
1670.5	2.7806261193203619E-021
1671.5	2.7945318049066971E-021
1672.5	2.8089188232848858E-021
1673.5	2.8237977808214081E-021
1674.5	2.8391796887016973E-021
1675.5	2.8550759788000170E-021
1676.5	2.8714985203429185E-021
1677.5	2.8884596374099390E-021
1678.5	2.9059721273180064E-021
1679.5	2.9240492799390023E-021
1680.5	2.9427048980031114E-021
1681.5	2.9619533184440468E-021
1682.5	2.9818094348458715E-021
1683.5	3.0022887210551098E-021
1684.5	3.0234072560260564E-021
1685.5	3.0451817499717229E-021
1686.5	3.0676295718977495E-021
1687.5	3.0907687786018523E-021
1688.5	3.1146181452270111E-021
1689.5	3.1391971974626548E-021
1690.5	3.1645262454946663E-021
1691.5	3.1906264198120377E-021
1692.5	3.2175197089855926E-021
1693.5	3.2452289995423902E-021
1694.5	3.2737781180682367E-021
1695.5	3.3031918756802593E-021
1696.5	3.3334961150218056E-021
1697.5	3.3647177599430703E-021
1698.5	3.3968848680428455E-021
1699.5	3.4300266862598983E-021
1700.5	3.4641737097165284E-021
1701.5	3.4993577440322061E-021
1702.5	3.5356119713417336E-021
1703.5	3.5729710202704385E-021
1704.5	3.6114710401384068E-021
1705.5	3.6511497796870277E-021
1706.5	3.6920466706442516E-021
1707.5	3.7342029164700702E-021
1708.5	3.7776615866511113E-021
1709.5	3.8224677169431219E-021
1710.5	3.8686684159925941E-021
1711.5	3.9163129788043486E-021
1712.5	3.9654530075606721E-021
1713.5	4.0161425403399964E-021
1714.5	4.0684381883295328E-021
1715.5	4.1223992821770078E-021
1716.5	4.1780880281823860E-021
1717.5	4.2355696750914279E-021
1718.5	4.2949126923199566E-021
1719.5	4.3561889605113381E-021
1720.5	4.4194739754105515E-021
1721.5	4.4848470661273699E-021
1722.5	4.5523916289592077E-021
1723.5	4.6221953780524375E-021
1724.5	4.6943506143003659E-021
1725.5	4.7689545140079132E-021
1726.5	4.8461094389990024E-021
1727.5	4.9259232700040384E-021
1728.5	5.0085097653438131E-021
1729.5	5.0939889471247032E-021
1730.5	5.1824875173803673E-021
1731.5	5.2741393068401598E-021
1732.5	5.3690857592772851E-021
1733.5	5.4674764546934847E-021
1734.5	5.5694696749359969E-021
1735.5	5.6752330157211815E-021
1736.5	5.7849440494625022E-021
1737.5	5.8987910437745695E-021
1738.5	6.0169737410562684E-021
1739.5	6.1397042051526493E-021
1740.5	6.2672077417655924E-021
1741.5	6.3997239000380865E-021
1742.5	6.5375075635875947E-021
1743.5	6.6808301402242851E-021
1744.5	6.8299808606753228E-021
1745.5	6.9852681978654897E-021
1746.5	7.1470214196978386E-021
1747.5	7.3155922898607063E-021
1748.5	7.4913569329877355E-021
1749.5	7.6747178825487106E-021
1750.5	7.8661063321903300E-021
1751.5	8.0659846139228783E-021
1752.5	8.2748489296149302E-021
1753.5	8.4932323657766319E-021
1754.5	8.7217082256573830E-021
1755.5	8.9608937173434572E-021
1756.5	9.2114540419196539E-021
1757.5	9.4741069319800138E-021
1758.5	9.7496276979828163E-021
1759.5	1.0038854848320663E-020
1760.5	1.0342696358726778E-020
1761.5	1.0662136678016230E-020
1762.5	1.0998244570468224E-020
1763.5	1.1352181910758780E-020
1764.5	1.1725213565693744E-020
1765.5	1.2118718518607017E-020
1766.5	1.2534202417830787E-020
1767.5	1.2973311760910685E-020
1768.5	1.3437849962205408E-020
1769.5	1.3929795594378033E-020
1770.5	1.4451323145534706E-020
1771.5	1.5004826695228514E-020
1772.5	1.5592946986498469E-020
1773.5	1.6218602460395497E-020
1774.5	1.6885024927615173E-020
1775.5	1.7595800683382276E-020
1776.5	1.8354918032261565E-020
1777.5	1.9166822386265677E-020
1778.5	2.0036480341620979E-020
1779.5	2.0969454438521517E-020
1780.5	2.1971990679184713E-020
1781.5	2.3051121341963052E-020
1782.5	2.4214786208443106E-020
1783.5	2.5471976049420245E-020
1784.5	2.6832903137821484E-020
1785.5	2.8309204729515706E-020
1786.5	2.9914186952959600E-020
1787.5	3.1663118478169641E-020
1788.5	3.3573585832616623E-020
1789.5	3.5665925483667750E-020
1790.5	3.7963752070271858E-020
1791.5	4.0494607793404113E-020
1792.5	4.3290765454772998E-020
1793.5	4.6390227650886397E-020
1794.5	4.9837978149677917E-020
1795.5	5.3687559870981645E-020
1796.5	5.8003079125841215E-020
1797.5	6.2861770683725714E-020
1798.5	6.8357306970692672E-020
1799.5	7.4604103335350862E-020
1800.5	8.1742968848738933E-020
1801.5	8.9948591921499169E-020
1802.5	9.9439552152953936E-020
1803.5	1.1049184425433939E-019
1804.5	1.2345733131902488E-019
1805.5	1.3878917890999792E-019
1806.5	1.5707725211614726E-019
1807.5	1.7909780920913640E-019
1808.5	2.0588373477191290E-019
1809.5	2.3882408362444120E-019
1810.5	2.7980453929170661E-019
1811.5	3.3140192229643264E-019
1812.5	3.9714061868079639E-019
1813.5	4.8179031737034886E-019
1814.5	5.9158782296373452E-019
1815.5	7.3399085720497838E-019
1816.5	9.1590567505476405E-019
1817.5	1.1381331194204625E-018
1818.5	1.3832909731012409E-018
1819.5	1.6007752747780763E-018
1820.5	1.7123126663388630E-018
1821.5	1.6643146355757611E-018
1822.5	1.4809958870291743E-018
1823.5	1.2389890364765122E-018
1824.5	1.0035280470662663E-018
1825.5	8.0430810684117751E-019
1826.5	6.4619619676816116E-019
1827.5	5.2381838619995125E-019
1828.5	4.2958069705719369E-019
1829.5	3.5665777926075285E-019
1830.5	2.9968559206574632E-019
1831.5	2.5465973512811735E-019
1832.5	2.1864508897633344E-019
1833.5	1.8949656177806531E-019
1834.5	1.6563906004220534E-019
1835.5	1.4590617312269354E-019
1836.5	1.2942522530424368E-019
1837.5	1.1553611924879002E-019
1838.5	1.0373401621920834E-019
1839.5	9.3628633316567564E-020
1840.5	8.4915107284473298E-020
1841.5	7.7352941522046496E-020
1842.5	7.0750641446351803E-020
1843.5	6.4954387284146984E-020
1844.5	5.9839599429671564E-020
1845.5	5.5304596257851557E-020
1846.5	5.1265780320932446E-020
1847.5	4.7653951596441212E-020
1848.5	4.4411459570696945E-020
1849.5	4.1489985252088209E-020
1850.5	3.8848800314035625E-020
1851.5	3.6453390615006596E-020
1852.5	3.4274360182272067E-020
1853.5	3.2286552694660804E-020
1854.5	3.0468342844898251E-020
1855.5	2.8801061294771329E-020
1856.5	2.7268525371539396E-020
1857.5	2.5856653980099215E-020
1858.5	2.4553149984291060E-020
1859.5	2.3347236946036102E-020
1860.5	2.2229439894909297E-020
1861.5	2.1191401946374303E-020
1862.5	2.0225730250775643E-020
1863.5	1.9325866053091394E-020
1864.5	1.8485974661628117E-020
1865.5	1.7700851926921898E-020
1866.5	1.6965844468843429E-020
1867.5	1.6276781397277797E-020
1868.5	1.5629915677991966E-020
1869.5	1.5021873622076963E-020
1870.5	1.4449611241373870E-020
1871.5	1.3910376426527460E-020
1872.5	1.3401676078864336E-020
1873.5	1.2921247470077995E-020
1874.5	1.2467033220951494E-020
1875.5	1.2037159386980355E-020
1876.5	1.1629916218684370E-020
1877.5	1.1243741230731228E-020
1878.5	1.0877204269232170E-020
1879.5	1.0528994312713917E-020
1880.5	1.0197907780938520E-020
1881.5	9.8828381582417089E-021
1882.5	9.5827667654548325E-021
1883.5	9.2967545376314646E-021
1884.5	9.0239346844265693E-021
1885.5	8.7635061266556389E-021
1886.5	8.5147276167718023E-021
1887.5	8.2769124631366585E-021
1888.5	8.0494237883521506E-021
1889.5	7.8316702608385070E-021
1890.5	7.6231022465136736E-021
1891.5	7.4232083340411364E-021
1892.5	7.2315121928247120E-021
1893.5	7.0475697278727963E-021
1894.5	6.8709664999431654E-021
1895.5	6.7013153831064340E-021
1896.5	6.5382544351116426E-021
1897.5	6.3814449587687788E-021
1898.5	6.2305697350373733E-021
1899.5	6.0853314106767243E-021
1900.5	5.9454510252132947E-021
1901.5	5.8106666636498816E-021
1902.5	5.6807322228099282E-021
1903.5	5.5554162805047569E-021
1904.5	5.4345010578541207E-021
1905.5	5.3177814661006090E-021
1906.5	5.2050642301527779E-021
1907.5	5.0961670818848933E-021
1908.5	4.9909180169252027E-021
1909.5	4.8891546092907146E-021
1910.5	4.7907233787838761E-021
1911.5	4.6954792065633991E-021
1912.5	4.6032847947450849E-021
1913.5	4.5140101662849952E-021
1914.5	4.4275322017520987E-021
1915.5	4.3437342099153946E-021
1916.5	4.2625055293557391E-021
1917.5	4.1837411585686691E-021
1918.5	4.1073414122547761E-021
1919.5	4.0332116017014780E-021
1920.5	3.9612617373467595E-021
1921.5	3.8914062517839661E-021
1922.5	3.8235637416187839E-021
1923.5	3.7576567267271403E-021
1924.5	3.6936114255870715E-021
1925.5	3.6313575454703900E-021
1926.5	3.5708280863820314E-021
1927.5	3.5119591577278001E-021
1928.5	3.4546898067752877E-021
1929.5	3.3989618580493792E-021
1930.5	3.3447197628734116E-021
1931.5	3.2919104583304136E-021
1932.5	3.2404832349767481E-021
1933.5	3.1903896126932002E-021
1934.5	3.1415832241066951E-021
1935.5	3.0940197050598722E-021
1936.5	3.0476565916459497E-021
1937.5	3.0024532233632048E-021
1938.5	2.9583706519770492E-021
1939.5	2.9153715557086962E-021
1940.5	2.8734201583977148E-021
1941.5	2.8324821533118420E-021
1942.5	2.7925246313013428E-021
1943.5	2.7535160130172018E-021
1944.5	2.7154259849326545E-021
1945.5	2.6782254389261952E-021
1946.5	2.6418864152013831E-021
1947.5	2.6063820483345345E-021
1948.5	2.5716865162560340E-021
1949.5	2.5377749919844170E-021
1950.5	2.5046235979448606E-021
1951.5	2.4722093627151655E-021
1952.5	2.4405101800529896E-021
1953.5	2.4095047700678881E-021
1954.5	2.3791726424108666E-021
1955.5	2.3494940613625289E-021
1956.5	2.3204500127088032E-021
1957.5	2.2920221723003968E-021
1958.5	2.2641928761989286E-021
1959.5	2.2369450923189015E-021
1960.5	2.2102623934804890E-021
1961.5	2.1841289317935232E-021
1962.5	2.1585294142980599E-021
1963.5	2.1334490797915966E-021
1964.5	2.1088736767773463E-021
1965.5	2.0847894424720344E-021
1966.5	2.0611830828154426E-021
1967.5	2.0380417534274511E-021
1968.5	2.0153530414616286E-021
1969.5	1.9931049483074334E-021
1970.5	1.9712858730960210E-021
1971.5	1.9498845969672491E-021
1972.5	1.9288902680580256E-021
1973.5	1.9082923871744490E-021
1974.5	1.8880807941123802E-021
1975.5	1.8682456545931353E-021
1976.5	1.8487774477828905E-021
1977.5	1.8296669543661931E-021
1978.5	1.8109052451456413E-021
1979.5	1.7924836701413760E-021
1980.5	1.7743938481655042E-021
1981.5	1.7566276568479515E-021
1982.5	1.7391772230915470E-021
1983.5	1.7220349139353606E-021
1984.5	1.7051933278064721E-021
1985.5	1.6886452861413937E-021
1986.5	1.6723838253594244E-021
1987.5	1.6564021891711392E-021
1988.5	1.6406938212061138E-021
1989.5	1.6252523579448378E-021
1990.5	1.6100716219405592E-021
1991.5	1.5951456153175412E-021
1992.5	1.5804685135329364E-021
1993.5	1.5660346593901231E-021
1994.5	1.5518385572919962E-021
1995.5	1.5378748677232745E-021
1996.5	1.5241384019514655E-021
1997.5	1.5106241169366301E-021
1998.5	1.4973271104406061E-021
1999.5	1.4842426163268028E-021
[truncated: 1,000 more rows]
