# Supplementary material for: Modeling Radiative Efficiency across Fluorinated Molecules: Bridging Chemistry and Climate Policy for Global Warming Potential Estimations
Source: Environ Sci Technol. 2026 Feb 16;60(8):6188–202. doi: 10.1021/acs.est.5c16501 (PMC12961741; doi:10.1021/acs.est.5c16501)
Supplement: Supplementary file 1 [file es5c16501_si_001.zip › Supporting.Information/CFM2025.Table1/HFAldehydes/Trifluorobutanal/cross-section_3.dat]

0.5	1.3647818257408921E-021
1.5	1.4140520746059113E-021
2.5	1.4665175299902897E-021
3.5	1.5224651911501859E-021
4.5	1.5822150679729554E-021
5.5	1.6461248345647469E-021
6.5	1.7145952638022185E-021
7.5	1.7880765956327186E-021
8.5	1.8670760262017446E-021
9.5	1.9521665479032049E-021
10.5	2.0439974246744814E-021
11.5	2.1433066555716193E-021
12.5	2.2509358672017758E-021
13.5	2.3678481877500108E-021
14.5	2.4951497998838242E-021
15.5	2.6341160572475834E-021
16.5	2.7862232938466054E-021
17.5	2.9531877769301643E-021
18.5	3.1370136790163434E-021
19.5	3.3400525110209342E-021
20.5	3.5650772187175341E-021
21.5	3.8153751733965169E-021
22.5	4.0948656906740479E-021
23.5	4.4082496413492554E-021
24.5	4.7612013958742973E-021
25.5	5.1606170920364890E-021
26.5	5.6149385088813508E-021
27.5	6.1345793730429732E-021
28.5	6.7324917667700260E-021
29.5	7.4249260218018036E-021
30.5	8.2324604217290738E-021
31.5	9.1814106940184532E-021
32.5	1.0305778756796005E-020
33.5	1.1649972650607944E-020
34.5	1.3272634158372843E-020
35.5	1.5252056177981698E-020
36.5	1.7693857936247232E-020
37.5	2.0741772900467069E-020
38.5	2.4592424583136126E-020
39.5	2.9514277223824597E-020
40.5	3.5867978365744666E-020
41.5	4.4115878538057492E-020
42.5	5.4782897445110679E-020
43.5	6.8272927131714688E-020
44.5	8.4358466067644509E-020
45.5	1.0120789704087949E-019
46.5	1.1454085861069507E-019
47.5	1.1896272191420685E-019
48.5	1.1226595978807014E-019
49.5	9.7723750347346006E-020
50.5	8.0786993824148663E-020
51.5	6.5204733225537371E-020
52.5	5.2364065610692250E-020
53.5	4.2288829286603602E-020
54.5	3.4520524401477058E-020
55.5	2.8539568139920044E-020
56.5	2.3905143951284776E-020
57.5	2.0278323272141115E-020
58.5	1.7408259085206388E-020
59.5	1.5111601835898601E-020
60.5	1.3254389593179815E-020
61.5	1.1738210488847994E-020
62.5	1.0490188576997121E-020
63.5	9.4558919746741403E-021
64.5	8.5943461218191777E-021
65.5	7.8745301386541985E-021
66.5	7.2729141802129756E-021
67.5	6.7717339030343742E-021
68.5	6.3577979660631361E-021
69.5	6.0216956884207697E-021
70.5	5.7573239706063376E-021
71.5	5.5616927762435977E-021
72.5	5.4350021313716783E-021
73.5	5.3810131754831866E-021
74.5	5.4077578750202128E-021
75.5	5.5286275102487189E-021
76.5	5.7637866045020827E-021
77.5	6.1414993115356149E-021
78.5	6.6978758481290164E-021
79.5	7.4707777588357308E-021
80.5	8.4779904000360817E-021
81.5	9.6641702369363123E-021
82.5	1.0818038726679914E-020
83.5	1.1547726672224567E-020
84.5	1.1484561484330583E-020
85.5	1.0621067520489459E-020
86.5	9.3181029590279590E-021
87.5	7.9697171787045145E-021
88.5	6.7913648091268631E-021
89.5	5.8400777142463181E-021
90.5	5.0974107986457623E-021
91.5	4.5235714958933218E-021
92.5	4.0798877846517522E-021
93.5	3.7351227556577642E-021
94.5	3.4657326040359784E-021
95.5	3.2544473286259523E-021
96.5	3.0887115554302468E-021
97.5	2.9594076100339314E-021
98.5	2.8599069208255568E-021
99.5	2.7853930683660035E-021
100.5	2.7323870457634862E-021
101.5	2.6984171668738594E-021
102.5	2.6817913021513322E-021
103.5	2.6814419231031052E-021
104.5	2.6968239708522484E-021
105.5	2.7278523830023926E-021
106.5	2.7748709803694480E-021
107.5	2.8386479919731954E-021
108.5	2.9203962954739391E-021
109.5	3.0218188685816690E-021
110.5	3.1451823168498637E-021
111.5	3.2934239809600532E-021
112.5	3.4703013834651100E-021
113.5	3.6805970953841782E-021
114.5	3.9303980985983914E-021
115.5	4.2274772710016554E-021
116.5	4.5818170178591191E-021
117.5	5.0063332009510352E-021
118.5	5.5178840677228734E-021
119.5	6.1386874596930354E-021
120.5	6.8983242807416645E-021
121.5	7.8365793719336211E-021
122.5	9.0074552906971022E-021
123.5	1.0484749081211486E-020
124.5	1.2369463419109703E-020
125.5	1.4798597843094577E-020
126.5	1.7952335142068869E-020
127.5	2.2049320429511127E-020
128.5	2.7301622349063332E-020
129.5	3.3766775459507828E-020
130.5	4.1012256948072494E-020
131.5	4.7657883170955769E-020
132.5	5.1419854107560258E-020
133.5	5.0522595986269348E-020
134.5	4.5417626374488112E-020
135.5	3.8306893292028493E-020
136.5	3.1228121682444565E-020
137.5	2.5173332393294250E-020
138.5	2.0344526634671291E-020
139.5	1.6600503288407426E-020
140.5	1.3716861995181290E-020
141.5	1.1486721152413791E-020
142.5	9.7459779883589821E-021
143.5	8.3716850820602687E-021
144.5	7.2736280305612476E-021
145.5	6.3858841788223368E-021
146.5	5.6600844901771294E-021
147.5	5.0604480314404144E-021
148.5	4.5602368196129579E-021
149.5	4.1392517645842778E-021
150.5	3.7820647116188908E-021
151.5	3.4767639832804069E-021
152.5	3.2140572965651449E-021
153.5	2.9866242779296013E-021
154.5	2.7886444781379692E-021
155.5	2.6154498323306487E-021
156.5	2.4632661882537723E-021
157.5	2.3290192020792719E-021
158.5	2.2101872062334310E-021
159.5	2.1046886860790383E-021
160.5	2.0107954971132324E-021
161.5	1.9270654024931767E-021
162.5	1.8522892410994720E-021
163.5	1.7854492705445393E-021
164.5	1.7256861177895471E-021
165.5	1.6722724150464259E-021
166.5	1.6245916711801691E-021
167.5	1.5821212780748564E-021
168.5	1.5444188118653427E-021
169.5	1.5111109849540283E-021
170.5	1.4818847537395572E-021
171.5	1.4564802015340253E-021
172.5	1.4346849053888526E-021
173.5	1.4163295662478629E-021
174.5	1.4012847390822002E-021
175.5	1.3894585473479002E-021
176.5	1.3807953073588785E-021
177.5	1.3752750255879015E-021
178.5	1.3729137678134320E-021
179.5	1.3737649356541553E-021
180.5	1.3779215257185061E-021
181.5	1.3855194920073571E-021
182.5	1.3967423865814335E-021
183.5	1.4118275209777679E-021
184.5	1.4310739769115123E-021
185.5	1.4548529068761431E-021
186.5	1.4836207136618217E-021
187.5	1.5179358970179471E-021
188.5	1.5584806262487605E-021
189.5	1.6060884689617891E-021
190.5	1.6617802212548853E-021
191.5	1.7268105058512908E-021
192.5	1.8027288242129782E-021
193.5	1.8914602032255541E-021
194.5	1.9954126707206170E-021
195.5	2.1176218323496294E-021
196.5	2.2619472619188947E-021
197.5	2.4333419357261594E-021
198.5	2.6382255225217190E-021
199.5	2.8850063466446862E-021
200.5	3.1848169583098821E-021
201.5	3.5525559397554115E-021
202.5	4.0083630136087679E-021
203.5	4.5796859373862155E-021
204.5	5.3040879804441360E-021
205.5	6.2327737104170786E-021
206.5	7.4341350371930794E-021
207.5	8.9945442540444609E-021
208.5	1.1008144802346337E-020
209.5	1.3535597095294398E-020
210.5	1.6496830452070778E-020
211.5	1.9484766259156215E-020
212.5	2.1653059334546093E-020
213.5	2.2072810813486928E-020
214.5	2.0534322002182962E-020
215.5	1.7768281308158104E-020
216.5	1.4735209178712515E-020
217.5	1.2022678905833045E-020
218.5	9.8181103237160555E-021
219.5	8.0998979983048548E-021
220.5	6.7797492742715558E-021
221.5	5.7659235013563517E-021
222.5	4.9826544344731420E-021
223.5	4.3723159755850589E-021
224.5	3.8924556149607779E-021
225.5	3.5121094319674102E-021
226.5	3.2086851748647658E-021
227.5	2.9656151923068898E-021
228.5	2.7706683390305389E-021
229.5	2.6147576009865601E-021
230.5	2.4911024827281362E-021
231.5	2.3946406232272238E-021
232.5	2.3216140246723556E-021
233.5	2.2692785043070732E-021
234.5	2.2357014718568352E-021
235.5	2.2196246321759409E-021
236.5	2.2203762631713685E-021
237.5	2.2378235037108181E-021
238.5	2.2723594684453644E-021
239.5	2.3249236300142520E-021
240.5	2.3970572926560264E-021
241.5	2.4909996024126240E-021
242.5	2.6098339139408525E-021
243.5	2.7577001021475589E-021
244.5	2.9400964314639116E-021
245.5	3.1643060779628904E-021
246.5	3.4399999821704759E-021
247.5	3.7800914500023717E-021
248.5	4.2019507496020366E-021
249.5	4.7291295068340268E-021
250.5	5.3937852848843139E-021
251.5	6.2399965626953574E-021
252.5	7.3279895118764909E-021
253.5	8.7385913236342370E-021
254.5	1.0575005218592322E-020
255.5	1.2953027867350250E-020
256.5	1.5957507301911440E-020
257.5	1.9523868187394436E-020
258.5	2.3218547485964189E-020
259.5	2.6065945395323587E-020
260.5	2.6887300101372351E-020
261.5	2.5266163959160486E-020
262.5	2.1983533642805192E-020
263.5	1.8237912970069070E-020
264.5	1.4823084482719690E-020
265.5	1.2019993380373573E-020
266.5	9.8230495569463059E-021
267.5	8.1284131574276567E-021
268.5	6.8219042102641249E-021
269.5	5.8075036304380335E-021
270.5	5.0116199456629372E-021
271.5	4.3798307965854694E-021
272.5	3.8723379417388945E-021
273.5	3.4600206888455489E-021
274.5	3.1214333558456700E-021
275.5	2.8406344752116321E-021
276.5	2.6056477052082542E-021
277.5	2.4073759068316493E-021
278.5	2.2388329381768114E-021
279.5	2.0945966178960840E-021
280.5	1.9704157963140070E-021
281.5	1.8629253794297669E-021
282.5	1.7694375579810233E-021
283.5	1.6877873132051855E-021
284.5	1.6162169506325289E-021
285.5	1.5532889709448772E-021
286.5	1.4978197150786615E-021
287.5	1.4488283838771962E-021
288.5	1.4054975409902924E-021
289.5	1.3671422688628675E-021
290.5	1.3331859008823059E-021
291.5	1.3031407922159111E-021
292.5	1.2765929816463365E-021
293.5	1.2531898807677268E-021
294.5	1.2326303356485412E-021
295.5	1.2146565607102676E-021
296.5	1.1990475600335812E-021
297.5	1.1856137381648364E-021
298.5	1.1741924683197151E-021
299.5	1.1646444361172551E-021
300.5	1.1568506155835655E-021
301.5	1.1507097640352443E-021
302.5	1.1461363457211674E-021
303.5	1.1430588123513799E-021
304.5	1.1414181830569785E-021
305.5	1.1411668777963710E-021
306.5	1.1422677674269698E-021
307.5	1.1446934111141388E-021
308.5	1.1484254578492186E-021
309.5	1.1534541939062010E-021
310.5	1.1597782223265236E-021
311.5	1.1674042641793875E-021
312.5	1.1763470745608380E-021
313.5	1.1866294692026870E-021
314.5	1.1982824602785347E-021
315.5	1.2113455026240283E-021
316.5	1.2258668542324586E-021
317.5	1.2419040576456299E-021
318.5	1.2595245518411427E-021
319.5	1.2788064275404559E-021
320.5	1.2998393426676106E-021
321.5	1.3227256191453460E-021
322.5	1.3475815475341219E-021
323.5	1.3745389324675223E-021
324.5	1.4037469197603379E-021
325.5	1.4353741559167640E-021
326.5	1.4696113431483210E-021
327.5	1.5066742687344480E-021
328.5	1.5468074077249762E-021
329.5	1.5902882241070574E-021
330.5	1.6374323297430682E-021
331.5	1.6885997055842256E-021
332.5	1.7442022500675649E-021
333.5	1.8047130012169053E-021
334.5	1.8706774904779432E-021
335.5	1.9427278403885897E-021
336.5	2.0216004333879492E-021
337.5	2.1081582826758807E-021
338.5	2.2034196679047837E-021
339.5	2.3085952158338318E-021
340.5	2.4251364875957743E-021
341.5	2.5548003774973741E-021
342.5	2.6997353213519964E-021
343.5	2.8625974232284728E-021
344.5	3.0467066341746700E-021
345.5	3.2562530482234474E-021
346.5	3.4965548520786245E-021
347.5	3.7743343061396703E-021
348.5	4.0978692392833326E-021
349.5	4.4765911259614868E-021
350.5	4.9190947305711030E-021
351.5	5.4278168349148804E-021
352.5	5.9900367720027933E-021
353.5	6.5737587518104886E-021
354.5	7.1483001662067776E-021
355.5	7.7249930785981244E-021
356.5	8.3657301913109914E-021
357.5	9.1480233422314772E-021
358.5	1.0139698547742628E-020
359.5	1.1402713129962946E-020
360.5	1.3007946746207189E-020
361.5	1.5049319219540610E-020
362.5	1.7656851154684076E-020
363.5	2.1010700291922870E-020
364.5	2.5355903079408568E-020
365.5	3.1011029509481656E-020
366.5	3.8347462254932123E-020
367.5	4.7678203107158589E-020
368.5	5.8933635192485833E-020
369.5	7.1006378677301293E-020
370.5	8.1072510339467778E-020
371.5	8.5239149236638416E-020
372.5	8.1447410580842913E-020
373.5	7.1576376280930212E-020
374.5	5.9509170123339321E-020
375.5	4.8158619298836184E-020
376.5	3.8706113979080205E-020
377.5	3.1254571255556253E-020
378.5	2.5498989209608829E-020
379.5	2.1065543300761586E-020
380.5	1.7629967155902297E-020
381.5	1.4940774898641509E-020
382.5	1.2811169691158462E-020
383.5	1.1104418500377192E-020
384.5	9.7205456401943953E-021
385.5	8.5860406921757666E-021
386.5	7.6463681801274433E-021
387.5	6.8606446497600174E-021
388.5	6.1978822484148394E-021
389.5	5.6343337309667835E-021
390.5	5.1516046403472933E-021
391.5	4.7352997184237412E-021
392.5	4.3740430736717610E-021
393.5	4.0587617604327138E-021
394.5	3.7821566336353819E-021
395.5	3.5383076113107640E-021
396.5	3.3223763401721911E-021
397.5	3.1303801328967480E-021
398.5	2.9590185531717133E-021
399.5	2.8055392509261432E-021
400.5	2.6676333205122706E-021
401.5	2.5433530553566695E-021
402.5	2.4310468320173747E-021
403.5	2.3293071977529643E-021
404.5	2.2369292114462988E-021
405.5	2.1528768035624271E-021
406.5	2.0762554502481793E-021
407.5	2.0062898513063929E-021
408.5	1.9423055981370905E-021
409.5	1.8837140419099384E-021
410.5	1.8299997429766202E-021
411.5	1.7807100134480559E-021
412.5	1.7354461658806481E-021
413.5	1.6938561594435369E-021
414.5	1.6556283961850305E-021
415.5	1.6204864681155246E-021
416.5	1.5881846938031661E-021
417.5	1.5585043133233943E-021
418.5	1.5312502344504532E-021
419.5	1.5062482422548245E-021
420.5	1.4833425997943343E-021
421.5	1.4623939801458496E-021
422.5	1.4432776802301899E-021
423.5	1.4258820752122743E-021
424.5	1.4101072790855877E-021
425.5	1.3958639826697204E-021
426.5	1.3830724448952693E-021
427.5	1.3716616171075275E-021
428.5	1.3615683833374117E-021
429.5	1.3527369021841526E-021
430.5	1.3451180382254667E-021
431.5	1.3386688727952330E-021
432.5	1.3333522856097308E-021
433.5	1.3291366001334288E-021
434.5	1.3259952867974045E-021
435.5	1.3239067192538227E-021
436.5	1.3228539797989158E-021
437.5	1.3228247109507321E-021
438.5	1.3238110109492514E-021
439.5	1.3258093716755728E-021
440.5	1.3288206581821647E-021
441.5	1.3328501297050919E-021
442.5	1.3379075027085278E-021
443.5	1.3440070572087107E-021
444.5	1.3511677883566404E-021
445.5	1.3594136060451339E-021
446.5	1.3687735861676786E-021
447.5	1.3792822781176766E-021
448.5	1.3909800742051597E-021
449.5	1.4039136479165915E-021
450.5	1.4181364693912032E-021
451.5	1.4337094081819387E-021
452.5	1.4507014353681914E-021
453.5	1.4691904394621762E-021
454.5	1.4892641733887885E-021
455.5	1.5110213532293530E-021
456.5	1.5345729335392967E-021
457.5	1.5600435890502165E-021
458.5	1.5875734386647831E-021
459.5	1.6173200551239425E-021
460.5	1.6494608129209391E-021
461.5	1.6841956384065101E-021
462.5	1.7217502401546752E-021
463.5	1.7623799152912981E-021
464.5	1.8063740496084499E-021
465.5	1.8540614571809784E-021
466.5	1.9058167405607205E-021
467.5	1.9620678976930841E-021
468.5	2.0233054594757970E-021
469.5	2.0900935163825089E-021
470.5	2.1630830892436239E-021
471.5	2.2430284255174293E-021
472.5	2.3308069683507577E-021
473.5	2.4274439654493650E-021
474.5	2.5341429777872644E-021
475.5	2.6523239418936624E-021
476.5	2.7836709726484650E-021
477.5	2.9301928215175773E-021
478.5	3.0942999075496130E-021
479.5	3.2789032306697015E-021
480.5	3.4875424276435207E-021
481.5	3.7245529892941889E-021
482.5	3.9952865922407203E-021
483.5	4.3064041603188112E-021
484.5	4.6662694842993530E-021
485.5	5.0854832265645282E-021
486.5	5.5776147504475481E-021
487.5	6.1602151053294129E-021
488.5	6.8562323723939582E-021
489.5	7.6960050669488973E-021
490.5	8.7200846128522167E-021
491.5	9.9832325080851584E-021
492.5	1.1560027315790138E-020
493.5	1.3552503663508756E-020
494.5	1.6099819790063236E-020
495.5	1.9388221309930338E-020
496.5	2.3654199979918975E-020
497.5	2.9159435346169922E-020
498.5	3.6084725289302621E-020
499.5	4.4247836604165469E-020
500.5	5.2596739447573618E-020
501.5	5.8855634535384084E-020
502.5	6.0400227364800735E-020
503.5	5.6466070133157415E-020
504.5	4.8951802013716951E-020
505.5	4.0547023933871484E-020
506.5	3.2964039242389169E-020
507.5	2.6779842101462117E-020
508.5	2.1958263949383192E-020
509.5	1.8260239739071213E-020
510.5	1.5430688080567680E-020
511.5	1.3257594741316535E-020
512.5	1.1579895597756707E-020
513.5	1.0279825535079835E-020
514.5	9.2728991326910326E-021
515.5	8.4994558099068281E-021
516.5	7.9184764499696338E-021
517.5	7.5034411673762739E-021
518.5	7.2398271532205118E-021
519.5	7.1238561063345722E-021
520.5	7.1620097437299181E-021
521.5	7.3703242188330314E-021
522.5	7.7709366303765461E-021
523.5	8.3798162820539310E-021
524.5	9.1744816572591233E-021
525.5	1.0034304921298726E-020
526.5	1.0692386077703878E-020
527.5	1.0824671207468887E-020
528.5	1.0311197087231914E-020
529.5	9.3586213029111455E-021
530.5	8.2912709306305950E-021
531.5	7.3255632935546645E-021
532.5	6.5383247758416810E-021
533.5	5.9278982913652150E-021
534.5	5.4656405370321996E-021
535.5	5.1200860836151003E-021
536.5	4.8648149306584703E-021
537.5	4.6796499711511203E-021
538.5	4.5497772335932976E-021
539.5	4.4645081565255964E-021
540.5	4.4162050867351590E-021
541.5	4.3994668768218936E-021
542.5	4.4105449692532629E-021
543.5	4.4469359694912515E-021
544.5	4.5071025614328907E-021
545.5	4.5902865382135269E-021
546.5	4.6963885933608937E-021
547.5	4.8258979042637829E-021
548.5	4.9798606855046912E-021
549.5	5.1598813954474726E-021
550.5	5.3681537180875219E-021
551.5	5.6075212806706005E-021
552.5	5.8815706858481857E-021
553.5	6.1947621700633674E-021
554.5	6.5526063846662553E-021
555.5	6.9618998238285151E-021
556.5	7.4310367996035046E-021
557.5	7.9704232918282286E-021
558.5	8.5930284932885871E-021
559.5	9.3151249240382412E-021
560.5	1.0157289827603374E-020
561.5	1.1145772494819229E-020
562.5	1.2314379054368343E-020
563.5	1.3707095070129659E-020
564.5	1.5381766260289123E-020
565.5	1.7415299179938198E-020
566.5	1.9911032101108833E-020
567.5	2.3009140506175602E-020
568.5	2.6901069199299508E-020
569.5	3.1848634849866728E-020
570.5	3.8206449577382811E-020
571.5	4.6439463688896375E-020
572.5	5.7107774678115052E-020
573.5	7.0742723193549929E-020
574.5	8.7449588145800151E-020
575.5	1.0602527061417952E-019
576.5	1.2280714684143048E-019
577.5	1.3193575989298593E-019
578.5	1.2913011313245081E-019
579.5	1.1588565328789410E-019
580.5	9.7902887777115905E-020
581.5	8.0236605995577761E-020
582.5	6.5268436382678534E-020
583.5	5.3440793641459422E-020
584.5	4.4376089599473661E-020
585.5	3.7509423033732252E-020
586.5	3.2329189431923870E-020
587.5	2.8435586832522606E-020
588.5	2.5535328286131605E-020
589.5	2.3420916050366038E-020
590.5	2.1950696847480395E-020
591.5	2.1033842997381335E-020
592.5	2.0620550985634872E-020
593.5	2.0696868826167567E-020
594.5	2.1283647427265210E-020
595.5	2.2439430356068243E-020
596.5	2.4267315728309964E-020
597.5	2.6925517944416018E-020
598.5	3.0639450099322647E-020
599.5	3.5706805128305696E-020
600.5	4.2469742893568311E-020
601.5	5.1188977438115837E-020
602.5	6.1696309198182558E-020
603.5	7.2735936647928557E-020
604.5	8.1401120811134244E-020
605.5	8.4055779479315553E-020
606.5	7.9243263369838467E-020
607.5	6.9197340218183031E-020
608.5	5.7588541002918784E-020
609.5	4.6925124879813339E-020
610.5	3.8127344273316159E-020
611.5	3.1203939208002754E-020
612.5	2.5842911576481689E-020
613.5	2.1692888796496116E-020
614.5	1.8456151820860750E-020
615.5	1.5903760668265280E-020
616.5	1.3866111024238352E-020
617.5	1.2219032654839604E-020
618.5	1.0871584564803385E-020
619.5	9.7567314215592869E-021
620.5	8.8245906186264462E-021
621.5	8.0376405375792874E-021
622.5	7.3673384240389950E-021
623.5	6.7917273854886764E-021
624.5	6.2937321595748092E-021
625.5	5.8599348435245807E-021
626.5	5.4796868235852156E-021
627.5	5.1444580123229019E-021
628.5	4.8473550947059034E-021
629.5	4.5827612960692134E-021
630.5	4.3460643840755912E-021
631.5	4.1334493602708744E-021
632.5	3.9417390329179739E-021
633.5	3.7682703588744900E-021
634.5	3.6107977451753117E-021
635.5	3.4674168449768548E-021
636.5	3.3365040609846985E-021
637.5	3.2166681820428692E-021
638.5	3.1067114621199811E-021
639.5	3.0055981001589594E-021
640.5	2.9124285601800578E-021
641.5	2.8264185300610703E-021
642.5	2.7468815874736249E-021
643.5	2.6732148460505714E-021
644.5	2.6048870109392944E-021
645.5	2.5414283927572911E-021
646.5	2.4824225216022746E-021
647.5	2.4274990748026364E-021
648.5	2.3763278884369152E-021
649.5	2.3286138669699471E-021
650.5	2.2840926404037476E-021
651.5	2.2425268462058272E-021
652.5	2.2037029355410127E-021
653.5	2.1674284212066170E-021
654.5	2.1335294990873498E-021
655.5	2.1018489866265312E-021
656.5	2.0722445313143618E-021
657.5	2.0445870499600944E-021
658.5	2.0187593658865218E-021
659.5	1.9946550164335014E-021
660.5	1.9721772074967593E-021
661.5	1.9512378954302045E-021
662.5	1.9317569796406246E-021
663.5	1.9136615917129225E-021
664.5	1.8968854690099248E-021
665.5	1.8813684024650926E-021
666.5	1.8670557497868767E-021
667.5	1.8538980065676702E-021
668.5	1.8418504288768247E-021
669.5	1.8308727018481814E-021
670.5	1.8209286495741923E-021
671.5	1.8119859823130583E-021
672.5	1.8040160776205975E-021
673.5	1.7969937925502551E-021
674.5	1.7908973045358316E-021
675.5	1.7857079789933332E-021
676.5	1.7814102620605480E-021
677.5	1.7779915972440245E-021
678.5	1.7754423650707606E-021
679.5	1.7737558451529505E-021
680.5	1.7729282003752731E-021
681.5	1.7729584832114315E-021
682.5	1.7738486644764449E-021
683.5	1.7756036851295537E-021
684.5	1.7782315320663058E-021
685.5	1.7817433391844372E-021
686.5	1.7861535153843252E-021
687.5	1.7914799015799235E-021
688.5	1.7977439592601239E-021
689.5	1.8049709936651587E-021
690.5	1.8131904152416061E-021
691.5	1.8224360437290057E-021
692.5	1.8327464600304786E-021
693.5	1.8441654119524588E-021
694.5	1.8567422809928872E-021
695.5	1.8705326186476247E-021
696.5	1.8855987622334140E-021
697.5	1.9020105420443896E-021
698.5	1.9198460938318726E-021
699.5	1.9391927932032129E-021
700.5	1.9601483316736163E-021
701.5	1.9828219578985451E-021
702.5	2.0073359122184153E-021
703.5	2.0338270882573707E-021
704.5	2.0624489621814872E-021
705.5	2.0933738386537846E-021
706.5	2.1267954729268728E-021
707.5	2.1629321414064930E-021
708.5	2.2020302490691734E-021
709.5	2.2443685821926625E-021
710.5	2.2902633400919377E-021
711.5	2.3400741114338452E-021
712.5	2.3942110011944108E-021
713.5	2.4531431660346899E-021
714.5	2.5174090822935065E-021
715.5	2.5876289566257217E-021
716.5	2.6645198009172069E-021
717.5	2.7489138391680581E-021
718.5	2.8417811064925825E-021
719.5	2.9442573557739101E-021
720.5	3.0576787289131346E-021
721.5	3.1836251095012715E-021
722.5	3.3239746981813229E-021
723.5	3.4809732068437476E-021
724.5	3.6573222481395268E-021
725.5	3.8562931407977992E-021
726.5	4.0818746614964333E-021
727.5	4.3389665497958462E-021
728.5	4.6336352588018124E-021
729.5	4.9734552054674428E-021
730.5	5.3679686060246356E-021
731.5	5.8293113704177807E-021
732.5	6.3730736713283746E-021
733.5	7.0194948607103968E-021
734.5	7.7951376738093458E-021
735.5	8.7352511889148082E-021
736.5	9.8871193000257079E-021
737.5	1.1314795155652605E-020
738.5	1.3105700221759290E-020
739.5	1.5379467747053004E-020
740.5	1.8298669877403877E-020
741.5	2.2078387440156572E-020
742.5	2.6983674811212303E-020
743.5	3.3283942673186916E-020
744.5	4.1093469226506518E-020
745.5	4.9991846325981389E-020
746.5	5.8455147579820663E-020
747.5	6.3754032636875771E-020
748.5	6.3465628651837695E-020
749.5	5.7741595493299680E-020
750.5	4.9147397359172710E-020
751.5	4.0329214545461179E-020
752.5	3.2681003457701718E-020
753.5	2.6546360306816442E-020
754.5	2.1783273190089731E-020
755.5	1.8118340686517415E-020
756.5	1.5290512006112578E-020
757.5	1.3090130879863436E-020
758.5	1.1359368040034992E-020
759.5	9.9822451610217789E-021
760.5	8.8740270492185498E-021
761.5	7.9726039715480959E-021
762.5	7.2320974063619251E-021
763.5	6.6182828073493681E-021
764.5	6.1053544695211135E-021
765.5	5.6736422856227830E-021
766.5	5.3079932070771951E-021
767.5	4.9966152832224003E-021
768.5	4.7302445729114530E-021
769.5	4.5015388738956199E-021
770.5	4.3046321275078930E-021
771.5	4.1348037135389395E-021
772.5	3.9882307095515908E-021
773.5	3.8618006658527933E-021
774.5	3.7529689714900333E-021
775.5	3.6596494147026328E-021
776.5	3.5801297123812287E-021
777.5	3.5130060254037960E-021
778.5	3.4571320785911699E-021
779.5	3.4115796611289630E-021
780.5	3.3756081296024965E-021
781.5	3.3486411639926410E-021
782.5	3.3302495020919555E-021
783.5	3.3201387462129542E-021
784.5	3.3181416317148308E-021
785.5	3.3242143955475060E-021
786.5	3.3384371054039561E-021
787.5	3.3610180241843470E-021
788.5	3.3923023076146745E-021
789.5	3.4327855835696856E-021
790.5	3.4831332618323408E-021
791.5	3.5442068006031033E-021
792.5	3.6170986485708961E-021
793.5	3.7031782409841779E-021
794.5	3.8041523292909539E-021
795.5	3.9221441742561492E-021
796.5	4.0597978898936515E-021
797.5	4.2204167236608502E-021
798.5	4.4081476451453499E-021
799.5	4.6282298114063923E-021
800.5	4.8873320605686186E-021
801.5	5.1940157121291157E-021
802.5	5.5593753068822848E-021
803.5	5.9979338509593469E-021
804.5	6.5289036001646120E-021
805.5	7.1779712032864900E-021
806.5	7.9798264649639955E-021
807.5	8.9817126144349504E-021
808.5	1.0248273806730647E-020
809.5	1.1867723492878383E-020
810.5	1.3958310003593276E-020
811.5	1.6670775198708228E-020
812.5	2.0173692532062348E-020
813.5	2.4589002814142227E-020
814.5	2.9817551458895936E-020
815.5	3.5218121229438760E-020
816.5	3.9361193359330870E-020
817.5	4.0538369949022524E-020
818.5	3.8171134186276177E-020
819.5	3.3416461393334041E-020
820.5	2.8015079453283582E-020
821.5	2.3109194583611452E-020
822.5	1.9098796452344060E-020
823.5	1.5972596805572867E-020
824.5	1.3579529131424299E-020
825.5	1.1754775672072805E-020
826.5	1.0360409607027383E-020
827.5	9.2913628763642296E-021
828.5	8.4706943327928837E-021
829.5	7.8430883854955639E-021
830.5	7.3692796778254910E-021
831.5	7.0219035277813619E-021
832.5	6.7826264606730818E-021
833.5	6.6402979233527938E-021
834.5	6.5899111224616941E-021
835.5	6.6322439049045815E-021
836.5	6.7741329882457324E-021
837.5	7.0294040996294177E-021
838.5	7.4205156388654359E-021
839.5	7.9809045030904283E-021
840.5	8.7576402062848798E-021
841.5	9.8127331896079649E-021
842.5	1.1217979293374269E-020
843.5	1.3030292449674470E-020
844.5	1.5222282312977614E-020
845.5	1.7547487272475752E-020
846.5	1.9416031272715126E-020
847.5	2.0063162167965830E-020
848.5	1.9146251895478740E-020
849.5	1.7098365327810398E-020
850.5	1.4687656512036788E-020
851.5	1.2456771211973668E-020
852.5	1.0612340643288357E-020
853.5	9.1624777866041858E-021
854.5	8.0435576940438829E-021
855.5	7.1818925275259242E-021
856.5	6.5145367970554913E-021
857.5	5.9929362583980547E-021
858.5	5.5810800447584793E-021
859.5	5.2525983719620208E-021
860.5	4.9881831775775463E-021
861.5	4.7736091081969007E-021
862.5	4.5982976666300834E-021
863.5	4.4542977571483273E-021
864.5	4.3355661060500289E-021
865.5	4.2374582598061484E-021
866.5	4.1563662383779971E-021
867.5	4.0894583651732277E-021
868.5	4.0344906440320295E-021
869.5	3.9896686157269000E-021
870.5	3.9535451482549806E-021
871.5	3.9249440517176996E-021
872.5	3.9029024346294835E-021
873.5	3.8866267942421894E-021
874.5	3.8754592679085129E-021
875.5	3.8688514720665525E-021
876.5	3.8663440581123754E-021
877.5	3.8675506128688421E-021
878.5	3.8721448881096550E-021
879.5	3.8798506012028634E-021
880.5	3.8904332365653615E-021
881.5	3.9036934154292478E-021
882.5	3.9194615034641574E-021
883.5	3.9375932019525820E-021
884.5	3.9579659254766905E-021
885.5	3.9804758124445395E-021
886.5	4.0050352478613846E-021
887.5	4.0315708031495779E-021
888.5	4.0600215174481844E-021
889.5	4.0903374600861745E-021
890.5	4.1224785258634311E-021
891.5	4.1564134241694038E-021
892.5	4.1921188304044133E-021
893.5	4.2295786740850222E-021
894.5	4.2687835427483395E-021
895.5	4.3097301845776995E-021
896.5	4.3524210957513309E-021
897.5	4.3968641810195169E-021
898.5	4.4430724780631745E-021
899.5	4.4910639378706733E-021
900.5	4.5408612547637863E-021
901.5	4.5924917408647125E-021
902.5	4.6459872407712936E-021
903.5	4.7013840830328066E-021
904.5	4.7587230657238066E-021
905.5	4.8180494740228974E-021
906.5	4.8794131282358059E-021
907.5	4.9428684611746588E-021
908.5	5.0084746242308813E-021
909.5	5.0762956218692422E-021
910.5	5.1464004746350122E-021
911.5	5.2188634111134954E-021
912.5	5.2937640896189156E-021
913.5	5.3711878507248272E-021
914.5	5.4512260020874833E-021
915.5	5.5339761373631333E-021
916.5	5.6195424913865532E-021
917.5	5.7080363341675712E-021
918.5	5.7995764066818059E-021
919.5	5.8942894018886141E-021
920.5	5.9923104949112800E-021
921.5	6.0937839268706640E-021
922.5	6.1988636474840229E-021
923.5	6.3077140222365789E-021
924.5	6.4205106107181728E-021
925.5	6.5374410236057011E-021
926.5	6.6587058667819391E-021
927.5	6.7845197822331110E-021
928.5	6.9151125966854410E-021
929.5	7.0507305904534652E-021
930.5	7.1916379007134433E-021
931.5	7.3381180754242064E-021
932.5	7.4904757964421842E-021
933.5	7.6490387930745245E-021
934.5	7.8141599704517131E-021
935.5	7.9862197807609742E-021
936.5	8.1656288696622195E-021
937.5	8.3528310352288227E-021
938.5	8.5483065426601540E-021
939.5	8.7525758449778033E-021
940.5	8.9662037681570590E-021
941.5	9.1898042289228830E-021
942.5	9.4240455650785515E-021
943.5	9.6696565721346134E-021
944.5	9.9274333566604877E-021
945.5	1.0198247136805720E-020
946.5	1.0483053144600807E-020
947.5	1.0782900813911771E-020
948.5	1.1098945473500675E-020
949.5	1.1432461808070247E-020
950.5	1.1784859403394519E-020
951.5	1.2157700757147208E-020
952.5	1.2552722218030106E-020
953.5	1.2971858416394523E-020
954.5	1.3417270875080476E-020
955.5	1.3891381646636269E-020
956.5	1.4396913021555958E-020
957.5	1.4936934603729789E-020
958.5	1.5514919369928715E-020
959.5	1.6134810741190111E-020
960.5	1.6801103224144824E-020
961.5	1.7518939868487165E-020
962.5	1.8294230685922112E-020
963.5	1.9133797358792500E-020
964.5	2.0045551133889819E-020
965.5	2.1038712889122390E-020
966.5	2.2124087175196406E-020
967.5	2.3314405851127062E-020
968.5	2.4624762151263329E-020
969.5	2.6073163219158164E-020
970.5	2.7681239158039861E-020
971.5	2.9475160706648294E-020
972.5	3.1486837565397796E-020
973.5	3.3755497864945691E-020
974.5	3.6329790310630714E-020
975.5	3.9270610175225431E-020
976.5	4.2654937546477701E-020
977.5	4.6581104368501917E-020
978.5	5.1176095028781201E-020
979.5	5.6605759673979440E-020
980.5	6.3089211129845459E-020
981.5	7.0919207817261974E-020
982.5	8.0490961895560876E-020
983.5	9.2342311468634657E-020
984.5	1.0720767067307519E-019
985.5	1.2608388953979102E-019
986.5	1.5029045509178200E-019
987.5	1.8145984761138620E-019
988.5	2.2127492966073018E-019
989.5	2.7053032406249309E-019
990.5	3.2686469840586096E-019
991.5	3.8126887761970752E-019
992.5	4.1718823538789704E-019
993.5	4.1935902745955198E-019
994.5	3.8795871326645659E-019
995.5	3.3845906927835062E-019
996.5	2.8741887111802915E-019
997.5	2.4381590295905213E-019
998.5	2.1004048532406115E-019
999.5	1.8538814400273771E-019
1000.5	1.6830973548138006E-019
1001.5	1.5734304665345062E-019
1002.5	1.5137928708678684E-019
1003.5	1.4968420986398309E-019
1004.5	1.5185591061846757E-019
1005.5	1.5778456344349357E-019
1006.5	1.6763439559844064E-019
1007.5	1.8185413227985079E-019
1008.5	2.0121973349855058E-019
1009.5	2.2691466703801752E-019
1010.5	2.6065422385110240E-019
1011.5	3.0485626154357693E-019
1012.5	3.6283817468775403E-019
1013.5	4.3894405918787167E-019
1014.5	5.3829347413134035E-019
1015.5	6.6534067548069050E-019
1016.5	8.1958681982714312E-019
1017.5	9.8671634454958408E-019
1018.5	1.1288337053048167E-018
1019.5	1.1918139690327141E-018
1020.5	1.1444390283983683E-018
1021.5	1.0100278133420998E-018
1022.5	8.4226919824842537E-019
1023.5	6.8296012394025874E-019
1024.5	5.4966964291490400E-019
1025.5	4.4436588398541809E-019
1026.5	3.6295739664992352E-019
1027.5	3.0023690846836169E-019
1028.5	2.5164211849435725E-019
1029.5	2.1362124441708235E-019
1030.5	1.8353226499540216E-019
1031.5	1.5944053316840610E-019
1032.5	1.3993178167509993E-019
1033.5	1.2396673016877879E-019
1034.5	1.1077505581516870E-019
1035.5	9.9779996849074880E-020
1036.5	9.0545152319579878E-020
1037.5	8.2736907170963693E-020
1038.5	7.6097748803663526E-020
1039.5	7.0427173853917070E-020
1040.5	6.5567912071591553E-020
1041.5	6.1395906825714908E-020
1042.5	5.7812979176638057E-020
1043.5	5.4741435190382624E-020
1044.5	5.2120104635534588E-020
1045.5	4.9901458096518054E-020
1046.5	4.8049562505252014E-020
1047.5	4.6538718404365395E-020
1048.5	4.5352687479136528E-020
1049.5	4.4484474836825065E-020
1050.5	4.3936684668889104E-020
1051.5	4.3722527698480637E-020
1052.5	4.3867632575245001E-020
1053.5	4.4412911468785953E-020
1054.5	4.5418865251745785E-020
1055.5	4.6971899297315003E-020
1056.5	4.9193462675059105E-020
1057.5	5.2253089993171942E-020
1058.5	5.6386559325345222E-020
1059.5	6.1919847239519629E-020
1060.5	6.9296771710863204E-020
1061.5	7.9098826620762428E-020
1062.5	9.2019152917381017E-020
1063.5	1.0868870079242218E-019
1064.5	1.2913987424987565E-019
1065.5	1.5165715310164395E-019
1066.5	1.7139370263351813E-019
1067.5	1.8102616014135800E-019
1068.5	1.7577230930751504E-019
1069.5	1.5816340082490324E-019
1070.5	1.3539709420524736E-019
1071.5	1.1343694156898072E-019
1072.5	9.4935124225775273E-020
1073.5	8.0287422140134513E-020
1074.5	6.8975305210636413E-020
1075.5	6.0290634991916164E-020
1076.5	5.3602147214783354E-020
1077.5	4.8415391911940698E-020
1078.5	4.4361935109582633E-020
1079.5	4.1172152222057294E-020
1080.5	3.8649393000170591E-020
1081.5	3.6649715529208041E-020
1082.5	3.5067061397570901E-020
1083.5	3.3822710002114936E-020
1084.5	3.2857848021715638E-020
1085.5	3.2128337718084336E-020
1086.5	3.1601021391654696E-020
1087.5	3.1251099605503620E-020
1088.5	3.1060265365062168E-020
1089.5	3.1015377043500088E-020
1090.5	3.1107521937568042E-020
1091.5	3.1331369813876415E-020
1092.5	3.1684748779182974E-020
1093.5	3.2168399217568884E-020
1094.5	3.2785878782920009E-020
1095.5	3.3543604899227880E-020
1096.5	3.4451032650988388E-020
1097.5	3.5520976734516939E-020
1098.5	3.6770097546320853E-020
1099.5	3.8219584822214625E-020
1100.5	3.9896089083371078E-020
1101.5	4.1832973565909673E-020
1102.5	4.4071990211631421E-020
1103.5	4.6665526886077219E-020
1104.5	4.9679635476562988E-020
1105.5	5.3198141148038224E-020
1106.5	5.7328265534210166E-020
1107.5	6.2208391180818004E-020
1108.5	6.8018879816544945E-020
1109.5	7.4997270917159950E-020
1110.5	8.3459770930321543E-020
1111.5	9.3831714541211586E-020
1112.5	1.0669053597056320E-019
1113.5	1.2282522513144034E-019
1114.5	1.4331453972773564E-019
1115.5	1.6961727280498431E-019
1116.5	2.0363764461854862E-019
1117.5	2.4764325645229688E-019
1118.5	3.0370669799773956E-019
1119.5	3.7197616500309806E-019
1120.5	4.4695672135467061E-019
1121.5	5.1299873827369947E-019
1122.5	5.4632318013652173E-019
1123.5	5.3123256618163783E-019
1124.5	4.7576172754867110E-019
1125.5	4.0327985587464822E-019
1126.5	3.3327030474298862E-019
1127.5	2.7444993514945450E-019
1128.5	2.2815790314192068E-019
1129.5	1.9273210909685817E-019
1130.5	1.6588221775075783E-019
1131.5	1.4556505937838197E-019
1132.5	1.3018313858013821E-019
1133.5	1.1855081113315266E-019
1134.5	1.0980631989011657E-019
1135.5	1.0332812391865639E-019
1136.5	9.8669398422139653E-020
1137.5	9.5510376636177054E-020
1138.5	9.3624801206184111E-020
1139.5	9.2856743797602057E-020
1140.5	9.3104870351996375E-020
1141.5	9.4312076961024639E-020
1142.5	9.6459104275962438E-020
1143.5	9.9561251942394229E-020
1144.5	1.0366770203869503E-019
1145.5	1.0886327026518830E-019
1146.5	1.1527267949644786E-019
1147.5	1.2306773282347209E-019
1148.5	1.3247809447140721E-019
1149.5	1.4380681694158357E-019
1150.5	1.5745234667845348E-019
1151.5	1.7393958715981529E-019
1152.5	1.9396381511124774E-019
1153.5	2.1845297059898127E-019
1154.5	2.4865617551554109E-019
1155.5	2.8626912827461696E-019
1156.5	3.3360921701001005E-019
1157.5	3.9385091307633102E-019
1158.5	4.7131331239488640E-019
1159.5	5.7172309975998472E-019
1160.5	7.0217247946639981E-019
1161.5	8.6997163395201241E-019
1162.5	1.0785455136942611E-018
1163.5	1.3175142673838559E-018
1164.5	1.5473969219461478E-018
1165.5	1.6956119027600738E-018
1166.5	1.6950665226635600E-018
1167.5	1.5461806388388219E-018
1168.5	1.3164425163162461E-018
1169.5	1.0782057224839510E-018
1170.5	8.7059415018101170E-019
1171.5	7.0377752225082175E-019
1172.5	5.7425636129935106E-019
1173.5	4.7471159749378791E-019
1174.5	3.9806431960519744E-019
1175.5	3.3860519509832200E-019
1176.5	2.9203076144551621E-019
1177.5	2.5517936798846869E-019
1178.5	2.2574399355733435E-019
1179.5	2.0203750825552678E-019
1180.5	1.8281816015957485E-019
1181.5	1.6716465152284798E-019
1182.5	1.5438797207053775E-019
1183.5	1.4396936882989187E-019
1184.5	1.3551662253267362E-019
1185.5	1.2873312688783622E-019
1186.5	1.2339598415483086E-019
1187.5	1.1934053951458030E-019
1188.5	1.1644961507347858E-019
1189.5	1.1464628819423704E-019
1190.5	1.1388947502817746E-019
1191.5	1.1417189127916768E-019
1192.5	1.1552021450750618E-019
1193.5	1.1799750229560966E-019
1194.5	1.2170816140427722E-019
1195.5	1.2680604960392675E-019
1196.5	1.3350666647788040E-019
1197.5	1.4210490737918988E-019
1198.5	1.5300058824090407E-019
1199.5	1.6673498459041053E-019
1200.5	1.8404303720118283E-019
1201.5	2.0592760360900468E-019
1202.5	2.3376364332836317E-019
1203.5	2.6943946878080682E-019
1204.5	3.1553276539287223E-019
1205.5	3.7548279539614902E-019
1206.5	4.5361000131308861E-019
1207.5	5.5454651409244265E-019
1208.5	6.8103360759724746E-019
1209.5	8.2833015406823464E-019
1210.5	9.7485029856691028E-019
1211.5	1.0775028117189610E-018
1212.5	1.0914555697438181E-018
1213.5	1.0097872037842954E-018
1214.5	8.7081146006700489E-019
1215.5	7.2141177394226610E-019
1216.5	5.8912509205493054E-019
1217.5	4.8222181356836300E-019
1218.5	3.9924402400381520E-019
1219.5	3.3575477872905838E-019
1220.5	2.8726272508303819E-019
1221.5	2.5009366191899062E-019
1222.5	2.2146797870887408E-019
1223.5	1.9934767875590365E-019
1224.5	1.8225554274664670E-019
1225.5	1.6912430824123041E-019
1226.5	1.5918407296791063E-019
1227.5	1.5188208578281593E-019
1228.5	1.4682696141391898E-019
1229.5	1.4375059960682444E-019
1230.5	1.4248289641640684E-019
1231.5	1.4293591860601498E-019
1232.5	1.4509544889560520E-019
1233.5	1.4901877006708724E-019
1234.5	1.5483835077923771E-019
1235.5	1.6277183798561547E-019
1236.5	1.7313956174282015E-019
1237.5	1.8639173639698560E-019
1238.5	2.0314882751010026E-019
1239.5	2.2426027023787546E-019
1240.5	2.5088890039314547E-019
1241.5	2.8463072356877681E-019
1242.5	3.2768032172477450E-019
1243.5	3.8304572627455482E-019
1244.5	4.5478668345258978E-019
1245.5	5.4815315204690586E-019
1246.5	6.6923278745352021E-019
1247.5	8.2309342568274549E-019
1248.5	1.0084045491333703E-018
1249.5	1.2066676548975653E-018
1250.5	1.3713458187751863E-018
1251.5	1.4391968991092806E-018
1252.5	1.3780402436903532E-018
1253.5	1.2198260868872570E-018
1254.5	1.0279516757264875E-018
1255.5	8.4934762316596237E-019
1256.5	7.0290672471585254E-019
1257.5	5.9031373993612769E-019
1258.5	5.0687078318204038E-019
1259.5	4.4693836778231710E-019
1260.5	4.0585014053917271E-019
1261.5	3.8032895324694228E-019
1262.5	3.6843068475094849E-019
1263.5	3.6941670895090793E-019
1264.5	3.8368143558038021E-019
1265.5	4.1274275456536484E-019
1266.5	4.5920617747301157E-019
1267.5	5.2642338945487335E-019
1268.5	6.1714409434755103E-019
1269.5	7.2979949509848558E-019
1270.5	8.5124072040729050E-019
1271.5	9.4977097602946554E-019
1272.5	9.8355710350997568E-019
1273.5	9.3268945129188257E-019
1274.5	8.1953770549365797E-019
1275.5	6.8579607885742977E-019
1276.5	5.6149076865967882E-019
1277.5	4.5827354183674915E-019
1278.5	3.7675637157445102E-019
1279.5	3.1350495473771246E-019
1280.5	2.6448311385514360E-019
1281.5	2.2622741196345299E-019
1282.5	1.9606080204943988E-019
1283.5	1.7199575162607739E-019
1284.5	1.5257614134138234E-019
1285.5	1.3673578178834833E-019
1286.5	1.2368959526579345E-019
1287.5	1.1285459647024481E-019
1288.5	1.0379379356518688E-019
1289.5	9.6176630499517757E-020
1290.5	8.9751069486334724E-020
1291.5	8.4323804675695639E-020
1292.5	7.9746169715406728E-020
1293.5	7.5904068372783795E-020
1294.5	7.2710789939405863E-020
1295.5	7.0101938659662373E-020
1296.5	6.8031962356502352E-020
1297.5	6.6471948345632411E-020
1298.5	6.5408492106210276E-020
1299.5	6.4843556213256805E-020
1300.5	6.4795339864949616E-020
1301.5	6.5300287679533177E-020
1302.5	6.6416495990962271E-020
1303.5	6.8228944600495955E-020
1304.5	7.0857216072050103E-020
1305.5	7.4466693143227919E-020
1306.5	7.9284677794595157E-020
1307.5	8.5623458307034820E-020
1308.5	9.3912960782869159E-020
1309.5	1.0474580087221629E-019
1310.5	1.1893578628612655E-019
1311.5	1.3758277377645136E-019
1312.5	1.6211033743725180E-019
1313.5	1.9416967314495928E-019
1314.5	2.3513348961861665E-019
1315.5	2.8463048036888336E-019
1316.5	3.3761003170522638E-019
1317.5	3.8137638950747905E-019
1318.5	3.9866951542149298E-019
1319.5	3.8068117784429390E-019
1320.5	3.3608131181708206E-019
1321.5	2.8211846634293690E-019
1322.5	2.3155042515303098E-019
1323.5	1.8947862799422262E-019
1324.5	1.5629473625539582E-019
1325.5	1.3062741135515837E-019
1326.5	1.1081892997758599E-019
1327.5	9.5436675421287002E-020
1328.5	8.3371129337707496E-020
1329.5	7.3798616091125736E-020
1330.5	6.6116331638536278E-020
1331.5	5.9883565269520204E-020
1332.5	5.4776326996751518E-020
1333.5	5.0554354340315414E-020
1334.5	4.7037675304173086E-020
1335.5	4.4090072620279276E-020
1336.5	4.1607399396376779E-020
1337.5	3.9509274443908659E-020
1338.5	3.7733132155376449E-020
1339.5	3.6229920965445276E-020
1340.5	3.4960965133462065E-020
1341.5	3.3895655218323140E-020
1342.5	3.3009735126969292E-020
1343.5	3.2284023573379516E-020
1344.5	3.1703455823037671E-020
1345.5	3.1256364870363356E-020
1346.5	3.0933944488039754E-020
1347.5	3.0729853103351597E-020
1348.5	3.0639929359048440E-020
1349.5	3.0661998977706026E-020
1350.5	3.0795759188932406E-020
1351.5	3.1042732221855375E-020
1352.5	3.1406283745009801E-020
1353.5	3.1891706070041763E-020
1354.5	3.2506369781484714E-020
1355.5	3.3259951552526746E-020
1356.5	3.4164750621090397E-020
1357.5	3.5236112165672394E-020
1358.5	3.6492983193883760E-020
1359.5	3.7958636293203494E-020
1360.5	3.9661609749356744E-020
1361.5	4.1636930624118190E-020
1362.5	4.3927712596720187E-020
1363.5	4.6587255937678438E-020
1364.5	4.9681827683068785E-020
1365.5	5.3294373044277046E-020
1366.5	5.7529514996747479E-020
1367.5	6.2520353791545197E-020
1368.5	6.8437805448306225E-020
1369.5	7.5503552311180397E-020
1370.5	8.4008166491116204E-020
1371.5	9.4336665614887888E-020
1372.5	1.0700471595324774E-019
1373.5	1.2270986717814592E-019
1374.5	1.4240320481363805E-019
1375.5	1.6738620178243372E-019
1376.5	1.9943084967992259E-019
1377.5	2.4089564387313785E-019
1378.5	2.9473291425695131E-019
1379.5	3.6408269031458077E-019
1380.5	4.5072916548458988E-019
1381.5	5.5122213052553402E-019
1382.5	6.5048948382601784E-019
1383.5	7.1896077358442309E-019
1384.5	7.2660066517367956E-019
1385.5	6.6974572805552030E-019
1386.5	5.7499188998841271E-019
1387.5	4.7393764651256695E-019
1388.5	3.8482460957517578E-019
1389.5	3.1298999496497684E-019
1390.5	2.5735115558892338E-019
1391.5	2.1489949484945670E-019
1392.5	1.8262846028232676E-019
1393.5	1.5810257887927351E-019
1394.5	1.3950581787746239E-019
1395.5	1.2554195482980204E-019
1396.5	1.1532060462393120E-019
1397.5	1.0826724231588610E-019
1398.5	1.0406241914709907E-019
1399.5	1.0260381171741632E-019
1400.5	1.0397573413155765E-019
1401.5	1.0839071765451889E-019
1402.5	1.1602155801867181E-019
1403.5	1.2657185862203420E-019
1404.5	1.3846878359816982E-019
1405.5	1.4815027120675368E-019
1406.5	1.5112638104796409E-019
1407.5	1.4551016317741781E-019
1408.5	1.3396605531382644E-019
1409.5	1.2103142848219430E-019
1410.5	1.0989409958100367E-019
1411.5	1.0182283025224857E-019
1412.5	9.6995734149304609E-020
1413.5	9.5246783642353431E-020
1414.5	9.6438827062234230E-020
1415.5	1.0061025865350011E-019
1416.5	1.0803226181853618E-019
1417.5	1.1923715152594366E-019
1418.5	1.3501770040225574E-019
1419.5	1.5632881227893770E-019
1420.5	1.8390711057284764E-019
1421.5	2.1728709512633385E-019
1422.5	2.5311240158371137E-019
1423.5	2.8420657663325429E-019
1424.5	3.0302887841029134E-019
1425.5	3.0900496643905729E-019
1426.5	3.1004160992126939E-019
1427.5	3.1505877312411148E-019
1428.5	3.2676799751145131E-019
1429.5	3.3921874024262774E-019
1430.5	3.4028043077812393E-019
1431.5	3.2076996613451196E-019
1432.5	2.8326742121361650E-019
1433.5	2.3868932165254882E-019
1434.5	1.9654870924621161E-019
1435.5	1.6108635683603206E-019
1436.5	1.3281192360126947E-019
1437.5	1.1071316390278182E-019
1438.5	9.3478020372892963E-020
1439.5	7.9946043524130893E-020
1440.5	6.9207429146592073E-020
1441.5	6.0581090259793739E-020
1442.5	5.3565100387292531E-020
1443.5	4.7790073646236141E-020
1444.5	4.2982616035235910E-020
1445.5	3.8938522504739921E-020
1446.5	3.5503626290180264E-020
1447.5	3.2560222436689348E-020
1448.5	3.0017430942153314E-020
1449.5	2.7804315184243040E-020
1450.5	2.5864926064665607E-020
1451.5	2.4154698227540591E-020
1452.5	2.2637802624667099E-020
1453.5	2.1285181549807539E-020
1454.5	2.0073075386679755E-020
1455.5	1.8981907134209565E-020
1456.5	1.7995429821005560E-020
1457.5	1.7100068953086246E-020
1458.5	1.6284411009092621E-020
1459.5	1.5538802287216215E-020
1460.5	1.4855031853301731E-020
1461.5	1.4226079113476677E-020
1462.5	1.3645911436343689E-020
1463.5	1.3109320827771237E-020
1464.5	1.2611791295284062E-020
1465.5	1.2149390493972467E-020
1466.5	1.1718680708231511E-020
1467.5	1.1316645325897848E-020
1468.5	1.0940627798211249E-020
1469.5	1.0588280718827452E-020
1470.5	1.0257523147523580E-020
1471.5	9.9465046856478588E-021
1472.5	9.6535751076096706E-021
1473.5	9.3772585857199245E-021
1474.5	9.1162317293851090E-021
1475.5	8.8693048052536359E-021
1476.5	8.6354056209105610E-021
1477.5	8.4135656475932594E-021
1478.5	8.2029080321205177E-021
1479.5	8.0026372086160230E-021
1480.5	7.8120298696288696E-021
1481.5	7.6304270962169305E-021
1482.5	7.4572274792706317E-021
1483.5	7.2918810912362426E-021
1484.5	7.1338841895718056E-021
1485.5	6.9827745516266722E-021
1486.5	6.8381273558876040E-021
1487.5	6.6995515372490140E-021
1488.5	6.5666865545991788E-021
1489.5	6.4391995179367014E-021
1490.5	6.3167826297406248E-021
1491.5	6.1991509016561836E-021
1492.5	6.0860401129236497E-021
1493.5	5.9772049815326248E-021
1494.5	5.8724175229607967E-021
1495.5	5.7714655746645902E-021
1496.5	5.6741514673193995E-021
1497.5	5.5802908262346236E-021
1498.5	5.4897114884552927E-021
1499.5	5.4022525228601706E-021
1500.5	5.3177633421189697E-021
1501.5	5.2361028967149798E-021
1502.5	5.1571389424050159E-021
1503.5	5.0807473735013351E-021
1504.5	5.0068116152422106E-021
1505.5	4.9352220692873993E-021
1506.5	4.8658756070473719E-021
1507.5	4.7986751061443411E-021
1508.5	4.7335290258199196E-021
1509.5	4.6703510175585147E-021
1510.5	4.6090595675953981E-021
1511.5	4.5495776683310768E-021
1512.5	4.4918325159850101E-021
1513.5	4.4357552320972545E-021
1514.5	4.3812806067307680E-021
1515.5	4.3283468614436614E-021
1516.5	4.2768954302932680E-021
1517.5	4.2268707573051289E-021
1518.5	4.1782201089926914E-021
1519.5	4.1308934006497683E-021
1520.5	4.0848430352594822E-021
1521.5	4.0400237539723960E-021
1522.5	3.9963924972041031E-021
1523.5	3.9539082754900401E-021
1524.5	3.9125320493139625E-021
1525.5	3.8722266171971407E-021
1526.5	3.8329565113990445E-021
1527.5	3.7946879006375601E-021
1528.5	3.7573884992885793E-021
1529.5	3.7210274825715602E-021
1530.5	3.6855754072698351E-021
1531.5	3.6510041375728149E-021
1532.5	3.6172867756618271E-021
1533.5	3.5843975966928055E-021
1534.5	3.5523119878575804E-021
1535.5	3.5210063912315059E-021
1536.5	3.4904582501386979E-021
1537.5	3.4606459587877413E-021
1538.5	3.4315488149502237E-021
1539.5	3.4031469754723981E-021
1540.5	3.3754214144265436E-021
1541.5	3.3483538837235311E-021
1542.5	3.3219268760217327E-021
1543.5	3.2961235897798852E-021
1544.5	3.2709278963129755E-021
1545.5	3.2463243087206740E-021
1546.5	3.2222979525675076E-021
1547.5	3.1988345382027438E-021
1548.5	3.1759203346161230E-021
1549.5	3.1535421447330352E-021
1550.5	3.1316872820595905E-021
1551.5	3.1103435485943997E-021
1552.5	3.0894992139296905E-021
1553.5	3.0691429954697734E-021
1554.5	3.0492640396998720E-021
1555.5	3.0298519044428643E-021
1556.5	3.0108965420457948E-021
1557.5	2.9923882834418744E-021
1558.5	2.9743178230373896E-021
1559.5	2.9566762043762289E-021
1560.5	2.9394548065379294E-021
1561.5	2.9226453312279872E-021
1562.5	2.9062397905218786E-021
1563.5	2.8902304952267291E-021
1564.5	2.8746100438268921E-021
1565.5	2.8593713119818335E-021
1566.5	2.8445074425467385E-021
1567.5	2.8300118360881180E-021
1568.5	2.8158781418684242E-021
1569.5	2.8021002492753036E-021
1570.5	2.7886722796726350E-021
1571.5	2.7755885786519099E-021
1572.5	2.7628437086637963E-021
1573.5	2.7504324420110166E-021
1574.5	2.7383497541847524E-021
1575.5	2.7265908175279220E-021
1576.5	2.7151509952096359E-021
1577.5	2.7040258354961198E-021
1578.5	2.6932110663042410E-021
1579.5	2.6827025900246283E-021
1580.5	2.6724964786021394E-021
1581.5	2.6625889688621741E-021
1582.5	2.6529764580719989E-021
1583.5	2.6436554997269049E-021
1584.5	2.6346227995516362E-021
1585.5	2.6258752117080786E-021
1586.5	2.6174097352007539E-021
1587.5	2.6092235104721696E-021
1588.5	2.6013138161805466E-021
1589.5	2.5936780661529126E-021
1590.5	2.5863138065069719E-021
1591.5	2.5792187129355685E-021
1592.5	2.5723905881479402E-021
1593.5	2.5658273594623441E-021
1594.5	2.5595270765449584E-021
1595.5	2.5534879092903067E-021
1596.5	2.5477081458387644E-021
1597.5	2.5421861907270097E-021
1598.5	2.5369205631675481E-021
1599.5	2.5319098954537459E-021
1600.5	2.5271529314870306E-021
1601.5	2.5226485254232000E-021
1602.5	2.5183956404349980E-021
1603.5	2.5143933475883626E-021
1604.5	2.5106408248299583E-021
1605.5	2.5071373560838411E-021
1606.5	2.5038823304552896E-021
1607.5	2.5008752415400564E-021
1608.5	2.4981156868374717E-021
1609.5	2.4956033672660395E-021
1610.5	2.4933380867803445E-021
1611.5	2.4913197520882590E-021
1612.5	2.4895483724676390E-021
1613.5	2.4880240596818576E-021
1614.5	2.4867470279937038E-021
1615.5	2.4857175942773383E-021
1616.5	2.4849361782281787E-021
1617.5	2.4844033026707385E-021
1618.5	2.4841195939646295E-021
1619.5	2.4840857825090888E-021
1620.5	2.4843027033465620E-021
1621.5	2.4847712968660535E-021
1622.5	2.4854926096071087E-021
1623.5	2.4864677951654633E-021
1624.5	2.4876981152015815E-021
1625.5	2.4891849405534757E-021
1626.5	2.4909297524553541E-021
1627.5	2.4929341438638553E-021
1628.5	2.4951998208938099E-021
1629.5	2.4977286043656308E-021
1630.5	2.5005224314666479E-021
1631.5	2.5035833575289228E-021
1632.5	2.5069135579262301E-021
1633.5	2.5105153300931705E-021
1634.5	2.5143910956695217E-021
1635.5	2.5185434027732468E-021
1636.5	2.5229749284057386E-021
1637.5	2.5276884809931664E-021
1638.5	2.5326870030680265E-021
1639.5	2.5379735740952746E-021
1640.5	2.5435514134476679E-021
1641.5	2.5494238835352631E-021
1642.5	2.5555944930942974E-021
1643.5	2.5620669006409834E-021
1644.5	2.5688449180961080E-021
1645.5	2.5759325145866283E-021
1646.5	2.5833338204308534E-021
1647.5	2.5910531313141552E-021
1648.5	2.5990949126625577E-021
1649.5	2.6074638042219689E-021
1650.5	2.6161646248512558E-021
1651.5	2.6252023775378403E-021
1652.5	2.6345822546449438E-021
1653.5	2.6443096434001681E-021
1654.5	2.6543901316356022E-021
1655.5	2.6648295137902370E-021
1656.5	2.6756337971860569E-021
1657.5	2.6868092085898441E-021
1658.5	2.6983622010733491E-021
1659.5	2.7102994611852540E-021
1660.5	2.7226279164490706E-021
1661.5	2.7353547432019182E-021
1662.5	2.7484873747899766E-021
1663.5	2.7620335101373072E-021
1664.5	2.7760011227056707E-021
1665.5	2.7903984698639901E-021
1666.5	2.8052341026871554E-021
1667.5	2.8205168762050441E-021
1668.5	2.8362559601237632E-021
1669.5	2.8524608500424735E-021
1670.5	2.8691413791904709E-021
1671.5	2.8863077307106489E-021
1672.5	2.9039704505170289E-021
1673.5	2.9221404607556585E-021
1674.5	2.9408290738999370E-021
1675.5	2.9600480075132809E-021
1676.5	2.9798093997140135E-021
1677.5	3.0001258253795156E-021
1678.5	3.0210103131288519E-021
1679.5	3.0424763631255833E-021
1680.5	3.0645379657449819E-021
1681.5	3.0872096211526181E-021
1682.5	3.1105063598442562E-021
1683.5	3.1344437642000918E-021
1684.5	3.1590379911097441E-021
1685.5	3.1843057957279799E-021
1686.5	3.2102645564250540E-021
1687.5	3.2369323009995640E-021
1688.5	3.2643277342262701E-021
1689.5	3.2924702668159211E-021
1690.5	3.3213800458693406E-021
1691.5	3.3510779869133818E-021
1692.5	3.3815858076122800E-021
1693.5	3.4129260632541885E-021
1694.5	3.4451221841194888E-021
1695.5	3.4781985148446981E-021
1696.5	3.5121803559036912E-021
1697.5	3.5470940073363378E-021
1698.5	3.5829668148637905E-021
1699.5	3.6198272185394261E-021
1700.5	3.6577048040950691E-021
1701.5	3.6966303571534590E-021
1702.5	3.7366359204903596E-021
1703.5	3.7777548545428907E-021
1704.5	3.8200219013752191E-021
1705.5	3.8634732523281964E-021
1706.5	3.9081466195964641E-021
1707.5	3.9540813119948597E-021
1708.5	4.0013183151956439E-021
1709.5	4.0499003767397127E-021
1710.5	4.0998720961481678E-021
1711.5	4.1512800204860020E-021
1712.5	4.2041727457571867E-021
1713.5	4.2586010245404043E-021
1714.5	4.3146178803072530E-021
1715.5	4.3722787289002840E-021
1716.5	4.4316415076869046E-021
1717.5	4.4927668129474365E-021
1718.5	4.5557180461017161E-021
1719.5	4.6205615694288811E-021
1720.5	4.6873668719902671E-021
1721.5	4.7562067465252880E-021
1722.5	4.8271574781564366E-021
1723.5	4.9002990458116611E-021
1724.5	4.9757153373518258E-021
1725.5	5.0534943794779706E-021
1726.5	5.1337285835888643E-021
1727.5	5.2165150088646053E-021
1728.5	5.3019556439678272E-021
1729.5	5.3901577088819053E-021
1730.5	5.4812339785462482E-021
1731.5	5.5753031301043197E-021
1732.5	5.6724901157518425E-021
1733.5	5.7729265633626346E-021
1734.5	5.8767512072800940E-021
1735.5	5.9841103518954292E-021
1736.5	6.0951583708928403E-021
1737.5	6.2100582453291203E-021
1738.5	6.3289821440351303E-021
1739.5	6.4521120501824812E-021
1740.5	6.5796404382555972E-021
1741.5	6.7117710061121752E-021
1742.5	6.8487194673097307E-021
1743.5	6.9907144094294638E-021
1744.5	7.1379982247484668E-021
1745.5	7.2908281203066426E-021
1746.5	7.4494772151953127E-021
1747.5	7.6142357337725553E-021
1748.5	7.7854123044987992E-021
1749.5	7.9633353752010404E-021
1750.5	8.1483547568330601E-021
1751.5	8.3408433092225850E-021
1752.5	8.5411987839091995E-021
1753.5	8.7498458410060564E-021
1754.5	8.9672382590972848E-021
1755.5	9.1938613595484996E-021
1756.5	9.4302346693048344E-021
1757.5	9.6769148493305303E-021
1758.5	9.9344989193672558E-021
1759.5	1.0203627813725866E-020
1760.5	1.0484990307462061E-020
1761.5	1.0779327357619289E-020
1762.5	1.1087436910368890E-020
1763.5	1.1410179231976443E-020
1764.5	1.1748482829739257E-020
1765.5	1.2103351038568643E-020
1766.5	1.2475869359966508E-020
1767.5	1.2867213653048397E-020
1768.5	1.3278659292331884E-020
1769.5	1.3711591424643745E-020
1770.5	1.4167516478191713E-020
1771.5	1.4648075101187977E-020
1772.5	1.5155056736120788E-020
1773.5	1.5690416069723376E-020
1774.5	1.6256291638955924E-020
1775.5	1.6855026921208467E-020
1776.5	1.7489194294064487E-020
1777.5	1.8161622318330816E-020
1778.5	1.8875426880107699E-020
1779.5	1.9634046826517521E-020
1780.5	2.0441284849167366E-020
1781.5	2.1301354514300115E-020
1782.5	2.2218934514947872E-020
1783.5	2.3199231435897351E-020
1784.5	2.4248052586637598E-020
1785.5	2.5371890783096834E-020
1786.5	2.6578023361801482E-020
1787.5	2.7874628210613426E-020
1788.5	2.9270920224980111E-020
1789.5	3.0777312382253868E-020
1790.5	3.2405606614389416E-020
1791.5	3.4169220910857999E-020
1792.5	3.6083460677946332E-020
1793.5	3.8165844423095834E-020
1794.5	4.0436496464939254E-020
1795.5	4.2918622782162589E-020
1796.5	4.5639090566982897E-020
1797.5	4.8629137897706858E-020
1798.5	5.1925247680611362E-020
1799.5	5.5570230317274974E-020
1800.5	5.9614573386921065E-020
1801.5	6.4118135347335920E-020
1802.5	6.9152285780361411E-020
1803.5	7.4802629808754099E-020
1804.5	8.1172503003366358E-020
1805.5	8.8387491244830575E-020
1806.5	9.6601326231077598E-020
1807.5	1.0600364442336297E-019
1808.5	1.1683029427321116E-019
1809.5	1.2937716211466867E-019
1810.5	1.4401890385361090E-019
1811.5	1.6123458105180208E-019
1812.5	1.8164309897217923E-019
1813.5	2.0605266081744485E-019
1814.5	2.3553035325242099E-019
1815.5	2.7150062683649018E-019
1816.5	3.1588482797593048E-019
1817.5	3.7129737272789140E-019
1818.5	4.4131463968676581E-019
1819.5	5.3082048346137542E-019
1820.5	6.4637919061919274E-019
1821.5	7.9641754110794148E-019
1822.5	9.9053694393324390E-019
1823.5	1.2362291860739879E-018
1824.5	1.5296853525674774E-018
1825.5	1.8381289387848309E-018
1826.5	2.0840462548389883E-018
1827.5	2.1684802972484515E-018
1828.5	2.0492451296787398E-018
1829.5	1.7846680629540011E-018
1830.5	1.4745503421636875E-018
1831.5	1.1883531429979770E-018
1832.5	9.5212011649707218E-019
1833.5	7.6657549393927570E-019
1834.5	6.2339885468520212E-019
1835.5	5.1306686801898696E-019
1836.5	4.2747538590971523E-019
1837.5	3.6038495542617031E-019
1838.5	3.0717380503631317E-019
1839.5	2.6446110229454020E-019
1840.5	2.2977398088851698E-019
1841.5	2.0129260187978880E-019
1842.5	1.7766536885558365E-019
1843.5	1.5787780285258518E-019
1844.5	1.4116002208604402E-019
1845.5	1.2692131705403601E-019
1846.5	1.1470359086567559E-019
1847.5	1.0414794091090728E-019
1848.5	9.4970441101921885E-020
1849.5	8.6944414451266381E-020
1850.5	7.9887324845726418E-020
1851.5	7.3650987630762509E-020
1852.5	6.8114187915882946E-020
1853.5	6.3177062557494505E-020
1854.5	5.8756786321567416E-020
1855.5	5.4784231327108294E-020
1856.5	5.1201359274588321E-020
1857.5	4.7959170087191724E-020
1858.5	4.5016076484404811E-020
1859.5	4.2336607141138797E-020
1860.5	3.9890365214320918E-020
1861.5	3.7651186737032280E-020
1862.5	3.5596456496173492E-020
1863.5	3.3706548794333224E-020
1864.5	3.1964367850749930E-020
1865.5	3.0354968163468359E-020
1866.5	2.8865239398307015E-020
1867.5	2.7483643626211080E-020
1868.5	2.6199995244650194E-020
1869.5	2.5005275871783849E-020
1870.5	2.3891478028208089E-020
1871.5	2.2851472620237461E-020
1872.5	2.1878896185974587E-020
1873.5	2.0968054617628409E-020
1874.5	2.0113840673798288E-020
1875.5	1.9311663076719781E-020
1876.5	1.8557385377119008E-020
1877.5	1.7847273082933857E-020
1878.5	1.7177947802947798E-020
1879.5	1.6546347364224535E-020
1880.5	1.5949691032444033E-020
1881.5	1.5385449104163974E-020
1882.5	1.4851316255475412E-020
1883.5	1.4345188127105266E-020
1884.5	1.3865140705427134E-020
1885.5	1.3409412125030547E-020
1886.5	1.2976386573841862E-020
1887.5	1.2564580028208610E-020
1888.5	1.2172627584406137E-020
1889.5	1.1799272185967296E-020
1890.5	1.1443354574103964E-020
1891.5	1.1103804312128319E-020
1892.5	1.0779631754886554E-020
1893.5	1.0469920851359471E-020
1894.5	1.0173822683235910E-020
1895.5	9.8905496548178062E-021
1896.5	9.6193702603953896E-021
1897.5	9.3596043645085642E-021
1898.5	9.1106189385134855E-021
1899.5	8.8718242037901634E-021
1900.5	8.6426701379186699E-021
1901.5	8.4226433053514251E-021
1902.5	8.2112639786310885E-021
1903.5	8.0080835201430016E-021
1904.5	7.8126819978302773E-021
1905.5	7.6246660113064310E-021
1906.5	7.4436667074343960E-021
1907.5	7.2693379667523398E-021
1908.5	7.1013547441577394E-021
1909.5	6.9394115490498692E-021
1910.5	6.7832210517076163E-021
1911.5	6.6325128040721084E-021
1912.5	6.4870320643353984E-021
1913.5	6.3465387158273897E-021
1914.5	6.2108062716608339E-021
1915.5	6.0796209574539634E-021
1916.5	5.9527808652147541E-021
1917.5	5.8300951721520707E-021
1918.5	5.7113834187860906E-021
1919.5	5.5964748412730008E-021
1920.5	5.4852077533438388E-021
1921.5	5.3774289736915033E-021
1922.5	5.2729932950291796E-021
1923.5	5.1717629913925084E-021
1924.5	5.0736073605716618E-021
1925.5	4.9784022988415249E-021
1926.5	4.8860299054123612E-021
1927.5	4.7963781142522030E-021
1928.5	4.7093403511389391E-021
1929.5	4.6248152139866541E-021
1930.5	4.5427061746595405E-021
1931.5	4.4629213006394770E-021
1932.5	4.3853729950516316E-021
1933.5	4.3099777536781047E-021
1934.5	4.2366559377033595E-021
1935.5	4.1653315610387623E-021
1936.5	4.0959320911676464E-021
1937.5	4.0283882625379223E-021
1938.5	3.9626339016073324E-021
1939.5	3.8986057627175144E-021
1940.5	3.8362433740380458E-021
1941.5	3.7754888928807799E-021
1942.5	3.7162869697391495E-021
1943.5	3.6585846204564717E-021
1944.5	3.6023311059728426E-021
1945.5	3.5474778191416608E-021
1946.5	3.4939781781449330E-021
1947.5	3.4417875260715994E-021
1948.5	3.3908630362550209E-021
1949.5	3.3411636229954814E-021
1950.5	3.2926498573205369E-021
1951.5	3.2452838874610617E-021
1952.5	3.1990293637438253E-021
1953.5	3.1538513676226004E-021
1954.5	3.1097163445893143E-021
1955.5	3.0665920407247955E-021
1956.5	3.0244474426652820E-021
1957.5	2.9832527207762048E-021
1958.5	2.9429791753389993E-021
1959.5	2.9035991855697855E-021
1960.5	2.8650861613009530E-021
1961.5	2.8274144971679095E-021
1962.5	2.7905595291537010E-021
1963.5	2.7544974933538811E-021
1964.5	2.7192054868329499E-021
1965.5	2.6846614304520630E-021
1966.5	2.6508440335553461E-021
1967.5	2.6177327604094691E-021
1968.5	2.5853077982976591E-021
1969.5	2.5535500271756773E-021
1970.5	2.5224409908029631E-021
1971.5	2.4919628692676077E-021
1972.5	2.4620984528287646E-021
1973.5	2.4328311170048391E-021
1974.5	2.4041447988401155E-021
1975.5	2.3760239742865475E-021
1976.5	2.3484536366412693E-021
1977.5	2.3214192759838756E-021
1978.5	2.2949068595608590E-021
1979.5	2.2689028130676985E-021
1980.5	2.2433940027819441E-021
1981.5	2.2183677185034039E-021
1982.5	2.1938116572600108E-021
1983.5	2.1697139077403912E-021
1984.5	2.1460629354163020E-021
1985.5	2.1228475683202469E-021
1986.5	2.1000569834455036E-021
1987.5	2.0776806937376364E-021
1988.5	2.0557085356482728E-021
1989.5	2.0341306572235511E-021
1990.5	2.0129375067011652E-021
1991.5	1.9921198215913197E-021
1992.5	1.9716686182182873E-021
1993.5	1.9515751817005074E-021
1994.5	1.9318310563483172E-021
1995.5	1.9124280364595593E-021
1996.5	1.8933581574943305E-021
1997.5	1.8746136876111453E-021
1998.5	1.8561871195476648E-021
1999.5	1.8380711628301022E-021
[truncated: 1,000 more rows]
