# Supplementary material for: Modeling Radiative Efficiency across Fluorinated Molecules: Bridging Chemistry and Climate Policy for Global Warming Potential Estimations
Source: Environ Sci Technol. 2026 Feb 16;60(8):6188–202. doi: 10.1021/acs.est.5c16501 (PMC12961741; doi:10.1021/acs.est.5c16501)
Supplement: Supplementary file 1 [file es5c16501_si_001.zip › Supporting.Information/CFM2025.Table1/HFAldehydes/Trifluorobutanal/cross-section_4.dat]

0.5	1.3405931379562019E-021
1.5	1.3828187930407801E-021
2.5	1.4273922011141666E-021
3.5	1.4744930370761585E-021
4.5	1.5243185489964915E-021
5.5	1.5770856639471005E-021
6.5	1.6330333942986808E-021
7.5	1.6924255944749324E-021
8.5	1.7555541277050791E-021
9.5	1.8227425139290848E-021
10.5	1.8943501441920143E-021
11.5	1.9707771642518417E-021
12.5	2.0524701515318895E-021
13.5	2.1399287360181110E-021
14.5	2.2337133485771137E-021
15.5	2.3344543211949292E-021
16.5	2.4428626150785801E-021
17.5	2.5597425173957805E-021
18.5	2.6860067295712612E-021
19.5	2.8226943747074165E-021
20.5	2.9709925857862325E-021
21.5	3.1322625091531882E-021
22.5	3.3080707819792230E-021
23.5	3.5002278351032244E-021
24.5	3.7108347574189008E-021
25.5	3.9423409673384234E-021
26.5	4.1976156161997881E-021
27.5	4.4800365615001166E-021
28.5	4.7936019847721186E-021
29.5	5.1430714186511920E-021
30.5	5.5341452758203882E-021
31.5	5.9736952086377016E-021
32.5	6.4700621670261553E-021
33.5	7.0334454458876613E-021
34.5	7.6764151865115825E-021
35.5	8.4145940094826874E-021
36.5	9.2675726390514376E-021
37.5	1.0260152408811164E-020
38.5	1.1424048661039623E-020
39.5	1.2800249362543842E-020
40.5	1.4442310994772854E-020
41.5	1.6420998509496028E-020
42.5	1.8830844108204997E-020
43.5	2.1799397081904938E-020
44.5	2.5500079074153089E-020
45.5	3.0169342623010040E-020
46.5	3.6127331705358989E-020
47.5	4.3795893476416765E-020
48.5	5.3692147475506834E-020
49.5	6.6336664877016012E-020
50.5	8.1939634297591014E-020
51.5	9.9671341995250274E-020
52.5	1.1662430434386420E-019
53.5	1.2779284323054444E-019
54.5	1.2910795457799119E-019
55.5	1.2147578993070734E-019
56.5	1.1002603707734897E-019
57.5	9.9731032409966871E-020
58.5	9.3056659597635067E-020
59.5	9.0095719255407220E-020
60.5	8.9076685888958798E-020
61.5	8.6961066426792023E-020
62.5	8.1178605381358800E-020
63.5	7.1690474492901471E-020
64.5	6.0628687521144094E-020
65.5	5.0131347688005423E-020
66.5	4.1230750763592776E-020
67.5	3.4080408324625425E-020
68.5	2.8452024824722343E-020
69.5	2.4033174176194753E-020
70.5	2.0542539482390010E-020
71.5	1.7757362625209684E-020
72.5	1.5509688905701375E-020
73.5	1.3674992932193747E-020
74.5	1.2161119995399578E-020
75.5	1.0899504816233662E-020
76.5	9.8386862455485787E-021
77.5	8.9396514440720741E-021
78.5	8.1725236062896873E-021
79.5	7.5142051034115808E-021
80.5	6.9466929368636480E-021
81.5	6.4558676837061681E-021
82.5	6.0306185958295414E-021
83.5	5.6622107307079174E-021
84.5	5.3438300841989112E-021
85.5	5.0702638580402954E-021
86.5	4.8376883405995340E-021
87.5	4.6435486882434303E-021
88.5	4.4865248976075684E-021
89.5	4.3665878759282533E-021
90.5	4.2851599982545266E-021
91.5	4.2454069148978251E-021
92.5	4.2527018747916642E-021
93.5	4.3153178735101923E-021
94.5	4.4454049995200169E-021
95.5	4.6602627980207607E-021
96.5	4.9837109557669451E-021
97.5	5.4467057479116720E-021
98.5	6.0845702329576336E-021
99.5	6.9241874280839047E-021
100.5	7.9485523167355824E-021
101.5	9.0295186862024475E-021
102.5	9.8702408722261280E-021
103.5	1.0099239185283079E-020
104.5	9.5675262333682679E-021
105.5	8.5031278413994929E-021
106.5	7.2809758675913281E-021
107.5	6.1573273349518049E-021
108.5	5.2261912156359531E-021
109.5	4.4884261328917528E-021
110.5	3.9121079165856369E-021
111.5	3.4612858224622216E-021
112.5	3.1054924570703754E-021
113.5	2.8212917008710901E-021
114.5	2.5913151685509054E-021
115.5	2.4028426704020172E-021
116.5	2.2465558504043294E-021
117.5	2.1155861645509289E-021
118.5	2.0048255317626459E-021
119.5	1.9104374342551259E-021
120.5	1.8295121480164627E-021
121.5	1.7598231780061199E-021
122.5	1.6996542516447401E-021
123.5	1.6476755840373993E-021
124.5	1.6028547842650433E-021
125.5	1.5643923696695350E-021
126.5	1.5316749984348684E-021
127.5	1.5042416805143363E-021
128.5	1.4817597085835491E-021
129.5	1.4640080872435698E-021
130.5	1.4508669817195082E-021
131.5	1.4423122606950290E-021
132.5	1.4384146449266392E-021
133.5	1.4393433484434934E-021
134.5	1.4453744570454154E-021
135.5	1.4569046710084673E-021
136.5	1.4744714902400586E-021
137.5	1.4987814956446643E-021
138.5	1.5307491541192662E-021
139.5	1.5715496512748695E-021
140.5	1.6226907888398544E-021
141.5	1.6861111993816317E-021
142.5	1.7643153651547768E-021
143.5	1.8605606714632465E-021
144.5	1.9791186716473409E-021
145.5	2.1256427951066132E-021
146.5	2.3076888387261667E-021
147.5	2.5354529821799395E-021
148.5	2.8228117737814477E-021
149.5	3.1887558125308518E-021
150.5	3.6592579351310829E-021
151.5	4.2693727389908039E-021
152.5	5.0645630964146223E-021
153.5	6.0980184972793960E-021
154.5	7.4154826523298856E-021
155.5	9.0103687165993254E-021
156.5	1.0731686979673628E-020
157.5	1.2184730456016552E-020
158.5	1.2812638952297414E-020
159.5	1.2303634461234923E-020
160.5	1.0907993925151672E-020
161.5	9.1793600715804730E-021
162.5	7.5430833789401089E-021
163.5	6.1757491498737284E-021
164.5	5.0956471481768496E-021
165.5	4.2601514023144250E-021
166.5	3.6157405817623130E-021
167.5	3.1156889909057037E-021
168.5	2.7236695219142646E-021
169.5	2.4126736998475620E-021
170.5	2.1629261122055614E-021
171.5	1.9599680771207666E-021
172.5	1.7931704119037006E-021
173.5	1.6546496045966360E-021
174.5	1.5384972299587672E-021
175.5	1.4402361081379561E-021
176.5	1.3564359829430668E-021
177.5	1.2844403253884366E-021
178.5	1.2221705128939973E-021
179.5	1.1679841295524032E-021
180.5	1.1205713978818496E-021
181.5	1.0788787116491298E-021
182.5	1.0420516124816592E-021
183.5	1.0093918522264343E-021
184.5	9.8032475866980182E-022
185.5	9.5437420982072758E-022
186.5	9.3114327885835895E-022
187.5	9.1029914322447482E-022
188.5	8.9156122774726595E-022
189.5	8.7469182070856983E-022
190.5	8.5948859575018468E-022
191.5	8.4577861360030118E-022
192.5	8.3341348107688104E-022
193.5	8.2226542133407722E-022
194.5	8.1222406633208676E-022
195.5	8.0319382531842415E-022
196.5	7.9509171548286249E-022
197.5	7.8784556560304146E-022
198.5	7.8139252239964577E-022
199.5	7.7567780390508660E-022
200.5	7.7065365547370898E-022
201.5	7.6627847290664467E-022
202.5	7.6251606411350224E-022
203.5	7.5933502622352290E-022
204.5	7.5670821942093573E-022
205.5	7.5461232226395268E-022
206.5	7.5302745604590659E-022
207.5	7.5193686801791211E-022
208.5	7.5132666512903465E-022
209.5	7.5118559144101677E-022
210.5	7.5150484360934873E-022
211.5	7.5227791984555751E-022
212.5	7.5350049863015364E-022
213.5	7.5517034416623900E-022
214.5	7.5728723617809645E-022
215.5	7.5985292218957968E-022
216.5	7.6287109088245485E-022
217.5	7.6634736555027720E-022
218.5	7.7028931704213387E-022
219.5	7.7470649594391589E-022
220.5	7.7961048408288309E-022
221.5	7.8501496577341537E-022
222.5	7.9093581955689366E-022
223.5	7.9739123153536479E-022
224.5	8.0440183176601918E-022
225.5	8.1199085558108195E-022
226.5	8.2018433213590658E-022
227.5	8.2901130297863845E-022
228.5	8.3850407399122477E-022
229.5	8.4869850468952832E-022
230.5	8.5963433960846112E-022
231.5	8.7135558735865883E-022
232.5	8.8391095395116867E-022
233.5	8.9735433817852225E-022
234.5	9.1174539825444021E-022
235.5	9.2715020059932690E-022
236.5	9.4364196367540239E-022
237.5	9.6130191219918587E-022
238.5	9.8022025998406828E-022
239.5	1.0004973432097640E-021
240.5	1.0222449302267851E-021
241.5	1.0455877392701309E-021
242.5	1.0706652019154074E-021
243.5	1.0976335180662754E-021
244.5	1.1266680581044009E-021
245.5	1.1579661800640651E-021
246.5	1.1917505449643261E-021
247.5	1.2282730325897056E-021
248.5	1.2678193841665612E-021
249.5	1.3107147289997729E-021
250.5	1.3573301911526269E-021
251.5	1.4080908222588879E-021
252.5	1.4634851710226143E-021
253.5	1.5240768835817561E-021
254.5	1.5905188380730106E-021
255.5	1.6635704601927346E-021
256.5	1.7441190563919257E-021
257.5	1.8332062543969384E-021
258.5	1.9320609806100583E-021
259.5	2.0421408639843488E-021
260.5	2.1651845837604175E-021
261.5	2.3032785423965932E-021
262.5	2.4589424442725475E-021
263.5	2.6352400402169552E-021
264.5	2.8359236710503479E-021
265.5	3.0656246267326939E-021
266.5	3.3301062035854656E-021
267.5	3.6366033971884118E-021
268.5	3.9942834703219635E-021
269.5	4.4148767547321031E-021
270.5	4.9135492729373753E-021
271.5	5.5101213012745623E-021
272.5	6.2307828850911101E-021
273.5	7.1105223877072587E-021
274.5	8.1965666948463199E-021
275.5	9.5532125180170298E-021
276.5	1.1268428532988330E-020
277.5	1.3462274351670148E-020
278.5	1.6295782492467930E-020
279.5	1.9974549116865866E-020
280.5	2.4729427061466397E-020
281.5	3.0730254463849615E-020
282.5	3.7850734692277189E-020
283.5	4.5231756849189452E-020
284.5	5.0934540056143665E-020
285.5	5.2608965291823512E-020
286.5	4.9414766037960329E-020
287.5	4.2899237142593263E-020
288.5	3.5450841883128638E-020
289.5	2.8655971236601433E-020
290.5	2.3078057818796095E-020
291.5	1.8707597324588778E-020
292.5	1.5338156868604328E-020
293.5	1.2742244390124217E-020
294.5	1.0728430578788384E-020
295.5	9.1499701748819496E-021
296.5	7.8983412576146762E-021
297.5	6.8941912748352534E-021
298.5	6.0794675625419215E-021
299.5	5.4114282277738554E-021
300.5	4.8583115779061786E-021
301.5	4.3962657102105664E-021
302.5	4.0071822487032874E-021
303.5	3.6771640294828056E-021
304.5	3.3954341031922645E-021
305.5	3.1535522480014731E-021
306.5	2.9448469025349067E-021
307.5	2.7639991778042372E-021
308.5	2.6067352034470277E-021
309.5	2.4695963946509655E-021
310.5	2.3497663229925556E-021
311.5	2.2449391189887354E-021
312.5	2.1532186536472665E-021
313.5	2.0730407601187841E-021
314.5	2.0031128789982477E-021
315.5	1.9423670202582280E-021
316.5	1.8899230195031210E-021
317.5	1.8450598546195720E-021
318.5	1.8071933694024645E-021
319.5	1.7758591849941006E-021
320.5	1.7506999116052189E-021
321.5	1.7314560335206149E-021
322.5	1.7179600533579669E-021
323.5	1.7101336653804067E-021
324.5	1.7079878978938912E-021
325.5	1.7116263358275627E-021
326.5	1.7212517215406340E-021
327.5	1.7371764522101621E-021
328.5	1.7598377680446479E-021
329.5	1.7898187870723554E-021
330.5	1.8278770316642558E-021
331.5	1.8749827703892452E-021
332.5	1.9323704560605258E-021
333.5	2.0016079101906496E-021
334.5	2.0846898842938873E-021
335.5	2.1841655156312848E-021
336.5	2.3033134255809781E-021
337.5	2.4463844095248378E-021
338.5	2.6189406851255445E-021
339.5	2.8283334871101057E-021
340.5	3.0843780678561455E-021
341.5	3.4003054906809078E-021
342.5	3.7940853107178037E-021
343.5	4.2901912766350808E-021
344.5	4.9217288709140781E-021
345.5	5.7322953796864107E-021
346.5	6.7753374673549966E-021
347.5	8.1047388106737685E-021
348.5	9.7425095068361358E-021
349.5	1.1603189941369103E-020
350.5	1.3384536979572810E-020
351.5	1.4559721886364853E-020
352.5	1.4687404351060890E-020
353.5	1.3840042205282415E-020
354.5	1.2540954953950693E-020
355.5	1.1312431020010959E-020
356.5	1.0439831137403979E-020
357.5	1.0022719896100056E-020
358.5	1.0086211432572980E-020
359.5	1.0648812542479374E-020
360.5	1.1744565569667699E-020
361.5	1.3406566144569574E-020
362.5	1.5597180866264455E-020
363.5	1.8062047577287022E-020
364.5	2.0169431114002703E-020
365.5	2.1028214258248602E-020
366.5	2.0122823222300157E-020
367.5	1.7826162030392580E-020
368.5	1.5005992989331057E-020
369.5	1.2337798639719598E-020
370.5	1.0104185332791182E-020
371.5	8.3349112518160377E-021
372.5	6.9617653388846944E-021
373.5	5.8987717255494942E-021
374.5	5.0707094863328113E-021
375.5	4.4189870878942486E-021
376.5	3.8999575257629963E-021
377.5	3.4815941940141830E-021
378.5	3.1404254074940821E-021
379.5	2.8591510811723902E-021
380.5	2.6249035669129885E-021
381.5	2.4280096171515476E-021
382.5	2.2611155287746265E-021
383.5	2.1185680527385321E-021
384.5	1.9959736520933161E-021
385.5	1.8898820711487325E-021
386.5	1.7975569525611312E-021
387.5	1.7168078598601794E-021
388.5	1.6458660007121249E-021
389.5	1.5832913488667444E-021
390.5	1.5279025478519837E-021
391.5	1.4787235067085769E-021
392.5	1.4349423438466051E-021
393.5	1.3958795511251947E-021
394.5	1.3609631047665017E-021
395.5	1.3297088556298808E-021
396.5	1.3017049649086887E-021
397.5	1.2765994642850112E-021
398.5	1.2540902474890706E-021
399.5	1.2339169675866812E-021
400.5	1.2158544382467697E-021
401.5	1.1997072297253309E-021
402.5	1.1853052198456950E-021
403.5	1.1724999129302187E-021
404.5	1.1611613798170432E-021
405.5	1.1511757029484853E-021
406.5	1.1424428343626691E-021
407.5	1.1348747929633563E-021
408.5	1.1283941419494857E-021
409.5	1.1229326986996176E-021
410.5	1.1184304384365283E-021
411.5	1.1148345601796076E-021
412.5	1.1120986892351741E-021
413.5	1.1101821950892823E-021
414.5	1.1090496072938812E-021
415.5	1.1086701149610126E-021
416.5	1.1090171379453762E-021
417.5	1.1100679598159746E-021
418.5	1.1118034143812857E-021
419.5	1.1142076189096136E-021
420.5	1.1172677483325209E-021
421.5	1.1209738456789539E-021
422.5	1.1253186647964376E-021
423.5	1.1302975421023509E-021
424.5	1.1359082946960947E-021
425.5	1.1421511426711468E-021
426.5	1.1490286539102870E-021
427.5	1.1565457100409032E-021
428.5	1.1647094925813442E-021
429.5	1.1735294886333981E-021
430.5	1.1830175157783639E-021
431.5	1.1931877661224834E-021
432.5	1.2040568697183621E-021
433.5	1.2156439778691057E-021
434.5	1.2279708671073065E-021
435.5	1.2410620649382926E-021
436.5	1.2549449987526056E-021
437.5	1.2696501696536287E-021
438.5	1.2852113533203075E-021
439.5	1.3016658304406298E-021
440.5	1.3190546497186999E-021
441.5	1.3374229269883232E-021
442.5	1.3568201845721219E-021
443.5	1.3773007357230584E-021
444.5	1.3989241197934603E-021
445.5	1.4217555947173921E-021
446.5	1.4458666944924279E-021
447.5	1.4713358606388335E-021
448.5	1.4982491581373600E-021
449.5	1.5267010881492158E-021
450.5	1.5567955119622945E-021
451.5	1.5886467031586750E-021
452.5	1.6223805480492162E-021
453.5	1.6581359180824813E-021
454.5	1.6960662423451078E-021
455.5	1.7363413136013360E-021
456.5	1.7791493677868189E-021
457.5	1.8246994847483971E-021
458.5	1.8732243676518564E-021
459.5	1.9249835703019784E-021
460.5	1.9802672561931103E-021
461.5	2.0394005911525092E-021
462.5	2.1027488938795854E-021
463.5	2.1707236967237084E-021
464.5	2.2437899042486798E-021
465.5	2.3224742815576628E-021
466.5	2.4073755607082859E-021
467.5	2.4991765254290508E-021
468.5	2.5986585265551902E-021
469.5	2.7067189995862240E-021
470.5	2.8243927102562626E-021
471.5	2.9528776558937377E-021
472.5	3.0935668159490719E-021
473.5	3.2480872969517929E-021
474.5	3.4183488867636516E-021
475.5	3.6066046644797816E-021
476.5	3.8155271682209546E-021
477.5	4.0483047926229264E-021
478.5	4.3087646995757407E-021
479.5	4.6015307662506367E-021
480.5	4.9322282366881979E-021
481.5	5.3077511898175879E-021
482.5	5.7366152855083846E-021
483.5	6.2294273934343570E-021
484.5	6.7995169829868887E-021
485.5	7.4637935535470075E-021
486.5	8.2439228743775624E-021
487.5	9.1679566782508544E-021
488.5	1.0272611647873570E-020
489.5	1.1606481352887792E-020
490.5	1.3234585457296362E-020
491.5	1.5244809802303171E-020
492.5	1.7756924602871537E-020
493.5	2.0934815105619095E-020
494.5	2.5001782177088195E-020
495.5	3.0255739343320019E-020
496.5	3.7071873792734943E-020
497.5	4.5856025553892122E-020
498.5	5.6860146003152743E-020
499.5	6.9707767423951569E-020
500.5	8.2583412365474226E-020
501.5	9.1782707583816358E-020
502.5	9.3337795559867536E-020
503.5	8.6481787693645703E-020
504.5	7.4459063601006227E-020
505.5	6.1393011498646399E-020
506.5	4.9758983896144799E-020
507.5	4.0325401621987572E-020
508.5	3.2982993933435689E-020
509.5	2.7347652496616617E-020
510.5	2.3025195272484816E-020
511.5	1.9691593715408264E-020
512.5	1.7101134288421751E-020
513.5	1.5073397766860105E-020
514.5	1.3477474326109033E-020
515.5	1.2218742576824030E-020
516.5	1.1229025646424547E-020
517.5	1.0459652993763926E-020
518.5	9.8767595280394141E-021
519.5	9.4582684803830640E-021
520.5	9.1921723424897758E-021
521.5	9.0758622915015115E-021
522.5	9.1163091751745179E-021
523.5	9.3307588712361277E-021
524.5	9.7469739014703851E-021
525.5	1.0400215650844547E-020
526.5	1.1319853291159474E-020
527.5	1.2491593289302128E-020
528.5	1.3782648516834658E-020
529.5	1.4867531763074456E-020
530.5	1.5309437544741937E-020
531.5	1.4891182348912661E-020
532.5	1.3837604487586842E-020
533.5	1.2585319655767722E-020
534.5	1.1455002488332501E-020
535.5	1.0575150228474505E-020
536.5	9.9573967414756648E-021
537.5	9.5705386241758761E-021
538.5	9.3774936273457349E-021
539.5	9.3481844372055899E-021
540.5	9.4621973566479745E-021
541.5	9.7081773277969695E-021
542.5	1.0082663099371192E-020
543.5	1.0589244726787824E-020
544.5	1.1238279635587958E-020
545.5	1.2047224797489286E-020
546.5	1.3041635764990104E-020
547.5	1.4256942707587725E-020
548.5	1.5741209316917824E-020
549.5	1.7559211742069453E-020
550.5	1.9798350824021301E-020
551.5	2.2577137211157882E-020
552.5	2.6057238851242563E-020
553.5	3.0460215668890426E-020
554.5	3.6089612034167362E-020
555.5	4.3356613940601768E-020
556.5	5.2799119897002751E-020
557.5	6.5060305110628909E-020
558.5	8.0735180275600244E-020
559.5	9.9890273365362874E-020
560.5	1.2102010272281556E-019
561.5	1.3975054256699322E-019
562.5	1.4932583897164009E-019
563.5	1.4513427999861558E-019
564.5	1.2928139196113522E-019
565.5	1.0838286966809394E-019
566.5	8.8060615585385784E-020
567.5	7.0869997422132818E-020
568.5	5.7227462204516817E-020
569.5	4.6668204896212985E-020
570.5	3.8536896389666835E-020
571.5	3.2244841478418769E-020
572.5	2.7329469427128659E-020
573.5	2.3445480731283742E-020
574.5	2.0339783178215865E-020
575.5	1.7827406363047734E-020
576.5	1.5772529249399093E-020
577.5	1.4074571878798076E-020
578.5	1.2658285183010041E-020
579.5	1.1466754172224825E-020
580.5	1.0456456169766233E-020
581.5	9.5937516527110205E-021
582.5	8.8523723057517582E-021
583.5	8.2116059984135078E-021
584.5	7.6549722329154381E-021
585.5	7.1692457423267475E-021
586.5	6.7437295443497048E-021
587.5	6.3697084768917967E-021
588.5	6.0400345910839916E-021
589.5	5.7488098084531698E-021
590.5	5.4911410024293171E-021
591.5	5.2629495037789378E-021
592.5	5.0608218688828086E-021
593.5	4.8818922051043390E-021
594.5	4.7237488370158579E-021
595.5	4.5843599070482330E-021
596.5	4.4620138315372785E-021
597.5	4.3552715154390186E-021
598.5	4.2629279625167405E-021
599.5	4.1839814707818101E-021
600.5	4.1176090241505208E-021
601.5	4.0631468158510343E-021
602.5	4.0200750927658902E-021
603.5	3.9880067116304643E-021
604.5	3.9666789621315745E-021
605.5	3.9559483494867834E-021
606.5	3.9557881488139355E-021
607.5	3.9662886528437983E-021
608.5	3.9876601397766809E-021
609.5	4.0202386955327486E-021
610.5	4.0644951407087896E-021
611.5	4.1210474443947981E-021
612.5	4.1906771631587747E-021
613.5	4.2743506346640279E-021
614.5	4.3732458954038715E-021
615.5	4.4887865993769129E-021
616.5	4.6226846141995222E-021
617.5	4.7769934975722017E-021
618.5	4.9541757580713908E-021
619.5	5.1571877472666745E-021
620.5	5.3895873107568611E-021
621.5	5.6556710808163147E-021
622.5	5.9606507208396485E-021
623.5	6.3108808200864183E-021
624.5	6.7141559100972858E-021
625.5	7.1801008587204085E-021
626.5	7.7206886278842667E-021
627.5	8.3509334538065787E-021
628.5	9.0898280142160154E-021
629.5	9.9616232026608466E-021
630.5	1.0997593313340570E-020
631.5	1.2238494256831771E-020
632.5	1.3738016450466216E-020
633.5	1.5567666518603036E-020
634.5	1.7823686349549604E-020
635.5	2.0636810058998744E-020
636.5	2.4185750617142153E-020
637.5	2.8714897594108434E-020
638.5	3.4554605295808238E-020
639.5	4.2135417272520724E-020
640.5	5.1967741598020513E-020
641.5	6.4511000832428447E-020
642.5	7.9773415334021980E-020
643.5	9.6461931495267283E-020
644.5	1.1098070785838155E-019
645.5	1.1797170580602228E-019
646.5	1.1403940089691147E-019
647.5	1.0115447143113013E-019
648.5	8.4598422091821161E-020
649.5	6.8677409977861078E-020
650.5	5.5279911792229889E-020
651.5	4.4670982675676009E-020
652.5	3.6464765085042022E-020
653.5	3.0144028592652042E-020
654.5	2.5249682414132826E-020
655.5	2.1422595404685088E-020
656.5	1.8395141389601676E-020
657.5	1.5971254214138411E-020
658.5	1.4007622724414054E-020
659.5	1.2398969736739691E-020
660.5	1.1067287004609742E-020
661.5	9.9541717962598527E-021
662.5	9.0154173056253332E-021
663.5	8.2171911147386677E-021
664.5	7.5333203630989379E-021
665.5	6.9433473508514214E-021
666.5	6.4311237440956567E-021
667.5	5.9837839899989858E-021
668.5	5.5909880318304842E-021
669.5	5.2443570722567048E-021
670.5	4.9370490680624988E-021
671.5	4.6634363479295986E-021
672.5	4.4188585803320594E-021
673.5	4.1994318538844431E-021
674.5	4.0018999185602845E-021
675.5	3.8235173777191433E-021
676.5	3.6619572929661925E-021
677.5	3.5152375891385031E-021
678.5	3.3816620459360392E-021
679.5	3.2597726882036006E-021
680.5	3.1483111445795171E-021
681.5	3.0461871084862484E-021
682.5	2.9524524588195588E-021
683.5	2.8662799176834249E-021
684.5	2.7869453660594200E-021
685.5	2.7138131249051424E-021
686.5	2.6463236530843067E-021
687.5	2.5839832252064177E-021
688.5	2.5263552396415117E-021
689.5	2.4730528754472836E-021
690.5	2.4237328710316040E-021
691.5	2.3780902403417897E-021
692.5	2.3358537767073656E-021
693.5	2.2967822220649879E-021
694.5	2.2606610016255197E-021
695.5	2.2272994422380690E-021
696.5	2.1965284076503813E-021
697.5	2.1681982962586127E-021
698.5	2.1421773573398806E-021
699.5	2.1183502906201342E-021
700.5	2.0966171017211080E-021
701.5	2.0768921928704694E-021
702.5	2.0591036745281191E-021
703.5	2.0431928895360291E-021
704.5	2.0291141472901446E-021
705.5	2.0168346715198185E-021
706.5	2.0063347718280956E-021
707.5	1.9976082565247488E-021
708.5	1.9906631128732843E-021
709.5	1.9855224911745170E-021
710.5	1.9822260417690246E-021
711.5	1.9808316699081663E-021
712.5	1.9814177936524277E-021
713.5	1.9840862160406110E-021
714.5	1.9889657568306664E-021
715.5	1.9962168340379200E-021
716.5	2.0060372453225784E-021
717.5	2.0186694796753136E-021
718.5	2.0344099988560426E-021
719.5	2.0536210771528407E-021
720.5	2.0767459938266840E-021
721.5	2.1043286592108369E-021
722.5	2.1370391582043177E-021
723.5	2.1757072660804750E-021
724.5	2.2213668088105423E-021
725.5	2.2753149195602739E-021
726.5	2.3391919584635540E-021
727.5	2.4150903737458420E-021
728.5	2.5057044720308887E-021
729.5	2.6145384852059396E-021
730.5	2.7461982163065087E-021
731.5	2.9068027871290913E-021
732.5	3.1045681704338530E-021
733.5	3.3506320574277287E-021
734.5	3.6602025852116061E-021
735.5	4.0540942821362456E-021
736.5	4.5605801211685158E-021
737.5	5.2170071814685240E-021
738.5	6.0692113536194764E-021
739.5	7.1632122413738518E-021
740.5	8.5167005755868289E-021
741.5	1.0052083975080079E-020
742.5	1.1498626156480446E-020
743.5	1.2382025704156095E-020
744.5	1.2295882246271275E-020
745.5	1.1285960985502345E-020
746.5	9.8017208582880815E-021
747.5	8.2923912703287885E-021
748.5	6.9894653142536602E-021
749.5	5.9473233694886124E-021
750.5	5.1398853147002794E-021
751.5	4.5199177984387944E-021
752.5	4.0427885010517952E-021
753.5	3.6727841337635011E-021
754.5	3.3830598170637056E-021
755.5	3.1539003807706522E-021
756.5	2.9709042276182707E-021
757.5	2.8235155408340003E-021
758.5	2.7039373914492827E-021
759.5	2.6063543250875992E-021
760.5	2.5263830292946680E-021
761.5	2.4606846222021682E-021
762.5	2.4066897697678095E-021
763.5	2.3624023257032865E-021
764.5	2.3262577914562034E-021
765.5	2.2970203002757133E-021
766.5	2.2737069025462448E-021
767.5	2.2555313818840715E-021
768.5	2.2418621820316241E-021
769.5	2.2321906321545275E-021
770.5	2.2261067650488195E-021
771.5	2.2232807911237982E-021
772.5	2.2234488291349715E-021
773.5	2.2264018750379079E-021
774.5	2.2319772618607921E-021
775.5	2.2400520592717731E-021
776.5	2.2505380041861517E-021
777.5	2.2633776589320897E-021
778.5	2.2785415720453883E-021
779.5	2.2960262763492267E-021
780.5	2.3158530050514906E-021
781.5	2.3380670431133769E-021
782.5	2.3627376610302894E-021
783.5	2.3899586036422187E-021
784.5	2.4198491294143688E-021
785.5	2.4525556172690812E-021
786.5	2.4882537798229849E-021
787.5	2.5271515450653292E-021
788.5	2.5694926944475826E-021
789.5	2.6155613755594982E-021
790.5	2.6656876438614347E-021
791.5	2.7202542325983424E-021
792.5	2.7797048059599419E-021
793.5	2.8445540216144130E-021
794.5	2.9153998200547393E-021
795.5	2.9929384766807620E-021
796.5	3.0779831076452710E-021
797.5	3.1714865252340419E-021
798.5	3.2745696110114584E-021
799.5	3.3885567404857141E-021
800.5	3.5150202874407395E-021
801.5	3.6558369103795618E-021
802.5	3.8132592510729127E-021
803.5	3.9900079623098567E-021
804.5	4.1893907839373144E-021
805.5	4.4154579319023355E-021
806.5	4.6732066935100399E-021
807.5	4.9688533394342121E-021
808.5	5.3101980263806130E-021
809.5	5.7071194066162076E-021
810.5	6.1722518653747415E-021
811.5	6.7219221301096992E-021
812.5	7.3774568708440368E-021
813.5	8.1670231942437609E-021
814.5	9.1282337830728553E-021
815.5	1.0311837250986386E-020
816.5	1.1786901977000755E-020
817.5	1.3647905091578793E-020
818.5	1.6023789214438856E-020
819.5	1.9087572290137195E-020
820.5	2.3060436991251359E-020
821.5	2.8191644033094349E-020
822.5	3.4667397680928706E-020
823.5	4.2360886637100522E-020
824.5	5.0364112868226078E-020
825.5	5.6604736576087725E-020
826.5	5.8538744659306092E-020
827.5	5.5214134069237178E-020
828.5	4.8264116630062406E-020
829.5	4.0270076210013246E-020
830.5	3.2966070541536905E-020
831.5	2.6976796581858808E-020
832.5	2.2299733225009705E-020
833.5	1.8714892751457501E-020
834.5	1.5977869776639085E-020
835.5	1.3883051742458891E-020
836.5	1.2273555942174603E-020
837.5	1.1034538057223211E-020
838.5	1.0083627052974898E-020
839.5	9.3626854442452091E-021
840.5	8.8317125315249658E-021
841.5	8.4647094866924490E-021
842.5	8.2471480138623040E-021
843.5	8.1747532916456265E-021
844.5	8.2534241861003961E-021
845.5	8.5001772072563007E-021
846.5	8.9448958524729290E-021
847.5	9.6320932136404975E-021
848.5	1.0620087850919418E-020
849.5	1.1970319241721609E-020
850.5	1.3710060713303598E-020
851.5	1.5742648358462668E-020
852.5	1.7709077832839360E-020
853.5	1.8951398323247556E-020
854.5	1.8860853510836853E-020
855.5	1.7438712846851217E-020
856.5	1.5293298690390943E-020
857.5	1.3077866709201084E-020
858.5	1.1145597761728998E-020
859.5	9.5878818439530107E-021
860.5	8.3724814903372197E-021
861.5	7.4326367440852654E-021
862.5	6.7038022323719688E-021
863.5	6.1338663760889763E-021
864.5	5.6834758357593594E-021
865.5	5.3236406042169854E-021
866.5	5.0331293681189508E-021
867.5	4.7963393612771322E-021
868.5	4.6017112033788574E-021
869.5	4.4405924188544724E-021
870.5	4.3064333706280051E-021
871.5	4.1942193032879162E-021
872.5	4.1000673884945013E-021
873.5	4.0209386507412691E-021
874.5	3.9544301036001413E-021
875.5	3.8986232489004256E-021
876.5	3.8519725124842549E-021
877.5	3.8132222422578395E-021
878.5	3.7813443338588906E-021
879.5	3.7554909009465954E-021
880.5	3.7349580256001764E-021
881.5	3.7191577470295591E-021
882.5	3.7075962323603558E-021
883.5	3.6998566278488378E-021
884.5	3.6955854839721686E-021
885.5	3.6944819318351044E-021
886.5	3.6962889942791952E-021
887.5	3.7007865657119717E-021
888.5	3.7077857057672692E-021
889.5	3.7171239745029267E-021
890.5	3.7286615987261894E-021
891.5	3.7422783057510283E-021
892.5	3.7578706964074200E-021
893.5	3.7753500563120368E-021
894.5	3.7946405253631793E-021
895.5	3.8156775616739588E-021
896.5	3.8384066488398077E-021
897.5	3.8627822053920817E-021
898.5	3.8887666631502253E-021
899.5	3.9163296874259609E-021
900.5	3.9454475170153971E-021
901.5	3.9761024059135492E-021
902.5	4.0082821519118815E-021
903.5	4.0419796998560469E-021
904.5	4.0771928094741652E-021
905.5	4.1139237794347191E-021
906.5	4.1521792207342719E-021
907.5	4.1919698737102406E-021
908.5	4.2333104639706324E-021
909.5	4.2762195933699255E-021
910.5	4.3207196628686462E-021
911.5	4.3668368247186228E-021
912.5	4.4146009619367260E-021
913.5	4.4640456934832588E-021
914.5	4.5152084039608798E-021
915.5	4.5681302970072896E-021
916.5	4.6228564718791478E-021
917.5	4.6794360230244108E-021
918.5	4.7379221627218299E-021
919.5	4.7983723671365696E-021
920.5	4.8608485464050611E-021
921.5	4.9254172396254555E-021
922.5	4.9921498358975424E-021
923.5	5.0611228228323542E-021
924.5	5.1324180642418065E-021
925.5	5.2061231090277070E-021
926.5	5.2823315336223528E-021
927.5	5.3611433206957280E-021
928.5	5.4426652772427973E-021
929.5	5.5270114956061860E-021
930.5	5.6143038614815999E-021
931.5	5.7046726135055122E-021
932.5	5.7982569596464338E-021
933.5	5.8952057563247834E-021
934.5	5.9956782569855655E-021
935.5	6.0998449377587958E-021
936.5	6.2078884088838814E-021
937.5	6.3200044217680130E-021
938.5	6.4364029829213341E-021
939.5	6.5573095875942634E-021
940.5	6.6829665877718175E-021
941.5	6.8136347113000806E-021
942.5	6.9495947513838096E-021
943.5	7.0911494485646055E-021
944.5	7.2386255906422855E-021
945.5	7.3923763599295999E-021
946.5	7.5527839618432547E-021
947.5	7.7202625742673855E-021
948.5	7.8952616635432718E-021
949.5	8.0782697205419631E-021
950.5	8.2698184793113842E-021
951.5	8.4704876915593715E-021
952.5	8.6809105431142138E-021
953.5	8.9017798139591799E-021
954.5	9.1338549020470746E-021
955.5	9.3779698535880179E-021
956.5	9.6350425697785113E-021
957.5	9.9060853931477364E-021
958.5	1.0192217317290588E-020
959.5	1.0494678113582837E-020
960.5	1.0814844729895216E-020
961.5	1.1154250392374407E-020
962.5	1.1514606935961250E-020
963.5	1.1897831007560398E-020
964.5	1.2306074934307965E-020
965.5	1.2741763236934333E-020
966.5	1.3207636006319601E-020
967.5	1.3706800665318264E-020
968.5	1.4242794028294739E-020
969.5	1.4819657075179826E-020
970.5	1.5442025512678987E-020
971.5	1.6115240053682815E-020
972.5	1.6845481477316010E-020
973.5	1.7639937033967081E-020
974.5	1.8507006768375227E-020
975.5	1.9456561041410778E-020
976.5	2.0500264210238023E-020
977.5	2.1651984467575549E-020
978.5	2.2928316807658497E-020
979.5	2.4349255800337924E-020
980.5	2.5939068520673522E-020
981.5	2.7727437381378925E-020
982.5	2.9750970401262299E-020
983.5	3.2055216578206829E-020
984.5	3.4697382454611719E-020
985.5	3.7750031519066838E-020
986.5	4.1306173819237763E-020
987.5	4.5486337703697879E-020
988.5	5.0448483857396416E-020
989.5	5.6402001726931071E-020
990.5	6.3627534741513976E-020
991.5	7.2504958169281010E-020
992.5	8.3552184141519087E-020
993.5	9.7476558184314027E-020
994.5	1.1523532986960093E-019
995.5	1.3808346668734657E-019
996.5	1.6753475607671001E-019
997.5	2.0503370786738828E-019
998.5	2.5089779075158417E-019
999.5	3.0195762702376439E-019
1000.5	3.4844818586153304E-019
1001.5	3.7462858015791689E-019
1002.5	3.6884810130696905E-019
1003.5	3.3495944579191690E-019
1004.5	2.8829036429663780E-019
1005.5	2.4256277756016579E-019
1006.5	2.0431069874587181E-019
1007.5	1.7481302196591098E-019
1008.5	1.5312098752427339E-019
1009.5	1.3778177681572933E-019
1010.5	1.2749956895764673E-019
1011.5	1.2130203431837888E-019
1012.5	1.1853451932373073E-019
1013.5	1.1881458251775212E-019
1014.5	1.2199242016678372E-019
1015.5	1.2813033045834924E-019
1016.5	1.3750459909152901E-019
1017.5	1.5063175947645261E-019
1018.5	1.6832242522427341E-019
1019.5	1.9176701037011633E-019
1020.5	2.2265505814793942E-019
1021.5	2.6331460964476529E-019
1022.5	3.1680609320344456E-019
1023.5	3.8675874486383117E-019
1024.5	4.7638877619276523E-019
1025.5	5.8554008738043931E-019
1026.5	7.0448284361480110E-019
1027.5	8.0683969724898014E-019
1028.5	8.5412038667017511E-019
1029.5	8.2300730183224666E-019
1030.5	7.2885058866594845E-019
1031.5	6.0970040230295686E-019
1032.5	4.9587625058816960E-019
1033.5	4.0040107855498007E-019
1034.5	3.2492382178494339E-019
1035.5	2.6660397584303684E-019
1036.5	2.2173393359774280E-019
1037.5	1.8704492948662785E-019
1038.5	1.5998698401046322E-019
1039.5	1.3866274048084581E-019
1040.5	1.2168400025132934E-019
1041.5	1.0803787061755697E-019
1042.5	9.6982407126382710E-020
1043.5	8.7970502666793704E-020
1044.5	8.0595867163344131E-020
1045.5	7.4555076479554400E-020
1046.5	6.9620993993222456E-020
1047.5	6.5624194753558088E-020
1048.5	6.2440068308977684E-020
1049.5	5.9980039994218432E-020
1050.5	5.8185897730332330E-020
1051.5	5.7026611910772796E-020
1052.5	5.6497348015051108E-020
1053.5	5.6620642428484145E-020
1054.5	5.7449981503064619E-020
1055.5	5.9076327154001265E-020
1056.5	6.1638494705543525E-020
1057.5	6.5338701622153355E-020
1058.5	7.0464944973406753E-020
1059.5	7.7421651863325292E-020
1060.5	8.6767784678549046E-020
1061.5	9.9253046118556674E-020
1062.5	1.1581716711879237E-019
1063.5	1.3745097983711163E-019
1064.5	1.6468096627052895E-019
1065.5	1.9629193260827081E-019
1066.5	2.2727032730502204E-019
1067.5	2.4801046058681843E-019
1068.5	2.4906665627223206E-019
1069.5	2.2969422106724872E-019
1070.5	1.9863434354461879E-019
1071.5	1.6589084203745398E-019
1072.5	1.3710396481087523E-019
1073.5	1.1385543701791226E-019
1074.5	9.5744744081955282E-020
1075.5	8.1790014472627769E-020
1076.5	7.1020188113246248E-020
1077.5	6.2645777413794405E-020
1078.5	5.6069500688697655E-020
1079.5	5.0851627452952077E-020
1080.5	4.6670752580889440E-020
1081.5	4.3291372902865822E-020
1082.5	4.0539667472694825E-020
1083.5	3.8286113771999662E-020
1084.5	3.6433191063184704E-020
1085.5	3.4906703061245248E-020
1086.5	3.3649630851299263E-020
1087.5	3.2617746929005506E-020
1088.5	3.1776458079861342E-020
1089.5	3.1098511057641741E-020
1090.5	3.0562309114572922E-020
1091.5	3.0150665114986791E-020
1092.5	2.9849869837570325E-020
1093.5	2.9648990206858817E-020
1094.5	2.9539337054047744E-020
1095.5	2.9514059248115341E-020
1096.5	2.9567833103940796E-020
1097.5	2.9696624500403352E-020
1098.5	2.9897507229270389E-020
1099.5	3.0168525491195215E-020
1100.5	3.0508591668397771E-020
1101.5	3.0917412886668400E-020
1102.5	3.1395441678066779E-020
1103.5	3.1943847444183231E-020
1104.5	3.2564506523663154E-020
1105.5	3.3260009579758171E-020
1106.5	3.4033685815224904E-020
1107.5	3.4889644250502669E-020
1108.5	3.5832833016634682E-020
1109.5	3.6869118363902105E-020
1110.5	3.8005385919266295E-020
1111.5	3.9249667695193321E-020
1112.5	4.0611299525185612E-020
1113.5	4.2101115060854780E-020
1114.5	4.3731684321115932E-020
1115.5	4.5517607183201648E-020
1116.5	4.7475875348935437E-020
1117.5	4.9626320487183776E-020
1118.5	5.1992171836209531E-020
1119.5	5.4600754102843410E-020
1120.5	5.7484366813386479E-020
1121.5	6.0681400501347122E-020
1122.5	6.4237764931227461E-020
1123.5	6.8208732411214529E-020
1124.5	7.2661338774137704E-020
1125.5	7.7677541212730754E-020
1126.5	8.3358413917114734E-020
1127.5	8.9829781431361354E-020
1128.5	9.7249863674342404E-020
1129.5	1.0581976157222361E-019
1130.5	1.1579798415257915E-019
1131.5	1.2752075144774388E-019
1132.5	1.4143054250390792E-019
1133.5	1.5811627622316475E-019
1134.5	1.7836936994258026E-019
1135.5	2.0325974958636674E-019
1136.5	2.3423161870404911E-019
1137.5	2.7320165562731582E-019
1138.5	3.2258937533067086E-019
1139.5	3.8506917695588282E-019
1140.5	4.6252997456220004E-019
1141.5	5.5333754741512341E-019
1142.5	6.4752844880021176E-019
1143.5	7.2380332969306692E-019
1144.5	7.5857275890213822E-019
1145.5	7.4688441333985330E-019
1146.5	7.0876783213844991E-019
1147.5	6.7108644170427369E-019
1148.5	6.5175859607800337E-019
1149.5	6.5908951084030917E-019
1150.5	6.9705717293895845E-019
1151.5	7.6942770110869426E-019
1152.5	8.8167598714546558E-019
1153.5	1.0410845353694383E-018
1154.5	1.2542892992275696E-018
1155.5	1.5196479049829665E-018
1156.5	1.8113877009608548E-018
1157.5	2.0617877561667810E-018
1158.5	2.1732395319628359E-018
1159.5	2.0876438361704146E-018
1160.5	1.8447452178255031E-018
1161.5	1.5405914222643649E-018
1162.5	1.2510328111202093E-018
1163.5	1.0083344905867348E-018
1164.5	8.1633598009918099E-019
1165.5	6.6773381951034145E-019
1166.5	5.5311962186495171E-019
1167.5	4.6422170887610966E-019
1168.5	3.9458995556436512E-019
1169.5	3.3942149024294944E-019
1170.5	2.9519652820430240E-019
1171.5	2.5934004506442128E-019
1172.5	2.2995817518498713E-019
1173.5	2.0564577060658111E-019
1174.5	1.8534945751076267E-019
1175.5	1.6827094247229304E-019
1176.5	1.5379866328985852E-019
1177.5	1.4145919645860057E-019
1178.5	1.3088242648992214E-019
1179.5	1.2177634468703075E-019
1180.5	1.1390863558510860E-019
1181.5	1.0709309075871630E-019
1182.5	1.0117948951070039E-019
1183.5	9.6045994966050969E-020
1184.5	9.1593394540778274E-020
1185.5	8.7740707515775123E-020
1186.5	8.4421817519723622E-020
1187.5	8.1582882843183341E-020
1188.5	7.9180345251942301E-020
1189.5	7.7179406859070098E-020
1190.5	7.5552880476667542E-020
1191.5	7.4280345739929513E-020
1192.5	7.3347564037208768E-020
1193.5	7.2746121977959128E-020
1194.5	7.2473287386310727E-020
1195.5	7.2532074943799316E-020
1196.5	7.2931531831616028E-020
1197.5	7.3687268293556202E-020
1198.5	7.4822275412896239E-020
1199.5	7.6368094430670235E-020
1200.5	7.8366431163692510E-020
1201.5	8.0871349103580860E-020
1202.5	8.3952230823095117E-020
1203.5	8.7697777107615443E-020
1204.5	9.2221428270237550E-020
1205.5	9.7668759563265503E-020
1206.5	1.0422764793238454E-019
1207.5	1.1214236766417043E-019
1208.5	1.2173329951571596E-019
1209.5	1.3342469704977699E-019
1210.5	1.4778400657299587E-019
1211.5	1.6557757031626444E-019
1212.5	1.8784884161075286E-019
1213.5	2.1602521878586894E-019
1214.5	2.5205412767903283E-019
1215.5	2.9854612455960391E-019
1216.5	3.5883106956985331E-019
1217.5	4.3664054406165495E-019
1218.5	5.3470022871100180E-019
1219.5	6.5090739363334198E-019
1220.5	7.7126661109205061E-019
1221.5	8.6437963536031348E-019
1222.5	8.9246990520733829E-019
1223.5	8.4242712337495548E-019
1224.5	7.3954826661201449E-019
1225.5	6.2234317314244953E-019
1226.5	5.1624888491542365E-019
1227.5	4.3027699206093649E-019
1228.5	3.6429964920527956E-019
1229.5	3.1507997005207368E-019
1230.5	2.7908495059101211E-019
1231.5	2.5340145404018243E-019
1232.5	2.3588176857120693E-019
1233.5	2.2505368365199860E-019
1234.5	2.1999593341571214E-019
1235.5	2.2024167757755111E-019
1236.5	2.2572473672419004E-019
1237.5	2.3677020219907879E-019
1238.5	2.5412983402798454E-019
1239.5	2.7906385850602221E-019
1240.5	3.1346774562577789E-019
1241.5	3.6002319073244240E-019
1242.5	4.2228634990424446E-019
1243.5	5.0444120917920077E-019
1244.5	6.1001293063373424E-019
1245.5	7.3813060196403323E-019
1246.5	8.7598969427165089E-019
1247.5	9.9107018907797476E-019
1248.5	1.0386473618498805E-018
1249.5	9.9518236276263386E-019
1250.5	8.8237643399571025E-019
1251.5	7.4484270229356463E-019
1252.5	6.1598978370099590E-019
1253.5	5.0935686910559224E-019
1254.5	4.2613224424824955E-019
1255.5	3.6284577793950106E-019
1256.5	3.1525500328122749E-019
1257.5	2.7970187834782114E-019
1258.5	2.5338049511982287E-019
1259.5	2.3424741447416512E-019
1260.5	2.2085866424472921E-019
1261.5	2.1222368358452489E-019
1262.5	2.0769618938381690E-019
1263.5	2.0690036920307848E-019
1264.5	2.0968637230450294E-019
1265.5	2.1611002519961849E-019
1266.5	2.2643408631564966E-019
1267.5	2.4115106074962909E-019
1268.5	2.6103047287073541E-019
1269.5	2.8719663621593514E-019
1270.5	3.2124625232788431E-019
1271.5	3.6541751552835649E-019
1272.5	4.2281966825060917E-019
1273.5	4.9771141299636015E-019
1274.5	5.9574273420761632E-019
1275.5	7.2385808275332939E-019
1276.5	8.8901442287068413E-019
1277.5	1.0938038935078185E-018
1278.5	1.3262118064393670E-018
1279.5	1.5447457515154516E-018
1280.5	1.6771367641927285E-018
1281.5	1.6620390143836359E-018
1282.5	1.5071819282996081E-018
1283.5	1.2811942996204122E-018
1284.5	1.0521341178348743E-018
1285.5	8.5489154983942405E-019
1286.5	6.9758671910933600E-019
1287.5	5.7623948645499049E-019
1288.5	4.8372308421027533E-019
1289.5	4.1334083048123814E-019
1290.5	3.5977605399818780E-019
1291.5	3.1908626167269992E-019
1292.5	2.8844711718458197E-019
1293.5	2.6588936355132476E-019
1294.5	2.5009396539321579E-019
1295.5	2.4025233609761824E-019
1296.5	2.3598388183322531E-019
1297.5	2.3730281261044429E-019
1298.5	2.4462951323735382E-019
1299.5	2.5884409570560763E-019
1300.5	2.8137607176955589E-019
1301.5	3.1430255745232273E-019
1302.5	3.6035761932518069E-019
1303.5	4.2256927068770098E-019
1304.5	5.0283980465116232E-019
1305.5	5.9828334106475756E-019
1306.5	6.9490321816862740E-019
1307.5	7.6387313719279522E-019
1308.5	7.7380852704091015E-019
1309.5	7.1789947728041901E-019
1310.5	6.2104286699770212E-019
1311.5	5.1564167196872502E-019
1312.5	4.2139264352951694E-019
1313.5	3.4450847731821921E-019
1314.5	2.8419373965764432E-019
1315.5	2.3743129969810206E-019
1316.5	2.0110098050444252E-019
1317.5	1.7262720602877444E-019
1318.5	1.5004883009503905E-019
1319.5	1.3191772093226613E-019
1320.5	1.1717382822503440E-019
1321.5	1.0503966030711766E-019
1322.5	9.4940800843155160E-020
1323.5	8.6448658150916375E-020
1324.5	7.9239911603876751E-020
1325.5	7.3067882840329509E-020
1326.5	6.7742255499327388E-020
1327.5	6.3114607067783636E-020
1328.5	5.9067994370443359E-020
1329.5	5.5509382787781959E-020
1330.5	5.2364086465244444E-020
1331.5	4.9571643711922831E-020
1332.5	4.7082726630347815E-020
1333.5	4.4856803426329581E-020
1334.5	4.2860353903798624E-020
1335.5	4.1065495474973418E-020
1336.5	3.9448916706772273E-020
1337.5	3.7991043396821575E-020
1338.5	3.6675382067638681E-020
1339.5	3.5488000048761755E-020
1340.5	3.4417111662707163E-020
1341.5	3.3452747595460975E-020
1342.5	3.2586490115497210E-020
1343.5	3.1811260966382120E-020
1344.5	3.1121151891710383E-020
1345.5	3.0511290138956639E-020
1346.5	2.9977733133815294E-020
1347.5	2.9517387967076247E-020
1348.5	2.9127952502301644E-020
1349.5	2.8807875878403449E-020
1350.5	2.8556337012629462E-020
1351.5	2.8373240460782923E-020
1352.5	2.8259229710436270E-020
1353.5	2.8215718714756232E-020
1354.5	2.8244943266243850E-020
1355.5	2.8350034713933012E-020
1356.5	2.8535119607879348E-020
1357.5	2.8805450191658596E-020
1358.5	2.9167572363145612E-020
1359.5	2.9629539929426178E-020
1360.5	3.0201186890798827E-020
1361.5	3.0894473377508259E-020
1362.5	3.1723926121615730E-020
1363.5	3.2707201533477753E-020
1364.5	3.3865809373306945E-020
1365.5	3.5226048836365655E-020
1366.5	3.6820228327983906E-020
1367.5	3.8688267839865841E-020
1368.5	4.0879822444862795E-020
1369.5	4.3457122672867671E-020
1370.5	4.6498810897042572E-020
1371.5	5.0105174973508545E-020
1372.5	5.4405359753957407E-020
1373.5	5.9567399946256963E-020
1374.5	6.5812298414733802E-020
1375.5	7.3433908592689969E-020
1376.5	8.2827078492086270E-020
1377.5	9.4527267995162656E-020
1378.5	1.0926515304256769E-019
1379.5	1.2803788178967635E-019
1380.5	1.5218963608567971E-019
1381.5	1.8346442513038276E-019
1382.5	2.2391107128705071E-019
1383.5	2.7532471052487900E-019
1384.5	3.3758149098265528E-019
1385.5	4.0520485224213094E-019
1386.5	4.6362568821233356E-019
1387.5	4.9215378008109269E-019
1388.5	4.7921459010521424E-019
1389.5	4.3443257942755041E-019
1390.5	3.7908749928323956E-019
1391.5	3.2973917819225820E-019
1392.5	2.9325538795517625E-019
1393.5	2.6942857688804316E-019
1394.5	2.5359808260569825E-019
1395.5	2.3856686193705623E-019
1396.5	2.1839741362649763E-019
1397.5	1.9256525193812687E-019
1398.5	1.6503034079844749E-019
1399.5	1.3978075556420093E-019
1400.5	1.1862666692744637E-019
1401.5	1.0167950285674806E-019
1402.5	8.8341577238236459E-020
1403.5	7.7888132048600701E-020
1404.5	6.9686842012823839E-020
1405.5	6.3245548449078277E-020
1406.5	5.8200526363259675E-020
1407.5	5.4291681889661083E-020
1408.5	5.1340161575884700E-020
1409.5	4.9232204967813743E-020
1410.5	4.7909354535420518E-020
1411.5	4.7364122898741509E-020
1412.5	4.7639565451573798E-020
1413.5	4.8829192495346708E-020
1414.5	5.1067518381581380E-020
1415.5	5.4486323162812595E-020
1416.5	5.9084269198012041E-020
1417.5	6.4447003875473649E-020
1418.5	6.9402282935981990E-020
1419.5	7.2155701412880463E-020
1420.5	7.1501989277368701E-020
1421.5	6.8035049362452143E-020
1422.5	6.3548931932648375E-020
1423.5	5.9576968894027727E-020
1424.5	5.6851014091724856E-020
1425.5	5.5555234209642025E-020
1426.5	5.5666045034777533E-020
1427.5	5.7143358655257566E-020
1428.5	6.0010461801790676E-020
1429.5	6.4386681858632482E-020
1430.5	7.0509161513551830E-020
1431.5	7.8760146516757784E-020
1432.5	8.9706843285870911E-020
1433.5	1.0415479000209508E-019
1434.5	1.2320386712947592E-019
1435.5	1.4826266688877391E-019
1436.5	1.8088891697991208E-019
1437.5	2.2213190409855250E-019
1438.5	2.7080004724029955E-019
1439.5	3.2038641166604895E-019
1440.5	3.5702371255847446E-019
1441.5	3.6499678151285271E-019
1442.5	3.4008320290937945E-019
1443.5	2.9399031560535220E-019
1444.5	2.4286065913789374E-019
1445.5	1.9682459567253859E-019
1446.5	1.5922808017559070E-019
1447.5	1.2979600712803048E-019
1448.5	1.0706972649995580E-019
1449.5	8.9507340114515211E-020
1450.5	7.5827789940011449E-020
1451.5	6.5053731056236171E-020
1452.5	5.6463509018009064E-020
1453.5	4.9529438537242350E-020
1454.5	4.3865157383322711E-020
1455.5	3.9185833482036828E-020
1456.5	3.5279468945288232E-020
1457.5	3.1986571163854575E-020
1458.5	2.9185808458728885E-020
1459.5	2.6783857067325836E-020
1460.5	2.4708165426744384E-020
1461.5	2.2901751956078445E-020
1462.5	2.1319428242557764E-020
1463.5	1.9925029245466077E-020
1464.5	1.8689361377369287E-020
1465.5	1.7588667253039855E-020
1466.5	1.6603465920544540E-020
1467.5	1.5717668612211599E-020
1468.5	1.4917898580318953E-020
1469.5	1.4192963490715341E-020
1470.5	1.3533442864439675E-020
1471.5	1.2931363015115972E-020
1472.5	1.2379939067378377E-020
1473.5	1.1873368802661485E-020
1474.5	1.1406666842710993E-020
1475.5	1.0975530449166134E-020
1476.5	1.0576230269476388E-020
1477.5	1.0205520892276916E-020
1478.5	9.8605672289874472E-021
1479.5	9.5388836128459865E-021
1480.5	9.2382831739583674E-021
1481.5	8.9568355616291632E-021
1482.5	8.6928314815783342E-021
1483.5	8.4447528238998664E-021
1484.5	8.2112473987535280E-021
1485.5	7.9911074864636423E-021
1486.5	7.7832515587063018E-021
1487.5	7.5867086467068217E-021
1488.5	7.4006049276203739E-021
1489.5	7.2241521767182223E-021
1490.5	7.0566377946402799E-021
1491.5	6.8974161688897356E-021
1492.5	6.7459011693377509E-021
1493.5	6.6015596106506996E-021
1494.5	6.4639055417222799E-021
1495.5	6.3324952445488413E-021
1496.5	6.2069228434485295E-021
1497.5	6.0868164408251085E-021
1498.5	5.9718347084003171E-021
1499.5	5.8616638734530595E-021
1500.5	5.7560150484872901E-021
1501.5	5.6546218602081079E-021
1502.5	5.5572383399648857E-021
1503.5	5.4636370431224363E-021
1504.5	5.3736073693110498E-021
1505.5	5.2869540593180772E-021
1506.5	5.2034958476288378E-021
1507.5	5.1230642523938623E-021
1508.5	5.0455024869687454E-021
1509.5	4.9706644792046481E-021
1510.5	4.8984139864138538E-021
1511.5	4.8286237954393163E-021
1512.5	4.7611749985560650E-021
1513.5	4.6959563370562041E-021
1514.5	4.6328636053436482E-021
1515.5	4.5717991092112232E-021
1516.5	4.5126711727095913E-021
1517.5	4.4553936886600863E-021
1518.5	4.3998857084250297E-021
1519.5	4.3460710670404680E-021
1520.5	4.2938780402473121E-021
1521.5	4.2432390303353281E-021
1522.5	4.1940902780474737E-021
1523.5	4.1463715980855505E-021
1524.5	4.1000261360172906E-021
1525.5	4.0550001446138832E-021
1526.5	4.0112427778499127E-021
1527.5	3.9687059009773111E-021
1528.5	3.9273439152447391E-021
1529.5	3.8871135959757249E-021
1530.5	3.8479739428453861E-021
1531.5	3.8098860413082460E-021
1532.5	3.7728129342304081E-021
1533.5	3.7367195028692994E-021
1534.5	3.7015723564247811E-021
1535.5	3.6673397294576419E-021
1536.5	3.6339913865363206E-021
1537.5	3.6014985335308505E-021
1538.5	3.5698337350254791E-021
1539.5	3.5389708373685220E-021
1540.5	3.5088848969205133E-021
1541.5	3.4795521131001513E-021
1542.5	3.4509497658621197E-021
1543.5	3.4230561572722879E-021
1544.5	3.3958505568741350E-021
1545.5	3.3693131505659799E-021
1546.5	3.3434249927319656E-021
1547.5	3.3181679613908717E-021
1548.5	3.2935247161461561E-021
1549.5	3.2694786587381146E-021
1550.5	3.2460138960150122E-021
1551.5	3.2231152051545809E-021
1552.5	3.2007680009805503E-021
1553.5	3.1789583052309914E-021
1554.5	3.1576727176463151E-021
1555.5	3.1368983887549078E-021
1556.5	3.1166229942436238E-021
1557.5	3.0968347108088878E-021
1558.5	3.0775221933919068E-021
1559.5	3.0586745537086422E-021
1560.5	3.0402813399917728E-021
1561.5	3.0223325178678705E-021
1562.5	3.0048184522985880E-021
1563.5	2.9877298905197343E-021
1564.5	2.9710579459168293E-021
1565.5	2.9547940827800555E-021
1566.5	2.9389301018855024E-021
1567.5	2.9234581268533205E-021
1568.5	2.9083705912367812E-021
1569.5	2.8936602262993875E-021
1570.5	2.8793200494401181E-021
1571.5	2.8653433532295357E-021
1572.5	2.8517236950220514E-021
1573.5	2.8384548871118786E-021
1574.5	2.8255309874024116E-021
1575.5	2.8129462905607373E-021
1576.5	2.8006953196308180E-021
1577.5	2.7887728180806333E-021
1578.5	2.7771737422601510E-021
1579.5	2.7658932542484858E-021
1580.5	2.7549267150699762E-021
1581.5	2.7442696782602361E-021
1582.5	2.7339178837643985E-021
1583.5	2.7238672521509114E-021
1584.5	2.7141138791253068E-021
1585.5	2.7046540303293004E-021
1586.5	2.6954841364115482E-021
1587.5	2.6866007883571978E-021
1588.5	2.6780007330641973E-021
1589.5	2.6696808691550685E-021
1590.5	2.6616382430135564E-021
1591.5	2.6538700450362285E-021
1592.5	2.6463736060897095E-021
1593.5	2.6391463941648371E-021
1594.5	2.6321860112195590E-021
1595.5	2.6254901902029080E-021
1596.5	2.6190567922528891E-021
1597.5	2.6128838040615583E-021
1598.5	2.6069693354010234E-021
1599.5	2.6013116168044845E-021
1600.5	2.5959089973968400E-021
1601.5	2.5907599428697403E-021
1602.5	2.5858630335963290E-021
1603.5	2.5812169628812173E-021
1604.5	2.5768205353415997E-021
1605.5	2.5726726654156625E-021
1606.5	2.5687723759947685E-021
1607.5	2.5651187971761523E-021
1608.5	2.5617111651331112E-021
1609.5	2.5585488210999686E-021
1610.5	2.5556312104692784E-021
1611.5	2.5529578819989962E-021
1612.5	2.5505284871275832E-021
1613.5	2.5483427793951682E-021
1614.5	2.5464006139691737E-021
1615.5	2.5447019472729553E-021
1616.5	2.5432468367162329E-021
1617.5	2.5420354405262824E-021
1618.5	2.5410680176790204E-021
1619.5	2.5403449279293369E-021
1620.5	2.5398666319401792E-021
1621.5	2.5396336915100842E-021
1622.5	2.5396467698990284E-021
1623.5	2.5399066322526494E-021
1624.5	2.5404141461250386E-021
1625.5	2.5411702821005211E-021
1626.5	2.5421761145149697E-021
1627.5	2.5434328222773977E-021
1628.5	2.5449416897927375E-021
1629.5	2.5467041079869105E-021
1630.5	2.5487215754354132E-021
1631.5	2.5509956995969141E-021
1632.5	2.5535281981534482E-021
1633.5	2.5563209004590293E-021
1634.5	2.5593757490986916E-021
1635.5	2.5626948015601414E-021
1636.5	2.5662802320204127E-021
1637.5	2.5701343332501267E-021
1638.5	2.5742595186381433E-021
1639.5	2.5786583243396455E-021
1640.5	2.5833334115508800E-021
1641.5	2.5882875689140289E-021
1642.5	2.5935237150559307E-021
1643.5	2.5990449012645975E-021
1644.5	2.6048543143077490E-021
1645.5	2.6109552793978446E-021
1646.5	2.6173512633083698E-021
1647.5	2.6240458776464313E-021
1648.5	2.6310428822870178E-021
1649.5	2.6383461889745918E-021
1650.5	2.6459598650980219E-021
1651.5	2.6538881376452052E-021
1652.5	2.6621353973440935E-021
1653.5	2.6707062029972261E-021
1654.5	2.6796052860172681E-021
1655.5	2.6888375551714710E-021
1656.5	2.6984081015434366E-021
1657.5	2.7083222037209940E-021
1658.5	2.7185853332195473E-021
1659.5	2.7292031601507025E-021
1660.5	2.7401815591465958E-021
1661.5	2.7515266155508706E-021
1662.5	2.7632446318878929E-021
1663.5	2.7753421346224117E-021
1664.5	2.7878258812225804E-021
1665.5	2.8007028675399482E-021
1666.5	2.8139803355208003E-021
1667.5	2.8276657812640316E-021
1668.5	2.8417669634416039E-021
1669.5	2.8562919120984938E-021
1670.5	2.8712489378500673E-021
1671.5	2.8866466414957637E-021
1672.5	2.9024939240690871E-021
1673.5	2.9187999973450353E-021
1674.5	2.9355743948273126E-021
1675.5	2.9528269832389550E-021
1676.5	2.9705679745413766E-021
1677.5	2.9888079385082844E-021
1678.5	3.0075578158824955E-021
1679.5	3.0268289321452840E-021
1680.5	3.0466330119296949E-021
1681.5	3.0669821941110994E-021
1682.5	3.0878890476102573E-021
1683.5	3.1093665879463119E-021
1684.5	3.1314282945793488E-021
1685.5	3.1540881290846321E-021
1686.5	3.1773605542031555E-021
1687.5	3.2012605538159327E-021
1688.5	3.2258036538923990E-021
1689.5	3.2510059444664166E-021
1690.5	3.2768841026967643E-021
1691.5	3.3034554170725933E-021
1692.5	3.3307378128281481E-021
1693.5	3.3587498786352648E-021
1694.5	3.3875108946464669E-021
1695.5	3.4170408619663141E-021
1696.5	3.4473605336337142E-021
1697.5	3.4784914472033369E-021
1698.5	3.5104559590201840E-021
1699.5	3.5432772802876097E-021
1700.5	3.5769795150358626E-021
1701.5	3.6115877001055552E-021
1702.5	3.6471278472681645E-021
1703.5	3.6836269876142194E-021
1704.5	3.7211132183488215E-021
1705.5	3.7596157521439630E-021
1706.5	3.7991649692076032E-021
1707.5	3.8397924722409040E-021
1708.5	3.8815311444672316E-021
1709.5	3.9244152109298241E-021
1710.5	3.9684803032693882E-021
1711.5	4.0137635282082840E-021
1712.5	4.0603035399848875E-021
1713.5	4.1081406169996925E-021
1714.5	4.1573167429545584E-021
1715.5	4.2078756927877197E-021
1716.5	4.2598631237303972E-021
1717.5	4.3133266718358911E-021
1718.5	4.3683160543594181E-021
1719.5	4.4248831783965617E-021
1720.5	4.4830822562204805E-021
1721.5	4.5429699277931908E-021
1722.5	4.6046053909645050E-021
1723.5	4.6680505399138874E-021
1724.5	4.7333701124361014E-021
1725.5	4.8006318467211969E-021
1726.5	4.8699066483336434E-021
1727.5	4.9412687681549543E-021
1728.5	5.0147959921190495E-021
1729.5	5.0905698436408533E-021
1730.5	5.1686757997167178E-021
1731.5	5.2492035217608856E-021
1732.5	5.3322471023362960E-021
1733.5	5.4179053290414284E-021
1734.5	5.5062819669285658E-021
1735.5	5.5974860609541664E-021
1736.5	5.6916322601000083E-021
1737.5	5.7888411649560546E-021
1738.5	5.8892397007240840E-021
1739.5	5.9929615177870523E-021
1740.5	6.1001474221946946E-021
1741.5	6.2109458386436467E-021
1742.5	6.3255133087829204E-021
1743.5	6.4440150279557348E-021
1744.5	6.5666254238001897E-021
1745.5	6.6935287804776449E-021
1746.5	6.8249199126833934E-021
1747.5	6.9610048940243504E-021
1748.5	7.1020018448285977E-021
1749.5	7.2481417849879956E-021
1750.5	7.3996695580357860E-021
1751.5	7.5568448333334226E-021
1752.5	7.7199431939958081E-021
1753.5	7.8892573190316931E-021
1754.5	8.0650982691295757E-021
1755.5	8.2477968865936767E-021
1756.5	8.4377053211461583E-021
1757.5	8.6351986946804965E-021
1758.5	8.8406769195995066E-021
1759.5	9.0545666871261983E-021
1760.5	9.2773236439668120E-021
1761.5	9.5094347779686928E-021
1762.5	9.7514210359927657E-021
1763.5	1.0003840200158915E-020
1764.5	1.0267290051980277E-020
1765.5	1.0542411857744497E-020
1766.5	1.0829894212905677E-020
1767.5	1.1130477288310678E-020
1768.5	1.1444957526907753E-020
1769.5	1.1774192846300907E-020
1770.5	1.2119108410273575E-020
1771.5	1.2480703041390557E-020
1772.5	1.2860056357213772E-020
1773.5	1.3258336724792865E-020
1774.5	1.3676810142225368E-020
1775.5	1.4116850172593712E-020
1776.5	1.4579949074925066E-020
1777.5	1.5067730299525038E-020
1778.5	1.5581962541761343E-020
1779.5	1.6124575579914367E-020
1780.5	1.6697678160037524E-020
1781.5	1.7303578235066353E-020
1782.5	1.7944805918136791E-020
1783.5	1.8624139573012091E-020
1784.5	1.9344635539885969E-020
1785.5	2.0109662085376340E-020
1786.5	2.0922938274663255E-020
1787.5	2.1788578595734315E-020
1788.5	2.2711144325938442E-020
1789.5	2.3695702826277485E-020
1790.5	2.4747896187634715E-020
1791.5	2.5874020946330657E-020
1792.5	2.7081120947901997E-020
1793.5	2.8377095885656419E-020
1794.5	2.9770828597373937E-020
1795.5	3.1272334899346823E-020
1796.5	3.2892940610680786E-020
1797.5	3.4645491523438999E-020
1798.5	3.6544603473077626E-020
1799.5	3.8606961447969352E-020
1800.5	4.0851678965831722E-020
1801.5	4.3300731898746078E-020
1802.5	4.5979484763888703E-020
1803.5	4.8917332509354627E-020
1804.5	5.2148487418739730E-020
1805.5	5.5712949494696929E-020
1806.5	5.9657710341110897E-020
1807.5	6.4038256242161421E-020
1808.5	6.8920457386647496E-020
1809.5	7.4382959223618412E-020
1810.5	8.0520231950909538E-020
1811.5	8.7446489762651277E-020
1812.5	9.5300769492327740E-020
1813.5	1.0425356867833657E-019
1814.5	1.1451560068726268E-019
1815.5	1.2634945150484344E-019
1816.5	1.4008525230342890E-019
1817.5	1.5614196349567788E-019
1818.5	1.7505657319719797E-019
1819.5	1.9752455250543842E-019
1820.5	2.2445642916414776E-019
1821.5	2.5705752156963288E-019
1822.5	2.9694087181861725E-019
1823.5	3.4628712696989562E-019
1824.5	4.0806844882614601E-019
1825.5	4.8635225914011923E-019
1826.5	5.8668145125349111E-019
1827.5	7.1645274822977904E-019
1828.5	8.8498574716748874E-019
1829.5	1.1023730443790203E-018
1830.5	1.3749148896916135E-018
1831.5	1.6933606156231073E-018
1832.5	2.0127718834240533E-018
1833.5	2.2412008604009478E-018
1834.5	2.2797950535586948E-018
1835.5	2.1089557686258859E-018
1836.5	1.8090334023606835E-018
1837.5	1.4826597922293690E-018
1838.5	1.1916154636461957E-018
1839.5	9.5514882566793218E-019
1840.5	7.7058558163813272E-019
1841.5	6.2836488936440845E-019
1842.5	5.1865392320821828E-019
1843.5	4.3335551522401514E-019
1844.5	3.6631417688851676E-019
1845.5	3.1299126557948228E-019
1846.5	2.7006952716902735E-019
1847.5	2.3512009658859090E-019
1848.5	2.0635200878793480E-019
1849.5	1.8243191613134815E-019
1850.5	1.6235645872663056E-019
1851.5	1.4536221160738861E-019
1852.5	1.3086192732420810E-019
1853.5	1.1839907833155789E-019
1854.5	1.0761515802326313E-019
1855.5	9.8225928758241645E-020
1856.5	9.0003993953491782E-020
1857.5	8.2765880915751963E-020
1858.5	7.6362371927744933E-020
1859.5	7.0671197245837363E-020
1860.5	6.5591462107033540E-020
1861.5	6.1039358781077137E-020
1862.5	5.6944839648562644E-020
1863.5	5.3249015305249446E-020
1864.5	4.9902104257335391E-020
1865.5	4.6861805641696002E-020
1866.5	4.4091998866759560E-020
1867.5	4.1561697755994876E-020
1868.5	3.9244204202658402E-020
1869.5	3.7116419268486416E-020
1870.5	3.5158279317766301E-020
1871.5	3.3352292050213427E-020
1872.5	3.1683152810097406E-020
1873.5	3.0137425758661985E-020
1874.5	2.8703277731706478E-020
1875.5	2.7370255105586124E-020
1876.5	2.6129095940793863E-020
1877.5	2.4971571194814353E-020
1878.5	2.3890349993813635E-020
1879.5	2.2878884900188429E-020
1880.5	2.1931313866225807E-020
1881.5	2.1042376165873377E-020
1882.5	2.0207340079622851E-020
1883.5	1.9421940496957844E-020
1884.5	1.8682324916198569E-020
1885.5	1.7985006578052800E-020
1886.5	1.7326823678596957E-020
1887.5	1.6704903779066194E-020
1888.5	1.6116632671065321E-020
1889.5	1.5559627072433492E-020
1890.5	1.5031710625633620E-020
1891.5	1.4530892750883502E-020
1892.5	1.4055349973266247E-020
1893.5	1.3603409399138082E-020
1894.5	1.3173534064220873E-020
1895.5	1.2764309915388636E-020
1896.5	1.2374434221606610E-020
1897.5	1.2002705237796213E-020
1898.5	1.1648012969432737E-020
1899.5	1.1309330906134975E-020
1900.5	1.0985708609954077E-020
1901.5	1.0676265058991062E-020
1902.5	1.0380182659763802E-020
1903.5	1.0096701852734959E-020
1904.5	9.8251162448764347E-021
1905.5	9.5647682113133478E-021
1906.5	9.3150449151537554E-021
1907.5	9.0753747007313161E-021
1908.5	8.8452238208025655E-021
1909.5	8.6240934628645571E-021
1910.5	8.4115170437886186E-021
1911.5	8.2070577454853139E-021
1912.5	8.0103062673945334E-021
1913.5	7.8208787742923276E-021
1914.5	7.6384150202744780E-021
1915.5	7.4625766318591410E-021
1916.5	7.2930455349847118E-021
1917.5	7.1295225122966889E-021
1918.5	6.9717258785463962E-021
1919.5	6.8193902631888236E-021
1920.5	6.6722654903869542E-021
1921.5	6.5301155476243875E-021
1922.5	6.3927176350109203E-021
1923.5	6.2598612881520785E-021
1924.5	6.1313475681535905E-021
1925.5	6.0069883129566102E-021
1926.5	5.8866054447575519E-021
1927.5	5.7700303287654279E-021
1928.5	5.6571031789966212E-021
1929.5	5.5476725072076117E-021
1930.5	5.4415946114259654E-021
1931.5	5.3387331008630199E-021
1932.5	5.2389584542825020E-021
1933.5	5.1421476091612017E-021
1934.5	5.0481835792139170E-021
1935.5	4.9569550980679994E-021
1936.5	4.8683562870653397E-021
1937.5	4.7822863453437591E-021
1938.5	4.6986492605074351E-021
1939.5	4.6173535383387678E-021
1940.5	4.5383119501337405E-021
1941.5	4.4614412963603764E-021
1942.5	4.3866621854468422E-021
1943.5	4.3138988266029285E-021
1944.5	4.2430788356672055E-021
1945.5	4.1741330530527140E-021
1946.5	4.1069953729376751E-021
1947.5	4.0416025829147324E-021
1948.5	3.9778942133736475E-021
1949.5	3.9158123959483126E-021
1950.5	3.8553017304103082E-021
1951.5	3.7963091594381216E-021
1952.5	3.7387838507341874E-021
1953.5	3.6826770860013660E-021
1954.5	3.6279421563266734E-021
1955.5	3.5745342635532968E-021
1956.5	3.5224104272525205E-021
1957.5	3.4715293969352853E-021
1958.5	3.4218515691688907E-021
1959.5	3.3733389092883123E-021
1960.5	3.3259548774133656E-021
1961.5	3.2796643585033427E-021
1962.5	3.2344335961993301E-021
1963.5	3.1902301302216948E-021
1964.5	3.1470227371061478E-021
1965.5	3.1047813740765100E-021
1966.5	3.0634771258659502E-021
1967.5	3.0230821543110498E-021
1968.5	2.9835696505547623E-021
1969.5	2.9449137897051024E-021
1970.5	2.9070896878065024E-021
1971.5	2.8700733609900143E-021
1972.5	2.8338416866772454E-021
1973.5	2.7983723667208763E-021
1974.5	2.7636438923721160E-021
1975.5	2.7296355109723703E-021
1976.5	2.6963271942728241E-021
1977.5	2.6636996082916978E-021
1978.5	2.6317340846244670E-021
1979.5	2.6004125931275841E-021
1980.5	2.5697177159011004E-021
1981.5	2.5396326225000618E-021
1982.5	2.5101410463088557E-021
1983.5	2.4812272620165627E-021
1984.5	2.4528760641350788E-021
1985.5	2.4250727465052370E-021
1986.5	2.3978030827393079E-021
1987.5	2.3710533075513600E-021
1988.5	2.3448100989296733E-021
1989.5	2.3190605611081439E-021
1990.5	2.2937922082959760E-021
1991.5	2.2689929491273507E-021
1992.5	2.2446510717948994E-021
1993.5	2.2207552298328177E-021
1994.5	2.1972944285174040E-021
1995.5	2.1742580118545738E-021
1996.5	2.1516356501255607E-021
1997.5	2.1294173279636275E-021
1998.5	2.1075933329360766E-021
1999.5	2.0861542446072202E-021
[truncated: 1,000 more rows]
