# Supplementary material for: Modeling Radiative Efficiency across Fluorinated Molecules: Bridging Chemistry and Climate Policy for Global Warming Potential Estimations
Source: Environ Sci Technol. 2026 Feb 16;60(8):6188–202. doi: 10.1021/acs.est.5c16501 (PMC12961741; doi:10.1021/acs.est.5c16501)
Supplement: Supplementary file 1 [file es5c16501_si_001.zip › Supporting.Information/CFM2025.Table1/HFAldehydes/Trifluorobutanal/cross-section_5.dat]

0.5	1.0591070725096514E-021
1.5	1.0863037723940376E-021
2.5	1.1147919301807152E-021
3.5	1.1446571802823150E-021
4.5	1.1759924835621092E-021
5.5	1.2088989012668888E-021
6.5	1.2434864669004885E-021
7.5	1.2798751705580523E-021
8.5	1.3181960727198942E-021
9.5	1.3585925674631792E-021
10.5	1.4012218185942561E-021
11.5	1.4462563964645165E-021
12.5	1.4938861483701167E-021
13.5	1.5443203416541398E-021
14.5	1.5977901261841953E-021
15.5	1.6545513720919148E-021
16.5	1.7148879499429661E-021
17.5	1.7791155343794745E-021
18.5	1.8475860294103766E-021
19.5	1.9206927347813415E-021
20.5	1.9988763993503430E-021
21.5	2.0826323405805204E-021
22.5	2.1725188510402521E-021
23.5	2.2691671656755316E-021
24.5	2.3732933309094494E-021
25.5	2.4857124027508339E-021
26.5	2.6073555119951012E-021
27.5	2.7392904782951328E-021
28.5	2.8827468422824929E-021
29.5	3.0391464309876822E-021
30.5	3.2101408972015466E-021
31.5	3.3976581068904844E-021
32.5	3.6039598306649626E-021
33.5	3.8317139826630005E-021
34.5	4.0840857244312909E-021
35.5	4.3648532295237495E-021
36.5	4.6785559563720716E-021
37.5	5.0306861507876891E-021
38.5	5.4279383610939770E-021
39.5	5.8785375412420136E-021
40.5	6.3926746502851170E-021
41.5	6.9830907423804155E-021
42.5	7.6658681921226557E-021
43.5	8.4615136026727466E-021
44.5	9.3964550005199336E-021
45.5	1.0505131532997682E-020
46.5	1.1832933739221286E-020
47.5	1.3440362391353309E-020
48.5	1.5408910620998031E-020
49.5	1.7849298946675924E-020
50.5	2.0912655199027036E-020
51.5	2.4804555168689232E-020
52.5	2.9799166131440836E-020
53.5	3.6242522606175514E-020
54.5	4.4512289118097461E-020
55.5	5.4854680835475682E-020
56.5	6.6960194499065374E-020
57.5	7.9226504633430387E-020
58.5	8.8314294954615791E-020
59.5	9.0559731299614722E-020
60.5	8.5149694026730394E-020
61.5	7.4999636695728421E-020
62.5	6.3942442086112580E-020
63.5	5.4343812245028865E-020
64.5	4.6997578114594644E-020
65.5	4.1887197618613883E-020
66.5	3.8756179854821540E-020
67.5	3.7368067028701696E-020
68.5	3.7596409712079684E-020
69.5	3.9450004977721542E-020
70.5	4.3078750646574636E-020
71.5	4.8766262682941590E-020
72.5	5.6879640511293284E-020
73.5	6.7690214569714870E-020
74.5	8.0902897632803949E-020
75.5	9.4787800469543423E-020
76.5	1.0548524090330794E-019
77.5	1.0831325154089991E-019
78.5	1.0156753349541954E-019
79.5	8.8282088564842388E-020
80.5	7.3180212554182512E-020
81.5	5.9407163490431535E-020
82.5	4.8080376737858463E-020
83.5	3.9178980523182523E-020
84.5	3.2290430023452000E-020
85.5	2.6960318450398549E-020
86.5	2.2806129336640334E-020
87.5	1.9534463677338301E-020
88.5	1.6928224212126414E-020
89.5	1.4828623174426264E-020
90.5	1.3119543636388343E-020
91.5	1.1715648109137253E-020
92.5	1.0553800299517318E-020
93.5	9.5870148238796189E-021
94.5	8.7802358289373055E-021
95.5	8.1074196754848950E-021
96.5	7.5495565273971432E-021
97.5	7.0933902355441434E-021
98.5	6.7306881324815695E-021
99.5	6.4579773295165139E-021
100.5	6.2766976252254899E-021
101.5	6.1936923067395414E-021
102.5	6.2217675494048881E-021
103.5	6.3794356714600332E-021
104.5	6.6873417101160410E-021
105.5	7.1555089336218317E-021
106.5	7.7518695941963188E-021
107.5	8.3513567195198816E-021
108.5	8.7152466258101257E-021
109.5	8.6068076376617512E-021
110.5	8.0030065234168252E-021
111.5	7.1172256135409326E-021
112.5	6.1966956505702268E-021
113.5	5.3814218991365785E-021
114.5	4.7105680752390686E-021
115.5	4.1738178045228412E-021
116.5	3.7462927806887421E-021
117.5	3.4033674123364456E-021
118.5	3.1249579483208145E-021
119.5	2.8958011254825349E-021
120.5	2.7045944189869135E-021
121.5	2.5430183324941201E-021
122.5	2.4049267275658638E-021
123.5	2.2857411834937094E-021
124.5	2.1820157495478398E-021
125.5	2.0911287007332481E-021
126.5	2.0110648060136947E-021
127.5	1.9402610156407677E-021
128.5	1.8774964340515088E-021
129.5	1.8218133471719615E-021
130.5	1.7724602243437202E-021
131.5	1.7288504732082342E-021
132.5	1.6905326828599678E-021
133.5	1.6571694367014821E-021
134.5	1.6285227147611666E-021
135.5	1.6044445749827171E-021
136.5	1.5848722998540447E-021
137.5	1.5698275861348082E-021
138.5	1.5594196915263604E-021
139.5	1.5538527739101367E-021
140.5	1.5534380045867711E-021
141.5	1.5586114483972119E-021
142.5	1.5699592321380980E-021
143.5	1.5882522378119695E-021
144.5	1.6144935579835487E-021
145.5	1.6499833817288308E-021
146.5	1.6964080555912847E-021
147.5	1.7559631002881181E-021
148.5	1.8315244164896745E-021
149.5	1.9268884077264948E-021
150.5	2.0471110453071804E-021
151.5	2.1989886120825784E-021
152.5	2.3917384046869939E-021
153.5	2.6379509655848400E-021
154.5	2.9548772711484567E-021
155.5	3.3660248855000256E-021
156.5	3.9026970554078032E-021
157.5	4.6040815662768533E-021
158.5	5.5118282057751963E-021
159.5	6.6494757364274960E-021
160.5	7.9708066666437576E-021
161.5	9.2749250980544298E-021
162.5	1.0168384834565687E-020
163.5	1.0252424385062084E-020
164.5	9.4794797381259863E-021
165.5	8.2035234075231016E-021
166.5	6.8439973063890306E-021
167.5	5.6425425313945527E-021
168.5	4.6694723007649933E-021
169.5	3.9099358308152991E-021
170.5	3.3235087778226821E-021
171.5	2.8697130268764451E-021
172.5	2.5155054627405758E-021
173.5	2.2358503178836717E-021
174.5	2.0123078334519472E-021
175.5	1.8314004702868827E-021
176.5	1.6832544887197795E-021
177.5	1.5605829855451221E-021
178.5	1.4579553424356878E-021
179.5	1.3712803343849653E-021
180.5	1.2974413896450143E-021
181.5	1.2340382402449606E-021
182.5	1.1792026090477777E-021
183.5	1.1314655321532500E-021
184.5	1.0896609100314266E-021
185.5	1.0528546831902507E-021
186.5	1.0202922979457233E-021
187.5	9.9135935290997656E-022
188.5	9.6555183675869393E-022
189.5	9.4245341272175667E-022
190.5	9.2171792912752241E-022
191.5	9.0305584111832458E-022
192.5	8.8622358519972230E-022
193.5	8.7101520188892677E-022
194.5	8.5725568372377224E-022
195.5	8.4479565764832050E-022
196.5	8.3350710699005237E-022
197.5	8.2327990906411989E-022
198.5	8.1401901699465847E-022
199.5	8.0564215364362525E-022
200.5	7.9807791514464923E-022
201.5	7.9126420400291499E-022
202.5	7.8514692888252353E-022
203.5	7.7967892139845346E-022
204.5	7.7481903044160917E-022
205.5	7.7053136251574223E-022
206.5	7.6678464279161073E-022
207.5	7.6355167648829127E-022
208.5	7.6080889407643967E-022
209.5	7.5853596689241089E-022
210.5	7.5671548222990613E-022
211.5	7.5533266897083711E-022
212.5	7.5437516643235767E-022
213.5	7.5383283042235760E-022
214.5	7.5369757157333696E-022
215.5	7.5396322191331108E-022
216.5	7.5462542637064571E-022
217.5	7.5568155652815927E-022
218.5	7.5713064446475115E-022
219.5	7.5897333497004235E-022
220.5	7.6121185480500609E-022
221.5	7.6384999802255341E-022
222.5	7.6689312666754211E-022
223.5	7.7034818645512116E-022
224.5	7.7422373728776821E-022
225.5	7.7852999872222124E-022
226.5	7.8327891074432312E-022
227.5	7.8848421045905699E-022
228.5	7.9416152556097300E-022
229.5	8.0032848572325235E-022
230.5	8.0700485333864476E-022
231.5	8.1421267536979589E-022
232.5	8.2197645842845653E-022
233.5	8.3032336961206334E-022
234.5	8.3928346609332356E-022
235.5	8.4888995699656235E-022
236.5	8.5917950171911789E-022
237.5	8.7019254958545961E-022
238.5	8.8197372657822658E-022
239.5	8.9457227590113069E-022
240.5	9.0804256032678501E-022
241.5	9.2244463570862090E-022
242.5	9.3784490674033513E-022
243.5	9.5431687809087751E-022
244.5	9.7194201650517809E-022
245.5	9.9081074243723641E-022
246.5	1.0110235733940862E-021
247.5	1.0326924455693598E-021
248.5	1.0559422457271987E-021
249.5	1.0809125919072048E-021
250.5	1.1077599096736333E-021
251.5	1.1366598607309786E-021
252.5	1.1678101932951074E-021
253.5	1.2014340993206958E-021
254.5	1.2377841834249227E-021
255.5	1.2771471732723504E-021
256.5	1.3198495328255458E-021
257.5	1.3662641802499928E-021
258.5	1.4168185641023308E-021
259.5	1.4720044183757239E-021
260.5	1.5323896039640211E-021
261.5	1.5986325578724955E-021
262.5	1.6715000212976961E-021
263.5	1.7518889163241838E-021
264.5	1.8408535062952205E-021
265.5	1.9396393320063326E-021
266.5	2.0497259003159590E-021
267.5	2.1728807643991962E-021
268.5	2.3112285489401173E-021
269.5	2.4673397455003002E-021
270.5	2.6443458890197083E-021
271.5	2.8460902560002256E-021
272.5	3.0773268402723589E-021
273.5	3.3439855739276294E-021
274.5	3.6535293334574336E-021
275.5	4.0154393467756108E-021
276.5	4.4418818865887973E-021
277.5	4.9486330433987123E-021
278.5	5.5563732650242726E-021
279.5	6.2925132593951156E-021
280.5	7.1937809081632148E-021
281.5	8.3098813845524900E-021
282.5	9.7086109522301275E-021
283.5	1.1482751825561925E-020
284.5	1.3758568718036367E-020
285.5	1.6703830447839328E-020
286.5	2.0527589755678889E-020
287.5	2.5449281448599285E-020
288.5	3.1584455119718206E-020
289.5	3.8662401448573706E-020
290.5	4.5573814388678004E-020
291.5	5.0202972902257872E-020
292.5	5.0484746246103576E-020
293.5	4.6278033595503403E-020
294.5	3.9515309778053609E-020
295.5	3.2389710328477169E-020
296.5	2.6131537616873543E-020
297.5	2.1083038799632685E-020
298.5	1.7154528717082175E-020
299.5	1.4130339807914115E-020
300.5	1.1797747253911668E-020
301.5	9.9839896700320911E-021
302.5	8.5584470030070493E-021
303.5	7.4249976685215658E-021
304.5	6.5134115497339378E-021
305.5	5.7722455987733044E-021
306.5	5.1635400832250516E-021
307.5	4.6590129034858860E-021
308.5	4.2373680342022307E-021
309.5	3.8823963826300141E-021
310.5	3.5816305290554833E-021
311.5	3.3253849437533871E-021
312.5	3.1060651515579821E-021
313.5	2.9176657184954353E-021
314.5	2.7554019161228584E-021
315.5	2.6154369283428695E-021
316.5	2.4946780451698014E-021
317.5	2.3906232051402942E-021
318.5	2.3012446990376222E-021
319.5	2.2249006337902289E-021
320.5	2.1602674127320293E-021
321.5	2.1062883764612735E-021
322.5	2.0621351103819999E-021
323.5	2.0271789269084922E-021
324.5	2.0009707880006863E-021
325.5	1.9832285300407594E-021
326.5	1.9738307501350165E-021
327.5	1.9728171607117438E-021
328.5	1.9803956624621072E-021
329.5	1.9969568696547956E-021
330.5	2.0230973991196922E-021
331.5	2.0596539719407233E-021
332.5	2.1077513673999350E-021
333.5	2.1688686441487287E-021
334.5	2.2449299977339364E-021
335.5	2.3384294435488162E-021
336.5	2.4526026250182553E-021
337.5	2.5916650688697694E-021
338.5	2.7611450162315920E-021
339.5	2.9683516789895771E-021
340.5	3.2230375557284201E-021
341.5	3.5383364504188272E-021
342.5	3.9320828998747485E-021
343.5	4.4286253731541252E-021
344.5	5.0611740364395712E-021
345.5	5.8743959856991639E-021
346.5	6.9259088859968121E-021
347.5	8.2823967116042251E-021
348.5	9.9992906289099742E-021
349.5	1.2062134875076393E-020
350.5	1.4269781969454691E-020
351.5	1.6118359105644025E-020
352.5	1.6928732400082372E-020
353.5	1.6365259829883261E-020
354.5	1.4785374005266557E-020
355.5	1.2879850837769933E-020
356.5	1.1159584436072800E-020
357.5	9.8365845596830773E-021
358.5	8.9431610218191447E-021
359.5	8.4497200695505037E-021
360.5	8.3250433666227014E-021
361.5	8.5592668702586463E-021
362.5	9.1703791728377552E-021
363.5	1.0201983095674470E-020
364.5	1.1707623377174760E-020
365.5	1.3702679627882771E-020
366.5	1.6053629401776603E-020
367.5	1.8313515066035445E-020
368.5	1.9691913727517357E-020
369.5	1.9488353903769402E-020
370.5	1.7742592263574360E-020
371.5	1.5187762789956117E-020
372.5	1.2580582893946609E-020
373.5	1.0318909835435532E-020
374.5	8.4996592140356272E-021
375.5	7.0807652827251889E-021
376.5	5.9827271636032414E-021
377.5	5.1297856954466858E-021
378.5	4.4610802557040542E-021
379.5	3.9307401706464245E-021
380.5	3.5049981249709335E-021
381.5	3.1591280269822310E-021
382.5	2.8749579705863774E-021
383.5	2.6390241715899540E-021
384.5	2.4412485416906580E-021
385.5	2.2740031111695235E-021
386.5	2.1314489479969604E-021
387.5	2.0090668759253314E-021
388.5	1.9033217682373467E-021
389.5	1.8114201543999170E-021
390.5	1.7311334395232124E-021
391.5	1.6606676477576568E-021
392.5	1.5985664635681746E-021
393.5	1.5436383379168453E-021
394.5	1.4949011579943083E-021
395.5	1.4515398603117871E-021
396.5	1.4128736728343237E-021
397.5	1.3783305862227557E-021
398.5	1.3474273002844805E-021
399.5	1.3197533523116325E-021
400.5	1.2949584653022167E-021
401.5	1.2727423944948777E-021
402.5	1.2528467266286095E-021
403.5	1.2350482162143337E-021
404.5	1.2191533397239937E-021
405.5	1.2049938210359867E-021
406.5	1.1924229361809106E-021
407.5	1.1813124470425434E-021
408.5	1.1715500455369218E-021
409.5	1.1630372143591780E-021
410.5	1.1556874294461198E-021
411.5	1.1494246441773487E-021
412.5	1.1441820070154787E-021
413.5	1.1399007735056109E-021
414.5	1.1365293808730735E-021
415.5	1.1340226592991175E-021
416.5	1.1323411586396482E-021
417.5	1.1314505731297241E-021
418.5	1.1313212496778049E-021
419.5	1.1319277678469034E-021
420.5	1.1332485816607857E-021
421.5	1.1352657150530127E-021
422.5	1.1379645041665673E-021
423.5	1.1413333808689532E-021
424.5	1.1453636928172524E-021
425.5	1.1500495562260462E-021
426.5	1.1553877381877692E-021
427.5	1.1613775659936963E-021
428.5	1.1680208614241796E-021
429.5	1.1753218984349191E-021
430.5	1.1832873830758481E-021
431.5	1.1919264548520374E-021
432.5	1.2012507090820875E-021
433.5	1.2112742401376204E-021
434.5	1.2220137057659196E-021
435.5	1.2334884130140615E-021
436.5	1.2457204265945068E-021
437.5	1.2587347008664801E-021
438.5	1.2725592369621820E-021
439.5	1.2872252669702719E-021
440.5	1.3027674675099520E-021
441.5	1.3192242054975777E-021
442.5	1.3366378194353979E-021
443.5	1.3550549401520923E-021
444.5	1.3745268556128970E-021
445.5	1.3951099252115991E-021
446.5	1.4168660498797560E-021
447.5	1.4398632054264276E-021
448.5	1.4641760477866637E-021
449.5	1.4898866003476647E-021
450.5	1.5170850352854148E-021
451.5	1.5458705629397069E-021
452.5	1.5763524457533376E-021
453.5	1.6086511562900480E-021
454.5	1.6428997024352045E-021
455.5	1.6792451472095046E-021
456.5	1.7178503558599223E-021
457.5	1.7588960092479478E-021
458.5	1.8025829303032717E-021
459.5	1.8491347797940663E-021
460.5	1.8988011893189869E-021
461.5	1.9518614138087402E-021
462.5	2.0086286036535565E-021
463.5	2.0694548187732279E-021
464.5	2.1347369347215521E-021
465.5	2.2049236258377122E-021
466.5	2.2805236545860447E-021
467.5	2.3621157522879221E-021
468.5	2.4503604480665950E-021
469.5	2.5460142948421632E-021
470.5	2.6499470601512805E-021
471.5	2.7631626042657391E-021
472.5	2.8868243706154426E-021
473.5	3.0222866804817515E-021
474.5	3.1711333783151182E-021
475.5	3.3352258479604523E-021
476.5	3.5167630587504447E-021
477.5	3.7183571680052762E-021
478.5	3.9431293947611457E-021
479.5	4.1948325210127382E-021
480.5	4.4780086641382511E-021
481.5	4.7981941801672603E-021
482.5	5.1621881198592944E-021
483.5	5.5784071894127829E-021
484.5	6.0573595933669997E-021
485.5	6.6122838489081021E-021
486.5	7.2600187336851780E-021
487.5	8.0222000270097139E-021
488.5	8.9269230275486219E-021
489.5	1.0011072924167860E-020
490.5	1.1323614856611199E-020
491.5	1.2930256356290202E-020
492.5	1.4920036632139869E-020
493.5	1.7414497746533357E-020
494.5	2.0579930613515486E-020
495.5	2.4642089457271896E-020
496.5	2.9898856700078840E-020
497.5	3.6714902945354010E-020
498.5	4.5453704885605815E-020
499.5	5.6246499158085094E-020
500.5	6.8453883962989681E-020
501.5	7.9890432051788686E-020
502.5	8.6775466855645127E-020
503.5	8.5936361885064825E-020
504.5	7.7825241196197928E-020
505.5	6.6040750275773094E-020
506.5	5.4117018928821466E-020
507.5	4.3852725505352755E-020
508.5	3.5658774098804188E-020
509.5	2.9321966267458087E-020
510.5	2.4467940344382751E-020
511.5	2.0745250318305413E-020
512.5	1.7873772396934893E-020
513.5	1.5643847224523113E-020
514.5	1.3902520294225094E-020
515.5	1.2539351056685190E-020
516.5	1.1475075925091479E-020
517.5	1.0653379293010168E-020
518.5	1.0035241086903243E-020
519.5	9.5952729400015894E-021
520.5	9.3195873940736088E-021
521.5	9.2048749619051618E-021
522.5	9.2583876867989908E-021
523.5	9.4982724136053343E-021
524.5	9.9527382939517564E-021
525.5	1.0653959160839233E-020
526.5	1.1617224888108725E-020
527.5	1.2790110320859623E-020
528.5	1.3971171248872923E-020
529.5	1.4779264331119716E-020
530.5	1.4842123840954470E-020
531.5	1.4132399857032908E-020
532.5	1.2995903792114253E-020
533.5	1.1826931897062747E-020
534.5	1.0848094586337859E-020
535.5	1.0123273169443450E-020
536.5	9.6394855602257525E-021
537.5	9.3619763662264758E-021
538.5	9.2575684022654199E-021
539.5	9.3015476668417592E-021
540.5	9.4783511903883093E-021
541.5	9.7805803026416272E-021
542.5	1.0207964897422506E-020
543.5	1.0766768022453497E-020
544.5	1.1469748767328055E-020
545.5	1.2336720773072669E-020
546.5	1.3395769280179055E-020
547.5	1.4685260021117264E-020
548.5	1.6256875043680777E-020
549.5	1.8180048917693623E-020
550.5	2.0548364637146236E-020
551.5	2.3488705337051300E-020
552.5	2.7174209063251548E-020
553.5	3.1842167994351796E-020
554.5	3.7817378323777404E-020
555.5	4.5538394776366556E-020
556.5	5.5574117007605770E-020
557.5	6.8590214139229654E-020
558.5	8.5159214977521851E-020
559.5	1.0519870512689550E-019
560.5	1.2681887902284576E-019
561.5	1.4507935901774964E-019
562.5	1.5300989106224610E-019
563.5	1.4670756157714281E-019
564.5	1.2930472679589928E-019
565.5	1.0773138330860029E-019
566.5	8.7311927287675901E-020
567.5	7.0256918159094118E-020
568.5	5.6795426284202111E-020
569.5	4.6393977464053052E-020
570.5	3.8382696925971087E-020
571.5	3.2176766214303587E-020
572.5	2.7321527901411474E-020
573.5	2.3478969299629580E-020
574.5	2.0401617230705351E-020
575.5	1.7908550792809670E-020
576.5	1.5866785229764864E-020
577.5	1.4177705348875625E-020
578.5	1.2767419972861236E-020
579.5	1.1579954659948557E-020
580.5	1.0572441236958001E-020
581.5	9.7116983755359183E-021
582.5	8.9717807556938273E-021
583.5	8.3322057322120826E-021
584.5	7.7766573596008924E-021
585.5	7.2920297083845109E-021
586.5	6.8677136296312301E-021
587.5	6.4950599065445228E-021
588.5	6.1669714565996958E-021
589.5	5.8775908632562043E-021
590.5	5.6220589927036736E-021
591.5	5.3963271049610321E-021
592.5	5.1970095830559209E-021
593.5	5.0212677748117750E-021
594.5	4.8667178738668334E-021
595.5	4.7313575372737890E-021
596.5	4.6135072379285391E-021
597.5	4.5117633145982630E-021
598.5	4.4249604042625880E-021
599.5	4.3521414873906196E-021
600.5	4.2925341943235974E-021
601.5	4.2455323446456507E-021
602.5	4.2106819466333508E-021
603.5	4.1876710894661171E-021
604.5	4.1763233312474242E-021
605.5	4.1765943323434426E-021
606.5	4.1885716153715997E-021
607.5	4.2124774584402306E-021
608.5	4.2486750545078849E-021
609.5	4.2976782046713304E-021
610.5	4.3601649652492380E-021
611.5	4.4369958476588401E-021
612.5	4.5292373886656229E-021
613.5	4.6381921826301893E-021
614.5	4.7654368181590330E-021
615.5	4.9128696179376832E-021
616.5	5.0827706821994233E-021
617.5	5.2778775385993192E-021
618.5	5.5014807821564151E-021
619.5	5.7575455592185696E-021
620.5	6.0508667681327910E-021
621.5	6.3872686467143084E-021
622.5	6.7738633288596823E-021
623.5	7.2193884744486256E-021
624.5	7.7346519412779122E-021
625.5	8.3331227683589674E-021
626.5	9.0317241123048799E-021
627.5	9.8519076706274828E-021
628.5	1.0821124178072534E-020
629.5	1.1974856095006259E-020
630.5	1.3359454092377648E-020
631.5	1.5036127951705661E-020
632.5	1.7086594511152821E-020
633.5	1.9621080404348359E-020
634.5	2.2789576038356035E-020
635.5	2.6797270552928874E-020
636.5	3.1924414556708909E-020
637.5	3.8547854951676224E-020
638.5	4.7151890082935454E-020
639.5	5.8289900534261573E-020
640.5	7.2398445019890066E-020
641.5	8.9274157814968825E-020
642.5	1.0706139909428455E-019
643.5	1.2132894187110190E-019
644.5	1.2636100110791732E-019
645.5	1.1964242622233747E-019
646.5	1.0446222441249615E-019
647.5	8.6576422518487321E-020
648.5	7.0030085734730125E-020
649.5	5.6356119762812828E-020
650.5	4.5610054621507246E-020
651.5	3.7315605229501713E-020
652.5	3.0923101253164978E-020
653.5	2.5963664924410614E-020
654.5	2.2075970618110757E-020
655.5	1.8992278947870082E-020
656.5	1.6516721060542039E-020
657.5	1.4506036881688910E-020
658.5	1.2854808663316212E-020
659.5	1.1484752495396644E-020
660.5	1.0337118103345720E-020
661.5	9.3673261525714654E-021
662.5	8.5411763278838790E-021
663.5	7.8321491180360220E-021
664.5	7.2194694288564197E-021
665.5	6.6867035187658016E-021
666.5	6.2207321075792025E-021
667.5	5.8109911721070228E-021
668.5	5.4489050423175950E-021
669.5	5.1274589870020771E-021
670.5	4.8408739622738898E-021
671.5	4.5843568956464008E-021
672.5	4.3539073332287401E-021
673.5	4.1461665174994799E-021
674.5	3.9582986793354849E-021
675.5	3.7878969872170113E-021
676.5	3.6329085162477077E-021
677.5	3.4915739974358862E-021
678.5	3.3623791339919829E-021
679.5	3.2440150310361814E-021
680.5	3.1353458517507222E-021
681.5	3.0353822388562809E-021
682.5	2.9432593626281351E-021
683.5	2.8582187023410632E-021
684.5	2.7795928565159519E-021
685.5	2.7067928228682284E-021
686.5	2.6392973019038496E-021
687.5	2.5766436664365913E-021
688.5	2.5184203087032849E-021
689.5	2.4642601315808287E-021
690.5	2.4138349939465818E-021
691.5	2.3668509549697594E-021
692.5	2.3230441899853018E-021
693.5	2.2821774730507735E-021
694.5	2.2440371394560364E-021
695.5	2.2084304562257296E-021
696.5	2.1751833407142426E-021
697.5	2.1441383772821699E-021
698.5	2.1151530901877975E-021
699.5	2.0880984375649994E-021
700.5	2.0628574969585089E-021
701.5	2.0393243175645179E-021
702.5	2.0174029182522927E-021
703.5	1.9970064137613611E-021
704.5	1.9780562542939071E-021
705.5	1.9604815661476223E-021
706.5	1.9442185831394440E-021
707.5	1.9292101604220567E-021
708.5	1.9154053639504229E-021
709.5	1.9027591303659837E-021
710.5	1.8912319934782490E-021
711.5	1.8807898748818758E-021
712.5	1.8714039375961231E-021
713.5	1.8630505029991372E-021
714.5	1.8557110328024241E-021
715.5	1.8493721794285885E-021
716.5	1.8440259099864507E-021
717.5	1.8396697111648958E-021
718.5	1.8363068848939546E-021
719.5	1.8339469476804180E-021
720.5	1.8326061502852393E-021
721.5	1.8323081390925879E-021
722.5	1.8330847864171813E-021
723.5	1.8349772244952302E-021
724.5	1.8380371275247581E-021
725.5	1.8423282985656398E-021
726.5	1.8479286343349558E-021
727.5	1.8549325622520044E-021
728.5	1.8634540723153448E-021
729.5	1.8736305040632564E-021
730.5	1.8856272995371251E-021
731.5	1.8996440018772030E-021
732.5	1.9159218731372085E-021
733.5	1.9347536344918068E-021
734.5	1.9564960123155992E-021
735.5	1.9815860267329080E-021
736.5	2.0105623177904478E-021
737.5	2.0440933168517078E-021
738.5	2.0830148095270293E-021
739.5	2.1283805097982245E-021
740.5	2.1815308349051886E-021
741.5	2.2441873767163708E-021
742.5	2.3185839540696554E-021
743.5	2.4076500762972463E-021
744.5	2.5152697215694467E-021
745.5	2.6466479760119392E-021
746.5	2.8088297691005601E-021
747.5	3.0114245876938794E-021
748.5	3.2675834344491156E-021
749.5	3.5952022184776418E-021
750.5	4.0180561885400848E-021
751.5	4.5657618987050247E-021
752.5	5.2693803808264366E-021
753.5	6.1451863811381189E-021
754.5	7.1546024306153234E-021
755.5	8.1401334518947444E-021
756.5	8.8019331188316937E-021
757.5	8.8480894033036554E-021
758.5	8.2597046427445630E-021
759.5	7.3109375397657488E-021
760.5	6.3120333017795182E-021
761.5	5.4367255057163966E-021
762.5	4.7332022534719828E-021
763.5	4.1886795944718723E-021
764.5	3.7726270876521579E-021
765.5	3.4549629116208441E-021
766.5	3.2112707755518120E-021
767.5	3.0231004630861194E-021
768.5	2.8768843472631644E-021
769.5	2.7627194163914409E-021
770.5	2.6733624762391341E-021
771.5	2.6034802445292634E-021
772.5	2.5491113991635020E-021
773.5	2.5072862366545991E-021
774.5	2.4757584348838390E-021
775.5	2.4528151884741116E-021
776.5	2.4371419066851719E-021
777.5	2.4277250015914946E-021
778.5	2.4237814433735764E-021
779.5	2.4247072933554441E-021
780.5	2.4300398320509693E-021
781.5	2.4394295385715462E-021
782.5	2.4526192991935489E-021
783.5	2.4694289958744117E-021
784.5	2.4897441634030220E-021
785.5	2.5135077824849065E-021
786.5	2.5407145462659864E-021
787.5	2.5714071339695710E-021
788.5	2.6056741709441991E-021
789.5	2.6436496657823603E-021
790.5	2.6855138038172914E-021
791.5	2.7314950506890710E-021
792.5	2.7818735862848941E-021
793.5	2.8369861535424929E-021
794.5	2.8972324731634371E-021
795.5	2.9630834489921360E-021
796.5	3.0350914749118563E-021
797.5	3.1139032588023636E-021
798.5	3.2002757102037106E-021
799.5	3.2950956060497320E-021
800.5	3.3994039668877504E-021
801.5	3.5144263631494114E-021
802.5	3.6416107533068982E-021
803.5	3.7826749696517251E-021
804.5	3.9396666647121761E-021
805.5	4.1150394859885043E-021
806.5	4.3117505655323032E-021
807.5	4.5333862493716815E-021
808.5	4.7843255779748514E-021
809.5	5.0699547000471519E-021
810.5	5.3969506596694924E-021
811.5	5.7736605910328906E-021
812.5	6.2106134086304223E-021
813.5	6.7212172692181065E-021
814.5	7.3227198747647359E-021
815.5	8.0375436182418114E-021
816.5	8.8951583851732336E-021
817.5	9.9347268927014791E-021
818.5	1.1208853797999792E-020
819.5	1.2788880665015913E-020
820.5	1.4772239758037824E-020
821.5	1.7292219924907211E-020
822.5	2.0529532147702035E-020
823.5	2.4721702376283463E-020
824.5	3.0156616311964511E-020
825.5	3.7112568147725848E-020
826.5	4.5662066998105130E-020
827.5	5.5228366703067119E-020
828.5	6.3984693596346765E-020
829.5	6.8924028589142175E-020
830.5	6.7730506431155545E-020
831.5	6.1026077395455421E-020
832.5	5.1714527090450176E-020
833.5	4.2464952806783526E-020
834.5	3.4570229151441823E-020
835.5	2.8290218242066211E-020
836.5	2.3437917892900664E-020
837.5	1.9718975594750006E-020
838.5	1.6862831819799787E-020
839.5	1.4655461318446508E-020
840.5	1.2937148651131466E-020
841.5	1.1591479559800175E-020
842.5	1.0534377172144458E-020
843.5	9.7054272828819168E-021
844.5	9.0615930313399499E-021
845.5	8.5728809913876179E-021
846.5	8.2194994524775582E-021
847.5	7.9901643591524546E-021
848.5	7.8813375163913570E-021
849.5	7.8972887780989090E-021
850.5	8.0509349631076265E-021
851.5	8.3653598810292438E-021
852.5	8.8755723321274996E-021
853.5	9.6289040728235131E-021
854.5	1.0679324877599162E-020
855.5	1.2064056193507705E-020
856.5	1.3741467513666936E-020
857.5	1.5479016289375210E-020
858.5	1.6773048214792401E-020
859.5	1.7038216597612046E-020
860.5	1.6096193316642717E-020
861.5	1.4361330306604438E-020
862.5	1.2429834689080407E-020
863.5	1.0683817913589220E-020
864.5	9.2527304041554309E-021
865.5	8.1287221569514227E-021
866.5	7.2582239793101083E-021
867.5	6.5838417572519055E-021
868.5	6.0576467243935740E-021
869.5	5.6429638928338739E-021
870.5	5.3126495069470870E-021
871.5	5.0468106084877217E-021
872.5	4.8308463724617273E-021
873.5	4.6539634161680843E-021
874.5	4.5081035412764452E-021
875.5	4.3871833862634071E-021
876.5	4.2865574937784364E-021
877.5	4.2026379728850909E-021
878.5	4.1326232133650326E-021
879.5	4.0743026476740675E-021
880.5	4.0259148428871411E-021
881.5	3.9860432883049152E-021
882.5	3.9535390718368570E-021
883.5	3.9274629231327512E-021
884.5	3.9070413439738878E-021
885.5	3.8916330866707832E-021
886.5	3.8807033071726122E-021
887.5	3.8738034635936103E-021
888.5	3.8705555547855577E-021
889.5	3.8706396658819373E-021
890.5	3.8737840546844993E-021
891.5	3.8797572058733197E-021
892.5	3.8883614209339222E-021
893.5	3.8994276153861673E-021
894.5	3.9128110718245018E-021
895.5	3.9283879547961318E-021
896.5	3.9460524368760980E-021
897.5	3.9657143181822272E-021
898.5	3.9872970467037194E-021
899.5	4.0107360661526908E-021
900.5	4.0359774330217295E-021
901.5	4.0629766561997516E-021
902.5	4.0916977216477761E-021
903.5	4.1221122718524956E-021
904.5	4.1541989154998630E-021
905.5	4.1879426473778468E-021
906.5	4.2233343621812786E-021
907.5	4.2603704488474519E-021
908.5	4.2990524544493057E-021
909.5	4.3393868086299389E-021
910.5	4.3813846011687248E-021
911.5	4.4250614065967141E-021
912.5	4.4704371508832907E-021
913.5	4.5175360161415772E-021
914.5	4.5663863800827027E-021
915.5	4.6170207876167520E-021
916.5	4.6694759525743597E-021
917.5	4.7237927880261543E-021
918.5	4.7800164641230681E-021
919.5	4.8381964927817178E-021
920.5	4.8983868389065139E-021
921.5	4.9606460581830735E-021
922.5	5.0250374618042636E-021
923.5	5.0916293088075077E-021
924.5	5.1604950270170352E-021
925.5	5.2317134639035127E-021
926.5	5.3053691690017923E-021
927.5	5.3815527098718071E-021
928.5	5.4603610239537379E-021
929.5	5.5418978090630686E-021
930.5	5.6262739557010686E-021
931.5	5.7136080248289943E-021
932.5	5.8040267752787536E-021
933.5	5.8976657455580474E-021
934.5	5.9946698954654799E-021
935.5	6.0951943136728543E-021
936.5	6.1994049982730447E-021
937.5	6.3074797182485327E-021
938.5	6.4196089649086431E-021
939.5	6.5359970035951735E-021
940.5	6.6568630373946311E-021
941.5	6.7824424962526096E-021
942.5	6.9129884668011703E-021
943.5	7.0487732804290899E-021
944.5	7.1900902797026931E-021
945.5	7.3372557862479818E-021
946.5	7.4906112967120259E-021
947.5	7.6505259375293196E-021
948.5	7.8173992140428244E-021
949.5	7.9916640952111003E-021
950.5	8.1737904818437458E-021
951.5	8.3642891142575557E-021
952.5	8.5637159846929912E-021
953.5	8.7726773310923340E-021
954.5	8.9918353023088697E-021
955.5	9.2219144009778450E-021
956.5	9.4637088297395954E-021
957.5	9.7180908900219456E-021
958.5	9.9860206111125999E-021
959.5	1.0268556821983775E-020
960.5	1.0566869920789122E-020
961.5	1.0882256649072562E-020
962.5	1.1216157241981988E-020
963.5	1.1570175405347867E-020
964.5	1.1946101669473041E-020
965.5	1.2345940793220086E-020
966.5	1.2771944047440619E-020
967.5	1.3226647403117596E-020
968.5	1.3712916898876646E-020
969.5	1.4234002780840632E-020
970.5	1.4793604416665869E-020
971.5	1.5395948513985843E-020
972.5	1.6045883860708729E-020
973.5	1.6748996704369648E-020
974.5	1.7511752073938629E-020
975.5	1.8341667922634625E-020
976.5	1.9247531077672756E-020
977.5	2.0239666824372341E-020
978.5	2.1330277814519907E-020
979.5	2.2533873283264108E-020
980.5	2.3867816878816892E-020
981.5	2.5353031619686128E-020
982.5	2.7014914864940202E-020
983.5	2.8884536592464624E-020
984.5	3.1000223524184376E-020
985.5	3.3409673895810069E-020
986.5	3.6172809199483353E-020
987.5	3.9365659361686752E-020
988.5	4.3085710284689397E-020
989.5	4.7459337052692006E-020
990.5	5.2652228385716681E-020
991.5	5.8884106879796797E-020
992.5	6.6449578564447264E-020
993.5	7.5747540083119222E-020
994.5	8.7321901722555825E-020
995.5	1.0191531435613583E-019
996.5	1.2053172169163273E-019
997.5	1.4448359327438368E-019
998.5	1.7534278748266283E-019
999.5	2.1457573496875313E-019
1000.5	2.6239360187820321E-019
1001.5	3.1523896524956701E-019
1002.5	3.6262045477241294E-019
1003.5	3.8817257759988028E-019
1004.5	3.8052241378887641E-019
1005.5	3.4456074745266455E-019
1006.5	2.9634407830840105E-019
1007.5	2.4968483030186863E-019
1008.5	2.1095591351296852E-019
1009.5	1.8129245491852864E-019
1010.5	1.5966705220603200E-019
1011.5	1.4459442564295428E-019
1012.5	1.3477423748550788E-019
1013.5	1.2924895804413100E-019
1014.5	1.2739590215480584E-019
1015.5	1.2888355065421640E-019
1016.5	1.3363680623825172E-019
1017.5	1.4182450783666539E-019
1018.5	1.5387339708657123E-019
1019.5	1.7051160800820478E-019
1020.5	1.9284558415566375E-019
1021.5	2.2247280501882991E-019
1022.5	2.6162085307533820E-019
1023.5	3.1326064426339374E-019
1024.5	3.8101742980691005E-019
1025.5	4.6839602948584905E-019
1026.5	5.7626008791342361E-019
1027.5	6.9715026848794039E-019
1028.5	8.0762299587161006E-019
1029.5	8.6924212446463694E-019
1030.5	8.5259152793276809E-019
1031.5	7.6583348297407451E-019
1032.5	6.4608649986860008E-019
1033.5	5.2731501039294542E-019
1034.5	4.2590775675872041E-019
1035.5	3.4511700860769961E-019
1036.5	2.8252758311900330E-019
1037.5	2.3436955205544003E-019
1038.5	1.9718034535819576E-019
1039.5	1.6821758638289111E-019
1040.5	1.4542856762864367E-019
1041.5	1.2730848526193625E-019
1042.5	1.1275921294887024E-019
1043.5	1.0097682549125929E-019
1044.5	9.1368845385705828E-020
1045.5	8.3495277666694499E-020
1046.5	7.7027097030340244E-020
1047.5	7.1717111708909469E-020
1048.5	6.7379516299972454E-020
1049.5	6.3875567419171653E-020
1050.5	6.1103638662392403E-020
1051.5	5.8992495673337242E-020
1052.5	5.7497048876596354E-020
1053.5	5.6596150106272728E-020
1054.5	5.6292246579200061E-020
1055.5	5.6612929107450920E-020
1056.5	5.7614644217421237E-020
1057.5	5.9389113238514901E-020
1058.5	6.2073342824312935E-020
1059.5	6.5864528028395802E-020
1060.5	7.1041571239688643E-020
1061.5	7.7995049807079707E-020
1062.5	8.7266211485740107E-020
1063.5	9.9589886684291856E-020
1064.5	1.1591785175371948E-019
1065.5	1.3734875261661026E-019
1066.5	1.6477450009005808E-019
1067.5	1.9787028314609463E-019
1068.5	2.3310335724051530E-019
1069.5	2.6181070685168125E-019
1070.5	2.7249727782701064E-019
1071.5	2.5966714043574126E-019
1072.5	2.2948020350087125E-019
1073.5	1.9345931197271290E-019
1074.5	1.5992573772172866E-019
1075.5	1.3212531903134449E-019
1076.5	1.1024698905245859E-019
1077.5	9.3355876072625331E-020
1078.5	8.0347091927392941E-020
1079.5	7.0271658780618808E-020
1080.5	6.2396283893518657E-020
1081.5	5.6176998364153212E-020
1082.5	5.1215715777060771E-020
1083.5	4.7221298988691051E-020
1084.5	4.3979603464646029E-020
1085.5	4.1331720802199159E-020
1086.5	3.9158529239305479E-020
1087.5	3.7369792118867867E-020
1088.5	3.5896451496065159E-020
1089.5	3.4685147144741246E-020
1090.5	3.3694285865879552E-020
1091.5	3.2891196194985498E-020
1092.5	3.2250048831523721E-020
1093.5	3.1750322187908048E-020
1094.5	3.1375659853886687E-020
1095.5	3.1113012741441924E-020
1096.5	3.0951990208832648E-020
1097.5	3.0884366257771646E-020
1098.5	3.0903702093856855E-020
1099.5	3.1005057036008621E-020
1100.5	3.1184767364933698E-020
1101.5	3.1440278165725616E-020
1102.5	3.1770017194169939E-020
1103.5	3.2173302726008939E-020
1104.5	3.2650279543158876E-020
1105.5	3.3201878888765901E-020
1106.5	3.3829799540103702E-020
1107.5	3.4536508218853476E-020
1108.5	3.5325258468496746E-020
1109.5	3.6200127946529722E-020
1110.5	3.7166074862308928E-020
1111.5	3.8229015091844501E-020
1112.5	3.9395922370981116E-020
1113.5	4.0674954965130820E-020
1114.5	4.2075613404087397E-020
1115.5	4.3608935337966262E-020
1116.5	4.5287735423263427E-020
1117.5	4.7126900530813767E-020
1118.5	4.9143753676487020E-020
1119.5	5.1358504182048943E-020
1120.5	5.3794807056942819E-020
1121.5	5.6480461987634250E-020
1122.5	5.9448292394203169E-020
1123.5	6.2737258865302248E-020
1124.5	6.6393880512677181E-020
1125.5	7.0474064740017995E-020
1126.5	7.5045484060094326E-020
1127.5	8.0190693063066554E-020
1128.5	8.6011257113736729E-020
1129.5	9.2633278300473722E-020
1130.5	1.0021487060927774E-019
1131.5	1.0895638017681235E-019
1132.5	1.1911450295663840E-019
1133.5	1.3102196690055784E-019
1134.5	1.4511516616578961E-019
1135.5	1.6197307087801187E-019
1136.5	1.8237173061439310E-019
1137.5	2.0735903151378862E-019
1138.5	2.3835169568687364E-019
1139.5	2.7724389368834842E-019
1140.5	3.2647562323634440E-019
1141.5	3.8889482148980272E-019
1142.5	4.6698103349734740E-019
1143.5	5.6056681290931216E-019
1144.5	6.6223927085072466E-019
1145.5	7.5263602308011680E-019
1146.5	8.0518615284277400E-019
1147.5	8.0666827073591263E-019
1148.5	7.7187203767327107E-019
1149.5	7.2991759729976776E-019
1150.5	7.0363005675714742E-019
1151.5	7.0459470241643439E-019
1152.5	7.3811286404781363E-019
1153.5	8.0827038541622781E-019
1154.5	9.2054769236410494E-019
1155.5	1.0821964003641520E-018
1156.5	1.2997766371622319E-018
1157.5	1.5712567125770680E-018
1158.5	1.8696335876941985E-018
1159.5	2.1247384199931801E-018
1160.5	2.2362413153873457E-018
1161.5	2.1454211888738307E-018
1162.5	1.8941797788503475E-018
1163.5	1.5812712172111521E-018
1164.5	1.2840565732318847E-018
1165.5	1.0351906636697904E-018
1166.5	8.3838368098328080E-019
1167.5	6.8606408985802954E-019
1168.5	5.6856637731489851E-019
1169.5	4.7741225979035312E-019
1170.5	4.0599595784958606E-019
1171.5	3.4940005385344768E-019
1172.5	3.0402091071850980E-019
1173.5	2.6722190248672302E-019
1174.5	2.3706355253165840E-019
1175.5	2.1210661063099922E-019
1176.5	1.9127193990988674E-019
1177.5	1.7374158443166696E-019
1178.5	1.5888883185455541E-019
1179.5	1.4622848599340520E-019
1180.5	1.3538121820155600E-019
1181.5	1.2604777149248858E-019
1182.5	1.1799011112846909E-019
1183.5	1.1101751679890854E-019
1184.5	1.0497622490292769E-019
1185.5	9.9741647783339981E-020
1186.5	9.5212483670386255E-020
1187.5	9.1306229397344069E-020
1188.5	8.7955746278943512E-020
1189.5	8.5106627056209740E-020
1190.5	8.2715181389201558E-020
1191.5	8.0746907752979697E-020
1192.5	7.9175356748850290E-020
1193.5	7.7981318956797861E-020
1194.5	7.7152292511040486E-020
1195.5	7.6682203800292973E-020
1196.5	7.6571370838385001E-020
1197.5	7.6826714450607631E-020
1198.5	7.7462238976181891E-020
1199.5	7.8499823362403127E-020
1200.5	7.9970387379818017E-020
1201.5	8.1915528971194430E-020
1202.5	8.4389771324846327E-020
1203.5	8.7463617731778490E-020
1204.5	9.1227696895435643E-020
1205.5	9.5798403382848698E-020
1206.5	1.0132561561807925E-019
1207.5	1.0800333425917983E-019
1208.5	1.1608446607941738E-019
1209.5	1.2590153636142252E-019
1210.5	1.3789591170848815E-019
1211.5	1.5265920817039524E-019
1212.5	1.7099189777725596E-019
1213.5	1.9398527711896104E-019
1214.5	2.2313228661401464E-019
1215.5	2.6046505589494823E-019
1216.5	3.0868802010644494E-019
1217.5	3.7118765209806169E-019
1218.5	4.5157153210367312E-019
1219.5	5.5191104429204782E-019
1220.5	6.6831811494344012E-019
1221.5	7.8364152007928875E-019
1222.5	8.6412386096428863E-019
1223.5	8.7535247311628100E-019
1224.5	8.1298879780026208E-019
1225.5	7.0741182690951019E-019
1226.5	5.9487936675269388E-019
1227.5	4.9641500165967033E-019
1228.5	4.1825963776797355E-019
1229.5	3.5929553603867011E-019
1230.5	3.1621066471713823E-019
1231.5	2.8572334253424523E-019
1232.5	2.6524859742092138E-019
1233.5	2.5296970306075999E-019
1234.5	2.4774499549442106E-019
1235.5	2.4900636779000387E-019
1236.5	2.5669770884859603E-019
1237.5	2.7126586181044900E-019
1238.5	2.9370769821977165E-019
1239.5	3.2567448644611120E-019
1240.5	3.6962559650847255E-019
1241.5	4.2898628318213625E-019
1242.5	5.0814832120628343E-019
1243.5	6.1184799191536485E-019
1244.5	7.4281491150279645E-019
1245.5	8.9584581363278920E-019
1246.5	1.0479619435011304E-018
1247.5	1.1537210334868308E-018
1248.5	1.1663714479864004E-018
1249.5	1.0793683932952051E-018
1250.5	9.3328404912445183E-019
1251.5	7.7710227311454334E-019
1252.5	6.3936992706040225E-019
1253.5	5.2856521085787729E-019
1254.5	4.4310488371422133E-019
1255.5	3.7835764022557407E-019
1256.5	3.2966946312522486E-019
1257.5	2.9326150138898359E-019
1258.5	2.6630860996466307E-019
1259.5	2.4678230948042426E-019
1260.5	2.3326771080771433E-019
1261.5	2.2481453424943842E-019
1262.5	2.2083138102112902E-019
1263.5	2.2101839234678380E-019
1264.5	2.2533190087196918E-019
1265.5	2.3397690150544257E-019
1266.5	2.4742635590763637E-019
1267.5	2.6646978589554896E-019
1268.5	2.9229713602460621E-019
1269.5	3.2662695685479476E-019
1270.5	3.7188827956992234E-019
1271.5	4.3145557420234386E-019
1272.5	5.0989405303831370E-019
1273.5	6.1304074494978950E-019
1274.5	7.4739413795120070E-019
1275.5	9.1750841585129591E-019
1276.5	1.1190265720936589E-018
1277.5	1.3260685239885729E-018
1278.5	1.4821335137540520E-018
1279.5	1.5212992290589421E-018
1280.5	1.4233153516339769E-018
1281.5	1.2348371483695432E-018
1282.5	1.0232571336175332E-018
1283.5	8.3190248968707599E-019
1284.5	6.7555395547647347E-019
1285.5	5.5344490823110414E-019
1286.5	4.5961764616219778E-019
1287.5	3.8766941836876980E-019
1288.5	3.3226201648383571E-019
1289.5	2.8932867364522964E-019
1290.5	2.5588302233051819E-019
1291.5	2.2976485976590924E-019
1292.5	2.0942272705954478E-019
1293.5	1.9375096545676564E-019
1294.5	1.8197479725552004E-019
1295.5	1.7357272777634715E-019
1296.5	1.6822718913671590E-019
1297.5	1.6579719961682066E-019
1298.5	1.6630957931052582E-019
1299.5	1.6996772681153565E-019
1300.5	1.7717917250783703E-019
1301.5	1.8860497000670683E-019
1302.5	2.0523461511960269E-019
1303.5	2.2848656619572975E-019
1304.5	2.6031763620736117E-019
1305.5	3.0327069690083342E-019
1306.5	3.6024393973122387E-019
1307.5	4.3343515295403665E-019
1308.5	5.2142832797621453E-019
1309.5	6.1368397239524943E-019
1310.5	6.8587225079406218E-019
1311.5	7.0768348352910773E-019
1312.5	6.6715510844947543E-019
1313.5	5.8309856602905210E-019
1314.5	4.8614912915526045E-019
1315.5	3.9715973528347457E-019
1316.5	3.2374861817084810E-019
1317.5	2.6596296956422222E-019
1318.5	2.2119419198236277E-019
1319.5	1.8651303252657678E-019
1320.5	1.5943982800771523E-019
1321.5	1.3806857808667521E-019
1322.5	1.2098761080165892E-019
1323.5	1.0716359113667280E-019
1324.5	9.5839827466462596E-020
1325.5	8.6458626994574898E-020
1326.5	7.8605073595313531E-020
1327.5	7.1967139874542827E-020
1328.5	6.6307536414441697E-020
1329.5	6.1443795909367820E-020
1330.5	5.7234091263250402E-020
1331.5	5.3567049210264505E-020
1332.5	5.0354362678574218E-020
1333.5	4.7525378690811982E-020
1334.5	4.5023093294587822E-020
1335.5	4.2801158283099479E-020
1336.5	4.0821622678037656E-020
1337.5	3.9053213068556463E-020
1338.5	3.7470012987417106E-020
1339.5	3.6050440612375960E-020
1340.5	3.4776451592677624E-020
1341.5	3.3632913333124610E-020
1342.5	3.2607111064718321E-020
1343.5	3.1688356154153821E-020
1344.5	3.0867674495535054E-020
1345.5	3.0137558276311188E-020
1346.5	2.9491768467222650E-020
1347.5	2.8925178441984578E-020
1348.5	2.8433651463768372E-020
1349.5	2.8013946582264428E-020
1350.5	2.7663648913700367E-020
1351.5	2.7381121436067126E-020
1352.5	2.7165476407051859E-020
1353.5	2.7016565370027351E-020
1354.5	2.6934987510796633E-020
1355.5	2.6922116916450117E-020
1356.5	2.6980150119093479E-020
1357.5	2.7112176237088553E-020
1358.5	2.7322273120114689E-020
1359.5	2.7615634243102689E-020
1360.5	2.7998732783721942E-020
1361.5	2.8479531500629765E-020
1362.5	2.9067749899979317E-020
1363.5	2.9775204007470723E-020
1364.5	3.0616239236439479E-020
1365.5	3.1608283907510254E-020
1366.5	3.2772560723345265E-020
1367.5	3.4135007084723848E-020
1368.5	3.5727474242415066E-020
1369.5	3.7589302413974415E-020
1370.5	3.9769407878019638E-020
1371.5	4.2329074254170199E-020
1372.5	4.5345722006682027E-020
1373.5	4.8918050060985854E-020
1374.5	5.3173119454239119E-020
1375.5	5.8276206853808396E-020
1376.5	6.4444629140148632E-020
1377.5	7.1967264395780078E-020
1378.5	8.1232179125187977E-020
1379.5	9.2765508142506228E-020
1380.5	1.0728502038332073E-019
1381.5	1.2576996456579563E-019
1382.5	1.4953987927426088E-019
1383.5	1.8030571958535376E-019
1384.5	2.2007490288519615E-019
1385.5	2.7059953998869264E-019
1386.5	3.3173697092952980E-019
1387.5	3.9808374237144004E-019
1388.5	4.5535273129667479E-019
1389.5	4.8339456355230320E-019
1390.5	4.7115470774539784E-019
1391.5	4.2828997920251793E-019
1392.5	3.7565599648724535E-019
1393.5	3.2938526317384999E-019
1394.5	2.9611930909617600E-019
1395.5	2.7548305265304109E-019
1396.5	2.6246362067950174E-019
1397.5	2.4924875882853006E-019
1398.5	2.2937812233305127E-019
1399.5	2.0242834876315935E-019
1400.5	1.7301520687696643E-019
1401.5	1.4577281530373211E-019
1402.5	1.2284602874759656E-019
1403.5	1.0442858371424444E-019
1404.5	8.9888842616833658E-020
1405.5	7.8435055524899125E-020
1406.5	6.9368016703636368E-020
1407.5	6.2137246500394582E-020
1408.5	5.6328408330282747E-020
1409.5	5.1634784005159812E-020
1410.5	4.7830367498474651E-020
1411.5	4.4748768375358851E-020
1412.5	4.2267818981810649E-020
1413.5	4.0298752176527276E-020
1414.5	3.8778827621266122E-020
1415.5	3.7666556657269417E-020
1416.5	3.6938966871605230E-020
1417.5	3.6590598616910721E-020
1418.5	3.6634128771107878E-020
1419.5	3.7102654923096850E-020
1420.5	3.8053659706356587E-020
1421.5	3.9574223587554859E-020
1422.5	4.1785356766152644E-020
1423.5	4.4838367066874361E-020
1424.5	4.8883994064975655E-020
1425.5	5.3972543141891981E-020
1426.5	5.9831337601393718E-020
1427.5	6.5574375408545162E-020
1428.5	6.9771584264105584E-020
1429.5	7.1411692890326888E-020
1430.5	7.0975640564689669E-020
1431.5	7.0047295144777722E-020
1432.5	7.0093108554680628E-020
1433.5	7.1963552785410802E-020
1434.5	7.6103907563923917E-020
1435.5	8.2873152939562152E-020
1436.5	9.2751458902631051E-020
1437.5	1.0645930777975585E-019
1438.5	1.2502854268762697E-019
1439.5	1.4980543300149994E-019
1440.5	1.8225196999271218E-019
1441.5	2.2320170931349546E-019
1442.5	2.7099235246663627E-019
1443.5	3.1837582874674417E-019
1444.5	3.5107289552817711E-019
1445.5	3.5445763102918046E-019
1446.5	3.2656320931501967E-019
1447.5	2.8015162570349438E-019
1448.5	2.3054839275709573E-019
1449.5	1.8665135480131206E-019
1450.5	1.5108071879708998E-019
1451.5	1.2331613555650250E-019
1452.5	1.0188661762572823E-019
1453.5	8.5312846594991145E-020
1454.5	7.2385368859995645E-020
1455.5	6.2187172464428691E-020
1456.5	5.4042592436315384E-020
1457.5	4.7457674342157627E-020
1458.5	4.2070481398773263E-020
1459.5	3.7613859840498695E-020
1460.5	3.3888679799819429E-020
1461.5	3.0744898295626361E-020
1462.5	2.8068194925683295E-020
1463.5	2.5770505036811691E-020
1464.5	2.3783265399146783E-020
1465.5	2.2052551757470526E-020
1466.5	2.0535543810585853E-020
1467.5	1.9197929099669031E-020
1468.5	1.8011977081840625E-020
1469.5	1.6955096187634697E-020
1470.5	1.6008742349620453E-020
1471.5	1.5157585771771713E-020
1472.5	1.4388869230346847E-020
1473.5	1.3691909727310694E-020
1474.5	1.3057708379714620E-020
1475.5	1.2478642719399569E-020
1476.5	1.1948222244979886E-020
1477.5	1.1460892895084599E-020
1478.5	1.1011879636287318E-020
1479.5	1.0597058953888429E-020
1480.5	1.0212854959274592E-020
1481.5	9.8561542675653127E-021
1482.5	9.5242358840957936E-021
1483.5	9.2147131613853434E-021
1484.5	8.9254855170156695E-021
1485.5	8.6546980863168550E-021
1486.5	8.4007078578433680E-021
1487.5	8.1620551308108970E-021
1488.5	7.9374393616367235E-021
1489.5	7.7256986461951732E-021
1490.5	7.5257922264368967E-021
1491.5	7.3367855230073563E-021
1492.5	7.1578372858192051E-021
1493.5	6.9881885270730067E-021
1494.5	6.8271529597452928E-021
1495.5	6.6741087119862843E-021
1496.5	6.5284911264586108E-021
1497.5	6.3897864851763389E-021
1498.5	6.2575265262623837E-021
1499.5	6.1312836403315777E-021
1500.5	6.0106666517971872E-021
1501.5	5.8953171049838993E-021
1502.5	5.7849059870647048E-021
1503.5	5.6791308299673692E-021
1504.5	5.5777131418767496E-021
1505.5	5.4803961260817472E-021
1506.5	5.3869426509153362E-021
1507.5	5.2971334396044246E-021
1508.5	5.2107654531396470E-021
1509.5	5.1276504429217786E-021
1510.5	5.0476136530469229E-021
1511.5	4.9704926547438541E-021
1512.5	4.8961362977457520E-021
1513.5	4.8244037653251005E-021
1514.5	4.7551637213940589E-021
1515.5	4.6882935395149378E-021
1516.5	4.6236786049109342E-021
1517.5	4.5612116816453686E-021
1518.5	4.5007923380725303E-021
1519.5	4.4423264244757164E-021
1520.5	4.3857255975153641E-021
1521.5	4.3309068867273304E-021
1522.5	4.2777922988505602E-021
1523.5	4.2263084562356396E-021
1524.5	4.1763862659997679E-021
1525.5	4.1279606169575786E-021
1526.5	4.0809701016773370E-021
1527.5	4.0353567612943793E-021
1528.5	3.9910658509626778E-021
1529.5	3.9480456240459082E-021
1530.5	3.9062471333443565E-021
1531.5	3.8656240478271271E-021
1532.5	3.8261324834928036E-021
1533.5	3.7877308471183297E-021
1534.5	3.7503796917777566E-021
1535.5	3.7140415831209113E-021
1536.5	3.6786809754991685E-021
1537.5	3.6442640971120777E-021
1538.5	3.6107588434263108E-021
1539.5	3.5781346781879096E-021
1540.5	3.5463625414113308E-021
1541.5	3.5154147637848066E-021
1542.5	3.4852649869821326E-021
1543.5	3.4558880894163590E-021
1544.5	3.4272601170119029E-021
1545.5	3.3993582186085802E-021
1546.5	3.3721605856444918E-021
1547.5	3.3456463957949329E-021
1548.5	3.3197957602718799E-021
1549.5	3.2945896745133996E-021
1550.5	3.2700099720148681E-021
1551.5	3.2460392810743331E-021
1552.5	3.2226609842428787E-021
1553.5	3.1998591802878653E-021
1554.5	3.1776186484921999E-021
1555.5	3.1559248151269241E-021
1556.5	3.1347637219471436E-021
1557.5	3.1141219965730621E-021
1558.5	3.0939868246285342E-021
1559.5	3.0743459235193486E-021
1560.5	3.0551875177423925E-021
1561.5	3.0365003156250280E-021
1562.5	3.0182734874015648E-021
1563.5	3.0004966445405674E-021
1564.5	2.9831598202430995E-021
1565.5	2.9662534510378098E-021
1566.5	2.9497683594041356E-021
1567.5	2.9336957373597959E-021
1568.5	2.9180271309533356E-021
1569.5	2.9027544256066022E-021
1570.5	2.8878698322559518E-021
1571.5	2.8733658742445114E-021
1572.5	2.8592353749211250E-021
1573.5	2.8454714459046578E-021
1574.5	2.8320674759751203E-021
1575.5	2.8190171205557307E-021
1576.5	2.8063142917523873E-021
1577.5	2.7939531489193002E-021
1578.5	2.7819280897215887E-021
1579.5	2.7702337416675723E-021
1580.5	2.7588649540853005E-021
1581.5	2.7478167905194740E-021
1582.5	2.7370845215265128E-021
1583.5	2.7266636178469405E-021
1584.5	2.7165497439355635E-021
1585.5	2.7067387518312464E-021
1586.5	2.6972266753491740E-021
1587.5	2.6880097245796121E-021
1588.5	2.6790842806781979E-021
1589.5	2.6704468909337347E-021
1590.5	2.6620942641003276E-021
1591.5	2.6540232659815700E-021
1592.5	2.6462309152552425E-021
1593.5	2.6387143795277011E-021
1594.5	2.6314709716078555E-021
1595.5	2.6244981459912483E-021
1596.5	2.6177934955453499E-021
1597.5	2.6113547483877762E-021
1598.5	2.6051797649496380E-021
1599.5	2.5992665352167669E-021
1600.5	2.5936131761420025E-021
1601.5	2.5882179292222138E-021
1602.5	2.5830791582341148E-021
1603.5	2.5781953471233568E-021
1604.5	2.5735650980417644E-021
1605.5	2.5691871295279124E-021
1606.5	2.5650602748266391E-021
1607.5	2.5611834803433507E-021
1608.5	2.5575558042293398E-021
1609.5	2.5541764150946034E-021
1610.5	2.5510445908449458E-021
1611.5	2.5481597176404207E-021
1612.5	2.5455212889724290E-021
1613.5	2.5431289048570187E-021
1614.5	2.5409822711422254E-021
1615.5	2.5390811989274728E-021
1616.5	2.5374256040932977E-021
1617.5	2.5360155069399074E-021
1618.5	2.5348510319332461E-021
1619.5	2.5339324075574892E-021
1620.5	2.5332599662730791E-021
1621.5	2.5328341445796056E-021
1622.5	2.5326554831830396E-021
1623.5	2.5327246272670241E-021
1624.5	2.5330423268681020E-021
1625.5	2.5336094373549699E-021
1626.5	2.5344269200120176E-021
1627.5	2.5354958427276041E-021
1628.5	2.5368173807877224E-021
1629.5	2.5383928177758637E-021
1630.5	2.5402235465801138E-021
1631.5	2.5423110705086742E-021
1632.5	2.5446570045152125E-021
1633.5	2.5472630765356328E-021
1634.5	2.5501311289380582E-021
1635.5	2.5532631200880077E-021
1636.5	2.5566611260309681E-021
1637.5	2.5603273422947776E-021
1638.5	2.5642640858144132E-021
1639.5	2.5684737969820600E-021
1640.5	2.5729590418255008E-021
1641.5	2.5777225143181503E-021
1642.5	2.5827670388242757E-021
1643.5	2.5880955726831966E-021
1644.5	2.5937112089365293E-021
1645.5	2.5996171792028122E-021
1646.5	2.6058168567040980E-021
1647.5	2.6123137594494498E-021
1648.5	2.6191115535805220E-021
1649.5	2.6262140568847712E-021
1650.5	2.6336252424821494E-021
1651.5	2.6413492426914903E-021
1652.5	2.6493903530831661E-021
1653.5	2.6577530367249732E-021
1654.5	2.6664419286285920E-021
1655.5	2.6754618404044191E-021
1656.5	2.6848177651329811E-021
1657.5	2.6945148824616307E-021
1658.5	2.7045585639356881E-021
1659.5	2.7149543785737365E-021
1660.5	2.7257080986973081E-021
1661.5	2.7368257060257774E-021
1662.5	2.7483133980478704E-021
1663.5	2.7601775946818640E-021
1664.5	2.7724249452371989E-021
1665.5	2.7850623356909631E-021
1666.5	2.7980968962934544E-021
1667.5	2.8115360095178064E-021
1668.5	2.8253873183695658E-021
1669.5	2.8396587350729197E-021
1670.5	2.8543584501513273E-021
1671.5	2.8694949419212088E-021
1672.5	2.8850769864185029E-021
1673.5	2.9011136677789827E-021
1674.5	2.9176143890944526E-021
1675.5	2.9345888837682061E-021
1676.5	2.9520472273945082E-021
1677.5	2.9699998501882967E-021
1678.5	2.9884575499928206E-021
1679.5	3.0074315058946176E-021
1680.5	3.0269332924769035E-021
1681.5	3.0469748947443708E-021
1682.5	3.0675687237543207E-021
1683.5	3.0887276329911902E-021
1684.5	3.1104649355237611E-021
1685.5	3.1327944219867563E-021
1686.5	3.1557303794310672E-021
1687.5	3.1792876110896052E-021
1688.5	3.2034814571086998E-021
1689.5	3.2283278162980417E-021
1690.5	3.2538431689555796E-021
1691.5	3.2800446008272741E-021
1692.5	3.3069498282655182E-021
1693.5	3.3345772246540488E-021
1694.5	3.3629458481716238E-021
1695.5	3.3920754709714093E-021
1696.5	3.4219866098580909E-021
1697.5	3.4527005585501173E-021
1698.5	3.4842394216203069E-021
1699.5	3.5166261502143019E-021
1700.5	3.5498845796530551E-021
1701.5	3.5840394690327610E-021
1702.5	3.6191165429433865E-021
1703.5	3.6551425354353634E-021
1704.5	3.6921452363729577E-021
1705.5	3.7301535403225624E-021
1706.5	3.7691974981346282E-021
1707.5	3.8093083713892005E-021
1708.5	3.8505186898872919E-021
1709.5	3.8928623123833715E-021
1710.5	3.9363744907686165E-021
1711.5	3.9810919379298273E-021
1712.5	4.0270528995256643E-021
1713.5	4.0742972299398332E-021
1714.5	4.1228664726904218E-021
1715.5	4.1728039455957252E-021
1716.5	4.2241548310199604E-021
1717.5	4.2769662715471248E-021
1718.5	4.3312874714584602E-021
1719.5	4.3871698044183540E-021
1720.5	4.4446669278056759E-021
1721.5	4.5038349041623619E-021
1722.5	4.5647323302691373E-021
1723.5	4.6274204743997295E-021
1724.5	4.6919634223501382E-021
1725.5	4.7584282328889568E-021
1726.5	4.8268851033286936E-021
1727.5	4.8974075459771069E-021
1728.5	4.9700725762921914E-021
1729.5	5.0449609136351639E-021
1730.5	5.1221571955935524E-021
1731.5	5.2017502069314781E-021
1732.5	5.2838331243178493E-021
1733.5	5.3685037780859718E-021
1734.5	5.4558649323911035E-021
1735.5	5.5460245852571163E-021
1736.5	5.6390962901405886E-021
1737.5	5.7351995007922030E-021
1738.5	5.8344599413624596E-021
1739.5	5.9370100038836307E-021
1740.5	6.0429891754644709E-021
1741.5	6.1525444977607112E-021
1742.5	6.2658310615357005E-021
1743.5	6.3830125394043602E-021
1744.5	6.5042617601636096E-021
1745.5	6.6297613284571020E-021
1746.5	6.7597042939061976E-021
1747.5	6.8942948742671618E-021
1748.5	7.0337492376525553E-021
1749.5	7.1782963493890973E-021
1750.5	7.3281788896820926E-021
1751.5	7.4836542489264327E-021
1752.5	7.6449956082558655E-021
1753.5	7.8124931137666734E-021
1754.5	7.9864551538018702E-021
1755.5	8.1672097497523752E-021
1756.5	8.3551060720388744E-021
1757.5	8.5505160943023565E-021
1758.5	8.7538364003747671E-021
1759.5	8.9654901603503908E-021
1760.5	9.1859292940638136E-021
1761.5	9.4156368425373084E-021
1762.5	9.6551295705303360E-021
1763.5	9.9049608262551129E-021
1764.5	1.0165723687671687E-020
1765.5	1.0438054428609262E-020
1766.5	1.0722636342356870E-020
1767.5	1.1020203965416937E-020
1768.5	1.1331547749928604E-020
1769.5	1.1657519239972799E-020
1770.5	1.1999036814719912E-020
1771.5	1.2357092070354930E-020
1772.5	1.2732756923130465E-020
1773.5	1.3127191528012736E-020
1774.5	1.3541653121509804E-020
1775.5	1.3977505913775716E-020
1776.5	1.4436232174417849E-020
1777.5	1.4919444679138232E-020
1778.5	1.5428900711069215E-020
1779.5	1.5966517842216977E-020
1780.5	1.6534391757775759E-020
1781.5	1.7134816430410151E-020
1782.5	1.7770307004384210E-020
1783.5	1.8443625812441073E-020
1784.5	1.9157812023831323E-020
1785.5	1.9916215512608139E-020
1786.5	2.0722535644691225E-020
1787.5	2.1580865814542060E-020
1788.5	2.2495744722986645E-020
1789.5	2.3472215583564285E-020
1790.5	2.4515894684385477E-020
1791.5	2.5633051026796916E-020
1792.5	2.6830699125174274E-020
1793.5	2.8116707501867207E-020
1794.5	2.9499925970900617E-020
1795.5	3.0990335503592208E-020
1796.5	3.2599225348033979E-020
1797.5	3.4339403183912546E-020
1798.5	3.6225445502362403E-020
1799.5	3.8273997197677459E-020
1800.5	4.0504131664263902E-020
1801.5	4.2937785670252907E-020
1802.5	4.5600287148083428E-020
1803.5	4.8520999101180852E-020
1804.5	5.1734109485280141E-020
1805.5	5.5279605751164361E-020
1806.5	5.9204484524826774E-020
1807.5	6.3564262764698266E-020
1808.5	6.8424878251143884E-020
1809.5	7.3865096684676793E-020
1810.5	7.9979583243070775E-020
1811.5	8.6882852890151786E-020
1812.5	9.4714392947135894E-020
1813.5	1.0364536362208378E-019
1814.5	1.1388744248321166E-019
1815.5	1.2570460986326777E-019
1816.5	1.3942900773996614E-019
1817.5	1.5548249533843942E-019
1818.5	1.7440624546111592E-019
1819.5	1.9690178476360182E-019
1820.5	2.2388842772915634E-019
1821.5	2.5658426837523687E-019
1822.5	2.9662091985822509E-019
1823.5	3.4620588501838872E-019
1824.5	4.0834957260879808E-019
1825.5	4.8717192545237867E-019
1826.5	5.8828201314367589E-019
1827.5	7.1914209082743347E-019
1828.5	8.8908083990652909E-019
1829.5	1.1079807016235131E-018
1830.5	1.3813314459778628E-018
1831.5	1.6978636586264218E-018
1832.5	2.0093501144403986E-018
1833.5	2.2219867672792121E-018
1834.5	2.2416187124991358E-018
1835.5	2.0582495741941990E-018
1836.5	1.7566285118609211E-018
1837.5	1.4360360712555584E-018
1838.5	1.1532728075938169E-018
1839.5	9.2468002418375432E-019
1840.5	7.4660173120983634E-019
1841.5	6.0942157262443410E-019
1842.5	5.0354881941631758E-019
1843.5	4.2116519641147104E-019
1844.5	3.5635059648297229E-019
1845.5	3.0474591853459295E-019
1846.5	2.6316564053773883E-019
1847.5	2.2927631350523144E-019
1848.5	2.0135604806812939E-019
1849.5	1.7812178940564937E-019
1850.5	1.5860712019097075E-019
1851.5	1.4207603338034045E-019
1852.5	1.2796185353471001E-019
1853.5	1.1582365860999218E-019
1854.5	1.0531490763351898E-019
1855.5	9.6160632971022017E-020
1856.5	8.8140690833572747E-020
1857.5	8.1077336376376521E-020
1858.5	7.4825915570725944E-020
1859.5	6.9267825250009358E-020
1860.5	6.4305139695160937E-020
1861.5	5.9856473235830764E-020
1862.5	5.5853767912155539E-020
1863.5	5.2239779537847991E-020
1864.5	4.8966095468913152E-020
1865.5	4.5991560418568174E-020
1866.5	4.3281017817395844E-020
1867.5	4.0804296969394452E-020
1868.5	3.8535393005153761E-020
1869.5	3.6451799064283406E-020
1870.5	3.4533959435371924E-020
1871.5	3.2764819385057021E-020
1872.5	3.1129452721208261E-020
1873.5	2.9614752193978423E-020
1874.5	2.8209170959083550E-020
1875.5	2.6902505741995944E-020
1876.5	2.5685714220848437E-020
1877.5	2.4550760616821543E-020
1878.5	2.3490484638629325E-020
1879.5	2.2498489843924988E-020
1880.5	2.1569048209133443E-020
1881.5	2.0697018281601550E-020
1882.5	1.9877774755596858E-020
1883.5	1.9107147690889487E-020
1884.5	1.8381369898228969E-020
1885.5	1.7697031264617378E-020
1886.5	1.7051038994323658E-020
1887.5	1.6440582908070519E-020
1888.5	1.5863105079848178E-020
1889.5	1.5316273203988977E-020
1890.5	1.4797957178949678E-020
1891.5	1.4306208472267509E-020
1892.5	1.3839241896254118E-020
1893.5	1.3395419478476496E-020
1894.5	1.2973236156816594E-020
1895.5	1.2571307067415917E-020
1896.5	1.2188356226332926E-020
1897.5	1.1823206433277647E-020
1898.5	1.1474770249165701E-020
1899.5	1.1142041919132534E-020
1900.5	1.0824090129628263E-020
1901.5	1.0520051502737419E-020
1902.5	1.0229124743321034E-020
1903.5	9.9505653652799114E-021
1904.5	9.6836809324551588E-021
1905.5	9.4278267576377288E-021
1906.5	9.1824020100399081E-021
1907.5	8.9468461875460804E-021
1908.5	8.7206359152396098E-021
1909.5	8.5032820362095812E-021
1910.5	8.2943269645702452E-021
1911.5	8.0933422740573946E-021
1912.5	7.8999264985682086E-021
1913.5	7.7137031236424373E-021
1914.5	7.5343187501928904E-021
1915.5	7.3614414138248509E-021
1916.5	7.1947590448732021E-021
1917.5	7.0339780558648774E-021
1918.5	6.8788220445087040E-021
1919.5	6.7290306015491060E-021
1920.5	6.5843582139137046E-021
1921.5	6.4445732545553776E-021
1922.5	6.3094570512519449E-021
1923.5	6.1788030273940871E-021
1924.5	6.0524159084761089E-021
1925.5	5.9301109886142736E-021
1926.5	5.8117134519627063E-021
1927.5	5.6970577443843574E-021
1928.5	5.5859869911713808E-021
1929.5	5.4783524570006240E-021
1930.5	5.3740130446616969E-021
1931.5	5.2728348294107650E-021
1932.5	5.1746906260875533E-021
1933.5	5.0794595863890548E-021
1934.5	4.9870268239241722E-021
1935.5	4.8972830648820218E-021
1936.5	4.8101243223347452E-021
1937.5	4.7254515923660681E-021
1938.5	4.6431705703709413E-021
1939.5	4.5631913860113055E-021
1940.5	4.4854283554398041E-021
1941.5	4.4097997495183128E-021
1942.5	4.3362275768627000E-021
1943.5	4.2646373806403689E-021
1944.5	4.1949580481337988E-021
1945.5	4.1271216321620759E-021
1946.5	4.0610631835245195E-021
1947.5	3.9967205936960841E-021
1948.5	3.9340344470642592E-021
1949.5	3.8729478820520943E-021
1950.5	3.8134064605220579E-021
1951.5	3.7553580449015422E-021
1952.5	3.6987526825127674E-021
1953.5	3.6435424966286868E-021
1954.5	3.5896815838116740E-021
1955.5	3.5371259171245703E-021
1956.5	3.4858332548334427E-021
1957.5	3.4357630542489508E-021
1958.5	3.3868763903785990E-021
1959.5	3.3391358790853749E-021
1960.5	3.2925056044698841E-021
1961.5	3.2469510502128102E-021
1962.5	3.2024390346328933E-021
1963.5	3.1589376492324793E-021
1964.5	3.1164162005182944E-021
1965.5	3.0748451548995455E-021
1966.5	3.0341960864787834E-021
1967.5	2.9944416275633182E-021
1968.5	2.9555554217364367E-021
1969.5	2.9175120793382466E-021
1970.5	2.8802871352158449E-021
1971.5	2.8438570086115825E-021
1972.5	2.8081989650667356E-021
1973.5	2.7732910802256578E-021
1974.5	2.7391122054329283E-021
1975.5	2.7056419350226883E-021
1976.5	2.6728605752057425E-021
1977.5	2.6407491144659018E-021
1978.5	2.6092891953824626E-021
1979.5	2.5784630878008945E-021
1980.5	2.5482536632785174E-021
1981.5	2.5186443707364112E-021
1982.5	2.4896192132529453E-021
1983.5	2.4611627259381723E-021
1984.5	2.4332599548319565E-021
1985.5	2.4058964367720503E-021
1986.5	2.3790581801815384E-021
1987.5	2.3527316467279732E-021
1988.5	2.3269037338093074E-021
1989.5	2.3015617578243149E-021
1990.5	2.2766934381875971E-021
1991.5	2.2522868820515594E-021
1992.5	2.2283305696998489E-021
1993.5	2.2048133405787489E-021
1994.5	2.1817243799348872E-021
1995.5	2.1590532060293794E-021
1996.5	2.1367896579001572E-021
1997.5	2.1149238836458005E-021
1998.5	2.0934463292056283E-021
1999.5	2.0723477276121768E-021
[truncated: 1,000 more rows]
