# Supplementary material for: Modeling Radiative Efficiency across Fluorinated Molecules: Bridging Chemistry and Climate Policy for Global Warming Potential Estimations
Source: Environ Sci Technol. 2026 Feb 16;60(8):6188–202. doi: 10.1021/acs.est.5c16501 (PMC12961741; doi:10.1021/acs.est.5c16501)
Supplement: Supplementary file 1 [file es5c16501_si_001.zip › Supporting.Information/CFM2025.Table1/HFAldehydes/Trifluorobutanal/cross-section_6.dat]

0.5	6.5995047183404926E-022
1.5	6.7593881973542650E-022
2.5	6.9278290868226575E-022
3.5	7.1054971297021030E-022
4.5	7.2931310704213346E-022
5.5	7.4915475273180066E-022
6.5	7.7016512400508559E-022
7.5	7.9244469424568061E-022
8.5	8.1610531639579323E-022
9.5	8.4127183278350764E-022
10.5	8.6808395958511645E-022
11.5	8.9669850102147534E-022
12.5	9.2729196114545238E-022
13.5	9.6006363719571003E-022
14.5	9.9523929896539467E-022
15.5	1.0330755847859831E-021
16.5	1.0738652783272943E-021
17.5	1.1179436738503087E-021
18.5	1.1656962940560549E-021
19.5	1.2175682986733307E-021
20.5	1.2740760195059176E-021
21.5	1.3358211872569500E-021
22.5	1.4035085888622244E-021
23.5	1.4779681279207634E-021
24.5	1.5601825787300847E-021
25.5	1.6513227602550092E-021
26.5	1.7527924589698161E-021
27.5	1.8662862701266462E-021
28.5	1.9938647101797415E-021
29.5	2.1380526334961476E-021
30.5	2.3019693943125266E-021
31.5	2.4895026743235974E-021
32.5	2.7055429625594158E-021
33.5	2.9563030956832445E-021
34.5	3.2497581742094852E-021
35.5	3.5962571761863717E-021
36.5	4.0093808387084928E-021
37.5	4.5071532468742850E-021
38.5	5.1137581860463712E-021
39.5	5.8619604591876115E-021
40.5	6.7964600241410118E-021
41.5	7.9783200368602904E-021
42.5	9.4901304477017413E-021
43.5	1.1439934041080096E-020
44.5	1.3957277061832054E-020
45.5	1.7163395805043181E-020
46.5	2.1076947593120999E-020
47.5	2.5407332444833807E-020
48.5	2.9292607920213753E-020
49.5	3.1381791822818187E-020
50.5	3.0726823964960892E-020
51.5	2.7720146719155448E-020
52.5	2.3684891524824878E-020
53.5	1.9765721941815882E-020
54.5	1.6492770919039958E-020
55.5	1.3961083108874781E-020
56.5	1.2085257095187523E-020
57.5	1.0741128111941703E-020
58.5	9.8193047856748923E-021
59.5	9.2383337351017928E-021
60.5	8.9440166283668374E-021
61.5	8.9057096236821187E-021
62.5	9.1133203752951593E-021
63.5	9.5760985101543865E-021
64.5	1.0323527127940907E-020
65.5	1.1408455109457618E-020
66.5	1.2912477524249908E-020
67.5	1.4952899825575181E-020
68.5	1.7688210641758831E-020
69.5	2.1311985064156556E-020
70.5	2.6007953492892699E-020
71.5	3.1807385670174308E-020
72.5	3.8273840755528751E-020
73.5	4.4094973607142630E-020
74.5	4.7184481789148258E-020
75.5	4.6033160676553329E-020
76.5	4.1189475430535734E-020
77.5	3.4681388020961581E-020
78.5	2.8294961510230867E-020
79.5	2.2866081830738921E-020
80.5	1.8545511139088344E-020
81.5	1.5195303032755459E-020
82.5	1.2611824644513227E-020
83.5	1.0610205410144615E-020
84.5	9.0445874688045475E-021
85.5	7.8058922898702726E-021
86.5	6.8141001091838174E-021
87.5	6.0107033711090982E-021
88.5	5.3527292842691685E-021
89.5	4.8083479327604151E-021
90.5	4.3537398834233539E-021
91.5	3.9708838686851959E-021
92.5	3.6459941656770427E-021
93.5	3.3684110684946830E-021
94.5	3.1298067709750794E-021
95.5	2.9236116580301928E-021
96.5	2.7445956854639168E-021
97.5	2.5885598244107745E-021
98.5	2.4521063545699207E-021
99.5	2.3324661965405523E-021
100.5	2.2273679125240705E-021
101.5	2.1349374432035388E-021
102.5	2.0536207331529190E-021
103.5	1.9821235595237920E-021
104.5	1.9193644084334218E-021
105.5	1.8644373354823802E-021
106.5	1.8165825335217075E-021
107.5	1.7751629026899554E-021
108.5	1.7396453372725853E-021
109.5	1.7095857545178079E-021
110.5	1.6846171226409763E-021
111.5	1.6644399204376966E-021
112.5	1.6488145946272571E-021
113.5	1.6375556844041938E-021
114.5	1.6305273638312205E-021
115.5	1.6276402177027829E-021
116.5	1.6288491199121713E-021
117.5	1.6341521287107637E-021
118.5	1.6435903534078564E-021
119.5	1.6572487844372730E-021
120.5	1.6752581154907756E-021
121.5	1.6977976247095309E-021
122.5	1.7250992239682382E-021
123.5	1.7574528336133237E-021
124.5	1.7952132976678095E-021
125.5	1.8388091253105311E-021
126.5	1.8887534333295711E-021
127.5	1.9456575778106140E-021
128.5	2.0102481104188517E-021
129.5	2.0833878873937979E-021
130.5	2.1661024145660789E-021
131.5	2.2596128527336396E-021
132.5	2.3653775675924262E-021
133.5	2.4851447340104043E-021
134.5	2.6210193630400831E-021
135.5	2.7755493090054015E-021
136.5	2.9518364752346573E-021
137.5	3.1536817792672484E-021
138.5	3.3857757707521958E-021
139.5	3.6539515783351346E-021
140.5	3.9655237845477438E-021
141.5	4.3297469213391130E-021
142.5	4.7584420791780580E-021
143.5	5.2668618814028270E-021
144.5	5.8748959784191033E-021
145.5	6.6087654181119802E-021
146.5	7.5034190976909806E-021
147.5	8.6059300696271484E-021
148.5	9.9802799905036380E-021
149.5	1.1713953195292863E-020
150.5	1.3926526962501231E-020
151.5	1.6779320498616667E-020
152.5	2.0481475583978729E-020
153.5	2.5277571379412235E-020
154.5	3.1377727532207099E-020
155.5	3.8750978003893833E-020
156.5	4.6701759903422298E-020
157.5	5.3414070594997615E-020
158.5	5.6329039821097354E-020
159.5	5.4018376607521949E-020
160.5	4.7636994193849069E-020
161.5	3.9729659330049671E-020
162.5	3.2248894904413910E-020
163.5	2.6004328988643383E-020
164.5	2.1079200547465058E-020
165.5	1.7277483620482460E-020
166.5	1.4353359839397689E-020
167.5	1.2092320528233239E-020
168.5	1.0327652356420654E-020
169.5	8.9354562124258921E-021
170.5	7.8250634855000037E-021
171.5	6.9302353186942232E-021
172.5	6.2023345665117850E-021
173.5	5.6053512207721986E-021
174.5	5.1123669320431677E-021
175.5	4.7030613689507988E-021
176.5	4.3619518131581375E-021
177.5	4.0771439139588412E-021
178.5	3.8394388249310056E-021
179.5	3.6416901929455282E-021
180.5	3.4783378995242012E-021
181.5	3.3450683169864947E-021
182.5	3.2385664502043965E-021
183.5	3.1563360511325472E-021
184.5	3.0965712405084303E-021
185.5	3.0580684508310476E-021
186.5	3.0401713681868728E-021
187.5	3.0427445215839195E-021
188.5	3.0661736301945602E-021
189.5	3.1113930757916731E-021
190.5	3.1799431942156497E-021
191.5	3.2740627638028615E-021
192.5	3.3968254573923767E-021
193.5	3.5523335803465078E-021
194.5	3.7459887936642253E-021
195.5	3.9848686679762326E-021
196.5	4.2782512145517351E-021
197.5	4.6383489709899213E-021
198.5	5.0813424538770338E-021
199.5	5.6288429497158061E-021
200.5	6.3099687975488339E-021
201.5	7.1642833343029014E-021
202.5	8.2458897973876109E-021
203.5	9.6289125816308478E-021
204.5	1.1414121520499039E-020
205.5	1.3734757066970949E-020
206.5	1.6754621285434537E-020
207.5	2.0638903503280240E-020
208.5	2.5453392819531205E-020
209.5	3.0926697422750540E-020
210.5	3.6099609516558564E-020
211.5	3.9278741524952956E-020
212.5	3.8994866643176144E-020
213.5	3.5387285399752555E-020
214.5	3.0056188783599217E-020
215.5	2.4618475496315649E-020
216.5	1.9913766936728329E-020
217.5	1.6142692328351454E-020
218.5	1.3213813977984762E-020
219.5	1.0958123327196524E-020
220.5	9.2153450323273890E-021
221.5	7.8570631239418475E-021
222.5	6.7866933871302407E-021
223.5	5.9332817944402134E-021
224.5	5.2449870887034533E-021
225.5	4.6838040219175431E-021
226.5	4.2216532060363176E-021
227.5	3.8375835556204493E-021
228.5	3.5157953321871463E-021
229.5	3.2442448710259790E-021
230.5	3.0136554350869754E-021
231.5	2.8168107225682318E-021
232.5	2.6480457099323084E-021
233.5	2.5028761756449399E-021
234.5	2.3777265168488001E-021
235.5	2.2697279036721989E-021
236.5	2.1765672820770355E-021
237.5	2.0963735280810555E-021
238.5	2.0276310466701277E-021
239.5	1.9691138819820803E-021
240.5	1.9198353519117533E-021
241.5	1.8790096020609757E-021
242.5	1.8460224677524398E-021
243.5	1.8204097591605001E-021
244.5	1.8018416267152329E-021
245.5	1.7901120803713524E-021
246.5	1.7851330694789359E-021
247.5	1.7869328118826459E-021
248.5	1.7956583173973456E-021
249.5	1.8115823049478561E-021
250.5	1.8351149873215735E-021
251.5	1.8668215183062889E-021
252.5	1.9074462956297871E-021
253.5	1.9579458315188349E-021
254.5	2.0195325990318488E-021
255.5	2.0937332197204205E-021
256.5	2.1824656977138606E-021
257.5	2.2881423056180665E-021
258.5	2.4138074544352541E-021
259.5	2.5633238302465300E-021
260.5	2.7416258480802523E-021
261.5	2.9550679377786297E-021
262.5	3.2119076138883768E-021
263.5	3.5229814556266827E-021
264.5	3.9026582079961960E-021
265.5	4.3701890749451062E-021
266.5	4.9516197068811804E-021
267.5	5.6824683828428473E-021
268.5	6.6113601060681622E-021
269.5	7.8045782261945323E-021
270.5	9.3506020662949173E-021
271.5	1.1360966516887683E-020
272.5	1.3956593940691449E-020
273.5	1.7213371362405312E-020
274.5	2.1021761009728488E-020
275.5	2.4845808777067662E-020
276.5	2.7586008364399632E-020
277.5	2.8056178261152344E-020
278.5	2.6015639921358018E-020
279.5	2.2423294992364734E-020
280.5	1.8509770188313516E-020
281.5	1.5017833756187044E-020
282.5	1.2179807437491987E-020
283.5	9.9643242924315973E-021
284.5	8.2569675809893810E-021
285.5	6.9398663661430985E-021
286.5	5.9159019904074640E-021
287.5	5.1112281389529137E-021
288.5	4.4713908150640849E-021
289.5	3.9565892290063943E-021
290.5	3.5376819816669888E-021
291.5	3.1931819317373396E-021
292.5	2.9070930754073006E-021
293.5	2.6673791244695717E-021
294.5	2.4648829717214831E-021
295.5	2.2925616934217233E-021
296.5	2.1449411461039422E-021
297.5	2.0177236633255356E-021
298.5	1.9075031114898408E-021
299.5	1.8115558294766291E-021
300.5	1.7276856926766165E-021
301.5	1.6541081526224687E-021
302.5	1.5893626173336026E-021
303.5	1.5322456388712213E-021
304.5	1.4817595218615815E-021
305.5	1.4370724660629027E-021
306.5	1.3974874122563796E-021
307.5	1.3624175115050047E-021
308.5	1.3313666762681468E-021
309.5	1.3039140614435601E-021
310.5	1.2797016077226376E-021
311.5	1.2584239888815480E-021
312.5	1.2398204598787067E-021
313.5	1.2236682187413042E-021
314.5	1.2097769827498211E-021
315.5	1.1979845459244444E-021
316.5	1.1881531357358359E-021
317.5	1.1801664262764285E-021
318.5	1.1739270957538031E-021
319.5	1.1693548402664899E-021
320.5	1.1663847750139060E-021
321.5	1.1649661696045885E-021
322.5	1.1650614769080511E-021
323.5	1.1666456256937070E-021
324.5	1.1697055567251460E-021
325.5	1.1742399905500178E-021
326.5	1.1802594234160263E-021
327.5	1.1877863560112093E-021
328.5	1.1968557685562136E-021
329.5	1.2075158657186288E-021
330.5	1.2198291265433869E-021
331.5	1.2338737089513904E-021
332.5	1.2497452764782735E-021
333.5	1.2675593383372851E-021
334.5	1.2874542247132432E-021
335.5	1.3095948604055965E-021
336.5	1.3341775557739001E-021
337.5	1.3614361104911469E-021
338.5	1.3916496317282018E-021
339.5	1.4251526170423917E-021
340.5	1.4623480625754488E-021
341.5	1.5037246576535669E-021
342.5	1.5498795600579725E-021
343.5	1.6015488757307021E-021
344.5	1.6596488873374795E-021
345.5	1.7253324274307706E-021
346.5	1.8000667728489329E-021
347.5	1.8857423117882376E-021
348.5	1.9848252966621980E-021
349.5	2.1005733828070286E-021
350.5	2.2373387208773517E-021
351.5	2.4009867852138187E-021
352.5	2.5994484189321687E-021
353.5	2.8433634440701216E-021
354.5	3.1465725883291423E-021
355.5	3.5256393649354945E-021
356.5	3.9961847797773527E-021
357.5	4.5612821138740380E-021
358.5	5.1860231993986119E-021
359.5	5.7653443930465666E-021
360.5	6.1344120195677752E-021
361.5	6.1785994514954473E-021
362.5	5.9485477862171368E-021
363.5	5.6093410118473341E-021
364.5	5.3042635962247585E-021
365.5	5.1015940912596028E-021
366.5	5.0169232710154681E-021
367.5	5.0446294342448628E-021
368.5	5.1755118721899621E-021
369.5	5.4036867376852189E-021
370.5	5.7286463259181414E-021
371.5	6.1557815456228044E-021
372.5	6.6967611268494040E-021
373.5	7.3703183735682230E-021
374.5	8.2037194622182031E-021
375.5	9.2351560814503966E-021
376.5	1.0517379760180790E-020
377.5	1.2123012314183465E-020
378.5	1.4152055394005895E-020
379.5	1.6741990875719843E-020
380.5	2.0079947417730914E-020
381.5	2.4413139900657472E-020
382.5	3.0044232523124442E-020
383.5	3.7274333327032258E-020
384.5	4.6209864468707444E-020
385.5	5.6313521993376144E-020
386.5	6.5760300870220622E-020
387.5	7.1404491098145186E-020
388.5	7.0621798019513958E-020
389.5	6.3808073217696910E-020
390.5	5.3960223170614799E-020
391.5	4.4007040454029486E-020
392.5	3.5433559904094686E-020
393.5	2.8575690608686735E-020
394.5	2.3253933630374255E-020
395.5	1.9156231439418107E-020
396.5	1.5989854717249172E-020
397.5	1.3521157917869223E-020
398.5	1.1574667439676905E-020
399.5	1.0021527790044342E-020
400.5	8.7675819582585813E-021
401.5	7.7437730701704816E-021
402.5	6.8990467659217700E-021
403.5	6.1952770756696098E-021
404.5	5.6036811784577233E-021
405.5	5.1022884992151740E-021
406.5	4.6741456616218295E-021
407.5	4.3060335319266534E-021
408.5	3.9875417848966626E-021
409.5	3.7103947191304704E-021
410.5	3.4679551179209380E-021
411.5	3.2548554530802116E-021
412.5	3.0667210493160908E-021
413.5	2.8999603046647322E-021
414.5	2.7516042768862189E-021
415.5	2.6191829527583360E-021
416.5	2.5006290222971098E-021
417.5	2.3942024555597409E-021
418.5	2.2984309439483518E-021
419.5	2.2120625364492730E-021
420.5	2.1340277212807234E-021
421.5	2.0634088763824393E-021
422.5	1.9994155084654593E-021
423.5	1.9413640692362464E-021
424.5	1.8886614137096042E-021
425.5	1.8407911739908392E-021
426.5	1.7973024803021198E-021
427.5	1.7578005821921200E-021
428.5	1.7219390161550541E-021
429.5	1.6894130381570226E-021
430.5	1.6599540958941738E-021
431.5	1.6333251597598862E-021
432.5	1.6093167663004444E-021
433.5	1.5877436555182285E-021
434.5	1.5684419053508688E-021
435.5	1.5512664842441133E-021
436.5	1.5360891568883333E-021
437.5	1.5227966896311424E-021
438.5	1.5112893113752908E-021
439.5	1.5014793933616161E-021
440.5	1.4932903174656386E-021
441.5	1.4866555077749194E-021
442.5	1.4815176044773508E-021
443.5	1.4778277626494037E-021
444.5	1.4755450615251588E-021
445.5	1.4746360123624501E-021
446.5	1.4750741551917033E-021
447.5	1.4768397366098570E-021
448.5	1.4799194624277376E-021
449.5	1.4843063204458562E-021
450.5	1.4899994699654424E-021
451.5	1.4970041958774457E-021
452.5	1.5053319263473774E-021
453.5	1.5150003142610668E-021
454.5	1.5260333837472695E-021
455.5	1.5384617442793924E-021
456.5	1.5523228761136980E-021
457.5	1.5676614921809310E-021
458.5	1.5845299830526856E-021
459.5	1.6029889532986875E-021
460.5	1.6231078594904233E-021
461.5	1.6449657623543027E-021
462.5	1.6686522082109950E-021
463.5	1.6942682579515566E-021
464.5	1.7219276855116771E-021
465.5	1.7517583722577330E-021
466.5	1.7839039290730718E-021
467.5	1.8185255844576757E-021
468.5	1.8558043849167574E-021
469.5	1.8959437636799138E-021
470.5	1.9391725458300874E-021
471.5	1.9857484728321096E-021
472.5	2.0359623480111445E-021
473.5	2.0901429277517456E-021
474.5	2.1486627123878797E-021
475.5	2.2119448276672328E-021
476.5	2.2804712345924804E-021
477.5	2.3547925654178612E-021
478.5	2.4355399606960358E-021
479.5	2.5234393820323156E-021
480.5	2.6193290050820748E-021
481.5	2.7241804675342698E-021
482.5	2.8391249714204919E-021
483.5	2.9654855375841105E-021
484.5	3.1048171098190411E-021
485.5	3.2589567454991904E-021
486.5	3.4300868631254049E-021
487.5	3.6208155234482437E-021
488.5	3.8342791128839018E-021
489.5	4.0742747407729455E-021
490.5	4.3454323978966138E-021
491.5	4.6534408109849051E-021
492.5	5.0053465003220671E-021
493.5	5.4099536028439407E-021
494.5	5.8783637558296724E-021
495.5	6.4247125274295898E-021
496.5	7.0671841495148716E-021
497.5	7.8294233882662389E-021
498.5	8.7425172281755452E-021
499.5	9.8477950937745705E-021
500.5	1.1200797015994323E-020
501.5	1.2876871845193526E-020
502.5	1.4978928216888951E-020
503.5	1.7647650104372497E-020
504.5	2.1073351120807578E-020
505.5	2.5504784905890816E-020
506.5	3.1239262514912872E-020
507.5	3.8551867351478317E-020
508.5	4.7473890182628961E-020
509.5	5.7311571169714973E-020
510.5	6.6048507155009782E-020
511.5	7.0571388980960526E-020
512.5	6.8757737918121088E-020
513.5	6.1582925142177500E-020
514.5	5.2100401492996518E-020
515.5	4.2904794032626827E-020
516.5	3.5178088035637378E-020
517.5	2.9118208607950277E-020
518.5	2.4519298656049345E-020
519.5	2.1090794621290913E-020
520.5	1.8576949851677246E-020
521.5	1.6785411253256480E-020
522.5	1.5583839949244268E-020
523.5	1.4886693889539816E-020
524.5	1.4635156408689464E-020
525.5	1.4762262920572137E-020
526.5	1.5133888659533192E-020
527.5	1.5490354436167002E-020
528.5	1.5496904399092147E-020
529.5	1.4974905166024246E-020
530.5	1.4065870652175139E-020
531.5	1.3072915336097363E-020
532.5	1.2223332810934833E-020
533.5	1.1609220045909597E-020
534.5	1.1239977090191431E-020
535.5	1.1095715556956756E-020
536.5	1.1154360057914379E-020
537.5	1.1401443122576252E-020
538.5	1.1832630973940149E-020
539.5	1.2454115939306869E-020
540.5	1.3282951329564754E-020
541.5	1.4348122018280398E-020
542.5	1.5692740320220775E-020
543.5	1.7377725286220021E-020
544.5	1.9487456028596652E-020
545.5	2.2138105406102445E-020
546.5	2.5489590573571881E-020
547.5	2.9762135375808689E-020
548.5	3.5257742302060130E-020
549.5	4.2383719705977701E-020
550.5	5.1665260904610277E-020
551.5	6.3706234331361074E-020
552.5	7.8993362392526348E-020
553.5	9.7339085391997124E-020
554.5	1.1678853928283960E-019
555.5	1.3257989587093031E-019
556.5	1.3844164997850588E-019
557.5	1.3143974311186745E-019
558.5	1.1500333214285589E-019
559.5	9.5428856630276283E-020
560.5	7.7230027144711226E-020
561.5	6.2154317376002369E-020
562.5	5.0293852244638273E-020
563.5	4.1135576522995612E-020
564.5	3.4076948290931876E-020
565.5	2.8601414620989477E-020
566.5	2.4310140980660246E-020
567.5	2.0907373709220714E-020
568.5	1.8176705881285279E-020
569.5	1.5959866234968640E-020
570.5	1.4140415007022126E-020
571.5	1.2631907666978175E-020
572.5	1.1369491095264588E-020
573.5	1.0303973616952319E-020
574.5	9.3976325612340350E-021
575.5	8.6212317786738898E-021
576.5	7.9518819135281812E-021
577.5	7.3714905647052612E-021
578.5	6.8656284444397541E-021
579.5	6.4226915135373849E-021
580.5	6.0332757146511341E-021
581.5	5.6897059139169662E-021
582.5	5.3856777989940108E-021
583.5	5.1159833219982991E-021
584.5	4.8762985252377143E-021
585.5	4.6630183866772960E-021
586.5	4.4731274362817443E-021
587.5	4.3040978408141301E-021
588.5	4.1538087850661237E-021
589.5	4.0204825331628457E-021
590.5	3.9026337015696460E-021
591.5	3.7990291325183425E-021
592.5	3.7086564053422737E-021
593.5	3.6306995228477093E-021
594.5	3.5645207035341278E-021
595.5	3.5096475305138491E-021
596.5	3.4657649794607516E-021
597.5	3.4327120914223529E-021
598.5	3.4104832900984466E-021
599.5	3.3992345850094880E-021
600.5	3.3992951710716319E-021
601.5	3.4111852542623055E-021
602.5	3.4356413313881586E-021
603.5	3.4736506685256636E-021
604.5	3.5264974118267575E-021
605.5	3.5958237034258640E-021
606.5	3.6837104761356747E-021
607.5	3.7927844276024109E-021
608.5	3.9263602704237082E-021
609.5	4.0886310811382855E-021
610.5	4.2849249689825585E-021
611.5	4.5220541638261545E-021
612.5	4.8087941827451228E-021
613.5	5.1565477248724135E-021
614.5	5.5802728002250331E-021
615.5	6.0997903801904463E-021
616.5	6.7416363877838727E-021
617.5	7.5416852848362733E-021
618.5	8.5488323617980088E-021
619.5	9.8300165603780892E-021
620.5	1.1476595354957561E-020
621.5	1.3610972790929348E-020
622.5	1.6388918264819939E-020
623.5	1.9983746259570277E-020
624.5	2.4518069658418272E-020
625.5	2.9880656353890818E-020
626.5	3.5393385648345568E-020
627.5	3.9566809609928758E-020
628.5	4.0651491357618287E-020
629.5	3.8094960803683967E-020
630.5	3.3120869259833234E-020
631.5	2.7516093902530885E-020
632.5	2.2435704429751601E-020
633.5	1.8276385535654096E-020
634.5	1.5019784803065208E-020
635.5	1.2508207647731242E-020
636.5	1.0571386496565520E-020
637.5	9.0669321400992920E-021
638.5	7.8859503572741984E-021
639.5	6.9479770377370803E-021
640.5	6.1941809735007327E-021
641.5	5.5815099622334867E-021
642.5	5.0782505318474515E-021
643.5	4.6608215498382752E-021
644.5	4.3115018430764459E-021
645.5	4.0168269322706687E-021
646.5	3.7664546489704424E-021
647.5	3.5523571238884692E-021
648.5	3.3682402196287747E-021
649.5	3.2091223324171505E-021
650.5	3.0710257329404792E-021
651.5	2.9507480938444796E-021
652.5	2.8456917001887644E-021
653.5	2.7537345604633008E-021
654.5	2.6731322501815741E-021
655.5	2.6024425120165710E-021
656.5	2.5404668630866943E-021
657.5	2.4862050270563149E-021
658.5	2.4388191215453671E-021
659.5	2.3976053287437014E-021
660.5	2.3619713536035981E-021
661.5	2.3314183943974176E-021
662.5	2.3055266596612499E-021
663.5	2.2839436949232895E-021
664.5	2.2663749541830947E-021
665.5	2.2525761805127511E-021
666.5	2.2423472585933620E-021
667.5	2.2355272775661328E-021
668.5	2.2319906011549517E-021
669.5	2.2316437879349783E-021
670.5	2.2344232410929671E-021
671.5	2.2402934964651377E-021
672.5	2.2492460818884751E-021
673.5	2.2612989013928322E-021
674.5	2.2764961156349348E-021
675.5	2.2949085061726231E-021
676.5	2.3166343265110738E-021
677.5	2.3418006580635104E-021
678.5	2.3705653049783244E-021
679.5	2.4031192789413738E-021
680.5	2.4396899443929310E-021
681.5	2.4805449170629892E-021
682.5	2.5259968354864392E-021
683.5	2.5764091576555221E-021
684.5	2.6322031750392922E-021
685.5	2.6938664862278728E-021
686.5	2.7619632355596169E-021
687.5	2.8371465023898475E-021
688.5	2.9201733296743796E-021
689.5	3.0119230136984215E-021
690.5	3.1134194501681678E-021
691.5	3.2258585593007319E-021
692.5	3.3506421130324067E-021
693.5	3.4894196874720676E-021
694.5	3.6441410003249652E-021
695.5	3.8171216185655205E-021
696.5	4.0111260107286008E-021
697.5	4.2294732779396632E-021
698.5	4.4761727833611652E-021
699.5	4.7560995376445363E-021
700.5	5.0752229216460597E-021
701.5	5.4409076312399629E-021
702.5	5.8623133492202789E-021
703.5	6.3509306883461085E-021
704.5	6.9213070572210031E-021
705.5	7.5920397308689662E-021
706.5	8.3871481488755722E-021
707.5	9.3379883615004202E-021
708.5	1.0485946083705874E-020
709.5	1.1886247476232846E-020
710.5	1.3613358895100017E-020
711.5	1.5768582568097234E-020
712.5	1.8490482685645894E-020
713.5	2.1968330145386122E-020
714.5	2.6456768029265428E-020
715.5	3.2283525867617854E-020
716.5	3.9824557421905747E-020
717.5	4.9380952430130606E-020
718.5	6.0829887254633520E-020
719.5	7.2942658252936436E-020
720.5	8.2744121403144316E-020
721.5	8.6340586159631523E-020
722.5	8.1943503543032817E-020
723.5	7.1716257914419025E-020
724.5	5.9571945676848067E-020
725.5	4.8298669232780184E-020
726.5	3.8968895772225844E-020
727.5	3.1633918228874862E-020
728.5	2.5973449428749664E-020
729.5	2.1613358762995878E-020
730.5	1.8233405153014144E-020
731.5	1.5586481653819979E-020
732.5	1.3489396525438278E-020
733.5	1.1808120737714257E-020
734.5	1.0444634424583909E-020
735.5	9.3268245848648390E-021
736.5	8.4011536206584358E-021
737.5	7.6274546016180225E-021
738.5	6.9752587319287679E-021
739.5	6.4211987968300375E-021
740.5	5.9471618462615702E-021
741.5	5.5389637308893607E-021
742.5	5.1853889135064410E-021
743.5	4.8774878782248973E-021
744.5	4.6080578119138563E-021
745.5	4.3712549181223584E-021
746.5	4.1623021945296179E-021
747.5	3.9772671149377515E-021
748.5	3.8128909868721621E-021
749.5	3.6664568621270287E-021
750.5	3.5356864660846002E-021
751.5	3.4186591561687957E-021
752.5	3.3137477402779177E-021
753.5	3.2195673000321551E-021
754.5	3.1349341202816474E-021
755.5	3.0588325285949035E-021
756.5	2.9903879681906395E-021
757.5	2.9288450154435098E-021
758.5	2.8735493444314619E-021
759.5	2.8239328615295909E-021
760.5	2.7795014011702268E-021
761.5	2.7398245029130723E-021
762.5	2.7045268896451823E-021
763.5	2.6732813442307857E-021
764.5	2.6458027425722529E-021
765.5	2.6218430487953064E-021
766.5	2.6011871161169777E-021
767.5	2.5836491671515535E-021
768.5	2.5690698516783212E-021
769.5	2.5573137995559974E-021
770.5	2.5482676025444016E-021
771.5	2.5418381720824067E-021
772.5	2.5379514312027521E-021
773.5	2.5365513082434523E-021
774.5	2.5375990082536523E-021
775.5	2.5410725453319224E-021
776.5	2.5469665258726713E-021
777.5	2.5552921790956973E-021
778.5	2.5660776375427140E-021
779.5	2.5793684766878046E-021
780.5	2.5952285296812824E-021
781.5	2.6137410008082678E-021
782.5	2.6350099098151498E-021
783.5	2.6591619092198932E-021
784.5	2.6863485285413778E-021
785.5	2.7167489136393483E-021
786.5	2.7505731467871315E-021
787.5	2.7880662546510981E-021
788.5	2.8295130382540350E-021
789.5	2.8752438928659763E-021
790.5	2.9256418287258397E-021
791.5	2.9811509583849950E-021
792.5	3.0422867870822746E-021
793.5	3.1096487340440669E-021
794.5	3.1839354319414842E-021
795.5	3.2659635085085214E-021
796.5	3.3566907617630876E-021
797.5	3.4572449167976940E-021
798.5	3.5689595235673757E-021
799.5	3.6934190580687384E-021
800.5	3.8325159759422554E-021
801.5	3.9885234128800166E-021
802.5	4.1641885391282173E-021
803.5	4.3628534150071712E-021
804.5	4.5886127952936313E-021
805.5	4.8465220405809411E-021
806.5	5.1428736326862141E-021
807.5	5.4855685361609128E-021
808.5	5.8846199616308791E-021
809.5	6.3528436947374473E-021
810.5	6.9068135670910726E-021
811.5	7.5681963517606673E-021
812.5	8.3656317240466824E-021
813.5	9.3373938759531628E-021
814.5	1.0535160358036935E-020
815.5	1.2029297499791734E-020
816.5	1.3916057787260538E-020
817.5	1.6326678418518866E-020
818.5	1.9436727401579585E-020
819.5	2.3468950186248065E-020
820.5	2.8669313155675125E-020
821.5	3.5206289197678706E-020
822.5	4.2903840327952099E-020
823.5	5.0764130610530709E-020
824.5	5.6640739844108246E-020
825.5	5.8076246609410185E-020
826.5	5.4378878027147025E-020
827.5	4.7351016964015624E-020
828.5	3.9516844759625287E-020
829.5	3.2474991152540623E-020
830.5	2.6762030437651254E-020
831.5	2.2344305978835867E-020
832.5	1.9001374219246422E-020
833.5	1.6500334327566537E-020
834.5	1.4651224326919369E-020
835.5	1.3315084079210511E-020
836.5	1.2397981617353983E-020
837.5	1.1843300030983166E-020
838.5	1.1625822681133947E-020
839.5	1.1747564578349945E-020
840.5	1.2232701060472727E-020
841.5	1.3114441393315694E-020
842.5	1.4398128008147852E-020
843.5	1.5977362133360364E-020
844.5	1.7510070397477227E-020
845.5	1.8397190846528110E-020
846.5	1.8110888868351118E-020
847.5	1.6682517425478920E-020
848.5	1.4663127145083954E-020
849.5	1.2618981864209672E-020
850.5	1.0846177946191543E-020
851.5	9.4153740741259662E-021
852.5	8.2934941985797544E-021
853.5	7.4197554705574947E-021
854.5	6.7364200570476700E-021
855.5	6.1970854878013318E-021
856.5	5.7667104275858638E-021
857.5	5.4194241268350115E-021
858.5	5.1362126321643611E-021
859.5	4.9030408354471254E-021
860.5	4.7094580163734632E-021
861.5	4.5475980153338360E-021
862.5	4.4114709623154397E-021
863.5	4.2964619885680235E-021
864.5	4.1989746791043076E-021
865.5	4.1161754334196735E-021
866.5	4.0458084082379229E-021
867.5	3.9860601641670210E-021
868.5	3.9354596164095041E-021
869.5	3.8928033022712668E-021
870.5	3.8570989853233424E-021
871.5	3.8275226746242579E-021
872.5	3.8033855562290247E-021
873.5	3.7841083200482159E-021
874.5	3.7692010561514041E-021
875.5	3.7582473834178718E-021
876.5	3.7508918223877240E-021
877.5	3.7468296755506048E-021
878.5	3.7457988610298356E-021
879.5	3.7475732795912106E-021
880.5	3.7519573939651655E-021
881.5	3.7587817733148537E-021
882.5	3.7678994111630706E-021
883.5	3.7791826670902673E-021
884.5	3.7925207145416978E-021
885.5	3.8078174016730182E-021
886.5	3.8249894511734678E-021
887.5	3.8439649397958406E-021
888.5	3.8646820099007610E-021
889.5	3.8870877744412561E-021
890.5	3.9111373840358886E-021
891.5	3.9367932305310253E-021
892.5	3.9640242660590085E-021
893.5	3.9928054203063761E-021
894.5	4.0231171017056149E-021
895.5	4.0549447707022801E-021
896.5	4.0882785752411551E-021
897.5	4.1231130402502921E-021
898.5	4.1594468042501792E-021
899.5	4.1972823973328943E-021
900.5	4.2366260556867296E-021
901.5	4.2774875686207084E-021
902.5	4.3198801546987584E-021
903.5	4.3638203641478369E-021
904.5	4.4093280051760808E-021
905.5	4.4564260922415386E-021
906.5	4.5051408146607305E-021
907.5	4.5555015242497180E-021
908.5	4.6075407409567236E-021
909.5	4.6612941756811105E-021
910.5	4.7168007696853264E-021
911.5	4.7741027501980260E-021
912.5	4.8332457019833108E-021
913.5	4.8942786548155804E-021
914.5	4.9572541869555648E-021
915.5	5.0222285448733436E-021
916.5	5.0892617796111454E-021
917.5	5.1584179003247490E-021
918.5	5.2297650456898076E-021
919.5	5.3033756740103764E-021
920.5	5.3793267730234549E-021
921.5	5.4577000905580247E-021
922.5	5.5385823873813264E-021
923.5	5.6220657137524826E-021
924.5	5.7082477114052159E-021
925.5	5.7972319429013317E-021
926.5	5.8891282505370832E-021
927.5	5.9840531472489937E-021
928.5	6.0821302422583234E-021
929.5	6.1834907045177581E-021
930.5	6.2882737673855636E-021
931.5	6.3966272783561895E-021
932.5	6.5087082981291058E-021
933.5	6.6246837538061163E-021
934.5	6.7447311515803348E-021
935.5	6.8690393549269175E-021
936.5	6.9978094350376485E-021
937.5	7.1312556010718314E-021
938.5	7.2696062187397826E-021
939.5	7.4131049268104185E-021
940.5	7.5620118623619305E-021
941.5	7.7166050069990049E-021
942.5	7.8771816678704973E-021
943.5	8.0440601091723738E-021
944.5	8.2175813519527024E-021
945.5	8.3981111624971962E-021
946.5	8.5860422524230383E-021
947.5	8.7817967169145458E-021
948.5	8.9858287413798672E-021
949.5	9.1986276112931591E-021
950.5	9.4207210652321587E-021
951.5	9.6526790372731993E-021
952.5	9.8951178421416944E-021
953.5	1.0148704865053502E-020
954.5	1.0414163828285855E-020
955.5	1.0692280718512964E-020
956.5	1.0983910473232748E-020
957.5	1.1289984541696748E-020
958.5	1.1611519456255328E-020
959.5	1.1949626574720755E-020
960.5	1.2305523184204569E-020
961.5	1.2680545193131140E-020
962.5	1.3076161682322298E-020
963.5	1.3493991640170002E-020
964.5	1.3935823273504118E-020
965.5	1.4403636368086660E-020
966.5	1.4899628274953518E-020
967.5	1.5426244226588839E-020
968.5	1.5986212847374620E-020
969.5	1.6582587925427156E-020
970.5	1.7218797770446453E-020
971.5	1.7898703811446471E-020
972.5	1.8626670511922074E-020
973.5	1.9407649228940433E-020
974.5	2.0247279358887383E-020
975.5	2.1152011054059239E-020
976.5	2.2129255041325006E-020
977.5	2.3187566739128445E-020
978.5	2.4336874110804015E-020
979.5	2.5588761736343164E-020
980.5	2.6956827755513745E-020
981.5	2.8457136101962022E-020
982.5	3.0108794495936431E-020
983.5	3.1934700001150062E-020
984.5	3.3962510073784986E-020
985.5	3.6225920166101741E-020
986.5	3.8766362422231033E-020
987.5	4.1635288786823405E-020
988.5	4.4897273284306476E-020
989.5	4.8634272933372562E-020
990.5	5.2951539300401467E-020
991.5	5.7985890691973181E-020
992.5	6.3917352469711690E-020
993.5	7.0985535610102288E-020
994.5	7.9512431084013291E-020
995.5	8.9933097780233499E-020
996.5	1.0283360754563495E-019
997.5	1.1898760741532799E-019
998.5	1.3935874826458545E-019
999.5	1.6497382710806251E-019
1000.5	1.9644204593184154E-019
1001.5	2.3275487305565364E-019
1002.5	2.6934027089736283E-019
1003.5	2.9728326594257902E-019
1004.5	3.0778729738464062E-019
1005.5	3.0032181298286304E-019
1006.5	2.8350706448929366E-019
1007.5	2.6736077866288468E-019
1008.5	2.5792692226254826E-019
1009.5	2.5758307435800100E-019
1010.5	2.6709584254402505E-019
1011.5	2.8707717257234740E-019
1012.5	3.1871216643599337E-019
1013.5	3.6413056021050861E-019
1014.5	4.2664857763685568E-019
1015.5	5.1087774516209777E-019
1016.5	6.2237565805019267E-019
1017.5	7.6589894445282824E-019
1018.5	9.4034443549225471E-019
1019.5	1.1284951388609331E-018
1020.5	1.2862289651002959E-018
1021.5	1.3522183008411013E-018
1022.5	1.2932640403359129E-018
1023.5	1.1381011461293315E-018
1024.5	9.4773305522355405E-019
1025.5	7.6835075020495251E-019
1026.5	6.1885567760686380E-019
1027.5	5.0100999235189906E-019
1028.5	4.1005114998284523E-019
1029.5	3.4009251507214938E-019
1030.5	2.8601845491991941E-019
1031.5	2.4386187167224308E-019
1032.5	2.1068052038361570E-019
1033.5	1.8432775509544791E-019
1034.5	1.6324353730321636E-019
1035.5	1.4629323032149255E-019
1036.5	1.3265119103278346E-019
1037.5	1.2171943418400977E-019
1038.5	1.1307223278388407E-019
1039.5	1.0641980672726825E-019
1040.5	1.0158653284376724E-019
1041.5	9.8500984490478828E-020
1042.5	9.7196518831536729E-020
1043.5	9.7821906172164640E-020
1044.5	1.0066087267799813E-019
1045.5	1.0615498819829117E-019
1046.5	1.1490955682564326E-019
1047.5	1.2762207031853562E-019
1048.5	1.4478375493100847E-019
1049.5	1.6588084657032693E-019
1050.5	1.8793659103351376E-019
1051.5	2.0441886098574723E-019
1052.5	2.0760459038251910E-019
1053.5	1.9495984333371473E-019
1054.5	1.7176979144813303E-019
1055.5	1.4586934599599066E-019
1056.5	1.2235388661161246E-019
1057.5	1.0298088537153749E-019
1058.5	8.7671157568993883E-020
1059.5	7.5726052408065001E-020
1060.5	6.6389420420446996E-020
1061.5	5.9027634536059702E-020
1062.5	5.3155025209605256E-020
1063.5	4.8411760080266953E-020
1064.5	4.4533907391631610E-020
1065.5	4.1327597611113329E-020
1066.5	3.8649401099072530E-020
1067.5	3.6392144892150271E-020
1068.5	3.4474851362841227E-020
1069.5	3.2835631982368165E-020
1070.5	3.1426653267329761E-020
1071.5	3.0210546124601042E-020
1072.5	2.9157821919126952E-020
1073.5	2.8244994656040821E-020
1074.5	2.7453202405884021E-020
1075.5	2.6767184998796132E-020
1076.5	2.6174518496655299E-020
1077.5	2.5665036639693775E-020
1078.5	2.5230389856777043E-020
1079.5	2.4863706545424934E-020
1080.5	2.4559331185772375E-020
1081.5	2.4312620801317265E-020
1082.5	2.4119786225215566E-020
1083.5	2.3977768187376455E-020
1084.5	2.3884140822814920E-020
1085.5	2.3837037103253459E-020
1086.5	2.3835092111666641E-020
1087.5	2.3877401153789705E-020
1088.5	2.3963490531681605E-020
1089.5	2.4093299464906499E-020
1090.5	2.4267172188858682E-020
1091.5	2.4485859728926970E-020
1092.5	2.4750531277470546E-020
1093.5	2.5062795517485686E-020
1094.5	2.5424732670411721E-020
1095.5	2.5838938524943844E-020
1096.5	2.6308582262080777E-020
1097.5	2.6837480569143493E-020
1098.5	2.7430191383529733E-020
1099.5	2.8092131693511640E-020
1100.5	2.8829725240652912E-020
1101.5	2.9650587843706002E-020
1102.5	3.0563760575266165E-020
1103.5	3.1580004422107834E-020
1104.5	3.2712174708443018E-020
1105.5	3.3975699978490175E-020
1106.5	3.5389198978043943E-020
1107.5	3.6975281955936652E-020
1108.5	3.8761600369703851E-020
1109.5	4.0782234672888978E-020
1110.5	4.3079546843380713E-020
1111.5	4.5706678160622423E-020
1112.5	4.8730951621136549E-020
1113.5	5.2238554308188161E-020
1114.5	5.6341045116225976E-020
1115.5	6.1184480166409955E-020
1116.5	6.6962297010651442E-020
1117.5	7.3933560417551638E-020
1118.5	8.2448689266732161E-020
1119.5	9.2985061863219374E-020
1120.5	1.0619392977090116E-019
1121.5	1.2295485298502346E-019
1122.5	1.4441618310065384E-019
1123.5	1.7194983483700162E-019
1124.5	2.0682680193820689E-019
1125.5	2.4920134166848367E-019
1126.5	2.9590465554288817E-019
1127.5	3.3770603242325446E-019
1128.5	3.6035024240796302E-019
1129.5	3.5413043629154360E-019
1130.5	3.2354390673923103E-019
1131.5	2.8261268723475131E-019
1132.5	2.4325532603019933E-019
1133.5	2.1091772189361734E-019
1134.5	1.8653866213903622E-019
1135.5	1.6920911674135652E-019
1136.5	1.5763371672823319E-019
1137.5	1.5067744285418025E-019
1138.5	1.4749618984031442E-019
1139.5	1.4752469876918478E-019
1140.5	1.5043250556730118E-019
1141.5	1.5608502527088746E-019
1142.5	1.6451969616004909E-019
1143.5	1.7593880897196613E-019
1144.5	1.9071928059627476E-019
1145.5	2.0944073527461583E-019
1146.5	2.3293538289286189E-019
1147.5	2.6236597607951799E-019
1148.5	2.9934145379376971E-019
1149.5	3.4608310537212531E-019
1150.5	4.0565460069893315E-019
1151.5	4.8225850222512265E-019
1152.5	5.8155510940639197E-019
1153.5	7.1081077856575083E-019
1154.5	8.7827893660722685E-019
1155.5	1.0903029795584316E-018
1156.5	1.3432679155923050E-018
1157.5	1.6082703589260598E-018
1158.5	1.8178331015052018E-018
1159.5	1.8869918538294962E-018
1160.5	1.7810762487936743E-018
1161.5	1.5517314022374795E-018
1162.5	1.2848090844688496E-018
1163.5	1.0393080016613602E-018
1164.5	8.3703504713874163E-019
1165.5	6.7834611664717606E-019
1166.5	5.5601260256077805E-019
1167.5	4.6184885011223649E-019
1168.5	3.8891119863174444E-019
1169.5	3.3186076899438291E-019
1170.5	2.8674554659831702E-019
1171.5	2.5067601693137275E-019
1172.5	2.2153982813852318E-019
1173.5	1.9778370870106892E-019
1174.5	1.7825553177557286E-019
1175.5	1.6209230616622603E-019
1176.5	1.4864119185665110E-019
1177.5	1.3740369793529529E-019
1178.5	1.2799603310874987E-019
1179.5	1.2012072440214261E-019
1180.5	1.1354614549799743E-019
1181.5	1.0809164992061687E-019
1182.5	1.0361672428531535E-019
1183.5	1.0001306867332167E-019
1184.5	9.7198849487293328E-020
1185.5	9.5114606006009902E-020
1186.5	9.3720460007117689E-020
1187.5	9.2994402045230365E-020
1188.5	9.2931525016540912E-020
1189.5	9.3544158013063944E-020
1190.5	9.4862931455744071E-020
1191.5	9.6938887816075087E-020
1192.5	9.9846851600442434E-020
1193.5	1.0369040111157532E-019
1194.5	1.0860896115403795E-019
1195.5	1.1478778646359677E-019
1196.5	1.2247196794578109E-019
1197.5	1.3198612134036803E-019
1198.5	1.4376218232191904E-019
1199.5	1.5837881516407129E-019
1200.5	1.7661739262377189E-019
1201.5	1.9954118581577645E-019
1202.5	2.2860552528663235E-019
1203.5	2.6580447679475647E-019
1204.5	3.1384559268561282E-019
1205.5	3.7629523174791202E-019
1206.5	4.5749455808410970E-019
1207.5	5.6169248153365769E-019
1208.5	6.9016721372503024E-019
1209.5	8.3464197340511187E-019
1210.5	9.6814430218934714E-019
1211.5	1.0454080476275384E-018
1212.5	1.0303563613539923E-018
1213.5	9.3083738115842075E-019
1214.5	7.9033455242664233E-019
1215.5	6.4983948495514967E-019
1216.5	5.2959423050835509E-019
1217.5	4.3388732015072713E-019
1218.5	3.6000105084919097E-019
1219.5	3.0348433418987442E-019
1220.5	2.6021225510452908E-019
1221.5	2.2691073219038464E-019
1222.5	2.0113101456859525E-019
1223.5	1.8108341867381605E-019
1224.5	1.6546918311941124E-019
1225.5	1.5334610423467813E-019
1226.5	1.4402976540146545E-019
1227.5	1.3702346590095970E-019
1228.5	1.3196934047450545E-019
1229.5	1.2861464555570738E-019
1230.5	1.2678886574138830E-019
1231.5	1.2638867174503040E-019
1232.5	1.2736879538211168E-019
1233.5	1.2973765450812608E-019
1234.5	1.3355715446272996E-019
1235.5	1.3894659703884315E-019
1236.5	1.4609111921838015E-019
1237.5	1.5525563681576813E-019
1238.5	1.6680596608007258E-019
1239.5	1.8123973882067523E-019
1240.5	1.9923102865582779E-019
1241.5	2.2169436593979816E-019
1242.5	2.4987599058955263E-019
1243.5	2.8548217465856682E-019
1244.5	3.3085388269292565E-019
1245.5	3.8918647285837525E-019
1246.5	4.6475128434744200E-019
1247.5	5.6294729353355902E-019
1248.5	6.8967125762908513E-019
1249.5	8.4876213893770508E-019
1250.5	1.0353455591277706E-018
1251.5	1.2242474563320138E-018
1252.5	1.3629405756846743E-018
1253.5	1.3936025364509394E-018
1254.5	1.3030497523682907E-018
1255.5	1.1368039427601897E-018
1256.5	9.5498082636186821E-019
1257.5	7.9462153359221029E-019
1258.5	6.6791087218250173E-019
1259.5	5.7411365071643312E-019
1260.5	5.0852089379705377E-019
1261.5	4.6648618737998133E-019
1262.5	4.4475279183676287E-019
1263.5	4.4172898001950732E-019
1264.5	4.5744147385886871E-019
1265.5	4.9333221066461081E-019
1266.5	5.5165033023120366E-019
1267.5	6.3365713531967776E-019
1268.5	7.3526528612580356E-019
1269.5	8.3965167615633478E-019
1270.5	9.1302084244434243E-019
1271.5	9.1899434691661180E-019
1272.5	8.4991765748766854E-019
1273.5	7.3463949819465792E-019
1274.5	6.1036762358679571E-019
1275.5	4.9955476573166954E-019
1276.5	4.0917112297847430E-019
1277.5	3.3818748321607515E-019
1278.5	2.8306165202832367E-019
1279.5	2.4015641611087185E-019
1280.5	2.0647404996335997E-019
1281.5	1.7973161494220246E-019
1282.5	1.5824183295883827E-019
1283.5	1.4076802503798623E-019
1284.5	1.2640188495776721E-019
1285.5	1.1447146536288276E-019
1286.5	1.0447489283084727E-019
1287.5	9.6033396306904203E-020
1288.5	8.8858134395877005E-020
1289.5	8.2726693181521511E-020
1290.5	7.7466327996803078E-020
1291.5	7.2941921152214511E-020
1292.5	6.9047261622078476E-020
1293.5	6.5698689359607446E-020
1294.5	6.2830445393966360E-020
1295.5	6.0391273315945636E-020
1296.5	5.8341959150024088E-020
1297.5	5.6653596136778107E-020
1298.5	5.5306433093303148E-020
1299.5	5.4289219858573401E-020
1300.5	5.3599008202470349E-020
1301.5	5.3241407291080575E-020
1302.5	5.3231334590427058E-020
1303.5	5.3594351465207441E-020
1304.5	5.4368734366597939E-020
1305.5	5.5608516312897205E-020
1306.5	5.7387851801719060E-020
1307.5	5.9807228831060956E-020
1308.5	6.3002297865076103E-020
1309.5	6.7156437116123284E-020
1310.5	7.2518646536236652E-020
1311.5	7.9428928655960254E-020
1312.5	8.8353756922345763E-020
1313.5	9.9933761799522680E-020
1314.5	1.1504195084946085E-019
1315.5	1.3483680681926619E-019
1316.5	1.6075314044784796E-019
1317.5	1.9426782848254888E-019
1318.5	2.3606445779726616E-019
1319.5	2.8401751984907034E-019
1320.5	3.3009398280238995E-019
1321.5	3.5957192031285050E-019
1322.5	3.5890495952693990E-019
1323.5	3.2826234386221619E-019
1324.5	2.8134819775622558E-019
1325.5	2.3278841094102623E-019
1326.5	1.9046737374465766E-019
1327.5	1.5642163092201180E-019
1328.5	1.2993365511674675E-019
1329.5	1.0951914420494585E-019
1330.5	9.3744649015023143E-020
1331.5	8.1454412483069464E-020
1332.5	7.1777110660819567E-020
1333.5	6.4072247240529240E-020
1334.5	5.7872008421582422E-020
1335.5	5.2833761669095564E-020
1336.5	4.8704736843317700E-020
1337.5	4.5296726862800316E-020
1338.5	4.2468208129033609E-020
1339.5	4.0111729895641533E-020
1340.5	3.8144985655367846E-020
1341.5	3.6504448701607630E-020
1342.5	3.5140799309436715E-020
1343.5	3.4015612843568169E-020
1344.5	3.3098944054399602E-020
1345.5	3.2367555959580890E-020
1346.5	3.1803618961586979E-020
1347.5	3.1393758978687749E-020
1348.5	3.1128370345288612E-020
1349.5	3.1001135448909365E-020
1350.5	3.1008712167807409E-020
1351.5	3.1150564684897606E-020
1352.5	3.1428925003038861E-020
1353.5	3.1848882883768606E-020
1354.5	3.2418612193952521E-020
1355.5	3.3149752986125214E-020
1356.5	3.4057982455984061E-020
1357.5	3.5163826016991551E-020
1358.5	3.6493784603897261E-020
1359.5	3.8081889549117437E-020
1360.5	3.9971847165813680E-020
1361.5	4.2220008943813138E-020
1362.5	4.4899510106231933E-020
1363.5	4.8106071210945632E-020
1364.5	5.1966163538844327E-020
1365.5	5.6648487165431721E-020
1366.5	6.2379911546012403E-020
1367.5	6.9466852666792409E-020
1368.5	7.8321490836849667E-020
1369.5	8.9486411858440239E-020
1370.5	1.0363390288299628E-019
1371.5	1.2147177596475377E-019
1372.5	1.4339793532112520E-019
1373.5	1.6865936090740200E-019
1374.5	1.9405242356428988E-019
1375.5	2.1358892935304131E-019
1376.5	2.2180929930911743E-019
1377.5	2.1912097766861658E-019
1378.5	2.1181271636820092E-019
1379.5	2.0678535206090464E-019
1380.5	2.0835494710845812E-019
1381.5	2.1871026428551207E-019
1382.5	2.3933495004703269E-019
1383.5	2.7194292855168671E-019
1384.5	3.1875849079743630E-019
1385.5	3.8201071904757171E-019
1386.5	4.6197919931074813E-019
1387.5	5.5257434646130194E-019
1388.5	6.3543358002287647E-019
1389.5	6.8081255047544561E-019
1390.5	6.6622213468879566E-019
1391.5	5.9821324614050602E-019
1392.5	5.0538181228575574E-019
1393.5	4.1368388637916635E-019
1394.5	3.3555327322295708E-019
1395.5	2.7339704337853326E-019
1396.5	2.2532124075257577E-019
1397.5	1.8841794398024652E-019
1398.5	1.6002701706092042E-019
1399.5	1.3804704643456330E-019
1400.5	1.2090998523259042E-019
1401.5	1.0747213301036549E-019
1402.5	9.6906317406657440E-020
1403.5	8.8616647997942290E-020
1404.5	8.2176590937155868E-020
1405.5	7.7285958536058802E-020
1406.5	7.3742216444309652E-020
1407.5	7.1422611984471418E-020
1408.5	7.0274864591351144E-020
1409.5	7.0315228067228877E-020
1410.5	7.1633542095870805E-020
1411.5	7.4405225439074588E-020
1412.5	7.8909273075261749E-020
1413.5	8.5546965914883474E-020
1414.5	9.4842327488363872E-020
1415.5	1.0736948331817410E-019
1416.5	1.2347662061604812E-019
1417.5	1.4258987032026172E-019
1418.5	1.6206051363530228E-019
1419.5	1.7663075664964635E-019
1420.5	1.8094766348754425E-019
1421.5	1.7444507430580986E-019
1422.5	1.6213086344362070E-019
1423.5	1.5005257057542690E-019
1424.5	1.4196462822386019E-019
1425.5	1.3942995159373843E-019
1426.5	1.4305021593232667E-019
1427.5	1.5334209996473762E-019
1428.5	1.7110534943926835E-019
1429.5	1.9737507218365378E-019
1430.5	2.3280237865792435E-019
1431.5	2.7598376826555551E-019
1432.5	3.2051949866271322E-019
1433.5	3.5308874048025027E-019
1434.5	3.5874110258487865E-019
1435.5	3.3353721878281104E-019
1436.5	2.8860763287246931E-019
1437.5	2.3918586928546378E-019
1438.5	1.9477737474206751E-019
1439.5	1.5848584164378663E-019
1440.5	1.3001425512076878E-019
1441.5	1.0796158989450529E-019
1442.5	9.0855908800166415E-020
1443.5	7.7475889834535789E-020
1444.5	6.6889631106420243E-020
1445.5	5.8408455864944822E-020
1446.5	5.1528156586097755E-020
1447.5	4.5878983654549040E-020
1448.5	4.1187861807007904E-020
1449.5	3.7251138684946272E-020
1450.5	3.3915269572003577E-020
1451.5	3.1063178489224048E-020
1452.5	2.8604596023240915E-020
1453.5	2.6469166491841487E-020
1454.5	2.4601486723646026E-020
1455.5	2.2957499847800150E-020
1456.5	2.1501847180383340E-020
1457.5	2.0205903746536369E-020
1458.5	1.9046306317680945E-020
1459.5	1.8003839759835028E-020
1460.5	1.7062586598769107E-020
1461.5	1.6209271788151472E-020
1462.5	1.5432753577626937E-020
1463.5	1.4723624701398280E-020
1464.5	1.4073897580030489E-020
1465.5	1.3476754022884882E-020
1466.5	1.2926344835796836E-020
1467.5	1.2417628327828628E-020
1468.5	1.1946239352726959E-020
1469.5	1.1508382480887159E-020
1470.5	1.1100744363361462E-020
1471.5	1.0720421453664375E-020
1472.5	1.0364860090969281E-020
1473.5	1.0031806588397776E-020
1474.5	9.7192654623777829E-021
1475.5	9.4254643200302860E-021
1476.5	9.1488242181917833E-021
1477.5	8.8879345400068068E-021
1478.5	8.6415316179964286E-021
1479.5	8.4084804773846147E-021
1480.5	8.1877591887671805E-021
1481.5	7.9784454114302999E-021
1482.5	7.7797047827375305E-021
1483.5	7.5907808688360040E-021
1484.5	7.4109864404479256E-021
1485.5	7.2396958770195957E-021
1486.5	7.0763385348020071E-021
1487.5	6.9203929409514624E-021
1488.5	6.7713816975857223E-021
1489.5	6.6288669977982341E-021
1490.5	6.4924466706264252E-021
1491.5	6.3617506844559205E-021
1492.5	6.2364380487735505E-021
1493.5	6.1161940629250637E-021
1494.5	6.0007278678833449E-021
1495.5	5.8897702632307957E-021
1496.5	5.7830717568004548E-021
1497.5	5.6804008188649331E-021
1498.5	5.5815423165412957E-021
1499.5	5.4862961073017305E-021
1500.5	5.3944757732335432E-021
1501.5	5.3059074800512925E-021
1502.5	5.2204289468901213E-021
1503.5	5.1378885146537715E-021
1504.5	5.0581443021956705E-021
1505.5	4.9810634409128776E-021
1506.5	4.9065213794602991E-021
1507.5	4.8344012512717397E-021
1508.5	4.7645932984263268E-021
1509.5	4.6969943461414839E-021
1510.5	4.6315073228224466E-021
1511.5	4.5680408211658612E-021
1512.5	4.5065086963127517E-021
1513.5	4.4468296974830949E-021
1514.5	4.3889271299087960E-021
1515.5	4.3327285442205395E-021
1516.5	4.2781654507431120E-021
1517.5	4.2251730564180358E-021
1518.5	4.1736900223065152E-021
1519.5	4.1236582398331455E-021
1520.5	4.0750226241152189E-021
1521.5	4.0277309228863684E-021
1522.5	3.9817335396692703E-021
1523.5	3.9369833699823643E-021
1524.5	3.8934356494817930E-021
1525.5	3.8510478130437837E-021
1526.5	3.8097793638857717E-021
1527.5	3.7695917519080476E-021
1528.5	3.7304482605126526E-021
1529.5	3.6923139012235303E-021
1530.5	3.6551553154926131E-021
1531.5	3.6189406831310463E-021
1532.5	3.5836396368539593E-021
1533.5	3.5492231824717033E-021
1534.5	3.5156636243005962E-021
1535.5	3.4829344954025434E-021
1536.5	3.4510104922958722E-021
1537.5	3.4198674138095141E-021
1538.5	3.3894821037797972E-021
1539.5	3.3598323973136875E-021
1540.5	3.3308970703647165E-021
1541.5	3.3026557923881874E-021
1542.5	3.2750890818608305E-021
1543.5	3.2481782644669719E-021
1544.5	3.2219054337687545E-021
1545.5	3.1962534141920329E-021
1546.5	3.1712057261724974E-021
1547.5	3.1467465533183449E-021
1548.5	3.1228607114566787E-021
1549.5	3.0995336194406715E-021
1550.5	3.0767512716036718E-021
1551.5	3.0545002117547485E-021
1552.5	3.0327675086178253E-021
1553.5	3.0115407326236692E-021
1554.5	2.9908079339703941E-021
1555.5	2.9705576218742020E-021
1556.5	2.9507787449375372E-021
1557.5	2.9314606725669169E-021
1558.5	2.9125931773774178E-021
1559.5	2.8941664185250675E-021
1560.5	2.8761709259124664E-021
1561.5	2.8585975852165729E-021
1562.5	2.8414376236910997E-021
1563.5	2.8246825966990733E-021
1564.5	2.8083243749340670E-021
1565.5	2.7923551322913543E-021
1566.5	2.7767673343527287E-021
1567.5	2.7615537274511170E-021
1568.5	2.7467073282832418E-021
1569.5	2.7322214140406880E-021
1570.5	2.7180895130315254E-021
1571.5	2.7043053957664695E-021
1572.5	2.6908630664851607E-021
1573.5	2.6777567550996451E-021
1574.5	2.6649809095336197E-021
1575.5	2.6525301884372594E-021
1576.5	2.6403994542587335E-021
1577.5	2.6285837666546410E-021
1578.5	2.6170783762226954E-021
1579.5	2.6058787185409866E-021
1580.5	2.5949804084990899E-021
1581.5	2.5843792349072009E-021
1582.5	2.5740711553702638E-021
1583.5	2.5640522914148894E-021
1584.5	2.5543189238575355E-021
1585.5	2.5448674884031502E-021
1586.5	2.5356945714641032E-021
1587.5	2.5267969061898380E-021
1588.5	2.5181713686982438E-021
1589.5	2.5098149745002928E-021
1590.5	2.5017248751099911E-021
1591.5	2.4938983548321513E-021
1592.5	2.4863328277209817E-021
1593.5	2.4790258347028594E-021
1594.5	2.4719750408571259E-021
1595.5	2.4651782328490429E-021
1596.5	2.4586333165094820E-021
1597.5	2.4523383145562118E-021
1598.5	2.4462913644520029E-021
1599.5	2.4404907163950494E-021
1600.5	2.4349347314375305E-021
1601.5	2.4296218797283977E-021
1602.5	2.4245507388767283E-021
1603.5	2.4197199924322835E-021
1604.5	2.4151284284800930E-021
1605.5	2.4107749383461744E-021
1606.5	2.4066585154116924E-021
1607.5	2.4027782540330775E-021
1608.5	2.3991333485658558E-021
1609.5	2.3957230924900938E-021
1610.5	2.3925468776356219E-021
1611.5	2.3896041935053187E-021
1612.5	2.3868946266949727E-021
1613.5	2.3844178604083881E-021
1614.5	2.3821736740665721E-021
1615.5	2.3801619430100316E-021
1616.5	2.3783826382933522E-021
1617.5	2.3768358265713880E-021
1618.5	2.3755216700765803E-021
1619.5	2.3744404266870546E-021
1620.5	2.3735924500853073E-021
1621.5	2.3729781900074451E-021
1622.5	2.3725981925831118E-021
1623.5	2.3724531007663587E-021
1624.5	2.3725436548579014E-021
1625.5	2.3728706931193348E-021
1626.5	2.3734351524800398E-021
1627.5	2.3742380693376819E-021
1628.5	2.3752805804533353E-021
1629.5	2.3765639239424564E-021
1630.5	2.3780894403630604E-021
1631.5	2.3798585739026436E-021
1632.5	2.3818728736655461E-021
1633.5	2.3841339950626344E-021
1634.5	2.3866437013053487E-021
1635.5	2.3894038650063426E-021
1636.5	2.3924164698891294E-021
1637.5	2.3956836126093465E-021
1638.5	2.3992075046904368E-021
1639.5	2.4029904745767502E-021
1640.5	2.4070349698072963E-021
1641.5	2.4113435593135681E-021
1642.5	2.4159189358451218E-021
1643.5	2.4207639185268021E-021
1644.5	2.4258814555517586E-021
1645.5	2.4312746270146838E-021
1646.5	2.4369466478899069E-021
1647.5	2.4429008711593407E-021
1648.5	2.4491407910954911E-021
1649.5	2.4556700467051253E-021
1650.5	2.4624924253394284E-021
1651.5	2.4696118664769075E-021
1652.5	2.4770324656855812E-021
1653.5	2.4847584787714124E-021
1654.5	2.4927943261203084E-021
1655.5	2.5011445972414265E-021
1656.5	2.5098140555199946E-021
1657.5	2.5188076431882248E-021
1658.5	2.5281304865234886E-021
1659.5	2.5377879012833502E-021
1660.5	2.5477853983876121E-021
1661.5	2.5581286898581162E-021
1662.5	2.5688236950276010E-021
1663.5	2.5798765470295820E-021
1664.5	2.5912935995818712E-021
1665.5	2.6030814340770614E-021
1666.5	2.6152468669940579E-021
1667.5	2.6277969576455132E-021
1668.5	2.6407390162768950E-021
1669.5	2.6540806125337569E-021
1670.5	2.6678295843147813E-021
1671.5	2.6819940470291192E-021
1672.5	2.6965824032776542E-021
1673.5	2.7116033529789011E-021
1674.5	2.7270659039615053E-021
1675.5	2.7429793830465431E-021
1676.5	2.7593534476441821E-021
1677.5	2.7761980978907374E-021
1678.5	2.7935236893536522E-021
1679.5	2.8113409463336080E-021
1680.5	2.8296609757946647E-021
1681.5	2.8484952819552423E-021
1682.5	2.8678557815746985E-021
1683.5	2.8877548199723678E-021
1684.5	2.9082051878182152E-021
1685.5	2.9292201387366342E-021
1686.5	2.9508134077674821E-021
1687.5	2.9729992307312379E-021
1688.5	2.9957923645480612E-021
1689.5	3.0192081085636830E-021
1690.5	3.0432623269384449E-021
1691.5	3.0679714721593642E-021
1692.5	3.0933526097390071E-021
1693.5	3.1194234441690272E-021
1694.5	3.1462023462007128E-021
1695.5	3.1737083815296118E-021
1696.5	3.2019613409663955E-021
1697.5	3.2309817721816434E-021
1698.5	3.2607910131180666E-021
1699.5	3.2914112271700474E-021
1700.5	3.3228654402371819E-021
1701.5	3.3551775797658135E-021
1702.5	3.3883725159004574E-021
1703.5	3.4224761048754884E-021
1704.5	3.4575152347866322E-021
1705.5	3.4935178738917054E-021
1706.5	3.5305131216006380E-021
1707.5	3.5685312623264116E-021
1708.5	3.6076038223808802E-021
1709.5	3.6477636301130089E-021
1710.5	3.6890448795014554E-021
1711.5	3.7314831974293075E-021
1712.5	3.7751157148857106E-021
1713.5	3.8199811423577143E-021
1714.5	3.8661198496955725E-021
1715.5	3.9135739507565959E-021
1716.5	3.9623873931562074E-021
1717.5	4.0126060534804850E-021
1718.5	4.0642778383424582E-021
1719.5	4.1174527916946994E-021
1720.5	4.1721832088438885E-021
1721.5	4.2285237576490071E-021
1722.5	4.2865316074241532E-021
1723.5	4.3462665661098293E-021
1724.5	4.4077912263234169E-021
1725.5	4.4711711209507710E-021
1726.5	4.5364748889968202E-021
1727.5	4.6037744524744977E-021
1728.5	4.6731452051784172E-021
1729.5	4.7446662142635088E-021
1730.5	4.8184204356296380E-021
1731.5	4.8944949442021820E-021
1732.5	4.9729811802961780E-021
1733.5	5.0539752133592632E-021
1734.5	5.1375780245070534E-021
1735.5	5.2238958093952018E-021
1736.5	5.3130403031165984E-021
1737.5	5.4051291289713224E-021
1738.5	5.5002861731331810E-021
1739.5	5.5986419874314196E-021
1740.5	5.7003342226823978E-021
1741.5	5.8055080952454575E-021
1742.5	5.9143168897433429E-021
1743.5	6.0269225011833202E-021
1744.5	6.1434960200442615E-021
1745.5	6.2642183642618102E-021
1746.5	6.3892809624528123E-021
1747.5	6.5188864931771750E-021
1748.5	6.6532496855462661E-021
1749.5	6.7925981870590725E-021
1750.5	6.9371735051886072E-021
1751.5	7.0872320299610490E-021
1752.5	7.2430461455791669E-021
1753.5	7.4049054400524781E-021
1754.5	7.5731180228231075E-021
1755.5	7.7480119615350401E-021
1756.5	7.9299368504043813E-021
1757.5	8.1192655241311823E-021
1758.5	8.3163959329746338E-021
1759.5	8.5217531965232365E-021
1760.5	8.7357918558632857E-021
1761.5	8.9589983463240315E-021
1762.5	9.1918937158022892E-021
1763.5	9.4350366168986472E-021
1764.5	9.6890266047962549E-021
1765.5	9.9545077770573398E-021
1766.5	1.0232172796392192E-020
1767.5	1.0522767343075898E-020
1768.5	1.0827095050175210E-020
1769.5	1.1146022982251047E-020
1770.5	1.1480487726897627E-020
1771.5	1.1831502178580026E-020
1772.5	1.2200163105989818E-020
1773.5	1.2587659607858199E-020
1774.5	1.2995282578211704E-020
1775.5	1.3424435320868883E-020
1776.5	1.3876645475088442E-020
1777.5	1.4353578440338278E-020
1778.5	1.4857052518945709E-020
1779.5	1.5389056031873167E-020
1780.5	1.5951766706216774E-020
1781.5	1.6547573684692609E-020
1782.5	1.7179102569140848E-020
1783.5	1.7849243984146802E-020
1784.5	1.8561186235993387E-020
1785.5	1.9318452749738783E-020
1786.5	2.0124945097540263E-020
1787.5	2.0984992589800195E-020
1788.5	2.1903409594094465E-020
1789.5	2.2885561983773629E-020
1790.5	2.3937444409592505E-020
1791.5	2.5065770447782454E-020
1792.5	2.6278078124726562E-020
1793.5	2.7582853875222569E-020
1794.5	2.8989678688632149E-020
1795.5	3.0509401074766692E-020
1796.5	3.2154342591398986E-020
1797.5	3.3938543086915261E-020
1798.5	3.5878054616761942E-020
1799.5	3.7991295314094221E-020
1800.5	4.0299477499318594E-020
1801.5	4.2827128225214248E-020
1802.5	4.5602725581793249E-020
1803.5	4.8659480851787712E-020
1804.5	5.2036305601553580E-020
1805.5	5.5779014835327832E-020
1806.5	5.9941833591875416E-020
1807.5	6.4589296468276761E-020
1808.5	6.9798659875537879E-020
1809.5	7.5662988774401291E-020
1810.5	8.2295138174619977E-020
1811.5	8.9832932101810836E-020
1812.5	9.8445959834227870E-020
1813.5	1.0834457705158630E-019
1814.5	1.1979194213871854E-019
1815.5	1.3312027121020400E-019
1816.5	1.4875301309951802E-019
1817.5	1.6723540651488717E-019
1818.5	1.8927699839016970E-019
1819.5	2.1581132483975231E-019
1820.5	2.4808025007527908E-019
1821.5	2.8775350288309416E-019
1822.5	3.3709738076487296E-019
1823.5	3.9920852262557019E-019
1824.5	4.7832259563994605E-019
1825.5	5.8017427850281558E-019
1826.5	7.1227081522023560E-019
1827.5	8.8361578894365767E-019
1828.5	1.1026273373196767E-018
1829.5	1.3705562871001247E-018
1830.5	1.6670539530185480E-018
1831.5	1.9318615035092000E-018
1832.5	2.0705278241268644E-018
1833.5	2.0166742300478435E-018
1834.5	1.7975088325210482E-018
1835.5	1.5052572961844442E-018
1836.5	1.2196791808023712E-018
1837.5	9.7756453202666181E-019
1838.5	7.8524027618224362E-019
1839.5	6.3634047376876627E-019
1840.5	5.2168195584039757E-019
1841.5	4.3297213313805074E-019
1842.5	3.6368258632020275E-019
1843.5	3.0893642983160946E-019
1844.5	2.6515834386008617E-019
1845.5	2.2973544928483659E-019
1846.5	2.0074945635081777E-019
1847.5	1.7678009984260216E-019
1848.5	1.5676502311553666E-019
1849.5	1.3990084472425383E-019
1850.5	1.2557328816349416E-019
1851.5	1.1330757446551159E-019
1852.5	1.0273291859148305E-019
1853.5	9.3556880933436909E-020
1854.5	8.5546652911849996E-020
1855.5	7.8515263237540268E-020
1856.5	7.2311308795161313E-020
1857.5	6.6811234671390141E-020
1858.5	6.1913475757583040E-020
1859.5	5.7533970824900492E-020
1860.5	5.3602697894902389E-020
1861.5	5.0060976414430189E-020
1862.5	4.6859350128112985E-020
1863.5	4.3955913344331393E-020
1864.5	4.1314978427919440E-020
1865.5	3.8906007871629367E-020
1866.5	3.6702752988145010E-020
1867.5	3.4682555064592494E-020
1868.5	3.2825775091595943E-020
1869.5	3.1115325879910363E-020
1870.5	2.9536286194280977E-020
1871.5	2.8075580958238249E-020
1872.5	2.6721714971004680E-020
1873.5	2.5464550188128725E-020
1874.5	2.4295118641519189E-020
1875.5	2.3205464653232437E-020
1876.5	2.2188511235652651E-020
1877.5	2.1237946547287195E-020
1878.5	2.0348127047606544E-020
1879.5	1.9513994611212843E-020
1880.5	1.8731005355469902E-020
1881.5	1.7995068332933886E-020
1882.5	1.7302492560821477E-020
1883.5	1.6649941120114673E-020
1884.5	1.6034391269018441E-020
1885.5	1.5453099688987550E-020
1886.5	1.4903572123995121E-020
1887.5	1.4383536791115569E-020
1888.5	1.3890921037589269E-020
1889.5	1.3423830800115189E-020
1890.5	1.2980532489211001E-020
1891.5	1.2559436977525304E-020
1892.5	1.2159085417946941E-020
1893.5	1.1778136656823939E-020
1894.5	1.1415356040870022E-020
1895.5	1.1069605444454249E-020
1896.5	1.0739834367799968E-020
1897.5	1.0425071976870062E-020
1898.5	1.0124419972968121E-020
1899.5	9.8370461948200439E-021
1900.5	9.5621788685152934E-021
1901.5	9.2991014315120813E-021
1902.5	9.0471478662208706E-021
1903.5	8.8056984867055117E-021
1904.5	8.5741761289735333E-021
1905.5	8.3520427013271437E-021
1906.5	8.1387960564513508E-021
1907.5	7.9339671514381197E-021
1908.5	7.7371174658841531E-021
1909.5	7.5478366516351630E-021
1910.5	7.3657403907520737E-021
1911.5	7.1904684409031614E-021
1912.5	7.0216828496913411E-021
1913.5	6.8590663214508749E-021
1914.5	6.7023207218298220E-021
1915.5	6.5511657070446090E-021
1916.5	6.4053374660795562E-021
1917.5	6.2645875653294533E-021
1918.5	6.1286818862681630E-021
1919.5	5.9973996476881845E-021
1920.5	5.8705325049101353E-021
1921.5	5.7478837191204417E-021
1922.5	5.6292673906716174E-021
1923.5	5.5145077507821608E-021
1924.5	5.4034385066111840E-021
1925.5	5.2959022351636239E-021
1926.5	5.1917498219122771E-021
1927.5	5.0908399404083555E-021
1928.5	4.9930385694981776E-021
1929.5	4.8982185450740988E-021
1930.5	4.8062591435670642E-021
1931.5	4.7170456946395234E-021
1932.5	4.6304692207638240E-021
1933.5	4.5464261015756119E-021
1934.5	4.4648177610760987E-021
1935.5	4.3855503759238278E-021
1936.5	4.3085346032074887E-021
1937.5	4.2336853262278231E-021
1938.5	4.1609214169406707E-021
1939.5	4.0901655138254857E-021
1940.5	4.0213438140457984E-021
1941.5	3.9543858788608938E-021
1942.5	3.8892244513323826E-021
1943.5	3.8257952854463132E-021
1944.5	3.7640369858414746E-021
1945.5	3.7038908573985859E-021
1946.5	3.6453007640033744E-021
1947.5	3.5882129958499194E-021
1948.5	3.5325761446994298E-021
1949.5	3.4783409865543044E-021
1950.5	3.4254603712481107E-021
1951.5	3.3738891184897617E-021
1952.5	3.3235839199344317E-021
1953.5	3.2745032468853655E-021
1954.5	3.2266072632597508E-021
1955.5	3.1798577434784400E-021
1956.5	3.1342179949638704E-021
1957.5	3.0896527849530870E-021
1958.5	3.0461282713535627E-021
1959.5	3.0036119373887170E-021
1960.5	2.9620725297976652E-021
1961.5	2.9214800003700964E-021
1962.5	2.8818054506122440E-021
1963.5	2.8430210793538065E-021
1964.5	2.8051001331186309E-021
1965.5	2.7680168590938187E-021
1966.5	2.7317464605430018E-021
1967.5	2.6962650545197273E-021
1968.5	2.6615496317464006E-021
1969.5	2.6275780185329879E-021
1970.5	2.5943288406178675E-021
1971.5	2.5617814888207742E-021
1972.5	2.5299160864048249E-021
1973.5	2.4987134580511533E-021
1974.5	2.4681551003557474E-021
1975.5	2.4382231537637811E-021
1976.5	2.4089003758619452E-021
1977.5	2.3801701159542293E-021
1978.5	2.3520162908511828E-021
1979.5	2.3244233618069018E-021
1980.5	2.2973763125420138E-021
1981.5	2.2708606282946252E-021
1982.5	2.2448622758446447E-021
1983.5	2.2193676844601615E-021
1984.5	2.1943637277175682E-021
1985.5	2.1698377061499370E-021
1986.5	2.1457773306808211E-021
1987.5	2.1221707068031215E-021
1988.5	2.0990063194649708E-021
1989.5	2.0762730186267664E-021
1990.5	2.0539600054555112E-021
1991.5	2.0320568191245433E-021
1992.5	2.0105533241884902E-021
1993.5	1.9894396985049982E-021
1994.5	1.9687064216763480E-021
1995.5	1.9483442639855326E-021
1996.5	1.9283442758027756E-021
1997.5	1.9086977774397911E-021
1998.5	1.8893963494302539E-021
1999.5	1.8704318232161853E-021
[truncated: 1,000 more rows]
