# Supplementary material for: Modeling Radiative Efficiency across Fluorinated Molecules: Bridging Chemistry and Climate Policy for Global Warming Potential Estimations
Source: Environ Sci Technol. 2026 Feb 16;60(8):6188–202. doi: 10.1021/acs.est.5c16501 (PMC12961741; doi:10.1021/acs.est.5c16501)
Supplement: Supplementary file 1 [file es5c16501_si_001.zip › Supporting.Information/CFM2025.Table1/HFAldehydes/Trifluorobutanal/cross-section_7.dat]

0.5	1.1659001911808818E-021
1.5	1.1982932884231705E-021
2.5	1.2323132226561588E-021
3.5	1.2680731360189439E-021
4.5	1.3056962587375263E-021
5.5	1.3453170136440044E-021
6.5	1.3870822649099469E-021
7.5	1.4311527329733345E-021
8.5	1.4777046014850422E-021
9.5	1.5269313467105168E-021
10.5	1.5790458253647911E-021
11.5	1.6342826635461538E-021
12.5	1.6929009975307888E-021
13.5	1.7551876270313347E-021
14.5	1.8214606535278631E-021
15.5	1.8920736909852710E-021
16.5	1.9674207543584253E-021
17.5	2.0479419536291502E-021
18.5	2.1341301488424726E-021
19.5	2.2265387561695109E-021
20.5	2.3257909383160650E-021
21.5	2.4325904670997255E-021
22.5	2.5477346149991192E-021
23.5	2.6721295202611529E-021
24.5	2.8068085824993337E-021
25.5	2.9529545903603088E-021
26.5	3.1119264702194032E-021
27.5	3.2852917891931198E-021
28.5	3.4748664664873201E-021
29.5	3.6827635710963042E-021
30.5	3.9114536484998369E-021
31.5	4.1638397766727243E-021
32.5	4.4433515765076930E-021
33.5	4.7540637992648040E-021
34.5	5.1008470357194517E-021
35.5	5.4895607583698879E-021
36.5	5.9273026410509960E-021
37.5	6.4227333733721209E-021
38.5	6.9865037032746804E-021
39.5	7.6318212477557986E-021
40.5	8.3752102775618990E-021
41.5	9.2375405508609392E-021
42.5	1.0245434821821925E-020
43.5	1.1433213939401462E-020
44.5	1.2845610501663955E-020
45.5	1.4541585599168121E-020
46.5	1.6599726130748189E-020
47.5	1.9125879190337599E-020
48.5	2.2263847762031621E-020
49.5	2.6209940624251232E-020
50.5	3.1231342258249624E-020
51.5	3.7684935861048409E-020
52.5	4.6022897906876872E-020
53.5	5.6743978239527788E-020
54.5	7.0189648912726674E-020
55.5	8.6005533498434026E-020
56.5	1.0218483356304900E-019
57.5	1.1443216240350741E-019
58.5	1.1788146457994055E-019
59.5	1.1125462146424226E-019
60.5	9.8249706729136464E-020
61.5	8.3966288766279611E-020
62.5	7.1656625270151432E-020
63.5	6.2493712390284068E-020
64.5	5.6568581615249046E-020
65.5	5.3661146394965714E-020
66.5	5.3583071962935812E-020
67.5	5.6242616468379613E-020
68.5	6.1500177228882200E-020
69.5	6.8761828444436124E-020
70.5	7.6328964441380493E-020
71.5	8.1136343263861165E-020
72.5	8.0194650931033617E-020
73.5	7.3204281398434650E-020
74.5	6.2796779467455224E-020
75.5	5.2008007340643331E-020
76.5	4.2544195082021921E-020
77.5	3.4871028799828713E-020
78.5	2.8849415730438999E-020
79.5	2.4164903705155331E-020
80.5	2.0508971570264021E-020
81.5	1.7630983505922989E-020
82.5	1.5341053127465474E-020
83.5	1.3499090114660388E-020
84.5	1.2002526716361777E-020
85.5	1.0776206989324890E-020
86.5	9.7648617229610448E-021
87.5	8.9277466576633739E-021
88.5	8.2349108448051109E-021
89.5	7.6646558452149106E-021
90.5	7.2018721281257940E-021
91.5	6.8370486321388589E-021
92.5	6.5658359866270881E-021
93.5	6.3890997783167448E-021
94.5	6.3134081381278753E-021
95.5	6.3517887555946564E-021
96.5	6.5241679701032260E-021
97.5	6.8556917497355875E-021
98.5	7.3682502594209155E-021
99.5	8.0556981660242438E-021
100.5	8.8329813462710080E-021
101.5	9.4806662712222357E-021
102.5	9.6883044840912157E-021
103.5	9.2787346956966294E-021
104.5	8.3862615373907064E-021
105.5	7.3162275019465904E-021
106.5	6.3047836628861885E-021
107.5	5.4501759223541906E-021
108.5	4.7623641855408836E-021
109.5	4.2172152379150522E-021
110.5	3.7844647046049633E-021
111.5	3.4376377763742694E-021
112.5	3.1560840208690169E-021
113.5	2.9243840929310182E-021
114.5	2.7311884314422127E-021
115.5	2.5681475609708508E-021
116.5	2.4290807768214989E-021
117.5	2.3093696389960220E-021
118.5	2.2055263052262444E-021
119.5	2.1148885935164414E-021
120.5	2.0354043443478053E-021
121.5	1.9654781259368225E-021
122.5	1.9038614855260229E-021
123.5	1.8495738049865100E-021
124.5	1.8018448790758751E-021
125.5	1.7600731136425608E-021
126.5	1.7237951403077253E-021
127.5	1.6926639500780360E-021
128.5	1.6664335577797672E-021
129.5	1.6449488557294787E-021
130.5	1.6281397896384758E-021
131.5	1.6160193555673175E-021
132.5	1.6086852195386606E-021
133.5	1.6063250367945657E-021
134.5	1.6092258266384943E-021
135.5	1.6177880723320864E-021
136.5	1.6325455992149376E-021
137.5	1.6541927836163230E-021
138.5	1.6836213227782322E-021
139.5	1.7219697415201627E-021
140.5	1.7706901561945381E-021
141.5	1.8316387557426953E-021
142.5	1.9071992839909767E-021
143.5	2.0004529469341505E-021
144.5	2.1154142476981617E-021
145.5	2.2573611335434497E-021
146.5	2.4333005908840889E-021
147.5	2.6526283717977922E-021
148.5	2.9280633360920623E-021
149.5	3.2769567207637066E-021
150.5	3.7230702598370681E-021
151.5	4.2988079586572282E-021
152.5	5.0474561673249912E-021
153.5	6.0236667906791440E-021
154.5	7.2869385868587836E-021
155.5	8.8753680435657863E-021
156.5	1.0737533274334013E-020
157.5	1.2614505596310365E-020
158.5	1.3969660376776681E-020
159.5	1.4216370660024964E-020
160.5	1.3225276559180622E-020
161.5	1.1460722578201785E-020
162.5	9.5296857916968867E-021
163.5	7.8022904501745183E-021
164.5	6.3960308985880649E-021
165.5	5.2967769545645070E-021
166.5	4.4485264537905335E-021
167.5	3.7932039994691227E-021
168.5	3.2828556854561448E-021
169.5	2.8809871184478149E-021
170.5	2.5606781525609537E-021
171.5	2.3022504481166093E-021
172.5	2.0912957316771885E-021
173.5	1.9171904415822180E-021
174.5	1.7720260593747754E-021
175.5	1.6498517020394661E-021
176.5	1.5461397144334350E-021
177.5	1.4574073498901244E-021
178.5	1.3809470806677456E-021
179.5	1.3146326390225422E-021
180.5	1.2567781567109903E-021
181.5	1.2060348299310199E-021
182.5	1.1613143448727567E-021
183.5	1.1217315703851873E-021
184.5	1.0865612578361854E-021
185.5	1.0552050226689539E-021
186.5	1.0271659443714903E-021
187.5	1.0020288631410158E-021
188.5	9.7944497383372357E-022
189.5	9.5911968898101449E-022
190.5	9.4080300881153014E-022
191.5	9.2428182874330865E-022
192.5	9.0937375526773915E-022
193.5	8.9592210447023162E-022
194.5	8.8379183404976812E-022
195.5	8.7286621695324733E-022
196.5	8.6304410784316105E-022
197.5	8.5423768629883979E-022
198.5	8.4637058560230936E-022
199.5	8.3937633513481189E-022
200.5	8.3319705924032480E-022
201.5	8.2778238695314660E-022
202.5	8.2308853602109499E-022
203.5	8.1907754176946562E-022
204.5	8.1571660698384222E-022
205.5	8.1297755347545391E-022
206.5	8.1083635958465776E-022
207.5	8.0927277077072072E-022
208.5	8.0826997277914403E-022
209.5	8.0781431878732933E-022
210.5	8.0789510349602228E-022
211.5	8.0850437842860562E-022
212.5	8.0963680377910194E-022
213.5	8.1128953305721856E-022
214.5	8.1346212755078045E-022
215.5	8.1615649829137932E-022
216.5	8.1937687379180111E-022
217.5	8.2312979234353771E-022
218.5	8.2742411813620172E-022
219.5	8.3227108090242607E-022
220.5	8.3768433921481790E-022
221.5	8.4368006797760201E-022
222.5	8.5027707107615107E-022
223.5	8.5749692058382020E-022
224.5	8.6536412438906123E-022
225.5	8.7390632460893423E-022
226.5	8.8315452971151235E-022
227.5	8.9314338389453521E-022
228.5	9.0391147797868964E-022
229.5	9.1550170689180841E-022
230.5	9.2796167976958716E-022
231.5	9.4134418980873575E-022
232.5	9.5570775231553960E-022
233.5	9.7111722094022717E-022
234.5	9.8764449392891824E-022
235.5	1.0053693244263618E-021
236.5	1.0243802515061285E-021
237.5	1.0447756717927046E-021
238.5	1.0666650753998774E-021
239.5	1.0901704746030485E-021
240.5	1.1154280593929524E-021
241.5	1.1425901210830941E-021
242.5	1.1718272937924755E-021
243.5	1.2033311743212114E-021
244.5	1.2373173942237302E-021
245.5	1.2740292344670690E-021
246.5	1.3137418938581493E-021
247.5	1.3567675486353905E-021
248.5	1.4034613738292238E-021
249.5	1.4542287392996111E-021
250.5	1.5095338475518443E-021
251.5	1.5699101502652063E-021
252.5	1.6359729710087819E-021
253.5	1.7084348797556523E-021
254.5	1.7881245199813992E-021
255.5	1.8760097943746563E-021
256.5	1.9732265886176864E-021
257.5	2.0811145797161078E-021
258.5	2.2012621718668770E-021
259.5	2.3355632800025610E-021
260.5	2.4862896124288308E-021
261.5	2.6561833958545689E-021
262.5	2.8485772941227776E-021
263.5	3.0675508250279119E-021
264.5	3.3181362171587458E-021
265.5	3.6065918768170789E-021
266.5	3.9407692110655017E-021
267.5	4.3306096101278402E-021
268.5	4.7888246158466092E-021
269.5	5.3318361544334147E-021
270.5	5.9810886455472152E-021
271.5	6.7648952329162345E-021
272.5	7.7210506507199126E-021
273.5	8.9005332556850310E-021
274.5	1.0372709836854815E-020
275.5	1.2232469670461872E-020
276.5	1.4609391064419417E-020
277.5	1.7677634852909483E-020
278.5	2.1660769986235806E-020
279.5	2.6813510663630778E-020
280.5	3.3334550754153496E-020
281.5	4.1122661521976370E-020
282.5	4.9307948596962116E-020
283.5	5.5833678747126149E-020
284.5	5.8074829058168394E-020
285.5	5.4913250102945674E-020
286.5	4.7897118744071031E-020
287.5	3.9673965027046963E-020
288.5	3.2086013084011114E-020
289.5	2.5823802440547253E-020
290.5	2.0906396579374329E-020
291.5	1.7113039947400536E-020
292.5	1.4191112944135254E-020
293.5	1.1925657041332852E-020
294.5	1.0151181219657883E-020
295.5	8.7451060720231215E-021
296.5	7.6177695438737113E-021
297.5	6.7035946053084371E-021
298.5	5.9543270884120351E-021
299.5	5.3341344474587869E-021
300.5	4.8161278694935084E-021
301.5	4.3799083885122412E-021
302.5	4.0098317179290476E-021
303.5	3.6937735031721834E-021
304.5	3.4222431758120081E-021
305.5	3.1877418877476947E-021
306.5	2.9842926441430560E-021
307.5	2.8070930113769765E-021
308.5	2.6522559166067968E-021
309.5	2.5166143830927962E-021
310.5	2.3975731307933409E-021
311.5	2.2929948693209023E-021
312.5	2.2011125245748005E-021
313.5	2.1204610422440339E-021
314.5	2.0498241171738423E-021
315.5	1.9881924210323476E-021
316.5	1.9347307873467434E-021
317.5	1.8887524628127654E-021
318.5	1.8496990162433521E-021
319.5	1.8171248603965758E-021
320.5	1.7906856220208298E-021
321.5	1.7701298171534087E-021
322.5	1.7552934710962090E-021
323.5	1.7460974806324511E-021
324.5	1.7425476626909480E-021
325.5	1.7447375806703859E-021
326.5	1.7528543993102216E-021
327.5	1.7671882055310334E-021
328.5	1.7881454639194262E-021
329.5	1.8162675754002557E-021
330.5	1.8522559094650485E-021
331.5	1.8970052319008493E-021
332.5	1.9516482210182041E-021
333.5	2.0176148588666740E-021
334.5	2.0967120529849899E-021
335.5	2.1912311172448779E-021
336.5	2.3040940567102143E-021
337.5	2.4390544585697121E-021
338.5	2.6009758942917631E-021
339.5	2.7962210136896314E-021
340.5	3.0331989544535819E-021
341.5	3.3231376516428613E-021
342.5	3.6811684163421795E-021
343.5	4.1278197914269679E-021
344.5	4.6909724332627656E-021
345.5	5.4080969549536819E-021
346.5	6.3278306768209575E-021
347.5	7.5077991357555807E-021
348.5	9.0004852085929189E-021
349.5	1.0810269393090777E-020
350.5	1.2803626446230934E-020
351.5	1.4608555057738784E-020
352.5	1.5686389348947346E-020
353.5	1.5732691618919498E-020
354.5	1.5013230197214480E-020
355.5	1.4127279165350142E-020
356.5	1.3571871042435280E-020
357.5	1.3606963184258272E-020
358.5	1.4326744346479993E-020
359.5	1.5706799004107954E-020
360.5	1.7539330246704211E-020
361.5	1.9295904595807387E-020
362.5	2.0155426390463070E-020
363.5	1.9497265203846170E-020
364.5	1.7476805188062409E-020
365.5	1.4838569707374009E-020
366.5	1.2260752056643669E-020
367.5	1.0065730308927633E-020
368.5	8.3119270072029611E-021
369.5	6.9450319306132476E-021
370.5	5.8847595394202601E-021
371.5	5.0580336987105655E-021
372.5	4.4070411984410270E-021
373.5	3.8884180158479321E-021
374.5	3.4702479308776696E-021
375.5	3.1291109361187447E-021
376.5	2.8477383323370108E-021
377.5	2.6132858360953953E-021
378.5	2.4160992198802444E-021
379.5	2.2488405413226685E-021
380.5	2.1058694794923347E-021
381.5	1.9828029131944223E-021
382.5	1.8761988196175068E-021
383.5	1.7833272269734254E-021
384.5	1.7020025558867557E-021
385.5	1.6304596281828317E-021
386.5	1.5672610336232893E-021
387.5	1.5112272370230410E-021
388.5	1.4613833392528371E-021
389.5	1.4169181531273280E-021
390.5	1.3771524716027220E-021
391.5	1.3415142599302219E-021
392.5	1.3095191087273022E-021
393.5	1.2807547177740238E-021
394.5	1.2548684926438465E-021
395.5	1.2315575635916158E-021
396.5	1.2105607029893195E-021
397.5	1.1916517411088435E-021
398.5	1.1746341721955205E-021
399.5	1.1593367120482912E-021
400.5	1.1456096207826614E-021
401.5	1.1333216444620363E-021
402.5	1.1223574600032055E-021
403.5	1.1126155315028336E-021
404.5	1.1040063045935622E-021
405.5	1.0964506798807433E-021
406.5	1.0898787178737346E-021
407.5	1.0842285368153054E-021
408.5	1.0794453719624090E-021
409.5	1.0754807705873166E-021
410.5	1.0722919015600998E-021
411.5	1.0698409620804837E-021
412.5	1.0680946671338494E-021
413.5	1.0670238096961126E-021
414.5	1.0666028817177099E-021
415.5	1.0668097475660042E-021
416.5	1.0676253629677247E-021
417.5	1.0690335336237796E-021
418.5	1.0710207086118759E-021
419.5	1.0735758044831480E-021
420.5	1.0766900566257451E-021
421.5	1.0803568950340575E-021
422.5	1.0845718421056529E-021
423.5	1.0893324305043107E-021
424.5	1.0946381394894765E-021
425.5	1.1004903484304528E-021
426.5	1.1068923065065271E-021
427.5	1.1138491178495497E-021
428.5	1.1213677416196443E-021
429.5	1.1294570067234376E-021
430.5	1.1381276410925644E-021
431.5	1.1473923156429105E-021
432.5	1.1572657032364687E-021
433.5	1.1677645531721810E-021
434.5	1.1789077819439769E-021
435.5	1.1907165812278868E-021
436.5	1.2032145443002798E-021
437.5	1.2164278123511719E-021
438.5	1.2303852424458240E-021
439.5	1.2451185992109780E-021
440.5	1.2606627726865445E-021
441.5	1.2770560251978408E-021
442.5	1.2943402705778861E-021
443.5	1.3125613896155059E-021
444.5	1.3317695862374921E-021
445.5	1.3520197896686471E-021
446.5	1.3733721086727630E-021
447.5	1.3958923449849751E-021
448.5	1.4196525742315918E-021
449.5	1.4447318040336640E-021
450.5	1.4712167206498565E-021
451.5	1.4992025374871524E-021
452.5	1.5287939611618108E-021
453.5	1.5601062936108288E-021
454.5	1.5932666921390842E-021
455.5	1.6284156133676493E-021
456.5	1.6657084719850980E-021
457.5	1.7053175511975673E-021
458.5	1.7474342090791702E-021
459.5	1.7922714339642540E-021
460.5	1.8400668130068043E-021
461.5	1.8910859915842501E-021
462.5	1.9456267180162585E-021
463.5	2.0040235889736189E-021
464.5	2.0666536370968035E-021
465.5	2.1339429352017577E-021
466.5	2.2063744329561820E-021
467.5	2.2844972946169143E-021
468.5	2.3689380737205952E-021
469.5	2.4604141470512343E-021
470.5	2.5597499418726997E-021
471.5	2.6678966355801727E-021
472.5	2.7859561968740846E-021
473.5	2.9152108877977470E-021
474.5	3.0571596779770173E-021
475.5	3.2135634661195768E-021
476.5	3.3865016014228636E-021
477.5	3.5784430087814546E-021
478.5	3.7923363320620756E-021
479.5	4.0317250424992825E-021
480.5	4.3008955936952808E-021
481.5	4.6050697034993208E-021
482.5	4.9506560941735127E-021
483.5	5.3455831024646490E-021
484.5	5.7997423421063248E-021
485.5	6.3255863529459480E-021
486.5	6.9389418303704869E-021
487.5	7.6601274445767119E-021
488.5	8.5155055358722388E-021
489.5	9.5396556933503592E-021
490.5	1.0778441991312377E-020
491.5	1.2293359161860112E-020
492.5	1.4167678425558144E-020
493.5	1.6515017989855391E-020
494.5	1.9490843161325488E-020
495.5	2.3306463105339868E-020
496.5	2.8241674160970862E-020
497.5	3.4642085408970362E-020
498.5	4.2861445104011066E-020
499.5	5.3057771492965525E-020
500.5	6.4704395373435809E-020
501.5	7.5846674717024007E-020
502.5	8.2938315518461117E-020
503.5	8.2767204443164515E-020
504.5	7.5444287397394423E-020
505.5	6.4286314087729117E-020
506.5	5.2779578292494244E-020
507.5	4.2784662694644459E-020
508.5	3.4773033293240561E-020
509.5	2.8567359304918102E-020
510.5	2.3812026866670055E-020
511.5	2.0165570272478241E-020
512.5	1.7353611883379720E-020
513.5	1.5170081272363282E-020
514.5	1.3464379994997218E-020
515.5	1.2127613981568040E-020
516.5	1.1081454406640488E-020
517.5	1.0269990693465722E-020
518.5	9.6540853358254053E-021
519.5	9.2076562973917476E-021
520.5	8.9154380338185363E-021
521.5	8.7719181082435615E-021
522.5	8.7812372440827772E-021
523.5	8.9577890196873375E-021
524.5	9.3268421651979723E-021
525.5	9.9231801360250800E-021
526.5	1.0782375580148596E-020
527.5	1.1912825677836344E-020
528.5	1.3232090031163884E-020
529.5	1.4478149797094370E-020
530.5	1.5211662112809673E-020
531.5	1.5079863949406070E-020
532.5	1.4154347234887087E-020
533.5	1.2854676233352537E-020
534.5	1.1579336260908042E-020
535.5	1.0526705476653544E-020
536.5	9.7405248626860326E-021
537.5	9.1967096792883516E-021
538.5	8.8547688943623275E-021
539.5	8.6780105063846130E-021
540.5	8.6388143950090830E-021
541.5	8.7185705864656511E-021
542.5	8.9062884809071500E-021
543.5	9.1972497853519438E-021
544.5	9.5920765473982203E-021
545.5	1.0096263444441405E-020
546.5	1.0720150359642130E-020
547.5	1.1479322646291851E-020
548.5	1.2395466423571709E-020
549.5	1.3497760008256444E-020
550.5	1.4824951071537966E-020
551.5	1.6428360117702483E-020
552.5	1.8376176287126065E-020
553.5	2.0759585145092795E-020
554.5	2.3701499275340220E-020
555.5	2.7368933248412507E-020
556.5	3.1990260449947686E-020
557.5	3.7878299531597038E-020
558.5	4.5458148953632739E-020
559.5	5.5291427272836782E-020
560.5	6.8067286744069836E-020
561.5	8.4477004851111582E-020
562.5	1.0478405001617307E-019
563.5	1.2781554212726084E-019
564.5	1.4949105198003614E-019
565.5	1.6267430524291020E-019
566.5	1.6126750840944896E-019
567.5	1.4598118812418674E-019
568.5	1.2358155283844605E-019
569.5	1.0081532611743474E-019
570.5	8.1153250798923985E-020
571.5	6.5407424298208178E-020
572.5	5.3183760858875054E-020
573.5	4.3771777529174044E-020
574.5	3.6500622724789110E-020
575.5	3.0833613352744012E-020
576.5	2.6367332389898723E-020
577.5	2.2805462477092570E-020
578.5	1.9931490263812911E-020
579.5	1.7586654445745052E-020
580.5	1.5653618446718145E-020
581.5	1.4044792299059118E-020
582.5	1.2694080274444702E-020
583.5	1.1551055834594685E-020
584.5	1.0576831005535799E-020
585.5	9.7411049114418735E-021
586.5	9.0200354614010360E-021
587.5	8.3946894173137762E-021
588.5	7.8499022566599939E-021
589.5	7.3734310862459144E-021
590.5	6.9553191583923385E-021
591.5	6.5874146777105222E-021
592.5	6.2630032032176379E-021
593.5	5.9765244814954120E-021
594.5	5.7233526179301563E-021
595.5	5.4996241937617231E-021
596.5	5.3021029998269659E-021
597.5	5.1280729804035959E-021
598.5	4.9752531018299189E-021
599.5	4.8417294143207214E-021
600.5	4.7259007239689543E-021
601.5	4.6264351490941865E-021
602.5	4.5422354813464136E-021
603.5	4.4724117647805650E-021
604.5	4.4162598869902379E-021
605.5	4.3732452756871521E-021
606.5	4.3429910344026537E-021
607.5	4.3252700494132543E-021
608.5	4.3200007699851408E-021
609.5	4.3272465165830039E-021
610.5	4.3472183163363471E-021
611.5	4.3802814107264492E-021
612.5	4.4269657362231506E-021
613.5	4.4879808544780089E-021
614.5	4.5642360165253642E-021
615.5	4.6568663000794583E-021
616.5	4.7672660797153781E-021
617.5	4.8971315022474912E-021
618.5	5.0485141791054258E-021
619.5	5.2238890225982771E-021
620.5	5.4262401118349783E-021
621.5	5.6591697733195018E-021
622.5	5.9270378390249710E-021
623.5	6.2351405005104623E-021
624.5	6.5899416017863762E-021
625.5	6.9993740325022633E-021
626.5	7.4732357272245704E-021
627.5	8.0237145847278480E-021
628.5	8.6660907967290561E-021
629.5	9.4196857194537143E-021
630.5	1.0309156667219961E-020
631.5	1.1366281466012211E-020
632.5	1.2632441854058946E-020
633.5	1.4162109599445873E-020
634.5	1.6027773216115042E-020
635.5	1.8326920984593389E-020
636.5	2.1191896315006315E-020
637.5	2.4803554031846391E-020
638.5	2.9409291662265976E-020
639.5	3.5344072789793264E-020
640.5	4.3046387899049230E-020
641.5	5.3042062518607122E-020
642.5	6.5822507357170952E-020
643.5	8.1459955174056210E-020
644.5	9.8764118315859199E-020
645.5	1.1421316437893414E-019
646.5	1.2229042421415220E-019
647.5	1.1912368815777684E-019
648.5	1.0630777643447815E-019
649.5	8.9230037219761655E-020
650.5	7.2546038932792443E-020
651.5	5.8401846139320007E-020
652.5	4.7165685737904255E-020
653.5	3.8465386117808002E-020
654.5	3.1764625178761723E-020
655.5	2.6579203692829997E-020
656.5	2.2527961366197899E-020
657.5	1.9326169274305056E-020
658.5	1.6765087974101623E-020
659.5	1.4692166255828533E-020
660.5	1.2995403352531996E-020
661.5	1.1591873553943829E-020
662.5	1.0419546424766856E-020
663.5	9.4315112257074191E-021
664.5	8.5918979782289214E-021
665.5	7.8729814264673503E-021
666.5	7.2531083474792345E-021
667.5	6.7152001856043724E-021
668.5	6.2456604916831397E-021
669.5	5.8335696291199657E-021
670.5	5.4700852495473692E-021
671.5	5.1479915919565663E-021
672.5	4.8613574662404581E-021
673.5	4.6052743681565314E-021
674.5	4.3756542245187076E-021
675.5	4.1690719118448685E-021
676.5	3.9826416839751982E-021
677.5	3.8139194933323482E-021
678.5	3.6608252419296670E-021
679.5	3.5215804881647611E-021
680.5	3.3946582267215549E-021
681.5	3.2787421647669520E-021
682.5	3.1726935174410158E-021
683.5	3.0755237955086930E-021
684.5	2.9863723979504599E-021
685.5	2.9044880809418957E-021
686.5	2.8292135729030672E-021
687.5	2.7599727582587587E-021
688.5	2.6962599713917959E-021
689.5	2.6376310352529707E-021
690.5	2.5836957523763594E-021
691.5	2.5341116142749958E-021
692.5	2.4885785418786235E-021
693.5	2.4468345075213495E-021
694.5	2.4086519200888809E-021
695.5	2.3738346809488010E-021
696.5	2.3422158405526473E-021
697.5	2.3136558052344446E-021
698.5	2.2880410617153965E-021
699.5	2.2652834040642652E-021
700.5	2.2453196652568290E-021
701.5	2.2281119739854197E-021
702.5	2.2136485780896817E-021
703.5	2.2019453002454200E-021
704.5	2.1930477210536741E-021
705.5	2.1870342216428854E-021
706.5	2.1840200653325545E-021
707.5	2.1841627599235197E-021
708.5	2.1876690245115905E-021
709.5	2.1948037954499530E-021
710.5	2.2059018567272566E-021
711.5	2.2213828871499786E-021
712.5	2.2417710043723600E-021
713.5	2.2677202892240412E-021
714.5	2.3000483449182268E-021
715.5	2.3397807618034304E-021
716.5	2.3882105346771467E-021
717.5	2.4469781889732999E-021
718.5	2.5181808723489911E-021
719.5	2.6045223409987811E-021
720.5	2.7095211664055844E-021
721.5	2.8378023610691463E-021
722.5	2.9955088715005845E-021
723.5	3.1908846905879995E-021
724.5	3.4350997951463546E-021
725.5	3.7434019989490466E-021
726.5	4.1366673235340090E-021
727.5	4.6433019718043890E-021
728.5	5.3010098895780924E-021
729.5	6.1566294846238961E-021
730.5	7.2588814437648484E-021
731.5	8.6320121595600344E-021
732.5	1.0211381853750431E-020
733.5	1.1742228848432719E-020
734.5	1.2747649049511853E-020
735.5	1.2774662748972438E-020
736.5	1.1809163157808230E-020
737.5	1.0290863718494486E-020
738.5	8.7043911772604768E-021
739.5	7.3165770860080708E-021
740.5	6.1991873762745874E-021
741.5	5.3305398041111560E-021
742.5	4.6622711969745750E-021
743.5	4.1471575999660248E-021
744.5	3.7469772020035059E-021
745.5	3.4328689097432339E-021
746.5	3.1836024567739230E-021
747.5	2.9836652691588814E-021
748.5	2.8216910402760220E-021
749.5	2.6892887717550104E-021
750.5	2.5802031510792094E-021
751.5	2.4897208261722588E-021
752.5	2.4142514185447198E-021
753.5	2.3510306326786563E-021
754.5	2.2979083303295676E-021
755.5	2.2531958840512111E-021
756.5	2.2155551471959813E-021
757.5	2.1839168804134030E-021
758.5	2.1574202203224919E-021
759.5	2.1353673253762033E-021
760.5	2.1171890761596946E-021
761.5	2.1024189057461241E-021
762.5	2.0906726665254766E-021
763.5	2.0816330208382447E-021
764.5	2.0750372525835237E-021
765.5	2.0706676887389331E-021
766.5	2.0683441293239283E-021
767.5	2.0679178362507144E-021
768.5	2.0692667425847931E-021
769.5	2.0722916256658990E-021
770.5	2.0769130484935562E-021
771.5	2.0830689195276467E-021
772.5	2.0907125556967486E-021
773.5	2.0998111598920567E-021
774.5	2.1103446446854973E-021
775.5	2.1223047500071922E-021
776.5	2.1356944152015615E-021
777.5	2.1505273761142338E-021
778.5	2.1668279662963755E-021
779.5	2.1846311085537842E-021
780.5	2.2039824893141629E-021
781.5	2.2249389139644035E-021
782.5	2.2475688466991248E-021
783.5	2.2719531437730308E-021
784.5	2.2981859946028423E-021
785.5	2.3263760911633884E-021
786.5	2.3566480528306399E-021
787.5	2.3891441415412292E-021
788.5	2.4240263112170375E-021
789.5	2.4614786462760430E-021
790.5	2.5017102572539378E-021
791.5	2.5449587177757902E-021
792.5	2.5914941472166493E-021
793.5	2.6416240685067563E-021
794.5	2.6956992021513502E-021
795.5	2.7541203975977734E-021
796.5	2.8173469541832409E-021
797.5	2.8859066494966099E-021
798.5	2.9604078777467073E-021
799.5	3.0415544109662215E-021
800.5	3.1301634402220817E-021
801.5	3.2271877443222392E-021
802.5	3.3337430862639149E-021
803.5	3.4511422758587564E-021
804.5	3.5809377929932375E-021
805.5	3.7249754858497399E-021
806.5	3.8854627080182039E-021
807.5	4.0650554329273260E-021
808.5	4.2669705219742540E-021
809.5	4.4951316274972262E-021
810.5	4.7543604840147329E-021
811.5	5.0506300283975710E-021
812.5	5.3914025607177312E-021
813.5	5.7860860138865946E-021
814.5	6.2466558360348367E-021
815.5	6.7885112065387336E-021
816.5	7.4316654539959850E-021
817.5	8.2024158366093829E-021
818.5	9.1357020438157552E-021
819.5	1.0278448474706533E-020
820.5	1.1694283532746675E-020
821.5	1.3470090442261722E-020
822.5	1.5724696244810484E-020
823.5	1.8619129766316646E-020
824.5	2.2364845209296668E-020
825.5	2.7217568130579009E-020
826.5	3.3422895235662555E-020
827.5	4.1039578207124763E-020
828.5	4.9542609320076395E-020
829.5	5.7292663437366511E-020
830.5	6.1618801931916729E-020
831.5	6.0502407410832671E-020
832.5	5.4543817114332862E-020
833.5	4.6330715297977032E-020
834.5	3.8210878776634862E-020
835.5	3.1311073280627606E-020
836.5	2.5853144976678440E-020
837.5	2.1671083018598487E-020
838.5	1.8507979723043189E-020
839.5	1.6130308165231859E-020
840.5	1.4356538479543514E-020
841.5	1.3055611112201637E-020
842.5	1.2138153103593313E-020
843.5	1.1548207891899718E-020
844.5	1.1257511593539580E-020
845.5	1.1262363004473128E-020
846.5	1.1582180096024018E-020
847.5	1.2257317877907223E-020
848.5	1.3339854228111279E-020
849.5	1.4862555650192787E-020
850.5	1.6760125699846509E-020
851.5	1.8731384695601115E-020
852.5	2.0150096818259806E-020
853.5	2.0315403552843409E-020
854.5	1.9045037120477066E-020
855.5	1.6862376388411571E-020
856.5	1.4480469525974416E-020
857.5	1.2342775672619868E-020
858.5	1.0593065355257083E-020
859.5	9.2163013972453573E-021
860.5	8.1460659504904977E-021
861.5	7.3128004419429466E-021
862.5	6.6587873470037848E-021
863.5	6.1399332228937361E-021
864.5	5.7235895162116584E-021
865.5	5.3857923531840864E-021
866.5	5.1089146278000749E-021
867.5	4.8798919059932848E-021
868.5	4.6889421938423482E-021
869.5	4.5286578207232083E-021
870.5	4.3933635421040784E-021
871.5	4.2786612320011323E-021
872.5	4.1811045922059726E-021
873.5	4.0979646172756567E-021
874.5	4.0270587823959159E-021
875.5	3.9666253370440620E-021
876.5	3.9152298236090814E-021
877.5	3.8716948452865419E-021
878.5	3.8350467755277769E-021
879.5	3.8044749353953843E-021
880.5	3.7793000357913854E-021
881.5	3.7589495693622973E-021
882.5	3.7429384628538637E-021
883.5	3.7308537460649854E-021
884.5	3.7223423133250526E-021
885.5	3.7171010850706845E-021
886.5	3.7148690463799856E-021
887.5	3.7154207640770832E-021
888.5	3.7185610767139195E-021
889.5	3.7241207211540271E-021
890.5	3.7319527118654224E-021
891.5	3.7419293288469005E-021
892.5	3.7539396005910056E-021
893.5	3.7678871919758202E-021
894.5	3.7836886251971888E-021
895.5	3.8012717760737581E-021
896.5	3.8205745992234781E-021
897.5	3.8415440444291742E-021
898.5	3.8641351335147053E-021
899.5	3.8883101726459753E-021
900.5	3.9140380794603024E-021
901.5	3.9412938080497176E-021
902.5	3.9700578577607385E-021
903.5	4.0003158541664356E-021
904.5	4.0320581925264225E-021
905.5	4.0652797356630007E-021
906.5	4.0999795595154133E-021
907.5	4.1361607407426405E-021
908.5	4.1738301816715118E-021
909.5	4.2129984686652455E-021
910.5	4.2536797606455326E-021
911.5	4.2958917050612423E-021
912.5	4.3396553790766712E-021
913.5	4.3849952541669058E-021
914.5	4.4319391826694747E-021
915.5	4.4805184051599395E-021
916.5	4.5307675778028724E-021
917.5	4.5827248190859158E-021
918.5	4.6364317755792497E-021
919.5	4.6919337065809487E-021
920.5	4.7492795877150278E-021
921.5	4.8085222337474472E-021
922.5	4.8697184410796003E-021
923.5	4.9329291505723280E-021
924.5	4.9982196315495086E-021
925.5	5.0656596880317995E-021
926.5	5.1353238884616854E-021
927.5	5.2072918204032582E-021
928.5	5.2816483719382154E-021
929.5	5.3584840417363417E-021
930.5	5.4378952800587680E-021
931.5	5.5199848632593435E-021
932.5	5.6048623046888458E-021
933.5	5.6926443052833988E-021
934.5	5.7834552475389981E-021
935.5	5.8774277370449519E-021
936.5	5.9747031962788917E-021
937.5	6.0754325159636211E-021
938.5	6.1797767699625196E-021
939.5	6.2879080004579073E-021
940.5	6.4000100810301197E-021
941.5	6.5162796662515573E-021
942.5	6.6369272375491147E-021
943.5	6.7621782563943892E-021
944.5	6.8922744373810968E-021
945.5	7.0274751554769031E-021
946.5	7.1680590037306946E-021
947.5	7.3143255200235215E-021
948.5	7.4665971041269330E-021
949.5	7.6252211494430983E-021
950.5	7.7905724174264506E-021
951.5	7.9630556869229084E-021
952.5	8.1431087156254520E-021
953.5	8.3312055566748882E-021
954.5	8.5278602803019636E-021
955.5	8.7336311585198928E-021
956.5	8.9491253804883318E-021
957.5	9.1750043775935004E-021
958.5	9.4119898509077171E-021
959.5	9.6608706099804310E-021
960.5	9.9225103514607802E-021
961.5	1.0197856529592382E-020
962.5	1.0487950499073175E-020
963.5	1.0793939145288838E-020
964.5	1.1117088258963868E-020
965.5	1.1458797963672743E-020
966.5	1.1820620567763911E-020
967.5	1.2204281290076318E-020
968.5	1.2611702405236396E-020
969.5	1.3045031474309221E-020
970.5	1.3506674476635543E-020
971.5	1.3999334847305650E-020
972.5	1.4526059663063318E-020
973.5	1.5090294522263844E-020
974.5	1.5695949051482381E-020
975.5	1.6347475468815358E-020
976.5	1.7049963277357517E-020
977.5	1.7809254000017833E-020
978.5	1.8632080964771624E-020
979.5	1.9526240598631551E-020
980.5	2.0500803615468561E-020
981.5	2.1566377064332438E-020
982.5	2.2735431690990907E-020
983.5	2.4022713811718071E-020
984.5	2.5445767415495113E-020
985.5	2.7025601237812483E-020
986.5	2.8787548164865749E-020
987.5	3.0762382117866097E-020
988.5	3.2987782884299127E-020
989.5	3.5510275709725338E-020
990.5	3.8387825080986925E-020
991.5	4.1693338860784000E-020
992.5	4.5519451436850127E-020
993.5	4.9985119878048465E-020
994.5	5.5244809222730558E-020
995.5	6.1501392791314062E-020
996.5	6.9024381647803946E-020
997.5	7.8175725849301999E-020
998.5	8.9446076577770087E-020
999.5	1.0350453318605410E-019
1000.5	1.2126279024108697E-019
1001.5	1.4394519369729876E-019
1002.5	1.7312601127703281E-019
1003.5	2.1061248701810269E-019
1004.5	2.5786242914179529E-019
1005.5	3.1433024647086054E-019
1006.5	3.7423204935133104E-019
1007.5	4.2349975137035479E-019
1008.5	4.4369404563183657E-019
1009.5	4.2635643684570347E-019
1010.5	3.8181643205597896E-019
1011.5	3.2876637553915372E-019
1012.5	2.8060108935464068E-019
1013.5	2.4260238045618102E-019
1014.5	2.1524630084788638E-019
1015.5	1.9730935426372912E-019
1016.5	1.8740577286393078E-019
1017.5	1.8453671884170459E-019
1018.5	1.8823353630322609E-019
1019.5	1.9858625893781781E-019
1020.5	2.1627214152070322E-019
1021.5	2.4261877823689497E-019
1022.5	2.7968827301878345E-019
1023.5	3.3029455786810030E-019
1024.5	3.9768634633712580E-019
1025.5	4.8423214315464015E-019
1026.5	5.8788167166687018E-019
1027.5	6.9563289531709423E-019
1028.5	7.7841474722535612E-019
1029.5	8.0121709388255435E-019
1030.5	7.5176426195100432E-019
1031.5	6.5330073619785189E-019
1032.5	5.4135935088474598E-019
1033.5	4.3941929884356564E-019
1034.5	3.5575957504158711E-019
1035.5	2.9018324881175351E-019
1036.5	2.3959408005654777E-019
1037.5	2.0059648376548056E-019
1038.5	1.7033709529259019E-019
1039.5	1.4662977396262524E-019
1040.5	1.2785839291234885E-019
1041.5	1.1284186119312570E-019
1042.5	1.0071705126355909E-019
1043.5	9.0849802043575554E-020
1044.5	8.2770645639036062E-020
1045.5	7.6129325714027481E-020
1046.5	7.0662823020159659E-020
1047.5	6.6172888412501768E-020
1048.5	6.2510244536724056E-020
1049.5	5.9563501322844094E-020
1050.5	5.7251463705190929E-020
1051.5	5.5517956188631229E-020
1052.5	5.4328607394977417E-020
1053.5	5.3669275478035009E-020
1054.5	5.3545988440451725E-020
1055.5	5.3986451293657716E-020
1056.5	5.5043361234159183E-020
1057.5	5.6799999302871218E-020
1058.5	5.9378859680474231E-020
1059.5	6.2954456631674586E-020
1060.5	6.7771898761830487E-020
1061.5	7.4173194705632960E-020
1062.5	8.2633001627171632E-020
1063.5	9.3802929437494683E-020
1064.5	1.0855371590473198E-019
1065.5	1.2797512154711973E-019
1066.5	1.5321721618530619E-019
1067.5	1.8489894397278208E-019
1068.5	2.2163901552725659E-019
1069.5	2.5768146015003700E-019
1070.5	2.8195369310109838E-019
1071.5	2.8350847951819526E-019
1072.5	2.6140437512421641E-019
1073.5	2.2570023969241909E-019
1074.5	1.8797761528965328E-019
1075.5	1.5479146141491290E-019
1076.5	1.2799277631596609E-019
1077.5	1.0712792427877502E-019
1078.5	9.1064454889851218E-020
1079.5	7.8679937006355708E-020
1080.5	6.9061222743708221E-020
1081.5	6.1517372818875634E-020
1082.5	5.5539747844907599E-020
1083.5	5.0756659211049262E-020
1084.5	4.6895846299636891E-020
1085.5	4.3756437505014466E-020
1086.5	4.1188822977496943E-020
1087.5	3.9080417583813179E-020
1088.5	3.7345615209884112E-020
1089.5	3.5918673322621141E-020
1090.5	3.4748637028973802E-020
1091.5	3.3795686134250049E-020
1092.5	3.3028481256972091E-020
1093.5	3.2422217218409108E-020
1094.5	3.1957181908298310E-020
1095.5	3.1617680076672045E-020
1096.5	3.1391223361018774E-020
1097.5	3.1267916655818219E-020
1098.5	3.1239990905538877E-020
1099.5	3.1301446383449477E-020
1100.5	3.1447780402638506E-020
1101.5	3.1675780468412600E-020
1102.5	3.1983368987892328E-020
1103.5	3.2369489394963032E-020
1104.5	3.2834026335910444E-020
1105.5	3.3377754679582461E-020
1106.5	3.4002313769741141E-020
1107.5	3.4710204674943766E-020
1108.5	3.5504809324559981E-020
1109.5	3.6390431436526081E-020
1110.5	3.7372360117408771E-020
1111.5	3.8456958016386457E-020
1112.5	3.9651777010529203E-020
1113.5	4.0965705665177038E-020
1114.5	4.2409154240875065E-020
1115.5	4.3994284921657320E-020
1116.5	4.5735297368896122E-020
1117.5	4.7648782863613523E-020
1118.5	4.9754164467897009E-020
1119.5	5.2074246203932099E-020
1120.5	5.4635901770385260E-020
1121.5	5.7470943581347439E-020
1122.5	6.0617227064515758E-020
1123.5	6.4120064855777720E-020
1124.5	6.8034053219440573E-020
1125.5	7.2425452321003854E-020
1126.5	7.7375318261407882E-020
1127.5	8.2983666081698632E-020
1128.5	8.9375061258287531E-020
1129.5	9.6706210305863960E-020
1130.5	1.0517637481332102E-019
1131.5	1.1504180343079528E-019
1132.5	1.2663590783744791E-019
1133.5	1.4039764222357637E-019
1134.5	1.5691146624184405E-019
1135.5	1.7696314287388660E-019
1136.5	2.0161550376934623E-019
1137.5	2.3230420798423801E-019
1138.5	2.7093682831180446E-019
1139.5	3.1992679699114317E-019
1140.5	3.8195590601584984E-019
1141.5	4.5895813657035786E-019
1142.5	5.4941889882209121E-019
1143.5	6.4356109329856343E-019
1144.5	7.2012015761674500E-019
1145.5	7.5497959026596020E-019
1146.5	7.4222877211423185E-019
1147.5	7.0137716850703793E-019
1148.5	6.5943476215768162E-019
1149.5	6.3453469207487613E-019
1150.5	6.3486859431418669E-019
1151.5	6.6395562483920121E-019
1152.5	7.2485438562307050E-019
1153.5	8.2224464969789192E-019
1154.5	9.6296250887776225E-019
1155.5	1.1547555952815595E-018
1156.5	1.4013566502347940E-018
1157.5	1.6904088681490635E-018
1158.5	1.9742247145123701E-018
1159.5	2.1626975486903371E-018
1160.5	2.1681666929061560E-018
1161.5	1.9846689680930878E-018
1162.5	1.6939704941070372E-018
1163.5	1.3887170974208793E-018
1164.5	1.1207721599674521E-018
1165.5	9.0446762210872222E-019
1166.5	7.3590958849375301E-019
1167.5	6.0590584603659179E-019
1168.5	5.0540714395246405E-019
1169.5	4.2706621971305718E-019
1170.5	3.6532622969762955E-019
1171.5	3.1609535877794455E-019
1172.5	2.7638141785078847E-019
1173.5	2.4399040464007835E-019
1174.5	2.1730146915777936E-019
1175.5	1.9510540359829964E-019
1176.5	1.7649037058605268E-019
1177.5	1.6076123327056909E-019
1178.5	1.4738237775791583E-019
1179.5	1.3593689004620873E-019
1180.5	1.2609714741463914E-019
1181.5	1.1760342644632294E-019
1182.5	1.1024818827251118E-019
1183.5	1.0386442234403541E-019
1184.5	9.8316920733688532E-020
1185.5	9.3495690461408656E-020
1186.5	8.9310942255536103E-020
1187.5	8.5689254439633767E-020
1188.5	8.2570622935898114E-020
1189.5	7.9906187895108698E-020
1190.5	7.7656484440822534E-020
1191.5	7.5790106415886679E-020
1192.5	7.4282702632271388E-020
1193.5	7.3116248297970528E-020
1194.5	7.2278552421036995E-020
1195.5	7.1762976844764468E-020
1196.5	7.1568355539843819E-020
1197.5	7.1699115052896010E-020
1198.5	7.2165609711315997E-020
1199.5	7.2984699519744183E-020
1200.5	7.4180616102024478E-020
1201.5	7.5786184432972636E-020
1202.5	7.7844498072438212E-020
1203.5	8.0411186884503003E-020
1204.5	8.3557474238290382E-020
1205.5	8.7374303498619921E-020
1206.5	9.1977933232476672E-020
1207.5	9.7517574898004723E-020
1208.5	1.0418590238716232E-019
1209.5	1.1223363816231084E-019
1210.5	1.2198996909542027E-019
1211.5	1.3389133216872509E-019
1212.5	1.4852219248975963E-019
1213.5	1.6667277837797165E-019
1214.5	1.8941995140820993E-019
1215.5	2.1823696331268832E-019
1216.5	2.5513102776017533E-019
1217.5	3.0278084780411460E-019
1218.5	3.6456419783802069E-019
1219.5	4.4414970386028552E-019
1220.5	5.4386398871972374E-019
1221.5	6.6046992707838103E-019
1222.5	7.7789541165651435E-019
1223.5	8.6302726926968457E-019
1224.5	8.7997163774703689E-019
1225.5	8.2124435536313029E-019
1226.5	7.1570922111611438E-019
1227.5	6.0065305499709646E-019
1228.5	4.9869787420363304E-019
1229.5	4.1701738342412915E-019
1230.5	3.5479145040146080E-019
1231.5	3.0869167802328333E-019
1232.5	2.7530918866537653E-019
1233.5	2.5190299986864634E-019
1234.5	2.3649259843019100E-019
1235.5	2.2776095657463681E-019
1236.5	2.2493901130331176E-019
1237.5	2.2772399843839310E-019
1238.5	2.3624402640780779E-019
1239.5	2.5107097552393894E-019
1240.5	2.7328274175544064E-019
1241.5	3.0457389049043577E-019
1242.5	3.4739954656223729E-019
1243.5	4.0508535558930992E-019
1244.5	4.8168557226107915E-019
1245.5	5.8100316908854212E-019
1246.5	7.0351806735779380E-019
1247.5	8.3967192752944448E-019
1248.5	9.6138275022611466E-019
1249.5	1.0247878404273075E-018
1250.5	9.9922295360184989E-019
1251.5	8.9749128998728348E-019
1252.5	7.6240928789345454E-019
1253.5	6.3089303278233971E-019
1254.5	5.1993307818415367E-019
1255.5	4.3243844314104912E-019
1256.5	3.6546773892400048E-019
1257.5	3.1479416025791054E-019
1258.5	2.7661771111885418E-019
1259.5	2.4796873945041857E-019
1260.5	2.2665705648992037E-019
1261.5	2.1111262587269546E-019
1262.5	2.0023256290894120E-019
1263.5	1.9326261202443395E-019
1264.5	1.8971354431153635E-019
1265.5	1.8930628970915965E-019
1266.5	1.9193973945593825E-019
1267.5	1.9767706428053475E-019
1268.5	2.0674859040550328E-019
1269.5	2.1957146214746850E-019
1270.5	2.3678859376309646E-019
1271.5	2.5933195935128510E-019
1272.5	2.8851815144281597E-019
1273.5	3.2618687444546073E-019
1274.5	3.7489341059965280E-019
1275.5	4.3815682298900698E-019
1276.5	5.2072558628640365E-019
1277.5	6.2869532015422410E-019
1278.5	7.6896924654503864E-019
1279.5	9.4677702316883044E-019
1280.5	1.1588288398489388E-018
1281.5	1.3803891637084410E-018
1282.5	1.5543971958739312E-018
1283.5	1.6099470344036989E-018
1284.5	1.5193566508740695E-018
1285.5	1.3270023113106989E-018
1286.5	1.1047108691021102E-018
1287.5	9.0127344728435769E-019
1288.5	7.3451203770708542E-019
1289.5	6.0457752121575138E-019
1290.5	5.0544552446659229E-019
1291.5	4.3037230450008768E-019
1292.5	3.7369670195670232E-019
1293.5	3.3113674249202551E-019
1294.5	2.9961566238221813E-019
1295.5	2.7700787705590904E-019
1296.5	2.6192582988829181E-019
1297.5	2.5357348241308917E-019
1298.5	2.5166452626000585E-019
1299.5	2.5639875687991261E-019
1300.5	2.6849094756426374E-019
1301.5	2.8924354347649768E-019
1302.5	3.2063455905750180E-019
1303.5	3.6532514808192074E-019
1304.5	4.2631062717963781E-019
1305.5	5.0554508651397364E-019
1306.5	6.0035937239911731E-019
1307.5	6.9717068513002735E-019
1308.5	7.6746580678284094E-019
1309.5	7.7939529346388179E-019
1310.5	7.2494790245763753E-019
1311.5	6.2832202833711998E-019
1312.5	5.2221642812765680E-019
1313.5	4.2691670138380364E-019
1314.5	3.4900626955385889E-019
1315.5	2.8782459183203821E-019
1316.5	2.4036974248667571E-019
1317.5	2.0349599686789518E-019
1318.5	1.7459547767626495E-019
1319.5	1.5167895709315635E-019
1320.5	1.3327650494813632E-019
1321.5	1.1831184192953121E-019
1322.5	1.0599554688264553E-019
1323.5	9.5744426107274956E-020
1324.5	8.7123378948649366E-020
1325.5	7.9804202866879341E-020
1326.5	7.3536509761220557E-020
1327.5	6.8127125023522944E-020
1328.5	6.3425392734648519E-020
1329.5	5.9312599794084577E-020
1330.5	5.5694289111236647E-020
1331.5	5.2494615418145140E-020
1332.5	4.9652158504701846E-020
1333.5	4.7116786447881016E-020
1334.5	4.4847282796177100E-020
1335.5	4.2809535071901513E-020
1336.5	4.0975139697023473E-020
1337.5	3.9320318768669787E-020
1338.5	3.7825072517934608E-020
1339.5	3.6472511483114867E-020
1340.5	3.5248326920272669E-020
1341.5	3.4140368466636530E-020
1342.5	3.3138305738041397E-020
1343.5	3.2233356192462960E-020
1344.5	3.1418065795208520E-020
1345.5	3.0686132177580169E-020
1346.5	3.0032262374497324E-020
1347.5	2.9452059062177428E-020
1348.5	2.8941930643038317E-020
1349.5	2.8499021650701278E-020
1350.5	2.8121160854890396E-020
1351.5	2.7806825196327453E-020
1352.5	2.7555118324227938E-020
1353.5	2.7365763083626618E-020
1354.5	2.7239107840997460E-020
1355.5	2.7176147076473768E-020
1356.5	2.7178557241549598E-020
1357.5	2.7248749517411276E-020
1358.5	2.7389941851809301E-020
1359.5	2.7606253551976962E-020
1360.5	2.7902826832227683E-020
1361.5	2.8285981143119331E-020
1362.5	2.8763407960119558E-020
1363.5	2.9344416142298247E-020
1364.5	3.0040241206404680E-020
1365.5	3.0864436208897895E-020
1366.5	3.1833367828233744E-020
1367.5	3.2966849322444158E-020
1368.5	3.4288953213907223E-020
1369.5	3.5829062152239838E-020
1370.5	3.7623238378786666E-020
1371.5	3.9716023450516887E-020
1372.5	4.2162824678586389E-020
1373.5	4.5033109529388217E-020
1374.5	4.8414723649092133E-020
1375.5	5.2419786539582929E-020
1376.5	5.7192822254889663E-020
1377.5	6.2922080564925992E-020
1378.5	6.9855435745445984E-020
1379.5	7.8322856495984380E-020
1380.5	8.8768232738812219E-020
1381.5	1.0179419843529385E-019
1382.5	1.1822392413649194E-019
1383.5	1.3918173051532660E-019
1384.5	1.6618407517191442E-019
1385.5	2.0119852818472635E-019
1386.5	2.4653366043156781E-019
1387.5	3.0419944617141052E-019
1388.5	3.7400338970929802E-019
1389.5	4.4962446549735888E-019
1390.5	5.1432617441088095E-019
1391.5	5.4431556948041644E-019
1392.5	5.2612328594561238E-019
1393.5	4.7044129081756038E-019
1394.5	4.0127671572258372E-019
1395.5	3.3731595215845291E-019
1396.5	2.8648644608621420E-019
1397.5	2.4951199611003950E-019
1398.5	2.2356244204074693E-019
1399.5	2.0392544454911218E-019
1400.5	1.8549299525489531E-019
1401.5	1.6536323722949859E-019
1402.5	1.4418616722997654E-019
1403.5	1.2424291642659070E-019
1404.5	1.0710532657994721E-019
1405.5	9.3150863632594552E-020
1406.5	8.2081193590963356E-020
1407.5	7.3401531586208005E-020
1408.5	6.6645903610022571E-020
1409.5	6.1445628317295510E-020
1410.5	5.7534840386461592E-020
1411.5	5.4738699363842290E-020
1412.5	5.2961390529367107E-020
1413.5	5.2178801400554215E-020
1414.5	5.2435428891396654E-020
1415.5	5.3840222863392078E-020
1416.5	5.6545916737652198E-020
1417.5	6.0673799555940165E-020
1418.5	6.6111630489074480E-020
1419.5	7.2128273131634641E-020
1420.5	7.7028755971022529E-020
1421.5	7.8655787353787739E-020
1422.5	7.6086841847302819E-020
1423.5	7.0590311461361624E-020
1424.5	6.4348087761840897E-020
1425.5	5.8893647598294179E-020
1426.5	5.4826034901186816E-020
1427.5	5.2204539700378420E-020
1428.5	5.0905803731729543E-020
1429.5	5.0798912228689231E-020
1430.5	5.1808617438511750E-020
1431.5	5.3933641077079498E-020
1432.5	5.7253451470358183E-020
1433.5	6.1937311982207408E-020
1434.5	6.8261472700059555E-020
1435.5	7.6637808736211283E-020
1436.5	8.7655958591223338E-020
1437.5	1.0213750434335600E-019
1438.5	1.2118824980673453E-019
1439.5	1.4619708797742454E-019
1440.5	1.7863268578592792E-019
1441.5	2.1928754381060395E-019
1442.5	2.6640005302917551E-019
1443.5	3.1261630259550400E-019
1444.5	3.4377520300470343E-019
1445.5	3.4585414715419126E-019
1446.5	3.1761737856275733E-019
1447.5	2.7192149288171109E-019
1448.5	2.2359580572569610E-019
1449.5	1.8104289245992628E-019
1450.5	1.4664015099458286E-019
1451.5	1.1981032881931348E-019
1452.5	9.9104793835492219E-020
1453.5	8.3086772995103379E-020
1454.5	7.0587081374758586E-020
1455.5	6.0720894564141338E-020
1456.5	5.2836718855589241E-020
1457.5	4.6458340299191799E-020
1458.5	4.1236777182316187E-020
1459.5	3.6914371202970900E-020
1460.5	3.3299008378614469E-020
1461.5	3.0245882174831004E-020
1462.5	2.7644623491997350E-020
1463.5	2.5410182472495696E-020
1464.5	2.3476321245368994E-020
1465.5	2.1790927934939759E-020
1466.5	2.0312608845728281E-020
1467.5	1.9008184976322526E-020
1468.5	1.7850834234016897E-020
1469.5	1.6818699134004273E-020
1470.5	1.5893833340039298E-020
1471.5	1.5061397240646168E-020
1472.5	1.4309038282145564E-020
1473.5	1.3626409620921551E-020
1474.5	1.3004793237790677E-020
1475.5	1.2436802608187621E-020
1476.5	1.1916146447287541E-020
1477.5	1.1437439702183502E-020
1478.5	1.0996051361541136E-020
1479.5	1.0587981155649665E-020
1480.5	1.0209759077347537E-020
1481.5	9.8583630437460177E-021
1482.5	9.5311510656611082E-021
1483.5	9.2258050862031289E-021
1484.5	8.9402842570433502E-021
1485.5	8.6727858877434873E-021
1486.5	8.4217126648279357E-021
1487.5	8.1856450185542619E-021
1488.5	7.9633177355807718E-021
1489.5	7.7536000891378008E-021
1490.5	7.5554788955674521E-021
1491.5	7.3680440152947074E-021
1492.5	7.1904759035937573E-021
1493.5	7.0220348866362579E-021
1494.5	6.8620518948892711E-021
1495.5	6.7099204317828898E-021
1496.5	6.5650895928824648E-021
1497.5	6.4270579812893575E-021
1498.5	6.2953683900035813E-021
1499.5	6.1696031425731005E-021
1500.5	6.0493800003698415E-021
1501.5	5.9343485589421765E-021
1502.5	5.8241870676331077E-021
1503.5	5.7185996164528045E-021
1504.5	5.6173136424001711E-021
1505.5	5.5200777143203521E-021
1506.5	5.4266595611914033E-021
1507.5	5.3368443136385991E-021
1508.5	5.2504329326303904E-021
1509.5	5.1672408028399159E-021
1510.5	5.0870964711622239E-021
1511.5	5.0098405134440113E-021
1512.5	4.9353245146796178E-021
1513.5	4.8634101498115823E-021
1514.5	4.7939683538948968E-021
1515.5	4.7268785717807162E-021
1516.5	4.6620280786817601E-021
1517.5	4.5993113640258130E-021
1518.5	4.5386295719093492E-021
1519.5	4.4798899922504403E-021
1520.5	4.4230055974254211E-021
1521.5	4.3678946197717482E-021
1522.5	4.3144801658620085E-021
1523.5	4.2626898639117859E-021
1524.5	4.2124555410852875E-021
1525.5	4.1637129278154645E-021
1526.5	4.1164013865656751E-021
1527.5	4.0704636627336196E-021
1528.5	4.0258456556398286E-021
1529.5	3.9824962077567216E-021
1530.5	3.9403669105234174E-021
1531.5	3.8994119252594027E-021
1532.5	3.8595878178391656E-021
1533.5	3.8208534059225983E-021
1534.5	3.7831696176541054E-021
1535.5	3.7464993608486497E-021
1536.5	3.7108074017771807E-021
1537.5	3.6760602527479727E-021
1538.5	3.6422260677557908E-021
1539.5	3.6092745455383710E-021
1540.5	3.5771768394403280E-021
1541.5	3.5459054735391038E-021
1542.5	3.5154342645366349E-021
1543.5	3.4857382489645260E-021
1544.5	3.4567936152904136E-021
1545.5	3.4285776405490986E-021
1546.5	3.4010686311545434E-021
1547.5	3.3742458675782505E-021
1548.5	3.3480895526060805E-021
1549.5	3.3225807629097777E-021
1550.5	3.2977014036913346E-021
1551.5	3.2734341661781740E-021
1552.5	3.2497624877652877E-021
1553.5	3.2266705146168435E-021
1554.5	3.2041430665548044E-021
1555.5	3.1821656040757528E-021
1556.5	3.1607241973495724E-021
1557.5	3.1398054970650218E-021
1558.5	3.1193967069976588E-021
1559.5	3.0994855581850727E-021
1560.5	3.0800602846030908E-021
1561.5	3.0611096002446570E-021
1562.5	3.0426226775103376E-021
1563.5	3.0245891268261830E-021
1564.5	3.0069989774108258E-021
1565.5	2.9898426591193756E-021
1566.5	2.9731109852968839E-021
1567.5	2.9567951365789735E-021
1568.5	2.9408866455816369E-021
1569.5	2.9253773824262939E-021
1570.5	2.9102595410499977E-021
1571.5	2.8955256262540716E-021
1572.5	2.8811684414477899E-021
1573.5	2.8671810770465714E-021
1574.5	2.8535568994869796E-021
1575.5	2.8402895408233357E-021
1576.5	2.8273728888731091E-021
1577.5	2.8148010778804425E-021
1578.5	2.8025684796691906E-021
1579.5	2.7906696952587386E-021
1580.5	2.7790995469176100E-021
1581.5	2.7678530706314929E-021
1582.5	2.7569255089638523E-021
1583.5	2.7463123042886573E-021
1584.5	2.7360090923761164E-021
1585.5	2.7260116963134885E-021
1586.5	2.7163161207442098E-021
1587.5	2.7069185464096208E-021
1588.5	2.6978153249785887E-021
1589.5	2.6890029741512233E-021
1590.5	2.6804781730237886E-021
1591.5	2.6722377577026981E-021
1592.5	2.6642787171562440E-021
1593.5	2.6565981892934439E-021
1594.5	2.6491934572600579E-021
1595.5	2.6420619459424195E-021
1596.5	2.6352012186703762E-021
1597.5	2.6286089741111491E-021
1598.5	2.6222830433464482E-021
1599.5	2.6162213871257017E-021
1600.5	2.6104220932886971E-021
1601.5	2.6048833743513762E-021
1602.5	2.5996035652489612E-021
1603.5	2.5945811212309549E-021
1604.5	2.5898146159029621E-021
1605.5	2.5853027394106053E-021
1606.5	2.5810442967611669E-021
1607.5	2.5770382062789024E-021
1608.5	2.5732834981902717E-021
1609.5	2.5697793133356373E-021
1610.5	2.5665249020042456E-021
1611.5	2.5635196228895862E-021
1612.5	2.5607629421624761E-021
1613.5	2.5582544326594615E-021
1614.5	2.5559937731843651E-021
1615.5	2.5539807479210604E-021
1616.5	2.5522152459557288E-021
1617.5	2.5506972609071288E-021
1618.5	2.5494268906635704E-021
1619.5	2.5484043372255171E-021
1620.5	2.5476299066529353E-021
1621.5	2.5471040091166998E-021
1622.5	2.5468271590535602E-021
1623.5	2.5467999754243618E-021
1624.5	2.5470231820754193E-021
1625.5	2.5474976082030827E-021
1626.5	2.5482241889217898E-021
1627.5	2.5492039659360021E-021
1628.5	2.5504380883166775E-021
1629.5	2.5519278133830738E-021
1630.5	2.5536745076908784E-021
1631.5	2.5556796481278394E-021
1632.5	2.5579448231182774E-021
1633.5	2.5604717339380232E-021
1634.5	2.5632621961415474E-021
1635.5	2.5663181411032249E-021
1636.5	2.5696416176748978E-021
1637.5	2.5732347939620852E-021
1638.5	2.5770999592214204E-021
1639.5	2.5812395258820987E-021
1640.5	2.5856560316943588E-021
1641.5	2.5903521420082218E-021
1642.5	2.5953306521859997E-021
1643.5	2.6005944901522711E-021
1644.5	2.6061467190853263E-021
1645.5	2.6119905402543415E-021
1646.5	2.6181292960067744E-021
1647.5	2.6245664729108396E-021
1648.5	2.6313057050581378E-021
1649.5	2.6383507775318896E-021
1650.5	2.6457056300465160E-021
1651.5	2.6533743607646643E-021
1652.5	2.6613612302981279E-021
1653.5	2.6696706658994890E-021
1654.5	2.6783072658517045E-021
1655.5	2.6872758040632646E-021
1656.5	2.6965812348770014E-021
1657.5	2.7062286981010527E-021
1658.5	2.7162235242710022E-021
1659.5	2.7265712401526910E-021
1660.5	2.7372775744957481E-021
1661.5	2.7483484640484364E-021
1662.5	2.7597900598450121E-021
1663.5	2.7716087337774242E-021
1664.5	2.7838110854638124E-021
1665.5	2.7964039494270109E-021
1666.5	2.8093944025969426E-021
1667.5	2.8227897721516323E-021
1668.5	2.8365976437123373E-021
1669.5	2.8508258699092013E-021
1670.5	2.8654825793347666E-021
1671.5	2.8805761859036384E-021
1672.5	2.8961153986376664E-021
1673.5	2.9121092318970800E-021
1674.5	2.9285670160792399E-021
1675.5	2.9454984088078476E-021
1676.5	2.9629134066368477E-021
1677.5	2.9808223572945988E-021
1678.5	2.9992359724954594E-021
1679.5	3.0181653413474497E-021
1680.5	3.0376219443864157E-021
1681.5	3.0576176682688701E-021
1682.5	3.0781648211576563E-021
1683.5	3.0992761488365854E-021
1684.5	3.1209648515924156E-021
1685.5	3.1432446019048635E-021
1686.5	3.1661295629878109E-021
1687.5	3.1896344082275512E-021
1688.5	3.2137743415667227E-021
1689.5	3.2385651188856535E-021
1690.5	3.2640230704360289E-021
1691.5	3.2901651243853092E-021
1692.5	3.3170088315339959E-021
1693.5	3.3445723912718435E-021
1694.5	3.3728746788433568E-021
1695.5	3.4019352739974582E-021
1696.5	3.4317744911011513E-021
1697.5	3.4624134108021617E-021
1698.5	3.4938739133312671E-021
1699.5	3.5261787135409959E-021
1700.5	3.5593513977838893E-021
1701.5	3.5934164627405401E-021
1702.5	3.6283993563150615E-021
1703.5	3.6643265207237860E-021
1704.5	3.7012254379116296E-021
1705.5	3.7391246774400103E-021
1706.5	3.7780539470002183E-021
1707.5	3.8180441457170961E-021
1708.5	3.8591274204196374E-021
1709.5	3.9013372250677556E-021
1710.5	3.9447083835382942E-021
1711.5	3.9892771559880313E-021
1712.5	4.0350813090276290E-021
1713.5	4.0821601899577165E-021
1714.5	4.1305548053371641E-021
1715.5	4.1803079041739592E-021
1716.5	4.2314640660512162E-021
1717.5	4.2840697945247840E-021
1718.5	4.3381736161550620E-021
1719.5	4.3938261855637859E-021
1720.5	4.4510803969374820E-021
1721.5	4.5099915024326584E-021
1722.5	4.5706172379742867E-021
1723.5	4.6330179569789671E-021
1724.5	4.6972567725773656E-021
1725.5	4.7633997089579113E-021
1726.5	4.8315158625053985E-021
1727.5	4.9016775734645677E-021
1728.5	4.9739606089205625E-021
1729.5	5.0484443579557974E-021
1730.5	5.1252120399168426E-021
1731.5	5.2043509268062898E-021
1732.5	5.2859525809037064E-021
1733.5	5.3701131088178157E-021
1734.5	5.4569334332798455E-021
1735.5	5.5465195841065007E-021
1736.5	5.6389830098917234E-021
1737.5	5.7344409121304185E-021
1738.5	5.8330166036362525E-021
1739.5	5.9348398932913025E-021
1740.5	6.0400474993594796E-021
1741.5	6.1487834938105853E-021
1742.5	6.2611997803401086E-021
1743.5	6.3774566090340101E-021
1744.5	6.4977231309210930E-021
1745.5	6.6221779959818582E-021
1746.5	6.7510099985454678E-021
1747.5	6.8844187744110373E-021
1748.5	7.0226155544805461E-021
1749.5	7.1658239801944038E-021
1750.5	7.3142809866241831E-021
1751.5	7.4682377597077104E-021
1752.5	7.6279607748188214E-021
1753.5	7.7937329246578224E-021
1754.5	7.9658547453406954E-021
1755.5	8.1446457505694050E-021
1756.5	8.3304458848972398E-021
1757.5	8.5236171083806655E-021
1758.5	8.7245451263531642E-021
1759.5	8.9336412796912686E-021
1760.5	9.1513446127966545E-021
1761.5	9.3781241386228986E-021
1762.5	9.6144813224700590E-021
1763.5	9.8609528089980332E-021
1764.5	1.0118113420023162E-020
1765.5	1.0386579454222001E-020
1766.5	1.0667012323943291E-020
1767.5	1.0960122569006996E-020
1768.5	1.1266674292747471E-020
1769.5	1.1587490071752462E-020
1770.5	1.1923456397899331E-020
1771.5	1.2275529719558825E-020
1772.5	1.2644743158419903E-020
1773.5	1.3032213989520311E-020
1774.5	1.3439151985024893E-020
1775.5	1.3866868737412244E-020
1776.5	1.4316788095411654E-020
1777.5	1.4790457866762404E-020
1778.5	1.5289562966232344E-020
1779.5	1.5815940216044644E-020
1780.5	1.6371595039786717E-020
1781.5	1.6958720331071717E-020
1782.5	1.7579717825984865E-020
1783.5	1.8237222365267586E-020
1784.5	1.8934129500233983E-020
1785.5	1.9673626978006982E-020
1786.5	2.0459230739824448E-020
1787.5	2.1294826184662703E-020
1788.5	2.2184715593970249E-020
1789.5	2.3133672787825202E-020
1790.5	2.4147006295806955E-020
1791.5	2.5230632586798953E-020
1792.5	2.6391161222902383E-020
1793.5	2.7635994199121824E-020
1794.5	2.8973442222390158E-020
1795.5	3.0412861296578448E-020
1796.5	3.1964813747849280E-020
1797.5	3.3641258790797269E-020
1798.5	3.5455778957768024E-020
1799.5	3.7423850267575571E-020
1800.5	3.9563165996682075E-020
1801.5	4.1894026471168328E-020
1802.5	4.4439810604009609E-020
1803.5	4.7227549206926388E-020
1804.5	5.0288625747873680E-020
1805.5	5.3659637670042400E-020
1806.5	5.7383461282499560E-020
1807.5	6.1510576480063494E-020
1808.5	6.6100725424446472E-020
1809.5	7.1225003630044801E-020
1810.5	7.6968515239334699E-020
1811.5	8.3433770391495883E-020
1812.5	9.0745066941927323E-020
1813.5	9.9054189394583380E-020
1814.5	1.0854788661912728E-019
1815.5	1.1945777438786307E-019
1816.5	1.3207357536828401E-019
1817.5	1.4676099745005482E-019
1818.5	1.6398612009023222E-019
1819.5	1.8434899445987525E-019
1820.5	2.0863039035987938E-019
1821.5	2.3785740594658880E-019
1822.5	2.7339617874917855E-019
1823.5	3.1708328796072162E-019
1824.5	3.7141122768675826E-019
1825.5	4.3978551192903184E-019
1826.5	5.2686448680449114E-019
1827.5	6.3895661390540324E-019
1828.5	7.8432578610063860E-019
1829.5	9.7290014205719863E-019
1830.5	1.2140135920559629E-018
1831.5	1.5092272807742445E-018
1832.5	1.8365123828559369E-018
1833.5	2.1299641808084187E-018
1834.5	2.2854746874792044E-018
1835.5	2.2287665269606844E-018
1836.5	1.9885127346503836E-018
1837.5	1.6662025546022550E-018
1838.5	1.3504379680399286E-018
1839.5	1.0824057688422432E-018
1840.5	8.6938174176317687E-019
1841.5	7.0442778880343595E-019
1842.5	5.7740826028646831E-019
1843.5	4.7914454989090683E-019
1844.5	4.0240322332472543E-019
1845.5	3.4177857315558962E-019
1846.5	2.9330712696834937E-019
1847.5	2.5409239686560259E-019
1848.5	2.2200806445075419E-019
1849.5	1.9548003562032060E-019
1850.5	1.7333105044876938E-019
1851.5	1.5467095992501683E-019
1852.5	1.3881923870372297E-019
1853.5	1.2524997453706103E-019
1854.5	1.1355250208802959E-019
1855.5	1.0340296755799209E-019
1856.5	9.4543583507650882E-020
1857.5	8.6767340267259196E-020
1858.5	7.9906625370803706E-020
1859.5	7.3824669077521129E-020
1860.5	6.8409053459148025E-020
1861.5	6.3566742698416320E-020
1862.5	5.9220245232445163E-020
1863.5	5.5304625607734777E-020
1864.5	5.1765159749245432E-020
1865.5	4.8555481459981360E-020
1866.5	4.5636106924791514E-020
1867.5	4.2973252281953502E-020
1868.5	4.0537880043224259E-020
1869.5	3.8304925438609066E-020
1870.5	3.6252665143965497E-020
1871.5	3.4362199383391004E-020
1872.5	3.2617024843433987E-020
1873.5	3.1002680737812622E-020
1874.5	2.9506454114162334E-020
1875.5	2.8117133386102070E-020
1876.5	2.6824801315929001E-020
1877.5	2.5620660421804346E-020
1878.5	2.4496885154729100E-020
1879.5	2.3446496272124793E-020
1880.5	2.2463253692177026E-020
1881.5	2.1541564796147562E-020
1882.5	2.0676405692673008E-020
1883.5	1.9863253397846088E-020
1884.5	1.9098027240147857E-020
1885.5	1.8377038087535271E-020
1886.5	1.7696944228803167E-020
1887.5	1.7054712933394537E-020
1888.5	1.6447586871517767E-020
1889.5	1.5873054706372316E-020
1890.5	1.5328825277748895E-020
1891.5	1.4812804885449993E-020
1892.5	1.4323077255229372E-020
1893.5	1.3857885831971101E-020
1894.5	1.3415618096796704E-020
1895.5	1.2994791648461627E-020
1896.5	1.2594041826212179E-020
1897.5	1.2212110682385770E-020
1898.5	1.1847837139404754E-020
1899.5	1.1500148188220290E-020
1900.5	1.1168051004350363E-020
1901.5	1.0850625873958277E-020
1902.5	1.0547019836373653E-020
1903.5	1.0256440961433579E-020
1904.5	9.9781531903208939E-021
1905.5	9.7114716774539929E-021
1906.5	9.4557585786507039E-021
1907.5	9.2104192374260728E-021
1908.5	8.9748987270408471E-021
1909.5	8.7486787109201813E-021
1910.5	8.5312745884182624E-021
1911.5	8.3222328967042974E-021
1912.5	8.1211289428663327E-021
1913.5	7.9275646432363567E-021
1914.5	7.7411665494898499E-021
1915.5	7.5615840433125550E-021
1916.5	7.3884876833978559E-021
1917.5	7.2215676902748433E-021
1918.5	7.0605325560001856E-021
1919.5	6.9051077671018803E-021
1920.5	6.7550346303628574E-021
1921.5	6.6100691920960127E-021
1922.5	6.4699812425066687E-021
1923.5	6.3345533975781818E-021
1924.5	6.2035802516639490E-021
1925.5	6.0768675946355096E-021
1926.5	5.9542316880312915E-021
1927.5	5.8354985951823355E-021
1928.5	5.7205035607669397E-021
1929.5	5.6090904356726236E-021
1930.5	5.5011111434260467E-021
1931.5	5.3964251847950014E-021
1932.5	5.2948991774752597E-021
1933.5	5.1964064280529655E-021
1934.5	5.1008265336836630E-021
1935.5	5.0080450111548817E-021
1936.5	4.9179529512030889E-021
1937.5	4.8304466961402319E-021
1938.5	4.7454275390118078E-021
1939.5	4.6628014426594372E-021
1940.5	4.5824787771979161E-021
1941.5	4.5043740745408791E-021
1942.5	4.4284057987221545E-021
1943.5	4.3544961308624220E-021
1944.5	4.2825707677241181E-021
1945.5	4.2125587328826533E-021
1946.5	4.1443921996193119E-021
1947.5	4.0780063247121071E-021
1948.5	4.0133390923651991E-021
1949.5	3.9503311675765965E-021
1950.5	3.8889257582977264E-021
1951.5	3.8290684857878406E-021
1952.5	3.7707072626113897E-021
1953.5	3.7137921777680168E-021
1954.5	3.6582753884827084E-021
1955.5	3.6041110182186842E-021
1956.5	3.5512550605075027E-021
1957.5	3.4996652882204555E-021
1958.5	3.4493011679323514E-021
1959.5	3.4001237790537792E-021
1960.5	3.3520957374309062E-021
1961.5	3.3051811231330810E-021
1962.5	3.2593454121680296E-021
1963.5	3.2145554118824953E-021
1964.5	3.1707791998228171E-021
1965.5	3.1279860658453508E-021
1966.5	3.0861464572808743E-021
1967.5	3.0452319269702893E-021
1968.5	3.0052150840011325E-021
1969.5	2.9660695469857103E-021
1970.5	2.9277698997321385E-021
1971.5	2.8902916491693024E-021
1972.5	2.8536111853957404E-021
1973.5	2.8177057437308372E-021
1974.5	2.7825533686545081E-021
1975.5	2.7481328795287285E-021
1976.5	2.7144238380010546E-021
1977.5	2.6814065169964728E-021
1978.5	2.6490618712097888E-021
1979.5	2.6173715090161301E-021
1980.5	2.5863176657222644E-021
1981.5	2.5558831780860726E-021
1982.5	2.5260514600359629E-021
1983.5	2.4968064795260936E-021
1984.5	2.4681327364670908E-021
1985.5	2.4400152416755515E-021
1986.5	2.4124394967889406E-021
1987.5	2.3853914750956245E-021
1988.5	2.3588576032327135E-021
1989.5	2.3328247437071146E-021
1990.5	2.3072801781977513E-021
1991.5	2.2822115915993188E-021
1992.5	2.2576070567701912E-021
1993.5	2.2334550199491813E-021
1994.5	2.2097442868078686E-021
1995.5	2.1864640091070161E-021
1996.5	2.1636036719273917E-021
1997.5	2.1411530814468946E-021
1998.5	2.1191023532374459E-021
1999.5	2.0974419010565517E-021
[truncated: 1,000 more rows]
