# Supplementary material for: Modeling Radiative Efficiency across Fluorinated Molecules: Bridging Chemistry and Climate Policy for Global Warming Potential Estimations
Source: Environ Sci Technol. 2026 Feb 16;60(8):6188–202. doi: 10.1021/acs.est.5c16501 (PMC12961741; doi:10.1021/acs.est.5c16501)
Supplement: Supplementary file 1 [file es5c16501_si_001.zip › Supporting.Information/CFM2025.Table1/HFAldehydes/Trifluorobutanal/rotamer_1.xyz]

13
E[M08-HX/pcseg-2]=-530.2362852269 Hartree, Gibbs corrections=152.063 kJ/mol,  S=1.77E-16 cm/molecule 
F    1.5380326145    0.0005518450    -1.3831087426
F    2.1561309144    -1.1705525641    0.3265599515
F    1.8146697629    0.9576227340    0.5316833802
O    -0.7002448744    1.5412475749    2.2055213657
C    -0.0831291475    -0.4304451050    0.2803328420
C    -0.9595096568    0.7718379972    -0.0489886537
C    1.3620744707    -0.1619350904    -0.0559407934
C    -1.0375015918    1.7744355482    1.0824124712
H    -0.1368013629    -0.6514782848    1.3489873751
H    -0.3809223617    -1.3205410105    -0.2771707986
H    -1.9930323646    0.4590796449    -0.2420914136
H    -0.6320946943    1.2790632149    -0.9633323697
H    -1.4686717084    2.7631134958    0.8161353860
