# Supplementary material for: Modeling Radiative Efficiency across Fluorinated Molecules: Bridging Chemistry and Climate Policy for Global Warming Potential Estimations
Source: Environ Sci Technol. 2026 Feb 16;60(8):6188–202. doi: 10.1021/acs.est.5c16501 (PMC12961741; doi:10.1021/acs.est.5c16501)
Supplement: Supplementary file 1 [file es5c16501_si_001.zip › Supporting.Information/CFM2025.Table1/HFAldehydes/Trifluorobutanal/rotamer_2.xyz]

13
E[M08-HX/pcseg-2]=-530.2380507296 Hartree, Gibbs corrections=150.605 kJ/mol,  S=1.83E-16 cm/molecule 
F    1.6004664103    0.3001734263    -1.1940003722
F    2.1014405603    -1.0992195022    0.3771039490
F    1.6406801776    0.9571236874    0.8648725549
O    -2.9125603506    -0.6844304763    0.3606560491
C    -0.1532617473    -0.4318712448    0.2115305257
C    -1.0592478796    0.7205555237    -0.1904536104
C    1.3009447666    -0.0710063267    0.0647973391
C    -2.5165742394    0.3799692378    -0.0170010553
H    -0.3222372323    -0.7146852842    1.2529838772
H    -0.3462351705    -1.3171464100    -0.3990344199
H    -0.9077327040    1.0033054363    -1.2395702919
H    -0.8511643647    1.6255236486    0.3942253353
H    -3.2295182263    1.1957082842    -0.2671098804
