# Supplementary material for: Modeling Radiative Efficiency across Fluorinated Molecules: Bridging Chemistry and Climate Policy for Global Warming Potential Estimations
Source: Environ Sci Technol. 2026 Feb 16;60(8):6188–202. doi: 10.1021/acs.est.5c16501 (PMC12961741; doi:10.1021/acs.est.5c16501)
Supplement: Supplementary file 1 [file es5c16501_si_001.zip › Supporting.Information/CFM2025.Table1/HFAldehydes/Trifluorobutanal/rotamer_3.xyz]

13
E[M08-HX/pcseg-2]=-530.2329056343 Hartree, Gibbs corrections=150.215 kJ/mol,  S=1.76E-16 cm/molecule 
F    2.1287133340    -1.1137945013    -0.3214313152
F    1.8483280978    0.8005466602    0.6479384636
F    1.4867324895    0.6014862259    -1.4715836146
O    -1.9346036507    2.0495138223    1.9515970044
C    -0.0918350688    -0.3821449388    -0.0169564600
C    -0.9886861272    0.8495295334    0.1150044257
C    1.3482163593    -0.0254950327    -0.2911583622
C    -1.0045734917    1.4415435448    1.5111965869
H    -0.1096378052    -0.9895288391    0.8933514824
H    -0.4172764245    -1.0162106253    -0.8449587327
H    -2.0217101011    0.6195218192    -0.1525686950
H    -0.6571809365    1.6383319477    -0.5728639311
H    -0.0874866748    1.2827003838    2.1204331477
