# Supplementary material for: Modeling Radiative Efficiency across Fluorinated Molecules: Bridging Chemistry and Climate Policy for Global Warming Potential Estimations
Source: Environ Sci Technol. 2026 Feb 16;60(8):6188–202. doi: 10.1021/acs.est.5c16501 (PMC12961741; doi:10.1021/acs.est.5c16501)
Supplement: Supplementary file 1 [file es5c16501_si_001.zip › Supporting.Information/CFM2025.Table1/HFAldehydes/Trifluorobutanal/rotamer_4.xyz]

13
E[M08-HX/pcseg-2]=-530.2341330642 Hartree, Gibbs corrections=148.505 kJ/mol,  S=1.86E-16 cm/molecule 
F    2.0813227224    -1.1347516420    -0.2452424438
F    1.5773432607    0.3675271835    1.2264149558
F    1.6718570571    0.8957866240    -0.8674416780
O    -3.3854003606    0.8743762197    -0.5083374272
C    -0.1603184086    -0.4199701173    -0.1684657371
C    -1.0658133878    0.7815508707    0.0968150015
C    1.2985050927    -0.0709143376    -0.0135481853
C    -2.5139097926    0.3560774639    0.1230345345
H    -0.3700335082    -1.2376236671    0.5288503960
H    -0.2948949798    -0.7992380958    -1.1847023304
H    -0.9350966096    1.5655510505    -0.6518106136
H    -0.8324936563    1.1974645437    1.0852653941
H    -2.7350674295    -0.5088360963    0.7921681335
