# Supplementary material for: Modeling Radiative Efficiency across Fluorinated Molecules: Bridging Chemistry and Climate Policy for Global Warming Potential Estimations
Source: Environ Sci Technol. 2026 Feb 16;60(8):6188–202. doi: 10.1021/acs.est.5c16501 (PMC12961741; doi:10.1021/acs.est.5c16501)
Supplement: Supplementary file 1 [file es5c16501_si_001.zip › Supporting.Information/CFM2025.Table1/HFAldehydes/Trifluorobutanal/rotamer_5.xyz]

13
E[M08-HX/pcseg-2]=-530.2345262150 Hartree, Gibbs corrections=149.983 kJ/mol,  S=1.88E-16 cm/molecule 
F    2.0691547697    -1.1242499848    -0.4138445604
F    1.6869394421    0.3922123681    1.0803181963
F    1.5572288893    0.8878738882    -1.0195429348
O    -3.3661105450    0.4787077825    0.8864974997
C    -0.1683153831    -0.4461197300    -0.1180903774
C    -1.0523603017    0.7256772092    0.3068300414
C    1.2929175648    -0.0725164254    -0.1164781460
C    -2.5071406668    0.4085593324    0.0592494173
H    -0.2906630215    -1.3003172055    0.5532329845
H    -0.4090232074    -0.7768622551    -1.1332411681
H    -0.8032157539    1.6083610044    -0.2967288129
H    -0.9144088374    0.9748521838    1.3599703895
H    -2.7460029492    0.0938218323    -0.9831725290
