# Supplementary material for: Modeling Radiative Efficiency across Fluorinated Molecules: Bridging Chemistry and Climate Policy for Global Warming Potential Estimations
Source: Environ Sci Technol. 2026 Feb 16;60(8):6188–202. doi: 10.1021/acs.est.5c16501 (PMC12961741; doi:10.1021/acs.est.5c16501)
Supplement: Supplementary file 1 [file es5c16501_si_001.zip › Supporting.Information/CFM2025.Table1/HFAldehydes/Trifluorobutanal/rotamer_6.xyz]

13
E[M08-HX/pcseg-2]=-530.2339384669 Hartree, Gibbs corrections=150.609 kJ/mol,  S=1.74E-16 cm/molecule 
F    1.7028954709    0.4883027988    -1.0416604949
F    2.0732162290    -1.1633012615    0.3075329537
F    1.6744985999    0.8099843977    1.0958282242
O    -1.0544667111    2.5553261478    -1.7692474968
C    -0.1417857123    -0.3730239983    0.1538748540
C    -0.9975626702    0.8693380519    -0.0696461188
C    1.3338738098    -0.0590377946    0.1315890374
C    -0.9366194935    1.4012968373    -1.4869707371
H    -0.3578758115    -0.8290584078    1.1222918775
H    -0.3226750412    -1.1257421574    -0.6205206316
H    -0.7440090796    1.6767708145    0.6222700245
H    -2.0480622670    0.6104852503    0.1090935132
H    -0.8064273232    0.6296593212    -2.2814350054
