# Supplementary material for: Modeling Radiative Efficiency across Fluorinated Molecules: Bridging Chemistry and Climate Policy for Global Warming Potential Estimations
Source: Environ Sci Technol. 2026 Feb 16;60(8):6188–202. doi: 10.1021/acs.est.5c16501 (PMC12961741; doi:10.1021/acs.est.5c16501)
Supplement: Supplementary file 1 [file es5c16501_si_001.zip › Supporting.Information/CFM2025.Table1/HFAldehydes/Trifluorobutanal/rotamer_7.xyz]

13
E[M08-HX/pcseg-2]=-530.2343229164 Hartree, Gibbs corrections=149.270 kJ/mol,  S=1.86E-16 cm/molecule 
F    2.0486893611    -1.1473434673    -0.2897468225
F    1.5583755998    0.3207036894    1.2206658902
F    1.6679405772    0.9045173874    -0.8577227517
O    -3.3922527838    1.0440412737    -0.4231169607
C    -0.1842748868    -0.4034396275    -0.2014499686
C    -1.0736794285    0.7911682495    0.1353503320
C    1.2788703899    -0.0801243727    -0.0317869134
C    -2.5323825002    0.4031063385    0.1027153199
H    -0.4027100984    -1.2569937276    0.4482822552
H    -0.3244504880    -0.7235606111    -1.2371842690
H    -0.9117939343    1.6316483877    -0.5428826779
H    -0.8556204951    1.1264979610    1.1574475180
H    -2.7747113129    -0.5542214810    0.6214290484
