# Supplementary material for: Modeling Radiative Efficiency across Fluorinated Molecules: Bridging Chemistry and Climate Policy for Global Warming Potential Estimations
Source: Environ Sci Technol. 2026 Feb 16;60(8):6188–202. doi: 10.1021/acs.est.5c16501 (PMC12961741; doi:10.1021/acs.est.5c16501)
Supplement: Supplementary file 1 [file es5c16501_si_001.zip › Supporting.Information/CFM2025.Table1/HFAldehydes/Trifluorobutanal/wspectra.dat]

     0.5    1.021214953E-21
     1.5    1.051850077E-21
     2.5    1.084272319E-21
     3.5    1.118628738E-21
     4.5    1.155081989E-21
     5.5    1.193812354E-21
     6.5    1.235020091E-21
     7.5    1.278928153E-21
     8.5    1.325785355E-21
     9.5    1.375870058E-21
    10.5    1.429494489E-21
    11.5    1.487009811E-21
    12.5    1.548812095E-21
    13.5    1.615349396E-21
    14.5    1.687130147E-21
    15.5    1.764733188E-21
    16.5    1.848819773E-21
    17.5    1.940148034E-21
    18.5    2.039590476E-21
    19.5    2.148155255E-21
    20.5    2.267012192E-21
    21.5    2.397524757E-21
    22.5    2.541289633E-21
    23.5    2.700185958E-21
    24.5    2.876437018E-21
    25.5    3.072688083E-21
    26.5    3.292105334E-21
    27.5    3.538502552E-21
    28.5    3.816504713E-21
    29.5    4.131761017E-21
    30.5    4.491224818E-21
    31.5    4.903524897E-21
    32.5    5.379462696E-21
    33.5    5.932684948E-21
    34.5    6.580602816E-21
    35.5    7.345660529E-21
    36.5    8.257103035E-21
    37.5    9.353459177E-21
    38.5    1.068604958E-20
    39.5    1.232394554E-20
    40.5    1.436091865E-20
    41.5    1.692491774E-20
    42.5    2.019013459E-20
    43.5    2.438978301E-20
    44.5    2.982186110E-20
    45.5    3.682522427E-20
    46.5    4.567132238E-20
    47.5    5.626746010E-20
    48.5    6.757377446E-20
    49.5    7.701937861E-20
    50.5    8.114686372E-20
    51.5    7.823921217E-20
    52.5    7.005610122E-20
    53.5    5.997303591E-20
    54.5    5.044436818E-20
    55.5    4.250533715E-20
    56.5    3.631930146E-20
    57.5    3.160091805E-20
    58.5    2.787525146E-20
    59.5    2.473369692E-20
    60.5    2.198745260E-20
    61.5    1.960033482E-20
    62.5    1.756148935E-20
    63.5    1.585552374E-20
    64.5    1.444860126E-20
    65.5    1.325907771E-20
    66.5    1.220130303E-20
    67.5    1.126618936E-20
    68.5    1.051066209E-20
    69.5    9.977097949E-21
    70.5    9.643309466E-21
    71.5    9.424640057E-21
    72.5    9.226260197E-21
    73.5    9.015659479E-21
    74.5    8.821834380E-21
    75.5    8.658869366E-21
    76.5    8.476242273E-21
    77.5    8.188241377E-21
    78.5    7.769674399E-21
    79.5    7.303637829E-21
    80.5    6.906973912E-21
    81.5    6.641312859E-21
    82.5    6.484574670E-21
    83.5    6.341659713E-21
    84.5    6.098569864E-21
    85.5    5.714584389E-21
    86.5    5.251422848E-21
    87.5    4.800922221E-21
    88.5    4.419806315E-21
    89.5    4.124871360E-21
    90.5    3.912495652E-21
    91.5    3.773658234E-21
    92.5    3.700814689E-21
    93.5    3.690288142E-21
    94.5    3.743011375E-21
    95.5    3.864885338E-21
    96.5    4.067014250E-21
    97.5    4.365200498E-21
    98.5    4.776585755E-21
    99.5    5.308524258E-21
   100.5    5.932196489E-21
   101.5    6.542482680E-21
   102.5    6.948396063E-21
   103.5    6.975056095E-21
   104.5    6.624970846E-21
   105.5    6.075675167E-21
   106.5    5.516705347E-21
   107.5    5.048538756E-21
   108.5    4.692864911E-21
   109.5    4.435564681E-21
   110.5    4.258095153E-21
   111.5    4.148857292E-21
   112.5    4.101091820E-21
   113.5    4.109473056E-21
   114.5    4.169700791E-21
   115.5    4.279219858E-21
   116.5    4.437716557E-21
   117.5    4.647343424E-21
   118.5    4.912922511E-21
   119.5    5.242304864E-21
   120.5    5.646986496E-21
   121.5    6.143035127E-21
   122.5    6.752303250E-21
   123.5    7.503652045E-21
   124.5    8.433168908E-21
   125.5    9.580481944E-21
   126.5    1.097459095E-20
   127.5    1.259967031E-20
   128.5    1.434527653E-20
   129.5    1.600439989E-20
   130.5    1.742154003E-20
   131.5    1.869859822E-20
   132.5    2.017421532E-20
   133.5    2.222709037E-20
   134.5    2.518395076E-20
   135.5    2.935282859E-20
   136.5    3.506534381E-20
   137.5    4.265332548E-20
   138.5    5.227589189E-20
   139.5    6.346603920E-20
   140.5    7.440259225E-20
   141.5    8.165486496E-20
   142.5    8.191256979E-20
   143.5    7.499259899E-20
   144.5    6.402656698E-20
   145.5    5.252895710E-20
   146.5    4.245667976E-20
   147.5    3.434679474E-20
   148.5    2.805034804E-20
   149.5    2.322062677E-20
   150.5    1.951809934E-20
   151.5    1.666905072E-20
   152.5    1.446886999E-20
   153.5    1.276947954E-20
   154.5    1.146413815E-20
   155.5    1.047179427E-20
   156.5    9.719442148E-21
   157.5    9.124919856E-21
   158.5    8.597077061E-21
   159.5    8.070895866E-21
   160.5    7.543160293E-21
   161.5    7.051975948E-21
   162.5    6.628144639E-21
   163.5    6.279351376E-21
   164.5    6.005680950E-21
   165.5    5.811853229E-21
   166.5    5.705210756E-21
   167.5    5.692406738E-21
   168.5    5.780925013E-21
   169.5    5.982395193E-21
   170.5    6.315627005E-21
   171.5    6.809487084E-21
   172.5    7.506107947E-21
   173.5    8.464266312E-21
   174.5    9.761041070E-21
   175.5    1.148551622E-20
   176.5    1.370850852E-20
   177.5    1.639726096E-20
   178.5    1.924960998E-20
   179.5    2.154034237E-20
   180.5    2.232717105E-20
   181.5    2.118548206E-20
   182.5    1.864662663E-20
   183.5    1.565729613E-20
   184.5    1.288759882E-20
   185.5    1.059333335E-20
   186.5    8.785105634E-21
   187.5    7.384780147E-21
   188.5    6.301686460E-21
   189.5    5.458359150E-21
   190.5    4.795074828E-21
   191.5    4.267590283E-21
   192.5    3.843573268E-21
   193.5    3.499430204E-21
   194.5    3.217875371E-21
   195.5    2.986172486E-21
   196.5    2.794893595E-21
   197.5    2.637053115E-21
   198.5    2.507509056E-21
   199.5    2.402555596E-21
   200.5    2.319656500E-21
   201.5    2.257287620E-21
   202.5    2.214870500E-21
   203.5    2.192788565E-21
   204.5    2.192480573E-21
   205.5    2.216594965E-21
   206.5    2.269140506E-21
   207.5    2.355433271E-21
   208.5    2.481356398E-21
   209.5    2.651162882E-21
   210.5    2.863875519E-21
   211.5    3.112391245E-21
   212.5    3.392487395E-21
   213.5    3.714861019E-21
   214.5    4.094452671E-21
   215.5    4.510339323E-21
   216.5    4.866394948E-21
   217.5    5.012483726E-21
   218.5    4.861813768E-21
   219.5    4.484093451E-21
   220.5    4.035738963E-21
   221.5    3.638473950E-21
   222.5    3.343130967E-21
   223.5    3.150611136E-21
   224.5    3.032789125E-21
   225.5    2.944913295E-21
   226.5    2.846972044E-21
   227.5    2.731237946E-21
   228.5    2.622216110E-21
   229.5    2.550063423E-21
   230.5    2.534295724E-21
   231.5    2.585817578E-21
   232.5    2.713913311E-21
   233.5    2.930819760E-21
   234.5    3.252602503E-21
   235.5    3.694608877E-21
   236.5    4.256062295E-21
   237.5    4.886674108E-21
   238.5    5.445530953E-21
   239.5    5.717342590E-21
   240.5    5.556677807E-21
   241.5    5.031531146E-21
   242.5    4.351381847E-21
   243.5    3.693126343E-21
   244.5    3.136612417E-21
   245.5    2.694411328E-21
   246.5    2.351523383E-21
   247.5    2.087089450E-21
   248.5    1.882448744E-21
   249.5    1.722992140E-21
   250.5    1.597878435E-21
   251.5    1.499250390E-21
   252.5    1.421488893E-21
   253.5    1.360631193E-21
   254.5    1.313938845E-21
   255.5    1.279544401E-21
   256.5    1.256049772E-21
   257.5    1.241877176E-21
   258.5    1.234243859E-21
   259.5    1.228363966E-21
   260.5    1.218813524E-21
   261.5    1.203531799E-21
   262.5    1.185620106E-21
   263.5    1.170074395E-21
   264.5    1.160352314E-21
   265.5    1.157936587E-21
   266.5    1.163309812E-21
   267.5    1.176787346E-21
   268.5    1.198951721E-21
   269.5    1.230862705E-21
   270.5    1.274185214E-21
   271.5    1.331273553E-21
   272.5    1.405133696E-21
   273.5    1.499008101E-21
   274.5    1.615124254E-21
   275.5    1.752474832E-21
   276.5    1.905820852E-21
   277.5    2.071315103E-21
   278.5    2.257922704E-21
   279.5    2.489777880E-21
   280.5    2.793387929E-21
   281.5    3.180306852E-21
   282.5    3.626969728E-21
   283.5    4.052667103E-21
   284.5    4.328061559E-21
   285.5    4.353633990E-21
   286.5    4.150489115E-21
   287.5    3.843406769E-21
   288.5    3.558328183E-21
   289.5    3.355356579E-21
   290.5    3.223593787E-21
   291.5    3.102428044E-21
   292.5    2.925705095E-21
   293.5    2.676837043E-21
   294.5    2.394679784E-21
   295.5    2.127313091E-21
   296.5    1.900319322E-21
   297.5    1.718169560E-21
   298.5    1.575442107E-21
   299.5    1.464315493E-21
   300.5    1.377631261E-21
   301.5    1.309676913E-21
   302.5    1.256126767E-21
   303.5    1.213765378E-21
   304.5    1.180209577E-21
   305.5    1.153685106E-21
   306.5    1.132860661E-21
   307.5    1.116728282E-21
   308.5    1.104517993E-21
   309.5    1.095636875E-21
   310.5    1.089625344E-21
   311.5    1.086125546E-21
   312.5    1.084858313E-21
   313.5    1.085606224E-21
   314.5    1.088201069E-21
   315.5    1.092514513E-21
   316.5    1.098451139E-21
   317.5    1.105943267E-21
   318.5    1.114947138E-21
   319.5    1.125440160E-21
   320.5    1.137419014E-21
   321.5    1.150898473E-21
   322.5    1.165910847E-21
   323.5    1.182505992E-21
   324.5    1.200751878E-21
   325.5    1.220735726E-21
   326.5    1.242565764E-21
   327.5    1.266373693E-21
   328.5    1.292317991E-21
   329.5    1.320588260E-21
   330.5    1.351410856E-21
   331.5    1.385056207E-21
   332.5    1.421848296E-21
   333.5    1.462177049E-21
   334.5    1.506514599E-21
   335.5    1.555436837E-21
   336.5    1.609652232E-21
   337.5    1.670040767E-21
   338.5    1.737707063E-21
   339.5    1.814053595E-21
   340.5    1.900882430E-21
   341.5    2.000537402E-21
   342.5    2.116102718E-21
   343.5    2.251677280E-21
   344.5    2.412740690E-21
   345.5    2.606600195E-21
   346.5    2.842811879E-21
   347.5    3.133198360E-21
   348.5    3.490467822E-21
   349.5    3.923526441E-21
   350.5    4.427944275E-21
   351.5    4.976065580E-21
   352.5    5.520419221E-21
   353.5    6.008797794E-21
   354.5    6.379142684E-21
   355.5    6.556265643E-21
   356.5    6.519069386E-21
   357.5    6.358892605E-21
   358.5    6.216807219E-21
   359.5    6.192508256E-21
   360.5    6.320462565E-21
   361.5    6.581861770E-21
   362.5    6.913793067E-21
   363.5    7.225720826E-21
   364.5    7.445226750E-21
   365.5    7.566837827E-21
   366.5    7.648996096E-21
   367.5    7.765383488E-21
   368.5    7.962617743E-21
   369.5    8.256065016E-21
   370.5    8.653172672E-21
   371.5    9.169257838E-21
   372.5    9.832316604E-21
   373.5    1.068760737E-20
   374.5    1.179505125E-20
   375.5    1.322538542E-20
   376.5    1.506571228E-20
   377.5    1.743199168E-20
   378.5    2.048395727E-20
   379.5    2.444087128E-20
   380.5    2.959427587E-20
   381.5    3.630247341E-20
   382.5    4.492273062E-20
   383.5    5.558188931E-20
   384.5    6.764338831E-20
   385.5    7.894352960E-20
   386.5    8.575273205E-20
   387.5    8.495716166E-20
   388.5    7.701769770E-20
   389.5    6.548385387E-20
   390.5    5.384197861E-20
   391.5    4.387680649E-20
   392.5    3.601025474E-20
   393.5    3.005250097E-20
   394.5    2.566047693E-20
   395.5    2.252220056E-20
   396.5    2.040595025E-20
   397.5    1.915581217E-20
   398.5    1.866015158E-20
   399.5    1.878714244E-20
   400.5    1.927599770E-20
   401.5    1.963976084E-20
   402.5    1.928345756E-20
   403.5    1.793108047E-20
   404.5    1.587276396E-20
   405.5    1.364169983E-20
   406.5    1.161097620E-20
   407.5    9.915514235E-21
   408.5    8.550765322E-21
   409.5    7.463018565E-21
   410.5    6.593026880E-21
   411.5    5.890495738E-21
   412.5    5.316404272E-21
   413.5    4.841470911E-21
   414.5    4.443918063E-21
   415.5    4.107505606E-21
   416.5    3.820021386E-21
   417.5    3.572180738E-21
   418.5    3.356839378E-21
   419.5    3.168432638E-21
   420.5    3.002574506E-21
   421.5    2.855768699E-21
   422.5    2.725198430E-21
   423.5    2.608571788E-21
   424.5    2.504006754E-21
   425.5    2.409944747E-21
   426.5    2.325084921E-21
   427.5    2.248333714E-21
   428.5    2.178765721E-21
   429.5    2.115593069E-21
   430.5    2.058141231E-21
   431.5    2.005829766E-21
   432.5    1.958156858E-21
   433.5    1.914686819E-21
   434.5    1.875039913E-21
   435.5    1.838884019E-21
   436.5    1.805927754E-21
   437.5    1.775914782E-21
   438.5    1.748619063E-21
   439.5    1.723840879E-21
   440.5    1.701403494E-21
   441.5    1.681150333E-21
   442.5    1.662942592E-21
   443.5    1.646657214E-21
   444.5    1.632185153E-21
   445.5    1.619429911E-21
   446.5    1.608306273E-21
   447.5    1.598739240E-21
   448.5    1.590663112E-21
   449.5    1.584020712E-21
   450.5    1.578762734E-21
   451.5    1.574847192E-21
   452.5    1.572238965E-21
   453.5    1.570909432E-21
   454.5    1.570836185E-21
   455.5    1.572002816E-21
   456.5    1.574398777E-21
   457.5    1.578019305E-21
   458.5    1.582865424E-21
   459.5    1.588944012E-21
   460.5    1.596267948E-21
   461.5    1.604856332E-21
   462.5    1.614734800E-21
   463.5    1.625935928E-21
   464.5    1.638499755E-21
   465.5    1.652474425E-21
   466.5    1.667916984E-21
   467.5    1.684894348E-21
   468.5    1.703484479E-21
   469.5    1.723777821E-21
   470.5    1.745879038E-21
   471.5    1.769909127E-21
   472.5    1.796008005E-21
   473.5    1.824337680E-21
   474.5    1.855086146E-21
   475.5    1.888472222E-21
   476.5    1.924751572E-21
   477.5    1.964224259E-21
   478.5    2.007244295E-21
   479.5    2.054231797E-21
   480.5    2.105688607E-21
   481.5    2.162218509E-21
   482.5    2.224553685E-21
   483.5    2.293589618E-21
   484.5    2.370431648E-21
   485.5    2.456457690E-21
   486.5    2.553403627E-21
   487.5    2.663480794E-21
   488.5    2.789539217E-21
   489.5    2.935296462E-21
   490.5    3.105660540E-21
   491.5    3.307186548E-21
   492.5    3.548718596E-21
   493.5    3.842272403E-21
   494.5    4.204181149E-21
   495.5    4.656373656E-21
   496.5    5.227155122E-21
   497.5    5.949488337E-21
   498.5    6.851618123E-21
   499.5    7.929928386E-21
   500.5    9.094927293E-21
   501.5    1.011588258E-20
   502.5    1.066851015E-20
   503.5    1.055935833E-20
   504.5    9.913163838E-21
   505.5    9.053970696E-21
   506.5    8.255073832E-21
   507.5    7.643891804E-21
   508.5    7.242559406E-21
   509.5    7.022831892E-21
   510.5    6.933413547E-21
   511.5    6.915143508E-21
   512.5    6.926322396E-21
   513.5    6.964895528E-21
   514.5    7.056598946E-21
   515.5    7.227082229E-21
   516.5    7.491247606E-21
   517.5    7.857704813E-21
   518.5    8.335224068E-21
   519.5    8.936741758E-21
   520.5    9.681418400E-21
   521.5    1.059546044E-20
   522.5    1.171140709E-20
   523.5    1.306521627E-20
   524.5    1.469278666E-20
   525.5    1.662998852E-20
   526.5    1.890590807E-20
   527.5    2.149792307E-20
   528.5    2.427016530E-20
   529.5    2.702886176E-20
   530.5    2.976357256E-20
   531.5    3.281872202E-20
   532.5    3.676416121E-20
   533.5    4.219352064E-20
   534.5    4.967622764E-20
   535.5    5.978299021E-20
   536.5    7.300236134E-20
   537.5    8.934684647E-20
   538.5    1.074544777E-19
   539.5    1.234865832E-19
   540.5    1.316061122E-19
   541.5    1.278945664E-19
   542.5    1.141812272E-19
   543.5    9.611669146E-20
   544.5    7.853088550E-20
   545.5    6.365548699E-20
   546.5    5.187815997E-20
   547.5    4.281242860E-20
   548.5    3.589934290E-20
   549.5    3.063619995E-20
   550.5    2.663152232E-20
   551.5    2.359861908E-20
   552.5    2.133286957E-20
   553.5    1.968605005E-20
   554.5    1.853968982E-20
   555.5    1.778366508E-20
   556.5    1.732283607E-20
   557.5    1.712165514E-20
   558.5    1.722328517E-20
   559.5    1.768096058E-20
   560.5    1.844472538E-20
   561.5    1.927456252E-20
   562.5    1.978022257E-20
   563.5    1.967238104E-20
   564.5    1.896824394E-20
   565.5    1.783875403E-20
   566.5    1.641477844E-20
   567.5    1.484324440E-20
   568.5    1.332335425E-20
   569.5    1.200908785E-20
   570.5    1.095671814E-20
   571.5    1.015513957E-20
   572.5    9.568502259E-21
   573.5    9.159409524E-21
   574.5    8.895543871E-21
   575.5    8.747206924E-21
   576.5    8.681442596E-21
   577.5    8.661694111E-21
   578.5    8.662372436E-21
   579.5    8.685546146E-21
   580.5    8.753854673E-21
   581.5    8.890008031E-21
   582.5    9.108346725E-21
   583.5    9.418184380E-21
   584.5    9.828969923E-21
   585.5    1.035349652E-20
   586.5    1.100910454E-20
   587.5    1.181646674E-20
   588.5    1.279339847E-20
   589.5    1.393889792E-20
   590.5    1.520703019E-20
   591.5    1.649665693E-20
   592.5    1.771325126E-20
   593.5    1.888312471E-20
   594.5    2.016982294E-20
   595.5    2.177141474E-20
   596.5    2.385065541E-20
   597.5    2.654578015E-20
   598.5    3.000891545E-20
   599.5    3.444048903E-20
   600.5    4.011891824E-20
   601.5    4.743129840E-20
   602.5    5.690585885E-20
   603.5    6.923452242E-20
   604.5    8.524461078E-20
   605.5    1.057084514E-19
   606.5    1.307411218E-19
   607.5    1.584573539E-19
   608.5    1.832426848E-19
   609.5    1.962565884E-19
   610.5    1.912444019E-19
   611.5    1.707100132E-19
   612.5    1.432877308E-19
   613.5    1.164729065E-19
   614.5    9.373318199E-20
   615.5    7.567084417E-20
   616.5    6.169163783E-20
   617.5    5.093454820E-20
   618.5    4.262151804E-20
   619.5    3.614017976E-20
   620.5    3.103357579E-20
   621.5    2.696743583E-20
   622.5    2.369837629E-20
   623.5    2.104859026E-20
   624.5    1.888667887E-20
   625.5    1.711257145E-20
   626.5    1.564473176E-20
   627.5    1.441105537E-20
   628.5    1.335016537E-20
   629.5    1.242370623E-20
   630.5    1.162026549E-20
   631.5    1.094093619E-20
   632.5    1.038562517E-20
   633.5    9.951199592E-21
   634.5    9.635062544E-21
   635.5    9.438436458E-21
   636.5    9.368500146E-21
   637.5    9.439983911E-21
   638.5    9.676399330E-21
   639.5    1.010985878E-20
   640.5    1.077596785E-20
   641.5    1.169590442E-20
   642.5    1.283493512E-20
   643.5    1.404229821E-20
   644.5    1.503048345E-20
   645.5    1.547710213E-20
   646.5    1.521472578E-20
   647.5    1.435000336E-20
   648.5    1.319965391E-20
   649.5    1.209385981E-20
   650.5    1.123560785E-20
   651.5    1.070201719E-20
   652.5    1.050820676E-20
   653.5    1.065862868E-20
   654.5    1.117268305E-20
   655.5    1.209334130E-20
   656.5    1.348217630E-20
   657.5    1.539046544E-20
   658.5    1.777946697E-20
   659.5    2.036710364E-20
   660.5    2.248695579E-20
   661.5    2.327893474E-20
   662.5    2.236359105E-20
   663.5    2.023740199E-20
   664.5    1.776350699E-20
   665.5    1.551831081E-20
   666.5    1.364888246E-20
   667.5    1.205297424E-20
   668.5    1.060867437E-20
   669.5    9.294993292E-21
   670.5    8.151472555E-21
   671.5    7.201317001E-21
   672.5    6.433423967E-21
   673.5    5.818990194E-21
   674.5    5.326899546E-21
   675.5    4.930381417E-21
   676.5    4.608384470E-21
   677.5    4.344947180E-21
   678.5    4.128116179E-21
   679.5    3.948952354E-21
   680.5    3.800751042E-21
   681.5    3.678466053E-21
   682.5    3.578294770E-21
   683.5    3.497382410E-21
   684.5    3.433612580E-21
   685.5    3.385460312E-21
   686.5    3.351891074E-21
   687.5    3.332294666E-21
   688.5    3.326446887E-21
   689.5    3.334494849E-21
   690.5    3.356964243E-21
   691.5    3.394789015E-21
   692.5    3.449366101E-21
   693.5    3.522640421E-21
   694.5    3.617228568E-21
   695.5    3.736594039E-21
   696.5    3.885293085E-21
   697.5    4.069319312E-21
   698.5    4.296588132E-21
   699.5    4.577620931E-21
   700.5    4.926514511E-21
   701.5    5.362313828E-21
   702.5    5.910936910E-21
   703.5    6.607797727E-21
   704.5    7.501131477E-21
   705.5    8.655448555E-21
   706.5    1.015274429E-20
   707.5    1.208429464E-20
   708.5    1.451536222E-20
   709.5    1.739107209E-20
   710.5    2.036772394E-20
   711.5    2.269710960E-20
   712.5    2.352376069E-20
   713.5    2.262388557E-20
   714.5    2.066758276E-20
   715.5    1.858791619E-20
   716.5    1.698155449E-20
   717.5    1.602393900E-20
   718.5    1.557743035E-20
   719.5    1.527055456E-20
   720.5    1.464889291E-20
   721.5    1.347910769E-20
   722.5    1.190989156E-20
   723.5    1.026722943E-20
   724.5    8.791585096E-21
   725.5    7.572579218E-21
   726.5    6.605107056E-21
   727.5    5.849179325E-21
   728.5    5.261018794E-21
   729.5    4.803853775E-21
   730.5    4.449551693E-21
   731.5    4.176786376E-21
   732.5    3.967604322E-21
   733.5    3.803179256E-21
   734.5    3.661821671E-21
   735.5    3.524947523E-21
   736.5    3.387935998E-21
   737.5    3.260178854E-21
   738.5    3.153557870E-21
   739.5    3.074795515E-21
   740.5    3.025092461E-21
   741.5    3.000794303E-21
   742.5    2.992137782E-21
   743.5    2.983443963E-21
   744.5    2.960922122E-21
   745.5    2.922810374E-21
   746.5    2.875452951E-21
   747.5    2.820470498E-21
   748.5    2.754393777E-21
   749.5    2.679368552E-21
   750.5    2.605432776E-21
   751.5    2.542552432E-21
   752.5    2.495645749E-21
   753.5    2.465191318E-21
   754.5    2.448552915E-21
   755.5    2.439762486E-21
   756.5    2.429460556E-21
   757.5    2.408847267E-21
   758.5    2.376416165E-21
   759.5    2.338397361E-21
   760.5    2.302131751E-21
   761.5    2.271613535E-21
   762.5    2.247733406E-21
   763.5    2.229900986E-21
   764.5    2.217129636E-21
   765.5    2.208487432E-21
   766.5    2.203220505E-21
   767.5    2.200753498E-21
   768.5    2.200656575E-21
   769.5    2.202610347E-21
   770.5    2.206377241E-21
   771.5    2.211780086E-21
   772.5    2.218686660E-21
   773.5    2.226998666E-21
   774.5    2.236643883E-21
   775.5    2.247570555E-21
   776.5    2.259743378E-21
   777.5    2.273140610E-21
   778.5    2.287751990E-21
   779.5    2.303577262E-21
   780.5    2.320625141E-21
   781.5    2.338912621E-21
   782.5    2.358464545E-21
   783.5    2.379313410E-21
   784.5    2.401499346E-21
   785.5    2.425070271E-21
   786.5    2.450082203E-21
   787.5    2.476599724E-21
   788.5    2.504696616E-21
   789.5    2.534456656E-21
   790.5    2.565974618E-21
   791.5    2.599357487E-21
   792.5    2.634725936E-21
   793.5    2.672216105E-21
   794.5    2.711981755E-21
   795.5    2.754196867E-21
   796.5    2.799058804E-21
   797.5    2.846792172E-21
   798.5    2.897653550E-21
   799.5    2.951937360E-21
   800.5    3.009983168E-21
   801.5    3.072184886E-21
   802.5    3.139002450E-21
   803.5    3.210976814E-21
   804.5    3.288749398E-21
   805.5    3.373087558E-21
   806.5    3.464918265E-21
   807.5    3.565372867E-21
   808.5    3.675846506E-21
   809.5    3.798075678E-21
   810.5    3.934234462E-21
   811.5    4.087038339E-21
   812.5    4.259810683E-21
   813.5    4.456389587E-21
   814.5    4.680643815E-21
   815.5    4.935473638E-21
   816.5    5.222258372E-21
   817.5    5.543638217E-21
   818.5    5.910255702E-21
   819.5    6.344278272E-21
   820.5    6.875365109E-21
   821.5    7.535203719E-21
   822.5    8.352529370E-21
   823.5    9.342383757E-21
   824.5    1.048715271E-20
   825.5    1.172349899E-20
   826.5    1.295640252E-20
   827.5    1.407616785E-20
   828.5    1.492696414E-20
   829.5    1.530990725E-20
   830.5    1.513545353E-20
   831.5    1.454669481E-20
   832.5    1.382622879E-20
   833.5    1.322122825E-20
   834.5    1.286309331E-20
   835.5    1.279033190E-20
   836.5    1.299990948E-20
   837.5    1.348251123E-20
   838.5    1.423887888E-20
   839.5    1.528634439E-20
   840.5    1.666233719E-20
   841.5    1.842815598E-20
   842.5    2.067434222E-20
   843.5    2.352794346E-20
   844.5    2.716104581E-20
   845.5    3.179824480E-20
   846.5    3.771357377E-20
   847.5    4.518376436E-20
   848.5    5.432870813E-20
   849.5    6.478880397E-20
   850.5    7.543944736E-20
   851.5    8.482795112E-20
   852.5    9.254720141E-20
   853.5    9.972698963E-20
   854.5    1.072736931E-19
   855.5    1.137481577E-19
   856.5    1.154252473E-19
   857.5    1.094398209E-19
   858.5    9.695308595E-20
   859.5    8.193253931E-20
   860.5    6.776337747E-20
   861.5    5.595840348E-20
   862.5    4.672583674E-20
   863.5    3.974447658E-20
   864.5    3.459283511E-20
   865.5    3.090979796E-20
   866.5    2.842660184E-20
   867.5    2.694096532E-20
   868.5    2.624884747E-20
   869.5    2.603429413E-20
   870.5    2.578495656E-20
   871.5    2.493224393E-20
   872.5    2.325615155E-20
   873.5    2.105593809E-20
   874.5    1.880959154E-20
   875.5    1.682692327E-20
   876.5    1.520658893E-20
   877.5    1.393158691E-20
   878.5    1.294754000E-20
   879.5    1.219877951E-20
   880.5    1.163973814E-20
   881.5    1.123639381E-20
   882.5    1.096472167E-20
   883.5    1.080874065E-20
   884.5    1.075893476E-20
   885.5    1.081120116E-20
   886.5    1.096629965E-20
   887.5    1.122975951E-20
   888.5    1.161223192E-20
   889.5    1.213032649E-20
   890.5    1.280803304E-20
   891.5    1.367890856E-20
   892.5    1.478930855E-20
   893.5    1.620306404E-20
   894.5    1.800812285E-20
   895.5    2.032567949E-20
   896.5    2.332186172E-20
   897.5    2.722011274E-20
   898.5    3.230632828E-20
   899.5    3.890240800E-20
   900.5    4.724717928E-20
   901.5    5.717079676E-20
   902.5    6.748731161E-20
   903.5    7.550442995E-20
   904.5    7.793684591E-20
   905.5    7.358154308E-20
   906.5    6.457459614E-20
   907.5    5.425433148E-20
   908.5    4.485249677E-20
   909.5    3.716999167E-20
   910.5    3.120293889E-20
   911.5    2.667063864E-20
   912.5    2.326382027E-20
   913.5    2.072621704E-20
   914.5    1.886812888E-20
   915.5    1.755912173E-20
   916.5    1.671755012E-20
   917.5    1.630210103E-20
   918.5    1.630545428E-20
   919.5    1.674667998E-20
   920.5    1.765338078E-20
   921.5    1.901463241E-20
   922.5    2.067997651E-20
   923.5    2.222579791E-20
   924.5    2.297496812E-20
   925.5    2.241550998E-20
   926.5    2.068949061E-20
   927.5    1.843494102E-20
   928.5    1.623097505E-20
   929.5    1.435345956E-20
   930.5    1.285358276E-20
   931.5    1.168638664E-20
   932.5    1.078449800E-20
   933.5    1.008638427E-20
   934.5    9.543270153E-21
   935.5    9.118511776E-21
   936.5    8.785097273E-21
   937.5    8.523175823E-21
   938.5    8.318091305E-21
   939.5    8.158933152E-21
   940.5    8.037500113E-21
   941.5    7.947566556E-21
   942.5    7.884362890E-21
   943.5    7.844205676E-21
   944.5    7.824232190E-21
   945.5    7.822208206E-21
   946.5    7.836387482E-21
   947.5    7.865408117E-21
   948.5    7.908215452E-21
   949.5    7.964004330E-21
   950.5    8.032175624E-21
   951.5    8.112303425E-21
   952.5    8.204110288E-21
   953.5    8.307448690E-21
   954.5    8.422287324E-21
   955.5    8.548701259E-21
   956.5    8.686865248E-21
   957.5    8.837049666E-21
   958.5    8.999618731E-21
   959.5    9.175030759E-21
   960.5    9.363840306E-21
   961.5    9.566702140E-21
   962.5    9.784377046E-21
   963.5    1.001773953E-20
   964.5    1.026778757E-20
   965.5    1.053565464E-20
   966.5    1.082262423E-20
   967.5    1.113014730E-20
   968.5    1.145986319E-20
   969.5    1.181362443E-20
   970.5    1.219352644E-20
   971.5    1.260194295E-20
   972.5    1.304156852E-20
   973.5    1.351546968E-20
   974.5    1.402714683E-20
   975.5    1.458060961E-20
   976.5    1.518046941E-20
   977.5    1.583205360E-20
   978.5    1.654154809E-20
   979.5    1.731617678E-20
   980.5    1.816442981E-20
   981.5    1.909635651E-20
   982.5    2.012394476E-20
   983.5    2.126161390E-20
   984.5    2.252685175E-20
   985.5    2.394101542E-20
   986.5    2.553026072E-20
   987.5    2.732638437E-20
   988.5    2.936688744E-20
   989.5    3.169259506E-20
   990.5    3.434024675E-20
   991.5    3.733069314E-20
   992.5    4.066891492E-20
   993.5    4.438599809E-20
   994.5    4.860480756E-20
   995.5    5.354712467E-20
   996.5    5.948133567E-20
   997.5    6.668636743E-20
   998.5    7.543419268E-20
   999.5    8.593824430E-20
  1000.5    9.825651925E-20
  1001.5    1.122696361E-19
  1002.5    1.279316134E-19
  1003.5    1.456930069E-19
  1004.5    1.667637601E-19
  1005.5    1.931329135E-19
  1006.5    2.272640028E-19
  1007.5    2.716229381E-19
  1008.5    3.283798390E-19
  1009.5    3.989498250E-19
  1010.5    4.819691426E-19
  1011.5    5.683309206E-19
  1012.5    6.362705614E-19
  1013.5    6.578716696E-19
  1014.5    6.216642797E-19
  1015.5    5.449594411E-19
  1016.5    4.565706760E-19
  1017.5    3.762880124E-19
  1018.5    3.112791844E-19
  1019.5    2.612934847E-19
  1020.5    2.233803326E-19
  1021.5    1.943644937E-19
  1022.5    1.719765410E-19
  1023.5    1.551561255E-19
  1024.5    1.435697524E-19
  1025.5    1.368896614E-19
  1026.5    1.342533941E-19
  1027.5    1.337781571E-19
  1028.5    1.324302940E-19
  1029.5    1.271838888E-19
  1030.5    1.171323050E-19
  1031.5    1.040646451E-19
  1032.5    9.066211998E-20
  1033.5    7.870477191E-20
  1034.5    6.878822977E-20
  1035.5    6.082499730E-20
  1036.5    5.449381018E-20
  1037.5    4.945729345E-20
  1038.5    4.543334636E-20
  1039.5    4.220515954E-20
  1040.5    3.961205506E-20
  1041.5    3.753724050E-20
  1042.5    3.589740984E-20
  1043.5    3.463513649E-20
  1044.5    3.371381423E-20
  1045.5    3.311464949E-20
  1046.5    3.283514429E-20
  1047.5    3.288824108E-20
  1048.5    3.330049104E-20
  1049.5    3.410632960E-20
  1050.5    3.533651042E-20
  1051.5    3.701027176E-20
  1052.5    3.915951274E-20
  1053.5    4.187787694E-20
  1054.5    4.528213249E-20
  1055.5    4.929614423E-20
  1056.5    5.335172043E-20
  1057.5    5.633088189E-20
  1058.5    5.721744412E-20
  1059.5    5.609356876E-20
  1060.5    5.410933653E-20
  1061.5    5.249330291E-20
  1062.5    5.197065432E-20
  1063.5    5.284420282E-20
  1064.5    5.522863622E-20
  1065.5    5.917001077E-20
  1066.5    6.464216818E-20
  1067.5    7.152143192E-20
  1068.5    7.968794359E-20
  1069.5    8.921277858E-20
  1070.5    1.003988863E-19
  1071.5    1.137829215E-19
  1072.5    1.300206019E-19
  1073.5    1.489049041E-19
  1074.5    1.675689630E-19
  1075.5    1.797660631E-19
  1076.5    1.791469154E-19
  1077.5    1.651374709E-19
  1078.5    1.435450506E-19
  1079.5    1.210440928E-19
  1080.5    1.013852310E-19
  1081.5    8.559662330E-20
  1082.5    7.338028396E-20
  1083.5    6.405406534E-20
  1084.5    5.694897935E-20
  1085.5    5.152285988E-20
  1086.5    4.736645904E-20
  1087.5    4.417932595E-20
  1088.5    4.174284503E-20
  1089.5    3.989804190E-20
  1090.5    3.852905843E-20
  1091.5    3.755134714E-20
  1092.5    3.690339006E-20
  1093.5    3.654094723E-20
  1094.5    3.643310417E-20
  1095.5    3.655961319E-20
  1096.5    3.690919343E-20
  1097.5    3.747858087E-20
  1098.5    3.827221496E-20
  1099.5    3.930252757E-20
  1100.5    4.059087421E-20
  1101.5    4.216922726E-20
  1102.5    4.408284962E-20
  1103.5    4.639429347E-20
  1104.5    4.918923349E-20
  1105.5    5.258483454E-20
  1106.5    5.674149781E-20
  1107.5    6.187865770E-20
  1108.5    6.829398649E-20
  1109.5    7.638059877E-20
  1110.5    8.662278412E-20
  1111.5    9.951518274E-20
  1112.5    1.152795999E-19
  1113.5    1.331911362E-19
  1114.5    1.505701399E-19
  1115.5    1.626087070E-19
  1116.5    1.650639586E-19
  1117.5    1.582782111E-19
  1118.5    1.468761151E-19
  1119.5    1.356190912E-19
  1120.5    1.270391239E-19
  1121.5    1.217883411E-19
  1122.5    1.196556724E-19
  1123.5    1.202697271E-19
  1124.5    1.234268378E-19
  1125.5    1.291307394E-19
  1126.5    1.375128782E-19
  1127.5    1.487899464E-19
  1128.5    1.633170537E-19
  1129.5    1.817576845E-19
  1130.5    2.052719657E-19
  1131.5    2.355672850E-19
  1132.5    2.748618031E-19
  1133.5    3.258039692E-19
  1134.5    3.910313055E-19
  1135.5    4.716139541E-19
  1136.5    5.633525966E-19
  1137.5    6.513696150E-19
  1138.5    7.096010554E-19
  1139.5    7.159380155E-19
  1140.5    6.734490942E-19
  1141.5    6.074226880E-19
  1142.5    5.427315454E-19
  1143.5    4.916073494E-19
  1144.5    4.560378166E-19
  1145.5    4.339174939E-19
  1146.5    4.232729307E-19
  1147.5    4.238212138E-19
  1148.5    4.368320518E-19
  1149.5    4.644657296E-19
  1150.5    5.095019475E-19
  1151.5    5.756624930E-19
  1152.5    6.681219874E-19
  1153.5    7.937430666E-19
  1154.5    9.603615342E-19
  1155.5    1.173554147E-18
  1156.5    1.428036585E-18
  1157.5    1.692266734E-18
  1158.5    1.897569013E-18
  1159.5    1.963683008E-18
  1160.5    1.864352884E-18
  1161.5    1.653182370E-18
  1162.5    1.409135329E-18
  1163.5    1.181253521E-18
  1164.5    9.835915534E-19
  1165.5    8.153878640E-19
  1166.5    6.747415829E-19
  1167.5    5.599814532E-19
  1168.5    4.681864844E-19
  1169.5    3.954472108E-19
  1170.5    3.378062948E-19
  1171.5    2.918507327E-19
  1172.5    2.548749793E-19
  1173.5    2.248185510E-19
  1174.5    2.001358663E-19
  1175.5    1.796696195E-19
  1176.5    1.625487853E-19
  1177.5    1.481122531E-19
  1178.5    1.358533038E-19
  1179.5    1.253796168E-19
  1180.5    1.163844461E-19
  1181.5    1.086257336E-19
  1182.5    1.019108510E-19
  1183.5    9.608535609E-20
  1184.5    9.102463009E-20
  1185.5    8.662760484E-20
  1186.5    8.281202115E-20
  1187.5    7.951082179E-20
  1188.5    7.666939648E-20
  1189.5    7.424347544E-20
  1190.5    7.219752589E-20
  1191.5    7.050354663E-20
  1192.5    6.914018754E-20
  1193.5    6.809214454E-20
  1194.5    6.734980061E-20
  1195.5    6.690910119E-20
  1196.5    6.677166996E-20
  1197.5    6.694519055E-20
  1198.5    6.744410336E-20
  1199.5    6.829069687E-20
  1200.5    6.951671244E-20
  1201.5    7.116563035E-20
  1202.5    7.329585633E-20
  1203.5    7.598504686E-20
  1204.5    7.933568928E-20
  1205.5    8.348147113E-20
  1206.5    8.859212541E-20
  1207.5    9.486963556E-20
  1208.5    1.025191458E-19
  1209.5    1.116700731E-19
  1210.5    1.222585697E-19
  1211.5    1.340341854E-19
  1212.5    1.469524593E-19
  1213.5    1.617000623E-19
  1214.5    1.795433442E-19
  1215.5    2.015065481E-19
  1216.5    2.276536980E-19
  1217.5    2.571215611E-19
  1218.5    2.895492958E-19
  1219.5    3.269941360E-19
  1220.5    3.735427026E-19
  1221.5    4.327434519E-19
  1222.5    5.056577656E-19
  1223.5    5.897140668E-19
  1224.5    6.756845761E-19
  1225.5    7.430836418E-19
  1226.5    7.643987859E-19
  1227.5    7.262801123E-19
  1228.5    6.445811100E-19
  1229.5    5.491611805E-19
  1230.5    4.617819455E-19
  1231.5    3.909767217E-19
  1232.5    3.372562812E-19
  1233.5    2.982107541E-19
  1234.5    2.710518687E-19
  1235.5    2.534947746E-19
  1236.5    2.439378771E-19
  1237.5    2.414231989E-19
  1238.5    2.455658680E-19
  1239.5    2.565160479E-19
  1240.5    2.749721477E-19
  1241.5    3.022493815E-19
  1242.5    3.403963777E-19
  1243.5    3.923217443E-19
  1244.5    4.618044742E-19
  1245.5    5.530550655E-19
  1246.5    6.691361795E-19
  1247.5    8.082550722E-19
  1248.5    9.574441657E-19
  1249.5    1.086263709E-18
  1250.5    1.151716876E-18
  1251.5    1.126229193E-18
  1252.5    1.023488584E-18
  1253.5    8.829436148E-19
  1254.5    7.384070829E-19
  1255.5    6.084149157E-19
  1256.5    5.001844827E-19
  1257.5    4.140604494E-19
  1258.5    3.470404847E-19
  1259.5    2.952628084E-19
  1260.5    2.552267120E-19
  1261.5    2.241519261E-19
  1262.5    1.999577997E-19
  1263.5    1.811325062E-19
  1264.5    1.665989811E-19
  1265.5    1.556069731E-19
  1266.5    1.476503102E-19
  1267.5    1.423951653E-19
  1268.5    1.395965457E-19
  1269.5    1.389883961E-19
  1270.5    1.402049040E-19
  1271.5    1.429092596E-19
  1272.5    1.471635417E-19
  1273.5    1.536134910E-19
  1274.5    1.631375953E-19
  1275.5    1.761473080E-19
  1276.5    1.918373064E-19
  1277.5    2.078125843E-19
  1278.5    2.208366226E-19
  1279.5    2.284122352E-19
  1280.5    2.295871841E-19
  1281.5    2.247515022E-19
  1282.5    2.151564017E-19
  1283.5    2.022443705E-19
  1284.5    1.876122135E-19
  1285.5    1.733667498E-19
  1286.5    1.614504119E-19
  1287.5    1.528499819E-19
  1288.5    1.476939222E-19
  1289.5    1.457308456E-19
  1290.5    1.466706303E-19
  1291.5    1.503339882E-19
  1292.5    1.567016364E-19
  1293.5    1.659317300E-19
  1294.5    1.783783725E-19
  1295.5    1.946252907E-19
  1296.5    2.155410487E-19
  1297.5    2.423564935E-19
  1298.5    2.767511929E-19
  1299.5    3.208936089E-19
  1300.5    3.772669294E-19
  1301.5    4.478623905E-19
  1302.5    5.319751527E-19
  1303.5    6.221640436E-19
  1304.5    7.012572045E-19
  1305.5    7.489966978E-19
  1306.5    7.596620452E-19
  1307.5    7.490369914E-19
  1308.5    7.400038777E-19
  1309.5    7.491872711E-19
  1310.5    7.865320503E-19
  1311.5    8.593618577E-19
  1312.5    9.746484600E-19
  1313.5    1.137898449E-18
  1314.5    1.346447537E-18
  1315.5    1.575589982E-18
  1316.5    1.764972345E-18
  1317.5    1.833588314E-18
  1318.5    1.740647901E-18
  1319.5    1.526684404E-18
  1320.5    1.271369265E-18
  1321.5    1.033103898E-18
  1322.5    8.348839173E-19
  1323.5    6.782074798E-19
  1324.5    5.566767339E-19
  1325.5    4.626473966E-19
  1326.5    3.894843018E-19
  1327.5    3.320092074E-19
  1328.5    2.863536157E-19
  1329.5    2.496750895E-19
  1330.5    2.198915550E-19
  1331.5    1.954723942E-19
  1332.5    1.752852340E-19
  1333.5    1.584869816E-19
  1334.5    1.444474548E-19
  1335.5    1.326964160E-19
  1336.5    1.228874386E-19
  1337.5    1.147741190E-19
  1338.5    1.081955289E-19
  1339.5    1.030682523E-19
  1340.5    9.938102721E-20
  1341.5    9.718262333E-20
  1342.5    9.653940427E-20
  1343.5    9.741191466E-20
  1344.5    9.938267350E-20
  1345.5    1.012886641E-19
  1346.5    1.012590118E-19
  1347.5    9.784571502E-20
  1348.5    9.138855772E-20
  1349.5    8.362237855E-20
  1350.5    7.614917904E-20
  1351.5    6.974131597E-20
  1352.5    6.454811152E-20
  1353.5    6.045191000E-20
  1354.5    5.727497450E-20
  1355.5    5.486006796E-20
  1356.5    5.309160723E-20
  1357.5    5.189613727E-20
  1358.5    5.123830204E-20
  1359.5    5.111803827E-20
  1360.5    5.157084602E-20
  1361.5    5.267181571E-20
  1362.5    5.454375937E-20
  1363.5    5.736921734E-20
  1364.5    6.140384088E-20
  1365.5    6.698139345E-20
  1366.5    7.448095773E-20
  1367.5    8.418305696E-20
  1368.5    9.587906490E-20
  1369.5    1.081486401E-19
  1370.5    1.177939763E-19
  1371.5    1.209630522E-19
  1372.5    1.163247536E-19
  1373.5    1.064774440E-19
  1374.5    9.536256229E-20
  1375.5    8.556742057E-20
  1376.5    7.801651768E-20
  1377.5    7.277900754E-20
  1378.5    6.969313204E-20
  1379.5    6.860367273E-20
  1380.5    6.941978751E-20
  1381.5    7.211177645E-20
  1382.5    7.665291813E-20
  1383.5    8.291209241E-20
  1384.5    9.057816650E-20
  1385.5    9.924424343E-20
  1386.5    1.086148656E-19
  1387.5    1.185493779E-19
  1388.5    1.288436304E-19
  1389.5    1.388983067E-19
  1390.5    1.473958826E-19
  1391.5    1.525397092E-19
  1392.5    1.534905011E-19
  1393.5    1.519560940E-19
  1394.5    1.514398007E-19
  1395.5    1.550361163E-19
  1396.5    1.645009983E-19
  1397.5    1.804097730E-19
  1398.5    2.018209091E-19
  1399.5    2.248510963E-19
  1400.5    2.415679808E-19
  1401.5    2.430278201E-19
  1402.5    2.267436490E-19
  1403.5    1.991939681E-19
  1404.5    1.693726019E-19
  1405.5    1.429040917E-19
  1406.5    1.216070791E-19
  1407.5    1.052898785E-19
  1408.5    9.313276506E-20
  1409.5    8.429762065E-20
  1410.5    7.810981445E-20
  1411.5    7.408295277E-20
  1412.5    7.190049745E-20
  1413.5    7.139219535E-20
  1414.5    7.251737230E-20
  1415.5    7.535749123E-20
  1416.5    8.011500188E-20
  1417.5    8.711077865E-20
  1418.5    9.677074771E-20
  1419.5    1.095979529E-19
  1420.5    1.260979275E-19
  1421.5    1.464571776E-19
  1422.5    1.696071127E-19
  1423.5    1.917961679E-19
  1424.5    2.065290566E-19
  1425.5    2.085799519E-19
  1426.5    1.992425880E-19
  1427.5    1.852562419E-19
  1428.5    1.731635368E-19
  1429.5    1.665705910E-19
  1430.5    1.669102642E-19
  1431.5    1.748530205E-19
  1432.5    1.911172324E-19
  1433.5    2.166487135E-19
  1434.5    2.522468778E-19
  1435.5    2.972940013E-19
  1436.5    3.469600203E-19
  1437.5    3.891203729E-19
  1438.5    4.069322974E-19
  1439.5    3.911889259E-19
  1440.5    3.494378563E-19
  1441.5    2.979248891E-19
  1442.5    2.490290227E-19
  1443.5    2.078453456E-19
  1444.5    1.745516680E-19
  1445.5    1.473583644E-19
  1446.5    1.246419951E-19
  1447.5    1.056481005E-19
  1448.5    9.002422945E-20
  1449.5    7.735822652E-20
  1450.5    6.713973195E-20
  1451.5    5.886770779E-20
  1452.5    5.211703935E-20
  1453.5    4.655215096E-20
  1454.5    4.191618696E-20
  1455.5    3.801434958E-20
  1456.5    3.469865393E-20
  1457.5    3.185588791E-20
  1458.5    2.939862532E-20
  1459.5    2.725865816E-20
  1460.5    2.538222041E-20
  1461.5    2.372650413E-20
  1462.5    2.225710023E-20
  1463.5    2.094610179E-20
  1464.5    1.977068475E-20
  1465.5    1.871203534E-20
  1466.5    1.775453158E-20
  1467.5    1.688511292E-20
  1468.5    1.609279037E-20
  1469.5    1.536826252E-20
  1470.5    1.470361219E-20
  1471.5    1.409206496E-20
  1472.5    1.352779550E-20
  1473.5    1.300577127E-20
  1474.5    1.252162555E-20
  1475.5    1.207155358E-20
  1476.5    1.165222725E-20
  1477.5    1.126072456E-20
  1478.5    1.089447104E-20
  1479.5    1.055119080E-20
  1480.5    1.022886550E-20
  1481.5    9.925699789E-21
  1482.5    9.640092049E-21
  1483.5    9.370609554E-21
  1484.5    9.115967288E-21
  1485.5    8.875009814E-21
  1486.5    8.646695703E-21
  1487.5    8.430084125E-21
  1488.5    8.224323246E-21
  1489.5    8.028640173E-21
  1490.5    7.842332210E-21
  1491.5    7.664759233E-21
  1492.5    7.495337013E-21
  1493.5    7.333531373E-21
  1494.5    7.178853048E-21
  1495.5    7.030853147E-21
  1496.5    6.889119160E-21
  1497.5    6.753271413E-21
  1498.5    6.622959923E-21
  1499.5    6.497861607E-21
  1500.5    6.377677793E-21
  1501.5    6.262131995E-21
  1502.5    6.150967933E-21
  1503.5    6.043947743E-21
  1504.5    5.940850388E-21
  1505.5    5.841470217E-21
  1506.5    5.745615672E-21
  1507.5    5.653108120E-21
  1508.5    5.563780799E-21
  1509.5    5.477477863E-21
  1510.5    5.394053517E-21
  1511.5    5.313371236E-21
  1512.5    5.235303043E-21
  1513.5    5.159728867E-21
  1514.5    5.086535951E-21
  1515.5    5.015618306E-21
  1516.5    4.946876224E-21
  1517.5    4.880215824E-21
  1518.5    4.815548639E-21
  1519.5    4.752791238E-21
  1520.5    4.691864875E-21
  1521.5    4.632695175E-21
  1522.5    4.575211833E-21
  1523.5    4.519348348E-21
  1524.5    4.465041773E-21
  1525.5    4.412232482E-21
  1526.5    4.360863960E-21
  1527.5    4.310882603E-21
  1528.5    4.262237540E-21
  1529.5    4.214880460E-21
  1530.5    4.168765459E-21
  1531.5    4.123848894E-21
  1532.5    4.080089246E-21
  1533.5    4.037446998E-21
  1534.5    3.995884516E-21
  1535.5    3.955365943E-21
  1536.5    3.915857093E-21
  1537.5    3.877325365E-21
  1538.5    3.839739645E-21
  1539.5    3.803070234E-21
  1540.5    3.767288762E-21
  1541.5    3.732368124E-21
  1542.5    3.698282407E-21
  1543.5    3.665006830E-21
  1544.5    3.632517685E-21
  1545.5    3.600792283E-21
  1546.5    3.569808898E-21
  1547.5    3.539546721E-21
  1548.5    3.509985817E-21
  1549.5    3.481107076E-21
  1550.5    3.452892179E-21
  1551.5    3.425323554E-21
  1552.5    3.398384347E-21
  1553.5    3.372058380E-21
  1554.5    3.346330128E-21
  1555.5    3.321184682E-21
  1556.5    3.296607726E-21
  1557.5    3.272585507E-21
  1558.5    3.249104810E-21
  1559.5    3.226152936E-21
  1560.5    3.203717681E-21
  1561.5    3.181787308E-21
  1562.5    3.160350535E-21
  1563.5    3.139396512E-21
  1564.5    3.118914803E-21
  1565.5    3.098895369E-21
  1566.5    3.079328554E-21
  1567.5    3.060205066E-21
  1568.5    3.041515967E-21
  1569.5    3.023252656E-21
  1570.5    3.005406858E-21
  1571.5    2.987970608E-21
  1572.5    2.970936246E-21
  1573.5    2.954296398E-21
  1574.5    2.938043972E-21
  1575.5    2.922172145E-21
  1576.5    2.906674353E-21
  1577.5    2.891544284E-21
  1578.5    2.876775867E-21
  1579.5    2.862363267E-21
  1580.5    2.848300875E-21
  1581.5    2.834583299E-21
  1582.5    2.821205363E-21
  1583.5    2.808162094E-21
  1584.5    2.795448719E-21
  1585.5    2.783060659E-21
  1586.5    2.770993522E-21
  1587.5    2.759243099E-21
  1588.5    2.747805359E-21
  1589.5    2.736676441E-21
  1590.5    2.725852654E-21
  1591.5    2.715330472E-21
  1592.5    2.705106525E-21
  1593.5    2.695177602E-21
  1594.5    2.685540642E-21
  1595.5    2.676192733E-21
  1596.5    2.667131109E-21
  1597.5    2.658353146E-21
  1598.5    2.649856359E-21
  1599.5    2.641638400E-21
  1600.5    2.633697055E-21
  1601.5    2.626030242E-21
  1602.5    2.618636008E-21
  1603.5    2.611512528E-21
  1604.5    2.604658102E-21
  1605.5    2.598071156E-21
  1606.5    2.591750235E-21
  1607.5    2.585694006E-21
  1608.5    2.579901256E-21
  1609.5    2.574370890E-21
  1610.5    2.569101929E-21
  1611.5    2.564093512E-21
  1612.5    2.559344891E-21
  1613.5    2.554855433E-21
  1614.5    2.550624621E-21
  1615.5    2.546652049E-21
  1616.5    2.542937426E-21
  1617.5    2.539480571E-21
  1618.5    2.536281420E-21
  1619.5    2.533340018E-21
  1620.5    2.530656525E-21
  1621.5    2.528231212E-21
  1622.5    2.526064466E-21
  1623.5    2.524156787E-21
  1624.5    2.522508788E-21
  1625.5    2.521121198E-21
  1626.5    2.519994863E-21
  1627.5    2.519130745E-21
  1628.5    2.518529923E-21
  1629.5    2.518193597E-21
  1630.5    2.518123086E-21
  1631.5    2.518319831E-21
  1632.5    2.518785398E-21
  1633.5    2.519521475E-21
  1634.5    2.520529880E-21
  1635.5    2.521812558E-21
  1636.5    2.523371585E-21
  1637.5    2.525209171E-21
  1638.5    2.527327661E-21
  1639.5    2.529729539E-21
  1640.5    2.532417429E-21
  1641.5    2.535394099E-21
  1642.5    2.538662463E-21
  1643.5    2.542225587E-21
  1644.5    2.546086687E-21
  1645.5    2.550249140E-21
  1646.5    2.554716480E-21
  1647.5    2.559492408E-21
  1648.5    2.564580792E-21
  1649.5    2.569985676E-21
  1650.5    2.575711278E-21
  1651.5    2.581762002E-21
  1652.5    2.588142437E-21
  1653.5    2.594857367E-21
  1654.5    2.601911774E-21
  1655.5    2.609310844E-21
  1656.5    2.617059974E-21
  1657.5    2.625164779E-21
  1658.5    2.633631095E-21
  1659.5    2.642464992E-21
  1660.5    2.651672777E-21
  1661.5    2.661261003E-21
  1662.5    2.671236478E-21
  1663.5    2.681606271E-21
  1664.5    2.692377726E-21
  1665.5    2.703558464E-21
  1666.5    2.715156400E-21
  1667.5    2.727179750E-21
  1668.5    2.739637041E-21
  1669.5    2.752537124E-21
  1670.5    2.765889184E-21
  1671.5    2.779702756E-21
  1672.5    2.793987735E-21
  1673.5    2.808754389E-21
  1674.5    2.824013377E-21
  1675.5    2.839775761E-21
  1676.5    2.856053022E-21
  1677.5    2.872857078E-21
  1678.5    2.890200302E-21
  1679.5    2.908095537E-21
  1680.5    2.926556120E-21
  1681.5    2.945595898E-21
  1682.5    2.965229251E-21
  1683.5    2.985471116E-21
  1684.5    3.006337006E-21
  1685.5    3.027843041E-21
  1686.5    3.050005968E-21
  1687.5    3.072843193E-21
  1688.5    3.096372807E-21
  1689.5    3.120613618E-21
  1690.5    3.145585183E-21
  1691.5    3.171307841E-21
  1692.5    3.197802749E-21
  1693.5    3.225091918E-21
  1694.5    3.253198259E-21
  1695.5    3.282145616E-21
  1696.5    3.311958817E-21
  1697.5    3.342663717E-21
  1698.5    3.374287250E-21
  1699.5    3.406857479E-21
  1700.5    3.440403654E-21
  1701.5    3.474956270E-21
  1702.5    3.510547124E-21
  1703.5    3.547209390E-21
  1704.5    3.584977679E-21
  1705.5    3.623888121E-21
  1706.5    3.663978438E-21
  1707.5    3.705288029E-21
  1708.5    3.747858059E-21
  1709.5    3.791731551E-21
  1710.5    3.836953487E-21
  1711.5    3.883570914E-21
  1712.5    3.931633058E-21
  1713.5    3.981191440E-21
  1714.5    4.032300012E-21
  1715.5    4.085015283E-21
  1716.5    4.139396474E-21
  1717.5    4.195505668E-21
  1718.5    4.253407978E-21
  1719.5    4.313171724E-21
  1720.5    4.374868623E-21
  1721.5    4.438573989E-21
  1722.5    4.504366954E-21
  1723.5    4.572330701E-21
  1724.5    4.642552707E-21
  1725.5    4.715125019E-21
  1726.5    4.790144535E-21
  1727.5    4.867713315E-21
  1728.5    4.947938914E-21
  1729.5    5.030934735E-21
  1730.5    5.116820419E-21
  1731.5    5.205722252E-21
  1732.5    5.297773619E-21
  1733.5    5.393115482E-21
  1734.5    5.491896899E-21
  1735.5    5.594275594E-21
  1736.5    5.700418558E-21
  1737.5    5.810502716E-21
  1738.5    5.924715638E-21
  1739.5    6.043256318E-21
  1740.5    6.166336016E-21
  1741.5    6.294179177E-21
  1742.5    6.427024426E-21
  1743.5    6.565125659E-21
  1744.5    6.708753228E-21
  1745.5    6.858195232E-21
  1746.5    7.013758940E-21
  1747.5    7.175772335E-21
  1748.5    7.344585810E-21
  1749.5    7.520574037E-21
  1750.5    7.704138002E-21
  1751.5    7.895707262E-21
  1752.5    8.095742417E-21
  1753.5    8.304737841E-21
  1754.5    8.523224697E-21
  1755.5    8.751774268E-21
  1756.5    8.991001653E-21
  1757.5    9.241569856E-21
  1758.5    9.504194333E-21
  1759.5    9.779648052E-21
  1760.5    1.006876713E-20
  1761.5    1.037245712E-20
  1762.5    1.069170005E-20
  1763.5    1.102756230E-20
  1764.5    1.138120345E-20
  1765.5    1.175388622E-20
  1766.5    1.214698769E-20
  1767.5    1.256201191E-20
  1768.5    1.300060425E-20
  1769.5    1.346456764E-20
  1770.5    1.395588095E-20
  1771.5    1.447672007E-20
  1772.5    1.502948186E-20
  1773.5    1.561681162E-20
  1774.5    1.624163467E-20
  1775.5    1.690719257E-20
  1776.5    1.761708509E-20
  1777.5    1.837531865E-20
  1778.5    1.918636272E-20
  1779.5    2.005521540E-20
  1780.5    2.098748020E-20
  1781.5    2.198945598E-20
  1782.5    2.306824300E-20
  1783.5    2.423186812E-20
  1784.5    2.548943344E-20
  1785.5    2.685129341E-20
  1786.5    2.832926674E-20
  1787.5    2.993689126E-20
  1788.5    3.168973175E-20
  1789.5    3.360575370E-20
  1790.5    3.570577961E-20
  1791.5    3.801404896E-20
  1792.5    4.055890973E-20
  1793.5    4.337367740E-20
  1794.5    4.649770909E-20
  1795.5    4.997775598E-20
  1796.5    5.386967838E-20
  1797.5    5.824063724E-20
  1798.5    6.317191722E-20
  1799.5    6.876259381E-20
  1800.5    7.513433940E-20
  1801.5    8.243778044E-20
  1802.5    9.086098779E-20
  1803.5    1.006409293E-19
  1804.5    1.120790757E-19
  1805.5    1.255628817E-19
  1806.5    1.415956462E-19
  1807.5    1.608383836E-19
  1808.5    1.841689433E-19
  1809.5    2.127657278E-19
  1810.5    2.482257470E-19
  1811.5    2.927280562E-19
  1812.5    3.492493163E-19
  1813.5    4.218146471E-19
  1814.5    5.156868296E-19
  1815.5    6.371688150E-19
  1816.5    7.921415307E-19
  1817.5    9.814648961E-19
  1818.5    1.190965741E-18
  1819.5    1.378971837E-18
  1820.5    1.480949519E-18
  1821.5    1.452999662E-18
  1822.5    1.315933157E-18
  1823.5    1.133983784E-18
  1824.5    9.612429642E-19
  1825.5    8.205825586E-19
  1826.5    7.118299548E-19
  1827.5    6.257026106E-19
  1828.5    5.550669960E-19
  1829.5    4.990214473E-19
  1830.5    4.591164328E-19
  1831.5    4.344700605E-19
  1832.5    4.196579815E-19
  1833.5    4.051090496E-19
  1834.5    3.810206384E-19
  1835.5    3.439753539E-19
  1836.5    2.990565036E-19
  1837.5    2.542232858E-19
  1838.5    2.146418177E-19
  1839.5    1.818714281E-19
  1840.5    1.554503544E-19
  1841.5    1.342625332E-19
  1842.5    1.171815158E-19
  1843.5    1.032727400E-19
  1844.5    9.181439135E-20
  1845.5    8.226319450E-20
  1846.5    7.421245922E-20
  1847.5    6.735640951E-20
  1848.5    6.146305501E-20
  1849.5    5.635442004E-20
  1850.5    5.189234743E-20
  1851.5    4.796832278E-20
  1852.5    4.449614451E-20
  1853.5    4.140659937E-20
  1854.5    3.864355554E-20
  1855.5    3.616106478E-20
  1856.5    3.392118938E-20
  1857.5    3.189235487E-20
  1858.5    3.004808824E-20
  1859.5    2.836604171E-20
  1860.5    2.682723032E-20
  1861.5    2.541543102E-20
  1862.5    2.411670515E-20
  1863.5    2.291901581E-20
  1864.5    2.181191916E-20
  1865.5    2.078631334E-20
  1866.5    1.983423320E-20
  1867.5    1.894868115E-20
  1868.5    1.812348716E-20
  1869.5    1.735319216E-20
  1870.5    1.663295045E-20
  1871.5    1.595844755E-20
  1872.5    1.532583081E-20
  1873.5    1.473165055E-20
  1874.5    1.417280980E-20
  1875.5    1.364652136E-20
  1876.5    1.315027086E-20
  1877.5    1.268178499E-20
  1878.5    1.223900391E-20
  1879.5    1.182005742E-20
  1880.5    1.142324417E-20
  1881.5    1.104701343E-20
  1882.5    1.068994932E-20
  1883.5    1.035075675E-20
  1884.5    1.002824920E-20
  1885.5    9.721337853E-21
  1886.5    9.429022043E-21
  1887.5    9.150380735E-21
  1888.5    8.884564990E-21
  1889.5    8.630791240E-21
  1890.5    8.388335300E-21
  1891.5    8.156527003E-21
  1892.5    7.934745409E-21
  1893.5    7.722414496E-21
  1894.5    7.518999293E-21
  1895.5    7.324002396E-21
  1896.5    7.136960825E-21
  1897.5    6.957443193E-21
  1898.5    6.785047133E-21
  1899.5    6.619396979E-21
  1900.5    6.460141652E-21
  1901.5    6.306952745E-21
  1902.5    6.159522781E-21
  1903.5    6.017563625E-21
  1904.5    5.880805033E-21
  1905.5    5.748993330E-21
  1906.5    5.621890201E-21
  1907.5    5.499271583E-21
  1908.5    5.380926651E-21
  1909.5    5.266656883E-21
  1910.5    5.156275209E-21
  1911.5    5.049605224E-21
  1912.5    4.946480459E-21
  1913.5    4.846743721E-21
  1914.5    4.750246472E-21
  1915.5    4.656848266E-21
  1916.5    4.566416219E-21
  1917.5    4.478824527E-21
  1918.5    4.393954016E-21
  1919.5    4.311691727E-21
  1920.5    4.231930527E-21
  1921.5    4.154568752E-21
  1922.5    4.079509876E-21
  1923.5    4.006662201E-21
  1924.5    3.935938567E-21
  1925.5    3.867256086E-21
  1926.5    3.800535894E-21
  1927.5    3.735702916E-21
  1928.5    3.672685650E-21
  1929.5    3.611415962E-21
  1930.5    3.551828901E-21
  1931.5    3.493862519E-21
  1932.5    3.437457707E-21
  1933.5    3.382558037E-21
  1934.5    3.329109620E-21
  1935.5    3.277060970E-21
  1936.5    3.226362874E-21
  1937.5    3.176968272E-21
  1938.5    3.128832149E-21
  1939.5    3.081911424E-21
  1940.5    3.036164854E-21
  1941.5    2.991552939E-21
  1942.5    2.948037835E-21
  1943.5    2.905583269E-21
  1944.5    2.864154467E-21
  1945.5    2.823718072E-21
  1946.5    2.784242082E-21
  1947.5    2.745695781E-21
  1948.5    2.708049676E-21
  1949.5    2.671275444E-21
  1950.5    2.635345871E-21
  1951.5    2.600234804E-21
  1952.5    2.565917099E-21
  1953.5    2.532368578E-21
  1954.5    2.499565980E-21
  1955.5    2.467486923E-21
  1956.5    2.436109865E-21
  1957.5    2.405414062E-21
  1958.5    2.375379538E-21
  1959.5    2.345987046E-21
  1960.5    2.317218040E-21
  1961.5    2.289054645E-21
  1962.5    2.261479623E-21
  1963.5    2.234476352E-21
  1964.5    2.208028795E-21
  1965.5    2.182121478E-21
  1966.5    2.156739466E-21
  1967.5    2.131868340E-21
  1968.5    2.107494176E-21
  1969.5    2.083603526E-21
  1970.5    2.060183394E-21
  1971.5    2.037221224E-21
  1972.5    2.014704879E-21
  1973.5    1.992622624E-21
  1974.5    1.970963110E-21
  1975.5    1.949715361E-21
  1976.5    1.928868757E-21
  1977.5    1.908413022E-21
  1978.5    1.888338208E-21
  1979.5    1.868634687E-21
  1980.5    1.849293133E-21
  1981.5    1.830304516E-21
  1982.5    1.811660087E-21
  1983.5    1.793351369E-21
  1984.5    1.775370148E-21
  1985.5    1.757708462E-21
  1986.5    1.740358590E-21
  1987.5    1.723313047E-21
  1988.5    1.706564572E-21
  1989.5    1.690106125E-21
  1990.5    1.673930870E-21
  1991.5    1.658032179E-21
  1992.5    1.642403614E-21
  1993.5    1.627038928E-21
  1994.5    1.611932056E-21
  1995.5    1.597077106E-21
  1996.5    1.582468358E-21
  1997.5    1.568100252E-21
  1998.5    1.553967390E-21
  1999.5    1.540064523E-21
  2000.5    1.526386550E-21
  2001.5    1.512928514E-21
  2002.5    1.499685594E-21
  2003.5    1.486653102E-21
  2004.5    1.473826481E-21
  2005.5    1.461201294E-21
  2006.5    1.448773230E-21
  2007.5    1.436538088E-21
  2008.5    1.424491786E-21
  2009.5    1.412630347E-21
  2010.5    1.400949901E-21
  2011.5    1.389446679E-21
  2012.5    1.378117013E-21
  2013.5    1.366957330E-21
  2014.5    1.355964149E-21
  2015.5    1.345134080E-21
  2016.5    1.334463820E-21
  2017.5    1.323950150E-21
  2018.5    1.313589934E-21
  2019.5    1.303380114E-21
  2020.5    1.293317711E-21
  2021.5    1.283399818E-21
  2022.5    1.273623603E-21
  2023.5    1.263986303E-21
  2024.5    1.254485224E-21
  2025.5    1.245117736E-21
  2026.5    1.235881276E-21
  2027.5    1.226773342E-21
  2028.5    1.217791493E-21
  2029.5    1.208933347E-21
  2030.5    1.200196577E-21
  2031.5    1.191578914E-21
  2032.5    1.183078143E-21
  2033.5    1.174692098E-21
  2034.5    1.166418668E-21
  2035.5    1.158255790E-21
  2036.5    1.150201446E-21
  2037.5    1.142253670E-21
  2038.5    1.134410537E-21
  2039.5    1.126670168E-21
  2040.5    1.119030728E-21
  2041.5    1.111490421E-21
  2042.5    1.104047494E-21
  2043.5    1.096700232E-21
  2044.5    1.089446960E-21
  2045.5    1.082286039E-21
  2046.5    1.075215867E-21
  2047.5    1.068234877E-21
  2048.5    1.061341538E-21
  2049.5    1.054534350E-21
  2050.5    1.047811848E-21
  2051.5    1.041172597E-21
  2052.5    1.034615196E-21
  2053.5    1.028138271E-21
  2054.5    1.021740478E-21
  2055.5    1.015420504E-21
  2056.5    1.009177061E-21
  2057.5    1.003008891E-21
  2058.5    9.969147593E-22
  2059.5    9.908934602E-22
  2060.5    9.849438115E-22
  2061.5    9.790646560E-22
  2062.5    9.732548606E-22
  2063.5    9.675133153E-22
  2064.5    9.618389331E-22
  2065.5    9.562306493E-22
  2066.5    9.506874207E-22
  2067.5    9.452082253E-22
  2068.5    9.397920620E-22
  2069.5    9.344379495E-22
  2070.5    9.291449264E-22
  2071.5    9.239120504E-22
  2072.5    9.187383980E-22
  2073.5    9.136230638E-22
  2074.5    9.085651606E-22
  2075.5    9.035638184E-22
  2076.5    8.986181841E-22
  2077.5    8.937274214E-22
  2078.5    8.888907103E-22
  2079.5    8.841072465E-22
  2080.5    8.793762412E-22
  2081.5    8.746969208E-22
  2082.5    8.700685265E-22
  2083.5    8.654903139E-22
  2084.5    8.609615526E-22
  2085.5    8.564815263E-22
  2086.5    8.520495318E-22
  2087.5    8.476648794E-22
  2088.5    8.433268921E-22
  2089.5    8.390349056E-22
  2090.5    8.347882678E-22
  2091.5    8.305863387E-22
  2092.5    8.264284901E-22
  2093.5    8.223141054E-22
  2094.5    8.182425789E-22
  2095.5    8.142133165E-22
  2096.5    8.102257342E-22
  2097.5    8.062792592E-22
  2098.5    8.023733285E-22
  2099.5    7.985073894E-22
  2100.5    7.946808992E-22
  2101.5    7.908933247E-22
  2102.5    7.871441422E-22
  2103.5    7.834328371E-22
  2104.5    7.797589043E-22
  2105.5    7.761218470E-22
  2106.5    7.725211776E-22
  2107.5    7.689564167E-22
  2108.5    7.654270933E-22
  2109.5    7.619327446E-22
  2110.5    7.584729156E-22
  2111.5    7.550471595E-22
  2112.5    7.516550369E-22
  2113.5    7.482961157E-22
  2114.5    7.449699717E-22
  2115.5    7.416761873E-22
  2116.5    7.384143525E-22
  2117.5    7.351840638E-22
  2118.5    7.319849247E-22
  2119.5    7.288165453E-22
  2120.5    7.256785421E-22
  2121.5    7.225705381E-22
  2122.5    7.194921626E-22
  2123.5    7.164430508E-22
  2124.5    7.134228441E-22
  2125.5    7.104311897E-22
  2126.5    7.074677407E-22
  2127.5    7.045321557E-22
  2128.5    7.016240990E-22
  2129.5    6.987432402E-22
  2130.5    6.958892544E-22
  2131.5    6.930618218E-22
  2132.5    6.902606277E-22
  2133.5    6.874853627E-22
  2134.5    6.847357221E-22
  2135.5    6.820114061E-22
  2136.5    6.793121196E-22
  2137.5    6.766375725E-22
  2138.5    6.739874788E-22
  2139.5    6.713615574E-22
  2140.5    6.687595313E-22
  2141.5    6.661811281E-22
  2142.5    6.636260795E-22
  2143.5    6.610941213E-22
  2144.5    6.585849936E-22
  2145.5    6.560984405E-22
  2146.5    6.536342097E-22
  2147.5    6.511920533E-22
  2148.5    6.487717269E-22
  2149.5    6.463729898E-22
  2150.5    6.439956051E-22
  2151.5    6.416393395E-22
  2152.5    6.393039631E-22
  2153.5    6.369892497E-22
  2154.5    6.346949764E-22
  2155.5    6.324209235E-22
  2156.5    6.301668749E-22
  2157.5    6.279326176E-22
  2158.5    6.257179416E-22
  2159.5    6.235226404E-22
  2160.5    6.213465102E-22
  2161.5    6.191893505E-22
  2162.5    6.170509636E-22
  2163.5    6.149311547E-22
  2164.5    6.128297321E-22
  2165.5    6.107465065E-22
  2166.5    6.086812919E-22
  2167.5    6.066339046E-22
  2168.5    6.046041637E-22
  2169.5    6.025918909E-22
  2170.5    6.005969106E-22
  2171.5    5.986190497E-22
  2172.5    5.966581376E-22
  2173.5    5.947140060E-22
  2174.5    5.927864893E-22
  2175.5    5.908754240E-22
  2176.5    5.889806491E-22
  2177.5    5.871020059E-22
  2178.5    5.852393380E-22
  2179.5    5.833924910E-22
  2180.5    5.815613130E-22
  2181.5    5.797456540E-22
  2182.5    5.779453663E-22
  2183.5    5.761603041E-22
  2184.5    5.743903239E-22
  2185.5    5.726352839E-22
  2186.5    5.708950447E-22
  2187.5    5.691694685E-22
  2188.5    5.674584195E-22
  2189.5    5.657617639E-22
  2190.5    5.640793698E-22
  2191.5    5.624111069E-22
  2192.5    5.607568469E-22
  2193.5    5.591164632E-22
  2194.5    5.574898311E-22
  2195.5    5.558768275E-22
  2196.5    5.542773309E-22
  2197.5    5.526912216E-22
  2198.5    5.511183816E-22
  2199.5    5.495586944E-22
  2200.5    5.480120452E-22
  2201.5    5.464783207E-22
  2202.5    5.449574091E-22
  2203.5    5.434492003E-22
  2204.5    5.419535855E-22
  2205.5    5.404704576E-22
  2206.5    5.389997108E-22
  2207.5    5.375412407E-22
  2208.5    5.360949445E-22
  2209.5    5.346607207E-22
  2210.5    5.332384691E-22
  2211.5    5.318280910E-22
  2212.5    5.304294890E-22
  2213.5    5.290425668E-22
  2214.5    5.276672297E-22
  2215.5    5.263033842E-22
  2216.5    5.249509379E-22
  2217.5    5.236097999E-22
  2218.5    5.222798803E-22
  2219.5    5.209610905E-22
  2220.5    5.196533432E-22
  2221.5    5.183565520E-22
  2222.5    5.170706320E-22
  2223.5    5.157954992E-22
  2224.5    5.145310707E-22
  2225.5    5.132772649E-22
  2226.5    5.120340012E-22
  2227.5    5.108012001E-22
  2228.5    5.095787832E-22
  2229.5    5.083666730E-22
  2230.5    5.071647932E-22
  2231.5    5.059730684E-22
  2232.5    5.047914244E-22
  2233.5    5.036197879E-22
  2234.5    5.024580864E-22
  2235.5    5.013062486E-22
  2236.5    5.001642042E-22
  2237.5    4.990318837E-22
  2238.5    4.979092185E-22
  2239.5    4.967961410E-22
  2240.5    4.956925846E-22
  2241.5    4.945984835E-22
  2242.5    4.935137727E-22
  2243.5    4.924383883E-22
  2244.5    4.913722670E-22
  2245.5    4.903153467E-22
  2246.5    4.892675657E-22
  2247.5    4.882288635E-22
  2248.5    4.871991803E-22
  2249.5    4.861784571E-22
  2250.5    4.851666356E-22
  2251.5    4.841636586E-22
  2252.5    4.831694693E-22
  2253.5    4.821840121E-22
  2254.5    4.812072317E-22
  2255.5    4.802390739E-22
  2256.5    4.792794851E-22
  2257.5    4.783284124E-22
  2258.5    4.773858039E-22
  2259.5    4.764516081E-22
  2260.5    4.755257744E-22
  2261.5    4.746082527E-22
  2262.5    4.736989940E-22
  2263.5    4.727979495E-22
  2264.5    4.719050714E-22
  2265.5    4.710203125E-22
  2266.5    4.701436263E-22
  2267.5    4.692749668E-22
  2268.5    4.684142889E-22
  2269.5    4.675615480E-22
  2270.5    4.667167001E-22
  2271.5    4.658797019E-22
  2272.5    4.650505107E-22
  2273.5    4.642290845E-22
  2274.5    4.634153818E-22
  2275.5    4.626093618E-22
  2276.5    4.618109842E-22
  2277.5    4.610202094E-22
  2278.5    4.602369982E-22
  2279.5    4.594613123E-22
  2280.5    4.586931137E-22
  2281.5    4.579323650E-22
  2282.5    4.571790296E-22
  2283.5    4.564330711E-22
  2284.5    4.556944540E-22
  2285.5    4.549631431E-22
  2286.5    4.542391039E-22
  2287.5    4.535223023E-22
  2288.5    4.528127049E-22
  2289.5    4.521102787E-22
  2290.5    4.514149913E-22
  2291.5    4.507268107E-22
  2292.5    4.500457056E-22
  2293.5    4.493716450E-22
  2294.5    4.487045986E-22
  2295.5    4.480445366E-22
  2296.5    4.473914294E-22
  2297.5    4.467452483E-22
  2298.5    4.461059648E-22
  2299.5    4.454735511E-22
  2300.5    4.448479797E-22
  2301.5    4.442292236E-22
  2302.5    4.436172564E-22
  2303.5    4.430120521E-22
  2304.5    4.424135851E-22
  2305.5    4.418218304E-22
  2306.5    4.412367633E-22
  2307.5    4.406583597E-22
  2308.5    4.400865959E-22
  2309.5    4.395214487E-22
  2310.5    4.389628952E-22
  2311.5    4.384109131E-22
  2312.5    4.378654805E-22
  2313.5    4.373265758E-22
  2314.5    4.367941781E-22
  2315.5    4.362682668E-22
  2316.5    4.357488216E-22
  2317.5    4.352358228E-22
  2318.5    4.347292511E-22
  2319.5    4.342290876E-22
  2320.5    4.337353138E-22
  2321.5    4.332479116E-22
  2322.5    4.327668635E-22
  2323.5    4.322921521E-22
  2324.5    4.318237606E-22
  2325.5    4.313616727E-22
  2326.5    4.309058722E-22
  2327.5    4.304563437E-22
  2328.5    4.300130720E-22
  2329.5    4.295760421E-22
  2330.5    4.291452398E-22
  2331.5    4.287206510E-22
  2332.5    4.283022621E-22
  2333.5    4.278900600E-22
  2334.5    4.274840318E-22
  2335.5    4.270841650E-22
  2336.5    4.266904477E-22
  2337.5    4.263028683E-22
  2338.5    4.259214153E-22
  2339.5    4.255460781E-22
  2340.5    4.251768461E-22
  2341.5    4.248137091E-22
  2342.5    4.244566576E-22
  2343.5    4.241056821E-22
  2344.5    4.237607736E-22
  2345.5    4.234219237E-22
  2346.5    4.230891241E-22
  2347.5    4.227623670E-22
  2348.5    4.224416450E-22
  2349.5    4.221269509E-22
  2350.5    4.218182782E-22
  2351.5    4.215156204E-22
  2352.5    4.212189717E-22
  2353.5    4.209283265E-22
  2354.5    4.206436795E-22
  2355.5    4.203650261E-22
  2356.5    4.200923616E-22
  2357.5    4.198256821E-22
  2358.5    4.195649839E-22
  2359.5    4.193102636E-22
  2360.5    4.190615183E-22
  2361.5    4.188187454E-22
  2362.5    4.185819427E-22
  2363.5    4.183511083E-22
  2364.5    4.181262408E-22
  2365.5    4.179073391E-22
  2366.5    4.176944024E-22
  2367.5    4.174874305E-22
  2368.5    4.172864234E-22
  2369.5    4.170913814E-22
  2370.5    4.169023054E-22
  2371.5    4.167191964E-22
  2372.5    4.165420560E-22
  2373.5    4.163708861E-22
  2374.5    4.162056891E-22
  2375.5    4.160464674E-22
  2376.5    4.158932242E-22
  2377.5    4.157459630E-22
  2378.5    4.156046873E-22
  2379.5    4.154694016E-22
  2380.5    4.153401102E-22
  2381.5    4.152168182E-22
  2382.5    4.150995308E-22
  2383.5    4.149882537E-22
  2384.5    4.148829932E-22
  2385.5    4.147837555E-22
  2386.5    4.146905477E-22
  2387.5    4.146033768E-22
  2388.5    4.145222507E-22
  2389.5    4.144471774E-22
  2390.5    4.143781652E-22
  2391.5    4.143152230E-22
  2392.5    4.142583600E-22
  2393.5    4.142075859E-22
  2394.5    4.141629107E-22
  2395.5    4.141243449E-22
  2396.5    4.140918992E-22
  2397.5    4.140655850E-22
  2398.5    4.140454138E-22
  2399.5    4.140313978E-22
  2400.5    4.140235494E-22
  2401.5    4.140218815E-22
  2402.5    4.140264075E-22
  2403.5    4.140371411E-22
  2404.5    4.140540965E-22
  2405.5    4.140772882E-22
  2406.5    4.141067312E-22
  2407.5    4.141424411E-22
  2408.5    4.141844337E-22
  2409.5    4.142327253E-22
  2410.5    4.142873326E-22
  2411.5    4.143482729E-22
  2412.5    4.144155639E-22
  2413.5    4.144892236E-22
  2414.5    4.145692705E-22
  2415.5    4.146557238E-22
  2416.5    4.147486028E-22
  2417.5    4.148479274E-22
  2418.5    4.149537181E-22
  2419.5    4.150659958E-22
  2420.5    4.151847817E-22
  2421.5    4.153100977E-22
  2422.5    4.154419661E-22
  2423.5    4.155804096E-22
  2424.5    4.157254516E-22
  2425.5    4.158771157E-22
  2426.5    4.160354263E-22
  2427.5    4.162004081E-22
  2428.5    4.163720864E-22
  2429.5    4.165504870E-22
  2430.5    4.167356360E-22
  2431.5    4.169275605E-22
  2432.5    4.171262876E-22
  2433.5    4.173318454E-22
  2434.5    4.175442621E-22
  2435.5    4.177635667E-22
  2436.5    4.179897887E-22
  2437.5    4.182229582E-22
  2438.5    4.184631057E-22
  2439.5    4.187102624E-22
  2440.5    4.189644600E-22
  2441.5    4.192257308E-22
  2442.5    4.194941077E-22
  2443.5    4.197696242E-22
  2444.5    4.200523143E-22
  2445.5    4.203422126E-22
  2446.5    4.206393544E-22
  2447.5    4.209437756E-22
  2448.5    4.212555126E-22
  2449.5    4.215746025E-22
  2450.5    4.219010831E-22
  2451.5    4.222349928E-22
  2452.5    4.225763705E-22
  2453.5    4.229252559E-22
  2454.5    4.232816894E-22
  2455.5    4.236457119E-22
  2456.5    4.240173651E-22
  2457.5    4.243966913E-22
  2458.5    4.247837336E-22
  2459.5    4.251785357E-22
  2460.5    4.255811421E-22
  2461.5    4.259915979E-22
  2462.5    4.264099491E-22
  2463.5    4.268362421E-22
  2464.5    4.272705244E-22
  2465.5    4.277128442E-22
  2466.5    4.281632501E-22
  2467.5    4.286217920E-22
  2468.5    4.290885202E-22
  2469.5    4.295634859E-22
  2470.5    4.300467412E-22
  2471.5    4.305383388E-22
  2472.5    4.310383324E-22
  2473.5    4.315467764E-22
  2474.5    4.320637263E-22
  2475.5    4.325892381E-22
  2476.5    4.331233689E-22
  2477.5    4.336661765E-22
  2478.5    4.342177199E-22
  2479.5    4.347780586E-22
  2480.5    4.353472533E-22
  2481.5    4.359253655E-22
  2482.5    4.365124577E-22
  2483.5    4.371085933E-22
  2484.5    4.377138366E-22
  2485.5    4.383282531E-22
  2486.5    4.389519091E-22
  2487.5    4.395848719E-22
  2488.5    4.402272100E-22
  2489.5    4.408789926E-22
  2490.5    4.415402903E-22
  2491.5    4.422111746E-22
  2492.5    4.428917180E-22
  2493.5    4.435819943E-22
  2494.5    4.442820783E-22
  2495.5    4.449920458E-22
  2496.5    4.457119740E-22
  2497.5    4.464419410E-22
  2498.5    4.471820264E-22
  2499.5    4.479323106E-22
  2500.5    4.486928754E-22
  2501.5    4.494638040E-22
  2502.5    4.502451806E-22
  2503.5    4.510370908E-22
  2504.5    4.518396213E-22
  2505.5    4.526528605E-22
  2506.5    4.534768977E-22
  2507.5    4.543118238E-22
  2508.5    4.551577309E-22
  2509.5    4.560147127E-22
  2510.5    4.568828642E-22
  2511.5    4.577622819E-22
  2512.5    4.586530635E-22
  2513.5    4.595553085E-22
  2514.5    4.604691178E-22
  2515.5    4.613945938E-22
  2516.5    4.623318405E-22
  2517.5    4.632809633E-22
  2518.5    4.642420696E-22
  2519.5    4.652152679E-22
  2520.5    4.662006688E-22
  2521.5    4.671983845E-22
  2522.5    4.682085286E-22
  2523.5    4.692312169E-22
  2524.5    4.702665666E-22
  2525.5    4.713146970E-22
  2526.5    4.723757290E-22
  2527.5    4.734497854E-22
  2528.5    4.745369909E-22
  2529.5    4.756374723E-22
  2530.5    4.767513582E-22
  2531.5    4.778787791E-22
  2532.5    4.790198676E-22
  2533.5    4.801747586E-22
  2534.5    4.813435888E-22
  2535.5    4.825264971E-22
  2536.5    4.837236246E-22
  2537.5    4.849351146E-22
  2538.5    4.861611127E-22
  2539.5    4.874017667E-22
  2540.5    4.886572268E-22
  2541.5    4.899276455E-22
  2542.5    4.912131779E-22
  2543.5    4.925139812E-22
  2544.5    4.938302155E-22
  2545.5    4.951620431E-22
  2546.5    4.965096292E-22
  2547.5    4.978731414E-22
  2548.5    4.992527502E-22
  2549.5    5.006486285E-22
  2550.5    5.020609524E-22
  2551.5    5.034899007E-22
  2552.5    5.049356548E-22
  2553.5    5.063983995E-22
  2554.5    5.078783224E-22
  2555.5    5.093756140E-22
  2556.5    5.108904682E-22
  2557.5    5.124230820E-22
  2558.5    5.139736554E-22
  2559.5    5.155423921E-22
  2560.5    5.171294989E-22
  2561.5    5.187351861E-22
  2562.5    5.203596674E-22
  2563.5    5.220031602E-22
  2564.5    5.236658855E-22
  2565.5    5.253480680E-22
  2566.5    5.270499361E-22
  2567.5    5.287717223E-22
  2568.5    5.305136626E-22
  2569.5    5.322759975E-22
  2570.5    5.340589712E-22
  2571.5    5.358628323E-22
  2572.5    5.376878335E-22
  2573.5    5.395342320E-22
  2574.5    5.414022893E-22
  2575.5    5.432922715E-22
  2576.5    5.452044493E-22
  2577.5    5.471390981E-22
  2578.5    5.490964981E-22
  2579.5    5.510769344E-22
  2580.5    5.530806971E-22
  2581.5    5.551080814E-22
  2582.5    5.571593879E-22
  2583.5    5.592349222E-22
  2584.5    5.613349957E-22
  2585.5    5.634599252E-22
  2586.5    5.656100330E-22
  2587.5    5.677856475E-22
  2588.5    5.699871029E-22
  2589.5    5.722147394E-22
  2590.5    5.744689035E-22
  2591.5    5.767499480E-22
  2592.5    5.790582321E-22
  2593.5    5.813941216E-22
  2594.5    5.837579892E-22
  2595.5    5.861502142E-22
  2596.5    5.885711833E-22
  2597.5    5.910212902E-22
  2598.5    5.935009360E-22
  2599.5    5.960105294E-22
  2600.5    5.985504867E-22
  2601.5    6.011212322E-22
  2602.5    6.037231983E-22
  2603.5    6.063568255E-22
  2604.5    6.090225629E-22
  2605.5    6.117208681E-22
  2606.5    6.144522075E-22
  2607.5    6.172170569E-22
  2608.5    6.200159009E-22
  2609.5    6.228492339E-22
  2610.5    6.257175599E-22
  2611.5    6.286213927E-22
  2612.5    6.315612565E-22
  2613.5    6.345376858E-22
  2614.5    6.375512257E-22
  2615.5    6.406024323E-22
  2616.5    6.436918730E-22
  2617.5    6.468201265E-22
  2618.5    6.499877833E-22
  2619.5    6.531954459E-22
  2620.5    6.564437292E-22
  2621.5    6.597332606E-22
  2622.5    6.630646808E-22
  2623.5    6.664386433E-22
  2624.5    6.698558156E-22
  2625.5    6.733168790E-22
  2626.5    6.768225291E-22
  2627.5    6.803734764E-22
  2628.5    6.839704460E-22
  2629.5    6.876141791E-22
  2630.5    6.913054321E-22
  2631.5    6.950449782E-22
  2632.5    6.988336069E-22
  2633.5    7.026721251E-22
  2634.5    7.065613572E-22
  2635.5    7.105021456E-22
  2636.5    7.144953514E-22
  2637.5    7.185418545E-22
  2638.5    7.226425545E-22
  2639.5    7.267983712E-22
  2640.5    7.310102447E-22
  2641.5    7.352791367E-22
  2642.5    7.396060303E-22
  2643.5    7.439919314E-22
  2644.5    7.484378684E-22
  2645.5    7.529448938E-22
  2646.5    7.575140842E-22
  2647.5    7.621465413E-22
  2648.5    7.668433923E-22
  2649.5    7.716057912E-22
  2650.5    7.764349190E-22
  2651.5    7.813319847E-22
  2652.5    7.862982260E-22
  2653.5    7.913349106E-22
  2654.5    7.964433364E-22
  2655.5    8.016248329E-22
  2656.5    8.068807617E-22
  2657.5    8.122125181E-22
  2658.5    8.176215314E-22
  2659.5    8.231092663E-22
  2660.5    8.286772241E-22
  2661.5    8.343269436E-22
  2662.5    8.400600020E-22
  2663.5    8.458780167E-22
  2664.5    8.517826461E-22
  2665.5    8.577755909E-22
  2666.5    8.638585958E-22
  2667.5    8.700334502E-22
  2668.5    8.763019905E-22
  2669.5    8.826661008E-22
  2670.5    8.891277148E-22
  2671.5    8.956888176E-22
  2672.5    9.023514467E-22
  2673.5    9.091176947E-22
  2674.5    9.159897100E-22
  2675.5    9.229696997E-22
  2676.5    9.300599307E-22
  2677.5    9.372627324E-22
  2678.5    9.445804980E-22
  2679.5    9.520156877E-22
  2680.5    9.595708300E-22
  2681.5    9.672485245E-22
  2682.5    9.750514447E-22
  2683.5    9.829823398E-22
  2684.5    9.910440378E-22
  2685.5    9.992394484E-22
  2686.5    1.007571566E-21
  2687.5    1.016043471E-21
  2688.5    1.024658337E-21
  2689.5    1.033419428E-21
  2690.5    1.042330109E-21
  2691.5    1.051393843E-21
  2692.5    1.060614199E-21
  2693.5    1.069994853E-21
  2694.5    1.079539596E-21
  2695.5    1.089252334E-21
  2696.5    1.099137094E-21
  2697.5    1.109198030E-21
  2698.5    1.119439425E-21
  2699.5    1.129865699E-21
  2700.5    1.140481414E-21
  2701.5    1.151291276E-21
  2702.5    1.162300146E-21
  2703.5    1.173513041E-21
  2704.5    1.184935146E-21
  2705.5    1.196571814E-21
  2706.5    1.208428579E-21
  2707.5    1.220511161E-21
  2708.5    1.232825472E-21
  2709.5    1.245377628E-21
  2710.5    1.258173953E-21
  2711.5    1.271220991E-21
  2712.5    1.284525517E-21
  2713.5    1.298094541E-21
  2714.5    1.311935323E-21
  2715.5    1.326055384E-21
  2716.5    1.340462515E-21
  2717.5    1.355164791E-21
  2718.5    1.370170584E-21
  2719.5    1.385488575E-21
  2720.5    1.401127767E-21
  2721.5    1.417097506E-21
  2722.5    1.433407490E-21
  2723.5    1.450067788E-21
  2724.5    1.467088860E-21
  2725.5    1.484481573E-21
  2726.5    1.502257221E-21
  2727.5    1.520427547E-21
  2728.5    1.539004764E-21
  2729.5    1.558001579E-21
  2730.5    1.577431219E-21
  2731.5    1.597307456E-21
  2732.5    1.617644634E-21
  2733.5    1.638457700E-21
  2734.5    1.659762237E-21
  2735.5    1.681574496E-21
  2736.5    1.703911431E-21
  2737.5    1.726790738E-21
  2738.5    1.750230896E-21
  2739.5    1.774251210E-21
  2740.5    1.798871857E-21
  2741.5    1.824113935E-21
  2742.5    1.849999515E-21
  2743.5    1.876551700E-21
  2744.5    1.903794682E-21
  2745.5    1.931753810E-21
  2746.5    1.960455656E-21
  2747.5    1.989928091E-21
  2748.5    2.020200364E-21
  2749.5    2.051303190E-21
  2750.5    2.083268839E-21
  2751.5    2.116131238E-21
  2752.5    2.149926078E-21
  2753.5    2.184690926E-21
  2754.5    2.220465356E-21
  2755.5    2.257291081E-21
  2756.5    2.295212097E-21
  2757.5    2.334274847E-21
  2758.5    2.374528389E-21
  2759.5    2.416024585E-21
  2760.5    2.458818304E-21
  2761.5    2.502967643E-21
  2762.5    2.548534171E-21
  2763.5    2.595583193E-21
  2764.5    2.644184035E-21
  2765.5    2.694410367E-21
  2766.5    2.746340548E-21
  2767.5    2.800058006E-21
  2768.5    2.855651661E-21
  2769.5    2.913216390E-21
  2770.5    2.972853537E-21
  2771.5    3.034671480E-21
  2772.5    3.098786264E-21
  2773.5    3.165322295E-21
  2774.5    3.234413123E-21
  2775.5    3.306202305E-21
  2776.5    3.380844383E-21
  2777.5    3.458505966E-21
  2778.5    3.539366956E-21
  2779.5    3.623621926E-21
  2780.5    3.711481675E-21
  2781.5    3.803174990E-21
  2782.5    3.898950644E-21
  2783.5    3.999079680E-21
  2784.5    4.103858008E-21
  2785.5    4.213609391E-21
  2786.5    4.328688873E-21
  2787.5    4.449486737E-21
  2788.5    4.576433091E-21
  2789.5    4.710003191E-21
  2790.5    4.850723659E-21
  2791.5    4.999179772E-21
  2792.5    5.156024038E-21
  2793.5    5.321986331E-21
  2794.5    5.497885942E-21
  2795.5    5.684645955E-21
  2796.5    5.883310515E-21
  2797.5    6.095065648E-21
  2798.5    6.321264552E-21
  2799.5    6.563458459E-21
  2800.5    6.823434583E-21
  2801.5    7.103263048E-21
  2802.5    7.405355371E-21
  2803.5    7.732537858E-21
  2804.5    8.088144454E-21
  2805.5    8.476135168E-21
  2806.5    8.901248406E-21
  2807.5    9.369198737E-21
  2808.5    9.886936048E-21
  2809.5    1.046298851E-20
  2810.5    1.110792111E-20
  2811.5    1.183495508E-20
  2812.5    1.266081336E-20
  2813.5    1.360688628E-20
  2814.5    1.470085310E-20
  2815.5    1.597895347E-20
  2816.5    1.748917796E-20
  2817.5    1.929572691E-20
  2818.5    2.148511355E-20
  2819.5    2.417407315E-20
  2820.5    2.751844014E-20
  2821.5    3.171895718E-20
  2822.5    3.701152154E-20
  2823.5    4.361173148E-20
  2824.5    5.156441444E-20
  2825.5    6.049226423E-20
  2826.5    6.947154271E-20
  2827.5    7.744773335E-20
  2828.5    8.379857331E-20
  2829.5    8.787042611E-20
  2830.5    8.830990488E-20
  2831.5    8.416615778E-20
  2832.5    7.645914782E-20
  2833.5    6.756800793E-20
  2834.5    5.946059730E-20
  2835.5    5.300134454E-20
  2836.5    4.828290023E-20
  2837.5    4.508643481E-20
  2838.5    4.313875190E-20
  2839.5    4.220785549E-20
  2840.5    4.212401693E-20
  2841.5    4.277549078E-20
  2842.5    4.409891806E-20
  2843.5    4.607106634E-20
  2844.5    4.870357598E-20
  2845.5    5.204085879E-20
  2846.5    5.616103239E-20
  2847.5    6.117994194E-20
  2848.5    6.725865240E-20
  2849.5    7.461523293E-20
  2850.5    8.354222786E-20
  2851.5    9.443197725E-20
  2852.5    1.078129796E-19
  2853.5    1.244017799E-19
  2854.5    1.451761490E-19
  2855.5    1.714754568E-19
  2856.5    2.051294272E-19
  2857.5    2.485961642E-19
  2858.5    3.050259624E-19
  2859.5    3.779928491E-19
  2860.5    4.702419385E-19
  2861.5    5.802190377E-19
  2862.5    6.954950686E-19
  2863.5    7.871785672E-19
  2864.5    8.192158755E-19
  2865.5    7.774743527E-19
  2866.5    6.846728062E-19
  2867.5    5.776990529E-19
  2868.5    4.815375890E-19
  2869.5    4.047278683E-19
  2870.5    3.456094097E-19
  2871.5    2.981949864E-19
  2872.5    2.566667275E-19
  2873.5    2.185769323E-19
  2874.5    1.845187278E-19
  2875.5    1.555323875E-19
  2876.5    1.317377223E-19
  2877.5    1.125198802E-19
  2878.5    9.703175075E-20
  2879.5    8.448002037E-20
  2880.5    7.421591186E-20
  2881.5    6.573685935E-20
  2882.5    5.866099103E-20
  2883.5    5.269897053E-20
  2884.5    4.763047328E-20
  2885.5    4.328627054E-20
  2886.5    3.953505814E-20
  2887.5    3.627388338E-20
  2888.5    3.342118742E-20
  2889.5    3.091172033E-20
  2890.5    2.869279349E-20
  2891.5    2.672149104E-20
  2892.5    2.496257384E-20
  2893.5    2.338688832E-20
  2894.5    2.197014661E-20
  2895.5    2.069198273E-20
  2896.5    1.953521571E-20
  2897.5    1.848526960E-20
  2898.5    1.752971316E-20
  2899.5    1.665789202E-20
  2900.5    1.586063249E-20
  2901.5    1.513000160E-20
  2902.5    1.445911139E-20
  2903.5    1.384195850E-20
  2904.5    1.327329178E-20
  2905.5    1.274850260E-20
  2906.5    1.226353346E-20
  2907.5    1.181480149E-20
  2908.5    1.139913417E-20
  2909.5    1.101371498E-20
  2910.5    1.065603749E-20
  2911.5    1.032386616E-20
  2912.5    1.001520294E-20
  2913.5    9.728258688E-21
  2914.5    9.461428587E-21
  2915.5    9.213270949E-21
  2916.5    8.982488944E-21
  2917.5    8.767914751E-21
  2918.5    8.568495818E-21
  2919.5    8.383282913E-21
  2920.5    8.211419715E-21
  2921.5    8.052133745E-21
  2922.5    7.904728452E-21
  2923.5    7.768576310E-21
  2924.5    7.643112794E-21
  2925.5    7.527831137E-21
  2926.5    7.422277771E-21
  2927.5    7.326048388E-21
  2928.5    7.238784545E-21
  2929.5    7.160170777E-21
  2930.5    7.089932156E-21
  2931.5    7.027832288E-21
  2932.5    6.973671696E-21
  2933.5    6.927286596E-21
  2934.5    6.888548024E-21
  2935.5    6.857361350E-21
  2936.5    6.833666139E-21
  2937.5    6.817436403E-21
  2938.5    6.808681243E-21
  2939.5    6.807445912E-21
  2940.5    6.813813345E-21
  2941.5    6.827906190E-21
  2942.5    6.849889415E-21
  2943.5    6.879973568E-21
  2944.5    6.918418776E-21
  2945.5    6.965539638E-21
  2946.5    7.021711123E-21
  2947.5    7.087375711E-21
  2948.5    7.163051980E-21
  2949.5    7.249344959E-21
  2950.5    7.346958623E-21
  2951.5    7.456710997E-21
  2952.5    7.579552479E-21
  2953.5    7.716588149E-21
  2954.5    7.869105042E-21
  2955.5    8.038605668E-21
  2956.5    8.226849409E-21
  2957.5    8.435903965E-21
  2958.5    8.668209675E-21
  2959.5    8.926660483E-21
  2960.5    9.214706592E-21
  2961.5    9.536485604E-21
  2962.5    9.896991408E-21
  2963.5    1.030229353E-20
  2964.5    1.075982456E-20
  2965.5    1.127876043E-20
  2966.5    1.187052818E-20
  2967.5    1.254949118E-20
  2968.5    1.333388301E-20
  2969.5    1.424709329E-20
  2970.5    1.531945577E-20
  2971.5    1.659075647E-20
  2972.5    1.811377544E-20
  2973.5    1.995930208E-20
  2974.5    2.222320222E-20
  2975.5    2.503618357E-20
  2976.5    2.857661465E-20
  2977.5    3.308525108E-20
  2978.5    3.887569112E-20
  2979.5    4.632018595E-20
  2980.5    5.575643818E-20
  2981.5    6.720176067E-20
  2982.5    7.974574897E-20
  2983.5    9.083572459E-20
  2984.5    9.666503895E-20
  2985.5    9.482934584E-20
  2986.5    8.674303052E-20
  2987.5    7.617189022E-20
  2988.5    6.618994866E-20
  2989.5    5.814566118E-20
  2990.5    5.220120628E-20
  2991.5    4.797438396E-20
  2992.5    4.485260848E-20
  2993.5    4.220907530E-20
  2994.5    3.970458893E-20
  2995.5    3.739625294E-20
  2996.5    3.549292081E-20
  2997.5    3.413112800E-20
  2998.5    3.335747799E-20
  2999.5    3.317550463E-20
