# Supplementary material for: Modeling Radiative Efficiency across Fluorinated Molecules: Bridging Chemistry and Climate Policy for Global Warming Potential Estimations
Source: Environ Sci Technol. 2026 Feb 16;60(8):6188–202. doi: 10.1021/acs.est.5c16501 (PMC12961741; doi:10.1021/acs.est.5c16501)
Supplement: Supplementary file 1 [file es5c16501_si_001.zip › Supporting.Information/CFM2025.Table1/HFAldehydes/Trifluoropropanal/cross-section_1.dat]

0.5	9.4990348964443261E-022
1.5	9.7209329330841963E-022
2.5	9.9525546822462965E-022
3.5	1.0194493635728025E-021
4.5	1.0447389628500401E-021
5.5	1.0711933263246065E-021
6.5	1.0988870836151887E-021
7.5	1.1279009829907428E-021
8.5	1.1583225049776446E-021
9.5	1.1902465490206007E-021
10.5	1.2237762033037198E-021
11.5	1.2590236094365712E-021
12.5	1.2961109355940780E-021
13.5	1.3351714739254220E-021
14.5	1.3763508806854403E-021
15.5	1.4198085806775003E-021
16.5	1.4657193613342799E-021
17.5	1.5142751862314987E-021
18.5	1.5656872631895081E-021
19.5	1.6201884085676396E-021
20.5	1.6780357571443478E-021
21.5	1.7395138764135279E-021
22.5	1.8049383556045577E-021
23.5	1.8746599537447838E-021
24.5	1.9490694082547407E-021
25.5	2.0286030266972445E-021
26.5	2.1137492104146300E-021
27.5	2.2050560912005773E-021
28.5	2.3031405025679010E-021
29.5	2.4086985578068428E-021
30.5	2.5225181707780116E-021
31.5	2.6454939360613055E-021
32.5	2.7786448877308614E-021
33.5	2.9231357873603251E-021
34.5	3.0803027608799745E-021
35.5	3.2516843227419807E-021
36.5	3.4390591109840294E-021
37.5	3.6444920307578049E-021
38.5	3.8703909977718733E-021
39.5	4.1195771300207769E-021
40.5	4.3953721164939124E-021
41.5	4.7017076804310603E-021
42.5	5.0432636732318463E-021
43.5	5.4256435570425525E-021
44.5	5.8555991105591380E-021
45.5	6.3413204900279097E-021
46.5	6.8928138341938841E-021
47.5	7.5223972150912553E-021
48.5	8.2453580932681587E-021
49.5	9.0808333119249071E-021
50.5	1.0052998717693992E-020
51.5	1.1192693687161760E-020
52.5	1.2539661983429889E-020
53.5	1.4145672719934416E-020
54.5	1.6078904614391562E-020
55.5	1.8430144788318909E-020
56.5	2.1321574035787143E-020
57.5	2.4919151530208563E-020
58.5	2.9449719297837509E-020
59.5	3.5223401445077504E-020
60.5	4.2659137001712299E-020
61.5	5.2302082469088787E-020
62.5	6.4796048363154802E-020
63.5	8.0713213388693943E-020
64.5	1.0003845482800104E-019
65.5	1.2108508026774123E-019
66.5	1.3924871532825280E-019
67.5	1.4777704865587038E-019
68.5	1.4253731536225514E-019
69.5	1.2617775002187176E-019
70.5	1.0537287575771889E-019
71.5	8.5468865867981039E-020
72.5	6.8773678735131979E-020
73.5	5.5588025166392615E-020
74.5	4.5417556822304549E-020
75.5	3.7612872144049289E-020
76.5	3.1600909961269547E-020
77.5	2.6934946081529071E-020
78.5	2.3283286234764364E-020
79.5	2.0404216157647570E-020
80.5	1.8122620242865204E-020
81.5	1.6311822436171805E-020
82.5	1.4880465388348940E-020
83.5	1.3763380369503163E-020
84.5	1.2915435337163807E-020
85.5	1.2307601749485273E-020
86.5	1.1924743972816651E-020
87.5	1.1764859875378477E-020
88.5	1.1839683523051907E-020
89.5	1.2176691562168965E-020
90.5	1.2822571593820210E-020
91.5	1.3847896128033568E-020
92.5	1.5351471756808747E-020
93.5	1.7458992843121731E-020
94.5	2.0300815156833494E-020
95.5	2.3933934912260095E-020
96.5	2.8154735837045915E-020
97.5	3.2213051252798281E-020
98.5	3.4744993428213693E-020
99.5	3.4506560917850428E-020
100.5	3.1526150246218870E-020
101.5	2.7072149433808117E-020
102.5	2.2487231402206806E-020
103.5	1.8490628796113868E-020
104.5	1.5265260808038202E-020
105.5	1.2742671391092466E-020
106.5	1.0784977025284643E-020
107.5	9.2594635365887235E-021
108.5	8.0591666745824009E-021
109.5	7.1033799679690152E-021
110.5	6.3326826868822627E-021
111.5	5.7035759497424561E-021
112.5	5.1841063057746363E-021
113.5	4.7506122768452112E-021
114.5	4.3853929994026799E-021
115.5	4.0750593067179369E-021
116.5	3.8093693057911187E-021
117.5	3.5804024631782144E-021
118.5	3.3819693532641746E-021
119.5	3.2091859491323390E-021
120.5	3.0581635451162089E-021
121.5	2.9257806259311036E-021
122.5	2.8095133617500460E-021
123.5	2.7073084653073423E-021
124.5	2.6174869725316235E-021
125.5	2.5386708300444725E-021
126.5	2.4697264782227521E-021
127.5	2.4097212328161686E-021
128.5	2.3578894092667889E-021
129.5	2.3136059486214650E-021
130.5	2.2763658917479663E-021
131.5	2.2457684774788979E-021
132.5	2.2215049572571720E-021
133.5	2.2033494565899227E-021
134.5	2.1911523952715506E-021
135.5	2.1848361205225549E-021
136.5	2.1843925220967477E-021
137.5	2.1898824952571146E-021
138.5	2.2014372036049922E-021
139.5	2.2192611752102785E-021
140.5	2.2436373479361225E-021
141.5	2.2749342688863275E-021
142.5	2.3136157546655442E-021
143.5	2.3602534408913661E-021
144.5	2.4155428002350414E-021
145.5	2.4803234000831263E-021
146.5	2.5556044196836285E-021
147.5	2.6425967742714401E-021
148.5	2.7427536306432213E-021
149.5	2.8578216879098491E-021
150.5	2.9899063998162433E-021
151.5	3.1415554189213193E-021
152.5	3.3158660754485035E-021
153.5	3.5166248510258576E-021
154.5	3.7484898444063765E-021
155.5	4.0172315601342147E-021
156.5	4.3300535902218319E-021
157.5	4.6960238136973028E-021
158.5	5.1266599708477184E-021
159.5	5.6367328974977689E-021
160.5	6.2453792621611755E-021
161.5	6.9776573956086201E-021
162.5	7.8667397624855916E-021
163.5	8.9570181724052692E-021
164.5	1.0308500470992775E-020
165.5	1.2002971082248367E-020
166.5	1.4152358853146478E-020
167.5	1.6909245620115924E-020
168.5	2.0477434287678900E-020
169.5	2.5114308807724893E-020
170.5	3.1100394394838016E-020
171.5	3.8616371985215744E-020
172.5	4.7423376300234368E-020
173.5	5.6307768393509662E-020
174.5	6.2746688926869416E-020
175.5	6.3971597078180321E-020
176.5	5.9357921325062361E-020
177.5	5.1083703770120964E-020
178.5	4.2011505278501227E-020
179.5	3.3892129845150396E-020
180.5	2.7283782345258022E-020
181.5	2.2121742245071124E-020
182.5	1.8142549413170505E-020
183.5	1.5072448767145991E-020
184.5	1.2685257370974193E-020
185.5	1.0808807215656432E-020
186.5	9.3160939115318467E-021
187.5	8.1142837726892954E-021
188.5	7.1354123856633094E-021
189.5	6.3293752599281366E-021
190.5	5.6588794227015605E-021
191.5	5.0958686232069840E-021
192.5	4.6190010729852457E-021
193.5	4.2118639442063776E-021
194.5	3.8617006171011068E-021
195.5	3.5584953779375723E-021
196.5	3.2943087323022480E-021
197.5	3.0627898225148521E-021
198.5	2.8588151361565512E-021
199.5	2.6782181357273521E-021
200.5	2.5175849832157647E-021
201.5	2.3740987764874958E-021
202.5	2.2454197282714012E-021
203.5	2.1295922187017926E-021
204.5	2.0249721175444204E-021
205.5	1.9301695240735866E-021
206.5	1.8440033286366719E-021
207.5	1.7654649084662768E-021
208.5	1.6936889330759551E-021
209.5	1.6279297420936337E-021
210.5	1.5675421198673752E-021
211.5	1.5119655612761838E-021
212.5	1.4607113264944634E-021
213.5	1.4133517365957448E-021
214.5	1.3695112795344948E-021
215.5	1.3288591864391228E-021
216.5	1.2911032080372405E-021
217.5	1.2559843753938657E-021
218.5	1.2232725716694507E-021
219.5	1.1927627750581408E-021
220.5	1.1642718595233063E-021
221.5	1.1376358609776098E-021
222.5	1.1127076333538441E-021
223.5	1.0893548324951564E-021
224.5	1.0674581766630334E-021
225.5	1.0469099412630530E-021
226.5	1.0276126525454755E-021
227.5	1.0094779508809700E-021
228.5	9.9242559900108306E-022
229.5	9.7638261453323817E-022
230.5	9.6128250941344780E-022
231.5	9.4706462145565437E-022
232.5	9.3367352559786599E-022
233.5	9.2105851421468072E-022
234.5	9.0917313745009341E-022
235.5	8.9797479583745381E-022
236.5	8.8742437857869542E-022
237.5	8.7748594178810149E-022
238.5	8.6812642179592527E-022
239.5	8.5931537927778388E-022
240.5	8.5102477054667804E-022
241.5	8.4322874283162207E-022
242.5	8.3590345078368280E-022
243.5	8.2902689180774054E-022
244.5	8.2257875812564053E-022
245.5	8.1654030374134832E-022
246.5	8.1089422470760725E-022
247.5	8.0562455129185983E-022
248.5	8.0071655081128708E-022
249.5	7.9615664005665805E-022
250.5	7.9193230635539363E-022
251.5	7.8803203643864537E-022
252.5	7.8444525237755156E-022
253.5	7.8116225394219304E-022
254.5	7.7817416681475983E-022
255.5	7.7547289615760934E-022
256.5	7.7305108509840711E-022
257.5	7.7090207774957267E-022
258.5	7.6901988642868061E-022
259.5	7.6739916279119132E-022
260.5	7.6603517262755755E-022
261.5	7.6492377411413942E-022
262.5	7.6406139934191497E-022
263.5	7.6344503897936091E-022
264.5	7.6307222995649243E-022
265.5	7.6294104608642051E-022
266.5	7.6305009156932620E-022
267.5	7.6339849735191283E-022
268.5	7.6398592034358735E-022
269.5	7.6481254551934250E-022
270.5	7.6587909096893802E-022
271.5	7.6718681598310737E-022
272.5	7.6873753230059403E-022
273.5	7.7053361867549164E-022
274.5	7.7257803896329133E-022
275.5	7.7487436396694614E-022
276.5	7.7742679733206162E-022
277.5	7.8024020583400081E-022
278.5	7.8332015446041300E-022
279.5	7.8667294676189461E-022
280.5	7.9030567102275194E-022
281.5	7.9422625289518030E-022
282.5	7.9844351524587004E-022
283.5	8.0296724608699034E-022
284.5	8.0780827560699742E-022
285.5	8.1297856348492925E-022
286.5	8.1849129786974605E-022
287.5	8.2436100763993545E-022
288.5	8.3060368983550070E-022
289.5	8.3723695448371353E-022
290.5	8.4428018943297437E-022
291.5	8.5175474827973318E-022
292.5	8.5968416503911919E-022
293.5	8.6809439989237939E-022
294.5	8.7701412117070269E-022
295.5	8.8647502973971608E-022
296.5	8.9651223317525322E-022
297.5	9.0716467862394615E-022
298.5	9.1847565509197568E-022
299.5	9.3049337819207436E-022
300.5	9.4327167321867163E-022
301.5	9.5687077596437242E-022
302.5	9.7135827513379522E-022
303.5	9.8681022580991664E-022
304.5	1.0033124705219462E-021
305.5	1.0209622135010338E-021
306.5	1.0398699052894506E-021
307.5	1.0601615097941149E-021
308.5	1.0819812452334298E-021
309.5	1.1054949156969614E-021
310.5	1.1308939832499957E-021
311.5	1.1584005744731866E-021
312.5	1.1882736739356013E-021
313.5	1.2208168358367136E-021
314.5	1.2563878516724762E-021
315.5	1.2954109573435604E-021
316.5	1.3383923635438227E-021
317.5	1.3859401716292932E-021
318.5	1.4387901272357951E-021
319.5	1.4978392154481111E-021
320.5	1.5641898881728716E-021
321.5	1.6392088467254639E-021
322.5	1.7246059454549725E-021
323.5	1.8225411821906858E-021
324.5	1.9357712644855843E-021
325.5	2.0678524193226895E-021
326.5	2.2234236871479102E-021
327.5	2.4086058296254075E-021
328.5	2.6315660079843515E-021
329.5	2.9033171921852483E-021
330.5	3.2388388137232289E-021
331.5	3.6586015820939308E-021
332.5	4.1904914829562055E-021
333.5	4.8717748402347098E-021
334.5	5.7496544496604655E-021
335.5	6.8760675960561660E-021
336.5	8.2860625480910880E-021
337.5	9.9407828100630906E-021
338.5	1.1626354876686775E-020
339.5	1.2886942881399592E-020
340.5	1.3206708836411817E-020
341.5	1.2448518142193461E-020
342.5	1.0998634803642270E-020
343.5	9.3882139239653509E-021
344.5	7.9504568365499737E-021
345.5	6.7957661683006317E-021
346.5	5.9158171486380222E-021
347.5	5.2636210260170531E-021
348.5	4.7896568992221212E-021
349.5	4.4531898158197531E-021
350.5	4.2237172681977265E-021
351.5	4.0794487661956901E-021
352.5	4.0053548390877529E-021
353.5	3.9915377474612109E-021
354.5	4.0320552806213533E-021
355.5	4.1241506585244638E-021
356.5	4.2678141321217012E-021
357.5	4.4656197497714492E-021
358.5	4.7228095027056008E-021
359.5	5.0476278803072537E-021
360.5	5.4519429117267264E-021
361.5	5.9522284177790368E-021
362.5	6.5710310196189010E-021
363.5	7.3391086212635848E-021
364.5	8.2985041519520873E-021
365.5	9.5068910835131789E-021
366.5	1.1043520848886004E-020
367.5	1.3016777293853230E-020
368.5	1.5572010857902578E-020
369.5	1.8894174621212622E-020
370.5	2.3188693886521854E-020
371.5	2.8599580092432122E-020
372.5	3.4990439425919218E-020
373.5	4.1548116633074794E-020
374.5	4.6497123592133918E-020
375.5	4.7766625808353976E-020
376.5	4.4721863980228219E-020
377.5	3.8830044592043352E-020
378.5	3.2208779842330800E-020
379.5	2.6218908577592510E-020
380.5	2.1324309914067880E-020
381.5	1.7500444182839832E-020
382.5	1.4559655228455124E-020
383.5	1.2300198859089784E-020
384.5	1.0553610195781582E-020
385.5	9.1911511720974561E-021
386.5	8.1177499283201865E-021
387.5	7.2639394596385661E-021
388.5	6.5789288552657224E-021
389.5	6.0253519219787977E-021
390.5	5.5754767212950182E-021
391.5	5.2085201698263486E-021
392.5	4.9087541387539306E-021
393.5	4.6641662522623990E-021
394.5	4.4655069272138470E-021
395.5	4.3056057566740300E-021
396.5	4.1788768278801006E-021
397.5	4.0809576942488128E-021
398.5	4.0084438515570046E-021
399.5	3.9586922315198414E-021
400.5	3.9296751974001297E-021
401.5	3.9198720135233837E-021
402.5	3.9281885741978241E-021
403.5	3.9538988599563290E-021
404.5	3.9966035043487641E-021
405.5	4.0562022490610375E-021
406.5	4.1328781077585485E-021
407.5	4.2270918677881288E-021
408.5	4.3395862188406594E-021
409.5	4.4713993732740504E-021
410.5	4.6238885863769589E-021
411.5	4.7987645433365354E-021
412.5	4.9981382001485802E-021
413.5	5.2245824009083757E-021
414.5	5.4812115083701823E-021
415.5	5.7717834624376201E-021
416.5	6.1008302365271855E-021
417.5	6.4738247538647681E-021
418.5	6.8973951812375521E-021
419.5	7.3796014630019989E-021
420.5	7.9302944689974920E-021
421.5	8.5615859061585182E-021
422.5	9.2884682221737467E-021
423.5	1.0129639656966565E-020
424.5	1.1108612688209796E-020
425.5	1.2255217832111391E-020
426.5	1.3607664241826352E-020
427.5	1.5215391284750488E-020
428.5	1.7143051729090426E-020
429.5	1.9476120512032029E-020
430.5	2.2328835627733172E-020
431.5	2.5855446581006282E-020
432.5	3.0266006749270991E-020
433.5	3.5847936668009086E-020
434.5	4.2993464586767596E-020
435.5	5.2228393720153660E-020
436.5	6.4223057060903782E-020
437.5	7.9727140900461391E-020
438.5	9.9283017725383516E-020
439.5	1.2244978391346718E-019
440.5	1.4637530183494934E-019
441.5	1.6469957487820126E-019
442.5	1.6981875478185289E-019
443.5	1.5915296304821827E-019
444.5	1.3784558361461129E-019
445.5	1.1364115735830504E-019
446.5	9.1622283424845159E-020
447.5	7.3567919011539456E-020
448.5	5.9425581504989977E-020
449.5	4.8519717203273396E-020
450.5	4.0112638294786328E-020
451.5	3.3585308862469859E-020
452.5	2.8463684888297979E-020
453.5	2.4397320097206544E-020
454.5	2.1129966105881685E-020
455.5	1.8474123414717596E-020
456.5	1.6291701996122004E-020
457.5	1.4480045622155927E-020
458.5	1.2962024767871373E-020
459.5	1.1679046652083130E-020
460.5	1.0586110094093951E-020
461.5	9.6482837472576305E-021
462.5	8.8381761641123254E-021
463.5	8.1341007019001125E-021
464.5	7.5187309753505280E-021
465.5	6.9781057393855567E-021
466.5	6.5008850603510530E-021
467.5	6.0777889597424255E-021
468.5	5.7011698436154471E-021
469.5	5.3646839519160198E-021
470.5	5.0630367706018357E-021
471.5	4.7917841802627431E-021
472.5	4.5471759642929055E-021
473.5	4.3260317732350431E-021
474.5	4.1256421520247224E-021
475.5	3.9436890664211438E-021
476.5	3.7781817096435343E-021
477.5	3.6274043666833941E-021
478.5	3.4898738579909308E-021
479.5	3.3643046443802603E-021
480.5	3.2495800997963156E-021
481.5	3.1447287831778091E-021
482.5	3.0489047905786699E-021
483.5	2.9613714626991365E-021
484.5	2.8814878748712296E-021
485.5	2.8086976566771881E-021
486.5	2.7425197845589362E-021
487.5	2.6825410689816429E-021
488.5	2.6284101226191709E-021
489.5	2.5798326513909146E-021
490.5	2.5365679591436735E-021
491.5	2.4984266021235201E-021
492.5	2.4652691737708282E-021
493.5	2.4370062465347735E-021
494.5	2.4135995484168872E-021
495.5	2.3950645115310484E-021
496.5	2.3814744028621967E-021
497.5	2.3729663399599747E-021
498.5	2.3697496152360186E-021
499.5	2.3721169140941944E-021
500.5	2.3804592318003634E-021
501.5	2.3952855970814573E-021
502.5	2.4172491338920520E-021
503.5	2.4471815910987598E-021
504.5	2.4861393239613816E-021
505.5	2.5354649421217369E-021
506.5	2.5968706272824016E-021
507.5	2.6725517399862389E-021
508.5	2.7653431777354721E-021
509.5	2.8789365894440953E-021
510.5	3.0181847698588976E-021
511.5	3.1895312569265706E-021
512.5	3.4016189331973702E-021
513.5	3.6661500283431359E-021
514.5	3.9990834261429605E-021
515.5	4.4222352514422361E-021
516.5	4.9652088404147475E-021
517.5	5.6670794310799476E-021
518.5	6.5757899939359786E-021
519.5	7.7395172764244963E-021
520.5	9.1770180984777986E-021
521.5	1.0807990001247444E-020
522.5	1.2351292220623213E-020
523.5	1.3314144755852661E-020
524.5	1.3274551677026324E-020
525.5	1.2280996410597308E-020
526.5	1.0801979415651031E-020
527.5	9.3059010968413726E-021
528.5	8.0349038101965889E-021
529.5	7.0472011968732933E-021
530.5	6.3176803659526674E-021
531.5	5.7996768781794605E-021
532.5	5.4497996009036650E-021
533.5	5.2346595643606826E-021
534.5	5.1310282407704989E-021
535.5	5.1243135816141737E-021
536.5	5.2070581664325979E-021
537.5	5.3779445456863989E-021
538.5	5.6414030300726944E-021
539.5	6.0078369496423835E-021
540.5	6.4945098961348125E-021
541.5	7.1272092092581712E-021
542.5	7.9428836341982735E-021
543.5	8.9935205544971064E-021
544.5	1.0351490431535478E-020
545.5	1.2116170970548448E-020
546.5	1.4420105256121581E-020
547.5	1.7428289777938207E-020
548.5	2.1312242922645410E-020
549.5	2.6156181066304128E-020
550.5	3.1728250581913909E-020
551.5	3.7122274805123449E-020
552.5	4.0648104898684113E-020
553.5	4.0708568768236060E-020
554.5	3.7264878641927650E-020
555.5	3.1877498566914421E-020
556.5	2.6257240729716749E-020
557.5	2.1342791266423871E-020
558.5	1.7384935727099901E-020
559.5	1.4305834218972675E-020
560.5	1.1934202170229419E-020
561.5	1.0103100803993701E-020
562.5	8.6774929524781925E-021
563.5	7.5554290407406653E-021
564.5	6.6619119538808973E-021
565.5	5.9421342009480485E-021
566.5	5.3559278889124444E-021
567.5	4.8736303861421548E-021
568.5	4.4731201290672726E-021
569.5	4.1377205126106349E-021
570.5	3.8547205684751777E-021
571.5	3.6143266002858875E-021
572.5	3.4089137204108513E-021
573.5	3.2324866348256365E-021
574.5	3.0802873371106313E-021
575.5	2.9485067917949920E-021
576.5	2.8340709054240791E-021
577.5	2.7344800803696560E-021
578.5	2.6476877949359578E-021
579.5	2.5720078827287422E-021
580.5	2.5060431164418960E-021
581.5	2.4486297515286323E-021
582.5	2.3987941316981760E-021
583.5	2.3557184878609314E-021
584.5	2.3187138017011139E-021
585.5	2.2871981409104022E-021
586.5	2.2606792647132435E-021
587.5	2.2387405868814612E-021
588.5	2.2210297978058169E-021
589.5	2.2072496076987261E-021
590.5	2.1971501941037252E-021
591.5	2.1905230289467916E-021
592.5	2.1871958308702190E-021
593.5	2.1870284429932016E-021
594.5	2.1899094785455416E-021
595.5	2.1957536099794164E-021
596.5	2.2044994033838859E-021
597.5	2.2161076209630440E-021
598.5	2.2305599312469575E-021
599.5	2.2478579805447673E-021
600.5	2.2680227906654877E-021
601.5	2.2910944577077250E-021
602.5	2.3171321352221240E-021
603.5	2.3462142926618888E-021
604.5	2.3784392470802560E-021
605.5	2.4139259727922355E-021
606.5	2.4528152004512355E-021
607.5	2.4952708239503087E-021
608.5	2.5414816409983531E-021
609.5	2.5916634614169522E-021
610.5	2.6460616264591909E-021
611.5	2.7049539931209154E-021
612.5	2.7686544499181697E-021
613.5	2.8375170454524706E-021
614.5	2.9119408289086831E-021
615.5	2.9923755232165160E-021
616.5	3.0793281779501108E-021
617.5	3.1733709814064846E-021
618.5	3.2751504513138925E-021
619.5	3.3853982733676499E-021
620.5	3.5049441189893572E-021
621.5	3.6347308519025286E-021
622.5	3.7758326319749901E-021
623.5	3.9294765504592231E-021
624.5	4.0970685914674381E-021
625.5	4.2802249212326991E-021
626.5	4.4808097742403449E-021
627.5	4.7009815537714032E-021
628.5	4.9432492212737148E-021
629.5	5.2105416521372665E-021
630.5	5.5062934374611625E-021
631.5	5.8345516857934336E-021
632.5	6.2001098292974219E-021
633.5	6.6086764127875986E-021
634.5	7.0670895529655717E-021
635.5	7.5835915045681781E-021
636.5	8.1681830054637523E-021
637.5	8.8330844484611444E-021
638.5	9.5933414123037230E-021
639.5	1.0467627120321948E-020
640.5	1.1479316139475265E-020
641.5	1.2657935314252151E-020
642.5	1.4041144362624393E-020
643.5	1.5677466819779732E-020
644.5	1.7630092162750223E-020
645.5	1.9982215275812464E-020
646.5	2.2844584377878059E-020
647.5	2.6366198896321358E-020
648.5	3.0749398189400377E-020
649.5	3.6270731035635360E-020
650.5	4.3308384686721535E-020
651.5	5.2373766222047575E-020
652.5	6.4134120633506157E-020
653.5	7.9382787148941941E-020
654.5	9.8840883633616999E-020
655.5	1.2254586382159555E-019
656.5	1.4854244440785102E-019
657.5	1.7131069584635634E-019
658.5	1.8252158649341439E-019
659.5	1.7675456588899701E-019
660.5	1.5691149580944762E-019
661.5	1.3118456084058871E-019
662.5	1.0634903683368420E-019
663.5	8.5413764536505553E-020
664.5	6.8825279363783314E-020
665.5	5.5992953537836135E-020
666.5	4.6111548098657752E-020
667.5	3.8463404027381785E-020
668.5	3.2486268850311414E-020
669.5	2.7760908635138909E-020
670.5	2.3980141247056972E-020
671.5	2.0919450287608620E-020
672.5	1.8413931976457812E-020
673.5	1.6341422872445696E-020
674.5	1.4610485052263994E-020
675.5	1.3151924392427747E-020
676.5	1.1912799214073150E-020
677.5	1.0852164628924668E-020
678.5	9.9380251432747339E-021
679.5	9.1451318419013699E-021
680.5	8.4533741137724687E-021
681.5	7.8465935210084499E-021
682.5	7.3117002242499056E-021
683.5	6.8380083609323130E-021
684.5	6.4167314155223632E-021
685.5	6.0405956161540952E-021
686.5	5.7035412092047933E-021
687.5	5.4004897517338460E-021
688.5	5.1271614272552480E-021
689.5	4.8799305786119424E-021
690.5	4.6557106689610376E-021
691.5	4.4518620743998834E-021
692.5	4.2661177184658524E-021
693.5	4.0965227458000125E-021
694.5	3.9413853162300634E-021
695.5	3.7992362638301326E-021
696.5	3.6687958669285549E-021
697.5	3.5489463568018688E-021
698.5	3.4387090855142181E-021
699.5	3.3372254993741715E-021
700.5	3.2437412402175904E-021
701.5	3.1575928343671048E-021
702.5	3.0781965377697508E-021
703.5	3.0050389923377439E-021
704.5	2.9376694181405927E-021
705.5	2.8756931228517105E-021
706.5	2.8187661569015774E-021
707.5	2.7665909826714892E-021
708.5	2.7189130608847032E-021
709.5	2.6755182889488325E-021
710.5	2.6362312560710706E-021
711.5	2.6009143101976024E-021
712.5	2.5694674640468825E-021
713.5	2.5418292038398536E-021
714.5	2.5179783074148031E-021
715.5	2.4979368316795492E-021
716.5	2.4817744974179481E-021
717.5	2.4696147887123433E-021
718.5	2.4616432036486297E-021
719.5	2.4581182553597060E-021
720.5	2.4593860463662141E-021
721.5	2.4658995516393159E-021
722.5	2.4782441866733971E-021
723.5	2.4971718652174860E-021
724.5	2.5236466553597392E-021
725.5	2.5589064543787721E-021
726.5	2.6045470194772096E-021
727.5	2.6626375056380919E-021
728.5	2.7358807974026850E-021
729.5	2.8278379634265532E-021
730.5	2.9432448289702076E-021
731.5	3.0884605555665187E-021
732.5	3.2721027914621040E-021
733.5	3.5059369524498440E-021
734.5	3.8060813992762914E-021
735.5	4.1945119881554947E-021
736.5	4.7005460099218523E-021
737.5	5.3610610970023943E-021
738.5	6.2157836345376128E-021
739.5	7.2888394280393818E-021
740.5	8.5415927363126777E-021
741.5	9.7928209657486347E-021
742.5	1.0676502641199844E-020
743.5	1.0805781433514611E-020
744.5	1.0112745197637144E-020
745.5	8.9201866000870543E-021
746.5	7.6311625356992661E-021
747.5	6.4851697828996193E-021
748.5	5.5553844244283680E-021
749.5	4.8301720228624806E-021
750.5	4.2716000331934578E-021
751.5	3.8409738993732325E-021
752.5	3.5065128169977788E-021
753.5	3.2440806486516089E-021
754.5	3.0358863292425478E-021
755.5	2.8689261469243479E-021
756.5	2.7336770687684933E-021
757.5	2.6231152455663693E-021
758.5	2.5320100090671369E-021
759.5	2.4564241506220776E-021
760.5	2.3933613210269027E-021
761.5	2.3405163591105723E-021
762.5	2.2960972509636918E-021
763.5	2.2586970356282244E-021
764.5	2.2272007419561305E-021
765.5	2.2007170923156232E-021
766.5	2.1785278761142188E-021
767.5	2.1600500512087416E-021
768.5	2.1448071030423598E-021
769.5	2.1324072027439136E-021
770.5	2.1225264058206176E-021
771.5	2.1148956222349190E-021
772.5	2.1092904333280300E-021
773.5	2.1055230761052990E-021
774.5	2.1034360911875965E-021
775.5	2.1028972579479167E-021
776.5	2.1037955332081247E-021
777.5	2.1060377782147122E-021
778.5	2.1095461093232514E-021
779.5	2.1142557457447709E-021
780.5	2.1201132562846206E-021
781.5	2.1270751286996081E-021
782.5	2.1351066018900158E-021
783.5	2.1441807139226785E-021
784.5	2.1542775287966651E-021
785.5	2.1653835126137579E-021
786.5	2.1774910359215999E-021
787.5	2.1905979838476501E-021
788.5	2.2047074595308919E-021
789.5	2.2198275695092599E-021
790.5	2.2359712823055037E-021
791.5	2.2531563536058916E-021
792.5	2.2714053132488433E-021
793.5	2.2907455108174095E-021
794.5	2.3112092180274914E-021
795.5	2.3328337873785134E-021
796.5	2.3556618677322009E-021
797.5	2.3797416786501216E-021
798.5	2.4051273464898856E-021
799.5	2.4318793064704790E-021
800.5	2.4600647762059109E-021
801.5	2.4897583076122337E-021
802.5	2.5210424256583494E-021
803.5	2.5540083642034656E-021
804.5	2.5887569111987565E-021
805.5	2.6253993778924389E-021
806.5	2.6640587094436956E-021
807.5	2.7048707576153770E-021
808.5	2.7479857400927881E-021
809.5	2.7935699156070330E-021
810.5	2.8418075096010412E-021
811.5	2.8929029318819196E-021
812.5	2.9470833358272292E-021
813.5	3.0046015785979481E-021
814.5	3.0657396538910695E-021
815.5	3.1308126835910809E-021
816.5	3.2001735729563757E-021
817.5	3.2742184566076521E-021
818.5	3.3533930907371060E-021
819.5	3.4382003821427685E-021
820.5	3.5292092888850822E-021
821.5	3.6270653831516051E-021
822.5	3.7325034377156838E-021
823.5	3.8463624877201988E-021
824.5	3.9696039354640201E-021
825.5	4.1033334155596125E-021
826.5	4.2488273322883242E-021
827.5	4.4075652352314097E-021
828.5	4.5812695339332857E-021
829.5	4.7719544960035589E-021
830.5	4.9819870654837557E-021
831.5	5.2141628354216214E-021
832.5	5.4718015896497554E-021
833.5	5.7588683069556046E-021
834.5	6.0801275592251120E-021
835.5	6.4413420706051420E-021
836.5	6.8495301841020096E-021
837.5	7.3133026170739796E-021
838.5	7.8433069379683776E-021
839.5	8.4528197984970544E-021
840.5	9.1585438076755129E-021
841.5	9.9816905769380765E-021
842.5	1.0949467661057072E-020
843.5	1.2097140312607154E-020
844.5	1.3470916639834005E-020
845.5	1.5132015988922650E-020
846.5	1.7162432456757375E-020
847.5	1.9673091260392326E-020
848.5	2.2815254052829795E-020
849.5	2.6795929516949331E-020
850.5	3.1896968742837141E-020
851.5	3.8493437040691123E-020
852.5	4.7054515157158269E-020
853.5	5.8078158821445114E-020
854.5	7.1843893463326664E-020
855.5	8.7793292348947065E-020
856.5	1.0351409033578205E-019
857.5	1.1429520342460091E-019
858.5	1.1538093634319246E-019
859.5	1.0622987291998269E-019
860.5	9.1088198481982591E-020
861.5	7.4963559988276299E-020
862.5	6.0732653645144421E-020
863.5	4.9228722418746363E-020
864.5	4.0271636778251419E-020
865.5	3.3377894585288803E-020
866.5	2.8064149081116616E-020
867.5	2.3936074878141196E-020
868.5	2.0694997064232554E-020
869.5	1.8120977478008357E-020
870.5	1.6053295242602345E-020
871.5	1.4374230274516725E-020
872.5	1.2996926803941291E-020
873.5	1.1856676084668126E-020
874.5	1.0904748915280781E-020
875.5	1.0104043673810003E-020
876.5	9.4260037673435158E-021
877.5	8.8484184523081685E-021
878.5	8.3538397535850925E-021
879.5	7.9284316663737993E-021
880.5	7.5611251208077399E-021
881.5	7.2429911990892151E-021
882.5	6.9667716409643933E-021
883.5	6.7265238076106204E-021
884.5	6.5173497407630726E-021
885.5	6.3351875911112606E-021
886.5	6.1766497251495050E-021
887.5	6.0388960742114912E-021
888.5	5.9195343157196584E-021
889.5	5.8165406485752333E-021
890.5	5.7281964970167256E-021
891.5	5.6530376253998555E-021
892.5	5.5898129916358473E-021
893.5	5.5374512943363539E-021
894.5	5.4950336378578281E-021
895.5	5.4617710929071398E-021
896.5	5.4369861985949463E-021
897.5	5.4200976567688302E-021
898.5	5.4106076270986440E-021
899.5	5.4080911534255223E-021
900.5	5.4121873469587309E-021
901.5	5.4225920264267903E-021
902.5	5.4390515740597760E-021
903.5	5.4613578129114573E-021
904.5	5.4893437482599747E-021
905.5	5.5228800457420398E-021
906.5	5.5618721430794107E-021
907.5	5.6062579119854861E-021
908.5	5.6560058030560139E-021
909.5	5.7111134199050964E-021
910.5	5.7716064801012038E-021
911.5	5.8375381300625591E-021
912.5	5.9089885893697582E-021
913.5	5.9860651072594438E-021
914.5	6.0689022206367406E-021
915.5	6.1576623090083091E-021
916.5	6.2525364474864163E-021
917.5	6.3537455646232009E-021
918.5	6.4615419174679496E-021
919.5	6.5762109020599379E-021
920.5	6.6980732237389568E-021
921.5	6.8274874583482834E-021
922.5	6.9648530428100744E-021
923.5	7.1106137418842148E-021
924.5	7.2652616474243975E-021
925.5	7.4293417774082555E-021
926.5	7.6034573547851583E-021
927.5	7.7882758611701995E-021
928.5	7.9845359781185642E-021
929.5	8.1930555497581291E-021
930.5	8.4147407256987019E-021
931.5	8.6505964733165009E-021
932.5	8.9017386849058728E-021
933.5	9.1694081492669164E-021
934.5	9.4549867109081741E-021
935.5	9.7600160055263631E-021
936.5	1.0086219240752732E-020
937.5	1.0435526590121712E-020
938.5	1.0810104890689012E-020
939.5	1.1212392486980950E-020
940.5	1.1645140254129671E-020
941.5	1.2111460071745795E-020
942.5	1.2614882321200097E-020
943.5	1.3159424360854056E-020
944.5	1.3749672420700474E-020
945.5	1.4390879982289111E-020
946.5	1.5089086515296085E-020
947.5	1.5851261487585838E-020
948.5	1.6685479931376581E-020
949.5	1.7601137644260969E-020
950.5	1.8609216482526842E-020
951.5	1.9722613377408371E-020
952.5	2.0956550970099626E-020
953.5	2.2329093539653540E-020
954.5	2.3861799790140651E-020
955.5	2.5580554934265558E-020
956.5	2.7516639614548059E-020
957.5	2.9708114375225741E-020
958.5	3.2201628343198829E-020
959.5	3.5054803509352949E-020
960.5	3.8339407513786983E-020
961.5	4.2145617098492877E-020
962.5	4.6587804811950224E-020
963.5	5.1812473034112099E-020
964.5	5.8009240863871365E-020
965.5	6.5426201004246962E-020
966.5	7.4391555395361308E-020
967.5	8.5344254269398547E-020
968.5	9.8877382377407654E-020
969.5	1.1579898108063728E-019
970.5	1.3721477318209969E-019
971.5	1.6463240533438057E-019
972.5	2.0006743017275545E-019
973.5	2.4607141260616141E-019
974.5	3.0544395379580426E-019
975.5	3.8004616322941662E-019
976.5	4.6768539905350678E-019
977.5	5.5662442218183731E-019
978.5	6.2204183684845997E-019
979.5	6.3610090608356212E-019
980.5	5.9171839103166897E-019
981.5	5.1002247067455814E-019
982.5	4.1967736878911729E-019
983.5	3.3851975020547723E-019
984.5	2.7237533272443008E-019
985.5	2.2070492834990737E-019
986.5	1.8090519336384022E-019
987.5	1.5023974865009851E-019
988.5	1.2643952804345481E-019
989.5	1.0777503885483464E-019
990.5	9.2970016718913181E-020
991.5	8.1091722934904918E-020
992.5	7.1457626277797400E-020
993.5	6.3564944458800125E-020
994.5	5.7039862175975259E-020
995.5	5.1601569493073980E-020
996.5	4.7036896630263182E-020
997.5	4.3182370137624855E-020
998.5	3.9911436246638185E-020
999.5	3.7125288523000152E-020
1000.5	3.4746225234131335E-020
1001.5	3.2712797946857547E-020
1002.5	3.0976242094253177E-020
1003.5	2.9497836553330185E-020
1004.5	2.8246946453214666E-020
1005.5	2.7199577692539697E-020
1006.5	2.6337323920207739E-020
1007.5	2.5646624433422067E-020
1008.5	2.5118279678366205E-020
1009.5	2.4747193457120724E-020
1010.5	2.4532330349897556E-020
1011.5	2.4476895650065450E-020
1012.5	2.4588765651984782E-020
1013.5	2.4881221152639442E-020
1014.5	2.5374070037020884E-020
1015.5	2.6095290642103758E-020
1016.5	2.7083393016378117E-020
1017.5	2.8390789526454013E-020
1018.5	3.0088601230040127E-020
1019.5	3.2273513202618053E-020
1020.5	3.5077529091125146E-020
1021.5	3.8681709264807057E-020
1022.5	4.3334987097714018E-020
1023.5	4.9378231379428414E-020
1024.5	5.7269797711277216E-020
1025.5	6.7596428887571139E-020
1026.5	8.1019914224627259E-020
1027.5	9.8034875872378266E-020
1028.5	1.1830413190571996E-019
1029.5	1.3941297888247287E-019
1030.5	1.5584715133731947E-019
1031.5	1.6083042360512295E-019
1032.5	1.5181634570638395E-019
1033.5	1.3314266551605744E-019
1034.5	1.1168033737006152E-019
1035.5	9.2048447001514127E-020
1036.5	7.5911142535590063E-020
1037.5	6.3260290551362005E-020
1038.5	5.3507093985959001E-020
1039.5	4.5996595294701411E-020
1040.5	4.0176075252049780E-020
1041.5	3.5621330234323074E-020
1042.5	3.2018485202996212E-020
1043.5	2.9137976915668174E-020
1044.5	2.6811845043588148E-020
1045.5	2.4916422717272590E-020
1046.5	2.3359812526538029E-020
1047.5	2.2073004704541454E-020
1048.5	2.1003610363427864E-020
1049.5	2.0111428784390651E-020
1050.5	1.9365291536474748E-020
1051.5	1.8740796234967100E-020
1052.5	1.8218663432364819E-020
1053.5	1.7783533333988060E-020
1054.5	1.7423075745149622E-020
1055.5	1.7127325236735110E-020
1056.5	1.6888179837531860E-020
1057.5	1.6699019624825243E-020
1058.5	1.6554414073753153E-020
1059.5	1.6449895733583158E-020
1060.5	1.6381783924264702E-020
1061.5	1.6347046494285456E-020
1062.5	1.6343190794877415E-020
1063.5	1.6368177276097573E-020
1064.5	1.6420350751146259E-020
1065.5	1.6498385582102609E-020
1066.5	1.6601241935556699E-020
1067.5	1.6728130926585789E-020
1068.5	1.6878486975312234E-020
1069.5	1.7051946085655336E-020
1070.5	1.7248329052442180E-020
1071.5	1.7467628833786526E-020
1072.5	1.7710001507504905E-020
1073.5	1.7975760375897626E-020
1074.5	1.8265372901951878E-020
1075.5	1.8579460259168507E-020
1076.5	1.8918799362424444E-020
1077.5	1.9284327323089235E-020
1078.5	1.9677148341775205E-020
1079.5	2.0098543119879128E-020
1080.5	2.0549980939457943E-020
1081.5	2.1033134632878555E-020
1082.5	2.1549898742093829E-020
1083.5	2.2102411255600330E-020
1084.5	2.2693079412871904E-020
1085.5	2.3324610185774346E-020
1086.5	2.4000046189551657E-020
1087.5	2.4722807949146551E-020
1088.5	2.5496743658340952E-020
1089.5	2.6326187830279639E-020
1090.5	2.7216030562286141E-020
1091.5	2.8171799543566486E-020
1092.5	2.9199757445065125E-020
1093.5	3.0307017977533653E-020
1094.5	3.1501684728100440E-020
1095.5	3.2793017942440419E-020
1096.5	3.4191635783178920E-020
1097.5	3.5709758365784106E-020
1098.5	3.7361505187747185E-020
1099.5	3.9163259613251104E-020
1100.5	4.1134118113869928E-020
1101.5	4.3296447358848757E-020
1102.5	4.5676579506144301E-020
1103.5	4.8305685890461021E-020
1104.5	5.1220882770043401E-020
1105.5	5.4466641368802682E-020
1106.5	5.8096600298033681E-020
1107.5	6.2175914732084433E-020
1108.5	6.6784328123471303E-020
1109.5	7.2020225727244360E-020
1110.5	7.8006035145182040E-020
1111.5	8.4895493043547814E-020
1112.5	9.2883522372584680E-020
1113.5	1.0221979519183773E-019
1114.5	1.1322754221443128E-019
1115.5	1.2632987928523836E-019
1116.5	1.4208693450026808E-019
1117.5	1.6124843917396075E-019
1118.5	1.8482811179114676E-019
1119.5	2.1420751656592022E-019
1120.5	2.5127589794445695E-019
1121.5	2.9860191403863261E-019
1122.5	3.5959389795735000E-019
1123.5	4.3848786477200782E-019
1124.5	5.3970089394505957E-019
1125.5	6.6547069604302137E-019
1126.5	8.1007079092638712E-019
1127.5	9.5067480819372440E-019
1128.5	1.0443414148054024E-018
1129.5	1.0500069067255877E-018
1130.5	9.6603216168181910E-019
1131.5	8.3196685483254907E-019
1132.5	6.9171679136741824E-019
1133.5	5.6958921399749568E-019
1134.5	4.7221302520311252E-019
1135.5	3.9772122786717927E-019
1136.5	3.4181578191996996E-019
1137.5	3.0030331946548764E-019
1138.5	2.6981702977765773E-019
1139.5	2.4785573204690118E-019
1140.5	2.3263322693962317E-019
1141.5	2.2291195369180369E-019
1142.5	2.1786948372977611E-019
1143.5	2.1700411968162047E-019
1144.5	2.2007451884010261E-019
1145.5	2.2706723618418134E-019
1146.5	2.3818808268759085E-019
1147.5	2.5387592484845315E-019
1148.5	2.7484049611970668E-019
1149.5	3.0212902462933448E-019
1150.5	3.3723018238132634E-019
1151.5	3.8222789854121274E-019
1152.5	4.4002060826192958E-019
1153.5	5.1461845223359990E-019
1154.5	6.1150610907242558E-019
1155.5	7.3796838442172996E-019
1156.5	9.0300796513979255E-019
1157.5	1.1158054926963724E-018
1158.5	1.3803180557683593E-018
1159.5	1.6823898490016738E-018
1160.5	1.9703345749414493E-018
1161.5	2.1511634033669734E-018
1162.5	2.1417164805298289E-018
1163.5	1.9463250558942864E-018
1164.5	1.6522081739115349E-018
1165.5	1.3499484475092549E-018
1166.5	1.0874845712215405E-018
1167.5	8.7674482804800173E-019
1168.5	7.1294671593843651E-019
1169.5	5.8675981821615132E-019
1170.5	4.8925520257037590E-019
1171.5	4.1325565508511112E-019
1172.5	3.5335583147966981E-019
1173.5	3.0558260202007969E-019
1174.5	2.6703247171824582E-019
1175.5	2.3557668795504707E-019
1176.5	2.0964232970637635E-019
1177.5	1.8805556861591701E-019
1178.5	1.6993087472226533E-019
1179.5	1.5459281519184602E-019
1180.5	1.4152061421294775E-019
1181.5	1.3030855252470951E-019
1182.5	1.2063742197523443E-019
1183.5	1.1225374523217062E-019
1184.5	1.0495449511179708E-019
1185.5	9.8575745119982175E-020
1186.5	9.2984157357802416E-020
1187.5	8.8070538384392150E-020
1188.5	8.3744916907198222E-020
1189.5	7.9932752048312779E-020
1190.5	7.6571989297679604E-020
1191.5	7.3610757761758687E-020
1192.5	7.1005556810606658E-020
1193.5	6.8719819398230705E-020
1194.5	6.6722767741567345E-020
1195.5	6.4988497831795359E-020
1196.5	6.3495244596917939E-020
1197.5	6.2224790962183506E-020
1198.5	6.1161992642362755E-020
1199.5	6.0294397014915981E-020
1200.5	5.9611939417871989E-020
1201.5	5.9106704091993273E-020
1202.5	5.8772740038356878E-020
1203.5	5.8605924509543987E-020
1204.5	5.8603868861905561E-020
1205.5	5.8765863197490972E-020
1206.5	5.9092857721527195E-020
1207.5	5.9587480122850775E-020
1208.5	6.0254089629436161E-020
1209.5	6.1098869775460797E-020
1210.5	6.2129963419923564E-020
1211.5	6.3357655269283084E-020
1212.5	6.4794609184905904E-020
1213.5	6.6456170034203718E-020
1214.5	6.8360742945495493E-020
1215.5	7.0530266780677506E-020
1216.5	7.2990803757052661E-020
1217.5	7.5773273855033487E-020
1218.5	7.8914371530423322E-020
1219.5	8.2457714132169032E-020
1220.5	8.6455287472381050E-020
1221.5	9.0969275863817674E-020
1222.5	9.6074394016826673E-020
1223.5	1.0186087993435916E-019
1224.5	1.0843836642372623E-019
1225.5	1.1594093152225739E-019
1226.5	1.2453374609156207E-019
1227.5	1.3442190660623731E-019
1228.5	1.4586228748728499E-019
1229.5	1.5917960716361517E-019
1230.5	1.7478843008144587E-019
1231.5	1.9322360220187663E-019
1232.5	2.1518274862379456E-019
1233.5	2.4158608005177082E-019
1234.5	2.7366096380278491E-019
1235.5	3.1306140571061348E-019
1236.5	3.6203485692996543E-019
1237.5	4.2364721115168239E-019
1238.5	5.0206093956520194E-019
1239.5	6.0280121481293207E-019
1240.5	7.3276399109636281E-019
1241.5	8.9925204821372795E-019
1242.5	1.1063546262395535E-018
1243.5	1.3459309078757683E-018
1244.5	1.5830046257166120E-018
1245.5	1.7499079700095100E-018
1246.5	1.7796960112956618E-018
1247.5	1.6671200677739279E-018
1248.5	1.4751120911567784E-018
1249.5	1.2765673744343946E-018
1250.5	1.1139807891406881E-018
1251.5	1.0015405544578929E-018
1252.5	9.4016848602103962E-019
1253.5	9.2782052908448863E-019
1254.5	9.6381536029956782E-019
1255.5	1.0493662051874671E-018
1256.5	1.1847665457653828E-018
1257.5	1.3615385873187323E-018
1258.5	1.5487412544554007E-018
1259.5	1.6840746788367606E-018
1260.5	1.6982671379698007E-018
1261.5	1.5730212910855533E-018
1262.5	1.3592183196092798E-018
1263.5	1.1263744382710797E-018
1264.5	9.1769272981881645E-019
1265.5	7.4711026370460881E-019
1266.5	6.1306796947430202E-019
1267.5	5.0900814553313698E-019
1268.5	4.2808498714348693E-019
1269.5	3.6462437391500571E-019
1270.5	3.1429436077170700E-019
1271.5	2.7388927741382347E-019
1272.5	2.4105779211299197E-019
1273.5	2.1407185575461118E-019
1274.5	1.9165216204938253E-019
1275.5	1.7284219219042815E-019
1276.5	1.5691885759575557E-019
1277.5	1.4332932781323604E-019
1278.5	1.3164621544150285E-019
1279.5	1.2153555619239434E-019
1280.5	1.1273372333346392E-019
1281.5	1.0503061738488976E-019
1282.5	9.8257299131907662E-020
1283.5	9.2276798001256792E-020
1284.5	8.6977211949759200E-020
1285.5	8.2266477535219201E-020
1286.5	7.8068369390101100E-020
1287.5	7.4319413460513179E-020
1288.5	7.0966485860367368E-020
1289.5	6.7964930907706101E-020
1290.5	6.5277075849747154E-020
1291.5	6.2871051355221192E-020
1292.5	6.0719849746600591E-020
1293.5	5.8800569697656122E-020
1294.5	5.7093808492595839E-020
1295.5	5.5583172162489363E-020
1296.5	5.4254880751460540E-020
1297.5	5.3097451238179792E-020
1298.5	5.2101444692880268E-020
1299.5	5.1259267410489725E-020
1300.5	5.0565018265335149E-020
1301.5	5.0014376561162976E-020
1302.5	4.9604526338950467E-020
1303.5	4.9334114562359363E-020
1304.5	4.9203241915860409E-020
1305.5	4.9213486201349512E-020
1306.5	4.9367959578427194E-020
1307.5	4.9671402235463041E-020
1308.5	5.0130316584368007E-020
1309.5	5.0753147837036418E-020
1310.5	5.1550518963740925E-020
1311.5	5.2535530705190888E-020
1312.5	5.3724140711221296E-020
1313.5	5.5135640280881644E-020
1314.5	5.6793252951722079E-020
1315.5	5.8724886844129172E-020
1316.5	6.0964082929416319E-020
1317.5	6.3551215276107436E-020
1318.5	6.6535018290757266E-020
1319.5	6.9974542100678208E-020
1320.5	7.3941673566212634E-020
1321.5	7.8524411412072457E-020
1322.5	8.3831156201603710E-020
1323.5	8.9996379107240694E-020
1324.5	9.7188182234572028E-020
1325.5	1.0561847946500141E-019
1326.5	1.1555684301283258E-019
1327.5	1.2734952542566324E-019
1328.5	1.4144584935269676E-019
1329.5	1.5843515357993253E-019
1330.5	1.7909890843752706E-019
1331.5	2.0448455526509926E-019
1332.5	2.3600997714569594E-019
1333.5	2.7560944509173318E-019
1334.5	3.2593033206664138E-019
1335.5	3.9057532026213543E-019
1336.5	4.7433039919378180E-019
1337.5	5.8315586801424242E-019
1338.5	7.2329743121537285E-019
1339.5	8.9801020747228766E-019
1340.5	1.0994802543538872E-018
1341.5	1.2959297592193978E-018
1342.5	1.4269654123170352E-018
1343.5	1.4339395953445487E-018
1344.5	1.3132541268815386E-018
1345.5	1.1201738922813964E-018
1346.5	9.1706606491227080E-019
1347.5	7.3879316987533872E-019
1348.5	5.9499260076927241E-019
1349.5	4.8306817465940461E-019
1350.5	3.9686976978779501E-019
1351.5	3.3034302397467500E-019
1352.5	2.7857423126030009E-019
1353.5	2.3784924749162327E-019
1354.5	2.0543514759949023E-019
1355.5	1.7933520371549256E-019
1356.5	1.5808683174605402E-019
1357.5	1.4061080626848682E-019
1358.5	1.2610308389411671E-019
1359.5	1.1395830269389036E-019
1360.5	1.0371580828591225E-019
1361.5	9.5021425799554574E-020
1362.5	8.7600191646971470E-020
1363.5	8.1236733963656212E-020
1364.5	7.5761025483658093E-020
1365.5	7.1037942890357225E-020
1366.5	6.6959550483084084E-020
1367.5	6.3439355639694076E-020
1368.5	6.0408009303430052E-020
1369.5	5.7810080645856549E-020
1370.5	5.5601644033751867E-020
1371.5	5.3748493833065899E-020
1372.5	5.2224858848702114E-020
1373.5	5.1012530542680915E-020
1374.5	5.0100352774645820E-020
1375.5	4.9484049629408228E-020
1376.5	4.9166395292251054E-020
1377.5	4.9157759167405407E-020
1378.5	4.9477094183917632E-020
1379.5	5.0153481162759796E-020
1380.5	5.1228403621185289E-020
1381.5	5.2759014527889166E-020
1382.5	5.4822782143351093E-020
1383.5	5.7524083686742780E-020
1384.5	6.1003574399035541E-020
1385.5	6.5451512993782112E-020
1386.5	7.1126657438866865E-020
1387.5	7.8382720033181509E-020
1388.5	8.7704165864652786E-020
1389.5	9.9750722587393085E-020
1390.5	1.1540071838747127E-019
1391.5	1.3575534053410586E-019
1392.5	1.6199292858816318E-019
1393.5	1.9480912506829833E-019
1394.5	2.3300276041725953E-019
1395.5	2.7113025503595586E-019
1396.5	2.9840419169820263E-019
1397.5	3.0377004573040923E-019
1398.5	2.8580778113464749E-019
1399.5	2.5433703960971120E-019
1400.5	2.2118014984998803E-019
1401.5	1.9332306912014036E-019
1402.5	1.7304006442796269E-019
1403.5	1.6030687937101211E-019
1404.5	1.5450623287749237E-019
1405.5	1.5519749903848814E-019
1406.5	1.6239528577064551E-019
1407.5	1.7665907432557780E-019
1408.5	1.9909199574267179E-019
1409.5	2.3117134784744653E-019
1410.5	2.7409987122170506E-019
1411.5	3.2704864622464482E-019
1412.5	3.8376777094078726E-019
1413.5	4.2943238480665158E-019
1414.5	4.4477857814397197E-019
1415.5	4.2103096236517834E-019
1416.5	3.6889571355585615E-019
1417.5	3.0761497330600584E-019
1418.5	2.5084393978718488E-019
1419.5	2.0380036069462073E-019
1420.5	1.6669754411111553E-019
1421.5	1.3793521290054415E-019
1422.5	1.1565618904462408E-019
1423.5	9.8272693537536957E-020
1424.5	8.4559266079249553E-020
1425.5	7.3606584619090403E-020
1426.5	6.4748458102468264E-020
1427.5	5.7496854996012652E-020
1428.5	5.1492022159395737E-020
1429.5	4.6466278469123715E-020
1430.5	4.2218298910130339E-020
1431.5	3.8594956673332753E-020
1432.5	3.5478474335841413E-020
1433.5	3.2777273609852869E-020
1434.5	3.0419402699041060E-020
1435.5	2.8347769126996187E-020
1436.5	2.6516646817506990E-020
1437.5	2.4889090558772730E-020
1438.5	2.3435002809273172E-020
1439.5	2.2129674092934872E-020
1440.5	2.0952670574730118E-020
1441.5	1.9886978588355734E-020
1442.5	1.8918341105857243E-020
1443.5	1.8034738872275208E-020
1444.5	1.7225981510975653E-020
1445.5	1.6483382913900735E-020
1446.5	1.5799501738081224E-020
1447.5	1.5167932570803365E-020
1448.5	1.4583136809242096E-020
1449.5	1.4040304880607867E-020
1450.5	1.3535243355082905E-020
1451.5	1.3064281952667753E-020
1452.5	1.2624196542732770E-020
1453.5	1.2212145072475060E-020
1454.5	1.1825614003595150E-020
1455.5	1.1462373333570080E-020
1456.5	1.1120438664437335E-020
1457.5	1.0798039084363150E-020
1458.5	1.0493589865117038E-020
1459.5	1.0205669166690545E-020
1460.5	9.9329980898548771E-021
1461.5	9.6744235369474530E-021
1462.5	9.4289034371127145E-021
1463.5	9.1954939695982590E-021
1464.5	8.9733384813914427E-021
1465.5	8.7616578464804901E-021
1466.5	8.5597420556869543E-021
1467.5	8.3669428601870981E-021
1468.5	8.1826673199726165E-021
1469.5	8.0063721317486090E-021
1470.5	7.8375586300451638E-021
1471.5	7.6757683713609715E-021
1472.5	7.5205792245506520E-021
1473.5	7.3716019018849348E-021
1474.5	7.2284768746372542E-021
1475.5	7.0908716249917850E-021
1476.5	6.9584781927793900E-021
1477.5	6.8310109812357157E-021
1478.5	6.7082047908089226E-021
1479.5	6.5898130541626067E-021
1480.5	6.4756062490370050E-021
1481.5	6.3653704686436797E-021
1482.5	6.2589061318543605E-021
1483.5	6.1560268176689521E-021
1484.5	6.0565582103659044E-021
1485.5	5.9603371433957421E-021
1486.5	5.8672107315141577E-021
1487.5	5.7770355818969041E-021
1488.5	5.6896770760621530E-021
1489.5	5.6050087153699736E-021
1490.5	5.5229115236926018E-021
1491.5	5.4432735015699148E-021
1492.5	5.3659891267960407E-021
1493.5	5.2909588969372424E-021
1494.5	5.2180889097686099E-021
1495.5	5.1472904780462557E-021
1496.5	5.0784797754103732E-021
1497.5	5.0115775105490223E-021
1498.5	4.9465086270485726E-021
1499.5	4.8832020266191258E-021
1500.5	4.8215903136160890E-021
1501.5	4.7616095589861302E-021
1502.5	4.7031990819499716E-021
1503.5	4.6463012478987545E-021
1504.5	4.5908612811273299E-021
1505.5	4.5368270911587898E-021
1506.5	4.4841491115319161E-021
1507.5	4.4327801500282053E-021
1508.5	4.3826752494094346E-021
1509.5	4.3337915578213903E-021
1510.5	4.2860882080955332E-021
1511.5	4.2395262052488998E-021
1512.5	4.1940683215443745E-021
1513.5	4.1496789985291696E-021
1514.5	4.1063242555197861E-021
1515.5	4.0639716040471824E-021
1516.5	4.0225899678172218E-021
1517.5	3.9821496077787352E-021
1518.5	3.9426220519254738E-021
1519.5	3.9039800294889991E-021
1520.5	3.8661974092075049E-021
1521.5	3.8292491413810402E-021
1522.5	3.7931112034467050E-021
1523.5	3.7577605488286049E-021
1524.5	3.7231750588365172E-021
1525.5	3.6893334974048305E-021
1526.5	3.6562154684794511E-021
1527.5	3.6238013758749587E-021
1528.5	3.5920723854378499E-021
1529.5	3.5610103893639311E-021
1530.5	3.5305979725293347E-021
1531.5	3.5008183807048828E-021
1532.5	3.4716554905331169E-021
1533.5	3.4430937811560477E-021
1534.5	3.4151183073896923E-021
1535.5	3.3877146743489009E-021
1536.5	3.3608690134327964E-021
1537.5	3.3345679595874015E-021
1538.5	3.3087986297678525E-021
1539.5	3.2835486025279592E-021
1540.5	3.2588058986697568E-021
1541.5	3.2345589628903346E-021
1542.5	3.2107966463673963E-021
1543.5	3.1875081902289296E-021
1544.5	3.1646832098559852E-021
1545.5	3.1423116799709275E-021
1546.5	3.1203839204665958E-021
1547.5	3.0988905829347426E-021
1548.5	3.0778226378547592E-021
1549.5	3.0571713624061948E-021
1550.5	3.0369283288709047E-021
1551.5	3.0170853935927800E-021
1552.5	2.9976346864650432E-021
1553.5	2.9785686009169305E-021
1554.5	2.9598797843733481E-021
1555.5	2.9415611291626652E-021
1556.5	2.9236057638493507E-021
1557.5	2.9060070449695456E-021
1558.5	2.8887585491490029E-021
1559.5	2.8718540655840063E-021
1560.5	2.8552875888670882E-021
1561.5	2.8390533121403932E-021
1562.5	2.8231456205605421E-021
1563.5	2.8075590850598285E-021
1564.5	2.7922884563894108E-021
1565.5	2.7773286594310125E-021
1566.5	2.7626747877644295E-021
1567.5	2.7483220984788297E-021
1568.5	2.7342660072165560E-021
1569.5	2.7205020834387484E-021
1570.5	2.7070260459027217E-021
1571.5	2.6938337583415937E-021
1572.5	2.6809212253371901E-021
1573.5	2.6682845883777490E-021
1574.5	2.6559201220924347E-021
1575.5	2.6438242306550863E-021
1576.5	2.6319934443500805E-021
1577.5	2.6204244162935466E-021
1578.5	2.6091139193035718E-021
1579.5	2.5980588429133772E-021
1580.5	2.5872561905217660E-021
1581.5	2.5767030766754930E-021
1582.5	2.5663967244784511E-021
1583.5	2.5563344631229084E-021
1584.5	2.5465137255382520E-021
1585.5	2.5369320461529783E-021
1586.5	2.5275870587658871E-021
1587.5	2.5184764945226826E-021
1588.5	2.5095981799943945E-021
1589.5	2.5009500353542378E-021
1590.5	2.4925300726497286E-021
1591.5	2.4843363941670612E-021
1592.5	2.4763671908849291E-021
1593.5	2.4686207410151487E-021
1594.5	2.4610954086276001E-021
1595.5	2.4537896423571632E-021
1596.5	2.4467019741904693E-021
1597.5	2.4398310183304441E-021
1598.5	2.4331754701367507E-021
1599.5	2.4267341051403637E-021
1600.5	2.4205057781306552E-021
1601.5	2.4144894223134820E-021
1602.5	2.4086840485388917E-021
1603.5	2.4030887445971678E-021
1604.5	2.3977026745820675E-021
1605.5	2.3925250783202043E-021
1606.5	2.3875552708656256E-021
1607.5	2.3827926420587574E-021
1608.5	2.3782366561489768E-021
1609.5	2.3738868514801819E-021
1610.5	2.3697428402388145E-021
1611.5	2.3658043082639097E-021
1612.5	2.3620710149188048E-021
1613.5	2.3585427930242831E-021
1614.5	2.3552195488529718E-021
1615.5	2.3521012621849447E-021
1616.5	2.3491879864245457E-021
1617.5	2.3464798487785602E-021
1618.5	2.3439770504959435E-021
1619.5	2.3416798671694037E-021
1620.5	2.3395886490992478E-021
1621.5	2.3377038217199640E-021
1622.5	2.3360258860901434E-021
1623.5	2.3345554194464027E-021
1624.5	2.3332930758220998E-021
1625.5	2.3322395867317048E-021
1626.5	2.3313957619218082E-021
1627.5	2.3307624901898414E-021
1628.5	2.3303407402716974E-021
1629.5	2.3301315617995311E-021
1630.5	2.3301360863311419E-021
1631.5	2.3303555284524578E-021
1632.5	2.3307911869547406E-021
1633.5	2.3314444460882602E-021
1634.5	2.3323167768943239E-021
1635.5	2.3334097386176419E-021
1636.5	2.3347249802011756E-021
1637.5	2.3362642418657407E-021
1638.5	2.3380293567767670E-021
1639.5	2.3400222528007935E-021
1640.5	2.3422449543544024E-021
1641.5	2.3446995843484827E-021
1642.5	2.3473883662308569E-021
1643.5	2.3503136261305041E-021
1644.5	2.3534777951067807E-021
1645.5	2.3568834115072357E-021
1646.5	2.3605331234378122E-021
1647.5	2.3644296913494566E-021
1648.5	2.3685759907453440E-021
1649.5	2.3729750150131996E-021
1650.5	2.3776298783873925E-021
1651.5	2.3825438190457816E-021
1652.5	2.3877202023465105E-021
1653.5	2.3931625242102791E-021
1654.5	2.3988744146538743E-021
1655.5	2.4048596414810666E-021
1656.5	2.4111221141373316E-021
1657.5	2.4176658877351588E-021
1658.5	2.4244951672570974E-021
1659.5	2.4316143119440855E-021
1660.5	2.4390278398769764E-021
1661.5	2.4467404327596449E-021
1662.5	2.4547569409124827E-021
1663.5	2.4630823884855713E-021
1664.5	2.4717219789013356E-021
1665.5	2.4806811005370102E-021
1666.5	2.4899653326578148E-021
1667.5	2.4995804516123268E-021
1668.5	2.5095324373021866E-021
1669.5	2.5198274799389268E-021
1670.5	2.5304719871014377E-021
1671.5	2.5414725911083277E-021
1672.5	2.5528361567202359E-021
1673.5	2.5645697891880207E-021
1674.5	2.5766808426636055E-021
1675.5	2.5891769289912792E-021
1676.5	2.6020659268982043E-021
1677.5	2.6153559916039969E-021
1678.5	2.6290555648704051E-021
1679.5	2.6431733855132879E-021
1680.5	2.6577185004004235E-021
1681.5	2.6727002759600787E-021
1682.5	2.6881284102266894E-021
1683.5	2.7040129454516314E-021
1684.5	2.7203642813086711E-021
1685.5	2.7371931887255471E-021
1686.5	2.7545108243749390E-021
1687.5	2.7723287458602116E-021
1688.5	2.7906589276334088E-021
1689.5	2.8095137776853357E-021
1690.5	2.8289061550500282E-021
1691.5	2.8488493881685537E-021
1692.5	2.8693572941599228E-021
1693.5	2.8904441990499177E-021
1694.5	2.9121249590118875E-021
1695.5	2.9344149826770562E-021
1696.5	2.9573302545755618E-021
1697.5	2.9808873597735061E-021
1698.5	3.0051035097755356E-021
1699.5	3.0299965697670629E-021
1700.5	3.0555850872752321E-021
1701.5	3.0818883223329775E-021
1702.5	3.1089262792362562E-021
1703.5	3.1367197399906717E-021
1704.5	3.1652902995503013E-021
1705.5	3.1946604029586522E-021
1706.5	3.2248533845093086E-021
1707.5	3.2558935090521303E-021
1708.5	3.2878060155797068E-021
1709.5	3.3206171632384401E-021
1710.5	3.3543542799189379E-021
1711.5	3.3890458135916631E-021
1712.5	3.4247213865658591E-021
1713.5	3.4614118528629048E-021
1714.5	3.4991493589094045E-021
1715.5	3.5379674077707273E-021
1716.5	3.5779009271623081E-021
1717.5	3.6189863414941115E-021
1718.5	3.6612616482232663E-021
1719.5	3.7047664988111005E-021
1720.5	3.7495422846039823E-021
1721.5	3.7956322279825170E-021
1722.5	3.8430814791509333E-021
1723.5	3.8919372189683830E-021
1724.5	3.9422487682563098E-021
1725.5	3.9940677040513775E-021
1726.5	4.0474479833122344E-021
1727.5	4.1024460746304534E-021
1728.5	4.1591210985422097E-021
1729.5	4.2175349770876951E-021
1730.5	4.2777525933205290E-021
1731.5	4.3398419615299361E-021
1732.5	4.4038744090049338E-021
1733.5	4.4699247702425317E-021
1734.5	4.5380715945821037E-021
1735.5	4.6083973683360692E-021
1736.5	4.6809887525838256E-021
1737.5	4.7559368379027314E-021
1738.5	4.8333374174273961E-021
1739.5	4.9132912797584817E-021
1740.5	4.9959045233856192E-021
1741.5	5.0812888944476239E-021
1742.5	5.1695621498287069E-021
1743.5	5.2608484477839790E-021
1744.5	5.3552787685032158E-021
1745.5	5.4529913672614806E-021
1746.5	5.5541322630714954E-021
1747.5	5.6588557660491105E-021
1748.5	5.7673250470333233E-021
1749.5	5.8797127533708227E-021
1750.5	5.9962016751862310E-021
1751.5	6.1169854669193610E-021
1752.5	6.2422694294257560E-021
1753.5	6.3722713585140231E-021
1754.5	6.5072224664415775E-021
1755.5	6.6473683836186944E-021
1756.5	6.7929702485905466E-021
1757.5	6.9443058952908015E-021
1758.5	7.1016711476032549E-021
1759.5	7.2653812324466150E-021
1760.5	7.4357723239321891E-021
1761.5	7.6132032326570251E-021
1762.5	7.7980572559132710E-021
1763.5	7.9907442065487795E-021
1764.5	8.1917026404405021E-021
1765.5	8.4014023050831125E-021
1766.5	8.6203468347005308E-021
1767.5	8.8490767206149470E-021
1768.5	9.0881725894255884E-021
1769.5	9.3382588259380517E-021
1770.5	9.6000075828398601E-021
1771.5	9.8741432249516594E-021
1772.5	1.0161447262630206E-020
1773.5	1.0462763836718209E-020
1774.5	1.0779005826517161E-020
1775.5	1.1111161662830105E-020
1776.5	1.1460302940454353E-020
1777.5	1.1827592938927442E-020
1778.5	1.2214296177238579E-020
1779.5	1.2621789148090811E-020
1780.5	1.3051572400716376E-020
1781.5	1.3505284168915189E-020
1782.5	1.3984715773766271E-020
1783.5	1.4491829069409476E-020
1784.5	1.5028776246707557E-020
1785.5	1.5597922365075730E-020
1786.5	1.6201871049287846E-020
1787.5	1.6843493868093272E-020
1788.5	1.7525964008074263E-020
1789.5	1.8252794973179192E-020
1790.5	1.9027885182609193E-020
1791.5	1.9855569513308591E-020
1792.5	2.0740679045941442E-020
1793.5	2.1688610534771499E-020
1794.5	2.2705407444903456E-020
1795.5	2.3797854801095935E-020
1796.5	2.4973590591779377E-020
1797.5	2.6241237097238408E-020
1798.5	2.7610556297741933E-020
1799.5	2.9092634512505525E-020
1800.5	3.0700102685596821E-020
1801.5	3.2447400352515633E-020
1802.5	3.4351093401334354E-020
1803.5	3.6430258433386233E-020
1804.5	3.8706950031916369E-020
1805.5	4.1206771838039266E-020
1806.5	4.3959578390565887E-020
1807.5	4.7000342735160612E-020
1808.5	5.0370235583286615E-020
1809.5	5.4117976337395859E-020
1810.5	5.8301536066109934E-020
1811.5	6.2990299618005594E-020
1812.5	6.8267831547722026E-020
1813.5	7.4235442825122995E-020
1814.5	8.1016828913510662E-020
1815.5	8.8764154359181054E-020
1816.5	9.7666108853838433E-020
1817.5	1.0795867622544852E-019
1818.5	1.1993967304084368E-019
1819.5	1.3398857528756286E-019
1820.5	1.5059383036930251E-019
1821.5	1.7039084801081233E-019
1822.5	1.9421531185815410E-019
1823.5	2.2317850395694228E-019
1824.5	2.5877406394154409E-019
1825.5	3.0302870846827266E-019
1826.5	3.5871128625423073E-019
1827.5	4.2960950207735488E-019
1828.5	5.2085477044382956E-019
1829.5	6.3917638911024438E-019
1830.5	7.9268152737646111E-019
1831.5	9.8906023569376246E-019
1832.5	1.2298291731034349E-018
1833.5	1.4975466105216644E-018
1834.5	1.7391262536697526E-018
1835.5	1.8696270447801815E-018
1836.5	1.8269496824020605E-018
1837.5	1.6326991163443572E-018
1838.5	1.3694474182241877E-018
1839.5	1.1104246918820009E-018
1840.5	8.9010932075105343E-019
1841.5	7.1485428260969380E-019
1842.5	5.7910720026085390E-019
1843.5	4.7457912703952499E-019
1844.5	3.9372795708335161E-019
1845.5	3.3059959248240318E-019
1846.5	2.8074141317833339E-019
1847.5	2.4088810088036075E-019
1848.5	2.0865344683711548E-019
1849.5	1.8228598281003412E-019
1850.5	1.6048937280490971E-019
1851.5	1.4229430955495381E-019
1852.5	1.2696805148749856E-019
1853.5	1.1395054143806190E-019
1854.5	1.0280906192971226E-019
1855.5	9.3205791986616676E-020
1856.5	8.4874377250743897E-020
1857.5	7.7602840210707114E-020
1858.5	7.1220988214252851E-020
1859.5	6.5591042158574138E-020
1860.5	6.0600593738298905E-020
1861.5	5.6157262626351285E-020
1862.5	5.2184606556475045E-020
1863.5	4.8618963438263477E-020
1864.5	4.5406993049113193E-020
1865.5	4.2503748362271841E-020
1866.5	3.9871151170263359E-020
1867.5	3.7476778765228279E-020
1868.5	3.5292891745412119E-020
1869.5	3.3295650082661947E-020
1870.5	3.1464477183321160E-020
1871.5	2.9781541047571653E-020
1872.5	2.8231328658556842E-020
1873.5	2.6800295038355904E-020
1874.5	2.5476572442438044E-020
1875.5	2.4249728252771372E-020
1876.5	2.3110562509342118E-020
1877.5	2.2050937864521577E-020
1878.5	2.1063636183210894E-020
1879.5	2.0142237139811157E-020
1880.5	1.9281015052600439E-020
1881.5	1.8474850901177871E-020
1882.5	1.7719157034316206E-020
1883.5	1.7009812525170685E-020
1884.5	1.6343107492358501E-020
1885.5	1.5715694997484688E-020
1886.5	1.5124549366622632E-020
1887.5	1.4566929976259982E-020
1888.5	1.4040349702064900E-020
1889.5	1.3542547358413678E-020
1890.5	1.3071463563400009E-020
1891.5	1.2625219552348022E-020
1892.5	1.2202098536123426E-020
1893.5	1.1800529261540395E-020
1894.5	1.1419071482114080E-020
1895.5	1.1056403090097814E-020
1896.5	1.0711308696617397E-020
1897.5	1.0382669476948986E-020
1898.5	1.0069454123539437E-020
1899.5	9.7707107710227620E-021
1900.5	9.4855597758865631E-021
1901.5	9.2131872491167816E-021
1902.5	8.9528392535354406E-021
1903.5	8.7038165890049135E-021
1904.5	8.4654700985049342E-021
1905.5	8.2371964365444333E-021
1906.5	8.0184342486585273E-021
1907.5	7.8086607170359922E-021
1908.5	7.6073884327712343E-021
1909.5	7.4141625599604514E-021
1910.5	7.2285582609680756E-021
1911.5	7.0501783557652358E-021
1912.5	6.8786511913607097E-021
1913.5	6.7136287000704091E-021
1914.5	6.5547846277574304E-021
1915.5	6.4018129152671002E-021
1916.5	6.2544262181193585E-021
1917.5	6.1123545511380897E-021
1918.5	5.9753440461220181E-021
1919.5	5.8431558119197740E-021
1920.5	5.7155648873836481E-021
1921.5	5.5923592786609437E-021
1922.5	5.4733390731546293E-021
1923.5	5.3583156232597870E-021
1924.5	5.2471107936714133E-021
1925.5	5.1395562666722835E-021
1926.5	5.0354929003564266E-021
1927.5	4.9347701352318047E-021
1928.5	4.8372454450819133E-021
1929.5	4.7427838283563202E-021
1930.5	4.6512573367098895E-021
1931.5	4.5625446376240686E-021
1932.5	4.4765306083252347E-021
1933.5	4.3931059584684931E-021
1934.5	4.3121668792830539E-021
1935.5	4.2336147170808162E-021
1936.5	4.1573556692149961E-021
1937.5	4.0833005007428824E-021
1938.5	4.0113642801979562E-021
1939.5	3.9414661330134976E-021
1940.5	3.8735290112635204E-021
1941.5	3.8074794784993457E-021
1942.5	3.7432475085618834E-021
1943.5	3.6807662973423225E-021
1944.5	3.6199720865480504E-021
1945.5	3.5608039986071399E-021
1946.5	3.5032038819144925E-021
1947.5	3.4471161656862454E-021
1948.5	3.3924877237470255E-021
1949.5	3.3392677466275477E-021
1950.5	3.2874076213984115E-021
1951.5	3.2368608187101717E-021
1952.5	3.1875827865502300E-021
1953.5	3.1395308502641583E-021
1954.5	3.0926641184230387E-021
1955.5	3.0469433941495686E-021
1956.5	3.0023310915443036E-021
1957.5	2.9587911568796524E-021
1958.5	2.9162889942534497E-021
1959.5	2.8747913954161066E-021
1960.5	2.8342664735058313E-021
1961.5	2.7946836004452374E-021
1962.5	2.7560133477700456E-021
1963.5	2.7182274306765832E-021
1964.5	2.6812986550896159E-021
1965.5	2.6452008675656627E-021
1966.5	2.6099089078595814E-021
1967.5	2.5753985639939135E-021
1968.5	2.5416465296812337E-021
1969.5	2.5086303639597718E-021
1970.5	2.4763284529118486E-021
1971.5	2.4447199733432236E-021
1972.5	2.4137848583094388E-021
1973.5	2.3835037643826325E-021
1974.5	2.3538580405591439E-021
1975.5	2.3248296987146056E-021
1976.5	2.2964013855191630E-021
1977.5	2.2685563557309498E-021
1978.5	2.2412784467910699E-021
1979.5	2.2145520546481384E-021
1980.5	2.1883621107448424E-021
1981.5	2.1626940601031553E-021
1982.5	2.1375338404486732E-021
1983.5	2.1128678623181616E-021
1984.5	2.0886829900977609E-021
1985.5	2.0649665239424328E-021
1986.5	2.0417061825301497E-021
1987.5	2.0188900866070994E-021
1988.5	1.9965067432827166E-021
1989.5	1.9745450310357399E-021
1990.5	1.9529941853947655E-021
1991.5	1.9318437852588465E-021
1992.5	1.9110837398256482E-021
1993.5	1.8907042760965290E-021
1994.5	1.8706959269296398E-021
1995.5	1.8510495196137378E-021
1996.5	1.8317561649369490E-021
1997.5	1.8128072467261324E-021
1998.5	1.7941944118338392E-021
1999.5	1.7759095605511031E-021
[truncated: 1,000 more rows]
