# Supplementary material for: Modeling Radiative Efficiency across Fluorinated Molecules: Bridging Chemistry and Climate Policy for Global Warming Potential Estimations
Source: Environ Sci Technol. 2026 Feb 16;60(8):6188–202. doi: 10.1021/acs.est.5c16501 (PMC12961741; doi:10.1021/acs.est.5c16501)
Supplement: Supplementary file 1 [file es5c16501_si_001.zip › Supporting.Information/CFM2025.Table1/HFAldehydes/Trifluoropropanal/cross-section_2.dat]

0.5	3.6117287761367237E-022
1.5	3.6532203447637443E-022
2.5	3.6959327242822172E-022
3.5	3.7399187463980819E-022
4.5	3.7852341830370560E-022
5.5	3.8319379461472309E-022
6.5	3.8800923035706458E-022
7.5	3.9297631124799810E-022
8.5	3.9810200720351542E-022
9.5	4.0339369970921383E-022
10.5	4.0885921149952687E-022
11.5	4.1450683877075430E-022
12.5	4.2034538617842658E-022
13.5	4.2638420489776033E-022
14.5	4.3263323405775663E-022
15.5	4.3910304589537576E-022
16.5	4.4580489501675870E-022
17.5	4.5275077219834330E-022
18.5	4.5995346321273009E-022
19.5	4.6742661322316506E-022
20.5	4.7518479735764530E-022
21.5	4.8324359815007305E-022
22.5	4.9161969062310716E-022
23.5	5.0033093588701589E-022
24.5	5.0939648424294255E-022
25.5	5.1883688890986931E-022
26.5	5.2867423164495970E-022
27.5	5.3893226170012665E-022
28.5	5.4963654975743414E-022
29.5	5.6081465871690229E-022
30.5	5.7249633347780109E-022
31.5	5.8471371216515356E-022
32.5	5.9750156161455444E-022
33.5	6.1089754034992202E-022
34.5	6.2494249278150978E-022
35.5	6.3968077892890031E-022
36.5	6.5516064465199884E-022
37.5	6.7143463817198055E-022
38.5	6.8856007960763920E-022
39.5	7.0659959136990727E-022
40.5	7.2562169858424646E-022
41.5	7.4570151029109310E-022
42.5	7.6692149406276340E-022
43.5	7.8937235893820249E-022
44.5	8.1315406429787406E-022
45.5	8.3837697558362691E-022
46.5	8.6516319174230372E-022
47.5	8.9364807410009725E-022
48.5	9.2398201226296197E-022
49.5	9.5633246984727568E-022
50.5	9.9088636170625553E-022
51.5	1.0278528252556989E-021
52.5	1.0674664620628823E-021
53.5	1.1099911427495697E-021
54.5	1.1557244893891085E-021
55.5	1.2050031761434385E-021
56.5	1.2582092224576378E-021
57.5	1.3157774957799714E-021
58.5	1.3782046952589873E-021
59.5	1.4460601578698869E-021
60.5	1.5199989188999991E-021
61.5	1.6007775763999518E-021
62.5	1.6892736632594529E-021
63.5	1.7865094336121873E-021
64.5	1.8936812397940664E-021
65.5	2.0121960364811004E-021
66.5	2.1437170342699346E-021
67.5	2.2902211845821480E-021
68.5	2.4540720811186277E-021
69.5	2.6381131107919128E-021
70.5	2.8457874255140197E-021
71.5	3.0812937500935053E-021
72.5	3.3497905079774499E-021
73.5	3.6576657073353546E-021
74.5	4.0128971898367385E-021
75.5	4.4255382587456675E-021
76.5	4.9083789474531436E-021
77.5	5.4778555912255498E-021
78.5	6.1553142684916391E-021
79.5	6.9687816089993716E-021
80.5	7.9554646970355657E-021
81.5	9.1652937958343658E-021
82.5	1.0665929960245045E-020
83.5	1.2549737957384501E-020
84.5	1.4943107362111146E-020
85.5	1.8017685044258549E-020
86.5	2.2000151108381253E-020
87.5	2.7168577242890092E-020
88.5	3.3801790986826351E-020
89.5	4.2005847837113493E-020
90.5	5.1307097098434371E-020
91.5	6.0058935217282242E-020
92.5	6.5383076582525376E-020
93.5	6.4822240787207298E-020
94.5	5.8665895300171928E-020
95.5	4.9643717071729687E-020
96.5	4.0475486560560365E-020
97.5	3.2559639090640361E-020
98.5	2.6223041309744036E-020
99.5	2.1306613520647269E-020
100.5	1.7523899369315791E-020
101.5	1.4604495277899054E-020
102.5	1.2332116688492646E-020
103.5	1.0544217762774974E-020
104.5	9.1214382231881464E-021
105.5	7.9765995031994150E-021
106.5	7.0458165487867480E-021
107.5	6.2819182159355963E-021
108.5	5.6497424783507674E-021
109.5	5.1228132603080968E-021
110.5	4.6809965333203297E-021
111.5	4.3088404280900793E-021
112.5	3.9943919121244910E-021
113.5	3.7283468650146782E-021
114.5	3.5034353332126397E-021
115.5	3.3139746064827842E-021
116.5	3.1555438614066589E-021
117.5	3.0247486295716351E-021
118.5	2.9190534756455582E-021
119.5	2.8366685304505243E-021
120.5	2.7764809722732634E-021
121.5	2.7380269525911574E-021
122.5	2.7215034254086954E-021
123.5	2.7278234067413661E-021
124.5	2.7587229323105549E-021
125.5	2.8169340730581902E-021
126.5	2.9064466577887835E-021
127.5	3.0328928624051175E-021
128.5	3.2041045173794884E-021
129.5	3.4309127713359122E-021
130.5	3.7282792739664089E-021
131.5	4.1168491626012163E-021
132.5	4.6249402600857139E-021
133.5	5.2906604544220961E-021
134.5	6.1628271808505456E-021
135.5	7.2966116363805667E-021
136.5	8.7336548235889116E-021
137.5	1.0447425779695072E-020
138.5	1.2240694128195778E-020
139.5	1.3661179541881631E-020
140.5	1.4152417459587955E-020
141.5	1.3506212567701865E-020
142.5	1.2082631362347255E-020
143.5	1.0452463761024616E-020
144.5	9.0027477795123811E-021
145.5	7.8787750403204699E-021
146.5	7.0904130160670505E-021
147.5	6.6031588419739939E-021
148.5	6.3820320104308296E-021
149.5	6.4074502050284644E-021
150.5	6.6799902923249729E-021
151.5	7.2218741364249392E-021
152.5	8.0769843119413422E-021
153.5	9.3062809824244729E-021
154.5	1.0967927363447095E-020
155.5	1.3059124898100971E-020
156.5	1.5392526013436019E-020
157.5	1.7446660785547385E-020
158.5	1.8432452397070436E-020
159.5	1.7828498705288801E-020
160.5	1.5897982816906378E-020
161.5	1.3411142556531250E-020
162.5	1.1010168590805428E-020
163.5	8.9817723423667016E-021
164.5	7.3690728646119688E-021
165.5	6.1161410175576853E-021
166.5	5.1463650157315829E-021
167.5	4.3913421467959444E-021
168.5	3.7974100380061651E-021
169.5	3.3245038015715661E-021
170.5	2.9432250350082097E-021
171.5	2.6320520497620640E-021
172.5	2.3751485626261225E-021
173.5	2.1607586104356268E-021
174.5	1.9800627843802739E-021
175.5	1.8263702567371239E-021
176.5	1.6945476253443219E-021
177.5	1.5806128935709753E-021
178.5	1.4814444624003033E-021
179.5	1.3945705606450609E-021
180.5	1.3180153340289971E-021
181.5	1.2501851912595004E-021
182.5	1.1897840248480987E-021
183.5	1.1357493455342419E-021
184.5	1.0872037127505995E-021
185.5	1.0434174604205017E-021
186.5	1.0037798420156224E-021
187.5	9.6777650794025284E-022
188.5	9.3497178702817311E-022
189.5	9.0499464309705976E-022
190.5	8.7752746521942875E-022
191.5	8.5229705956630488E-022
192.5	8.2906736407905778E-022
193.5	8.0763352063288962E-022
194.5	7.8781702386216513E-022
195.5	7.6946172926845022E-022
196.5	7.5243055122209532E-022
197.5	7.3660271801988066E-022
198.5	7.2187147918874397E-022
199.5	7.0814218185584724E-022
200.5	6.9533064980205018E-022
201.5	6.8336181193688124E-022
202.5	6.7216853724132311E-022
203.5	6.6169064136750267E-022
204.5	6.5187403655047396E-022
205.5	6.4267000164786477E-022
206.5	6.3403455326186223E-022
207.5	6.2592790223263815E-022
208.5	6.1831398249120802E-022
209.5	6.1116004145346744E-022
210.5	6.0443628292778188E-022
211.5	5.9811555497592917E-022
212.5	5.9217307637442896E-022
213.5	5.8658619632016068E-022
214.5	5.8133418285034423E-022
215.5	5.7639803613399937E-022
216.5	5.7176032336533423E-022
217.5	5.6740503246947228E-022
218.5	5.6331744223404104E-022
219.5	5.5948400681974295E-022
220.5	5.5589225288997861E-022
221.5	5.5253068784279942E-022
222.5	5.4938871783515773E-022
223.5	5.4645657446561270E-022
224.5	5.4372524913225133E-022
225.5	5.4118643421167266E-022
226.5	5.3883247031584588E-022
227.5	5.3665629897933044E-022
228.5	5.3465142021202821E-022
229.5	5.3281185442438490E-022
230.5	5.3113210829434314E-022
231.5	5.2960714419982203E-022
232.5	5.2823235288822285E-022
233.5	5.2700352909643235E-022
234.5	5.2591684987189718E-022
235.5	5.2496885537826657E-022
236.5	5.2415643199853662E-022
237.5	5.2347679757505371E-022
238.5	5.2292748864970267E-022
239.5	5.2250634958947287E-022
240.5	5.2221152350277915E-022
241.5	5.2204144487073605E-022
242.5	5.2199483383535764E-022
243.5	5.2207069210366939E-022
244.5	5.2226830044323769E-022
245.5	5.2258721776093009E-022
246.5	5.2302728177305877E-022
247.5	5.2358861129170855E-022
248.5	5.2427161016927650E-022
249.5	5.2507697296135914E-022
250.5	5.2600569238741688E-022
251.5	5.2705906868947657E-022
252.5	5.2823872101190524E-022
253.5	5.2954660095041800E-022
254.5	5.3098500844650277E-022
255.5	5.3255661023492126E-022
256.5	5.3426446108757830E-022
257.5	5.3611202813762259E-022
258.5	5.3810321861413568E-022
259.5	5.4024241137126651E-022
260.5	5.4253449265755435E-022
261.5	5.4498489664305874E-022
262.5	5.4759965130570515E-022
263.5	5.5038543037633678E-022
264.5	5.5334961215712573E-022
265.5	5.5650034616377563E-022
266.5	5.5984662870247929E-022
267.5	5.6339838868313081E-022
268.5	5.6716658519715645E-022
269.5	5.7116331865942642E-022
270.5	5.7540195763876403E-022
271.5	5.7989728389275642E-022
272.5	5.8466565859507789E-022
273.5	5.8972521331637698E-022
274.5	5.9509607001707420E-022
275.5	6.0080059516248674E-022
276.5	6.0686369411638111E-022
277.5	6.1331315325775340E-022
278.5	6.2018003886104776E-022
279.5	6.2749916376423412E-022
280.5	6.3530963532886941E-022
281.5	6.4365550131076757E-022
282.5	6.5258651419204930E-022
283.5	6.6215903951682174E-022
284.5	6.7243714014473588E-022
285.5	6.8349387651891817E-022
286.5	6.9541287361609889E-022
287.5	7.0829021899206606E-022
288.5	7.2223677432706006E-022
289.5	7.3738100658874369E-022
290.5	7.5387247641068794E-022
291.5	7.7188616339097976E-022
292.5	7.9162786477671846E-022
293.5	8.1334098113796103E-022
294.5	8.3731510834592071E-022
295.5	8.6389700129545292E-022
296.5	8.9350467859718979E-022
297.5	9.2664572423066862E-022
298.5	9.6394124934650674E-022
299.5	1.0061575607717378E-021
300.5	1.0542484256345024E-021
301.5	1.1094120486173391E-021
302.5	1.1731686756538105E-021
303.5	1.2474673790159068E-021
304.5	1.3348344537874197E-021
305.5	1.4385814827397638E-021
306.5	1.5630990784289587E-021
307.5	1.7142728529587345E-021
308.5	1.9000700132687007E-021
309.5	2.1313515342796022E-021
310.5	2.4229434747676535E-021
311.5	2.7948839204150551E-021
312.5	3.2733637267317296E-021
313.5	3.8897442668133016E-021
314.5	4.6732788866890057E-021
315.5	5.6281843734137632E-021
316.5	6.6835572875248560E-021
317.5	7.6304045293308906E-021
318.5	8.1430647754736366E-021
319.5	7.9958859419808099E-021
320.5	7.2872314400733942E-021
321.5	6.3373483456918703E-021
322.5	5.4215375520657057E-021
323.5	4.6671844626783217E-021
324.5	4.0978028912793862E-021
325.5	3.6943184790773405E-021
326.5	3.4290951584457592E-021
327.5	3.2789120974798141E-021
328.5	3.2283969264151877E-021
329.5	3.2702987110904914E-021
330.5	3.4052373718119623E-021
331.5	3.6418677010582186E-021
332.5	3.9977262591788064E-021
333.5	4.5006477892888542E-021
334.5	5.1899763513845382E-021
335.5	6.1150316901229247E-021
336.5	7.3239492584279193E-021
337.5	8.8278516072873105E-021
338.5	1.0520272844788285E-020
339.5	1.2068492460265167E-020
340.5	1.2927302266610632E-020
341.5	1.2678988002097525E-020
342.5	1.1438311557520387E-020
343.5	9.7308711892115594E-021
344.5	8.0379845979102240E-021
345.5	6.5919449733921552E-021
346.5	5.4387895696807467E-021
347.5	4.5441734314964914E-021
348.5	3.8545314127984305E-021
349.5	3.3206551248966375E-021
350.5	2.9035498206403922E-021
351.5	2.5740011353105241E-021
352.5	2.3105629253357788E-021
353.5	2.0975520542353967E-021
354.5	1.9234503930711057E-021
355.5	1.7797278208609294E-021
356.5	1.6600019322752307E-021
357.5	1.5594443827501836E-021
358.5	1.4743615877668257E-021
359.5	1.4018970603892591E-021
360.5	1.3398184230572478E-021
361.5	1.2863635761638949E-021
362.5	1.2401284772931748E-021
363.5	1.1999844386697153E-021
364.5	1.1650165610332340E-021
365.5	1.1344774495220590E-021
366.5	1.1077520867672749E-021
367.5	1.0843309302204194E-021
368.5	1.0637891286179449E-021
369.5	1.0457703325668090E-021
370.5	1.0299739843373866E-021
371.5	1.0161452644973925E-021
372.5	1.0040670835736555E-021
373.5	9.9355365979317695E-022
374.5	9.8444533588032520E-022
375.5	9.7660437051140330E-022
376.5	9.6991150150588110E-022
377.5	9.6426312392675988E-022
378.5	9.5956896107448959E-022
379.5	9.5575013283588911E-022
380.5	9.5273754612344583E-022
381.5	9.5047054776509979E-022
382.5	9.4889579232125816E-022
383.5	9.4796628675804764E-022
384.5	9.4764058132183382E-022
385.5	9.4788208181044314E-022
386.5	9.4865846307625327E-022
387.5	9.4994116729456398E-022
388.5	9.5170497349287841E-022
389.5	9.5392762722054132E-022
390.5	9.5658952116524634E-022
391.5	9.5967341908755661E-022
392.5	9.6316421672028309E-022
393.5	9.6704873432400933E-022
394.5	9.7131553644845726E-022
395.5	9.7595477515770073E-022
396.5	9.8095805356382255E-022
397.5	9.8631830700121058E-022
398.5	9.9202969958047294E-022
399.5	9.9808753420149942E-022
400.5	1.0044881743913149E-021
401.5	1.0112289765736318E-021
402.5	1.0183082315811318E-021
403.5	1.0257251143948756E-021
404.5	1.0334796412430517E-021
405.5	1.0415726333177329E-021
406.5	1.0500056864770416E-021
407.5	1.0587811463939650E-021
408.5	1.0679020886944626E-021
409.5	1.0773723036985155E-021
410.5	1.0871962854400547E-021
411.5	1.0973792246967123E-021
412.5	1.1079270058092636E-021
413.5	1.1188462071145375E-021
414.5	1.1301441048553117E-021
415.5	1.1418286804670421E-021
416.5	1.1539086311749101E-021
417.5	1.1663933838661469E-021
418.5	1.1792931122324445E-021
419.5	1.1926187572059894E-021
420.5	1.2063820507406356E-021
421.5	1.2205955430174236E-021
422.5	1.2352726331814108E-021
423.5	1.2504276037449708E-021
424.5	1.2660756588217470E-021
425.5	1.2822329663856201E-021
426.5	1.2989167047808353E-021
427.5	1.3161451137431565E-021
428.5	1.3339375502280132E-021
429.5	1.3523145493805969E-021
430.5	1.3712978910251497E-021
431.5	1.3909106720968683E-021
432.5	1.4111773854905638E-021
433.5	1.4321240058560519E-021
434.5	1.4537780829320678E-021
435.5	1.4761688430790875E-021
436.5	1.4993272997478446E-021
437.5	1.5232863737055975E-021
438.5	1.5480810239376933E-021
439.5	1.5737483902490838E-021
440.5	1.6003279487109160E-021
441.5	1.6278616812330783E-021
442.5	1.6563942606968809E-021
443.5	1.6859732532555225E-021
444.5	1.7166493396066528E-021
445.5	1.7484765572647821E-021
446.5	1.7815125661155523E-021
447.5	1.8158189398239114E-021
448.5	1.8514614859996253E-021
449.5	1.8885105984030137E-021
450.5	1.9270416449091192E-021
451.5	1.9671353954491368E-021
452.5	2.0088784947245268E-021
453.5	2.0523639851552396E-021
454.5	2.0976918862940310E-021
455.5	2.1449698378326772E-021
456.5	2.1943138143650749E-021
457.5	2.2458489212832134E-021
458.5	2.2997102825968959E-021
459.5	2.3560440331252658E-021
460.5	2.4150084294543161E-021
461.5	2.4767750963463212E-021
462.5	2.5415304279931709E-021
463.5	2.6094771667104904E-021
464.5	2.6808361854759064E-021
465.5	2.7558485052503636E-021
466.5	2.8347775834422733E-021
467.5	2.9179119163751897E-021
468.5	3.0055680064419358E-021
469.5	3.0980937540740052E-021
470.5	3.1958723461028287E-021
471.5	3.2993267260164778E-021
472.5	3.4089247486248963E-021
473.5	3.5251851425058078E-021
474.5	3.6486844292917880E-021
475.5	3.7800649806337761E-021
476.5	3.9200444331590796E-021
477.5	4.0694267310361308E-021
478.5	4.2291151276056892E-021
479.5	4.4001275555351932E-021
480.5	4.5836148738430723E-021
481.5	4.7808826262190749E-021
482.5	4.9934171067444744E-021
483.5	5.2229167376993755E-021
484.5	5.4713300349398481E-021
485.5	5.7409017902041102E-021
486.5	6.0342295653254786E-021
487.5	6.3543332103522948E-021
488.5	6.7047409413168035E-021
489.5	7.0895966216235185E-021
490.5	7.5137943939741425E-021
491.5	7.9831488649670757E-021
492.5	8.5046118790952843E-021
493.5	9.0865508628654003E-021
494.5	9.7391092567414220E-021
495.5	1.0474677396446936E-020
496.5	1.1308513416667422E-020
497.5	1.2259569913679277E-020
498.5	1.3351605590329312E-020
499.5	1.4614695458378613E-020
500.5	1.6087303622614650E-020
501.5	1.7819156755444087E-020
502.5	1.9875264337326965E-020
503.5	2.2341585685939095E-020
504.5	2.5333052268844050E-020
505.5	2.9004902274434862E-020
506.5	3.3568474870745932E-020
507.5	3.9312387833664273E-020
508.5	4.6628290880997813E-020
509.5	5.6034089473558199E-020
510.5	6.8168913750409358E-020
511.5	8.3686834400139575E-020
512.5	1.0288196678000768E-019
513.5	1.2479185581291758E-019
514.5	1.4584337677188789E-019
515.5	1.5958216812936754E-019
516.5	1.6022985674362253E-019
517.5	1.4811664927043714E-019
518.5	1.2939054280273614E-019
519.5	1.1046740260243790E-019
520.5	9.4786763573199029E-020
521.5	8.3215036945089713E-020
522.5	7.5279742821470533E-020
523.5	6.9876498635376282E-020
524.5	6.5662547766515862E-020
525.5	6.1647744513882041E-020
526.5	5.7718969242872530E-020
527.5	5.4392987277080394E-020
528.5	5.2180098107151603E-020
529.5	5.1327232241574383E-020
530.5	5.1910507619574993E-020
531.5	5.3977536334017839E-020
532.5	5.7635298897041051E-020
533.5	6.3098395623591792E-020
534.5	7.0725884279049554E-020
535.5	8.1062733148808686E-020
536.5	9.4889322643927872E-020
537.5	1.1326424041556327E-019
538.5	1.3750229282649669E-019
539.5	1.6892400543771262E-019
540.5	2.0800756450088667E-019
541.5	2.5240997659899229E-019
542.5	2.9410300061346494E-019
543.5	3.1914666035508409E-019
544.5	3.1575564180068124E-019
545.5	2.8547522247845271E-019
546.5	2.4153842827516928E-019
547.5	1.9702250257488173E-019
548.5	1.5861029304099632E-019
549.5	1.2784035702094507E-019
550.5	1.0392945070734161E-019
551.5	8.5490809772871889E-020
552.5	7.1219037612975624E-020
553.5	6.0070780742489122E-020
554.5	5.1261899860801618E-020
555.5	4.4216316586102374E-020
556.5	3.8512925449520567E-020
557.5	3.3842766930910446E-020
558.5	2.9977334384434588E-020
559.5	2.6745908310934775E-020
560.5	2.4019538363182791E-020
561.5	2.1699734631144167E-020
562.5	1.9710446250288403E-020
563.5	1.7992327876487729E-020
564.5	1.6498603517560312E-020
565.5	1.5192052933459928E-020
566.5	1.4042793552085168E-020
567.5	1.3026631378408306E-020
568.5	1.2123822822460417E-020
569.5	1.1318136184114364E-020
570.5	1.0596133763375330E-020
571.5	9.9466179332171797E-021
572.5	9.3602001700595031E-021
573.5	8.8289630958826268E-021
574.5	8.3461934670160902E-021
575.5	7.9061697111431466E-021
576.5	7.5039917239568745E-021
577.5	7.1354436431626532E-021
578.5	6.7968825346253643E-021
579.5	6.4851475735612646E-021
580.5	6.1974855381772983E-021
581.5	5.9314893646591207E-021
582.5	5.6850472202352240E-021
583.5	5.4563000925503863E-021
584.5	5.2436063105390014E-021
585.5	5.0455117350444539E-021
586.5	4.8607246092280686E-021
587.5	4.6880942561926860E-021
588.5	4.5265929668230877E-021
589.5	4.3753005441192090E-021
590.5	4.2333910684717426E-021
591.5	4.1001215268942275E-021
592.5	3.9748220123929139E-021
593.5	3.8568872506714862E-021
594.5	3.7457692527484800E-021
595.5	3.6409709257706298E-021
596.5	3.5420405018694398E-021
597.5	3.4485666675372341E-021
598.5	3.3601742946459195E-021
599.5	3.2765206896524944E-021
600.5	3.1972922903329034E-021
601.5	3.1222017500415896E-021
602.5	3.0509853583957383E-021
603.5	2.9834007547425473E-021
604.5	2.9192248970376437E-021
605.5	2.8582522540482526E-021
606.5	2.8002931932629367E-021
607.5	2.7451725406776612E-021
608.5	2.6927282918475440E-021
609.5	2.6428104563373973E-021
610.5	2.5952800200482341E-021
611.5	2.5500080119044068E-021
612.5	2.5068746631093301E-021
613.5	2.4657686486605506E-021
614.5	2.4265864020935008E-021
615.5	2.3892314955284107E-021
616.5	2.3536140780518048E-021
617.5	2.3196503662945837E-021
618.5	2.2872621817909689E-021
619.5	2.2563765303318106E-021
620.5	2.2269252190752107E-021
621.5	2.1988445076578575E-021
622.5	2.1720747899715143E-021
623.5	2.1465603036387104E-021
624.5	2.1222488645466993E-021
625.5	2.0990916240851350E-021
626.5	2.0770428469855298E-021
627.5	2.0560597078840546E-021
628.5	2.0361021049269773E-021
629.5	2.0171324889136165E-021
630.5	1.9991157066275811E-021
631.5	1.9820188571459533E-021
632.5	1.9658111600399047E-021
633.5	1.9504638344908309E-021
634.5	1.9359499884452457E-021
635.5	1.9222445170204599E-021
636.5	1.9093240094530260E-021
637.5	1.8971666639539049E-021
638.5	1.8857522098993850E-021
639.5	1.8750618368456739E-021
640.5	1.8650781299086501E-021
641.5	1.8557850110990251E-021
642.5	1.8471676862478406E-021
643.5	1.8392125971982123E-021
644.5	1.8319073789770748E-021
645.5	1.8252408216957611E-021
646.5	1.8192028369610048E-021
647.5	1.8137844286086254E-021
648.5	1.8089776676012107E-021
649.5	1.8047756709587199E-021
650.5	1.8011725846174689E-021
651.5	1.7981635701386389E-021
652.5	1.7957447952125707E-021
653.5	1.7939134279298837E-021
654.5	1.7926676348151847E-021
655.5	1.7920065826440325E-021
656.5	1.7919304440891638E-021
657.5	1.7924404072680376E-021
658.5	1.7935386892907943E-021
659.5	1.7952285539360737E-021
660.5	1.7975143336120569E-021
661.5	1.8004014557920312E-021
662.5	1.8038964741480261E-021
663.5	1.8080071046430993E-021
664.5	1.8127422668831759E-021
665.5	1.8181121310733934E-021
666.5	1.8241281709724417E-021
667.5	1.8308032232919368E-021
668.5	1.8381515540473880E-021
669.5	1.8461889324335435E-021
670.5	1.8549327128710860E-021
671.5	1.8644019259547764E-021
672.5	1.8746173791268315E-021
673.5	1.8856017680050917E-021
674.5	1.8973797994153452E-021
675.5	1.9099783273132960E-021
676.5	1.9234265029367667E-021
677.5	1.9377559407059209E-021
678.5	1.9530009015923966E-021
679.5	1.9691984959116862E-021
680.5	1.9863889077621904E-021
681.5	2.0046156436456715E-021
682.5	2.0239258081649909E-021
683.5	2.0443704101155575E-021
684.5	2.0660047027783459E-021
685.5	2.0888885627988111E-021
686.5	2.1130869127150298E-021
687.5	2.1386701930015688E-021
688.5	2.1657148904500778E-021
689.5	2.1943041308475307E-021
690.5	2.2245283452816482E-021
691.5	2.2564860210554487E-021
692.5	2.2902845502004649E-021
693.5	2.3260411910329088E-021
694.5	2.3638841612202354E-021
695.5	2.4039538845768437E-021
696.5	2.4464044185006541E-021
697.5	2.4914050948847076E-021
698.5	2.5391424148818167E-021
699.5	2.5898222476052522E-021
700.5	2.6436723954652092E-021
701.5	2.7009456054251253E-021
702.5	2.7619231275146400E-021
703.5	2.8269189516125192E-021
704.5	2.8962848939400092E-021
705.5	2.9704167604590409E-021
706.5	3.0497618921972441E-021
707.5	3.1348285074171180E-021
708.5	3.2261974123202254E-021
709.5	3.3245368774231882E-021
710.5	3.4306218022791346E-021
711.5	3.5453587600135164E-021
712.5	3.6698191780179033E-021
713.5	3.8052838166027592E-021
714.5	3.9533028215851389E-021
715.5	4.1157766266730243E-021
716.5	4.2950626264422193E-021
717.5	4.4941069381516774E-021
718.5	4.7165786667562833E-021
719.5	4.9669172904267953E-021
720.5	5.2500291964913527E-021
721.5	5.5700010630282382E-021
722.5	5.9267686568908754E-021
723.5	6.3105254950266740E-021
724.5	6.6990443378261679E-021
725.5	7.0698606131681497E-021
726.5	7.4244276735524103E-021
727.5	7.7925935757152087E-021
728.5	8.2106056967427136E-021
729.5	8.7046298879166804E-021
730.5	9.2912908296083640E-021
731.5	9.9840145043355158E-021
732.5	1.0797849603486910E-020
733.5	1.1752228166213995E-020
734.5	1.2872835606468435E-020
735.5	1.4193488905519611E-020
736.5	1.5758563706872903E-020
737.5	1.7626384306104539E-020
738.5	1.9874035998300245E-020
739.5	2.2604218347630400E-020
740.5	2.5955004970866621E-020
741.5	3.0113677023642272E-020
742.5	3.5336024547877634E-020
743.5	4.1972212779330480E-020
744.5	5.0498118398559706E-020
745.5	6.1543127202844360E-020
746.5	7.5882073319614365E-020
747.5	9.4300043823901352E-020
748.5	1.1712200026162654E-019
749.5	1.4309727688056405E-019
750.5	1.6773859577660366E-019
751.5	1.8305569384808516E-019
752.5	1.8202025184116125E-019
753.5	1.6516273519141053E-019
754.5	1.4001022662915596E-019
755.5	1.1426203794280186E-019
756.5	9.1950635482016798E-020
757.5	7.4057792747341238E-020
758.5	6.0161355695376209E-020
759.5	4.9462112349346752E-020
760.5	4.1199062661542407E-020
761.5	3.4761605830168372E-020
762.5	2.9690235165822338E-020
763.5	2.5647308426642727E-020
764.5	2.2386115404119073E-020
765.5	1.9725783128285711E-020
766.5	1.7532665388370284E-020
767.5	1.5707023133273620E-020
768.5	1.4173610513305916E-020
769.5	1.2875030292526957E-020
770.5	1.1767022900719342E-020
771.5	1.0815101074173960E-020
772.5	9.9921236643812317E-021
773.5	9.2765291699579085E-021
774.5	8.6510365447101015E-021
775.5	8.1016800382167385E-021
776.5	7.6170851282592667E-021
777.5	7.1879201600483049E-021
778.5	6.8064772724428573E-021
779.5	6.4663493478351709E-021
780.5	6.1621789279387325E-021
781.5	5.8894615363953662E-021
782.5	5.6443904782019140E-021
783.5	5.4237335127638818E-021
784.5	5.2247342092274713E-021
785.5	5.0450325561893164E-021
786.5	4.8826006979273764E-021
787.5	4.7356906353947987E-021
788.5	4.6027914537220531E-021
789.5	4.4825941838720359E-021
790.5	4.3739628209987544E-021
791.5	4.2759103396643426E-021
792.5	4.1875787909151424E-021
793.5	4.1082227563205571E-021
794.5	4.0371955827631234E-021
795.5	3.9739379389671770E-021
796.5	3.9179683279302874E-021
797.5	3.8688752642355252E-021
798.5	3.8263108860090724E-021
799.5	3.7899858214104097E-021
800.5	3.7596651716542828E-021
801.5	3.7351655088043856E-021
802.5	3.7163528187271633E-021
803.5	3.7031413491896065E-021
804.5	3.6954933515329578E-021
805.5	3.6934197330176086E-021
806.5	3.6969816672276395E-021
807.5	3.7062932434112107E-021
808.5	3.7215252741453604E-021
809.5	3.7429104264917586E-021
810.5	3.7707498976900607E-021
811.5	3.8054219261028157E-021
812.5	3.8473925164574732E-021
813.5	3.8972288719779380E-021
814.5	3.9556161736657909E-021
815.5	4.0233785410109492E-021
816.5	4.1015052657430981E-021
817.5	4.1911837546050287E-021
818.5	4.2938410820218370E-021
819.5	4.4111966866200525E-021
820.5	4.5453296152506874E-021
821.5	4.6987649235736280E-021
822.5	4.8745855280219910E-021
823.5	5.0765781829323999E-021
824.5	5.3094256442326883E-021
825.5	5.5789619475274565E-021
826.5	5.8925147772743228E-021
827.5	6.2593691879316390E-021
828.5	6.6914020239914856E-021
829.5	7.2039585651108955E-021
830.5	7.8170754197255779E-021
831.5	8.5572006580911256E-021
832.5	9.4596277869446242E-021
833.5	1.0571944753351126E-020
834.5	1.1958886525622035E-020
835.5	1.3708999443765110E-020
836.5	1.5943246416517552E-020
837.5	1.8824429555224989E-020
838.5	2.2562276519241555E-020
839.5	2.7397978548190348E-020
840.5	3.3526528001451549E-020
841.5	4.0875373724147914E-020
842.5	4.8669326691463125E-020
843.5	5.5014318215623008E-020
844.5	5.7408366341760172E-020
845.5	5.4671234507735808E-020
846.5	4.8161079564810535E-020
847.5	4.0389113851791314E-020
848.5	3.3160686188430381E-020
849.5	2.7176903270993610E-020
850.5	2.2476429882162051E-020
851.5	1.8855216107023293E-020
852.5	1.6072985450135776E-020
853.5	1.3923613234584524E-020
854.5	1.2247924190400301E-020
855.5	1.0927892750603918E-020
856.5	9.8771794919924185E-021
857.5	9.0326644049988823E-021
858.5	8.3479364716659734E-021
859.5	7.7885667655269857E-021
860.5	7.3287523239314998E-021
861.5	6.9489481504537032E-021
862.5	6.6341932899078027E-021
863.5	6.3729202508370656E-021
864.5	6.1561010958316873E-021
865.5	5.9766291923337500E-021
866.5	5.8288671667450727E-021
867.5	5.7083131261020126E-021
868.5	5.6113518508722726E-021
869.5	5.5350676460094640E-021
870.5	5.4771023844688641E-021
871.5	5.4355470083059354E-021
872.5	5.4088580489622358E-021
873.5	5.3957930461178064E-021
874.5	5.3953603894362156E-021
875.5	5.4067802862100195E-021
876.5	5.4294544108579515E-021
877.5	5.4629424158239195E-021
878.5	5.5069439443939836E-021
879.5	5.5612851308925870E-021
880.5	5.6259088355534649E-021
881.5	5.7008680635970319E-021
882.5	5.7863221777245730E-021
883.5	5.8825356429370797E-021
884.5	5.9898791518170393E-021
885.5	6.1088330746214662E-021
886.5	6.2399932678338867E-021
887.5	6.3840793625420331E-021
888.5	6.5419457451546384E-021
889.5	6.7145955426350980E-021
890.5	6.9031980381860512E-021
891.5	7.1091100776599914E-021
892.5	7.3339021898280210E-021
893.5	7.5793903450326896E-021
894.5	7.8476745296558441E-021
895.5	8.1411856353385456E-021
896.5	8.4627425748156388E-021
897.5	8.8156220713645685E-021
898.5	9.2036442681690988E-021
899.5	9.6312782250183008E-021
900.5	1.0103772592600971E-020
901.5	1.0627318390871022E-020
902.5	1.1209253024874824E-020
903.5	1.1858317672581558E-020
904.5	1.2584984294928039E-020
905.5	1.3401874211261568E-020
906.5	1.4324298127858596E-020
907.5	1.5370958693322873E-020
908.5	1.6564872547130845E-020
909.5	1.7934591606789689E-020
910.5	1.9515836265159855E-020
911.5	2.1353701123576337E-020
912.5	2.3505664147716085E-020
913.5	2.6045733413716607E-020
914.5	2.9070217190294080E-020
915.5	3.2705823286246878E-020
916.5	3.7121104886875025E-020
917.5	4.2542683112360868E-020
918.5	4.9278141620447665E-020
919.5	5.7747749136505897E-020
920.5	6.8526339753251107E-020
921.5	8.2392127654662169E-020
922.5	1.0036371643271844E-019
923.5	1.2366230119883563E-019
924.5	1.5342840051979907E-019
925.5	1.8982721586347614E-019
926.5	2.3008885860500975E-019
927.5	2.6602738230539152E-019
928.5	2.8483203658776278E-019
929.5	2.7752728238001574E-019
930.5	2.4783618043368113E-019
931.5	2.0827194860839102E-019
932.5	1.6963599407432561E-019
933.5	1.3690290542450246E-019
934.5	1.1092361938214090E-019
935.5	9.0832970312553106E-020
936.5	7.5385957856312875E-020
937.5	6.3458998393488462E-020
938.5	5.4167798728688421E-020
939.5	4.6851916643681669E-020
940.5	4.1027289122311654E-020
941.5	3.6340273470404991E-020
942.5	3.2531359109853376E-020
943.5	2.9408541547296130E-020
944.5	2.6828345098011679E-020
945.5	2.4682425295712930E-020
946.5	2.2888109017814780E-020
947.5	2.1381680260543053E-020
948.5	2.0113577370076598E-020
949.5	1.9044926355588792E-020
950.5	1.8145014784402420E-020
951.5	1.7389433732675455E-020
952.5	1.6758698937208420E-020
953.5	1.6237219315708487E-020
954.5	1.5812520087969542E-020
955.5	1.5474654696416711E-020
956.5	1.5215758509314807E-020
957.5	1.5029710513773290E-020
958.5	1.4911878627975784E-020
959.5	1.4858931073083381E-020
960.5	1.4868701258634611E-020
961.5	1.4940097415200098E-020
962.5	1.5073051153925860E-020
963.5	1.5268501535983012E-020
964.5	1.5528413319021312E-020
965.5	1.5855829995801931E-020
966.5	1.6254964217891722E-020
967.5	1.6731330371953432E-020
968.5	1.7291926636198983E-020
969.5	1.7945477021952239E-020
970.5	1.8702748004297000E-020
971.5	1.9576959782885745E-020
972.5	2.0584319574998254E-020
973.5	2.1744714467775609E-020
974.5	2.3082615466064352E-020
975.5	2.4628264260060199E-020
976.5	2.6419242560250180E-020
977.5	2.8502564567861691E-020
978.5	3.0937492195027571E-020
979.5	3.3799358884289170E-020
980.5	3.7184814456292483E-020
981.5	4.1219089467113953E-020
982.5	4.6066149656370549E-020
983.5	5.1943002370724635E-020
984.5	5.9139957163951062E-020
985.5	6.8049319689345845E-020
986.5	7.9205632676746109E-020
987.5	9.3340460285400576E-020
988.5	1.1145158598230069E-019
989.5	1.3487389143071054E-019
990.5	1.6530016287803501E-019
991.5	2.0459633168074163E-019
992.5	2.5402921481872982E-019
993.5	3.1222458143435063E-019
994.5	3.7153101377116552E-019
995.5	4.1556930522070538E-019
996.5	4.2569043586581327E-019
997.5	3.9677438731393039E-019
998.5	3.4261390245193279E-019
999.5	2.8235936867871248E-019
1000.5	2.2807416380836851E-019
1001.5	1.8376411737036336E-019
1002.5	1.4912088514251040E-019
1003.5	1.2242102588809727E-019
1004.5	1.0183769450250442E-019
1005.5	8.5851921103264618E-020
1006.5	7.3304642139800439E-020
1007.5	6.3340097755021496E-020
1008.5	5.5332691942093907E-020
1009.5	4.8824532172993099E-020
1010.5	4.3478198924058424E-020
1011.5	3.9042681948453338E-020
1012.5	3.5329248954517326E-020
1013.5	3.2194419674809922E-020
1014.5	2.9527916421834909E-020
1015.5	2.7244078292586935E-020
1016.5	2.5275689503617057E-020
1017.5	2.3569499746519926E-020
1018.5	2.2082939759728132E-020
1019.5	2.0781688810802684E-020
1020.5	1.9637855210702359E-020
1021.5	1.8628602262163504E-020
1022.5	1.7735100994485700E-020
1023.5	1.6941724908202316E-020
1024.5	1.6235425588594851E-020
1025.5	1.5605244686204124E-020
1026.5	1.5041929581782176E-020
1027.5	1.4537628523923059E-020
1028.5	1.4085647152030535E-020
1029.5	1.3680252783280319E-020
1030.5	1.3316516126002561E-020
1031.5	1.2990182515811209E-020
1032.5	1.2697566588761869E-020
1033.5	1.2435465673811230E-020
1034.5	1.2201088223610099E-020
1035.5	1.1991994393779527E-020
1036.5	1.1806046488469287E-020
1037.5	1.1641367459674960E-020
1038.5	1.1496306013021789E-020
1039.5	1.1369407158388052E-020
1040.5	1.1259387268420219E-020
1041.5	1.1165112885655086E-020
1042.5	1.1085582660174800E-020
1043.5	1.1019911912517600E-020
1044.5	1.0967319407099899E-020
1045.5	1.0927115994407108E-020
1046.5	1.0898694839340661E-020
1047.5	1.0881523001213708E-020
1048.5	1.0875134170190937E-020
1049.5	1.0879122397215155E-020
1050.5	1.0893136681031317E-020
1051.5	1.0916876297899429E-020
1052.5	1.0950086777848955E-020
1053.5	1.0992556446564344E-020
1054.5	1.1044113464760898E-020
1055.5	1.1104623307662491E-020
1056.5	1.1173986636291828E-020
1057.5	1.1252137520026569E-020
1058.5	1.1339041976503096E-020
1059.5	1.1434696800663398E-020
1060.5	1.1539128659704447E-020
1061.5	1.1652393435040680E-020
1062.5	1.1774575796244007E-020
1063.5	1.1905788995379726E-020
1064.5	1.2046174873294147E-020
1065.5	1.2195904072303197E-020
1066.5	1.2355176452444535E-020
1067.5	1.2524221711045932E-020
1068.5	1.2703300207882480E-020
1069.5	1.2892704000694095E-020
1070.5	1.3092758098359877E-020
1071.5	1.3303821941624792E-020
1072.5	1.3526291123994643E-020
1073.5	1.3760599368307053E-020
1074.5	1.4007220777603254E-020
1075.5	1.4266672382325308E-020
1076.5	1.4539517009611070E-020
1077.5	1.4826366504627187E-020
1078.5	1.5127885338550934E-020
1079.5	1.5444794643080586E-020
1080.5	1.5777876717330825E-020
1081.5	1.6127980059783288E-020
1082.5	1.6496024985763927E-020
1083.5	1.6883009899886490E-020
1084.5	1.7290018303246120E-020
1085.5	1.7718226627120079E-020
1086.5	1.8168912998834437E-020
1087.5	1.8643467061643900E-020
1088.5	1.9143400989381396E-020
1089.5	1.9670361858782555E-020
1090.5	2.0226145568411352E-020
1091.5	2.0812712523770064E-020
1092.5	2.1432205344403940E-020
1093.5	2.2086968891747050E-020
1094.5	2.2779572967501136E-020
1095.5	2.3512838093213916E-020
1096.5	2.4289864854556648E-020
1097.5	2.5114067381230545E-020
1098.5	2.5989211638745998E-020
1099.5	2.6919459335625625E-020
1100.5	2.7909418404043221E-020
1101.5	2.8964201200033090E-020
1102.5	3.0089491799432533E-020
1103.5	3.1291624048148841E-020
1104.5	3.2577672373593615E-020
1105.5	3.3955557795456157E-020
1106.5	3.5434172110694978E-020
1107.5	3.7023523898686260E-020
1108.5	3.8734910835748296E-020
1109.5	4.0581123873535823E-020
1110.5	4.2576690188905978E-020
1111.5	4.4738163541432497E-020
1112.5	4.7084472896216148E-020
1113.5	4.9637343042449139E-020
1114.5	5.2421804677652247E-020
1115.5	5.5466816328391290E-020
1116.5	5.8806026947280002E-020
1117.5	6.2478716628722337E-020
1118.5	6.6530964415027029E-020
1119.5	7.1017107741166845E-020
1120.5	7.6001579288758848E-020
1121.5	8.1561236185907561E-020
1122.5	8.7788336931757509E-020
1123.5	9.4794378014035014E-020
1124.5	1.0271508209742155E-019
1125.5	1.1171694351736041E-019
1126.5	1.2200590042520384E-019
1127.5	1.3383893981702030E-019
1128.5	1.4753978662792117E-019
1129.5	1.6352033164388091E-019
1130.5	1.8231018572429995E-019
1131.5	2.0459779929226546E-019
1132.5	2.3128804263094221E-019
1133.5	2.6358299680911841E-019
1134.5	3.0309456212694010E-019
1135.5	3.5199770160689104E-019
1136.5	4.1322638459681794E-019
1137.5	4.9068530342380088E-019
1138.5	5.8935947315094446E-019
1139.5	7.1496330306262573E-019
1140.5	8.7226108547708669E-019
1141.5	1.0605984197131363E-018
1142.5	1.2663650533222677E-018
1143.5	1.4595382438420074E-018
1144.5	1.6104550034240090E-018
1145.5	1.7214439168856651E-018
1146.5	1.8273973907528639E-018
1147.5	1.9536483299490275E-018
1148.5	2.0770303664690014E-018
1149.5	2.1258361197846262E-018
1150.5	2.0342419693950059E-018
1151.5	1.8095459875672237E-018
1152.5	1.5229068783705988E-018
1153.5	1.2436470592535848E-018
1154.5	1.0058455056159613E-018
1155.5	8.1586002848034879E-019
1156.5	6.6788350762264823E-019
1157.5	5.5323381965818378E-019
1158.5	4.6397686274923495E-019
1159.5	3.9382353839488275E-019
1160.5	3.3805187374029044E-019
1161.5	2.9318473590779364E-019
1162.5	2.5667013652909374E-019
1163.5	2.2662644079879218E-019
1164.5	2.0165442381520355E-019
1165.5	1.8070279747307028E-019
1166.5	1.6297295486287250E-019
1167.5	1.4785149080091684E-019
1168.5	1.3486214470146058E-019
1169.5	1.2363129855070994E-019
1170.5	1.1386297158825201E-019
1171.5	1.0532051481125749E-019
1172.5	9.7813072997543148E-020
1173.5	9.1185471364898748E-020
1174.5	8.5310586317885957E-020
1175.5	8.0083535714575239E-020
1176.5	7.5417214723931786E-020
1177.5	7.1238836108894576E-020
1178.5	6.7487227042665478E-020
1179.5	6.4110700685965722E-020
1180.5	6.1065368050356363E-020
1181.5	5.8313789808708076E-020
1182.5	5.5823892566770657E-020
1183.5	5.3568092357999861E-020
1184.5	5.1522581632806917E-020
1185.5	4.9666746093370607E-020
1186.5	4.7982685303964972E-020
1187.5	4.6454816746920023E-020
1188.5	4.5069547372683541E-020
1189.5	4.3815000054852025E-020
1190.5	4.2680784960257927E-020
1191.5	4.1657807866322705E-020
1192.5	4.0738109040873864E-020
1193.5	3.9914727546484033E-020
1194.5	3.9181586819531828E-020
1195.5	3.8533398162187070E-020
1196.5	3.7965579417997092E-020
1197.5	3.7474186612910611E-020
1198.5	3.7055856759839325E-020
1199.5	3.6707760366782417E-020
1200.5	3.6427562472266248E-020
1201.5	3.6213391270171783E-020
1202.5	3.6063813589215136E-020
1203.5	3.5977816668794925E-020
1204.5	3.5954795829611764E-020
1205.5	3.5994547780386473E-020
1206.5	3.6097269436454853E-020
1207.5	3.6263562256906130E-020
1208.5	3.6494442239011372E-020
1209.5	3.6791355846813799E-020
1210.5	3.7156202300124059E-020
1211.5	3.7591362816614153E-020
1212.5	3.8099737590018916E-020
1213.5	3.8684791509770070E-020
1214.5	3.9350609891692829E-020
1215.5	4.0101965808164847E-020
1216.5	4.0944400995183212E-020
1217.5	4.1884322793365828E-020
1218.5	4.2929120176228245E-020
1219.5	4.4087302666301469E-020
1220.5	4.5368666882679278E-020
1221.5	4.6784496661829216E-020
1222.5	4.8347804226136541E-020
1223.5	5.0073621847930450E-020
1224.5	5.1979356014245410E-020
1225.5	5.4085219434734560E-020
1226.5	5.6414760619951986E-020
1227.5	5.8995516559882249E-020
1228.5	6.1859821768599386E-020
1229.5	6.5045817353748137E-020
1230.5	6.8598717842813247E-020
1231.5	7.2572412712358639E-020
1232.5	7.7031506022744684E-020
1233.5	8.2053934307474844E-020
1234.5	8.7734354361478094E-020
1235.5	9.4188565387087740E-020
1236.5	1.0155933384160887E-019
1237.5	1.1002413883726408E-019
1238.5	1.1980557285395385E-019
1239.5	1.3118544941209889E-019
1240.5	1.4452413455408483E-019
1241.5	1.6028730276860933E-019
1242.5	1.7908331789885737E-019
1243.5	2.0171587705041289E-019
1244.5	2.2925853889152926E-019
1245.5	2.6316023788682310E-019
1246.5	3.0539319586867851E-019
1247.5	3.5865414589333797E-019
1248.5	4.2661811602610450E-019
1249.5	5.1419723210601880E-019
1250.5	6.2761243465189323E-019
1251.5	7.7370240050709502E-019
1252.5	9.5705946490101533E-019
1253.5	1.1724888838880247E-018
1254.5	1.3916647389936304E-018
1255.5	1.5543771206902487E-018
1256.5	1.5927078482718714E-018
1257.5	1.4888834046165540E-018
1258.5	1.2940289910617005E-018
1259.5	1.0781110131818215E-018
1260.5	8.8490985002508552E-019
1261.5	7.2888603647020130E-019
1262.5	6.0891338280298819E-019
1263.5	5.1880861309869098E-019
1264.5	4.5207824511962391E-019
1265.5	4.0340700426982232E-019
1266.5	3.6885305455545868E-019
1267.5	3.4565776046436137E-019
1268.5	3.3200430951353113E-019
1269.5	3.2682607907767995E-019
1270.5	3.2968527150503217E-019
1271.5	3.4072051187545039E-019
1272.5	3.6066052469497301E-019
1273.5	3.9090540645085421E-019
1274.5	4.3368109769416055E-019
1275.5	4.9226944853201943E-019
1276.5	5.7128866865471120E-019
1277.5	6.7690096885435969E-019
1278.5	8.1654323591258139E-019
1279.5	9.9709532911485256E-019
1280.5	1.2191802039731415E-018
1281.5	1.4648168910342804E-018
1282.5	1.6821582952205415E-018
1283.5	1.7914546477955808E-018
1284.5	1.7386398042656092E-018
1285.5	1.5489582593357665E-018
1286.5	1.3004738557871827E-018
1287.5	1.0592503628016786E-018
1288.5	8.5520067948034435E-019
1289.5	6.9311894340959181E-019
1290.5	5.6747917625253467E-019
1291.5	4.7054023293552009E-019
1292.5	3.9535703386299434E-019
1293.5	3.3647387213741429E-019
1294.5	2.8981754555773284E-019
1295.5	2.5240138722291868E-019
1296.5	2.2204142811493043E-019
1297.5	1.9713294719476471E-019
1298.5	1.7648669102273698E-019
1299.5	1.5921216983710975E-019
1300.5	1.4463525015930889E-019
1301.5	1.3223993901427969E-019
1302.5	1.2162703394257466E-019
1303.5	1.1248451486453159E-019
1304.5	1.0456614376800092E-019
1305.5	9.7675842367483650E-020
1306.5	9.1656172523732571E-020
1307.5	8.6379757586093216E-020
1308.5	8.1742832604693543E-020
1309.5	7.7660350891596506E-020
1310.5	7.4062239604283926E-020
1311.5	7.0890511891402263E-020
1312.5	6.8097023722257668E-020
1313.5	6.5641720573250686E-020
1314.5	6.3491259917783394E-020
1315.5	6.1617924885306865E-020
1316.5	5.9998765890948639E-020
1317.5	5.8614922817320585E-020
1318.5	5.7451092077313751E-020
1319.5	5.6495111743747824E-020
1320.5	5.5737644713055685E-020
1321.5	5.5171945164439237E-020
1322.5	5.4793697816718984E-020
1323.5	5.4600923000199969E-020
1324.5	5.4593943607591728E-020
1325.5	5.4775412779446931E-020
1326.5	5.5150403905401686E-020
1327.5	5.5726567366897376E-020
1328.5	5.6514361606053851E-020
1329.5	5.7527369805611762E-020
1330.5	5.8782717986409800E-020
1331.5	6.0301616034737529E-020
1332.5	6.2110050548715953E-020
1333.5	6.4239668108283284E-020
1334.5	6.6728900559299571E-020
1335.5	6.9624401476881358E-020
1336.5	7.2982887021833149E-020
1337.5	7.6873507650898716E-020
1338.5	8.1380923557667253E-020
1339.5	8.6609322144097773E-020
1340.5	9.2687708898477043E-020
1341.5	9.9776936666566848E-020
1342.5	1.0807913172025395E-019
1343.5	1.1785045709570143E-019
1344.5	1.2941856732579481E-019
1345.5	1.4320671681806410E-019
1346.5	1.5976737549855975E-019
1347.5	1.7982949510224895E-019
1348.5	2.0436537612660859E-019
1349.5	2.3468542997904243E-019
1350.5	2.7257160299370270E-019
1351.5	3.2046099000762195E-019
1352.5	3.8168413367779444E-019
1353.5	4.6072983567166172E-019
1354.5	5.6340201264274787E-019
1355.5	6.9644010110278841E-019
1356.5	8.6548959763862720E-019
1357.5	1.0691985380462006E-018
1358.5	1.2873328179347223E-018
1359.5	1.4685950377571408E-018
1360.5	1.5426904920282440E-018
1361.5	1.4730127656811638E-018
1362.5	1.2941071264992254E-018
1363.5	1.0761653810362674E-018
1364.5	8.7151892220239126E-019
1365.5	7.0126616779082886E-019
1366.5	5.6715749264615457E-019
1367.5	4.6365854567798300E-019
1368.5	3.8402645186567543E-019
1369.5	3.2242414942336395E-019
1370.5	2.7433137749685045E-019
1371.5	2.3639674325604271E-019
1372.5	2.0617426789212050E-019
1373.5	1.8188469875309528E-019
1374.5	1.6223180874921989E-019
1375.5	1.4626990446108086E-019
1376.5	1.3331136794228068E-019
1377.5	1.2286380684843784E-019
1378.5	1.1458894238507162E-019
1379.5	1.0827767805933081E-019
1380.5	1.0383702323814696E-019
1381.5	1.0128355564689386E-019
1382.5	1.0073202821069788E-019
1383.5	1.0235008143936776E-019
1384.5	1.0621175332862638E-019
1385.5	1.1193679269951751E-019
1386.5	1.1808777108251488E-019
1387.5	1.2185786201666085E-019
1388.5	1.2031246619743184E-019
1389.5	1.1293130715962922E-019
1390.5	1.0211683275758444E-019
1391.5	9.0857396524806665E-020
1392.5	8.0915067469158164E-020
1393.5	7.2814930717719256E-020
1394.5	6.6455578943739783E-020
1395.5	6.1544795454612123E-020
1396.5	5.7789109087677880E-020
1397.5	5.4950587359466075E-020
1398.5	5.2852198887123010E-020
1399.5	5.1368289404432309E-020
1400.5	5.0413348118069616E-020
1401.5	4.9932868112415856E-020
1402.5	4.9896892255230060E-020
1403.5	5.0295940890112774E-020
1404.5	5.1138904694139017E-020
1405.5	5.2452604596035357E-020
1406.5	5.4282893621294709E-020
1407.5	5.6697360112000288E-020
1408.5	5.9789892404965856E-020
1409.5	6.3687604674659832E-020
1410.5	6.8560935905447698E-020
1411.5	7.4638161737828035E-020
1412.5	8.2226150181423717E-020
1413.5	9.1739978528531989E-020
1414.5	1.0374494916830947E-019
1415.5	1.1901520656595089E-019
1416.5	1.3861216756100037E-019
1417.5	1.6397906333662695E-019
1418.5	1.9702316764619958E-019
1419.5	2.4008481326175568E-019
1420.5	2.9551003255737156E-019
1421.5	3.6418694873260119E-019
1422.5	4.4211502309507236E-019
1423.5	5.1540758995748848E-019
1424.5	5.5980878192372862E-019
1425.5	5.5463394677984462E-019
1426.5	5.0235159954792226E-019
1427.5	4.2596791888686136E-019
1428.5	3.4838354027356834E-019
1429.5	2.8136465184421364E-019
1430.5	2.2765623174967323E-019
1431.5	1.8591446693989250E-019
1432.5	1.5372478223782585E-019
1433.5	1.2880856454486577E-019
1434.5	1.0934320106258372E-019
1435.5	9.3958666983033007E-020
1436.5	8.1648574298818762E-020
1437.5	7.1677470554011014E-020
1438.5	6.3505966771396944E-020
1439.5	5.6735307505747720E-020
1440.5	5.1067725612131174E-020
1441.5	4.6278426516363439E-020
1442.5	4.2195812162116966E-020
1443.5	3.8687456662863482E-020
1444.5	3.5650084574665175E-020
1445.5	3.3002343326086815E-020
1446.5	3.0679538919090399E-020
1447.5	2.8629762613038090E-020
1448.5	2.6811012271459319E-020
1449.5	2.5189031852573900E-020
1450.5	2.3735674449528391E-020
1451.5	2.2427650684993779E-020
1452.5	2.1245563399952406E-020
1453.5	2.0173156967065703E-020
1454.5	1.9196728900917413E-020
1455.5	1.8304665218721080E-020
1456.5	1.7487070911958423E-020
1457.5	1.6735474073350988E-020
1458.5	1.6042587477257434E-020
1459.5	1.5402115285286467E-020
1460.5	1.4808595427778325E-020
1461.5	1.4257270367674568E-020
1462.5	1.3743980579592905E-020
1463.5	1.3265076312382340E-020
1464.5	1.2817344148327972E-020
1465.5	1.2397945599528868E-020
1466.5	1.2004365545351743E-020
1467.5	1.1634368753837519E-020
1468.5	1.1285963073935018E-020
1469.5	1.0957368156485758E-020
1470.5	1.0646988776580371E-020
1471.5	1.0353392000827995E-020
1472.5	1.0075287579811852E-020
1473.5	9.8115110558974220E-021
1474.5	9.5610091652792448E-021
1475.5	9.3228271850876892E-021
1476.5	9.0960979349461913E-021
1477.5	8.8800321902475367E-021
1478.5	8.6739103037072448E-021
1479.5	8.4770748641140404E-021
1480.5	8.2889242479491668E-021
1481.5	8.1089069417370451E-021
1482.5	7.9365165314590506E-021
1483.5	7.7712872707837057E-021
1484.5	7.6127901527839415E-021
1485.5	7.4606294206641860E-021
1486.5	7.3144394621644727E-021
1487.5	7.1738820400354118E-021
1488.5	7.0386438175251784E-021
1489.5	6.9084341433819729E-021
1490.5	6.7829830656132313E-021
1491.5	6.6620395472886782E-021
1492.5	6.5453698611374599E-021
1493.5	6.4327561426608696E-021
1494.5	6.3239950840377011E-021
1495.5	6.2188967533015781E-021
1496.5	6.1172835251720560E-021
1497.5	6.0189891115680368E-021
1498.5	5.9238576812601927E-021
1499.5	5.8317430593605037E-021
1500.5	5.7425079984278132E-021
1501.5	5.6560235139113350E-021
1502.5	5.5721682774782528E-021
1503.5	5.4908280624931420E-021
1504.5	5.4118952365500604E-021
1505.5	5.3352682965141456E-021
1506.5	5.2608514420192212E-021
1507.5	5.1885541837991544E-021
1508.5	5.1182909836118778E-021
1509.5	5.0499809228517037E-021
1510.5	4.9835473972439006E-021
1511.5	4.9189178352801983E-021
1512.5	4.8560234382887408E-021
1513.5	4.7947989402411557E-021
1514.5	4.7351823855855204E-021
1515.5	4.6771149235600588E-021
1516.5	4.6205406175906823E-021
1517.5	4.5654062685080953E-021
1518.5	4.5116612504388658E-021
1519.5	4.4592573583313103E-021
1520.5	4.4081486661725306E-021
1521.5	4.3582913950387615E-021
1522.5	4.3096437901984168E-021
1523.5	4.2621660065567038E-021
1524.5	4.2158200017934508E-021
1525.5	4.1705694366022759E-021
1526.5	4.1263795814904554E-021
1527.5	4.0832172296450369E-021
1528.5	4.0410506154126360E-021
1529.5	3.9998493379783306E-021
1530.5	3.9595842898634628E-021
1531.5	3.9202275898934743E-021
1532.5	3.8817525203152931E-021
1533.5	3.8441334677696761E-021
1534.5	3.8073458678474514E-021
1535.5	3.7713661529800949E-021
1536.5	3.7361717034346207E-021
1537.5	3.7017408012007209E-021
1538.5	3.6680525865743516E-021
1539.5	3.6350870172569865E-021
1540.5	3.6028248298033917E-021
1541.5	3.5712475032633526E-021
1542.5	3.5403372248742513E-021
1543.5	3.5100768576719504E-021
1544.5	3.4804499098971464E-021
1545.5	3.4514405060832175E-021
1546.5	3.4230333597198213E-021
1547.5	3.3952137473940021E-021
1548.5	3.3679674843175304E-021
1549.5	3.3412809011555633E-021
1550.5	3.3151408220776642E-021
1551.5	3.2895345439576151E-021
1552.5	3.2644498166535140E-021
1553.5	3.2398748243042837E-021
1554.5	3.2157981675830454E-021
1555.5	3.1922088468517428E-021
1556.5	3.1690962461651243E-021
1557.5	3.1464501180755942E-021
1558.5	3.1242605691936121E-021
1559.5	3.1025180464612324E-021
1560.5	3.0812133240991492E-021
1561.5	3.0603374911900945E-021
1562.5	3.0398819398638308E-021
1563.5	3.0198383540511415E-021
1564.5	3.0001986987762704E-021
1565.5	2.9809552099591695E-021
1566.5	2.9621003847006528E-021
1567.5	2.9436269720252311E-021
1568.5	2.9255279640579144E-021
1569.5	2.9077965876127284E-021
1570.5	2.8904262961720032E-021
1571.5	2.8734107622367525E-021
1572.5	2.8567438700296478E-021
1573.5	2.8404197085331587E-021
1574.5	2.8244325648464676E-021
1575.5	2.8087769178457214E-021
1576.5	2.7934474321330926E-021
1577.5	2.7784389522609371E-021
1578.5	2.7637464972181450E-021
1579.5	2.7493652551665308E-021
1580.5	2.7352905784157593E-021
1581.5	2.7215179786260229E-021
1582.5	2.7080431222282299E-021
1583.5	2.6948618260521057E-021
1584.5	2.6819700531530858E-021
1585.5	2.6693639088294656E-021
1586.5	2.6570396368216748E-021
1587.5	2.6449936156860690E-021
1588.5	2.6332223553360039E-021
1589.5	2.6217224937434096E-021
1590.5	2.6104907937944125E-021
1591.5	2.5995241402929794E-021
1592.5	2.5888195371068211E-021
1593.5	2.5783741044501927E-021
1594.5	2.5681850762984865E-021
1595.5	2.5582497979298011E-021
1596.5	2.5485657235889960E-021
1597.5	2.5391304142699366E-021
1598.5	2.5299415356119296E-021
1599.5	2.5209968559065708E-021
1600.5	2.5122942442114506E-021
1601.5	2.5038316685673775E-021
1602.5	2.4956071943159904E-021
1603.5	2.4876189825148265E-021
1604.5	2.4798652884470838E-021
1605.5	2.4723444602235240E-021
1606.5	2.4650549374741075E-021
1607.5	2.4579952501271341E-021
1608.5	2.4511640172738161E-021
1609.5	2.4445599461163591E-021
1610.5	2.4381818309977893E-021
1611.5	2.4320285525118922E-021
1612.5	2.4260990766917622E-021
1613.5	2.4203924542756339E-021
1614.5	2.4149078200487445E-021
1615.5	2.4096443922601339E-021
1616.5	2.4046014721134173E-021
1617.5	2.3997784433306660E-021
1618.5	2.3951747717886677E-021
1619.5	2.3907900052269438E-021
1620.5	2.3866237730270232E-021
1621.5	2.3826757860625750E-021
1622.5	2.3789458366201346E-021
1623.5	2.3754337983902444E-021
1624.5	2.3721396265289507E-021
1625.5	2.3690633577897184E-021
1626.5	2.3662051107259252E-021
1627.5	2.3635650859641895E-021
1628.5	2.3611435665489448E-021
1629.5	2.3589409183587270E-021
1630.5	2.3569575905947908E-021
1631.5	2.3551941163427819E-021
1632.5	2.3536511132082784E-021
1633.5	2.3523292840271702E-021
1634.5	2.3512294176519256E-021
1635.5	2.3503523898149584E-021
1636.5	2.3496991640703759E-021
1637.5	2.3492707928155761E-021
1638.5	2.3490684183942341E-021
1639.5	2.3490932742824104E-021
1640.5	2.3493466863595861E-021
1641.5	2.3498300742666224E-021
1642.5	2.3505449528527767E-021
1643.5	2.3514929337140310E-021
1644.5	2.3526757268251858E-021
1645.5	2.3540951422682990E-021
1646.5	2.3557530920602504E-021
1647.5	2.3576515920823563E-021
1648.5	2.3597927641151631E-021
1649.5	2.3621788379817379E-021
1650.5	2.3648121538029576E-021
1651.5	2.3676951643685217E-021
1652.5	2.3708304376276220E-021
1653.5	2.3742206593034376E-021
1654.5	2.3778686356358460E-021
1655.5	2.3817772962570155E-021
1656.5	2.3859496972047686E-021
1657.5	2.3903890240789299E-021
1658.5	2.3950985953461043E-021
1659.5	2.4000818657986922E-021
1660.5	2.4053424301742099E-021
1661.5	2.4108840269413682E-021
1662.5	2.4167105422596878E-021
1663.5	2.4228260141198019E-021
1664.5	2.4292346366720118E-021
1665.5	2.4359407647510474E-021
1666.5	2.4429489186054373E-021
1667.5	2.4502637888403630E-021
1668.5	2.4578902415833274E-021
1669.5	2.4658333238825295E-021
1670.5	2.4740982693483355E-021
1671.5	2.4826905040488493E-021
1672.5	2.4916156526711836E-021
1673.5	2.5008795449606608E-021
1674.5	2.5104882224508952E-021
1675.5	2.5204479454984037E-021
1676.5	2.5307652006361766E-021
1677.5	2.5414467082614399E-021
1678.5	2.5524994306737417E-021
1679.5	2.5639305804803797E-021
1680.5	2.5757476293871683E-021
1681.5	2.5879583173936206E-021
1682.5	2.6005706624126689E-021
1683.5	2.6135929703362612E-021
1684.5	2.6270338455694081E-021
1685.5	2.6409022020565862E-021
1686.5	2.6552072748258049E-021
1687.5	2.6699586320771882E-021
1688.5	2.6851661878444939E-021
1689.5	2.7008402152597163E-021
1690.5	2.7169913604527742E-021
1691.5	2.7336306571201913E-021
1692.5	2.7507695417988126E-021
1693.5	2.7684198698827674E-021
1694.5	2.7865939324243285E-021
1695.5	2.8053044737618244E-021
1696.5	2.8245647100204678E-021
1697.5	2.8443883485349294E-021
1698.5	2.8647896082455532E-021
1699.5	2.8857832411234552E-021
1700.5	2.9073845546833530E-021
1701.5	2.9296094356467794E-021
1702.5	2.9524743748224698E-021
1703.5	2.9759964932751026E-021
1704.5	3.0001935698583552E-021
1705.5	3.0250840701932903E-021
1706.5	3.0506871771785977E-021
1707.5	3.0770228231250907E-021
1708.5	3.1041117236131860E-021
1709.5	3.1319754131789534E-021
1710.5	3.1606362829416352E-021
1711.5	3.1901176202934878E-021
1712.5	3.2204436507813211E-021
1713.5	3.2516395823183561E-021
1714.5	3.2837316518749603E-021
1715.5	3.3167471748075784E-021
1716.5	3.3507145969968184E-021
1717.5	3.3856635499782161E-021
1718.5	3.4216249092628133E-021
1719.5	3.4586308560594541E-021
1720.5	3.4967149426266229E-021
1721.5	3.5359121614990665E-021
1722.5	3.5762590188531483E-021
1723.5	3.6177936122953439E-021
1724.5	3.6605557133804963E-021
1725.5	3.7045868551905078E-021
1726.5	3.7499304253304476E-021
1727.5	3.7966317647275992E-021
1728.5	3.8447382726501460E-021
1729.5	3.8942995183961112E-021
1730.5	3.9453673601402930E-021
1731.5	3.9979960714673470E-021
1732.5	4.0522424761634806E-021
1733.5	4.1081660918875420E-021
1734.5	4.1658292833953745E-021
1735.5	4.2252974260492437E-021
1736.5	4.2866390804078972E-021
1737.5	4.3499261787626448E-021
1738.5	4.4152342245615618E-021
1739.5	4.4826425057484121E-021
1740.5	4.5522343231355626E-021
1741.5	4.6240972350326090E-021
1742.5	4.6983233194651061E-021
1743.5	4.7750094554421766E-021
1744.5	4.8542576248693454E-021
1745.5	4.9361752368547961E-021
1746.5	5.0208754763255119E-021
1747.5	5.1084776790561478E-021
1748.5	5.1991077354201119E-021
1749.5	5.2928985254019631E-021
1750.5	5.3899903876652395E-021
1751.5	5.4905316257537553E-021
1752.5	5.5946790548207553E-021
1753.5	5.7025985926329522E-021
1754.5	5.8144658989905125E-021
1755.5	5.9304670681444821E-021
1756.5	6.0507993792861559E-021
1757.5	6.1756721107356860E-021
1758.5	6.3053074240774278E-021
1759.5	6.4399413251867358E-021
1760.5	6.5798247098774625E-021
1761.5	6.7252245027835488E-021
1762.5	6.8764248990860962E-021
1763.5	7.0337287198249362E-021
1764.5	7.1974588928105643E-021
1765.5	7.3679600725994679E-021
1766.5	7.5456004146391985E-021
1767.5	7.7307735205586918E-021
1768.5	7.9239005737081882E-021
1769.5	8.1254326864829257E-021
1770.5	8.3358534837418710E-021
1771.5	8.5556819498131977E-021
1772.5	8.7854755702270195E-021
1773.5	9.0258338035097220E-021
1774.5	9.2774019232043770E-021
1775.5	9.5408752758550888E-021
1776.5	9.8170040071380709E-021
1777.5	1.0106598315789986E-020
1778.5	1.0410534303656306E-020
1779.5	1.0729760500275452E-020
1780.5	1.1065305152188400E-020
1781.5	1.1418284380930394E-020
1782.5	1.1789911329798136E-020
1783.5	1.2181506438447937E-020
1784.5	1.2594509006720172E-020
1785.5	1.3030490235474753E-020
1786.5	1.3491167963482140E-020
1787.5	1.3978423356548013E-020
1788.5	1.4494319849292159E-020
1789.5	1.5041124692873164E-020
1790.5	1.5621333525333739E-020
1791.5	1.6237698457473298E-020
1792.5	1.6893260259149014E-020
1793.5	1.7591385342311962E-020
1794.5	1.8335808372483856E-020
1795.5	1.9130681505558821E-020
1796.5	1.9980631449107746E-020
1797.5	2.0890825796110010E-020
1798.5	2.1867050386191553E-020
1799.5	2.2915799830376095E-020
1800.5	2.4044383809919382E-020
1801.5	2.5261052353799409E-020
1802.5	2.6575144046585290E-020
1803.5	2.7997262062992852E-020
1804.5	2.9539484125978137E-020
1805.5	3.1215614019542134E-020
1806.5	3.3041484259647443E-020
1807.5	3.5035322077038665E-020
1808.5	3.7218194184522110E-020
1809.5	3.9614550148188456E-020
1810.5	4.2252889914576140E-020
1811.5	4.5166588659365336E-020
1812.5	4.8394922310106399E-020
1813.5	5.1984350830647043E-020
1814.5	5.5990135022612736E-020
1815.5	6.0478388181444777E-020
1816.5	6.5528699302471164E-020
1817.5	7.1237513831536659E-020
1818.5	7.7722527306763167E-020
1819.5	8.5128445678109212E-020
1820.5	9.3634607061497039E-020
1821.5	1.0346516327601712E-019
1822.5	1.1490281580919018E-019
1823.5	1.2830753475402874E-019
1824.5	1.4414232696878455E-019
1825.5	1.6300905609102731E-019
1826.5	1.8569867952940702E-019
1827.5	2.1326220171387261E-019
1828.5	2.4711123383555598E-019
1829.5	2.8916004777389025E-019
1830.5	3.4202298817323243E-019
1831.5	4.0927704171613989E-019
1832.5	4.9577406705660584E-019
1833.5	6.0789865183113564E-019
1834.5	7.5341102154434820E-019
1835.5	9.3987797388118622E-019
1836.5	1.1694861850305323E-018
1837.5	1.4272196367208297E-018
1838.5	1.6645641094549475E-018
1839.5	1.8005676733647714E-018
1840.5	1.7713551148764542E-018
1841.5	1.5917637082207030E-018
1842.5	1.3396705425867259E-018
1843.5	1.0879346536155692E-018
1844.5	8.7232265130986810E-019
1845.5	7.0028630665281244E-019
1846.5	5.6689651368633902E-019
1847.5	4.6418476692940919E-019
1848.5	3.8477942889820805E-019
1849.5	3.2282597902707839E-019
1850.5	2.7393608940705474E-019
1851.5	2.3488931425676200E-019
1852.5	2.0333241161571137E-019
1853.5	1.7753891389170984E-019
1854.5	1.5623182777421175E-019
1855.5	1.3845701667631409E-019
1856.5	1.2349376069014997E-019
1857.5	1.1079161062232990E-019
1858.5	9.9925586249356252E-020
1859.5	9.0564141084112307E-020
1860.5	8.2446042708372497E-020
1861.5	7.5363521076806216E-020
1862.5	6.9149860653582115E-020
1863.5	6.3670172487748676E-020
1864.5	5.8814463842829583E-020
1865.5	5.4492384003346615E-020
1866.5	5.0629204665448435E-020
1867.5	4.7162718151031571E-020
1868.5	4.4040824112745854E-020
1869.5	4.1219637176680839E-020
1870.5	3.8661992017697603E-020
1871.5	3.6336254048015816E-020
1872.5	3.4215366891208980E-020
1873.5	3.2276084638199638E-020
1874.5	3.0498349294421017E-020
1875.5	2.8864783057408945E-020
1876.5	2.7360271979931497E-020
1877.5	2.5971622793516609E-020
1878.5	2.4687278634527476E-020
1879.5	2.3497082450599292E-020
1880.5	2.2392079203067421E-020
1881.5	2.1364349792561733E-020
1882.5	2.0406871047025451E-020
1883.5	1.9513397218396858E-020
1884.5	1.8678359306735004E-020
1885.5	1.7896779221935691E-020
1886.5	1.7164196343752277E-020
1887.5	1.6476604481402527E-020
1888.5	1.5830397588227261E-020
1889.5	1.5222322872878636E-020
1890.5	1.4649440180472568E-020
1891.5	1.4109086706036439E-020
1892.5	1.3598846257027250E-020
1893.5	1.3116522408456890E-020
1894.5	1.2660114998586769E-020
1895.5	1.2227799499488510E-020
1896.5	1.1817908868390046E-020
1897.5	1.1428917545343081E-020
1898.5	1.1059427312531109E-020
1899.5	1.0708154772237446E-020
1900.5	1.0373920235528931E-020
1901.5	1.0055637843232474E-020
1902.5	9.7523067657278567E-021
1903.5	9.4630033492169058E-021
1904.5	9.1868740940859846E-021
1905.5	8.9231293662730524E-021
1906.5	8.6710377556095972E-021
1907.5	8.4299210062850243E-021
1908.5	8.1991494541703024E-021
1909.5	7.9781379139831109E-021
1910.5	7.7663419663822390E-021
1911.5	7.5632546012156488E-021
1912.5	7.3684031784571716E-021
1913.5	7.1813466729720999E-021
1914.5	7.0016731732533677E-021
1915.5	6.8289976077536310E-021
1916.5	6.6629596754765492E-021
1917.5	6.5032219601456234E-021
1918.5	6.3494682095924444E-021
1919.5	6.2014017640438617E-021
1920.5	6.0587441187772543E-021
1921.5	5.9212336081873545E-021
1922.5	5.7886241996955488E-021
1923.5	5.6606843871568812E-021
1924.5	5.5371961745022244E-021
1925.5	5.4179541413110749E-021
1926.5	5.3027645828596680E-021
1927.5	5.1914447179430626E-021
1928.5	5.0838219584400157E-021
1929.5	4.9797332351861814E-021
1930.5	4.8790243752529274E-021
1931.5	4.7815495262037299E-021
1932.5	4.6871706233243593E-021
1933.5	4.5957568962025070E-021
1934.5	4.5071844113726400E-021
1935.5	4.4213356480467547E-021
1936.5	4.3380991042255773E-021
1937.5	4.2573689307309380E-021
1938.5	4.1790445909216271E-021
1939.5	4.1030305440545993E-021
1940.5	4.0292359504335016E-021
1941.5	3.9575743966490015E-021
1942.5	3.8879636393623034E-021
1943.5	3.8203253662162209E-021
1944.5	3.7545849725784211E-021
1945.5	3.6906713529306810E-021
1946.5	3.6285167058169217E-021
1947.5	3.5680563513527158E-021
1948.5	3.5092285603806921E-021
1949.5	3.4519743944306044E-021
1950.5	3.3962375557105651E-021
1951.5	3.3419642464176296E-021
1952.5	3.2891030367122145E-021
1953.5	3.2376047407522674E-021
1954.5	3.1874223002299686E-021
1955.5	3.1385106748967995E-021
1956.5	3.0908267396020011E-021
1957.5	3.0443291874055013E-021
1958.5	2.9989784383593533E-021
1959.5	2.9547365535819593E-021
1960.5	2.9115671542771752E-021
1961.5	2.8694353453758451E-021
1962.5	2.8283076435008115E-021
1963.5	2.7881519089779766E-021
1964.5	2.7489372816358826E-021
1965.5	2.7106341201545513E-021
1966.5	2.6732139447411642E-021
1967.5	2.6366493829257584E-021
1968.5	2.6009141182844168E-021
1969.5	2.5659828419107208E-021
1970.5	2.5318312064684633E-021
1971.5	2.4984357826699475E-021
1972.5	2.4657740180346806E-021
1973.5	2.4338241977929766E-021
1974.5	2.4025654078079467E-021
1975.5	2.3719774993977224E-021
1976.5	2.3420410559474417E-021
1977.5	2.3127373612077247E-021
1978.5	2.2840483691830062E-021
1979.5	2.2559566755192876E-021
1980.5	2.2284454903065898E-021
1981.5	2.2014986122167659E-021
1982.5	2.1751004039022836E-021
1983.5	2.1492357685862144E-021
1984.5	2.1238901277779813E-021
1985.5	2.0990494000534557E-021
1986.5	2.0746999808416675E-021
1987.5	2.0508287231639968E-021
1988.5	2.0274229192748612E-021
1989.5	2.0044702831560360E-021
1990.5	1.9819589338195439E-021
1991.5	1.9598773793767319E-021
1992.5	1.9382145018336194E-021
1993.5	1.9169595425749286E-021
1994.5	1.8961020885013977E-021
1995.5	1.8756320587869801E-021
1996.5	1.8555396922244731E-021
1997.5	1.8358155351298855E-021
1998.5	1.8164504297775253E-021
1999.5	1.7974355033393773E-021
[truncated: 1,000 more rows]
