# Supplementary material for: Modeling Radiative Efficiency across Fluorinated Molecules: Bridging Chemistry and Climate Policy for Global Warming Potential Estimations
Source: Environ Sci Technol. 2026 Feb 16;60(8):6188–202. doi: 10.1021/acs.est.5c16501 (PMC12961741; doi:10.1021/acs.est.5c16501)
Supplement: Supplementary file 1 [file es5c16501_si_001.zip › Supporting.Information/CFM2025.Table1/HFAldehydes/Trifluoropropanal/rotamer_1.xyz]

10
E[M08-HX/pcseg-2]=-490.9084943555 Hartree, Gibbs corrections=79.612 kJ/mol,  S=1.76E-16 cm/molecule 
C    -0.0053948794    1.4935454307    0.0228872763
C    -0.1923417896    0.0059814798    0.1847203072
C    0.8651264642    -0.6097653464    1.0844307027
O    0.6694353649    -1.6044258255    1.7139802718
F    -0.9667545533    2.0352810229    -0.7335888960
F    -0.0223115611    2.1183816124    1.2111050521
F    1.1742246256    1.7776301523    -0.5557948163
H    -1.1850522003    -0.2018474123    0.5876369086
H    -0.1169969369    -0.4543813274    -0.8062766129
H    1.8480654660    -0.0933997866    1.1108998063
