# Supplementary material for: Modeling Radiative Efficiency across Fluorinated Molecules: Bridging Chemistry and Climate Policy for Global Warming Potential Estimations
Source: Environ Sci Technol. 2026 Feb 16;60(8):6188–202. doi: 10.1021/acs.est.5c16501 (PMC12961741; doi:10.1021/acs.est.5c16501)
Supplement: Supplementary file 1 [file es5c16501_si_001.zip › Supporting.Information/CFM2025.Table1/HFAldehydes/Trifluoropropanal/rotamer_2.xyz]

10
E[M08-HX/pcseg-2]=-490.9070217741 Hartree, Gibbs corrections=81.332 kJ/mol,  S=1.74E-16 cm/molecule 
C    -0.0074495536    1.4937131438    0.0028858077
C    0.2167123614    -0.0005245512    -0.0392106947
C    0.4038030027    -0.6435358005    1.3190272178
O    0.3934263773    -0.0571284790    2.3571105531
F    -1.0997504844    1.8153970723    0.7020147403
F    1.0337349016    2.1423418637    0.5330778620
F    -0.1785893981    1.9669456854    -1.2460566314
H    -0.6367098847    -0.4690364535    -0.5405763186
H    1.0982360329    -0.2063613899    -0.6555184365
H    0.5565866447    -1.7438110912    1.2802459004
