# Supplementary material for: Modeling Radiative Efficiency across Fluorinated Molecules: Bridging Chemistry and Climate Policy for Global Warming Potential Estimations
Source: Environ Sci Technol. 2026 Feb 16;60(8):6188–202. doi: 10.1021/acs.est.5c16501 (PMC12961741; doi:10.1021/acs.est.5c16501)
Supplement: Supplementary file 1 [file es5c16501_si_001.zip › Supporting.Information/CFM2025.Table1/HFAldehydes/Trifluoropropanal/wspectra.dat]

     0.5    8.939444577E-22
     1.5    9.144194921E-22
     2.5    9.357860775E-22
     3.5    9.580984239E-22
     4.5    9.814149634E-22
     5.5    1.005798752E-21
     6.5    1.031317918E-21
     7.5    1.058046159E-21
     8.5    1.086063305E-21
     9.5    1.115455935E-21
    10.5    1.146318084E-21
    11.5    1.178752022E-21
    12.5    1.212869142E-21
    13.5    1.248790955E-21
    14.5    1.286650218E-21
    15.5    1.326592208E-21
    16.5    1.368776167E-21
    17.5    1.413376953E-21
    18.5    1.460586914E-21
    19.5    1.510618033E-21
    20.5    1.563704391E-21
    21.5    1.620104987E-21
    22.5    1.680106999E-21
    23.5    1.744029543E-21
    24.5    1.812228039E-21
    25.5    1.885099275E-21
    26.5    1.963087329E-21
    27.5    2.046690491E-21
    28.5    2.136469394E-21
    29.5    2.233056605E-21
    30.5    2.337167975E-21
    31.5    2.449616120E-21
    32.5    2.571326521E-21
    33.5    2.703356806E-21
    34.5    2.846919986E-21
    35.5    3.003412555E-21
    36.5    3.174448676E-21
    37.5    3.361901980E-21
    38.5    3.567956957E-21
    39.5    3.795172529E-21
    40.5    4.046561172E-21
    41.5    4.325688035E-21
    42.5    4.636795989E-21
    43.5    4.984964505E-21
    44.5    5.376313105E-21
    45.5    5.818263958E-21
    46.5    6.319883723E-21
    47.5    6.892332500E-21
    48.5    7.549458968E-21
    49.5    8.308596922E-21
    50.5    9.191642055E-21
    51.5    1.022652233E-20
    52.5    1.144922615E-20
    53.5    1.290662704E-20
    54.5    1.466045160E-20
    55.5    1.679288960E-20
    56.5    1.941454483E-20
    57.5    2.267564332E-20
    58.5    2.678151290E-20
    59.5    3.201285441E-20
    60.5    3.874884884E-20
    61.5    4.748290731E-20
    62.5    5.879772935E-20
    63.5    7.321120507E-20
    64.5    9.070976287E-20
    65.5    1.097671647E-19
    66.5    1.262168416E-19
    67.5    1.339484794E-19
    68.5    1.292223585E-19
    69.5    1.144352682E-19
    70.5    9.562764339E-20
    71.5    7.763790093E-20
    72.5    6.255511734E-20
    73.5    5.065202798E-20
    74.5    4.148203075E-20
    75.5    3.445840550E-20
    76.5    2.906377640E-20
    77.5    2.489544280E-20
    78.5    2.165526705E-20
    79.5    1.912717383E-20
    80.5    1.715622887E-20
    81.5    1.563254262E-20
    82.5    1.447987246E-20
    83.5    1.364802327E-20
    84.5    1.310816621E-20
    85.5    1.285034698E-20
    86.5    1.288241463E-20
    87.5    1.322898811E-20
    88.5    1.392718882E-20
    89.5    1.501196236E-20
    90.5    1.648053799E-20
    91.5    1.824027010E-20
    92.5    2.010699171E-20
    93.5    2.196088463E-20
    94.5    2.394742823E-20
    95.5    2.637765789E-20
    96.5    2.932582711E-20
    97.5    3.224599454E-20
    98.5    3.393497917E-20
    99.5    3.325190172E-20
   100.5    3.019523185E-20
   101.5    2.588709494E-20
   102.5    2.152198452E-20
   103.5    1.773531990E-20
   104.5    1.468128852E-20
   105.5    1.228965474E-20
   106.5    1.042956863E-20
   107.5    8.976446907E-21
   108.5    7.830150138E-21
   109.5    6.915126472E-21
   110.5    6.175689393E-21
   111.5    5.571005895E-21
   112.5    5.071023574E-21
   113.5    4.653445624E-21
   114.5    4.301562643E-21
   115.5    4.002717964E-21
   116.5    3.747222989E-21
   117.5    3.527587390E-21
   118.5    3.337969052E-21
   119.5    3.173778050E-21
   120.5    3.031389527E-21
   121.5    2.907934580E-21
   122.5    2.801147989E-21
   123.5    2.709258417E-21
   124.5    2.630911495E-21
   125.5    2.565119840E-21
   126.5    2.511236870E-21
   127.5    2.468953894E-21
   128.5    2.438322425E-21
   129.5    2.419806318E-21
   130.5    2.414370721E-21
   131.5    2.423615292E-21
   132.5    2.449952247E-21
   133.5    2.496799349E-21
   134.5    2.568661347E-21
   135.5    2.670712010E-21
   136.5    2.806901987E-21
   137.5    2.974764612E-21
   138.5    3.155671768E-21
   139.5    3.306819156E-21
   140.5    3.375570686E-21
   141.5    3.342470844E-21
   142.5    3.242163796E-21
   143.5    3.129420606E-21
   144.5    3.041658729E-21
   145.5    2.993447946E-21
   146.5    2.986639419E-21
   147.5    3.019049459E-21
   148.5    3.088668198E-21
   149.5    3.195215008E-21
   150.5    3.340650048E-21
   151.5    3.529391011E-21
   152.5    3.768411879E-21
   153.5    4.066933508E-21
   154.5    4.434699677E-21
   155.5    4.876666399E-21
   156.5    5.381545114E-21
   157.5    5.907975914E-21
   158.5    6.391379774E-21
   159.5    6.795564116E-21
   160.5    7.162862301E-21
   161.5    7.589162207E-21
   162.5    8.165523673E-21
   163.5    8.959371064E-21
   164.5    1.002910694E-20
   165.5    1.144342601E-20
   166.5    1.329633627E-20
   167.5    1.571941491E-20
   168.5    1.889199268E-20
   169.5    2.304318091E-20
   170.5    2.842404649E-20
   171.5    3.519605093E-20
   172.5    4.314152792E-20
   173.5    5.116107789E-20
   174.5    5.697080178E-20
   175.5    5.806467350E-20
   176.5    5.387699931E-20
   177.5    4.637841923E-20
   178.5    3.815911010E-20
   179.5    3.080322650E-20
   180.5    2.481572793E-20
   181.5    2.013789411E-20
   182.5    1.653118367E-20
   183.5    1.374776105E-20
   184.5    1.158285868E-20
   185.5    9.880603813E-21
   186.5    8.526005815E-21
   187.5    7.435005984E-21
   188.5    6.546058534E-21
   189.5    5.813786157E-21
   190.5    5.204410398E-21
   191.5    4.692515796E-21
   192.5    4.258766668E-21
   193.5    3.888290759E-21
   194.5    3.569527004E-21
   195.5    3.293396842E-21
   196.5    3.052702403E-21
   197.5    2.841684998E-21
   198.5    2.655697962E-21
   199.5    2.490961790E-21
   200.5    2.344379129E-21
   201.5    2.213393690E-21
   202.5    2.095881702E-21
   203.5    1.990067707E-21
   204.5    1.894458708E-21
   205.5    1.807792285E-21
   206.5    1.728995412E-21
   207.5    1.657151553E-21
   208.5    1.591474202E-21
   209.5    1.531285459E-21
   210.5    1.475998604E-21
   211.5    1.425103827E-21
   212.5    1.378156490E-21
   213.5    1.334767409E-21
   214.5    1.294594796E-21
   215.5    1.257337515E-21
   216.5    1.222729438E-21
   217.5    1.190534690E-21
   218.5    1.160543627E-21
   219.5    1.132569427E-21
   220.5    1.106445184E-21
   221.5    1.082021428E-21
   222.5    1.059163991E-21
   223.5    1.037752180E-21
   224.5    1.017677195E-21
   225.5    9.988407610E-22
   226.5    9.811539407E-22
   227.5    9.645361024E-22
   228.5    9.489140177E-22
   229.5    9.342210727E-22
   230.5    9.203965769E-22
   231.5    9.073851554E-22
   232.5    8.951362131E-22
   233.5    8.836034625E-22
   234.5    8.727445054E-22
   235.5    8.625204625E-22
   236.5    8.528956447E-22
   237.5    8.438372600E-22
   238.5    8.353151534E-22
   239.5    8.273015739E-22
   240.5    8.197709668E-22
   241.5    8.126997880E-22
   242.5    8.060663369E-22
   243.5    7.998506074E-22
   244.5    7.940341536E-22
   245.5    7.885999694E-22
   246.5    7.835323802E-22
   247.5    7.788169455E-22
   248.5    7.744403713E-22
   249.5    7.703904315E-22
   250.5    7.666558971E-22
   251.5    7.632264728E-22
   252.5    7.600927401E-22
   253.5    7.572461061E-22
   254.5    7.546787587E-22
   255.5    7.523836259E-22
   256.5    7.503543405E-22
   257.5    7.485852088E-22
   258.5    7.470711837E-22
   259.5    7.458078413E-22
   260.5    7.447913619E-22
   261.5    7.440185138E-22
   262.5    7.434866413E-22
   263.5    7.431936554E-22
   264.5    7.431380284E-22
   265.5    7.433187919E-22
   266.5    7.437355378E-22
   267.5    7.443884234E-22
   268.5    7.452781799E-22
   269.5    7.464061249E-22
   270.5    7.477741788E-22
   271.5    7.493848864E-22
   272.5    7.512414421E-22
   273.5    7.533477222E-22
   274.5    7.557083214E-22
   275.5    7.583285969E-22
   276.5    7.612147201E-22
   277.5    7.643737364E-22
   278.5    7.678136346E-22
   279.5    7.715434280E-22
   280.5    7.755732485E-22
   281.5    7.799144551E-22
   282.5    7.845797609E-22
   283.5    7.895833813E-22
   284.5    7.949412061E-22
   285.5    8.006710028E-22
   286.5    8.067926545E-22
   287.5    8.133284423E-22
   288.5    8.203033800E-22
   289.5    8.277456149E-22
   290.5    8.356869075E-22
   291.5    8.441632139E-22
   292.5    8.532153920E-22
   293.5    8.628900700E-22
   294.5    8.732407174E-22
   295.5    8.843289810E-22
   296.5    8.962263642E-22
   297.5    9.090163582E-22
   298.5    9.227971743E-22
   299.5    9.376852828E-22
   300.5    9.538200488E-22
   301.5    9.713698725E-22
   302.5    9.905404179E-22
   303.5    1.011585771E-21
   304.5    1.034823741E-21
   305.5    1.060657058E-21
   306.5    1.089603005E-21
   307.5    1.122335001E-21
   308.5    1.159740843E-21
   309.5    1.203002914E-21
   310.5    1.253703698E-21
   311.5    1.313948837E-21
   312.5    1.386462147E-21
   313.5    1.474499237E-21
   314.5    1.581164432E-21
   315.5    1.707242449E-21
   316.5    1.846451990E-21
   317.5    1.979478495E-21
   318.5    2.076033565E-21
   319.5    2.115480624E-21
   320.5    2.108166808E-21
   321.5    2.085768501E-21
   322.5    2.076000471E-21
   323.5    2.092925431E-21
   324.5    2.141273058E-21
   325.5    2.222448536E-21
   326.5    2.338023144E-21
   327.5    2.491328717E-21
   328.5    2.688294977E-21
   329.5    2.938198902E-21
   330.5    3.254655050E-21
   331.5    3.657011021E-21
   332.5    4.172169087E-21
   333.5    4.836499096E-21
   334.5    5.696456868E-21
   335.5    6.803730891E-21
   336.5    8.194613374E-21
   337.5    9.834998345E-21
   338.5    1.152122143E-20
   339.5    1.280914891E-20
   340.5    1.318015115E-20
   341.5    1.247042438E-20
   342.5    1.104042622E-20
   343.5    9.420783606E-21
   344.5    7.958776378E-21
   345.5    6.776392899E-21
   346.5    5.870475525E-21
   347.5    5.195237303E-21
   348.5    4.700772924E-21
   349.5    4.345542033E-21
   350.5    4.098234932E-21
   351.5    3.936355490E-21
   352.5    3.844264328E-21
   353.5    3.811513805E-21
   354.5    3.831631715E-21
   355.5    3.901312522E-21
   356.5    4.019940753E-21
   357.5    4.189386857E-21
   358.5    4.414043495E-21
   359.5    4.701100006E-21
   360.5    5.061084171E-21
   361.5    5.508736480E-21
   362.5    6.064327037E-21
   363.5    6.755582915E-21
   364.5    7.620463887E-21
   365.5    8.711090504E-21
   366.5    1.009912287E-20
   367.5    1.188259447E-20
   368.5    1.419299977E-20
   369.5    1.719767812E-20
   370.5    2.108250051E-20
   371.5    2.597776584E-20
   372.5    3.176002392E-20
   373.5    3.769339252E-20
   374.5    4.217112904E-20
   375.5    4.331921938E-20
   376.5    4.056322698E-20
   377.5    3.523089002E-20
   378.5    2.923853241E-20
   379.5    2.381763733E-20
   380.5    1.938798548E-20
   381.5    1.592736392E-20
   382.5    1.326594821E-20
   383.5    1.122116554E-20
   384.5    9.640559728E-21
   385.5    8.407625823E-21
   386.5    7.436325504E-21
   387.5    6.663791913E-21
   388.5    6.044059435E-21
   389.5    5.543311429E-21
   390.5    5.136450023E-21
   391.5    4.804665934E-21
   392.5    4.533724561E-21
   393.5    4.312754056E-21
   394.5    4.133382924E-21
   395.5    3.989121372E-21
   396.5    3.874913631E-21
   397.5    3.786811236E-21
   398.5    3.721732727E-21
   399.5    3.677285813E-21
   400.5    3.651635240E-21
   401.5    3.643404567E-21
   402.5    3.651603522E-21
   403.5    3.675575014E-21
   404.5    3.714957638E-21
   405.5    3.769660745E-21
   406.5    3.839850103E-21
   407.5    3.925942926E-21
   408.5    4.028611601E-21
   409.5    4.148796021E-21
   410.5    4.287724858E-21
   411.5    4.446946691E-21
   412.5    4.628372388E-21
   413.5    4.834330869E-21
   414.5    5.067641167E-21
   415.5    5.331704787E-21
   416.5    5.630623764E-21
   417.5    5.969351714E-21
   418.5    6.353887760E-21
   419.5    6.791526788E-21
   420.5    7.291184454E-21
   421.5    7.863822437E-21
   422.5    8.523009419E-21
   423.5    9.285667726E-21
   424.5    1.017307641E-20
   425.5    1.121223213E-20
   426.5    1.243771387E-20
   427.5    1.389426351E-20
   428.5    1.564039040E-20
   429.5    1.775344699E-20
   430.5    2.033681500E-20
   431.5    2.353008466E-20
   432.5    2.752334604E-20
   433.5    3.257670273E-20
   434.5    3.904510417E-20
   435.5    4.740437860E-20
   436.5    5.826114659E-20
   437.5    7.229383965E-20
   438.5    8.999328090E-20
   439.5    1.109604783E-19
   440.5    1.326143945E-19
   441.5    1.491995567E-19
   442.5    1.538348689E-19
   443.5    1.441856756E-19
   444.5    1.249064851E-19
   445.5    1.030057225E-19
   446.5    8.308288957E-20
   447.5    6.674785907E-20
   448.5    5.395314308E-20
   449.5    4.408740618E-20
   450.5    3.648308518E-20
   451.5    3.057999142E-20
   452.5    2.594914712E-20
   453.5    2.227342491E-20
   454.5    1.932094239E-20
   455.5    1.692203217E-20
   456.5    1.495174076E-20
   457.5    1.331718133E-20
   458.5    1.194856838E-20
   459.5    1.079289229E-20
   460.5    9.809444281E-21
   461.5    8.966629568E-21
   462.5    8.239677984E-21
   463.5    7.608983477E-21
   464.5    7.058887536E-21
   465.5    6.576778846E-21
   466.5    6.152420378E-21
   467.5    5.777441641E-21
   468.5    5.444952031E-21
   469.5    5.149243833E-21
   470.5    4.885562198E-21
   471.5    4.649925624E-21
   472.5    4.438984824E-21
   473.5    4.249911046E-21
   474.5    4.080307169E-21
   475.5    3.928136545E-21
   476.5    3.791665807E-21
   477.5    3.669418733E-21
   478.5    3.560138976E-21
   479.5    3.462759942E-21
   480.5    3.376380529E-21
   481.5    3.300245726E-21
   482.5    3.233731305E-21
   483.5    3.176332061E-21
   484.5    3.127653196E-21
   485.5    3.087404592E-21
   486.5    3.055397846E-21
   487.5    3.031546080E-21
   488.5    3.015866664E-21
   489.5    3.008487152E-21
   490.5    3.009654915E-21
   491.5    3.019751198E-21
   492.5    3.039310619E-21
   493.5    3.069047578E-21
   494.5    3.109891577E-21
   495.5    3.163034287E-21
   496.5    3.229992301E-21
   497.5    3.312691155E-21
   498.5    3.413578519E-21
   499.5    3.535777900E-21
   500.5    3.683299152E-21
   501.5    3.861329458E-21
   502.5    4.076639033E-21
   503.5    4.338151030E-21
   504.5    4.657745668E-21
   505.5    5.051393382E-21
   506.5    5.540731464E-21
   507.5    6.155179817E-21
   508.5    6.934530312E-21
   509.5    7.931350782E-21
   510.5    9.210782287E-21
   511.5    1.084082553E-20
   512.5    1.285725765E-20
   513.5    1.517918690E-20
   514.5    1.748142864E-20
   515.5    1.917023623E-20
   516.5    1.972316302E-20
   517.5    1.920695636E-20
   518.5    1.824937132E-20
   519.5    1.750383546E-20
   520.5    1.731425164E-20
   521.5    1.769030285E-20
   522.5    1.833266147E-20
   523.5    1.869041449E-20
   524.5    1.825404737E-20
   525.5    1.697332152E-20
   526.5    1.526145423E-20
   527.5    1.359144298E-20
   528.5    1.223091857E-20
   529.5    1.125603224E-20
   530.5    1.065129310E-20
   531.5    1.037899775E-20
   532.5    1.041004791E-20
   533.5    1.073462609E-20
   534.5    1.136584018E-20
   535.5    1.234228452E-20
   536.5    1.373138594E-20
   537.5    1.563257129E-20
   538.5    1.817482256E-20
   539.5    2.149307060E-20
   540.5    2.564838985E-20
   541.5    3.044141428E-20
   542.5    3.514249379E-20
   543.5    3.847367517E-20
   544.5    3.938025218E-20
   545.5    3.809903578E-20
   546.5    3.600777412E-20
   547.5    3.449877684E-20
   548.5    3.436246627E-20
   549.5    3.582129434E-20
   550.5    3.859099762E-20
   551.5    4.171971944E-20
   552.5    4.355388178E-20
   553.5    4.254895318E-20
   554.5    3.859529996E-20
   555.5    3.305030715E-20
   556.5    2.742214746E-20
   557.5    2.253091793E-20
   558.5    1.858184723E-20
   559.5    1.548826722E-20
   560.5    1.308291722E-20
   561.5    1.120536454E-20
   562.5    9.726178674E-21
   563.5    8.547459596E-21
   564.5    7.596892616E-21
   565.5    6.821341919E-21
   566.5    6.181617234E-21
   567.5    5.648575724E-21
   568.5    5.200321854E-21
   569.5    4.820221307E-21
   570.5    4.495494037E-21
   571.5    4.216212906E-21
   572.5    3.974585391E-21
   573.5    3.764433503E-21
   574.5    3.580813390E-21
   575.5    3.419734230E-21
   576.5    3.277948365E-21
   577.5    3.152793067E-21
   578.5    3.042070075E-21
   579.5    2.943953055E-21
   580.5    2.856915893E-21
   581.5    2.779676666E-21
   582.5    2.711153533E-21
   583.5    2.650429756E-21
   584.5    2.596725765E-21
   585.5    2.549376726E-21
   586.5    2.507814402E-21
   587.5    2.471552432E-21
   588.5    2.440174311E-21
   589.5    2.413323539E-21
   590.5    2.390695537E-21
   591.5    2.372030974E-21
   592.5    2.357110268E-21
   593.5    2.345749054E-21
   594.5    2.337794445E-21
   595.5    2.333121976E-21
   596.5    2.331633110E-21
   597.5    2.333253245E-21
   598.5    2.337930136E-21
   599.5    2.345632698E-21
   600.5    2.356350152E-21
   601.5    2.370091470E-21
   602.5    2.386885118E-21
   603.5    2.406779069E-21
   604.5    2.429841095E-21
   605.5    2.456159327E-21
   606.5    2.485843094E-21
   607.5    2.519024062E-21
   608.5    2.555857683E-21
   609.5    2.596525000E-21
   610.5    2.641234819E-21
   611.5    2.690226328E-21
   612.5    2.743772198E-21
   613.5    2.802182242E-21
   614.5    2.865807736E-21
   615.5    2.935046491E-21
   616.5    3.010348822E-21
   617.5    3.092224565E-21
   618.5    3.181251357E-21
   619.5    3.278084398E-21
   620.5    3.383468016E-21
   621.5    3.498249398E-21
   622.5    3.623394939E-21
   623.5    3.760009794E-21
   624.5    3.909361348E-21
   625.5    4.072907507E-21
   626.5    4.252330963E-21
   627.5    4.449580891E-21
   628.5    4.666923963E-21
   629.5    4.907007095E-21
   630.5    5.172935078E-21
   631.5    5.468367215E-21
   632.5    5.797638394E-21
   633.5    6.165911825E-21
   634.5    6.579373105E-21
   635.5    7.045478672E-21
   636.5    7.573276467E-21
   637.5    8.173823256E-21
   638.5    8.860732606E-21
   639.5    9.650901056E-21
   640.5    1.056547976E-20
   641.5    1.163118749E-20
   642.5    1.288210300E-20
   643.5    1.436213635E-20
   644.5    1.612846967E-20
   645.5    1.825638908E-20
   646.5    2.084611517E-20
   647.5    2.403248409E-20
   648.5    2.799860201E-20
   649.5    3.299473101E-20
   650.5    3.936311097E-20
   651.5    4.756653910E-20
   652.5    5.820883818E-20
   653.5    7.200794002E-20
   654.5    8.961641983E-20
   655.5    1.110681713E-19
   656.5    1.345937614E-19
   657.5    1.551979317E-19
   658.5    1.653433281E-19
   659.5    1.601246252E-19
   660.5    1.421678625E-19
   661.5    1.188865553E-19
   662.5    9.641198798E-20
   663.5    7.746701069E-20
   664.5    6.245571639E-20
   665.5    5.084361763E-20
   666.5    4.190201474E-20
   667.5    3.498146367E-20
   668.5    2.957315555E-20
   669.5    2.529770628E-20
   670.5    2.187713314E-20
   671.5    1.910826188E-20
   672.5    1.684186486E-20
   673.5    1.496739248E-20
   674.5    1.340210035E-20
   675.5    1.208337384E-20
   676.5    1.096330616E-20
   677.5    1.000484725E-20
   678.5    9.179046049E-21
   679.5    8.463057094E-21
   680.5    7.838685113E-21
   681.5    7.291311665E-21
   682.5    6.809095584E-21
   683.5    6.382371549E-21
   684.5    6.003193457E-21
   685.5    5.664984604E-21
   686.5    5.362267386E-21
   687.5    5.090452765E-21
   688.5    4.845674992E-21
   689.5    4.624660930E-21
   690.5    4.424626016E-21
   691.5    4.243190882E-21
   692.5    4.078314147E-21
   693.5    3.928237911E-21
   694.5    3.791443330E-21
   695.5    3.666614230E-21
   696.5    3.552607171E-21
   697.5    3.448426723E-21
   698.5    3.353204987E-21
   699.5    3.266184583E-21
   700.5    3.186704506E-21
   701.5    3.114188370E-21
   702.5    3.048134650E-21
   703.5    2.988108626E-21
   704.5    2.933735806E-21
   705.5    2.884696635E-21
   706.5    2.840722375E-21
   707.5    2.801592077E-21
   708.5    2.767130600E-21
   709.5    2.737207712E-21
   710.5    2.711738330E-21
   711.5    2.690684056E-21
   712.5    2.674056245E-21
   713.5    2.661920967E-21
   714.5    2.654406359E-21
   715.5    2.651713019E-21
   716.5    2.654128111E-21
   717.5    2.662043412E-21
   718.5    2.675975537E-21
   719.5    2.696580402E-21
   720.5    2.724637566E-21
   721.5    2.760945388E-21
   722.5    2.806027535E-21
   723.5    2.859632341E-21
   724.5    2.920519533E-21
   725.5    2.987674082E-21
   726.5    3.062678209E-21
   727.5    3.150241462E-21
   728.5    3.256255141E-21
   729.5    3.386428906E-21
   730.5    3.546628621E-21
   731.5    3.743885152E-21
   732.5    3.987427420E-21
   733.5    4.289749556E-21
   734.5    4.667879271E-21
   735.5    5.144917925E-21
   736.5    5.751614110E-21
   737.5    6.526883970E-21
   738.5    7.514004867E-21
   739.5    8.744571067E-21
   740.5    1.019674311E-20
   741.5    1.172432480E-20
   742.5    1.302039804E-20
   743.5    1.376816065E-20
   744.5    1.395138777E-20
   745.5    1.392201385E-20
   746.5    1.411843332E-20
   747.5    1.483200150E-20
   748.5    1.615982675E-20
   749.5    1.797250433E-20
   750.5    1.980918998E-20
   751.5    2.087539005E-20
   752.5    2.047430050E-20
   753.5    1.863450028E-20
   754.5    1.605534095E-20
   755.5    1.345687686E-20
   756.5    1.121377735E-20
   757.5    9.413004069E-21
   758.5    8.009697651E-21
   759.5    6.924329768E-21
   760.5    6.081855579E-21
   761.5    5.422151228E-21
   762.5    4.899918775E-21
   763.5    4.481791989E-21
   764.5    4.143311994E-21
   765.5    3.866480195E-21
   766.5    3.637943531E-21
   767.5    3.447694153E-21
   768.5    3.288148694E-21
   769.5    3.153496945E-21
   770.5    3.039238866E-21
   771.5    2.941852918E-21
   772.5    2.858556240E-21
   773.5    2.787129487E-21
   774.5    2.725787597E-21
   775.5    2.673083470E-21
   776.5    2.627835463E-21
   777.5    2.589072315E-21
   778.5    2.555990911E-21
   779.5    2.527923627E-21
   780.5    2.504312884E-21
   781.5    2.484691154E-21
   782.5    2.468665151E-21
   783.5    2.455903251E-21
   784.5    2.446125413E-21
   785.5    2.439095070E-21
   786.5    2.434612570E-21
   787.5    2.432509850E-21
   788.5    2.432646106E-21
   789.5    2.434904256E-21
   790.5    2.439188058E-21
   791.5    2.445419764E-21
   792.5    2.453538212E-21
   793.5    2.463497301E-21
   794.5    2.475264771E-21
   795.5    2.488821259E-21
   796.5    2.504159594E-21
   797.5    2.521284300E-21
   798.5    2.540211294E-21
   799.5    2.560967763E-21
   800.5    2.583592207E-21
   801.5    2.608134658E-21
   802.5    2.634657059E-21
   803.5    2.663233820E-21
   804.5    2.693952562E-21
   805.5    2.726915052E-21
   806.5    2.762238365E-21
   807.5    2.800056283E-21
   808.5    2.840520983E-21
   809.5    2.883805033E-21
   810.5    2.930103779E-21
   811.5    2.979638153E-21
   812.5    3.032658010E-21
   813.5    3.089446087E-21
   814.5    3.150322700E-21
   815.5    3.215651352E-21
   816.5    3.285845437E-21
   817.5    3.361376300E-21
   818.5    3.442782972E-21
   819.5    3.530683990E-21
   820.5    3.625791849E-21
   821.5    3.728930765E-21
   822.5    3.841058704E-21
   823.5    3.963294881E-21
   824.5    4.096954415E-21
   825.5    4.243592377E-21
   826.5    4.405060347E-21
   827.5    4.583579790E-21
   828.5    4.781838298E-21
   829.5    5.003117256E-21
   830.5    5.251463116E-21
   831.5    5.531919644E-21
   832.5    5.850845738E-21
   833.5    6.216352754E-21
   834.5    6.638905469E-21
   835.5    7.132135216E-21
   836.5    7.713890805E-21
   837.5    8.407438895E-21
   838.5    9.242349679E-21
   839.5    1.025356316E-20
   840.5    1.147472846E-20
   841.5    1.291814499E-20
   842.5    1.453475226E-20
   843.5    1.617643173E-20
   844.5    1.764718521E-20
   845.5    1.889023129E-20
   846.5    2.010886373E-20
   847.5    2.164215580E-20
   848.5    2.379859067E-20
   849.5    2.683214119E-20
   850.5    3.100154353E-20
   851.5    3.662681789E-20
   852.5    4.410971090E-20
   853.5    5.388125522E-20
   854.5    6.617927762E-20
   855.5    8.048721166E-20
   856.5    9.461387217E-20
   857.5    1.042899656E-19
   858.5    1.052074157E-19
   859.5    9.687299545E-20
   860.5    8.312683648E-20
   861.5    6.849874949E-20
   862.5    5.559057778E-20
   863.5    4.515526479E-20
   864.5    3.702894426E-20
   865.5    3.077339559E-20
   866.5    2.595067846E-20
   867.5    2.220352032E-20
   868.5    1.926129179E-20
   869.5    1.692468274E-20
   870.5    1.504802475E-20
   871.5    1.352460559E-20
   872.5    1.227567845E-20
   873.5    1.124256710E-20
   874.5    1.038107978E-20
   875.5    9.657567294E-21
   876.5    9.046130480E-21
   877.5    8.526627878E-21
   878.5    8.083241401E-21
   879.5    7.703433635E-21
   880.5    7.377182197E-21
   881.5    7.096411904E-21
   882.5    6.854569544E-21
   883.5    6.646302464E-21
   884.5    6.467213493E-21
   885.5    6.313672522E-21
   886.5    6.182670549E-21
   887.5    6.071705856E-21
   888.5    5.978694720E-21
   889.5    5.901901052E-21
   890.5    5.839880767E-21
   891.5    5.791437775E-21
   892.5    5.755589225E-21
   893.5    5.731538251E-21
   894.5    5.718652903E-21
   895.5    5.716450298E-21
   896.5    5.724585305E-21
   897.5    5.742843333E-21
   898.5    5.771136967E-21
   899.5    5.809506428E-21
   900.5    5.858124017E-21
   901.5    5.917302923E-21
   902.5    5.987511058E-21
   903.5    6.069390883E-21
   904.5    6.163786640E-21
   905.5    6.271780948E-21
   906.5    6.394743521E-21
   907.5    6.534395828E-21
   908.5    6.692897058E-21
   909.5    6.872958910E-21
   910.5    7.077999894E-21
   911.5    7.312354359E-21
   912.5    7.581558199E-21
   913.5    7.892742962E-21
   914.5    8.255184526E-21
   915.5    8.681073456E-21
   916.5    9.186603698E-21
   917.5    9.793515592E-21
   918.5    1.053127334E-20
   919.5    1.144008189E-20
   920.5    1.257486963E-20
   921.5    1.400993055E-20
   922.5    1.584244472E-20
   923.5    1.818888871E-20
   924.5    2.115811450E-20
   925.5    2.476631774E-20
   926.5    2.875076553E-20
   927.5    3.233398509E-20
   928.5    3.429897899E-20
   929.5    3.379335950E-20
   930.5    3.117182474E-20
   931.5    2.762466950E-20
   932.5    2.417958080E-20
   933.5    2.131051770E-20
   934.5    1.909961253E-20
   935.5    1.746602611E-20
   936.5    1.629298017E-20
   937.5    1.547542445E-20
   938.5    1.493126748E-20
   939.5    1.459994060E-20
   940.5    1.443792285E-20
   941.5    1.441441649E-20
   942.5    1.450794978E-20
   943.5    1.470390812E-20
   944.5    1.499280442E-20
   945.5    1.536909464E-20
   946.5    1.583038609E-20
   947.5    1.637692955E-20
   948.5    1.701132168E-20
   949.5    1.773837022E-20
   950.5    1.856509396E-20
   951.5    1.950084391E-20
   952.5    2.055754380E-20
   953.5    2.175005896E-20
   954.5    2.309671319E-20
   955.5    2.461998590E-20
   956.5    2.634743695E-20
   957.5    2.831292742E-20
   958.5    3.055823213E-20
   959.5    3.313517941E-20
   960.5    3.610850942E-20
   961.5    3.955972380E-20
   962.5    4.359231745E-20
   963.5    4.833895692E-20
   964.5    5.397142469E-20
   965.5    6.071452147E-20
   966.5    6.886565391E-20
   967.5    7.882257402E-20
   968.5    9.112265885E-20
   969.5    1.064979744E-19
   970.5    1.259501675E-19
   971.5    1.508448391E-19
   972.5    1.830075034E-19
   973.5    2.247490886E-19
   974.5    2.786054188E-19
   975.5    3.462635789E-19
   976.5    4.257429105E-19
   977.5    5.064262716E-19
   978.5    5.658571808E-19
   979.5    5.788519524E-19
   980.5    5.390097982E-19
   981.5    4.654625601E-19
   982.5    3.841655035E-19
   983.5    3.112805392E-19
   984.5    2.521072424E-19
   985.5    2.061949642E-19
   986.5    1.712386178E-19
   987.5    1.448314532E-19
   988.5    1.250149194E-19
   989.5    1.103507934E-19
   990.5    9.984502012E-20
   991.5    9.283087529E-20
   992.5    8.881111385E-20
   993.5    8.720012206E-20
   994.5    8.693234619E-20
   995.5    8.619681857E-20
   996.5    8.302803600E-20
   997.5    7.679140386E-20
   998.5    6.868340196E-20
   999.5    6.043486586E-20
  1000.5    5.312210730E-20
  1001.5    4.707027391E-20
  1002.5    4.220592800E-20
  1003.5    3.833021526E-20
  1004.5    3.524177047E-20
  1005.5    3.277450159E-20
  1006.5    3.080158246E-20
  1007.5    2.922940106E-20
  1008.5    2.799016918E-20
  1009.5    2.703575216E-20
  1010.5    2.633314119E-20
  1011.5    2.586137827E-20
  1012.5    2.560965201E-20
  1013.5    2.557634300E-20
  1014.5    2.576889446E-20
  1015.5    2.620448327E-20
  1016.5    2.691157022E-20
  1017.5    2.793252440E-20
  1018.5    2.932766056E-20
  1019.5    3.118121164E-20
  1020.5    3.360998318E-20
  1021.5    3.677565506E-20
  1022.5    4.090170978E-20
  1023.5    4.629513112E-20
  1024.5    5.336946759E-20
  1025.5    6.265465029E-20
  1026.5    7.474868579E-20
  1027.5    9.009843595E-20
  1028.5    1.083981318E-19
  1029.5    1.274620433E-19
  1030.5    1.422995691E-19
  1031.5    1.467781617E-19
  1032.5    1.385930615E-19
  1033.5    1.216694078E-19
  1034.5    1.022248031E-19
  1035.5    8.443905571E-20
  1036.5    6.981793276E-20
  1037.5    5.835389549E-20
  1038.5    4.951395522E-20
  1039.5    4.270527005E-20
  1040.5    3.742753486E-20
  1041.5    3.329675899E-20
  1042.5    3.002880616E-20
  1043.5    2.741584907E-20
  1044.5    2.530581784E-20
  1045.5    2.358673466E-20
  1046.5    2.217537933E-20
  1047.5    2.100925081E-20
  1048.5    2.004089548E-20
  1049.5    1.923389513E-20
  1050.5    1.856001052E-20
  1051.5    1.799713016E-20
  1052.5    1.752778291E-20
  1053.5    1.713804882E-20
  1054.5    1.681675335E-20
  1055.5    1.655486550E-20
  1056.5    1.634504396E-20
  1057.5    1.618129175E-20
  1058.5    1.605869130E-20
  1059.5    1.597319948E-20
  1060.5    1.592148800E-20
  1061.5    1.590081823E-20
  1062.5    1.590894249E-20
  1063.5    1.594402585E-20
  1064.5    1.600458394E-20
  1065.5    1.608943335E-20
  1066.5    1.619765206E-20
  1067.5    1.632854802E-20
  1068.5    1.648163414E-20
  1069.5    1.665660880E-20
  1070.5    1.685334071E-20
  1071.5    1.707185766E-20
  1072.5    1.731233850E-20
  1073.5    1.757510798E-20
  1074.5    1.786063419E-20
  1075.5    1.816952840E-20
  1076.5    1.850254718E-20
  1077.5    1.886059673E-20
  1078.5    1.924473945E-20
  1079.5    1.965620285E-20
  1080.5    2.009639091E-20
  1081.5    2.056689813E-20
  1082.5    2.106952643E-20
  1083.5    2.160630550E-20
  1084.5    2.217951674E-20
  1085.5    2.279172164E-20
  1086.5    2.344579512E-20
  1087.5    2.414496466E-20
  1088.5    2.489285642E-20
  1089.5    2.569354945E-20
  1090.5    2.655163977E-20
  1091.5    2.747231598E-20
  1092.5    2.846144915E-20
  1093.5    2.952569970E-20
  1094.5    3.067264523E-20
  1095.5    3.191093390E-20
  1096.5    3.325046931E-20
  1097.5    3.470263457E-20
  1098.5    3.628056507E-20
  1099.5    3.799948250E-20
  1100.5    3.987710620E-20
  1101.5    4.193416280E-20
  1102.5    4.419502186E-20
  1103.5    4.668849390E-20
  1104.5    4.944883969E-20
  1105.5    5.251705635E-20
  1106.5    5.594252929E-20
  1107.5    5.978517198E-20
  1108.5    6.411822209E-20
  1109.5    6.903192909E-20
  1110.5    7.463846464E-20
  1111.5    8.107852610E-20
  1112.5    8.853030815E-20
  1113.5    9.722181639E-20
  1114.5    1.074479375E-19
  1115.5    1.195943226E-19
  1116.5    1.341710577E-19
  1117.5    1.518603456E-19
  1118.5    1.735839303E-19
  1119.5    2.005972227E-19
  1120.5    2.346160182E-19
  1121.5    2.779721286E-19
  1122.5    3.337586929E-19
  1123.5    4.058196895E-19
  1124.5    4.981652535E-19
  1125.5    6.128362257E-19
  1126.5    7.446700042E-19
  1127.5    8.730342990E-19
  1128.5    9.591001347E-19
  1129.5    9.657460757E-19
  1130.5    8.915391385E-19
  1131.5    7.723352265E-19
  1132.5    6.479528923E-19
  1133.5    5.405032257E-19
  1134.5    4.561382615E-19
  1135.5    3.933751921E-19
  1136.5    3.486033824E-19
  1137.5    3.183991876E-19
  1138.5    3.001896407E-19
  1139.5    2.922544553E-19
  1140.5    2.934300584E-19
  1141.5    3.025343188E-19
  1142.5    3.175293212E-19
  1143.5    3.351073835E-19
  1144.5    3.522306262E-19
  1145.5    3.691082151E-19
  1146.5    3.892429330E-19
  1147.5    4.154398327E-19
  1148.5    4.461392167E-19
  1149.5    4.754729642E-19
  1150.5    4.985316926E-19
  1151.5    5.178949370E-19
  1152.5    5.429492927E-19
  1153.5    5.839128533E-19
  1154.5    6.489881942E-19
  1155.5    7.453720100E-19
  1156.5    8.806593106E-19
  1157.5    1.062332876E-18
  1158.5    1.293219534E-18
  1159.5    1.559911211E-18
  1160.5    1.815185585E-18
  1161.5    1.974561940E-18
  1162.5    1.962542226E-18
  1163.5    1.782867155E-18
  1164.5    1.514332578E-18
  1165.5    1.238811276E-18
  1166.5    9.996094480E-19
  1167.5    8.074632844E-19
  1168.5    6.579995935E-19
  1169.5    5.427393051E-19
  1170.5    4.535740516E-19
  1171.5    3.839863220E-19
  1172.5    3.290664110E-19
  1173.5    2.852040865E-19
  1174.5    2.497597487E-19
  1175.5    2.207970144E-19
  1176.5    1.968841898E-19
  1177.5    1.769521010E-19
  1178.5    1.601935734E-19
  1179.5    1.459924614E-19
  1180.5    1.338733175E-19
  1181.5    1.234654274E-19
  1182.5    1.144768754E-19
  1183.5    1.066756553E-19
  1184.5    9.987577474E-20
  1185.5    9.392692920E-20
  1186.5    8.870675312E-20
  1187.5    8.411495080E-20
  1188.5    8.006881073E-20
  1189.5    7.649974823E-20
  1190.5    7.335061954E-20
  1191.5    7.057361971E-20
  1192.5    6.812862627E-20
  1193.5    6.598188625E-20
  1194.5    6.410496973E-20
  1195.5    6.247393219E-20
  1196.5    6.106864180E-20
  1197.5    5.987223814E-20
  1198.5    5.887069676E-20
  1199.5    5.805247970E-20
  1200.5    5.740825701E-20
  1201.5    5.693068742E-20
  1202.5    5.661424935E-20
  1203.5    5.645511566E-20
  1204.5    5.645106726E-20
  1205.5    5.660144242E-20
  1206.5    5.690711974E-20
  1207.5    5.737053431E-20
  1208.5    5.799572759E-20
  1209.5    5.878843284E-20
  1210.5    5.975619948E-20
  1211.5    6.090856097E-20
  1212.5    6.225725315E-20
  1213.5    6.381649167E-20
  1214.5    6.560332057E-20
  1215.5    6.763804709E-20
  1216.5    6.994478298E-20
  1217.5    7.255211828E-20
  1218.5    7.549396194E-20
  1219.5    7.881059432E-20
  1220.5    8.254999111E-20
  1221.5    8.676949854E-20
  1222.5    9.153796647E-20
  1223.5    9.693848458E-20
  1224.5    1.030719195E-19
  1225.5    1.100615264E-19
  1226.5    1.180590149E-19
  1227.5    1.272526042E-19
  1228.5    1.378778264E-19
  1229.5    1.502321605E-19
  1230.5    1.646950641E-19
  1231.5    1.817556683E-19
  1232.5    2.020514291E-19
  1233.5    2.264224988E-19
  1234.5    2.559885804E-19
  1235.5    2.922574726E-19
  1236.5    3.372765756E-19
  1237.5    3.938372384E-19
  1238.5    4.657274453E-19
  1239.5    5.579739863E-19
  1240.5    6.768516056E-19
  1241.5    8.290132141E-19
  1242.5    1.018217193E-18
  1243.5    1.237172905E-18
  1244.5    1.454330629E-18
  1245.5    1.608592125E-18
  1246.5    1.639563060E-18
  1247.5    1.542749966E-18
  1248.5    1.375452405E-18
  1249.5    1.204103850E-18
  1250.5    1.067751322E-18
  1251.5    9.798844654E-19
  1252.5    9.417739789E-19
  1253.5    9.510763340E-19
  1254.5    1.004482580E-18
  1255.5    1.097367653E-18
  1256.5    1.223541496E-18
  1257.5    1.373642753E-18
  1258.5    1.524530773E-18
  1259.5    1.626477640E-18
  1260.5    1.620957269E-18
  1261.5    1.492785967E-18
  1262.5    1.287901597E-18
  1263.5    1.068625113E-18
  1264.5    8.734359249E-19
  1265.5    7.144411595E-19
  1266.5    5.898552641E-19
  1267.5    4.934816395E-19
  1268.5    4.189524882E-19
  1269.5    3.610316340E-19
  1270.5    3.157572717E-19
  1271.5    2.802416075E-19
  1272.5    2.524260699E-19
  1273.5    2.308799410E-19
  1274.5    2.146570894E-19
  1275.5    2.032038545E-19
  1276.5    1.963048400E-19
  1277.5    1.940454820E-19
  1278.5    1.967458951E-19
  1279.5    2.047577912E-19
  1280.5    2.179018133E-19
  1281.5    2.342787353E-19
  1282.5    2.488075927E-19
  1283.5    2.537841932E-19
  1284.5    2.439682668E-19
  1285.5    2.216759980E-19
  1286.5    1.942583998E-19
  1287.5    1.679374135E-19
  1288.5    1.455081955E-19
  1289.5    1.273860187E-19
  1290.5    1.130115453E-19
  1291.5    1.016201368E-19
  1292.5    9.252722056E-20
  1293.5    8.519350543E-20
  1294.5    7.921427374E-20
  1295.5    7.429080612E-20
  1296.5    7.020304546E-20
  1297.5    6.678807095E-20
  1298.5    6.392430193E-20
  1299.5    6.152022513E-20
  1300.5    5.950642373E-20
  1301.5    5.782994243E-20
  1302.5    5.645028860E-20
  1303.5    5.533658020E-20
  1304.5    5.446550335E-20
  1305.5    5.381984857E-20
  1306.5    5.338746767E-20
  1307.5    5.316054309E-20
  1308.5    5.313509629E-20
  1309.5    5.331068605E-20
  1310.5    5.369026517E-20
  1311.5    5.428017751E-20
  1312.5    5.509028781E-20
  1313.5    5.613424656E-20
  1314.5    5.742990064E-20
  1315.5    5.899987103E-20
  1316.5    6.087232924E-20
  1317.5    6.308201911E-20
  1318.5    6.567158821E-20
  1319.5    6.869331796E-20
  1320.5    7.221137483E-20
  1321.5    7.630475207E-20
  1322.5    8.107113654E-20
  1323.5    8.663202974E-20
  1324.5    9.313958630E-20
  1325.5    1.007858298E-19
  1326.5    1.098151918E-19
  1327.5    1.205417405E-19
  1328.5    1.333730844E-19
  1329.5    1.488438366E-19
  1330.5    1.676628163E-19
  1331.5    1.907799210E-19
  1332.5    2.194807338E-19
  1333.5    2.555186805E-19
  1334.5    3.012931535E-19
  1335.5    3.600688333E-19
  1336.5    4.361821905E-19
  1337.5    5.350335686E-19
  1338.5    6.622830629E-19
  1339.5    8.208862952E-19
  1340.5    1.003784303E-18
  1341.5    1.182235053E-18
  1342.5    1.301604852E-18
  1343.5    1.308844904E-18
  1344.5    1.200730180E-18
  1345.5    1.027312851E-18
  1346.5    8.450845836E-19
  1347.5    6.856634948E-19
  1348.5    5.578633588E-19
  1349.5    4.594593158E-19
  1350.5    3.850551895E-19
  1351.5    3.294037335E-19
  1352.5    2.883748603E-19
  1353.5    2.590341183E-19
  1354.5    2.394600120E-19
  1355.5    2.284861887E-19
  1356.5    2.253256897E-19
  1357.5    2.288733656E-19
  1358.5    2.364783396E-19
  1359.5    2.427169553E-19
  1360.5    2.404908098E-19
  1361.5    2.259999411E-19
  1362.5    2.022790596E-19
  1363.5    1.758050184E-19
  1364.5    1.513980667E-19
  1365.5    1.309413362E-19
  1366.5    1.145035240E-19
  1367.5    1.014803170E-19
  1368.5    9.116804523E-20
  1369.5    8.296173207E-20
  1370.5    7.639197479E-20
  1371.5    7.110926805E-20
  1372.5    6.685779916E-20
  1373.5    6.345197177E-20
  1374.5    6.075848334E-20
  1375.5    5.868357592E-20
  1376.5    5.716440171E-20
  1377.5    5.616354245E-20
  1378.5    5.566599607E-20
  1379.5    5.567820457E-20
  1380.5    5.622886965E-20
  1381.5    5.737128760E-20
  1382.5    5.918647059E-20
  1383.5    6.178480903E-20
  1384.5    6.530062619E-20
  1385.5    6.986995362E-20
  1386.5    7.559032623E-20
  1387.5    8.251504611E-20
  1388.5    9.080359519E-20
  1389.5    1.010035413E-19
  1390.5    1.141380808E-19
  1391.5    1.314877767E-19
  1392.5    1.542864521E-19
  1393.5    1.832135381E-19
  1394.5    2.171723978E-19
  1395.5    2.512090904E-19
  1396.5    2.755336515E-19
  1397.5    2.801196771E-19
  1398.5    2.636652789E-19
  1399.5    2.350447953E-19
  1400.5    2.049487110E-19
  1401.5    1.796937849E-19
  1402.5    1.613352667E-19
  1403.5    1.498503047E-19
  1404.5    1.446811354E-19
  1405.5    1.454315641E-19
  1406.5    1.521191685E-19
  1407.5    1.652566752E-19
  1408.5    1.858512865E-19
  1409.5    2.152519648E-19
  1410.5    2.545633300E-19
  1411.5    3.030569494E-19
  1412.5    3.551061440E-19
  1413.5    3.973346142E-19
  1414.5    4.123632232E-19
  1415.5    3.923242687E-19
  1416.5    3.470071892E-19
  1417.5    2.939623344E-19
  1418.5    2.457282583E-19
  1419.5    2.072492095E-19
  1420.5    1.789412121E-19
  1421.5    1.594405124E-19
  1422.5    1.466862051E-19
  1423.5    1.379214982E-19
  1424.5    1.297318838E-19
  1425.5    1.193283884E-19
  1426.5    1.063427759E-19
  1427.5    9.252014685E-20
  1428.5    7.971165541E-20
  1429.5    6.879344359E-20
  1430.5    5.984423342E-20
  1431.5    5.259772299E-20
  1432.5    4.671782352E-20
  1433.5    4.190507837E-20
  1434.5    3.792113484E-20
  1435.5    3.458410584E-20
  1436.5    3.175695406E-20
  1437.5    2.933634096E-20
  1438.5    2.724376068E-20
  1439.5    2.541895056E-20
  1440.5    2.381511614E-20
  1441.5    2.239549411E-20
  1442.5    2.113087214E-20
  1443.5    1.999778627E-20
  1444.5    1.897719837E-20
  1445.5    1.805351536E-20
  1446.5    1.721385401E-20
  1447.5    1.644748380E-20
  1448.5    1.574540026E-20
  1449.5    1.509999493E-20
  1450.5    1.450479758E-20
  1451.5    1.395427313E-20
  1452.5    1.344366021E-20
  1453.5    1.296884179E-20
  1454.5    1.252624082E-20
  1455.5    1.211273535E-20
  1456.5    1.172558909E-20
  1457.5    1.136239417E-20
  1458.5    1.102102385E-20
  1459.5    1.069959302E-20
  1460.5    1.039642517E-20
  1461.5    1.011002459E-20
  1462.5    9.839052892E-21
  1463.5    9.582309066E-21
  1464.5    9.338712443E-21
  1465.5    9.107288154E-21
  1466.5    8.887154614E-21
  1467.5    8.677512731E-21
  1468.5    8.477636569E-21
  1469.5    8.286865243E-21
  1470.5    8.104595859E-21
  1471.5    7.930277349E-21
  1472.5    7.763405066E-21
  1473.5    7.603516043E-21
  1474.5    7.450184811E-21
  1475.5    7.303019711E-21
  1476.5    7.161659629E-21
  1477.5    7.025771099E-21
  1478.5    6.895045725E-21
  1479.5    6.769197890E-21
  1480.5    6.647962702E-21
  1481.5    6.531094165E-21
  1482.5    6.418363534E-21
  1483.5    6.309557838E-21
  1484.5    6.204478552E-21
  1485.5    6.102940402E-21
  1486.5    6.004770283E-21
  1487.5    5.909806282E-21
  1488.5    5.817896794E-21
  1489.5    5.728899717E-21
  1490.5    5.642681725E-21
  1491.5    5.559117602E-21
  1492.5    5.478089641E-21
  1493.5    5.399487088E-21
  1494.5    5.323205643E-21
  1495.5    5.249146995E-21
  1496.5    5.177218402E-21
  1497.5    5.107332304E-21
  1498.5    5.039405966E-21
  1499.5    4.973361154E-21
  1500.5    4.909123833E-21
  1501.5    4.846623890E-21
  1502.5    4.785794880E-21
  1503.5    4.726573790E-21
  1504.5    4.668900820E-21
  1505.5    4.612719182E-21
  1506.5    4.557974915E-21
  1507.5    4.504616712E-21
  1508.5    4.452595759E-21
  1509.5    4.401865585E-21
  1510.5    4.352381926E-21
  1511.5    4.304102596E-21
  1512.5    4.256987366E-21
  1513.5    4.210997854E-21
  1514.5    4.166097421E-21
  1515.5    4.122251072E-21
  1516.5    4.079425367E-21
  1517.5    4.037588339E-21
  1518.5    3.996709409E-21
  1519.5    3.956759316E-21
  1520.5    3.917710049E-21
  1521.5    3.879534776E-21
  1522.5    3.842207790E-21
  1523.5    3.805704448E-21
  1524.5    3.770001117E-21
  1525.5    3.735075127E-21
  1526.5    3.700904717E-21
  1527.5    3.667468999E-21
  1528.5    3.634747909E-21
  1529.5    3.602722171E-21
  1530.5    3.571373258E-21
  1531.5    3.540683359E-21
  1532.5    3.510635344E-21
  1533.5    3.481212731E-21
  1534.5    3.452399662E-21
  1535.5    3.424180869E-21
  1536.5    3.396541654E-21
  1537.5    3.369467855E-21
  1538.5    3.342945833E-21
  1539.5    3.316962441E-21
  1540.5    3.291505008E-21
  1541.5    3.266561316E-21
  1542.5    3.242119583E-21
  1543.5    3.218168445E-21
  1544.5    3.194696935E-21
  1545.5    3.171694473E-21
  1546.5    3.149150846E-21
  1547.5    3.127056194E-21
  1548.5    3.105400998E-21
  1549.5    3.084176064E-21
  1550.5    3.063372515E-21
  1551.5    3.042981772E-21
  1552.5    3.022995549E-21
  1553.5    3.003405841E-21
  1554.5    2.984204908E-21
  1555.5    2.965385274E-21
  1556.5    2.946939712E-21
  1557.5    2.928861236E-21
  1558.5    2.911143091E-21
  1559.5    2.893778750E-21
  1560.5    2.876761902E-21
  1561.5    2.860086444E-21
  1562.5    2.843746477E-21
  1563.5    2.827736297E-21
  1564.5    2.812050391E-21
  1565.5    2.796683428E-21
  1566.5    2.781630254E-21
  1567.5    2.766885889E-21
  1568.5    2.752445517E-21
  1569.5    2.738304486E-21
  1570.5    2.724458298E-21
  1571.5    2.710902610E-21
  1572.5    2.697633224E-21
  1573.5    2.684646086E-21
  1574.5    2.671937283E-21
  1575.5    2.659503036E-21
  1576.5    2.647339697E-21
  1577.5    2.635443748E-21
  1578.5    2.623811795E-21
  1579.5    2.612440566E-21
  1580.5    2.601326906E-21
  1581.5    2.590467779E-21
  1582.5    2.579860260E-21
  1583.5    2.569501533E-21
  1584.5    2.559388893E-21
  1585.5    2.549519737E-21
  1586.5    2.539891567E-21
  1587.5    2.530501987E-21
  1588.5    2.521348697E-21
  1589.5    2.512429496E-21
  1590.5    2.503742277E-21
  1591.5    2.495285026E-21
  1592.5    2.487055822E-21
  1593.5    2.479052833E-21
  1594.5    2.471274316E-21
  1595.5    2.463718613E-21
  1596.5    2.456384156E-21
  1597.5    2.449269458E-21
  1598.5    2.442373115E-21
  1599.5    2.435693810E-21
  1600.5    2.429230301E-21
  1601.5    2.422981431E-21
  1602.5    2.416946121E-21
  1603.5    2.411123371E-21
  1604.5    2.405512257E-21
  1605.5    2.400111936E-21
  1606.5    2.394921639E-21
  1607.5    2.389940674E-21
  1608.5    2.385168425E-21
  1609.5    2.380604352E-21
  1610.5    2.376247988E-21
  1611.5    2.372098944E-21
  1612.5    2.368156903E-21
  1613.5    2.364421623E-21
  1614.5    2.360892938E-21
  1615.5    2.357570755E-21
  1616.5    2.354455056E-21
  1617.5    2.351545897E-21
  1618.5    2.348843410E-21
  1619.5    2.346347801E-21
  1620.5    2.344059353E-21
  1621.5    2.341978421E-21
  1622.5    2.340105441E-21
  1623.5    2.338440922E-21
  1624.5    2.336985453E-21
  1625.5    2.335739698E-21
  1626.5    2.334704402E-21
  1627.5    2.333880387E-21
  1628.5    2.333268559E-21
  1629.5    2.332869900E-21
  1630.5    2.332685479E-21
  1631.5    2.332716444E-21
  1632.5    2.332964030E-21
  1633.5    2.333429557E-21
  1634.5    2.334114429E-21
  1635.5    2.335020143E-21
  1636.5    2.336148281E-21
  1637.5    2.337500519E-21
  1638.5    2.339078623E-21
  1639.5    2.340884456E-21
  1640.5    2.342919976E-21
  1641.5    2.345187239E-21
  1642.5    2.347688401E-21
  1643.5    2.350425720E-21
  1644.5    2.353401558E-21
  1645.5    2.356618386E-21
  1646.5    2.360078780E-21
  1647.5    2.363785431E-21
  1648.5    2.367741142E-21
  1649.5    2.371948835E-21
  1650.5    2.376411550E-21
  1651.5    2.381132450E-21
  1652.5    2.386114825E-21
  1653.5    2.391362094E-21
  1654.5    2.396877809E-21
  1655.5    2.402665657E-21
  1656.5    2.408729468E-21
  1657.5    2.415073213E-21
  1658.5    2.421701014E-21
  1659.5    2.428617143E-21
  1660.5    2.435826031E-21
  1661.5    2.443332270E-21
  1662.5    2.451140619E-21
  1663.5    2.459256007E-21
  1664.5    2.467683544E-21
  1665.5    2.476428517E-21
  1666.5    2.485496408E-21
  1667.5    2.494892887E-21
  1668.5    2.504623830E-21
  1669.5    2.514695318E-21
  1670.5    2.525113647E-21
  1671.5    2.535885335E-21
  1672.5    2.547017128E-21
  1673.5    2.558516011E-21
  1674.5    2.570389213E-21
  1675.5    2.582644217E-21
  1676.5    2.595288770E-21
  1677.5    2.608330891E-21
  1678.5    2.621778880E-21
  1679.5    2.635641332E-21
  1680.5    2.649927143E-21
  1681.5    2.664645526E-21
  1682.5    2.679806018E-21
  1683.5    2.695418498E-21
  1684.5    2.711493194E-21
  1685.5    2.728040700E-21
  1686.5    2.745071990E-21
  1687.5    2.762598434E-21
  1688.5    2.780631809E-21
  1689.5    2.799184321E-21
  1690.5    2.818268618E-21
  1691.5    2.837897811E-21
  1692.5    2.858085491E-21
  1693.5    2.878845748E-21
  1694.5    2.900193195E-21
  1695.5    2.922142988E-21
  1696.5    2.944710847E-21
  1697.5    2.967913085E-21
  1698.5    2.991766629E-21
  1699.5    3.016289047E-21
  1700.5    3.041498580E-21
  1701.5    3.067414166E-21
  1702.5    3.094055476E-21
  1703.5    3.121442944E-21
  1704.5    3.149597803E-21
  1705.5    3.178542119E-21
  1706.5    3.208298831E-21
  1707.5    3.238891793E-21
  1708.5    3.270345815E-21
  1709.5    3.302686705E-21
  1710.5    3.335941323E-21
  1711.5    3.370137626E-21
  1712.5    3.405304723E-21
  1713.5    3.441472932E-21
  1714.5    3.478673837E-21
  1715.5    3.516940354E-21
  1716.5    3.556306794E-21
  1717.5    3.596808936E-21
  1718.5    3.638484100E-21
  1719.5    3.681371228E-21
  1720.5    3.725510965E-21
  1721.5    3.770945753E-21
  1722.5    3.817719919E-21
  1723.5    3.865879782E-21
  1724.5    3.915473754E-21
  1725.5    3.966552457E-21
  1726.5    4.019168845E-21
  1727.5    4.073378327E-21
  1728.5    4.129238911E-21
  1729.5    4.186811344E-21
  1730.5    4.246159271E-21
  1731.5    4.307349401E-21
  1732.5    4.370451682E-21
  1733.5    4.435539493E-21
  1734.5    4.502689844E-21
  1735.5    4.571983597E-21
  1736.5    4.643505691E-21
  1737.5    4.717345396E-21
  1738.5    4.793596576E-21
  1739.5    4.872357977E-21
  1740.5    4.953733530E-21
  1741.5    5.037832682E-21
  1742.5    5.124770749E-21
  1743.5    5.214669297E-21
  1744.5    5.307656549E-21
  1745.5    5.403867830E-21
  1746.5    5.503446036E-21
  1747.5    5.606542154E-21
  1748.5    5.713315811E-21
  1749.5    5.823935874E-21
  1750.5    5.938581099E-21
  1751.5    6.057440830E-21
  1752.5    6.180715758E-21
  1753.5    6.308618749E-21
  1754.5    6.441375734E-21
  1755.5    6.579226686E-21
  1756.5    6.722426671E-21
  1757.5    6.871247010E-21
  1758.5    7.025976522E-21
  1759.5    7.186922907E-21
  1760.5    7.354414231E-21
  1761.5    7.528800572E-21
  1762.5    7.710455807E-21
  1763.5    7.899779580E-21
  1764.5    8.097199456E-21
  1765.5    8.303173292E-21
  1766.5    8.518191846E-21
  1767.5    8.742781646E-21
  1768.5    8.977508164E-21
  1769.5    9.222979316E-21
  1770.5    9.479849334E-21
  1771.5    9.748823061E-21
  1772.5    1.003066072E-20
  1773.5    1.032618318E-20
  1774.5    1.063627790E-20
  1775.5    1.096190544E-20
  1776.5    1.130410685E-20
  1777.5    1.166401185E-20
  1778.5    1.204284804E-20
  1779.5    1.244195122E-20
  1780.5    1.286277707E-20
  1781.5    1.330691418E-20
  1782.5    1.377609891E-20
  1783.5    1.427223217E-20
  1784.5    1.479739837E-20
  1785.5    1.535388712E-20
  1786.5    1.594421786E-20
  1787.5    1.657116800E-20
  1788.5    1.723780527E-20
  1789.5    1.794752469E-20
  1790.5    1.870409136E-20
  1791.5    1.951168972E-20
  1792.5    2.037498067E-20
  1793.5    2.129916798E-20
  1794.5    2.229007566E-20
  1795.5    2.335423849E-20
  1796.5    2.449900824E-20
  1797.5    2.573267880E-20
  1798.5    2.706463423E-20
  1799.5    2.850552441E-20
  1800.5    3.006747449E-20
  1801.5    3.176433569E-20
  1802.5    3.361198694E-20
  1803.5    3.562869945E-20
  1804.5    3.783557948E-20
  1805.5    4.025710911E-20
  1806.5    4.292181007E-20
  1807.5    4.586306372E-20
  1808.5    4.912012986E-20
  1809.5    5.273942106E-20
  1810.5    5.677610714E-20
  1811.5    6.129615022E-20
  1812.5    6.637890520E-20
  1813.5    7.212046945E-20
  1814.5    7.863803370E-20
  1815.5    8.607558329E-20
  1816.5    9.461143785E-20
  1817.5    1.044683181E-19
  1818.5    1.159269199E-19
  1819.5    1.293444044E-19
  1820.5    1.451798381E-19
  1821.5    1.640295404E-19
  1822.5    1.866766339E-19
  1823.5    2.141609882E-19
  1824.5    2.478782809E-19
  1825.5    2.897197960E-19
  1826.5    3.422663829E-19
  1827.5    4.090456223E-19
  1828.5    4.948353602E-19
  1829.5    6.059072245E-19
  1830.5    7.498462899E-19
  1831.5    9.339516587E-19
  1832.5    1.160057002E-18
  1833.5    1.412985289E-18
  1834.5    1.645433707E-18
  1835.5    1.781254100E-18
  1836.5    1.764457568E-18
  1837.5    1.613168226E-18
  1838.5    1.397498354E-18
  1839.5    1.176023002E-18
  1840.5    9.738720138E-19
  1841.5    7.982048025E-19
  1842.5    6.513989879E-19
  1843.5    5.328787650E-19
  1844.5    4.392185350E-19
  1845.5    3.657384323E-19
  1846.5    3.079405465E-19
  1847.5    2.621125200E-19
  1848.5    2.253942775E-19
  1849.5    1.956443542E-19
  1850.5    1.712725193E-19
  1851.5    1.510954942E-19
  1852.5    1.342265082E-19
  1853.5    1.199946365E-19
  1854.5    1.078869128E-19
  1855.5    9.750693529E-20
  1856.5    8.854516193E-20
  1857.5    8.075744340E-20
  1858.5    7.394936939E-20
  1859.5    6.796474316E-20
  1860.5    6.267701061E-20
  1861.5    5.798282360E-20
  1862.5    5.379715936E-20
  1863.5    5.004958565E-20
  1864.5    4.668137741E-20
  1865.5    4.364327199E-20
  1866.5    4.089370758E-20
  1867.5    3.839743039E-20
  1868.5    3.612438550E-20
  1869.5    3.404882758E-20
  1870.5    3.214860326E-20
  1871.5    3.040456860E-20
  1872.5    2.880011340E-20
  1873.5    2.732077058E-20
  1874.5    2.595389393E-20
  1875.5    2.468839068E-20
  1876.5    2.351449875E-20
  1877.5    2.242360021E-20
  1878.5    2.140806455E-20
  1879.5    2.046111625E-20
  1880.5    1.957672269E-20
  1881.5    1.874949869E-20
  1882.5    1.797462511E-20
  1883.5    1.724777905E-20
  1884.5    1.656507392E-20
  1885.5    1.592300775E-20
  1886.5    1.531841846E-20
  1887.5    1.474844515E-20
  1888.5    1.421049432E-20
  1889.5    1.370221056E-20
  1890.5    1.322145074E-20
  1891.5    1.276626160E-20
  1892.5    1.233485985E-20
  1893.5    1.192561483E-20
  1894.5    1.153703306E-20
  1895.5    1.116774469E-20
  1896.5    1.081649140E-20
  1897.5    1.048211569E-20
  1898.5    1.016355139E-20
  1899.5    9.859815122E-21
  1900.5    9.569998720E-21
  1901.5    9.293262446E-21
  1902.5    9.028828895E-21
  1903.5    8.775977532E-21
  1904.5    8.534039778E-21
  1905.5    8.302394580E-21
  1906.5    8.080464420E-21
  1907.5    7.867711705E-21
  1908.5    7.663635506E-21
  1909.5    7.467768597E-21
  1910.5    7.279674773E-21
  1911.5    7.098946416E-21
  1912.5    6.925202274E-21
  1913.5    6.758085442E-21
  1914.5    6.597261526E-21
  1915.5    6.442416956E-21
  1916.5    6.293257453E-21
  1917.5    6.149506623E-21
  1918.5    6.010904667E-21
  1919.5    5.877207204E-21
  1920.5    5.748184183E-21
  1921.5    5.623618888E-21
  1922.5    5.503307025E-21
  1923.5    5.387055870E-21
  1924.5    5.274683501E-21
  1925.5    5.166018073E-21
  1926.5    5.060897159E-21
  1927.5    4.959167136E-21
  1928.5    4.860682621E-21
  1929.5    4.765305945E-21
  1930.5    4.672906666E-21
  1931.5    4.583361122E-21
  1932.5    4.496552009E-21
  1933.5    4.412367995E-21
  1934.5    4.330703358E-21
  1935.5    4.251457651E-21
  1936.5    4.174535390E-21
  1937.5    4.099845760E-21
  1938.5    4.027302347E-21
  1939.5    3.956822882E-21
  1940.5    3.888329005E-21
  1941.5    3.821746048E-21
  1942.5    3.757002823E-21
  1943.5    3.694031431E-21
  1944.5    3.632767084E-21
  1945.5    3.573147932E-21
  1946.5    3.515114906E-21
  1947.5    3.458611569E-21
  1948.5    3.403583977E-21
  1949.5    3.349980549E-21
  1950.5    3.297751941E-21
  1951.5    3.246850933E-21
  1952.5    3.197232319E-21
  1953.5    3.148852805E-21
  1954.5    3.101670914E-21
  1955.5    3.055646893E-21
  1956.5    3.010742631E-21
  1957.5    2.966921574E-21
  1958.5    2.924148652E-21
  1959.5    2.882390208E-21
  1960.5    2.841613928E-21
  1961.5    2.801788778E-21
  1962.5    2.762884944E-21
  1963.5    2.724873775E-21
  1964.5    2.687727728E-21
  1965.5    2.651420319E-21
  1966.5    2.615926072E-21
  1967.5    2.581220474E-21
  1968.5    2.547279933E-21
  1969.5    2.514081735E-21
  1970.5    2.481604007E-21
  1971.5    2.449825678E-21
  1972.5    2.418726444E-21
  1973.5    2.388286738E-21
  1974.5    2.358487691E-21
  1975.5    2.329311112E-21
  1976.5    2.300739451E-21
  1977.5    2.272755774E-21
  1978.5    2.245343742E-21
  1979.5    2.218487577E-21
  1980.5    2.192172049E-21
  1981.5    2.166382445E-21
  1982.5    2.141104554E-21
  1983.5    2.116324643E-21
  1984.5    2.092029440E-21
  1985.5    2.068206112E-21
  1986.5    2.044842254E-21
  1987.5    2.021925864E-21
  1988.5    1.999445336E-21
  1989.5    1.977389436E-21
  1990.5    1.955747294E-21
  1991.5    1.934508387E-21
  1992.5    1.913662527E-21
  1993.5    1.893199848E-21
  1994.5    1.873110791E-21
  1995.5    1.853386098E-21
  1996.5    1.834016797E-21
  1997.5    1.814994192E-21
  1998.5    1.796309853E-21
  1999.5    1.777955608E-21
  2000.5    1.759923530E-21
  2001.5    1.742205932E-21
  2002.5    1.724795354E-21
  2003.5    1.707684561E-21
  2004.5    1.690866529E-21
  2005.5    1.674334440E-21
  2006.5    1.658081677E-21
  2007.5    1.642101814E-21
  2008.5    1.626388609E-21
  2009.5    1.610935999E-21
  2010.5    1.595738096E-21
  2011.5    1.580789177E-21
  2012.5    1.566083681E-21
  2013.5    1.551616201E-21
  2014.5    1.537381483E-21
  2015.5    1.523374417E-21
  2016.5    1.509590035E-21
  2017.5    1.496023505E-21
  2018.5    1.482670124E-21
  2019.5    1.469525320E-21
  2020.5    1.456584642E-21
  2021.5    1.443843760E-21
  2022.5    1.431298457E-21
  2023.5    1.418944630E-21
  2024.5    1.406778283E-21
  2025.5    1.394795525E-21
  2026.5    1.382992567E-21
  2027.5    1.371365718E-21
  2028.5    1.359911383E-21
  2029.5    1.348626057E-21
  2030.5    1.337506328E-21
  2031.5    1.326548868E-21
  2032.5    1.315750435E-21
  2033.5    1.305107866E-21
  2034.5    1.294618081E-21
  2035.5    1.284278073E-21
  2036.5    1.274084912E-21
  2037.5    1.264035739E-21
  2038.5    1.254127765E-21
  2039.5    1.244358271E-21
  2040.5    1.234724601E-21
  2041.5    1.225224167E-21
  2042.5    1.215854439E-21
  2043.5    1.206612951E-21
  2044.5    1.197497293E-21
  2045.5    1.188505115E-21
  2046.5    1.179634121E-21
  2047.5    1.170882068E-21
  2048.5    1.162246767E-21
  2049.5    1.153726079E-21
  2050.5    1.145317915E-21
  2051.5    1.137020233E-21
  2052.5    1.128831040E-21
  2053.5    1.120748387E-21
  2054.5    1.112770368E-21
  2055.5    1.104895124E-21
  2056.5    1.097120834E-21
  2057.5    1.089445720E-21
  2058.5    1.081868042E-21
  2059.5    1.074386100E-21
  2060.5    1.066998232E-21
  2061.5    1.059702811E-21
  2062.5    1.052498247E-21
  2063.5    1.045382983E-21
  2064.5    1.038355497E-21
  2065.5    1.031414301E-21
  2066.5    1.024557937E-21
  2067.5    1.017784979E-21
  2068.5    1.011094032E-21
  2069.5    1.004483730E-21
  2070.5    9.979527361E-22
  2071.5    9.914997412E-22
  2072.5    9.851234642E-22
  2073.5    9.788226504E-22
  2074.5    9.725960713E-22
  2075.5    9.664425240E-22
  2076.5    9.603608302E-22
  2077.5    9.543498357E-22
  2078.5    9.484084103E-22
  2079.5    9.425354463E-22
  2080.5    9.367298589E-22
  2081.5    9.309905849E-22
  2082.5    9.253165828E-22
  2083.5    9.197068316E-22
  2084.5    9.141603309E-22
  2085.5    9.086761001E-22
  2086.5    9.032531780E-22
  2087.5    8.978906224E-22
  2088.5    8.925875095E-22
  2089.5    8.873429337E-22
  2090.5    8.821560068E-22
  2091.5    8.770258581E-22
  2092.5    8.719516336E-22
  2093.5    8.669324955E-22
  2094.5    8.619676225E-22
  2095.5    8.570562087E-22
  2096.5    8.521974636E-22
  2097.5    8.473906116E-22
  2098.5    8.426348918E-22
  2099.5    8.379295576E-22
  2100.5    8.332738764E-22
  2101.5    8.286671293E-22
  2102.5    8.241086105E-22
  2103.5    8.195976277E-22
  2104.5    8.151335010E-22
  2105.5    8.107155632E-22
  2106.5    8.063431592E-22
  2107.5    8.020156460E-22
  2108.5    7.977323919E-22
  2109.5    7.934927772E-22
  2110.5    7.892961930E-22
  2111.5    7.851420414E-22
  2112.5    7.810297352E-22
  2113.5    7.769586977E-22
  2114.5    7.729283626E-22
  2115.5    7.689381733E-22
  2116.5    7.649875834E-22
  2117.5    7.610760557E-22
  2118.5    7.572030629E-22
  2119.5    7.533680864E-22
  2120.5    7.495706169E-22
  2121.5    7.458101540E-22
  2122.5    7.420862057E-22
  2123.5    7.383982887E-22
  2124.5    7.347459279E-22
  2125.5    7.311286562E-22
  2126.5    7.275460146E-22
  2127.5    7.239975519E-22
  2128.5    7.204828244E-22
  2129.5    7.170013961E-22
  2130.5    7.135528382E-22
  2131.5    7.101367290E-22
  2132.5    7.067526539E-22
  2133.5    7.034002053E-22
  2134.5    7.000789823E-22
  2135.5    6.967885904E-22
  2136.5    6.935286420E-22
  2137.5    6.902987555E-22
  2138.5    6.870985558E-22
  2139.5    6.839276738E-22
  2140.5    6.807857463E-22
  2141.5    6.776724162E-22
  2142.5    6.745873320E-22
  2143.5    6.715301480E-22
  2144.5    6.685005239E-22
  2145.5    6.654981248E-22
  2146.5    6.625226214E-22
  2147.5    6.595736894E-22
  2148.5    6.566510097E-22
  2149.5    6.537542683E-22
  2150.5    6.508831560E-22
  2151.5    6.480373686E-22
  2152.5    6.452166066E-22
  2153.5    6.424205752E-22
  2154.5    6.396489840E-22
  2155.5    6.369015474E-22
  2156.5    6.341779839E-22
  2157.5    6.314780167E-22
  2158.5    6.288013729E-22
  2159.5    6.261477840E-22
  2160.5    6.235169855E-22
  2161.5    6.209087169E-22
  2162.5    6.183227218E-22
  2163.5    6.157587475E-22
  2164.5    6.132165452E-22
  2165.5    6.106958699E-22
  2166.5    6.081964801E-22
  2167.5    6.057181380E-22
  2168.5    6.032606095E-22
  2169.5    6.008236637E-22
  2170.5    5.984070734E-22
  2171.5    5.960106146E-22
  2172.5    5.936340665E-22
  2173.5    5.912772117E-22
  2174.5    5.889398361E-22
  2175.5    5.866217284E-22
  2176.5    5.843226807E-22
  2177.5    5.820424879E-22
  2178.5    5.797809480E-22
  2179.5    5.775378618E-22
  2180.5    5.753130332E-22
  2181.5    5.731062686E-22
  2182.5    5.709173775E-22
  2183.5    5.687461718E-22
  2184.5    5.665924664E-22
  2185.5    5.644560786E-22
  2186.5    5.623368284E-22
  2187.5    5.602345384E-22
  2188.5    5.581490334E-22
  2189.5    5.560801411E-22
  2190.5    5.540276914E-22
  2191.5    5.519915164E-22
  2192.5    5.499714510E-22
  2193.5    5.479673320E-22
  2194.5    5.459789985E-22
  2195.5    5.440062922E-22
  2196.5    5.420490565E-22
  2197.5    5.401071373E-22
  2198.5    5.381803825E-22
  2199.5    5.362686421E-22
  2200.5    5.343717681E-22
  2201.5    5.324896147E-22
  2202.5    5.306220378E-22
  2203.5    5.287688955E-22
  2204.5    5.269300477E-22
  2205.5    5.251053564E-22
  2206.5    5.232946851E-22
  2207.5    5.214978995E-22
  2208.5    5.197148669E-22
  2209.5    5.179454565E-22
  2210.5    5.161895390E-22
  2211.5    5.144469873E-22
  2212.5    5.127176755E-22
  2213.5    5.110014796E-22
  2214.5    5.092982773E-22
  2215.5    5.076079478E-22
  2216.5    5.059303720E-22
  2217.5    5.042654323E-22
  2218.5    5.026130126E-22
  2219.5    5.009729984E-22
  2220.5    4.993452768E-22
  2221.5    4.977297362E-22
  2222.5    4.961262666E-22
  2223.5    4.945347592E-22
  2224.5    4.929551069E-22
  2225.5    4.913872039E-22
  2226.5    4.898309456E-22
  2227.5    4.882862290E-22
  2228.5    4.867529523E-22
  2229.5    4.852310151E-22
  2230.5    4.837203181E-22
  2231.5    4.822207635E-22
  2232.5    4.807322546E-22
  2233.5    4.792546960E-22
  2234.5    4.777879936E-22
  2235.5    4.763320543E-22
  2236.5    4.748867864E-22
  2237.5    4.734520993E-22
  2238.5    4.720279034E-22
  2239.5    4.706141105E-22
  2240.5    4.692106332E-22
  2241.5    4.678173855E-22
  2242.5    4.664342824E-22
  2243.5    4.650612398E-22
  2244.5    4.636981750E-22
  2245.5    4.623450060E-22
  2246.5    4.610016519E-22
  2247.5    4.596680331E-22
  2248.5    4.583440707E-22
  2249.5    4.570296867E-22
  2250.5    4.557248045E-22
  2251.5    4.544293481E-22
  2252.5    4.531432425E-22
  2253.5    4.518664138E-22
  2254.5    4.505987888E-22
  2255.5    4.493402953E-22
  2256.5    4.480908622E-22
  2257.5    4.468504189E-22
  2258.5    4.456188959E-22
  2259.5    4.443962246E-22
  2260.5    4.431823372E-22
  2261.5    4.419771667E-22
  2262.5    4.407806470E-22
  2263.5    4.395927126E-22
  2264.5    4.384132992E-22
  2265.5    4.372423429E-22
  2266.5    4.360797809E-22
  2267.5    4.349255509E-22
  2268.5    4.337795916E-22
  2269.5    4.326418424E-22
  2270.5    4.315122433E-22
  2271.5    4.303907351E-22
  2272.5    4.292772596E-22
  2273.5    4.281717589E-22
  2274.5    4.270741761E-22
  2275.5    4.259844549E-22
  2276.5    4.249025397E-22
  2277.5    4.238283755E-22
  2278.5    4.227619082E-22
  2279.5    4.217030841E-22
  2280.5    4.206518503E-22
  2281.5    4.196081547E-22
  2282.5    4.185719455E-22
  2283.5    4.175431718E-22
  2284.5    4.165217833E-22
  2285.5    4.155077302E-22
  2286.5    4.145009634E-22
  2287.5    4.135014344E-22
  2288.5    4.125090953E-22
  2289.5    4.115238988E-22
  2290.5    4.105457981E-22
  2291.5    4.095747472E-22
  2292.5    4.086107004E-22
  2293.5    4.076536128E-22
  2294.5    4.067034398E-22
  2295.5    4.057601376E-22
  2296.5    4.048236629E-22
  2297.5    4.038939729E-22
  2298.5    4.029710252E-22
  2299.5    4.020547781E-22
  2300.5    4.011451905E-22
  2301.5    4.002422215E-22
  2302.5    3.993458312E-22
  2303.5    3.984559797E-22
  2304.5    3.975726278E-22
  2305.5    3.966957370E-22
  2306.5    3.958252690E-22
  2307.5    3.949611861E-22
  2308.5    3.941034512E-22
  2309.5    3.932520273E-22
  2310.5    3.924068784E-22
  2311.5    3.915679685E-22
  2312.5    3.907352623E-22
  2313.5    3.899087250E-22
  2314.5    3.890883221E-22
  2315.5    3.882740195E-22
  2316.5    3.874657839E-22
  2317.5    3.866635820E-22
  2318.5    3.858673812E-22
  2319.5    3.850771493E-22
  2320.5    3.842928543E-22
  2321.5    3.835144651E-22
  2322.5    3.827419505E-22
  2323.5    3.819752800E-22
  2324.5    3.812144236E-22
  2325.5    3.804593513E-22
  2326.5    3.797100340E-22
  2327.5    3.789664426E-22
  2328.5    3.782285487E-22
  2329.5    3.774963240E-22
  2330.5    3.767697409E-22
  2331.5    3.760487720E-22
  2332.5    3.753333902E-22
  2333.5    3.746235690E-22
  2334.5    3.739192822E-22
  2335.5    3.732205039E-22
  2336.5    3.725272086E-22
  2337.5    3.718393711E-22
  2338.5    3.711569668E-22
  2339.5    3.704799713E-22
  2340.5    3.698083604E-22
  2341.5    3.691421106E-22
  2342.5    3.684811985E-22
  2343.5    3.678256012E-22
  2344.5    3.671752959E-22
  2345.5    3.665302605E-22
  2346.5    3.658904730E-22
  2347.5    3.652559119E-22
  2348.5    3.646265557E-22
  2349.5    3.640023837E-22
  2350.5    3.633833752E-22
  2351.5    3.627695100E-22
  2352.5    3.621607681E-22
  2353.5    3.615571300E-22
  2354.5    3.609585764E-22
  2355.5    3.603650883E-22
  2356.5    3.597766471E-22
  2357.5    3.591932344E-22
  2358.5    3.586148323E-22
  2359.5    3.580414231E-22
  2360.5    3.574729895E-22
  2361.5    3.569095143E-22
  2362.5    3.563509808E-22
  2363.5    3.557973726E-22
  2364.5    3.552486736E-22
  2365.5    3.547048679E-22
  2366.5    3.541659399E-22
  2367.5    3.536318746E-22
  2368.5    3.531026569E-22
  2369.5    3.525782722E-22
  2370.5    3.520587062E-22
  2371.5    3.515439449E-22
  2372.5    3.510339745E-22
  2373.5    3.505287816E-22
  2374.5    3.500283530E-22
  2375.5    3.495326760E-22
  2376.5    3.490417378E-22
  2377.5    3.485555263E-22
  2378.5    3.480740294E-22
  2379.5    3.475972355E-22
  2380.5    3.471251331E-22
  2381.5    3.466577111E-22
  2382.5    3.461949587E-22
  2383.5    3.457368652E-22
  2384.5    3.452834205E-22
  2385.5    3.448346144E-22
  2386.5    3.443904373E-22
  2387.5    3.439508798E-22
  2388.5    3.435159327E-22
  2389.5    3.430855871E-22
  2390.5    3.426598344E-22
  2391.5    3.422386664E-22
  2392.5    3.418220748E-22
  2393.5    3.414100521E-22
  2394.5    3.410025907E-22
  2395.5    3.405996833E-22
  2396.5    3.402013231E-22
  2397.5    3.398075034E-22
  2398.5    3.394182179E-22
  2399.5    3.390334603E-22
  2400.5    3.386532249E-22
  2401.5    3.382775061E-22
  2402.5    3.379062987E-22
  2403.5    3.375395976E-22
  2404.5    3.371773981E-22
  2405.5    3.368196957E-22
  2406.5    3.364664863E-22
  2407.5    3.361177659E-22
  2408.5    3.357735310E-22
  2409.5    3.354337782E-22
  2410.5    3.350985044E-22
  2411.5    3.347677068E-22
  2412.5    3.344413828E-22
  2413.5    3.341195303E-22
  2414.5    3.338021473E-22
  2415.5    3.334892320E-22
  2416.5    3.331807831E-22
  2417.5    3.328767994E-22
  2418.5    3.325772801E-22
  2419.5    3.322822246E-22
  2420.5    3.319916326E-22
  2421.5    3.317055041E-22
  2422.5    3.314238394E-22
  2423.5    3.311466390E-22
  2424.5    3.308739038E-22
  2425.5    3.306056348E-22
  2426.5    3.303418336E-22
  2427.5    3.300825017E-22
  2428.5    3.298276413E-22
  2429.5    3.295772545E-22
  2430.5    3.293313438E-22
  2431.5    3.290899123E-22
  2432.5    3.288529630E-22
  2433.5    3.286204993E-22
  2434.5    3.283925250E-22
  2435.5    3.281690441E-22
  2436.5    3.279500610E-22
  2437.5    3.277355803E-22
  2438.5    3.275256068E-22
  2439.5    3.273201459E-22
  2440.5    3.271192031E-22
  2441.5    3.269227841E-22
  2442.5    3.267308952E-22
  2443.5    3.265435428E-22
  2444.5    3.263607337E-22
  2445.5    3.261824749E-22
  2446.5    3.260087739E-22
  2447.5    3.258396383E-22
  2448.5    3.256750762E-22
  2449.5    3.255150959E-22
  2450.5    3.253597060E-22
  2451.5    3.252089157E-22
  2452.5    3.250627342E-22
  2453.5    3.249211711E-22
  2454.5    3.247842365E-22
  2455.5    3.246519406E-22
  2456.5    3.245242941E-22
  2457.5    3.244013080E-22
  2458.5    3.242829936E-22
  2459.5    3.241693626E-22
  2460.5    3.240604271E-22
  2461.5    3.239561994E-22
  2462.5    3.238566922E-22
  2463.5    3.237619186E-22
  2464.5    3.236718920E-22
  2465.5    3.235866263E-22
  2466.5    3.235061357E-22
  2467.5    3.234304346E-22
  2468.5    3.233595379E-22
  2469.5    3.232934611E-22
  2470.5    3.232322196E-22
  2471.5    3.231758296E-22
  2472.5    3.231243075E-22
  2473.5    3.230776700E-22
  2474.5    3.230359345E-22
  2475.5    3.229991185E-22
  2476.5    3.229672401E-22
  2477.5    3.229403176E-22
  2478.5    3.229183698E-22
  2479.5    3.229014161E-22
  2480.5    3.228894760E-22
  2481.5    3.228825696E-22
  2482.5    3.228807175E-22
  2483.5    3.228839405E-22
  2484.5    3.228922601E-22
  2485.5    3.229056979E-22
  2486.5    3.229242764E-22
  2487.5    3.229480181E-22
  2488.5    3.229769463E-22
  2489.5    3.230110846E-22
  2490.5    3.230504569E-22
  2491.5    3.230950880E-22
  2492.5    3.231450028E-22
  2493.5    3.232002268E-22
  2494.5    3.232607860E-22
  2495.5    3.233267069E-22
  2496.5    3.233980166E-22
  2497.5    3.234747424E-22
  2498.5    3.235569125E-22
  2499.5    3.236445553E-22
  2500.5    3.237376999E-22
  2501.5    3.238363758E-22
  2502.5    3.239406133E-22
  2503.5    3.240504429E-22
  2504.5    3.241658958E-22
  2505.5    3.242870039E-22
  2506.5    3.244137994E-22
  2507.5    3.245463153E-22
  2508.5    3.246845851E-22
  2509.5    3.248286429E-22
  2510.5    3.249785232E-22
  2511.5    3.251342615E-22
  2512.5    3.252958936E-22
  2513.5    3.254634560E-22
  2514.5    3.256369859E-22
  2515.5    3.258165210E-22
  2516.5    3.260020997E-22
  2517.5    3.261937613E-22
  2518.5    3.263915453E-22
  2519.5    3.265954923E-22
  2520.5    3.268056432E-22
  2521.5    3.270220401E-22
  2522.5    3.272447252E-22
  2523.5    3.274737420E-22
  2524.5    3.277091342E-22
  2525.5    3.279509467E-22
  2526.5    3.281992247E-22
  2527.5    3.284540146E-22
  2528.5    3.287153632E-22
  2529.5    3.289833183E-22
  2530.5    3.292579284E-22
  2531.5    3.295392429E-22
  2532.5    3.298273118E-22
  2533.5    3.301221862E-22
  2534.5    3.304239178E-22
  2535.5    3.307325594E-22
  2536.5    3.310481644E-22
  2537.5    3.313707873E-22
  2538.5    3.317004835E-22
  2539.5    3.320373090E-22
  2540.5    3.323813211E-22
  2541.5    3.327325778E-22
  2542.5    3.330911382E-22
  2543.5    3.334570623E-22
  2544.5    3.338304110E-22
  2545.5    3.342112464E-22
  2546.5    3.345996315E-22
  2547.5    3.349956303E-22
  2548.5    3.353993078E-22
  2549.5    3.358107303E-22
  2550.5    3.362299649E-22
  2551.5    3.366570801E-22
  2552.5    3.370921453E-22
  2553.5    3.375352311E-22
  2554.5    3.379864092E-22
  2555.5    3.384457527E-22
  2556.5    3.389133356E-22
  2557.5    3.393892334E-22
  2558.5    3.398735226E-22
  2559.5    3.403662812E-22
  2560.5    3.408675882E-22
  2561.5    3.413775242E-22
  2562.5    3.418961710E-22
  2563.5    3.424236117E-22
  2564.5    3.429599308E-22
  2565.5    3.435052143E-22
  2566.5    3.440595496E-22
  2567.5    3.446230254E-22
  2568.5    3.451957321E-22
  2569.5    3.457777615E-22
  2570.5    3.463692069E-22
  2571.5    3.469701632E-22
  2572.5    3.475807269E-22
  2573.5    3.482009962E-22
  2574.5    3.488310708E-22
  2575.5    3.494710520E-22
  2576.5    3.501210432E-22
  2577.5    3.507811492E-22
  2578.5    3.514514766E-22
  2579.5    3.521321340E-22
  2580.5    3.528232316E-22
  2581.5    3.535248818E-22
  2582.5    3.542371985E-22
  2583.5    3.549602980E-22
  2584.5    3.556942983E-22
  2585.5    3.564393194E-22
  2586.5    3.571954835E-22
  2587.5    3.579629150E-22
  2588.5    3.587417402E-22
  2589.5    3.595320878E-22
  2590.5    3.603340885E-22
  2591.5    3.611478756E-22
  2592.5    3.619735845E-22
  2593.5    3.628113529E-22
  2594.5    3.636613213E-22
  2595.5    3.645236322E-22
  2596.5    3.653984309E-22
  2597.5    3.662858652E-22
  2598.5    3.671860856E-22
  2599.5    3.680992451E-22
  2600.5    3.690254995E-22
  2601.5    3.699650074E-22
  2602.5    3.709179304E-22
  2603.5    3.718844328E-22
  2604.5    3.728646818E-22
  2605.5    3.738588479E-22
  2606.5    3.748671045E-22
  2607.5    3.758896282E-22
  2608.5    3.769265988E-22
  2609.5    3.779781994E-22
  2610.5    3.790446165E-22
  2611.5    3.801260399E-22
  2612.5    3.812226632E-22
  2613.5    3.823346833E-22
  2614.5    3.834623009E-22
  2615.5    3.846057203E-22
  2616.5    3.857651499E-22
  2617.5    3.869408017E-22
  2618.5    3.881328919E-22
  2619.5    3.893416407E-22
  2620.5    3.905672725E-22
  2621.5    3.918100161E-22
  2622.5    3.930701043E-22
  2623.5    3.943477748E-22
  2624.5    3.956432695E-22
  2625.5    3.969568354E-22
  2626.5    3.982887237E-22
  2627.5    3.996391911E-22
  2628.5    4.010084989E-22
  2629.5    4.023969135E-22
  2630.5    4.038047069E-22
  2631.5    4.052321560E-22
  2632.5    4.066795436E-22
  2633.5    4.081471578E-22
  2634.5    4.096352927E-22
  2635.5    4.111442481E-22
  2636.5    4.126743298E-22
  2637.5    4.142258500E-22
  2638.5    4.157991271E-22
  2639.5    4.173944858E-22
  2640.5    4.190122577E-22
  2641.5    4.206527810E-22
  2642.5    4.223164011E-22
  2643.5    4.240034702E-22
  2644.5    4.257143482E-22
  2645.5    4.274494021E-22
  2646.5    4.292090068E-22
  2647.5    4.309935451E-22
  2648.5    4.328034077E-22
  2649.5    4.346389938E-22
  2650.5    4.365007109E-22
  2651.5    4.383889753E-22
  2652.5    4.403042122E-22
  2653.5    4.422468559E-22
  2654.5    4.442173504E-22
  2655.5    4.462161488E-22
  2656.5    4.482437146E-22
  2657.5    4.503005212E-22
  2658.5    4.523870525E-22
  2659.5    4.545038031E-22
  2660.5    4.566512785E-22
  2661.5    4.588299956E-22
  2662.5    4.610404829E-22
  2663.5    4.632832807E-22
  2664.5    4.655589416E-22
  2665.5    4.678680307E-22
  2666.5    4.702111261E-22
  2667.5    4.725888191E-22
  2668.5    4.750017145E-22
  2669.5    4.774504314E-22
  2670.5    4.799356030E-22
  2671.5    4.824578776E-22
  2672.5    4.850179186E-22
  2673.5    4.876164049E-22
  2674.5    4.902540318E-22
  2675.5    4.929315110E-22
  2676.5    4.956495712E-22
  2677.5    4.984089588E-22
  2678.5    5.012104383E-22
  2679.5    5.040547926E-22
  2680.5    5.069428238E-22
  2681.5    5.098753537E-22
  2682.5    5.128532246E-22
  2683.5    5.158772994E-22
  2684.5    5.189484628E-22
  2685.5    5.220676215E-22
  2686.5    5.252357050E-22
  2687.5    5.284536667E-22
  2688.5    5.317224839E-22
  2689.5    5.350431592E-22
  2690.5    5.384167208E-22
  2691.5    5.418442239E-22
  2692.5    5.453267507E-22
  2693.5    5.488654120E-22
  2694.5    5.524613479E-22
  2695.5    5.561157284E-22
  2696.5    5.598297549E-22
  2697.5    5.636046607E-22
  2698.5    5.674417126E-22
  2699.5    5.713422115E-22
  2700.5    5.753074936E-22
  2701.5    5.793389319E-22
  2702.5    5.834379371E-22
  2703.5    5.876059590E-22
  2704.5    5.918444876E-22
  2705.5    5.961550549E-22
  2706.5    6.005392360E-22
  2707.5    6.049986505E-22
  2708.5    6.095349644E-22
  2709.5    6.141498914E-22
  2710.5    6.188451946E-22
  2711.5    6.236226885E-22
  2712.5    6.284842403E-22
  2713.5    6.334317724E-22
  2714.5    6.384672639E-22
  2715.5    6.435927529E-22
  2716.5    6.488103385E-22
  2717.5    6.541221829E-22
  2718.5    6.595305142E-22
  2719.5    6.650376283E-22
  2720.5    6.706458918E-22
  2721.5    6.763577443E-22
  2722.5    6.821757015E-22
  2723.5    6.881023578E-22
  2724.5    6.941403894E-22
  2725.5    7.002925577E-22
  2726.5    7.065617121E-22
  2727.5    7.129507938E-22
  2728.5    7.194628392E-22
  2729.5    7.261009838E-22
  2730.5    7.328684662E-22
  2731.5    7.397686319E-22
  2732.5    7.468049380E-22
  2733.5    7.539809573E-22
  2734.5    7.613003834E-22
  2735.5    7.687670357E-22
  2736.5    7.763848642E-22
  2737.5    7.841579553E-22
  2738.5    7.920905374E-22
  2739.5    8.001869870E-22
  2740.5    8.084518351E-22
  2741.5    8.168897736E-22
  2742.5    8.255056622E-22
  2743.5    8.343045363E-22
  2744.5    8.432916140E-22
  2745.5    8.524723047E-22
  2746.5    8.618522176E-22
  2747.5    8.714371702E-22
  2748.5    8.812331985E-22
  2749.5    8.912465665E-22
  2750.5    9.014837766E-22
  2751.5    9.119515811E-22
  2752.5    9.226569937E-22
  2753.5    9.336073018E-22
  2754.5    9.448100794E-22
  2755.5    9.562732013E-22
  2756.5    9.680048572E-22
  2757.5    9.800135672E-22
  2758.5    9.923081982E-22
  2759.5    1.004897981E-21
  2760.5    1.017792529E-21
  2761.5    1.031001856E-21
  2762.5    1.044536398E-21
  2763.5    1.058407037E-21
  2764.5    1.072625117E-21
  2765.5    1.087202477E-21
  2766.5    1.102151472E-21
  2767.5    1.117485000E-21
  2768.5    1.133216536E-21
  2769.5    1.149360156E-21
  2770.5    1.165930578E-21
  2771.5    1.182943192E-21
  2772.5    1.200414099E-21
  2773.5    1.218360151E-21
  2774.5    1.236798997E-21
  2775.5    1.255749122E-21
  2776.5    1.275229903E-21
  2777.5    1.295261658E-21
  2778.5    1.315865699E-21
  2779.5    1.337064399E-21
  2780.5    1.358881250E-21
  2781.5    1.381340933E-21
  2782.5    1.404469393E-21
  2783.5    1.428293918E-21
  2784.5    1.452843224E-21
  2785.5    1.478147545E-21
  2786.5    1.504238732E-21
  2787.5    1.531150360E-21
  2788.5    1.558917842E-21
  2789.5    1.587578552E-21
  2790.5    1.617171957E-21
  2791.5    1.647739762E-21
  2792.5    1.679326064E-21
  2793.5    1.711977525E-21
  2794.5    1.745743549E-21
  2795.5    1.780676482E-21
  2796.5    1.816831829E-21
  2797.5    1.854268485E-21
  2798.5    1.893048994E-21
  2799.5    1.933239820E-21
  2800.5    1.974911656E-21
  2801.5    2.018139749E-21
  2802.5    2.063004268E-21
  2803.5    2.109590693E-21
  2804.5    2.157990252E-21
  2805.5    2.208300397E-21
  2806.5    2.260625328E-21
  2807.5    2.315076568E-21
  2808.5    2.371773599E-21
  2809.5    2.430844563E-21
  2810.5    2.492427038E-21
  2811.5    2.556668896E-21
  2812.5    2.623729256E-21
  2813.5    2.693779543E-21
  2814.5    2.767004669E-21
  2815.5    2.843604344E-21
  2816.5    2.923794549E-21
  2817.5    3.007809180E-21
  2818.5    3.095901893E-21
  2819.5    3.188348183E-21
  2820.5    3.285447723E-21
  2821.5    3.387527007E-21
  2822.5    3.494942343E-21
  2823.5    3.608083254E-21
  2824.5    3.727376342E-21
  2825.5    3.853289711E-21
  2826.5    3.986338016E-21
  2827.5    4.127088272E-21
  2828.5    4.276166540E-21
  2829.5    4.434265655E-21
  2830.5    4.602154191E-21
  2831.5    4.780686896E-21
  2832.5    4.970816886E-21
  2833.5    5.173609952E-21
  2834.5    5.390261421E-21
  2835.5    5.622116109E-21
  2836.5    5.870692065E-21
  2837.5    6.137708933E-21
  2838.5    6.425122052E-21
  2839.5    6.735163654E-21
  2840.5    7.070392953E-21
  2841.5    7.433757410E-21
  2842.5    7.828668189E-21
  2843.5    8.259093731E-21
  2844.5    8.729676680E-21
  2845.5    9.245881128E-21
  2846.5    9.814179624E-21
  2847.5    1.044229277E-20
  2848.5    1.113949908E-20
  2849.5    1.191703959E-20
  2850.5    1.278865175E-20
  2851.5    1.377128121E-20
  2852.5    1.488604121E-20
  2853.5    1.615952004E-20
  2854.5    1.762558142E-20
  2855.5    1.932786832E-20
  2856.5    2.132331215E-20
  2857.5    2.368707189E-20
  2858.5    2.651946674E-20
  2859.5    2.995555018E-20
  2860.5    3.417775320E-20
  2861.5    3.943075046E-20
  2862.5    4.603331706E-20
  2863.5    5.436936454E-20
  2864.5    6.480957160E-20
  2865.5    7.745851187E-20
  2866.5    9.159336536E-20
  2867.5    1.049369019E-19
  2868.5    1.138438986E-19
  2869.5    1.157241016E-19
  2870.5    1.117003337E-19
  2871.5    1.055865754E-19
  2872.5    1.008238806E-19
  2873.5    9.923521418E-20
  2874.5    1.015317883E-19
  2875.5    1.080676705E-19
  2876.5    1.193002685E-19
  2877.5    1.360182390E-19
  2878.5    1.594540830E-19
  2879.5    1.912939633E-19
  2880.5    2.334314296E-19
  2881.5    2.870315943E-19
  2882.5    3.501457919E-19
  2883.5    4.136394997E-19
  2884.5    4.589085165E-19
  2885.5    4.659823455E-19
  2886.5    4.309064162E-19
  2887.5    3.698902834E-19
  2888.5    3.036235948E-19
  2889.5    2.445497354E-19
  2890.5    1.965361450E-19
  2891.5    1.590329255E-19
  2892.5    1.301043199E-19
  2893.5    1.077616200E-19
  2894.5    9.036738973E-20
  2895.5    7.667664055E-20
  2896.5    6.577110055E-20
  2897.5    5.697931767E-20
  2898.5    4.980940112E-20
  2899.5    4.389842868E-20
  2900.5    3.897602999E-20
  2901.5    3.483860085E-20
  2902.5    3.133110515E-20
  2903.5    2.833418692E-20
  2904.5    2.575497867E-20
  2905.5    2.352048711E-20
  2906.5    2.157278684E-20
  2907.5    1.986549220E-20
  2908.5    1.836114115E-20
  2909.5    1.702923602E-20
  2910.5    1.584476213E-20
  2911.5    1.478705736E-20
  2912.5    1.383894188E-20
  2913.5    1.298604253E-20
  2914.5    1.221626410E-20
  2915.5    1.151937251E-20
  2916.5    1.088666367E-20
  2917.5    1.031069879E-20
  2918.5    9.785091326E-21
  2919.5    9.304334405E-21
  2920.5    8.863660344E-21
  2921.5    8.458925528E-21
  2922.5    8.086515650E-21
  2923.5    7.743267289E-21
  2924.5    7.426402704E-21
  2925.5    7.133475377E-21
  2926.5    6.862324328E-21
  2927.5    6.611035633E-21
  2928.5    6.377909888E-21
  2929.5    6.161434591E-21
  2930.5    5.960260619E-21
  2931.5    5.773182131E-21
  2932.5    5.599119326E-21
  2933.5    5.437103632E-21
  2934.5    5.286264927E-21
  2935.5    5.145820490E-21
  2936.5    5.015065434E-21
  2937.5    4.893364389E-21
  2938.5    4.780144269E-21
  2939.5    4.674887967E-21
  2940.5    4.577128853E-21
  2941.5    4.486445962E-21
  2942.5    4.402459795E-21
  2943.5    4.324828640E-21
  2944.5    4.253245357E-21
  2945.5    4.187434582E-21
  2946.5    4.127150277E-21
  2947.5    4.072173614E-21
  2948.5    4.022311148E-21
  2949.5    3.977393240E-21
  2950.5    3.937272740E-21
  2951.5    3.901823863E-21
  2952.5    3.870941292E-21
  2953.5    3.844539461E-21
  2954.5    3.822552024E-21
  2955.5    3.804931498E-21
  2956.5    3.791649090E-21
  2957.5    3.782694685E-21
  2958.5    3.778077019E-21
  2959.5    3.777824034E-21
  2960.5    3.781983412E-21
  2961.5    3.790623330E-21
  2962.5    3.803833415E-21
  2963.5    3.821725945E-21
  2964.5    3.844437313E-21
  2965.5    3.872129778E-21
  2966.5    3.904993550E-21
  2967.5    3.943249246E-21
  2968.5    3.987150769E-21
  2969.5    4.036988682E-21
  2970.5    4.093094148E-21
  2971.5    4.155843527E-21
  2972.5    4.225663752E-21
  2973.5    4.303038605E-21
  2974.5    4.388516071E-21
  2975.5    4.482716964E-21
  2976.5    4.586345070E-21
  2977.5    4.700199107E-21
  2978.5    4.825186875E-21
  2979.5    4.962342055E-21
  2980.5    5.112844217E-21
  2981.5    5.278042762E-21
  2982.5    5.459485690E-21
  2983.5    5.658954323E-21
  2984.5    5.878505428E-21
  2985.5    6.120522591E-21
  2986.5    6.387779215E-21
  2987.5    6.683516239E-21
  2988.5    7.011538633E-21
  2989.5    7.376335987E-21
  2990.5    7.783234309E-21
  2991.5    8.238588551E-21
  2992.5    8.750028734E-21
  2993.5    9.326777293E-21
  2994.5    9.980061878E-21
  2995.5    1.072365738E-20
  2996.5    1.157460448E-20
  2997.5    1.255417162E-20
  2998.5    1.368915518E-20
  2999.5    1.501365199E-20
