# Supplementary material for: Modeling Radiative Efficiency across Fluorinated Molecules: Bridging Chemistry and Climate Policy for Global Warming Potential Estimations
Source: Environ Sci Technol. 2026 Feb 16;60(8):6188–202. doi: 10.1021/acs.est.5c16501 (PMC12961741; doi:10.1021/acs.est.5c16501)
Supplement: Supplementary file 1 [file es5c16501_si_001.zip › Supporting.Information/CFM2025.Table1/HFCarbons/HFC-134a/cross-section_1.dat]

0.5	3.0306409410405647E-022
1.5	3.0580524790416653E-022
2.5	3.0861473532287958E-022
3.5	3.1149512107260997E-022
4.5	3.1444909381751316E-022
5.5	3.1747947347187376E-022
6.5	3.2058921900573973E-022
7.5	3.2378143679851204E-022
8.5	3.2705938958491731E-022
9.5	3.3042650604188072E-022
10.5	3.3388639106933459E-022
11.5	3.3744283682298076E-022
12.5	3.4109983456254613E-022
13.5	3.4486158738516420E-022
14.5	3.4873252392028069E-022
15.5	3.5271731306997673E-022
16.5	3.5682087988692057E-022
17.5	3.6104842269141311E-022
18.5	3.6540543153927830E-022
19.5	3.6989770816381258E-022
20.5	3.7453138752779169E-022
21.5	3.7931296113579934E-022
22.5	3.8424930227310313E-022
23.5	3.8934769335515143E-022
24.5	3.9461585559178516E-022
25.5	4.0006198119270478E-022
26.5	4.0569476836597588E-022
27.5	4.1152345938973995E-022
28.5	4.1755788206928917E-022
29.5	4.2380849492776387E-022
30.5	4.3028643651951473E-022
31.5	4.3700357930133598E-022
32.5	4.4397258854909490E-022
33.5	4.5120698686667903E-022
34.5	4.5872122490171517E-022
35.5	4.6653075895943070E-022
36.5	4.7465213629378580E-022
37.5	4.8310308895527557E-022
38.5	4.9190263718963169E-022
39.5	5.0107120351332796E-022
40.5	5.1063073874313033E-022
41.5	5.2060486143115433E-022
42.5	5.3101901235789867E-022
43.5	5.4190062596807356E-022
44.5	5.5327932090320059E-022
45.5	5.6518711209744254E-022
46.5	5.7765864726668237E-022
47.5	5.9073147104485383E-022
48.5	6.0444632051710746E-022
49.5	6.1884745648012575E-022
50.5	6.3398303544203662E-022
51.5	6.4990552817777808E-022
52.5	6.6667219160444229E-022
53.5	6.8434560186447390E-022
54.5	7.0299425783853292E-022
55.5	7.2269326589847117E-022
56.5	7.4352511860862014E-022
57.5	7.6558058235764458E-022
58.5	7.8895971163711083E-022
59.5	8.1377301098058503E-022
60.5	8.4014276956870987E-022
61.5	8.6820459835465204E-022
62.5	8.9810920547679789E-022
63.5	9.3002445296276170E-022
64.5	9.6413774662306595E-022
65.5	1.0006588220094435E-021
66.5	1.0398230029177240E-021
67.5	1.0818950258542660E-021
68.5	1.1271735450738004E-021
69.5	1.1759964594309095E-021
70.5	1.2287472359369455E-021
71.5	1.2858624476514416E-021
72.5	1.3478407981158587E-021
73.5	1.4152539746392085E-021
74.5	1.4887597633242658E-021
75.5	1.5691179764927524E-021
76.5	1.6572098972878134E-021
77.5	1.7540621492925992E-021
78.5	1.8608761684403527E-021
79.5	1.9790648146384504E-021
80.5	2.1102981456206837E-021
81.5	2.2565610341351932E-021
82.5	2.4202262111138131E-021
83.5	2.6041475620998667E-021
84.5	2.8117802375634840E-021
85.5	3.0473365732744059E-021
86.5	3.3159902699028594E-021
87.5	3.6241462201671852E-021
88.5	3.9798004973545177E-021
89.5	4.3930253793298129E-021
90.5	4.8766294432226062E-021
91.5	5.4470650423983466E-021
92.5	6.1256882029136552E-021
93.5	6.9405236834971617E-021
94.5	7.9287559784936877E-021
95.5	9.1402591686629858E-021
96.5	1.0642588259281238E-020
97.5	1.2527938439546074E-020
98.5	1.4922478457494505E-020
99.5	1.7997694843975644E-020
100.5	2.1980587886660006E-020
101.5	2.7151296229926091E-020
102.5	3.3795745739840527E-020
103.5	4.2039020933731027E-020
104.5	5.1446983222623726E-020
105.5	6.0424133306008039E-020
106.5	6.6090973099219062E-020
107.5	6.5860408976106116E-020
108.5	5.9850833225445140E-020
109.5	5.0760626036051866E-020
110.5	4.1404331446290211E-020
111.5	3.3275975730544843E-020
112.5	2.6749730257513922E-020
113.5	2.1678851067784459E-020
114.5	1.7774282196238053E-020
115.5	1.4758992498227232E-020
116.5	1.2410196796363808E-020
117.5	1.0560090378027442E-020
118.5	9.0853359179246910E-021
119.5	7.8958122535623797E-021
120.5	6.9254570694831377E-021
121.5	6.1254672879384417E-021
122.5	5.4594301917300723E-021
123.5	4.8998817689677955E-021
124.5	4.4258776302333990E-021
125.5	4.0212710585094655E-021
126.5	3.6734831365689960E-021
127.5	3.3726162854434464E-021
128.5	3.1108089920000719E-021
129.5	2.8817613337457780E-021
130.5	2.6803825712119543E-021
131.5	2.5025268239991541E-021
132.5	2.3447929270866288E-021
133.5	2.2043715007895281E-021
134.5	2.0789270789698186E-021
135.5	1.9665065058220312E-021
136.5	1.8654671870814775E-021
137.5	1.7744204732508039E-021
138.5	1.6921866679877048E-021
139.5	1.6177590358315336E-021
140.5	1.5502748274674067E-021
141.5	1.4889918153803031E-021
142.5	1.4332691853682957E-021
143.5	1.3825518933527659E-021
144.5	1.3363577959925649E-021
145.5	1.2942670148045819E-021
146.5	1.2559131091170203E-021
147.5	1.2209757221896946E-021
148.5	1.1891744337956673E-021
149.5	1.1602636063216970E-021
150.5	1.1340280536188373E-021
151.5	1.1102793951207792E-021
152.5	1.0888529841822860E-021
153.5	1.0696053207185036E-021
154.5	1.0524118752283794E-021
155.5	1.0371652650699245E-021
156.5	1.0237737351254882E-021
157.5	1.0121599043018044E-021
158.5	1.0022597470869728E-021
159.5	9.9402178598214223E-022
160.5	9.8740647632195313E-022
161.5	9.8238577002909201E-022
162.5	9.7894284941449301E-022
163.5	9.7707202641263090E-022
164.5	9.7677880679397541E-022
165.5	9.7808012308240554E-022
166.5	9.8100474428611290E-022
167.5	9.8559387530072670E-022
168.5	9.9190196415996257E-022
169.5	9.9999774142291737E-022
170.5	1.0099655231775505E-021
171.5	1.0219068177527576E-021
172.5	1.0359422867030843E-021
173.5	1.0522141235185198E-021
174.5	1.0708889295388719E-021
175.5	1.0921611866608321E-021
176.5	1.1162574518577876E-021
177.5	1.1434414309360945E-021
178.5	1.1740201305309175E-021
179.5	1.2083513410687559E-021
180.5	1.2468527733203428E-021
181.5	1.2900132627423416E-021
182.5	1.3384065766410250E-021
183.5	1.3927085198080313E-021
184.5	1.4537182493953507E-021
185.5	1.5223850001680228E-021
186.5	1.5998418164062671E-021
187.5	1.6874484289273812E-021
188.5	1.7868461661190672E-021
189.5	1.9000288356634850E-021
190.5	2.0294349897554740E-021
191.5	2.1780690849064152E-021
192.5	2.3496620565059721E-021
193.5	2.5488861798253604E-021
194.5	2.7816454293015649E-021
195.5	3.0554718400020951E-021
196.5	3.3800720349530020E-021
197.5	3.7680881234636996E-021
198.5	4.2361662589098403E-021
199.5	4.8064671641110407E-021
200.5	5.5088070477021708E-021
201.5	6.3836772865072808E-021
202.5	7.4864211649326143E-021
203.5	8.8927239331685411E-021
204.5	1.0704935582331042E-020
205.5	1.3056604661175745E-020
206.5	1.6106545485954900E-020
207.5	1.9999196779665590E-020
208.5	2.4742342064036239E-020
209.5	2.9945192054691132E-020
210.5	3.4503530908455787E-020
211.5	3.6749974075021495E-020
212.5	3.5597704829187162E-020
213.5	3.1625724667068080E-020
214.5	2.6473802223425432E-020
215.5	2.1499243223456944E-020
216.5	1.7305259381394265E-020
217.5	1.3981653631502958E-020
218.5	1.1410296280270845E-020
219.5	9.4299700761514046E-021
220.5	7.8969568647640777E-021
221.5	6.6986496080351472E-021
222.5	5.7510814939257075E-021
223.5	4.9927271563923036E-021
224.5	4.3786180322164500E-021
225.5	3.8757253206269077E-021
226.5	3.4595806594347700E-021
227.5	3.1118696474602332E-021
228.5	2.8187330130642232E-021
229.5	2.5695665891885311E-021
230.5	2.3561689422098262E-021
231.5	2.1721310092258856E-021
232.5	2.0123948994431247E-021
233.5	1.8729317772985436E-021
234.5	1.7505042962482466E-021
235.5	1.6424896303953992E-021
236.5	1.5467463586028200E-021
237.5	1.4615133916010828E-021
238.5	1.3853325367151658E-021
239.5	1.3169886617231733E-021
240.5	1.2554630794454093E-021
241.5	1.1998969494533847E-021
242.5	1.1495623321282868E-021
243.5	1.1038391345771377E-021
244.5	1.0621966270019576E-021
245.5	1.0241785298628085E-021
246.5	9.8939090986128954E-022
247.5	9.5749229973958256E-022
248.5	9.2818558964869221E-022
249.5	9.0121133815644879E-022
250.5	8.7634222729761013E-022
251.5	8.5337844453834947E-022
252.5	8.3214381960274607E-022
253.5	8.1248257907203471E-022
254.5	7.9425660894691960E-022
255.5	7.7734313676847762E-022
256.5	7.6163276178024813E-022
257.5	7.4702777500635701E-022
258.5	7.3344072179448369E-022
259.5	7.2079316792096415E-022
260.5	7.0901463723336476E-022
261.5	6.9804169436467415E-022
262.5	6.8781715056527231E-022
263.5	6.7828937437644719E-022
264.5	6.6941169187889303E-022
265.5	6.6114186372228999E-022
266.5	6.5344162818133246E-022
267.5	6.4627630117167454E-022
268.5	6.3961442556182422E-022
269.5	6.3342746328654437E-022
270.5	6.2768952474612333E-022
271.5	6.2237713079799268E-022
272.5	6.1746900334035210E-022
273.5	6.1294588107412927E-022
274.5	6.0879035752823402E-022
275.5	6.0498673885871959E-022
276.5	6.0152091929762522E-022
277.5	5.9838027244226042E-022
278.5	5.9555355684912152E-022
279.5	5.9303083463573949E-022
280.5	5.9080340200464192E-022
281.5	5.8886373079154153E-022
282.5	5.8720542030932334E-022
283.5	5.8582315891439318E-022
284.5	5.8471269486601486E-022
285.5	5.8387081618566641E-022
286.5	5.8329533935522023E-022
287.5	5.8298510682286731E-022
288.5	5.8293999341709341E-022
289.5	5.8316092190468798E-022
290.5	5.8364988807195841E-022
291.5	5.8440999586251346E-022
292.5	5.8544550327409090E-022
293.5	5.8676187990544168E-022
294.5	5.8836587725741505E-022
295.5	5.9026561313631980E-022
296.5	5.9247067178967969E-022
297.5	5.9499222173355024E-022
298.5	5.9784315361740287E-022
299.5	6.0103824093041468E-022
300.5	6.0459432689812438E-022
301.5	6.0853054157097977E-022
302.5	6.1286855389146775E-022
303.5	6.1763286447568418E-022
304.5	6.2285114599796864E-022
305.5	6.2855463947355358E-022
306.5	6.3477861645750712E-022
307.5	6.4156291929962612E-022
308.5	6.4895259421810143E-022
309.5	6.5699863521369492E-022
310.5	6.6575886091412617E-022
311.5	6.7529895154138964E-022
312.5	6.8569367962867388E-022
313.5	6.9702837626846729E-022
314.5	7.0940068506627452E-022
315.5	7.2292266929471373E-022
316.5	7.3772335491657282E-022
317.5	7.5395181442412331E-022
318.5	7.7178092552907536E-022
319.5	7.9141197696828653E-022
320.5	8.1308034429016254E-022
321.5	8.3706252594501007E-022
322.5	8.6368492061737535E-022
323.5	8.9333484941698568E-022
324.5	9.2647449398910754E-022
325.5	9.6365865207955316E-022
326.5	1.0055575320770068E-021
327.5	1.0529862562683724E-021
328.5	1.1069433760109663E-021
329.5	1.1686616053476194E-021
330.5	1.2396752789691617E-021
331.5	1.3219109247553390E-021
332.5	1.4178100929788970E-021
333.5	1.5304976233593701E-021
334.5	1.6640144690281078E-021
335.5	1.8236428861205043E-021
336.5	2.0163643143052206E-021
337.5	2.2515076206211489E-021
338.5	2.5416673120218883E-021
339.5	2.9039925614491129E-021
340.5	3.3619469599373089E-021
341.5	3.9475469443445883E-021
342.5	4.7037054060272722E-021
343.5	5.6851128789708816E-021
344.5	6.9528836372540764E-021
345.5	8.5510808712633809E-021
346.5	1.0443261172180034E-020
347.5	1.2395919583375204E-020
348.5	1.3889603793570473E-020
349.5	1.4305004542075046E-020
350.5	1.3434300939093960E-020
351.5	1.1698679817713157E-020
352.5	9.7292080727838599E-021
353.5	7.9390507670620773E-021
354.5	6.4723968905698589E-021
355.5	5.3246300511346440E-021
356.5	4.4406153302623697E-021
357.5	3.7602560263592239E-021
358.5	3.2331533267782508E-021
359.5	2.8207266532895629E-021
360.5	2.4944633637791808E-021
361.5	2.2335226794109551E-021
362.5	2.0226633829589956E-021
363.5	1.8506696223619388E-021
364.5	1.7092136224929882E-021
365.5	1.5920497264565259E-021
366.5	1.4944460051650254E-021
367.5	1.4127824361256937E-021
368.5	1.3442650907351722E-021
369.5	1.2867212360213312E-021
370.5	1.2384512181189430E-021
371.5	1.1981205510191648E-021
372.5	1.1646807906700098E-021
373.5	1.1373112914322024E-021
374.5	1.1153763538814776E-021
375.5	1.0983939447382873E-021
376.5	1.0860133475544866E-021
377.5	1.0779999534602871E-021
378.5	1.0742260395632962E-021
379.5	1.0746668902974267E-021
380.5	1.0794020562495885E-021
381.5	1.0886219679894162E-021
382.5	1.1026405796891378E-021
383.5	1.1219152654592250E-021
384.5	1.1470759020647435E-021
385.5	1.1789660435122927E-021
386.5	1.2187004671737273E-021
387.5	1.2677453537396079E-021
388.5	1.3280302536816878E-021
389.5	1.4021052127581460E-021
390.5	1.4933625279059738E-021
391.5	1.6063511595534583E-021
392.5	1.7472229889672591E-021
393.5	1.9243620966500361E-021
394.5	2.1492528021141899E-021
395.5	2.4376118171234174E-021
396.5	2.8106633384974304E-021
397.5	3.2959538689458989E-021
398.5	3.9257596689903999E-021
399.5	4.7279728308502162E-021
400.5	5.6990519508550816E-021
401.5	6.7483395635127615E-021
402.5	7.6374373283989630E-021
403.5	8.0281546690059729E-021
404.5	7.7286358456303074E-021
405.5	6.8881524638438312E-021
406.5	5.8426573308076456E-021
407.5	4.8517573593874327E-021
408.5	4.0238272479657864E-021
409.5	3.3705064468212197E-021
410.5	2.8660549863069762E-021
411.5	2.4779586601961934E-021
412.5	2.1777869530824597E-021
413.5	1.9434234347612387E-021
414.5	1.7584214507564333E-021
415.5	1.6107383915813172E-021
416.5	1.4915698359973914E-021
417.5	1.3944439979244774E-021
418.5	1.3145615789397409E-021
419.5	1.2483263557560916E-021
420.5	1.1930138834671188E-021
421.5	1.1465373814729108E-021
422.5	1.1072813220072745E-021
423.5	1.0739821587323728E-021
424.5	1.0456420263826936E-021
425.5	1.0214656690797301E-021
426.5	1.0008138768101010E-021
427.5	9.8316876498804611E-022
428.5	9.6810763302500784E-022
429.5	9.5528309787722638E-022
430.5	9.4440786116860921E-022
431.5	9.3524292960351112E-022
432.5	9.2758843208825501E-022
433.5	9.2127640626191579E-022
434.5	9.1616509099862528E-022
435.5	9.1213437959023952E-022
436.5	9.0908217424208852E-022
437.5	9.0692144553018891E-022
438.5	9.0557784705978851E-022
439.5	9.0498777028382665E-022
440.5	9.0509675050713982E-022
441.5	9.0585815481637336E-022
442.5	9.0723209768944877E-022
443.5	9.0918454154985437E-022
444.5	9.1168654841450695E-022
445.5	9.1471365568249729E-022
446.5	9.1824535450194091E-022
447.5	9.2226465338832247E-022
448.5	9.2675771311664194E-022
449.5	9.3171354157244446E-022
450.5	9.3712373937633002E-022
451.5	9.4298228880962290E-022
452.5	9.4928537995544368E-022
453.5	9.5603126909891717E-022
454.5	9.6322016535685246E-022
455.5	9.7085414227325288E-022
456.5	9.7893707175592796E-022
457.5	9.8747457826778790E-022
458.5	9.9647401164538423E-022
459.5	1.0059444373140674E-021
460.5	1.0158966430179095E-021
461.5	1.0263431614948634E-021
462.5	1.0372983088134601E-021
463.5	1.0487782383551808E-021
464.5	1.0608010106840303E-021
465.5	1.0733866797987587E-021
466.5	1.0865573965201704E-021
467.5	1.1003375300324862E-021
468.5	1.1147538088804171E-021
469.5	1.1298354830293540E-021
470.5	1.1456145089325393E-021
471.5	1.1621257599246866E-021
472.5	1.1794072646859221E-021
473.5	1.1975004770043933E-021
474.5	1.2164505806236705E-021
475.5	1.2363068336078262E-021
476.5	1.2571229574118838E-021
477.5	1.2789575767309228E-021
478.5	1.3018747172455427E-021
479.5	1.3259443696187656E-021
480.5	1.3512431295718304E-021
481.5	1.3778549256259347E-021
482.5	1.4058718482085031E-021
483.5	1.4353950963670218E-021
484.5	1.4665360614126059E-021
485.5	1.4994175705575063E-021
486.5	1.5341753181784831E-021
487.5	1.5709595179387637E-021
488.5	1.6099368159009413E-021
489.5	1.6512925133040888E-021
490.5	1.6952331583042731E-021
491.5	1.7419895792668279E-021
492.5	1.7918204489095922E-021
493.5	1.8450164897295135E-021
494.5	1.9019054580299196E-021
495.5	1.9628580782801795E-021
496.5	2.0282951438779165E-021
497.5	2.0986960578952038E-021
498.5	2.1746091625156354E-021
499.5	2.2566643047284682E-021
500.5	2.3455882169389711E-021
501.5	2.4422234663858419E-021
502.5	2.5475519634422118E-021
503.5	2.6627243399736137E-021
504.5	2.7890969493625261E-021
505.5	2.9282788494878288E-021
506.5	3.0821919818059201E-021
507.5	3.2531489611522881E-021
508.5	3.4439546012877545E-021
509.5	3.6580397580121727E-021
510.5	3.8996396295523350E-021
511.5	4.1740338412597815E-021
512.5	4.4878732365933040E-021
513.5	4.8496294136885891E-021
514.5	5.2702191866890746E-021
515.5	5.7638790394425043E-021
516.5	6.3493953378810584E-021
517.5	7.0518318396568974E-021
518.5	7.9049207312275606E-021
519.5	8.9542398439971278E-021
520.5	1.0261013334018428E-020
521.5	1.1905365232714631E-020
522.5	1.3984923829421275E-020
523.5	1.6597380555034546E-020
524.5	1.9781683460732341E-020
525.5	2.3382867106176211E-020
526.5	2.6864041541515399E-020
527.5	2.9315144998429851E-020
528.5	3.0021876507303240E-020
529.5	2.9187844409482235E-020
530.5	2.7769779476383504E-020
531.5	2.6694892096508521E-020
532.5	2.6489849001662816E-020
533.5	2.7390331955177846E-020
534.5	2.9540465909444132E-020
535.5	3.3117931408804523E-020
536.5	3.8385953181166390E-020
537.5	4.5680964016647728E-020
538.5	5.5289089691666095E-020
539.5	6.7085988931660205E-020
540.5	7.9817680653727522E-020
541.5	9.0371174258616031E-020
542.5	9.4515487765495349E-020
543.5	9.0073545788127729E-020
544.5	7.9140191297954280E-020
545.5	6.5921943962556404E-020
546.5	5.3538125157873850E-020
547.5	4.3237669033237690E-020
548.5	3.5116416323191321E-020
549.5	2.8838026954883537E-020
550.5	2.3995792993434892E-020
551.5	2.0238095390808733E-020
552.5	1.7292488607887735E-020
553.5	1.4956601291622831E-020
554.5	1.3082223506944622E-020
555.5	1.1560901629954931E-020
556.5	1.0312814078067824E-020
557.5	9.2786789699869973E-021
558.5	8.4140030345681664E-021
559.5	7.6850216580710509E-021
560.5	7.0658279081017681E-021
561.5	6.5363298839144950E-021
562.5	6.0807850947632406E-021
563.5	5.6867387309172942E-021
564.5	5.3442467440811844E-021
565.5	5.0453015417810763E-021
566.5	4.7834031954984253E-021
567.5	4.5532361756226129E-021
568.5	4.3504233609463594E-021
569.5	4.1713371758606914E-021
570.5	4.0129533536201622E-021
571.5	3.8727367904740657E-021
572.5	3.7485517674643297E-021
573.5	3.6385908282368416E-021
574.5	3.5413180529458344E-021
575.5	3.4554235251458364E-021
576.5	3.3797865643830669E-021
577.5	3.3134458713821832E-021
578.5	3.2555751610281590E-021
579.5	3.2054631802580693E-021
580.5	3.1624972517040398E-021
581.5	3.1261496697635833E-021
582.5	3.0959664184387208E-021
583.5	3.0715577905387646E-021
584.5	3.0525905736020108E-021
585.5	3.0387815350291344E-021
586.5	3.0298919918172873E-021
587.5	3.0257232922315797E-021
588.5	3.0261130702409562E-021
589.5	3.0309321604757153E-021
590.5	3.0400820832893542E-021
591.5	3.0534930273523116E-021
592.5	3.0711222719447354E-021
593.5	3.0929530034378226E-021
594.5	3.1189934909045513E-021
595.5	3.1492765948206190E-021
596.5	3.1838595907644693E-021
597.5	3.2228242972019661E-021
598.5	3.2662775031040246E-021
599.5	3.3143516975227965E-021
600.5	3.3672061095539577E-021
601.5	3.4250280735417095E-021
602.5	3.4880347411425518E-021
603.5	3.5564751691677147E-021
604.5	3.6306328202060014E-021
605.5	3.7108285221528529E-021
606.5	3.7974239432446430E-021
607.5	3.8908256513833552E-021
608.5	3.9914898408751933E-021
609.5	4.0999278267336489E-021
610.5	4.2167124270753984E-021
611.5	4.3424853786905626E-021
612.5	4.4779659606308491E-021
613.5	4.6239610369341150E-021
614.5	4.7813767740467379E-021
615.5	4.9512323432285107E-021
616.5	5.1346759859384780E-021
617.5	5.3330039044015738E-021
618.5	5.5476825447813901E-021
619.5	5.7803749725526537E-021
620.5	6.0329722065432374E-021
621.5	6.3076305899503822E-021
622.5	6.6068165470410611E-021
623.5	6.9333604214142957E-021
624.5	7.2905215401075132E-021
625.5	7.6820672306156578E-021
626.5	8.1123692802742201E-021
627.5	8.5865223315539636E-021
628.5	9.1104900386204142E-021
629.5	9.6912865899936130E-021
630.5	1.0337203598012122E-020
631.5	1.1058095607247054E-020
632.5	1.1865741922960898E-020
633.5	1.2774308600069995E-020
634.5	1.3800942979301937E-020
635.5	1.4966545160134718E-020
636.5	1.6296777809541326E-020
637.5	1.7823400024929856E-020
638.5	1.9586046039512174E-020
639.5	2.1634620530047132E-020
640.5	2.4032556857153398E-020
641.5	2.6861294122169842E-020
642.5	3.0226489891169074E-020
643.5	3.4266720245074323E-020
644.5	3.9165754226899600E-020
645.5	4.5169945671645359E-020
646.5	5.2612833979508299E-020
647.5	6.1949483752494252E-020
648.5	7.3802674772317540E-020
649.5	8.9019474125082815E-020
650.5	1.0872350762830249E-019
651.5	1.3430887963431458E-019
652.5	1.6722088529255674E-019
653.5	2.0816379490686446E-019
654.5	2.5517239650020767E-019
655.5	3.0060180913870985E-019
656.5	3.3023487549379347E-019
657.5	3.3069949184676452E-019
658.5	3.0175943341042625E-019
659.5	2.5656479414237327E-019
660.5	2.0946236580327817E-019
661.5	1.6829947828110621E-019
662.5	1.3516096496310666E-019
663.5	1.0938575597865520E-019
664.5	8.9534797542454405E-020
665.5	7.4207786543389046E-020
666.5	6.2272690193598621E-020
667.5	5.2875098744870049E-020
668.5	4.5386586314087882E-020
669.5	3.9347953138813577E-020
670.5	3.4422684369217096E-020
671.5	3.0362291961044455E-020
672.5	2.6981469625463972E-020
673.5	2.4140525077226387E-020
674.5	2.1732982080322115E-020
675.5	1.9676794413563578E-020
676.5	1.7908073266662890E-020
677.5	1.6376568273944459E-020
678.5	1.5042379719480808E-020
679.5	1.3873542200410084E-020
680.5	1.2844230814132418E-020
681.5	1.1933416333867371E-020
682.5	1.1123847366842705E-020
683.5	1.0401272935717323E-020
684.5	9.7538434984093917E-021
685.5	9.1716456050769332E-021
686.5	8.6463375136388942E-021
687.5	8.1708617144809961E-021
688.5	7.7392165124115913E-021
689.5	7.3462733038269943E-021
690.5	6.9876294676092860E-021
691.5	6.6594892050301079E-021
692.5	6.3585664585090613E-021
693.5	6.0820053818690641E-021
694.5	5.8273148468850132E-021
695.5	5.5923142392477197E-021
696.5	5.3750883842608768E-021
697.5	5.1739498942762296E-021
698.5	4.9874075794922132E-021
699.5	4.8141398359778852E-021
700.5	4.6529721379822882E-021
701.5	4.5028579294721545E-021
702.5	4.3628623427394087E-021
703.5	4.2321482776580850E-021
704.5	4.1099644597093929E-021
705.5	3.9956351628005567E-021
706.5	3.8885513376956662E-021
707.5	3.7881629312796965E-021
708.5	3.6939722180100597E-021
709.5	3.6055279944321627E-021
710.5	3.5224205118493101E-021
711.5	3.4442770421716955E-021
712.5	3.3707579884394099E-021
713.5	3.3015534651700620E-021
714.5	3.2363802850413659E-021
715.5	3.1749792978998305E-021
716.5	3.1171130360241314E-021
717.5	3.0625636262370668E-021
718.5	3.0111309350738581E-021
719.5	2.9626309179559564E-021
720.5	2.9168941473354456E-021
721.5	2.8737644981854307E-021
722.5	2.8330979721156019E-021
723.5	2.7947616438706971E-021
724.5	2.7586327160906684E-021
725.5	2.7245976700305703E-021
726.5	2.6925515015024312E-021
727.5	2.6623970326493528E-021
728.5	2.6340442913262787E-021
729.5	2.6074099508697517E-021
730.5	2.5824168239132178E-021
731.5	2.5589934046645951E-021
732.5	2.5370734547251130E-021
733.5	2.5165956281067501E-021
734.5	2.4975031316116951E-021
735.5	2.4797434171811330E-021
736.5	2.4632679032108776E-021
737.5	2.4480317221752135E-021
738.5	2.4339934922040920E-021
739.5	2.4211151105278435E-021
740.5	2.4093615669425946E-021
741.5	2.3987007756625211E-021
742.5	2.3891034241154726E-021
743.5	2.3805428374093766E-021
744.5	2.3729948573508909E-021
745.5	2.3664377350371976E-021
746.5	2.3608520361688927E-021
747.5	2.3562205583482494E-021
748.5	2.3525282597344722E-021
749.5	2.3497621985273515E-021
750.5	2.3479114828443242E-021
751.5	2.3469672306445259E-021
752.5	2.3469225394382818E-021
753.5	2.3477724656025068E-021
754.5	2.3495140132029383E-021
755.5	2.3521461323038954E-021
756.5	2.3556697268263718E-021
757.5	2.3600876720969071E-021
758.5	2.3654048423137053E-021
759.5	2.3716281482442144E-021
760.5	2.3787665855608765E-021
761.5	2.3868312943204504E-021
762.5	2.3958356301985654E-021
763.5	2.4057952482065002E-021
764.5	2.4167281997435769E-021
765.5	2.4286550439777889E-021
766.5	2.4415989747017924E-021
767.5	2.4555859639837533E-021
768.5	2.4706449241256923E-021
769.5	2.4868078896595847E-021
770.5	2.5041102213572839E-021
771.5	2.5225908345094119E-021
772.5	2.5422924540458740E-021
773.5	2.5632618994332827E-021
774.5	2.5855504026998318E-021
775.5	2.6092139634149340E-021
776.5	2.6343137449999699E-021
777.5	2.6609165173802282E-021
778.5	2.6890951517215096E-021
779.5	2.7189291738458419E-021
780.5	2.7505053839105135E-021
781.5	2.7839185510888097E-021
782.5	2.8192721933401647E-021
783.5	2.8566794539390682E-021
784.5	2.8962640882907630E-021
785.5	2.9381615767521078E-021
786.5	2.9825203817642047E-021
787.5	3.0295033706704686E-021
788.5	3.0792894292389210E-021
789.5	3.1320752952526428E-021
790.5	3.1880776467279455E-021
791.5	3.2475354855521741E-021
792.5	3.3107128648338748E-021
793.5	3.3779020173161114E-021
794.5	3.4494269531810395E-021
795.5	3.5256476089258361E-021
796.5	3.6069646452917531E-021
797.5	3.6938250122096805E-021
798.5	3.7867284233173232E-021
799.5	3.8862349129971653E-021
800.5	3.9929736866148554E-021
801.5	4.1076535216896523E-021
802.5	4.2310750366843952E-021
803.5	4.3641452183390135E-021
804.5	4.5078946924317682E-021
805.5	4.6634983424146097E-021
806.5	4.8323000333606102E-021
807.5	5.0158423955708935E-021
808.5	5.2159028771637081E-021
809.5	5.4345376072259215E-021
810.5	5.6741350469340245E-021
811.5	5.9374819816727371E-021
812.5	6.2278451728968524E-021
813.5	6.5490730146942652E-021
814.5	6.9057229260358637E-021
815.5	7.3032220968198184E-021
816.5	7.7480717966744610E-021
817.5	8.2481090431637247E-021
818.5	8.8128444379430141E-021
819.5	9.4539020437410154E-021
820.5	1.0185597221837392E-020
821.5	1.1025702764293106E-020
822.5	1.1996474509622770E-020
823.5	1.3126038026771984E-020
824.5	1.4450282511809496E-020
825.5	1.6015473549651157E-020
826.5	1.7881892475432005E-020
827.5	2.0128949363896417E-020
828.5	2.2862412678503848E-020
829.5	2.6224655751576442E-020
830.5	3.0409100502478344E-020
831.5	3.5680161129683697E-020
832.5	4.2399345981227325E-020
833.5	5.1054961069439305E-020
834.5	6.2282180963591517E-020
835.5	7.6830288938119079E-020
836.5	9.5362612684809465E-020
837.5	1.1785242622045381E-019
838.5	1.4231651608764418E-019
839.5	1.6337044042956957E-019
840.5	1.7315477739141760E-019
841.5	1.6690855508812141E-019
842.5	1.4776875573561583E-019
843.5	1.2350904312567996E-019
844.5	1.0032386500783307E-019
845.5	8.0874342894836617E-020
846.5	6.5498011485927444E-020
847.5	5.3615127359693898E-020
848.5	4.4468617791811323E-020
849.5	3.7390856230301472E-020
850.5	3.1860849124162374E-020
851.5	2.7490715527197897E-020
852.5	2.3996368457244891E-020
853.5	2.1170151311434888E-020
854.5	1.8859489250533084E-020
855.5	1.6951298613393713E-020
856.5	1.5360893813562413E-020
857.5	1.4024157461179752E-020
858.5	1.2892008381028102E-020
859.5	1.1926470772849011E-020
860.5	1.1097858086584088E-020
861.5	1.0382736336245355E-020
862.5	9.7624363327944464E-021
863.5	9.2219558546840495E-021
864.5	8.7491414345409901E-021
865.5	8.3340726015795117E-021
866.5	7.9685941366782017E-021
867.5	7.6459575710573990E-021
868.5	7.3605440627030144E-021
869.5	7.1076484356327719E-021
870.5	6.8833095840856459E-021
871.5	6.6841763135029848E-021
872.5	6.5074004792021237E-021
873.5	6.3505513111924373E-021
874.5	6.2115462999762556E-021
875.5	6.0885951167293005E-021
876.5	5.9801538595464823E-021
877.5	5.8848875315797877E-021
878.5	5.8016391211706848E-021
879.5	5.7294040075145136E-021
880.5	5.6673086862589104E-021
881.5	5.6145930183652721E-021
882.5	5.5705953677181982E-021
883.5	5.5347401195802859E-021
884.5	5.5065271714252034E-021
885.5	5.4855230662167711E-021
886.5	5.4713535005730614E-021
887.5	5.4636969900600879E-021
888.5	5.4622795138483651E-021
889.5	5.4668699932497073E-021
890.5	5.4772764848636353E-021
891.5	5.4933429904721604E-021
892.5	5.5149468034204160E-021
893.5	5.5419963257897033E-021
894.5	5.5744293028269518E-021
895.5	5.6122114313331613E-021
896.5	5.6553353074297029E-021
897.5	5.7038196866365776E-021
898.5	5.7577090357754538E-021
899.5	5.8170733620719964E-021
900.5	5.8820083101637401E-021
901.5	5.9526355226828569E-021
902.5	6.0291032648220452E-021
903.5	6.1115873179386469E-021
904.5	6.2002921519334200E-021
905.5	6.2954523909807155E-021
906.5	6.3973345923145890E-021
907.5	6.5062393633267049E-021
908.5	6.6225038483566686E-021
909.5	6.7465046234220935E-021
910.5	6.8786610449384297E-021
911.5	7.0194391074450466E-021
912.5	7.1693558757539400E-021
913.5	7.3289845690956093E-021
914.5	7.4989603891452158E-021
915.5	7.6799872007510090E-021
916.5	7.8728451943437987E-021
917.5	8.0783996831079877E-021
918.5	8.2976112169418003E-021
919.5	8.5315472301513189E-021
920.5	8.7813954821167164E-021
921.5	9.0484796016114818E-021
922.5	9.3342771082859248E-021
923.5	9.6404403618897745E-021
924.5	9.9688209847363952E-021
925.5	1.0321498420360265E-020
926.5	1.0700813437294347E-020
927.5	1.1109407569175119E-020
928.5	1.1550269711108376E-020
929.5	1.2026791380681649E-020
930.5	1.2542832517693880E-020
931.5	1.3102800162799684E-020
932.5	1.3711742952797944E-020
933.5	1.4375465140810725E-020
934.5	1.5100664849307872E-020
935.5	1.5895102569349706E-020
936.5	1.6767807635458826E-020
937.5	1.7729332677119411E-020
938.5	1.8792069076781398E-020
939.5	1.9970640533488273E-020
940.5	2.1282397341253049E-020
941.5	2.2748041513149910E-020
942.5	2.4392423237067492E-020
943.5	2.6245563528215643E-020
944.5	2.8343978088109450E-020
945.5	3.0732405855453394E-020
946.5	3.3466086347430925E-020
947.5	3.6613788319003492E-020
948.5	4.0261877012671444E-020
949.5	4.4519831046403911E-020
950.5	4.9527801674169995E-020
951.5	5.5467074246131078E-020
952.5	6.2574682499224018E-020
953.5	7.1163988960929604E-020
954.5	8.1653823694505749E-020
955.5	9.4609755827333159E-020
956.5	1.1080201457368614E-019
957.5	1.3128449686473963E-019
958.5	1.5749505751492942E-019
959.5	1.9135984129226002E-019
960.5	2.3533001407021666E-019
961.5	2.9213364824846925E-019
962.5	3.6370396095808339E-019
963.5	4.4830146569318620E-019
964.5	5.3527631149289923E-019
965.5	6.0121169131811943E-019
966.5	6.1856926941182801E-019
967.5	5.7860787056845817E-019
968.5	5.0054618202357828E-019
969.5	4.1250715166692609E-019
970.5	3.3268900866591765E-019
971.5	2.6735003023015307E-019
972.5	2.1620838178514247E-019
973.5	1.7678444922789985E-019
974.5	1.4639882098393655E-019
975.5	1.2281027576025066E-019
976.5	1.0430467329080148E-019
977.5	8.9615380748267248E-020
978.5	7.7816312138654279E-020
979.5	6.8229779603317912E-020
980.5	6.0356588230867048E-020
981.5	5.3825553832838662E-020
982.5	4.8357725307440584E-020
983.5	4.3741141768908606E-020
984.5	3.9812972028397574E-020
985.5	3.6446792612737867E-020
986.5	3.3543446691749901E-020
987.5	3.1024412039067039E-020
988.5	2.8826940668974560E-020
989.5	2.6900460745038185E-020
990.5	2.5203886427618192E-020
991.5	2.3703587154262388E-020
992.5	2.2371840498787884E-020
993.5	2.1185643008638223E-020
994.5	2.0125788474082757E-020
995.5	1.9176147750878742E-020
996.5	1.8323101773531680E-020
997.5	1.7555091944632224E-020
998.5	1.6862261154789698E-020
999.5	1.6236165298479598E-020
1000.5	1.5669540010171207E-020
1001.5	1.5156110945336372E-020
1002.5	1.4690438619162009E-020
1003.5	1.4267790837994324E-020
1004.5	1.3884037290631561E-020
1005.5	1.3535562035318230E-020
1006.5	1.3219190515728152E-020
1007.5	1.2932128432691380E-020
1008.5	1.2671910337528880E-020
1009.5	1.2436356234408443E-020
1010.5	1.2223534810603087E-020
1011.5	1.2031732175570221E-020
1012.5	1.1859425197989389E-020
1013.5	1.1705258696175615E-020
1014.5	1.1568025870709668E-020
1015.5	1.1446651475684189E-020
1016.5	1.1340177312060833E-020
1017.5	1.1247749697468852E-020
1018.5	1.1168608624631790E-020
1019.5	1.1102078368062847E-020
1020.5	1.1047559337751823E-020
1021.5	1.1004521010888198E-020
1022.5	1.0972495799506135E-020
1023.5	1.0951073734322904E-020
1024.5	1.0939897863794491E-020
1025.5	1.0938660283194547E-020
1026.5	1.0947098721873433E-020
1027.5	1.0964993628209776E-020
1028.5	1.0992165701487843E-020
1029.5	1.1028473828313805E-020
1030.5	1.1073813388468567E-020
1031.5	1.1128114901488807E-020
1032.5	1.1191342990943468E-020
1033.5	1.1263495648478232E-020
1034.5	1.1344603784362950E-020
1035.5	1.1434731055609179E-020
1036.5	1.1533973966828248E-020
1037.5	1.1642462242968147E-020
1038.5	1.1760359476988415E-020
1039.5	1.1887864059492848E-020
1040.5	1.2025210401427317E-020
1041.5	1.2172670465254903E-020
1042.5	1.2330555624639959E-020
1043.5	1.2499218877712238E-020
1044.5	1.2679057444561410E-020
1045.5	1.2870515785866285E-020
1046.5	1.3074089086649148E-020
1047.5	1.3290327257248016E-020
1048.5	1.3519839512936453E-020
1049.5	1.3763299604451749E-020
1050.5	1.4021451784331355E-020
1051.5	1.4295117608781957E-020
1052.5	1.4585203692276092E-020
1053.5	1.4892710552748353E-020
1054.5	1.5218742709836673E-020
1055.5	1.5564520227931887E-020
1056.5	1.5931391930910117E-020
1057.5	1.6320850557632655E-020
1058.5	1.6734550178231350E-020
1059.5	1.7174326252893130E-020
1060.5	1.7642218789876347E-020
1061.5	1.8140499151073801E-020
1062.5	1.8671701165690385E-020
1063.5	1.9238657350770606E-020
1064.5	1.9844541208105856E-020
1065.5	2.0492916779121782E-020
1066.5	2.1187796903885346E-020
1067.5	2.1933711961943601E-020
1068.5	2.2735791290372939E-020
1069.5	2.3599860003261180E-020
1070.5	2.4532554610075287E-020
1071.5	2.5541461692226704E-020
1072.5	2.6635285006948433E-020
1073.5	2.7824047825403538E-020
1074.5	2.9119339186555354E-020
1075.5	3.0534615208677310E-020
1076.5	3.2085569851829501E-020
1077.5	3.3790593852546528E-020
1078.5	3.5671346356004265E-020
1079.5	3.7753471615292391E-020
1080.5	4.0067503815262763E-020
1081.5	4.2650017762576784E-020
1082.5	4.5545103532601211E-020
1083.5	4.8806271612610265E-020
1084.5	5.2498935210554761E-020
1085.5	5.6703673514456802E-020
1086.5	6.1520561694793519E-020
1087.5	6.7074972168126854E-020
1088.5	7.3525424787507139E-020
1089.5	8.1074317549032513E-020
1090.5	8.9982742719487617E-020
1091.5	1.0059114053899355E-019
1092.5	1.1334833469208360E-019
1093.5	1.2885260383403231E-019
1094.5	1.4790988604225016E-019
1095.5	1.7161574066082498E-019
1096.5	2.0146818793006704E-019
1097.5	2.3951431039632617E-019
1098.5	2.8851365986994159E-019
1099.5	3.5203680566836742E-019
1100.5	4.3423805113931305E-019
1101.5	5.3862256300862792E-019
1102.5	6.6444406160012644E-019
1103.5	7.9941619403329012E-019
1104.5	9.1213699603150867E-019
1105.5	9.5923824883587576E-019
1106.5	9.1768236645314071E-019
1107.5	8.0829957438337986E-019
1108.5	6.7434583721007246E-019
1109.5	5.4832718443718669E-019
1110.5	4.4345215316554047E-019
1111.5	3.6089007746081508E-019
1112.5	2.9725060644807780E-019
1113.5	2.4837050903912312E-019
1114.5	2.1063699964916326E-019
1115.5	1.8124811594453497E-019
1116.5	1.5812304210147434E-019
1117.5	1.3973922604408467E-019
1118.5	1.2498407657972388E-019
1119.5	1.1304023213401774E-019
1120.5	1.0330205997297655E-019
1121.5	9.5316322356477268E-020
1122.5	8.8740312145920821E-020
1123.5	8.3312272840467290E-020
1124.5	7.8830376219825339E-020
1125.5	7.5137660377537295E-020
1126.5	7.2111139134347508E-020
1127.5	6.9653852927925131E-020
1128.5	6.7689012877040161E-020
1129.5	6.6155649330425296E-020
1130.5	6.5005353260006097E-020
1131.5	6.4199820294014435E-020
1132.5	6.3708991122874767E-020
1133.5	6.3509640558026233E-020
1134.5	6.3584308778941397E-020
1135.5	6.3920497706122413E-020
1136.5	6.4510076667447024E-020
1137.5	6.5348857094112410E-020
1138.5	6.6436307626061529E-020
1139.5	6.7775389942663244E-020
1140.5	6.9372502735035319E-020
1141.5	7.1237527146630960E-020
1142.5	7.3383972227485657E-020
1143.5	7.5829223887002367E-020
1144.5	7.8594905861507206E-020
1145.5	8.1707366705260630E-020
1146.5	8.5198313172190181E-020
1147.5	8.9105618062574340E-020
1148.5	9.3474340274473845E-020
1149.5	9.8358007228947433E-020
1150.5	1.0382022612363166E-019
1151.5	1.0993671212347614E-019
1152.5	1.1679785074471746E-019
1153.5	1.2451195134842396E-019
1154.5	1.3320940317054796E-019
1155.5	1.4304802096491749E-019
1156.5	1.5421997332093467E-019
1157.5	1.6696083659675776E-019
1158.5	1.8156153130698411E-019
1159.5	1.9838420575631570E-019
1160.5	2.1788357866521267E-019
1161.5	2.4063590565078069E-019
1162.5	2.6737869315081373E-019
1163.5	2.9906569161316521E-019
1164.5	3.3694375526747125E-019
1165.5	3.8266109869103704E-019
1166.5	4.3842050422449567E-019
1167.5	5.0719595361053258E-019
1168.5	5.9303536324204796E-019
1169.5	7.0146952397674288E-019
1170.5	8.4001905373139234E-019
1171.5	1.0186836020702701E-018
1172.5	1.2499727105790884E-018
1173.5	1.5471945185900231E-018
1174.5	1.9179582968274567E-018
1175.5	2.3478775939726061E-018
1176.5	2.7738476395382834E-018
1177.5	3.0723821808251120E-018
1178.5	3.1190515620501768E-018
1179.5	2.9006896525843144E-018
1180.5	2.5305410078532857E-018
1181.5	2.1423800770908288E-018
1182.5	1.8145625157417969E-018
1183.5	1.5725181264168317E-018
1184.5	1.4158746208442646E-018
1185.5	1.3365184972774268E-018
1186.5	1.3242333906126645E-018
1187.5	1.3631908066319397E-018
1188.5	1.4226500576439194E-018
1189.5	1.4526906801949566E-018
1190.5	1.4053012022519108E-018
1191.5	1.2734260275153861E-018
1192.5	1.0948367834200097E-018
1193.5	9.1412729990847558E-019
1194.5	7.5628308972567529E-019
1195.5	6.2777918539498225E-019
1196.5	5.2607829154580202E-019
1197.5	4.4608169533449048E-019
1198.5	3.8284929082794333E-019
1199.5	3.3236978008206623E-019
1200.5	2.9159166768342008E-019
1201.5	2.5824778746911834E-019
1202.5	2.3066184352810263E-019
1203.5	2.0758911955343376E-019
1204.5	1.8809727177756930E-019
1205.5	1.7148037849861259E-019
1206.5	1.5719776059067666E-019
1207.5	1.4483048228835278E-019
1208.5	1.3405026929552645E-019
1209.5	1.2459711839382962E-019
1210.5	1.1626301051135289E-019
1211.5	1.0887993926599824E-019
1212.5	1.0231101761758767E-019
1213.5	9.6443801485848003E-020
1214.5	9.1185226332673829E-020
1215.5	8.6457729252443513E-020
1216.5	8.2196251163929187E-020
1217.5	7.8345898771247102E-020
1218.5	7.4860105794499216E-020
1219.5	7.1699175443685791E-020
1220.5	6.8829116541879639E-020
1221.5	6.6220707711510210E-020
1222.5	6.3848740098058388E-020
1223.5	6.1691400929725691E-020
1224.5	5.9729768991994945E-020
1225.5	5.7947399670392604E-020
1226.5	5.6329982177180280E-020
1227.5	5.4865055352797798E-020
1228.5	5.3541771326772074E-020
1229.5	5.2350698557987529E-020
1230.5	5.1283657513693918E-020
1231.5	5.0333583610798215E-020
1232.5	4.9494413121468067E-020
1233.5	4.8760988605139571E-020
1234.5	4.8128981121599521E-020
1235.5	4.7594827043834520E-020
1236.5	4.7155677754893142E-020
1237.5	4.6809360903660984E-020
1238.5	4.6554352228981291E-020
1239.5	4.6389757255266487E-020
1240.5	4.6315302428479430E-020
1241.5	4.6331335510305258E-020
1242.5	4.6438835290707813E-020
1243.5	4.6639430924719164E-020
1244.5	4.6935431458306903E-020
1245.5	4.7329866391353357E-020
1246.5	4.7826538445464341E-020
1247.5	4.8430090075016741E-020
1248.5	4.9146085699230698E-020
1249.5	4.9981112163160090E-020
1250.5	5.0942900584347513E-020
1251.5	5.2040473545570035E-020
1252.5	5.3284322599636660E-020
1253.5	5.4686622321460416E-020
1254.5	5.6261488757725727E-020
1255.5	5.8025292195247587E-020
1256.5	5.9997036843649539E-020
1257.5	6.2198823507423155E-020
1258.5	6.4656415882124403E-020
1259.5	6.7399937129281674E-020
1260.5	7.0464731392778078E-020
1261.5	7.3892435656564141E-020
1262.5	7.7732321856352207E-020
1263.5	8.2042988938607412E-020
1264.5	8.6894511753787261E-020
1265.5	9.2371191387203464E-020
1266.5	9.8575104315583426E-020
1267.5	1.0563072232601870E-019
1268.5	1.1369098137748096E-019
1269.5	1.2294533033306193E-019
1270.5	1.3363051189319280E-019
1271.5	1.4604515120184604E-019
1272.5	1.6056970147710469E-019
1273.5	1.7769399161139752E-019
1274.5	1.9805563581428097E-019
1275.5	2.2249401977117230E-019
1276.5	2.5212657139110949E-019
1277.5	2.8845647928812004E-019
1278.5	3.3352318525262762E-019
1279.5	3.9010596612286908E-019
1280.5	4.6197770298577959E-019
1281.5	5.5415486628608893E-019
1282.5	6.7293447393225471E-019
1283.5	8.2510320949767901E-019
1284.5	1.0148475546794336E-018
1285.5	1.2358909548558590E-018
1286.5	1.4583261360227129E-018
1287.5	1.6221033732546877E-018
1288.5	1.6649897585011576E-018
1289.5	1.5785667841313627E-018
1290.5	1.4186447882704648E-018
1291.5	1.2537332701736958E-018
1292.5	1.1259347585727651E-018
1293.5	1.0513059643545511E-018
1294.5	1.0333648299987616E-018
1295.5	1.0719627778546813E-018
1296.5	1.1647845941399613E-018
1297.5	1.3017137482671944E-018
1298.5	1.4528938727526087E-018
1299.5	1.5608828146816699E-018
1300.5	1.5627524799984762E-018
1301.5	1.4419440191172216E-018
1302.5	1.2439086341811944E-018
1303.5	1.0304659275125023E-018
1304.5	8.3979041607161926E-019
1305.5	6.8398874298884731E-019
1306.5	5.6143927952020791E-019
1307.5	4.6613509956540915E-019
1308.5	3.9185911387101313E-019
1309.5	3.3346902448970317E-019
1310.5	2.8703951294870371E-019
1311.5	2.4966378569754816E-019
1312.5	2.1920727020208378E-019
1313.5	1.9409897730590770E-019
1314.5	1.7317400980634241E-019
1315.5	1.5555989011259408E-019
1316.5	1.4059586642607977E-019
1317.5	1.2777581426996173E-019
1318.5	1.1670768667353254E-019
1319.5	1.0708450699392381E-019
1320.5	9.8663428380970159E-020
1321.5	9.1250464419100723E-020
1322.5	8.4689239441827091E-020
1323.5	7.8852614477915099E-020
1324.5	7.3636390595297419E-020
1325.5	6.8954527921229261E-020
1326.5	6.4735481401956670E-020
1327.5	6.0919367283183467E-020
1328.5	5.7455753297500072E-020
1329.5	5.4301921321589445E-020
1330.5	5.1421491004317549E-020
1331.5	4.8783321436164947E-020
1332.5	4.6360628653595361E-020
1333.5	4.4130271934588643E-020
1334.5	4.2072173029261993E-020
1335.5	4.0168840791474452E-020
1336.5	3.8404979916096391E-020
1337.5	3.6767167198893474E-020
1338.5	3.5243582320935707E-020
1339.5	3.3823782905669440E-020
1340.5	3.2498515714474057E-020
1341.5	3.1259557489913978E-020
1342.5	3.0099580238992780E-020
1343.5	2.9012036756364055E-020
1344.5	2.7991062983222350E-020
1345.5	2.7031394429415202E-020
1346.5	2.6128294390555552E-020
1347.5	2.5277492096325545E-020
1348.5	2.4475129252060776E-020
1349.5	2.3717713699532994E-020
1350.5	2.3002079137376864E-020
1351.5	2.2325350016788055E-020
1352.5	2.1684910871762770E-020
1353.5	2.1078379461401655E-020
1354.5	2.0503583199529444E-020
1355.5	1.9958538427955742E-020
1356.5	1.9441432157209511E-020
1357.5	1.8950605954997895E-020
1358.5	1.8484541709963996E-020
1359.5	1.8041849038160836E-020
1360.5	1.7621254133329681E-020
1361.5	1.7221589890639431E-020
1362.5	1.6841787157883991E-020
1363.5	1.6480866988967031E-020
1364.5	1.6137933792424217E-020
1365.5	1.5812169283237377E-020
1366.5	1.5502827159698313E-020
1367.5	1.5209228438932879E-020
1368.5	1.4930757395197972E-020
1369.5	1.4666858054472916E-020
1370.5	1.4417031207409895E-020
1371.5	1.4180831910587739E-020
1372.5	1.3957867453415888E-020
1373.5	1.3747795775135384E-020
1374.5	1.3550324323332258E-020
1375.5	1.3365209352386421E-020
1376.5	1.3192255667506396E-020
1377.5	1.3031316827638845E-020
1378.5	1.2882295828808215E-020
1379.5	1.2745146298581082E-020
1380.5	1.2619874242650443E-020
1381.5	1.2506540396340673E-020
1382.5	1.2405263247558995E-020
1383.5	1.2316222813874498E-020
1384.5	1.2239665275620595E-020
1385.5	1.2175908589979508E-020
1386.5	1.2125349238908057E-020
1387.5	1.2088470297758437E-020
1388.5	1.2065851053134679E-020
1389.5	1.2058178449956640E-020
1390.5	1.2066260711523660E-020
1391.5	1.2091043556010531E-020
1392.5	1.2133629532765365E-020
1393.5	1.2195301127887685E-020
1394.5	1.2277548448601242E-020
1395.5	1.2382102500206019E-020
1396.5	1.2510975331675074E-020
1397.5	1.2666508664801504E-020
1398.5	1.2851433062330768E-020
1399.5	1.3068940267037609E-020
1400.5	1.3322772103384603E-020
1401.5	1.3617330341561828E-020
1402.5	1.3957813271560651E-020
1403.5	1.4350386550834068E-020
1404.5	1.4802398355154389E-020
1405.5	1.5322652239039551E-020
1406.5	1.5921755775449470E-020
1407.5	1.6612569541104321E-020
1408.5	1.7410790145462429E-020
1409.5	1.8335713952526198E-020
1410.5	1.9411246676422289E-020
1411.5	2.0667250775748050E-020
1412.5	2.2141361468310325E-020
1413.5	2.3881459121129542E-020
1414.5	2.5949069430623245E-020
1415.5	2.8424085690869684E-020
1416.5	3.1411386476854316E-020
1417.5	3.5050177008536273E-020
1418.5	3.9527226482971000E-020
1419.5	4.5095579686833571E-020
1420.5	5.2100618018011477E-020
1421.5	6.1014917988688463E-020
1422.5	7.2480327036864986E-020
1423.5	8.7344815427500330E-020
1424.5	1.0664977338548179E-019
1425.5	1.3144306493222854E-019
1426.5	1.6213521856842288E-019
1427.5	1.9698412568969601E-019
1428.5	2.2987058825657140E-019
1429.5	2.5003329220325099E-019
1430.5	2.4819492044510054E-019
1431.5	2.2532046872918536E-019
1432.5	1.9159639970286825E-019
1433.5	1.5725858192986857E-019
1434.5	1.2760274015578857E-019
1435.5	1.0388543692553400E-019
1436.5	8.5523082685979119E-020
1437.5	7.1446341600678436E-020
1438.5	6.0643926201035791E-020
1439.5	5.2307919300429501E-020
1440.5	4.5833356457452456E-020
1441.5	4.0779130924855946E-020
1442.5	3.6827132379252268E-020
1443.5	3.3749436897616099E-020
1444.5	3.1384379306461416E-020
1445.5	2.9619980257532466E-020
1446.5	2.8383007353351151E-020
1447.5	2.7632347184725609E-020
1448.5	2.7355851964571304E-020
1449.5	2.7570270678601470E-020
1450.5	2.8324258747657050E-020
1451.5	2.9704751571626306E-020
1452.5	3.1847031244351256E-020
1453.5	3.4948084015555130E-020
1454.5	3.9279808655080183E-020
1455.5	4.5189322790690516E-020
1456.5	5.3049321328200080E-020
1457.5	6.3070483490101793E-020
1458.5	7.4829902430839277E-020
1459.5	8.6492217125580385E-020
1460.5	9.4451455800944741E-020
1461.5	9.5028307893614622E-020
1462.5	8.7746484045817593E-020
1463.5	7.5832821338659668E-020
1464.5	6.3144053723072023E-020
1465.5	5.1912514224892704E-020
1466.5	4.2791823302122597E-020
1467.5	3.5647708142927354E-020
1468.5	3.0108175494879245E-020
1469.5	2.5799832058933753E-020
1470.5	2.2417492635505949E-020
1471.5	1.9729700647584017E-020
1472.5	1.7565811255002540E-020
1473.5	1.5800962896403169E-020
1474.5	1.4343563963874740E-020
1475.5	1.3125918487161736E-020
1476.5	1.2097488964225162E-020
1477.5	1.1220127800313555E-020
1478.5	1.0464711153117014E-020
1479.5	9.8087536514634689E-021
1480.5	9.2347058507659785E-021
1481.5	8.7287279593843349E-021
1482.5	8.2797978157702278E-021
1483.5	7.8790553523054609E-021
1484.5	7.5193159172209908E-021
1485.5	7.1947053346401402E-021
1486.5	6.9003835934889871E-021
1487.5	6.6323336884507943E-021
1488.5	6.3871988100978503E-021
1489.5	6.1621557450830805E-021
1490.5	5.9548156353998087E-021
1491.5	5.7631455849282685E-021
1492.5	5.5854062805729336E-021
1493.5	5.4201020111722879E-021
1494.5	5.2659403553832334E-021
1495.5	5.1217994637134936E-021
1496.5	4.9867013453577962E-021
1497.5	4.8597899336894456E-021
1498.5	4.7403129779950671E-021
1499.5	4.6276070168289660E-021
1500.5	4.5210848471765701E-021
1501.5	4.4202250257976663E-021
1502.5	4.3245630337142763E-021
1503.5	4.2336838084884252E-021
1504.5	4.1472154066602041E-021
1505.5	4.0648236041944365E-021
1506.5	3.9862072788060724E-021
1507.5	3.9110944467134872E-021
1508.5	3.8392388493153994E-021
1509.5	3.7704170037345255E-021
1510.5	3.7044256460696643E-021
1511.5	3.6410795082835251E-021
1512.5	3.5802093794991768E-021
1513.5	3.5216604105315009E-021
1514.5	3.4652906270938872E-021
1515.5	3.4109696225724909E-021
1516.5	3.3585774057715470E-021
1517.5	3.3080033827788585E-021
1518.5	3.2591454552215965E-021
1519.5	3.2119092197914091E-021
1520.5	3.1662072561058644E-021
1521.5	3.1219584918138620E-021
1522.5	3.0790876354056948E-021
1523.5	3.0375246685027697E-021
1524.5	2.9972043905172327E-021
1525.5	2.9580660095208400E-021
1526.5	2.9200527739721501E-021
1527.5	2.8831116406437068E-021
1528.5	2.8471929746848715E-021
1529.5	2.8122502782664742E-021
1530.5	2.7782399446933555E-021
1531.5	2.7451210352507957E-021
1532.5	2.7128550763795465E-021
1533.5	2.6814058750594348E-021
1534.5	2.6507393505293286E-021
1535.5	2.6208233806871711E-021
1536.5	2.5916276617021689E-021
1537.5	2.5631235795359739E-021
1538.5	2.5352840922139781E-021
1539.5	2.5080836218145179E-021
1540.5	2.4814979552550997E-021
1541.5	2.4555041530528364E-021
1542.5	2.4300804653228040E-021
1543.5	2.4052062543544472E-021
1544.5	2.3808619231738636E-021
1545.5	2.3570288495597312E-021
1546.5	2.3336893250339387E-021
1547.5	2.3108264983953137E-021
1548.5	2.2884243234069844E-021
1549.5	2.2664675102855584E-021
1550.5	2.2449414806738379E-021
1551.5	2.2238323258088276E-021
1552.5	2.2031267676236738E-021
1553.5	2.1828121225462876E-021
1554.5	2.1628762677790070E-021
1555.5	2.1433076098631412E-021
1556.5	2.1240950553497021E-021
1557.5	2.1052279834134329E-021
1558.5	2.0866962202614210E-021
1559.5	2.0684900152004731E-021
1560.5	2.0506000182390031E-021
1561.5	2.0330172591097150E-021
1562.5	2.0157331276088731E-021
1563.5	1.9987393551565973E-021
1564.5	1.9820279974904379E-021
1565.5	1.9655914184116458E-021
1566.5	1.9494222745099974E-021
1567.5	1.9335135007989619E-021
1568.5	1.9178582971983727E-021
1569.5	1.9024501158066481E-021
1570.5	1.8872826489091368E-021
1571.5	1.8723498176732017E-021
1572.5	1.8576457614844516E-021
1573.5	1.8431648278819234E-021
1574.5	1.8289015630531808E-021
1575.5	1.8148507028531737E-021
1576.5	1.8010071643133392E-021
1577.5	1.7873660376098639E-021
1578.5	1.7739225784622626E-021
1579.5	1.7606722009354651E-021
1580.5	1.7476104706205223E-021
1581.5	1.7347330981707558E-021
1582.5	1.7220359331718094E-021
1583.5	1.7095149583255246E-021
1584.5	1.6971662839289326E-021
1585.5	1.6849861426309370E-021
1586.5	1.6729708844504109E-021
1587.5	1.6611169720405168E-021
1588.5	1.6494209761850775E-021
1589.5	1.6378795715137318E-021
1590.5	1.6264895324234796E-021
1591.5	1.6152477291950217E-021
1592.5	1.6041511242930330E-021
1593.5	1.5931967688401982E-021
1594.5	1.5823817992554858E-021
1595.5	1.5717034340477153E-021
1596.5	1.5611589707560399E-021
1597.5	1.5507457830294757E-021
1598.5	1.5404613178380865E-021
1599.5	1.5303030928088802E-021
1600.5	1.5202686936798997E-021
1601.5	1.5103557718663569E-021
1602.5	1.5005620421330547E-021
1603.5	1.4908852803676406E-021
1604.5	1.4813233214495917E-021
1605.5	1.4718740572100994E-021
1606.5	1.4625354344783061E-021
1607.5	1.4533054532096149E-021
1608.5	1.4441821646920249E-021
1609.5	1.4351636698266718E-021
1610.5	1.4262481174789751E-021
1611.5	1.4174337028969842E-021
1612.5	1.4087186661937124E-021
1613.5	1.4001012908904074E-021
1614.5	1.3915799025178949E-021
1615.5	1.3831528672732616E-021
1616.5	1.3748185907293117E-021
1617.5	1.3665755165943555E-021
1618.5	1.3584221255200163E-021
1619.5	1.3503569339548733E-021
1620.5	1.3423784930418614E-021
1621.5	1.3344853875574622E-021
1622.5	1.3266762348908204E-021
1623.5	1.3189496840610126E-021
1624.5	1.3113044147707917E-021
1625.5	1.3037391364952079E-021
1626.5	1.2962525876035864E-021
1627.5	1.2888435345134301E-021
1628.5	1.2815107708748704E-021
1629.5	1.2742531167843655E-021
1630.5	1.2670694180264081E-021
1631.5	1.2599585453420657E-021
1632.5	1.2529193937232289E-021
1633.5	1.2459508817314991E-021
1634.5	1.2390519508407037E-021
1635.5	1.2322215648020652E-021
1636.5	1.2254587090310993E-021
1637.5	1.2187623900153702E-021
1638.5	1.2121316347422518E-021
1639.5	1.2055654901459074E-021
1640.5	1.1990630225727108E-021
1641.5	1.1926233172643928E-021
1642.5	1.1862454778582066E-021
1643.5	1.1799286259034548E-021
1644.5	1.1736719003937391E-021
1645.5	1.1674744573143306E-021
1646.5	1.1613354692040759E-021
1647.5	1.1552541247312894E-021
1648.5	1.1492296282831020E-021
1649.5	1.1432611995677548E-021
1650.5	1.1373480732293618E-021
1651.5	1.1314894984746668E-021
1652.5	1.1256847387113626E-021
1653.5	1.1199330711975375E-021
1654.5	1.1142337867018475E-021
1655.5	1.1085861891740221E-021
1656.5	1.1029895954253344E-021
1657.5	1.0974433348186690E-021
1658.5	1.0919467489678535E-021
1659.5	1.0864991914459205E-021
1660.5	1.0811000275019830E-021
1661.5	1.0757486337864245E-021
1662.5	1.0704443980841102E-021
1663.5	1.0651867190553414E-021
1664.5	1.0599750059842881E-021
1665.5	1.0548086785346376E-021
1666.5	1.0496871665122165E-021
1667.5	1.0446099096343510E-021
1668.5	1.0395763573057301E-021
1669.5	1.0345859684005619E-021
1670.5	1.0296382110508076E-021
1671.5	1.0247325624402890E-021
1672.5	1.0198685086044846E-021
1673.5	1.0150455442358142E-021
1674.5	1.0102631724942448E-021
1675.5	1.0055209048230331E-021
1676.5	1.0008182607694505E-021
1677.5	9.9615476781031614E-022
1678.5	9.9152996118219895E-022
1679.5	9.8694338371612593E-022
1680.5	9.8239458567666520E-022
1681.5	9.7788312460523525E-022
1682.5	9.7340856516751904E-022
1683.5	9.6897047900484498E-022
1684.5	9.6456844458941535E-022
1685.5	9.6020204708326668E-022
1686.5	9.5587087820084095E-022
1687.5	9.5157453607505971E-022
1688.5	9.4731262512679910E-022
1689.5	9.4308475593765278E-022
1690.5	9.3889054512589517E-022
1691.5	9.3472961522553690E-022
1692.5	9.3060159456839422E-022
1693.5	9.2650611716906729E-022
1694.5	9.2244282261275613E-022
1695.5	9.1841135594581827E-022
1696.5	9.1441136756899707E-022
1697.5	9.1044251313323808E-022
1698.5	9.0650445343801988E-022
1699.5	9.0259685433212618E-022
1700.5	8.9871938661679002E-022
1701.5	8.9487172595114183E-022
1702.5	8.9105355275989573E-022
1703.5	8.8726455214320962E-022
1704.5	8.8350441378866186E-022
1705.5	8.7977283188527852E-022
1706.5	8.7606950503956237E-022
1707.5	8.7239413619345716E-022
1708.5	8.6874643254420709E-022
1709.5	8.6512610546604632E-022
1710.5	8.6153287043367750E-022
1711.5	8.5796644694748493E-022
1712.5	8.5442655846044044E-022
1713.5	8.5091293230665025E-022
1714.5	8.4742529963150353E-022
1715.5	8.4396339532337734E-022
1716.5	8.4052695794685747E-022
1717.5	8.3711572967743483E-022
1718.5	8.3372945623763637E-022
1719.5	8.3036788683455707E-022
1720.5	8.2703077409875218E-022
1721.5	8.2371787402445546E-022
1722.5	8.2042894591109089E-022
1723.5	8.1716375230604152E-022
1724.5	8.1392205894864544E-022
1725.5	8.1070363471538509E-022
1726.5	8.0750825156624312E-022
1727.5	8.0433568449218951E-022
1728.5	8.0118571146377798E-022
1729.5	7.9805811338081857E-022
1730.5	7.9495267402310187E-022
1731.5	7.9186918000214718E-022
1732.5	7.8880742071395098E-022
1733.5	7.8576718829271045E-022
1734.5	7.8274827756549495E-022
1735.5	7.7975048600784696E-022
1736.5	7.7677361370028778E-022
1737.5	7.7381746328570330E-022
1738.5	7.7088183992759251E-022
1739.5	7.6796655126915595E-022
1740.5	7.6507140739320509E-022
1741.5	7.6219622078286894E-022
1742.5	7.5934080628308631E-022
1743.5	7.5650498106285651E-022
1744.5	7.5368856457823843E-022
1745.5	7.5089137853607316E-022
1746.5	7.4811324685841981E-022
1747.5	7.4535399564768200E-022
1748.5	7.4261345315241342E-022
1749.5	7.3989144973378398E-022
1750.5	7.3718781783269324E-022
1751.5	7.3450239193751269E-022
1752.5	7.3183500855244868E-022
1753.5	7.2918550616650342E-022
1754.5	7.2655372522303008E-022
1755.5	7.2393950808985981E-022
1756.5	7.2134269902999215E-022
1757.5	7.1876314417283716E-022
1758.5	7.1620069148599359E-022
1759.5	7.1365519074755275E-022
1760.5	7.1112649351891774E-022
1761.5	7.0861445311812367E-022
1762.5	7.0611892459364998E-022
1763.5	7.0363976469871463E-022
1764.5	7.0117683186603621E-022
1765.5	6.9872998618305742E-022
1766.5	6.9629908936761883E-022
1767.5	6.9388400474407115E-022
1768.5	6.9148459721982017E-022
1769.5	6.8910073326229083E-022
1770.5	6.8673228087630580E-022
1771.5	6.8437910958186633E-022
1772.5	6.8204109039232816E-022
1773.5	6.7971809579296476E-022
1774.5	6.7740999971990792E-022
1775.5	6.7511667753945953E-022
1776.5	6.7283800602776615E-022
1777.5	6.7057386335084792E-022
1778.5	6.6832412904497558E-022
1779.5	6.6608868399738878E-022
1780.5	6.6386741042734673E-022
1781.5	6.6166019186750533E-022
1782.5	6.5946691314561536E-022
1783.5	6.5728746036653311E-022
1784.5	6.5512172089453806E-022
1785.5	6.5296958333595119E-022
1786.5	6.5083093752204853E-022
1787.5	6.4870567449226242E-022
1788.5	6.4659368647766657E-022
1789.5	6.4449486688473776E-022
1790.5	6.4240911027938892E-022
1791.5	6.4033631237126940E-022
1792.5	6.3827636999832513E-022
1793.5	6.3622918111161621E-022
1794.5	6.3419464476038199E-022
1795.5	6.3217266107735642E-022
1796.5	6.3016313126432118E-022
1797.5	6.2816595757789586E-022
1798.5	6.2618104331556007E-022
1799.5	6.2420829280190445E-022
1800.5	6.2224761137509980E-022
1801.5	6.2029890537359068E-022
1802.5	6.1836208212299946E-022
1803.5	6.1643704992324118E-022
1804.5	6.1452371803584612E-022
1805.5	6.1262199667148300E-022
1806.5	6.1073179697768143E-022
1807.5	6.0885303102674992E-022
1808.5	6.0698561180388291E-022
1809.5	6.0512945319545748E-022
1810.5	6.0328446997751207E-022
1811.5	6.0145057780440755E-022
1812.5	5.9962769319766421E-022
1813.5	5.9781573353497311E-022
1814.5	5.9601461703937822E-022
1815.5	5.9422426276862614E-022
1816.5	5.9244459060467921E-022
1817.5	5.9067552124339213E-022
1818.5	5.8891697618434542E-022
1819.5	5.8716887772083474E-022
1820.5	5.8543114893001420E-022
1821.5	5.8370371366318787E-022
1822.5	5.8198649653625002E-022
1823.5	5.8027942292026976E-022
1824.5	5.7858241893221729E-022
1825.5	5.7689541142583059E-022
1826.5	5.7521832798261765E-022
1827.5	5.7355109690299539E-022
1828.5	5.7189364719755910E-022
1829.5	5.7024590857848304E-022
1830.5	5.6860781145104706E-022
1831.5	5.6697928690529109E-022
1832.5	5.6536026670779051E-022
1833.5	5.6375068329355333E-022
1834.5	5.6215046975803701E-022
1835.5	5.6055955984928090E-022
1836.5	5.5897788796015531E-022
1837.5	5.5740538912072156E-022
1838.5	5.5584199899070309E-022
1839.5	5.5428765385206853E-022
1840.5	5.5274229060171750E-022
1841.5	5.5120584674427498E-022
1842.5	5.4967826038498831E-022
1843.5	5.4815947022272545E-022
1844.5	5.4664941554307455E-022
1845.5	5.4514803621153986E-022
1846.5	5.4365527266683741E-022
1847.5	5.4217106591428213E-022
1848.5	5.4069535751927240E-022
1849.5	5.3922808960086260E-022
1850.5	5.3776920482543002E-022
1851.5	5.3631864640042751E-022
1852.5	5.3487635806822492E-022
1853.5	5.3344228410003784E-022
1854.5	5.3201636928993785E-022
1855.5	5.3059855894894889E-022
1856.5	5.2918879889922482E-022
1857.5	5.2778703546830529E-022
1858.5	5.2639321548345529E-022
1859.5	5.2500728626607757E-022
1860.5	5.2362919562620567E-022
1861.5	5.2225889185706998E-022
1862.5	5.2089632372974018E-022
1863.5	5.1954144048783815E-022
1864.5	5.1819419184232492E-022
1865.5	5.1685452796635703E-022
1866.5	5.1552239949021352E-022
1867.5	5.1419775749629046E-022
1868.5	5.1288055351416371E-022
1869.5	5.1157073951571689E-022
1870.5	5.1026826791033634E-022
1871.5	5.0897309154016882E-022
1872.5	5.0768516367544323E-022
1873.5	5.0640443800985426E-022
1874.5	5.0513086865600765E-022
1875.5	5.0386441014092635E-022
1876.5	5.0260501740161436E-022
1877.5	5.0135264578068093E-022
1878.5	5.0010725102202097E-022
1879.5	4.9886878926655400E-022
1880.5	4.9763721704801658E-022
1881.5	4.9641249128881109E-022
1882.5	4.9519456929590909E-022
1883.5	4.9398340875680705E-022
1884.5	4.9277896773553497E-022
1885.5	4.9158120466871664E-022
1886.5	4.9039007836168094E-022
1887.5	4.8920554798462353E-022
1888.5	4.8802757306881797E-022
1889.5	4.8685611350287374E-022
1890.5	4.8569112952904597E-022
1891.5	4.8453258173958886E-022
1892.5	4.8338043107315670E-022
1893.5	4.8223463881125234E-022
1894.5	4.8109516657471779E-022
1895.5	4.7996197632027245E-022
1896.5	4.7883503033709317E-022
1897.5	4.7771429124343768E-022
1898.5	4.7659972198331168E-022
1899.5	4.7549128582317708E-022
1900.5	4.7438894634870067E-022
1901.5	4.7329266746154622E-022
1902.5	4.7220241337620344E-022
1903.5	4.7111814861685947E-022
1904.5	4.7003983801430621E-022
1905.5	4.6896744670288966E-022
1906.5	4.6790094011749457E-022
1907.5	4.6684028399056610E-022
1908.5	4.6578544434917116E-022
1909.5	4.6473638751209290E-022
1910.5	4.6369308008696258E-022
1911.5	4.6265548896742653E-022
1912.5	4.6162358133034737E-022
1913.5	4.6059732463303980E-022
1914.5	4.5957668661054040E-022
1915.5	4.5856163527291010E-022
1916.5	4.5755213890256996E-022
1917.5	4.5654816605166969E-022
1918.5	4.5554968553948664E-022
1919.5	4.5455666644985818E-022
1920.5	4.5356907812864352E-022
1921.5	4.5258689018121699E-022
1922.5	4.5161007246999138E-022
1923.5	4.5063859511197079E-022
1924.5	4.4967242847633315E-022
1925.5	4.4871154318204159E-022
1926.5	4.4775591009548377E-022
1927.5	4.4680550032814096E-022
1928.5	4.4586028523428297E-022
1929.5	4.4492023640869181E-022
1930.5	4.4398532568441155E-022
1931.5	4.4305552513052600E-022
1932.5	4.4213080704996137E-022
1933.5	4.4121114397731528E-022
1934.5	4.4029650867671240E-022
1935.5	4.3938687413968353E-022
1936.5	4.3848221358307156E-022
1937.5	4.3758250044696004E-022
1938.5	4.3668770839262766E-022
1939.5	4.3579781130052599E-022
1940.5	4.3491278326828070E-022
1941.5	4.3403259860871605E-022
1942.5	4.3315723184790320E-022
1943.5	4.3228665772323024E-022
1944.5	4.3142085118149505E-022
1945.5	4.3055978737702005E-022
1946.5	4.2970344166978909E-022
1947.5	4.2885178962360595E-022
1948.5	4.2800480700427345E-022
1949.5	4.2716246977779461E-022
1950.5	4.2632475410859279E-022
1951.5	4.2549163635775450E-022
1952.5	4.2466309308129054E-022
1953.5	4.2383910102841769E-022
1954.5	4.2301963713986106E-022
1955.5	4.2220467854617364E-022
1956.5	4.2139420256607718E-022
1957.5	4.2058818670482074E-022
1958.5	4.1978660865255843E-022
1959.5	4.1898944628274538E-022
1960.5	4.1819667765055200E-022
1961.5	4.1740828099129618E-022
1962.5	4.1662423471889332E-022
1963.5	4.1584451742432398E-022
1964.5	4.1506910787411835E-022
1965.5	4.1429798500885837E-022
1966.5	4.1353112794169660E-022
1967.5	4.1276851595689186E-022
1968.5	4.1201012850836057E-022
1969.5	4.1125594521824574E-022
1970.5	4.1050594587550041E-022
1971.5	4.0976011043448873E-022
1972.5	4.0901841901360079E-022
1973.5	4.0828085189388466E-022
1974.5	4.0754738951769258E-022
1975.5	4.0681801248734276E-022
1976.5	4.0609270156379598E-022
1977.5	4.0537143766534661E-022
1978.5	4.0465420186632932E-022
1979.5	4.0394097539583823E-022
1980.5	4.0323173963646245E-022
1981.5	4.0252647612303379E-022
1982.5	4.0182516654138977E-022
1983.5	4.0112779272714930E-022
1984.5	4.0043433666450247E-022
1985.5	3.9974478048501386E-022
1986.5	3.9905910646643829E-022
1987.5	3.9837729703155046E-022
1988.5	3.9769933474698723E-022
1989.5	3.9702520232210238E-022
1990.5	3.9635488260783434E-022
1991.5	3.9568835859558643E-022
1992.5	3.9502561341611908E-022
1993.5	3.9436663033845404E-022
1994.5	3.9371139276879203E-022
1995.5	3.9305988424944003E-022
1996.5	3.9241208845775224E-022
1997.5	3.9176798920508166E-022
1998.5	3.9112757043574371E-022
1999.5	3.9049081622599078E-022
[truncated: 1,000 more rows]
