# Supplementary material for: Modeling Radiative Efficiency across Fluorinated Molecules: Bridging Chemistry and Climate Policy for Global Warming Potential Estimations
Source: Environ Sci Technol. 2026 Feb 16;60(8):6188–202. doi: 10.1021/acs.est.5c16501 (PMC12961741; doi:10.1021/acs.est.5c16501)
Supplement: Supplementary file 1 [file es5c16501_si_001.zip › Supporting.Information/CFM2025.Table1/HFCarbons/HFC-134a/rotamer_1.xyz]

8
E[M08-HX/pcseg-2]=-476.8199271914 Hartree, Gibbs corrections=42.847 kJ/mol,  S=1.37E-16 cm/molecule 
 F             -1.3230910128  -0.6944254094  -0.6814503831
 F             -0.8255409367   0.1310981092   1.2593078549
 F             -0.2887299213   1.2038055784  -0.5353594019
 F              1.8679063648  -0.0856290023   0.6611266928
 C             -0.3936740633  -0.0129708000   0.0047113546
 C              0.9210337265  -0.7682624705  -0.0560266887
 H              1.2304121135  -0.8438603711  -1.1018122782
 H              0.7786837293  -1.7647556344   0.3705028497
