# Supplementary material for: Modeling Radiative Efficiency across Fluorinated Molecules: Bridging Chemistry and Climate Policy for Global Warming Potential Estimations
Source: Environ Sci Technol. 2026 Feb 16;60(8):6188–202. doi: 10.1021/acs.est.5c16501 (PMC12961741; doi:10.1021/acs.est.5c16501)
Supplement: Supplementary file 1 [file es5c16501_si_001.zip › Supporting.Information/CFM2025.Table1/HFCarbons/HFC-134a/wspectra.dat]

     0.5    3.030640941E-22
     1.5    3.058052479E-22
     2.5    3.086147353E-22
     3.5    3.114951211E-22
     4.5    3.144490938E-22
     5.5    3.174794735E-22
     6.5    3.205892190E-22
     7.5    3.237814368E-22
     8.5    3.270593896E-22
     9.5    3.304265060E-22
    10.5    3.338863911E-22
    11.5    3.374428368E-22
    12.5    3.410998346E-22
    13.5    3.448615874E-22
    14.5    3.487325239E-22
    15.5    3.527173131E-22
    16.5    3.568208799E-22
    17.5    3.610484227E-22
    18.5    3.654054315E-22
    19.5    3.698977082E-22
    20.5    3.745313875E-22
    21.5    3.793129611E-22
    22.5    3.842493023E-22
    23.5    3.893476934E-22
    24.5    3.946158556E-22
    25.5    4.000619812E-22
    26.5    4.056947684E-22
    27.5    4.115234594E-22
    28.5    4.175578821E-22
    29.5    4.238084949E-22
    30.5    4.302864365E-22
    31.5    4.370035793E-22
    32.5    4.439725885E-22
    33.5    4.512069869E-22
    34.5    4.587212249E-22
    35.5    4.665307590E-22
    36.5    4.746521363E-22
    37.5    4.831030890E-22
    38.5    4.919026372E-22
    39.5    5.010712035E-22
    40.5    5.106307387E-22
    41.5    5.206048614E-22
    42.5    5.310190124E-22
    43.5    5.419006260E-22
    44.5    5.532793209E-22
    45.5    5.651871121E-22
    46.5    5.776586473E-22
    47.5    5.907314710E-22
    48.5    6.044463205E-22
    49.5    6.188474565E-22
    50.5    6.339830354E-22
    51.5    6.499055282E-22
    52.5    6.666721916E-22
    53.5    6.843456019E-22
    54.5    7.029942578E-22
    55.5    7.226932659E-22
    56.5    7.435251186E-22
    57.5    7.655805824E-22
    58.5    7.889597116E-22
    59.5    8.137730110E-22
    60.5    8.401427696E-22
    61.5    8.682045984E-22
    62.5    8.981092055E-22
    63.5    9.300244530E-22
    64.5    9.641377466E-22
    65.5    1.000658822E-21
    66.5    1.039823003E-21
    67.5    1.081895026E-21
    68.5    1.127173545E-21
    69.5    1.175996459E-21
    70.5    1.228747236E-21
    71.5    1.285862448E-21
    72.5    1.347840798E-21
    73.5    1.415253975E-21
    74.5    1.488759763E-21
    75.5    1.569117976E-21
    76.5    1.657209897E-21
    77.5    1.754062149E-21
    78.5    1.860876168E-21
    79.5    1.979064815E-21
    80.5    2.110298146E-21
    81.5    2.256561034E-21
    82.5    2.420226211E-21
    83.5    2.604147562E-21
    84.5    2.811780238E-21
    85.5    3.047336573E-21
    86.5    3.315990270E-21
    87.5    3.624146220E-21
    88.5    3.979800497E-21
    89.5    4.393025379E-21
    90.5    4.876629443E-21
    91.5    5.447065042E-21
    92.5    6.125688203E-21
    93.5    6.940523683E-21
    94.5    7.928755978E-21
    95.5    9.140259169E-21
    96.5    1.064258826E-20
    97.5    1.252793844E-20
    98.5    1.492247846E-20
    99.5    1.799769484E-20
   100.5    2.198058789E-20
   101.5    2.715129623E-20
   102.5    3.379574574E-20
   103.5    4.203902093E-20
   104.5    5.144698322E-20
   105.5    6.042413331E-20
   106.5    6.609097310E-20
   107.5    6.586040898E-20
   108.5    5.985083323E-20
   109.5    5.076062604E-20
   110.5    4.140433145E-20
   111.5    3.327597573E-20
   112.5    2.674973026E-20
   113.5    2.167885107E-20
   114.5    1.777428220E-20
   115.5    1.475899250E-20
   116.5    1.241019680E-20
   117.5    1.056009038E-20
   118.5    9.085335918E-21
   119.5    7.895812254E-21
   120.5    6.925457069E-21
   121.5    6.125467288E-21
   122.5    5.459430192E-21
   123.5    4.899881769E-21
   124.5    4.425877630E-21
   125.5    4.021271059E-21
   126.5    3.673483137E-21
   127.5    3.372616285E-21
   128.5    3.110808992E-21
   129.5    2.881761334E-21
   130.5    2.680382571E-21
   131.5    2.502526824E-21
   132.5    2.344792927E-21
   133.5    2.204371501E-21
   134.5    2.078927079E-21
   135.5    1.966506506E-21
   136.5    1.865467187E-21
   137.5    1.774420473E-21
   138.5    1.692186668E-21
   139.5    1.617759036E-21
   140.5    1.550274827E-21
   141.5    1.488991815E-21
   142.5    1.433269185E-21
   143.5    1.382551893E-21
   144.5    1.336357796E-21
   145.5    1.294267015E-21
   146.5    1.255913109E-21
   147.5    1.220975722E-21
   148.5    1.189174434E-21
   149.5    1.160263606E-21
   150.5    1.134028054E-21
   151.5    1.110279395E-21
   152.5    1.088852984E-21
   153.5    1.069605321E-21
   154.5    1.052411875E-21
   155.5    1.037165265E-21
   156.5    1.023773735E-21
   157.5    1.012159904E-21
   158.5    1.002259747E-21
   159.5    9.940217860E-22
   160.5    9.874064763E-22
   161.5    9.823857700E-22
   162.5    9.789428494E-22
   163.5    9.770720264E-22
   164.5    9.767788068E-22
   165.5    9.780801231E-22
   166.5    9.810047443E-22
   167.5    9.855938753E-22
   168.5    9.919019642E-22
   169.5    9.999977414E-22
   170.5    1.009965523E-21
   171.5    1.021906818E-21
   172.5    1.035942287E-21
   173.5    1.052214124E-21
   174.5    1.070888930E-21
   175.5    1.092161187E-21
   176.5    1.116257452E-21
   177.5    1.143441431E-21
   178.5    1.174020131E-21
   179.5    1.208351341E-21
   180.5    1.246852773E-21
   181.5    1.290013263E-21
   182.5    1.338406577E-21
   183.5    1.392708520E-21
   184.5    1.453718249E-21
   185.5    1.522385000E-21
   186.5    1.599841816E-21
   187.5    1.687448429E-21
   188.5    1.786846166E-21
   189.5    1.900028836E-21
   190.5    2.029434990E-21
   191.5    2.178069085E-21
   192.5    2.349662057E-21
   193.5    2.548886180E-21
   194.5    2.781645429E-21
   195.5    3.055471840E-21
   196.5    3.380072035E-21
   197.5    3.768088123E-21
   198.5    4.236166259E-21
   199.5    4.806467164E-21
   200.5    5.508807048E-21
   201.5    6.383677287E-21
   202.5    7.486421165E-21
   203.5    8.892723933E-21
   204.5    1.070493558E-20
   205.5    1.305660466E-20
   206.5    1.610654549E-20
   207.5    1.999919678E-20
   208.5    2.474234206E-20
   209.5    2.994519205E-20
   210.5    3.450353091E-20
   211.5    3.674997408E-20
   212.5    3.559770483E-20
   213.5    3.162572467E-20
   214.5    2.647380222E-20
   215.5    2.149924322E-20
   216.5    1.730525938E-20
   217.5    1.398165363E-20
   218.5    1.141029628E-20
   219.5    9.429970076E-21
   220.5    7.896956865E-21
   221.5    6.698649608E-21
   222.5    5.751081494E-21
   223.5    4.992727156E-21
   224.5    4.378618032E-21
   225.5    3.875725321E-21
   226.5    3.459580659E-21
   227.5    3.111869647E-21
   228.5    2.818733013E-21
   229.5    2.569566589E-21
   230.5    2.356168942E-21
   231.5    2.172131009E-21
   232.5    2.012394899E-21
   233.5    1.872931777E-21
   234.5    1.750504296E-21
   235.5    1.642489630E-21
   236.5    1.546746359E-21
   237.5    1.461513392E-21
   238.5    1.385332537E-21
   239.5    1.316988662E-21
   240.5    1.255463079E-21
   241.5    1.199896949E-21
   242.5    1.149562332E-21
   243.5    1.103839135E-21
   244.5    1.062196627E-21
   245.5    1.024178530E-21
   246.5    9.893909099E-22
   247.5    9.574922997E-22
   248.5    9.281855896E-22
   249.5    9.012113382E-22
   250.5    8.763422273E-22
   251.5    8.533784445E-22
   252.5    8.321438196E-22
   253.5    8.124825791E-22
   254.5    7.942566089E-22
   255.5    7.773431368E-22
   256.5    7.616327618E-22
   257.5    7.470277750E-22
   258.5    7.334407218E-22
   259.5    7.207931679E-22
   260.5    7.090146372E-22
   261.5    6.980416944E-22
   262.5    6.878171506E-22
   263.5    6.782893744E-22
   264.5    6.694116919E-22
   265.5    6.611418637E-22
   266.5    6.534416282E-22
   267.5    6.462763012E-22
   268.5    6.396144256E-22
   269.5    6.334274633E-22
   270.5    6.276895247E-22
   271.5    6.223771308E-22
   272.5    6.174690033E-22
   273.5    6.129458811E-22
   274.5    6.087903575E-22
   275.5    6.049867389E-22
   276.5    6.015209193E-22
   277.5    5.983802724E-22
   278.5    5.955535568E-22
   279.5    5.930308346E-22
   280.5    5.908034020E-22
   281.5    5.888637308E-22
   282.5    5.872054203E-22
   283.5    5.858231589E-22
   284.5    5.847126949E-22
   285.5    5.838708162E-22
   286.5    5.832953394E-22
   287.5    5.829851068E-22
   288.5    5.829399934E-22
   289.5    5.831609219E-22
   290.5    5.836498881E-22
   291.5    5.844099959E-22
   292.5    5.854455033E-22
   293.5    5.867618799E-22
   294.5    5.883658773E-22
   295.5    5.902656131E-22
   296.5    5.924706718E-22
   297.5    5.949922217E-22
   298.5    5.978431536E-22
   299.5    6.010382409E-22
   300.5    6.045943269E-22
   301.5    6.085305416E-22
   302.5    6.128685539E-22
   303.5    6.176328645E-22
   304.5    6.228511460E-22
   305.5    6.285546395E-22
   306.5    6.347786165E-22
   307.5    6.415629193E-22
   308.5    6.489525942E-22
   309.5    6.569986352E-22
   310.5    6.657588609E-22
   311.5    6.752989515E-22
   312.5    6.856936796E-22
   313.5    6.970283763E-22
   314.5    7.094006851E-22
   315.5    7.229226693E-22
   316.5    7.377233549E-22
   317.5    7.539518144E-22
   318.5    7.717809255E-22
   319.5    7.914119770E-22
   320.5    8.130803443E-22
   321.5    8.370625259E-22
   322.5    8.636849206E-22
   323.5    8.933348494E-22
   324.5    9.264744940E-22
   325.5    9.636586521E-22
   326.5    1.005557532E-21
   327.5    1.052986256E-21
   328.5    1.106943376E-21
   329.5    1.168661605E-21
   330.5    1.239675279E-21
   331.5    1.321910925E-21
   332.5    1.417810093E-21
   333.5    1.530497623E-21
   334.5    1.664014469E-21
   335.5    1.823642886E-21
   336.5    2.016364314E-21
   337.5    2.251507621E-21
   338.5    2.541667312E-21
   339.5    2.903992561E-21
   340.5    3.361946960E-21
   341.5    3.947546944E-21
   342.5    4.703705406E-21
   343.5    5.685112879E-21
   344.5    6.952883637E-21
   345.5    8.551080871E-21
   346.5    1.044326117E-20
   347.5    1.239591958E-20
   348.5    1.388960379E-20
   349.5    1.430500454E-20
   350.5    1.343430094E-20
   351.5    1.169867982E-20
   352.5    9.729208073E-21
   353.5    7.939050767E-21
   354.5    6.472396891E-21
   355.5    5.324630051E-21
   356.5    4.440615330E-21
   357.5    3.760256026E-21
   358.5    3.233153327E-21
   359.5    2.820726653E-21
   360.5    2.494463364E-21
   361.5    2.233522679E-21
   362.5    2.022663383E-21
   363.5    1.850669622E-21
   364.5    1.709213622E-21
   365.5    1.592049726E-21
   366.5    1.494446005E-21
   367.5    1.412782436E-21
   368.5    1.344265091E-21
   369.5    1.286721236E-21
   370.5    1.238451218E-21
   371.5    1.198120551E-21
   372.5    1.164680791E-21
   373.5    1.137311291E-21
   374.5    1.115376354E-21
   375.5    1.098393945E-21
   376.5    1.086013348E-21
   377.5    1.077999953E-21
   378.5    1.074226040E-21
   379.5    1.074666890E-21
   380.5    1.079402056E-21
   381.5    1.088621968E-21
   382.5    1.102640580E-21
   383.5    1.121915265E-21
   384.5    1.147075902E-21
   385.5    1.178966044E-21
   386.5    1.218700467E-21
   387.5    1.267745354E-21
   388.5    1.328030254E-21
   389.5    1.402105213E-21
   390.5    1.493362528E-21
   391.5    1.606351160E-21
   392.5    1.747222989E-21
   393.5    1.924362097E-21
   394.5    2.149252802E-21
   395.5    2.437611817E-21
   396.5    2.810663338E-21
   397.5    3.295953869E-21
   398.5    3.925759669E-21
   399.5    4.727972831E-21
   400.5    5.699051951E-21
   401.5    6.748339564E-21
   402.5    7.637437328E-21
   403.5    8.028154669E-21
   404.5    7.728635846E-21
   405.5    6.888152464E-21
   406.5    5.842657331E-21
   407.5    4.851757359E-21
   408.5    4.023827248E-21
   409.5    3.370506447E-21
   410.5    2.866054986E-21
   411.5    2.477958660E-21
   412.5    2.177786953E-21
   413.5    1.943423435E-21
   414.5    1.758421451E-21
   415.5    1.610738392E-21
   416.5    1.491569836E-21
   417.5    1.394443998E-21
   418.5    1.314561579E-21
   419.5    1.248326356E-21
   420.5    1.193013883E-21
   421.5    1.146537381E-21
   422.5    1.107281322E-21
   423.5    1.073982159E-21
   424.5    1.045642026E-21
   425.5    1.021465669E-21
   426.5    1.000813877E-21
   427.5    9.831687650E-22
   428.5    9.681076330E-22
   429.5    9.552830979E-22
   430.5    9.444078612E-22
   431.5    9.352429296E-22
   432.5    9.275884321E-22
   433.5    9.212764063E-22
   434.5    9.161650910E-22
   435.5    9.121343796E-22
   436.5    9.090821742E-22
   437.5    9.069214455E-22
   438.5    9.055778471E-22
   439.5    9.049877703E-22
   440.5    9.050967505E-22
   441.5    9.058581548E-22
   442.5    9.072320977E-22
   443.5    9.091845415E-22
   444.5    9.116865484E-22
   445.5    9.147136557E-22
   446.5    9.182453545E-22
   447.5    9.222646534E-22
   448.5    9.267577131E-22
   449.5    9.317135416E-22
   450.5    9.371237394E-22
   451.5    9.429822888E-22
   452.5    9.492853800E-22
   453.5    9.560312691E-22
   454.5    9.632201654E-22
   455.5    9.708541423E-22
   456.5    9.789370718E-22
   457.5    9.874745783E-22
   458.5    9.964740116E-22
   459.5    1.005944437E-21
   460.5    1.015896643E-21
   461.5    1.026343161E-21
   462.5    1.037298309E-21
   463.5    1.048778238E-21
   464.5    1.060801011E-21
   465.5    1.073386680E-21
   466.5    1.086557397E-21
   467.5    1.100337530E-21
   468.5    1.114753809E-21
   469.5    1.129835483E-21
   470.5    1.145614509E-21
   471.5    1.162125760E-21
   472.5    1.179407265E-21
   473.5    1.197500477E-21
   474.5    1.216450581E-21
   475.5    1.236306834E-21
   476.5    1.257122957E-21
   477.5    1.278957577E-21
   478.5    1.301874717E-21
   479.5    1.325944370E-21
   480.5    1.351243130E-21
   481.5    1.377854926E-21
   482.5    1.405871848E-21
   483.5    1.435395096E-21
   484.5    1.466536061E-21
   485.5    1.499417571E-21
   486.5    1.534175318E-21
   487.5    1.570959518E-21
   488.5    1.609936816E-21
   489.5    1.651292513E-21
   490.5    1.695233158E-21
   491.5    1.741989579E-21
   492.5    1.791820449E-21
   493.5    1.845016490E-21
   494.5    1.901905458E-21
   495.5    1.962858078E-21
   496.5    2.028295144E-21
   497.5    2.098696058E-21
   498.5    2.174609163E-21
   499.5    2.256664305E-21
   500.5    2.345588217E-21
   501.5    2.442223466E-21
   502.5    2.547551963E-21
   503.5    2.662724340E-21
   504.5    2.789096949E-21
   505.5    2.928278849E-21
   506.5    3.082191982E-21
   507.5    3.253148961E-21
   508.5    3.443954601E-21
   509.5    3.658039758E-21
   510.5    3.899639630E-21
   511.5    4.174033841E-21
   512.5    4.487873237E-21
   513.5    4.849629414E-21
   514.5    5.270219187E-21
   515.5    5.763879039E-21
   516.5    6.349395338E-21
   517.5    7.051831840E-21
   518.5    7.904920731E-21
   519.5    8.954239844E-21
   520.5    1.026101333E-20
   521.5    1.190536523E-20
   522.5    1.398492383E-20
   523.5    1.659738056E-20
   524.5    1.978168346E-20
   525.5    2.338286711E-20
   526.5    2.686404154E-20
   527.5    2.931514500E-20
   528.5    3.002187651E-20
   529.5    2.918784441E-20
   530.5    2.776977948E-20
   531.5    2.669489210E-20
   532.5    2.648984900E-20
   533.5    2.739033196E-20
   534.5    2.954046591E-20
   535.5    3.311793141E-20
   536.5    3.838595318E-20
   537.5    4.568096402E-20
   538.5    5.528908969E-20
   539.5    6.708598893E-20
   540.5    7.981768065E-20
   541.5    9.037117426E-20
   542.5    9.451548777E-20
   543.5    9.007354579E-20
   544.5    7.914019130E-20
   545.5    6.592194396E-20
   546.5    5.353812516E-20
   547.5    4.323766903E-20
   548.5    3.511641632E-20
   549.5    2.883802695E-20
   550.5    2.399579299E-20
   551.5    2.023809539E-20
   552.5    1.729248861E-20
   553.5    1.495660129E-20
   554.5    1.308222351E-20
   555.5    1.156090163E-20
   556.5    1.031281408E-20
   557.5    9.278678970E-21
   558.5    8.414003035E-21
   559.5    7.685021658E-21
   560.5    7.065827908E-21
   561.5    6.536329884E-21
   562.5    6.080785095E-21
   563.5    5.686738731E-21
   564.5    5.344246744E-21
   565.5    5.045301542E-21
   566.5    4.783403195E-21
   567.5    4.553236176E-21
   568.5    4.350423361E-21
   569.5    4.171337176E-21
   570.5    4.012953354E-21
   571.5    3.872736790E-21
   572.5    3.748551767E-21
   573.5    3.638590828E-21
   574.5    3.541318053E-21
   575.5    3.455423525E-21
   576.5    3.379786564E-21
   577.5    3.313445871E-21
   578.5    3.255575161E-21
   579.5    3.205463180E-21
   580.5    3.162497252E-21
   581.5    3.126149670E-21
   582.5    3.095966418E-21
   583.5    3.071557791E-21
   584.5    3.052590574E-21
   585.5    3.038781535E-21
   586.5    3.029891992E-21
   587.5    3.025723292E-21
   588.5    3.026113070E-21
   589.5    3.030932160E-21
   590.5    3.040082083E-21
   591.5    3.053493027E-21
   592.5    3.071122272E-21
   593.5    3.092953003E-21
   594.5    3.118993491E-21
   595.5    3.149276595E-21
   596.5    3.183859591E-21
   597.5    3.222824297E-21
   598.5    3.266277503E-21
   599.5    3.314351698E-21
   600.5    3.367206110E-21
   601.5    3.425028074E-21
   602.5    3.488034741E-21
   603.5    3.556475169E-21
   604.5    3.630632820E-21
   605.5    3.710828522E-21
   606.5    3.797423943E-21
   607.5    3.890825651E-21
   608.5    3.991489841E-21
   609.5    4.099927827E-21
   610.5    4.216712427E-21
   611.5    4.342485379E-21
   612.5    4.477965961E-21
   613.5    4.623961037E-21
   614.5    4.781376774E-21
   615.5    4.951232343E-21
   616.5    5.134675986E-21
   617.5    5.333003904E-21
   618.5    5.547682545E-21
   619.5    5.780374973E-21
   620.5    6.032972207E-21
   621.5    6.307630590E-21
   622.5    6.606816547E-21
   623.5    6.933360421E-21
   624.5    7.290521540E-21
   625.5    7.682067231E-21
   626.5    8.112369280E-21
   627.5    8.586522332E-21
   628.5    9.110490039E-21
   629.5    9.691286590E-21
   630.5    1.033720360E-20
   631.5    1.105809561E-20
   632.5    1.186574192E-20
   633.5    1.277430860E-20
   634.5    1.380094298E-20
   635.5    1.496654516E-20
   636.5    1.629677781E-20
   637.5    1.782340002E-20
   638.5    1.958604604E-20
   639.5    2.163462053E-20
   640.5    2.403255686E-20
   641.5    2.686129412E-20
   642.5    3.022648989E-20
   643.5    3.426672025E-20
   644.5    3.916575423E-20
   645.5    4.516994567E-20
   646.5    5.261283398E-20
   647.5    6.194948375E-20
   648.5    7.380267477E-20
   649.5    8.901947413E-20
   650.5    1.087235076E-19
   651.5    1.343088796E-19
   652.5    1.672208853E-19
   653.5    2.081637949E-19
   654.5    2.551723965E-19
   655.5    3.006018091E-19
   656.5    3.302348755E-19
   657.5    3.306994918E-19
   658.5    3.017594334E-19
   659.5    2.565647941E-19
   660.5    2.094623658E-19
   661.5    1.682994783E-19
   662.5    1.351609650E-19
   663.5    1.093857560E-19
   664.5    8.953479754E-20
   665.5    7.420778654E-20
   666.5    6.227269019E-20
   667.5    5.287509874E-20
   668.5    4.538658631E-20
   669.5    3.934795314E-20
   670.5    3.442268437E-20
   671.5    3.036229196E-20
   672.5    2.698146963E-20
   673.5    2.414052508E-20
   674.5    2.173298208E-20
   675.5    1.967679441E-20
   676.5    1.790807327E-20
   677.5    1.637656827E-20
   678.5    1.504237972E-20
   679.5    1.387354220E-20
   680.5    1.284423081E-20
   681.5    1.193341633E-20
   682.5    1.112384737E-20
   683.5    1.040127294E-20
   684.5    9.753843498E-21
   685.5    9.171645605E-21
   686.5    8.646337514E-21
   687.5    8.170861714E-21
   688.5    7.739216512E-21
   689.5    7.346273304E-21
   690.5    6.987629468E-21
   691.5    6.659489205E-21
   692.5    6.358566459E-21
   693.5    6.082005382E-21
   694.5    5.827314847E-21
   695.5    5.592314239E-21
   696.5    5.375088384E-21
   697.5    5.173949894E-21
   698.5    4.987407579E-21
   699.5    4.814139836E-21
   700.5    4.652972138E-21
   701.5    4.502857929E-21
   702.5    4.362862343E-21
   703.5    4.232148278E-21
   704.5    4.109964460E-21
   705.5    3.995635163E-21
   706.5    3.888551338E-21
   707.5    3.788162931E-21
   708.5    3.693972218E-21
   709.5    3.605527994E-21
   710.5    3.522420512E-21
   711.5    3.444277042E-21
   712.5    3.370757988E-21
   713.5    3.301553465E-21
   714.5    3.236380285E-21
   715.5    3.174979298E-21
   716.5    3.117113036E-21
   717.5    3.062563626E-21
   718.5    3.011130935E-21
   719.5    2.962630918E-21
   720.5    2.916894147E-21
   721.5    2.873764498E-21
   722.5    2.833097972E-21
   723.5    2.794761644E-21
   724.5    2.758632716E-21
   725.5    2.724597670E-21
   726.5    2.692551502E-21
   727.5    2.662397033E-21
   728.5    2.634044291E-21
   729.5    2.607409951E-21
   730.5    2.582416824E-21
   731.5    2.558993405E-21
   732.5    2.537073455E-21
   733.5    2.516595628E-21
   734.5    2.497503132E-21
   735.5    2.479743417E-21
   736.5    2.463267903E-21
   737.5    2.448031722E-21
   738.5    2.433993492E-21
   739.5    2.421115111E-21
   740.5    2.409361567E-21
   741.5    2.398700776E-21
   742.5    2.389103424E-21
   743.5    2.380542837E-21
   744.5    2.372994857E-21
   745.5    2.366437735E-21
   746.5    2.360852036E-21
   747.5    2.356220558E-21
   748.5    2.352528260E-21
   749.5    2.349762199E-21
   750.5    2.347911483E-21
   751.5    2.346967231E-21
   752.5    2.346922539E-21
   753.5    2.347772466E-21
   754.5    2.349514013E-21
   755.5    2.352146132E-21
   756.5    2.355669727E-21
   757.5    2.360087672E-21
   758.5    2.365404842E-21
   759.5    2.371628148E-21
   760.5    2.378766586E-21
   761.5    2.386831294E-21
   762.5    2.395835630E-21
   763.5    2.405795248E-21
   764.5    2.416728200E-21
   765.5    2.428655044E-21
   766.5    2.441598975E-21
   767.5    2.455585964E-21
   768.5    2.470644924E-21
   769.5    2.486807890E-21
   770.5    2.504110221E-21
   771.5    2.522590835E-21
   772.5    2.542292454E-21
   773.5    2.563261899E-21
   774.5    2.585550403E-21
   775.5    2.609213963E-21
   776.5    2.634313745E-21
   777.5    2.660916517E-21
   778.5    2.689095152E-21
   779.5    2.718929174E-21
   780.5    2.750505384E-21
   781.5    2.783918551E-21
   782.5    2.819272193E-21
   783.5    2.856679454E-21
   784.5    2.896264088E-21
   785.5    2.938161577E-21
   786.5    2.982520382E-21
   787.5    3.029503371E-21
   788.5    3.079289429E-21
   789.5    3.132075295E-21
   790.5    3.188077647E-21
   791.5    3.247535486E-21
   792.5    3.310712865E-21
   793.5    3.377902017E-21
   794.5    3.449426953E-21
   795.5    3.525647609E-21
   796.5    3.606964645E-21
   797.5    3.693825012E-21
   798.5    3.786728423E-21
   799.5    3.886234913E-21
   800.5    3.992973687E-21
   801.5    4.107653522E-21
   802.5    4.231075037E-21
   803.5    4.364145218E-21
   804.5    4.507894692E-21
   805.5    4.663498342E-21
   806.5    4.832300033E-21
   807.5    5.015842396E-21
   808.5    5.215902877E-21
   809.5    5.434537607E-21
   810.5    5.674135047E-21
   811.5    5.937481982E-21
   812.5    6.227845173E-21
   813.5    6.549073015E-21
   814.5    6.905722926E-21
   815.5    7.303222097E-21
   816.5    7.748071797E-21
   817.5    8.248109043E-21
   818.5    8.812844438E-21
   819.5    9.453902044E-21
   820.5    1.018559722E-20
   821.5    1.102570276E-20
   822.5    1.199647451E-20
   823.5    1.312603803E-20
   824.5    1.445028251E-20
   825.5    1.601547355E-20
   826.5    1.788189248E-20
   827.5    2.012894936E-20
   828.5    2.286241268E-20
   829.5    2.622465575E-20
   830.5    3.040910050E-20
   831.5    3.568016113E-20
   832.5    4.239934598E-20
   833.5    5.105496107E-20
   834.5    6.228218096E-20
   835.5    7.683028894E-20
   836.5    9.536261268E-20
   837.5    1.178524262E-19
   838.5    1.423165161E-19
   839.5    1.633704404E-19
   840.5    1.731547774E-19
   841.5    1.669085551E-19
   842.5    1.477687557E-19
   843.5    1.235090431E-19
   844.5    1.003238650E-19
   845.5    8.087434289E-20
   846.5    6.549801149E-20
   847.5    5.361512736E-20
   848.5    4.446861779E-20
   849.5    3.739085623E-20
   850.5    3.186084912E-20
   851.5    2.749071553E-20
   852.5    2.399636846E-20
   853.5    2.117015131E-20
   854.5    1.885948925E-20
   855.5    1.695129861E-20
   856.5    1.536089381E-20
   857.5    1.402415746E-20
   858.5    1.289200838E-20
   859.5    1.192647077E-20
   860.5    1.109785809E-20
   861.5    1.038273634E-20
   862.5    9.762436333E-21
   863.5    9.221955855E-21
   864.5    8.749141435E-21
   865.5    8.334072602E-21
   866.5    7.968594137E-21
   867.5    7.645957571E-21
   868.5    7.360544063E-21
   869.5    7.107648436E-21
   870.5    6.883309584E-21
   871.5    6.684176314E-21
   872.5    6.507400479E-21
   873.5    6.350551311E-21
   874.5    6.211546300E-21
   875.5    6.088595117E-21
   876.5    5.980153860E-21
   877.5    5.884887532E-21
   878.5    5.801639121E-21
   879.5    5.729404008E-21
   880.5    5.667308686E-21
   881.5    5.614593018E-21
   882.5    5.570595368E-21
   883.5    5.534740120E-21
   884.5    5.506527171E-21
   885.5    5.485523066E-21
   886.5    5.471353501E-21
   887.5    5.463696990E-21
   888.5    5.462279514E-21
   889.5    5.466869993E-21
   890.5    5.477276485E-21
   891.5    5.493342990E-21
   892.5    5.514946803E-21
   893.5    5.541996326E-21
   894.5    5.574429303E-21
   895.5    5.612211431E-21
   896.5    5.655335307E-21
   897.5    5.703819687E-21
   898.5    5.757709036E-21
   899.5    5.817073362E-21
   900.5    5.882008310E-21
   901.5    5.952635523E-21
   902.5    6.029103265E-21
   903.5    6.111587318E-21
   904.5    6.200292152E-21
   905.5    6.295452391E-21
   906.5    6.397334592E-21
   907.5    6.506239363E-21
   908.5    6.622503848E-21
   909.5    6.746504623E-21
   910.5    6.878661045E-21
   911.5    7.019439107E-21
   912.5    7.169355876E-21
   913.5    7.328984569E-21
   914.5    7.498960389E-21
   915.5    7.679987201E-21
   916.5    7.872845194E-21
   917.5    8.078399683E-21
   918.5    8.297611217E-21
   919.5    8.531547230E-21
   920.5    8.781395482E-21
   921.5    9.048479602E-21
   922.5    9.334277108E-21
   923.5    9.640440362E-21
   924.5    9.968820985E-21
   925.5    1.032149842E-20
   926.5    1.070081344E-20
   927.5    1.110940757E-20
   928.5    1.155026971E-20
   929.5    1.202679138E-20
   930.5    1.254283252E-20
   931.5    1.310280016E-20
   932.5    1.371174295E-20
   933.5    1.437546514E-20
   934.5    1.510066485E-20
   935.5    1.589510257E-20
   936.5    1.676780764E-20
   937.5    1.772933268E-20
   938.5    1.879206908E-20
   939.5    1.997064053E-20
   940.5    2.128239734E-20
   941.5    2.274804151E-20
   942.5    2.439242324E-20
   943.5    2.624556353E-20
   944.5    2.834397809E-20
   945.5    3.073240586E-20
   946.5    3.346608635E-20
   947.5    3.661378832E-20
   948.5    4.026187701E-20
   949.5    4.451983105E-20
   950.5    4.952780167E-20
   951.5    5.546707425E-20
   952.5    6.257468250E-20
   953.5    7.116398896E-20
   954.5    8.165382369E-20
   955.5    9.460975583E-20
   956.5    1.108020146E-19
   957.5    1.312844969E-19
   958.5    1.574950575E-19
   959.5    1.913598413E-19
   960.5    2.353300141E-19
   961.5    2.921336482E-19
   962.5    3.637039610E-19
   963.5    4.483014657E-19
   964.5    5.352763115E-19
   965.5    6.012116913E-19
   966.5    6.185692694E-19
   967.5    5.786078706E-19
   968.5    5.005461820E-19
   969.5    4.125071517E-19
   970.5    3.326890087E-19
   971.5    2.673500302E-19
   972.5    2.162083818E-19
   973.5    1.767844492E-19
   974.5    1.463988210E-19
   975.5    1.228102758E-19
   976.5    1.043046733E-19
   977.5    8.961538075E-20
   978.5    7.781631214E-20
   979.5    6.822977960E-20
   980.5    6.035658823E-20
   981.5    5.382555383E-20
   982.5    4.835772531E-20
   983.5    4.374114177E-20
   984.5    3.981297203E-20
   985.5    3.644679261E-20
   986.5    3.354344669E-20
   987.5    3.102441204E-20
   988.5    2.882694067E-20
   989.5    2.690046075E-20
   990.5    2.520388643E-20
   991.5    2.370358715E-20
   992.5    2.237184050E-20
   993.5    2.118564301E-20
   994.5    2.012578847E-20
   995.5    1.917614775E-20
   996.5    1.832310177E-20
   997.5    1.755509194E-20
   998.5    1.686226115E-20
   999.5    1.623616530E-20
  1000.5    1.566954001E-20
  1001.5    1.515611095E-20
  1002.5    1.469043862E-20
  1003.5    1.426779084E-20
  1004.5    1.388403729E-20
  1005.5    1.353556204E-20
  1006.5    1.321919052E-20
  1007.5    1.293212843E-20
  1008.5    1.267191034E-20
  1009.5    1.243635623E-20
  1010.5    1.222353481E-20
  1011.5    1.203173218E-20
  1012.5    1.185942520E-20
  1013.5    1.170525870E-20
  1014.5    1.156802587E-20
  1015.5    1.144665148E-20
  1016.5    1.134017731E-20
  1017.5    1.124774970E-20
  1018.5    1.116860862E-20
  1019.5    1.110207837E-20
  1020.5    1.104755934E-20
  1021.5    1.100452101E-20
  1022.5    1.097249580E-20
  1023.5    1.095107373E-20
  1024.5    1.093989786E-20
  1025.5    1.093866028E-20
  1026.5    1.094709872E-20
  1027.5    1.096499363E-20
  1028.5    1.099216570E-20
  1029.5    1.102847383E-20
  1030.5    1.107381339E-20
  1031.5    1.112811490E-20
  1032.5    1.119134299E-20
  1033.5    1.126349565E-20
  1034.5    1.134460378E-20
  1035.5    1.143473106E-20
  1036.5    1.153397397E-20
  1037.5    1.164246224E-20
  1038.5    1.176035948E-20
  1039.5    1.188786406E-20
  1040.5    1.202521040E-20
  1041.5    1.217267047E-20
  1042.5    1.233055562E-20
  1043.5    1.249921888E-20
  1044.5    1.267905744E-20
  1045.5    1.287051579E-20
  1046.5    1.307408909E-20
  1047.5    1.329032726E-20
  1048.5    1.351983951E-20
  1049.5    1.376329960E-20
  1050.5    1.402145178E-20
  1051.5    1.429511761E-20
  1052.5    1.458520369E-20
  1053.5    1.489271055E-20
  1054.5    1.521874271E-20
  1055.5    1.556452023E-20
  1056.5    1.593139193E-20
  1057.5    1.632085056E-20
  1058.5    1.673455018E-20
  1059.5    1.717432625E-20
  1060.5    1.764221879E-20
  1061.5    1.814049915E-20
  1062.5    1.867170117E-20
  1063.5    1.923865735E-20
  1064.5    1.984454121E-20
  1065.5    2.049291678E-20
  1066.5    2.118779690E-20
  1067.5    2.193371196E-20
  1068.5    2.273579129E-20
  1069.5    2.359986000E-20
  1070.5    2.453255461E-20
  1071.5    2.554146169E-20
  1072.5    2.663528501E-20
  1073.5    2.782404783E-20
  1074.5    2.911933919E-20
  1075.5    3.053461521E-20
  1076.5    3.208556985E-20
  1077.5    3.379059385E-20
  1078.5    3.567134636E-20
  1079.5    3.775347162E-20
  1080.5    4.006750382E-20
  1081.5    4.265001776E-20
  1082.5    4.554510353E-20
  1083.5    4.880627161E-20
  1084.5    5.249893521E-20
  1085.5    5.670367351E-20
  1086.5    6.152056169E-20
  1087.5    6.707497217E-20
  1088.5    7.352542479E-20
  1089.5    8.107431755E-20
  1090.5    8.998274272E-20
  1091.5    1.005911405E-19
  1092.5    1.133483347E-19
  1093.5    1.288526038E-19
  1094.5    1.479098860E-19
  1095.5    1.716157407E-19
  1096.5    2.014681879E-19
  1097.5    2.395143104E-19
  1098.5    2.885136599E-19
  1099.5    3.520368057E-19
  1100.5    4.342380511E-19
  1101.5    5.386225630E-19
  1102.5    6.644440616E-19
  1103.5    7.994161940E-19
  1104.5    9.121369960E-19
  1105.5    9.592382488E-19
  1106.5    9.176823665E-19
  1107.5    8.082995744E-19
  1108.5    6.743458372E-19
  1109.5    5.483271844E-19
  1110.5    4.434521532E-19
  1111.5    3.608900775E-19
  1112.5    2.972506064E-19
  1113.5    2.483705090E-19
  1114.5    2.106369996E-19
  1115.5    1.812481159E-19
  1116.5    1.581230421E-19
  1117.5    1.397392260E-19
  1118.5    1.249840766E-19
  1119.5    1.130402321E-19
  1120.5    1.033020600E-19
  1121.5    9.531632236E-20
  1122.5    8.874031215E-20
  1123.5    8.331227284E-20
  1124.5    7.883037622E-20
  1125.5    7.513766038E-20
  1126.5    7.211113913E-20
  1127.5    6.965385293E-20
  1128.5    6.768901288E-20
  1129.5    6.615564933E-20
  1130.5    6.500535326E-20
  1131.5    6.419982029E-20
  1132.5    6.370899112E-20
  1133.5    6.350964056E-20
  1134.5    6.358430878E-20
  1135.5    6.392049771E-20
  1136.5    6.451007667E-20
  1137.5    6.534885709E-20
  1138.5    6.643630763E-20
  1139.5    6.777538994E-20
  1140.5    6.937250274E-20
  1141.5    7.123752715E-20
  1142.5    7.338397223E-20
  1143.5    7.582922389E-20
  1144.5    7.859490586E-20
  1145.5    8.170736671E-20
  1146.5    8.519831317E-20
  1147.5    8.910561806E-20
  1148.5    9.347434027E-20
  1149.5    9.835800723E-20
  1150.5    1.038202261E-19
  1151.5    1.099367121E-19
  1152.5    1.167978507E-19
  1153.5    1.245119513E-19
  1154.5    1.332094032E-19
  1155.5    1.430480210E-19
  1156.5    1.542199733E-19
  1157.5    1.669608366E-19
  1158.5    1.815615313E-19
  1159.5    1.983842058E-19
  1160.5    2.178835787E-19
  1161.5    2.406359057E-19
  1162.5    2.673786932E-19
  1163.5    2.990656916E-19
  1164.5    3.369437553E-19
  1165.5    3.826610987E-19
  1166.5    4.384205042E-19
  1167.5    5.071959536E-19
  1168.5    5.930353632E-19
  1169.5    7.014695240E-19
  1170.5    8.400190537E-19
  1171.5    1.018683602E-18
  1172.5    1.249972711E-18
  1173.5    1.547194519E-18
  1174.5    1.917958297E-18
  1175.5    2.347877594E-18
  1176.5    2.773847640E-18
  1177.5    3.072382181E-18
  1178.5    3.119051562E-18
  1179.5    2.900689653E-18
  1180.5    2.530541008E-18
  1181.5    2.142380077E-18
  1182.5    1.814562516E-18
  1183.5    1.572518126E-18
  1184.5    1.415874621E-18
  1185.5    1.336518497E-18
  1186.5    1.324233391E-18
  1187.5    1.363190807E-18
  1188.5    1.422650058E-18
  1189.5    1.452690680E-18
  1190.5    1.405301202E-18
  1191.5    1.273426028E-18
  1192.5    1.094836783E-18
  1193.5    9.141272999E-19
  1194.5    7.562830897E-19
  1195.5    6.277791854E-19
  1196.5    5.260782915E-19
  1197.5    4.460816953E-19
  1198.5    3.828492908E-19
  1199.5    3.323697801E-19
  1200.5    2.915916677E-19
  1201.5    2.582477875E-19
  1202.5    2.306618435E-19
  1203.5    2.075891196E-19
  1204.5    1.880972718E-19
  1205.5    1.714803785E-19
  1206.5    1.571977606E-19
  1207.5    1.448304823E-19
  1208.5    1.340502693E-19
  1209.5    1.245971184E-19
  1210.5    1.162630105E-19
  1211.5    1.088799393E-19
  1212.5    1.023110176E-19
  1213.5    9.644380149E-20
  1214.5    9.118522633E-20
  1215.5    8.645772925E-20
  1216.5    8.219625116E-20
  1217.5    7.834589877E-20
  1218.5    7.486010579E-20
  1219.5    7.169917544E-20
  1220.5    6.882911654E-20
  1221.5    6.622070771E-20
  1222.5    6.384874010E-20
  1223.5    6.169140093E-20
  1224.5    5.972976899E-20
  1225.5    5.794739967E-20
  1226.5    5.632998218E-20
  1227.5    5.486505535E-20
  1228.5    5.354177133E-20
  1229.5    5.235069856E-20
  1230.5    5.128365751E-20
  1231.5    5.033358361E-20
  1232.5    4.949441312E-20
  1233.5    4.876098861E-20
  1234.5    4.812898112E-20
  1235.5    4.759482704E-20
  1236.5    4.715567775E-20
  1237.5    4.680936090E-20
  1238.5    4.655435223E-20
  1239.5    4.638975726E-20
  1240.5    4.631530243E-20
  1241.5    4.633133551E-20
  1242.5    4.643883529E-20
  1243.5    4.663943092E-20
  1244.5    4.693543146E-20
  1245.5    4.732986639E-20
  1246.5    4.782653845E-20
  1247.5    4.843009008E-20
  1248.5    4.914608570E-20
  1249.5    4.998111216E-20
  1250.5    5.094290058E-20
  1251.5    5.204047355E-20
  1252.5    5.328432260E-20
  1253.5    5.468662232E-20
  1254.5    5.626148876E-20
  1255.5    5.802529220E-20
  1256.5    5.999703684E-20
  1257.5    6.219882351E-20
  1258.5    6.465641588E-20
  1259.5    6.739993713E-20
  1260.5    7.046473139E-20
  1261.5    7.389243566E-20
  1262.5    7.773232186E-20
  1263.5    8.204298894E-20
  1264.5    8.689451175E-20
  1265.5    9.237119139E-20
  1266.5    9.857510432E-20
  1267.5    1.056307223E-19
  1268.5    1.136909814E-19
  1269.5    1.229453303E-19
  1270.5    1.336305119E-19
  1271.5    1.460451512E-19
  1272.5    1.605697015E-19
  1273.5    1.776939916E-19
  1274.5    1.980556358E-19
  1275.5    2.224940198E-19
  1276.5    2.521265714E-19
  1277.5    2.884564793E-19
  1278.5    3.335231853E-19
  1279.5    3.901059661E-19
  1280.5    4.619777030E-19
  1281.5    5.541548663E-19
  1282.5    6.729344739E-19
  1283.5    8.251032095E-19
  1284.5    1.014847555E-18
  1285.5    1.235890955E-18
  1286.5    1.458326136E-18
  1287.5    1.622103373E-18
  1288.5    1.664989759E-18
  1289.5    1.578566784E-18
  1290.5    1.418644788E-18
  1291.5    1.253733270E-18
  1292.5    1.125934759E-18
  1293.5    1.051305964E-18
  1294.5    1.033364830E-18
  1295.5    1.071962778E-18
  1296.5    1.164784594E-18
  1297.5    1.301713748E-18
  1298.5    1.452893873E-18
  1299.5    1.560882815E-18
  1300.5    1.562752480E-18
  1301.5    1.441944019E-18
  1302.5    1.243908634E-18
  1303.5    1.030465928E-18
  1304.5    8.397904161E-19
  1305.5    6.839887430E-19
  1306.5    5.614392795E-19
  1307.5    4.661350996E-19
  1308.5    3.918591139E-19
  1309.5    3.334690245E-19
  1310.5    2.870395129E-19
  1311.5    2.496637857E-19
  1312.5    2.192072702E-19
  1313.5    1.940989773E-19
  1314.5    1.731740098E-19
  1315.5    1.555598901E-19
  1316.5    1.405958664E-19
  1317.5    1.277758143E-19
  1318.5    1.167076867E-19
  1319.5    1.070845070E-19
  1320.5    9.866342838E-20
  1321.5    9.125046442E-20
  1322.5    8.468923944E-20
  1323.5    7.885261448E-20
  1324.5    7.363639060E-20
  1325.5    6.895452792E-20
  1326.5    6.473548140E-20
  1327.5    6.091936728E-20
  1328.5    5.745575330E-20
  1329.5    5.430192132E-20
  1330.5    5.142149100E-20
  1331.5    4.878332144E-20
  1332.5    4.636062865E-20
  1333.5    4.413027193E-20
  1334.5    4.207217303E-20
  1335.5    4.016884079E-20
  1336.5    3.840497992E-20
  1337.5    3.676716720E-20
  1338.5    3.524358232E-20
  1339.5    3.382378291E-20
  1340.5    3.249851571E-20
  1341.5    3.125955749E-20
  1342.5    3.009958024E-20
  1343.5    2.901203676E-20
  1344.5    2.799106298E-20
  1345.5    2.703139443E-20
  1346.5    2.612829439E-20
  1347.5    2.527749210E-20
  1348.5    2.447512925E-20
  1349.5    2.371771370E-20
  1350.5    2.300207914E-20
  1351.5    2.232535002E-20
  1352.5    2.168491087E-20
  1353.5    2.107837946E-20
  1354.5    2.050358320E-20
  1355.5    1.995853843E-20
  1356.5    1.944143216E-20
  1357.5    1.895060595E-20
  1358.5    1.848454171E-20
  1359.5    1.804184904E-20
  1360.5    1.762125413E-20
  1361.5    1.722158989E-20
  1362.5    1.684178716E-20
  1363.5    1.648086699E-20
  1364.5    1.613793379E-20
  1365.5    1.581216928E-20
  1366.5    1.550282716E-20
  1367.5    1.520922844E-20
  1368.5    1.493075740E-20
  1369.5    1.466685805E-20
  1370.5    1.441703121E-20
  1371.5    1.418083191E-20
  1372.5    1.395786745E-20
  1373.5    1.374779578E-20
  1374.5    1.355032432E-20
  1375.5    1.336520935E-20
  1376.5    1.319225567E-20
  1377.5    1.303131683E-20
  1378.5    1.288229583E-20
  1379.5    1.274514630E-20
  1380.5    1.261987424E-20
  1381.5    1.250654040E-20
  1382.5    1.240526325E-20
  1383.5    1.231622281E-20
  1384.5    1.223966528E-20
  1385.5    1.217590859E-20
  1386.5    1.212534924E-20
  1387.5    1.208847030E-20
  1388.5    1.206585105E-20
  1389.5    1.205817845E-20
  1390.5    1.206626071E-20
  1391.5    1.209104356E-20
  1392.5    1.213362953E-20
  1393.5    1.219530113E-20
  1394.5    1.227754845E-20
  1395.5    1.238210250E-20
  1396.5    1.251097533E-20
  1397.5    1.266650866E-20
  1398.5    1.285143306E-20
  1399.5    1.306894027E-20
  1400.5    1.332277210E-20
  1401.5    1.361733034E-20
  1402.5    1.395781327E-20
  1403.5    1.435038655E-20
  1404.5    1.480239836E-20
  1405.5    1.532265224E-20
  1406.5    1.592175578E-20
  1407.5    1.661256954E-20
  1408.5    1.741079015E-20
  1409.5    1.833571395E-20
  1410.5    1.941124668E-20
  1411.5    2.066725078E-20
  1412.5    2.214136147E-20
  1413.5    2.388145912E-20
  1414.5    2.594906943E-20
  1415.5    2.842408569E-20
  1416.5    3.141138648E-20
  1417.5    3.505017701E-20
  1418.5    3.952722648E-20
  1419.5    4.509557969E-20
  1420.5    5.210061802E-20
  1421.5    6.101491799E-20
  1422.5    7.248032704E-20
  1423.5    8.734481543E-20
  1424.5    1.066497734E-19
  1425.5    1.314430649E-19
  1426.5    1.621352186E-19
  1427.5    1.969841257E-19
  1428.5    2.298705883E-19
  1429.5    2.500332922E-19
  1430.5    2.481949204E-19
  1431.5    2.253204687E-19
  1432.5    1.915963997E-19
  1433.5    1.572585819E-19
  1434.5    1.276027402E-19
  1435.5    1.038854369E-19
  1436.5    8.552308269E-20
  1437.5    7.144634160E-20
  1438.5    6.064392620E-20
  1439.5    5.230791930E-20
  1440.5    4.583335646E-20
  1441.5    4.077913092E-20
  1442.5    3.682713238E-20
  1443.5    3.374943690E-20
  1444.5    3.138437931E-20
  1445.5    2.961998026E-20
  1446.5    2.838300735E-20
  1447.5    2.763234718E-20
  1448.5    2.735585196E-20
  1449.5    2.757027068E-20
  1450.5    2.832425875E-20
  1451.5    2.970475157E-20
  1452.5    3.184703124E-20
  1453.5    3.494808402E-20
  1454.5    3.927980866E-20
  1455.5    4.518932279E-20
  1456.5    5.304932133E-20
  1457.5    6.307048349E-20
  1458.5    7.482990243E-20
  1459.5    8.649221713E-20
  1460.5    9.445145580E-20
  1461.5    9.502830789E-20
  1462.5    8.774648405E-20
  1463.5    7.583282134E-20
  1464.5    6.314405372E-20
  1465.5    5.191251422E-20
  1466.5    4.279182330E-20
  1467.5    3.564770814E-20
  1468.5    3.010817549E-20
  1469.5    2.579983206E-20
  1470.5    2.241749264E-20
  1471.5    1.972970065E-20
  1472.5    1.756581126E-20
  1473.5    1.580096290E-20
  1474.5    1.434356396E-20
  1475.5    1.312591849E-20
  1476.5    1.209748896E-20
  1477.5    1.122012780E-20
  1478.5    1.046471115E-20
  1479.5    9.808753651E-21
  1480.5    9.234705851E-21
  1481.5    8.728727959E-21
  1482.5    8.279797816E-21
  1483.5    7.879055352E-21
  1484.5    7.519315917E-21
  1485.5    7.194705335E-21
  1486.5    6.900383593E-21
  1487.5    6.632333688E-21
  1488.5    6.387198810E-21
  1489.5    6.162155745E-21
  1490.5    5.954815635E-21
  1491.5    5.763145585E-21
  1492.5    5.585406281E-21
  1493.5    5.420102011E-21
  1494.5    5.265940355E-21
  1495.5    5.121799464E-21
  1496.5    4.986701345E-21
  1497.5    4.859789934E-21
  1498.5    4.740312978E-21
  1499.5    4.627607017E-21
  1500.5    4.521084847E-21
  1501.5    4.420225026E-21
  1502.5    4.324563034E-21
  1503.5    4.233683808E-21
  1504.5    4.147215407E-21
  1505.5    4.064823604E-21
  1506.5    3.986207279E-21
  1507.5    3.911094447E-21
  1508.5    3.839238849E-21
  1509.5    3.770417004E-21
  1510.5    3.704425646E-21
  1511.5    3.641079508E-21
  1512.5    3.580209379E-21
  1513.5    3.521660411E-21
  1514.5    3.465290627E-21
  1515.5    3.410969623E-21
  1516.5    3.358577406E-21
  1517.5    3.308003383E-21
  1518.5    3.259145455E-21
  1519.5    3.211909220E-21
  1520.5    3.166207256E-21
  1521.5    3.121958492E-21
  1522.5    3.079087635E-21
  1523.5    3.037524669E-21
  1524.5    2.997204391E-21
  1525.5    2.958066010E-21
  1526.5    2.920052774E-21
  1527.5    2.883111641E-21
  1528.5    2.847192975E-21
  1529.5    2.812250278E-21
  1530.5    2.778239945E-21
  1531.5    2.745121035E-21
  1532.5    2.712855076E-21
  1533.5    2.681405875E-21
  1534.5    2.650739351E-21
  1535.5    2.620823381E-21
  1536.5    2.591627662E-21
  1537.5    2.563123580E-21
  1538.5    2.535284092E-21
  1539.5    2.508083622E-21
  1540.5    2.481497955E-21
  1541.5    2.455504153E-21
  1542.5    2.430080465E-21
  1543.5    2.405206254E-21
  1544.5    2.380861923E-21
  1545.5    2.357028850E-21
  1546.5    2.333689325E-21
  1547.5    2.310826498E-21
  1548.5    2.288424323E-21
  1549.5    2.266467510E-21
  1550.5    2.244941481E-21
  1551.5    2.223832326E-21
  1552.5    2.203126768E-21
  1553.5    2.182812123E-21
  1554.5    2.162876268E-21
  1555.5    2.143307610E-21
  1556.5    2.124095055E-21
  1557.5    2.105227983E-21
  1558.5    2.086696220E-21
  1559.5    2.068490015E-21
  1560.5    2.050600018E-21
  1561.5    2.033017259E-21
  1562.5    2.015733128E-21
  1563.5    1.998739355E-21
  1564.5    1.982027997E-21
  1565.5    1.965591418E-21
  1566.5    1.949422275E-21
  1567.5    1.933513501E-21
  1568.5    1.917858297E-21
  1569.5    1.902450116E-21
  1570.5    1.887282649E-21
  1571.5    1.872349818E-21
  1572.5    1.857645761E-21
  1573.5    1.843164828E-21
  1574.5    1.828901563E-21
  1575.5    1.814850703E-21
  1576.5    1.801007164E-21
  1577.5    1.787366038E-21
  1578.5    1.773922578E-21
  1579.5    1.760672201E-21
  1580.5    1.747610471E-21
  1581.5    1.734733098E-21
  1582.5    1.722035933E-21
  1583.5    1.709514958E-21
  1584.5    1.697166284E-21
  1585.5    1.684986143E-21
  1586.5    1.672970884E-21
  1587.5    1.661116972E-21
  1588.5    1.649420976E-21
  1589.5    1.637879572E-21
  1590.5    1.626489532E-21
  1591.5    1.615247729E-21
  1592.5    1.604151124E-21
  1593.5    1.593196769E-21
  1594.5    1.582381799E-21
  1595.5    1.571703434E-21
  1596.5    1.561158971E-21
  1597.5    1.550745783E-21
  1598.5    1.540461318E-21
  1599.5    1.530303093E-21
  1600.5    1.520268694E-21
  1601.5    1.510355772E-21
  1602.5    1.500562042E-21
  1603.5    1.490885280E-21
  1604.5    1.481323321E-21
  1605.5    1.471874057E-21
  1606.5    1.462535434E-21
  1607.5    1.453305453E-21
  1608.5    1.444182165E-21
  1609.5    1.435163670E-21
  1610.5    1.426248117E-21
  1611.5    1.417433703E-21
  1612.5    1.408718666E-21
  1613.5    1.400101291E-21
  1614.5    1.391579903E-21
  1615.5    1.383152867E-21
  1616.5    1.374818591E-21
  1617.5    1.366575517E-21
  1618.5    1.358422126E-21
  1619.5    1.350356934E-21
  1620.5    1.342378493E-21
  1621.5    1.334485388E-21
  1622.5    1.326676235E-21
  1623.5    1.318949684E-21
  1624.5    1.311304415E-21
  1625.5    1.303739136E-21
  1626.5    1.296252588E-21
  1627.5    1.288843535E-21
  1628.5    1.281510771E-21
  1629.5    1.274253117E-21
  1630.5    1.267069418E-21
  1631.5    1.259958545E-21
  1632.5    1.252919394E-21
  1633.5    1.245950882E-21
  1634.5    1.239051951E-21
  1635.5    1.232221565E-21
  1636.5    1.225458709E-21
  1637.5    1.218762390E-21
  1638.5    1.212131635E-21
  1639.5    1.205565490E-21
  1640.5    1.199063023E-21
  1641.5    1.192623317E-21
  1642.5    1.186245478E-21
  1643.5    1.179928626E-21
  1644.5    1.173671900E-21
  1645.5    1.167474457E-21
  1646.5    1.161335469E-21
  1647.5    1.155254125E-21
  1648.5    1.149229628E-21
  1649.5    1.143261200E-21
  1650.5    1.137348073E-21
  1651.5    1.131489498E-21
  1652.5    1.125684739E-21
  1653.5    1.119933071E-21
  1654.5    1.114233787E-21
  1655.5    1.108586189E-21
  1656.5    1.102989595E-21
  1657.5    1.097443335E-21
  1658.5    1.091946749E-21
  1659.5    1.086499191E-21
  1660.5    1.081100028E-21
  1661.5    1.075748634E-21
  1662.5    1.070444398E-21
  1663.5    1.065186719E-21
  1664.5    1.059975006E-21
  1665.5    1.054808679E-21
  1666.5    1.049687167E-21
  1667.5    1.044609910E-21
  1668.5    1.039576357E-21
  1669.5    1.034585968E-21
  1670.5    1.029638211E-21
  1671.5    1.024732562E-21
  1672.5    1.019868509E-21
  1673.5    1.015045544E-21
  1674.5    1.010263172E-21
  1675.5    1.005520905E-21
  1676.5    1.000818261E-21
  1677.5    9.961547678E-22
  1678.5    9.915299612E-22
  1679.5    9.869433837E-22
  1680.5    9.823945857E-22
  1681.5    9.778831246E-22
  1682.5    9.734085652E-22
  1683.5    9.689704790E-22
  1684.5    9.645684446E-22
  1685.5    9.602020471E-22
  1686.5    9.558708782E-22
  1687.5    9.515745361E-22
  1688.5    9.473126251E-22
  1689.5    9.430847559E-22
  1690.5    9.388905451E-22
  1691.5    9.347296152E-22
  1692.5    9.306015946E-22
  1693.5    9.265061172E-22
  1694.5    9.224428226E-22
  1695.5    9.184113559E-22
  1696.5    9.144113676E-22
  1697.5    9.104425131E-22
  1698.5    9.065044534E-22
  1699.5    9.025968543E-22
  1700.5    8.987193866E-22
  1701.5    8.948717260E-22
  1702.5    8.910535528E-22
  1703.5    8.872645521E-22
  1704.5    8.835044138E-22
  1705.5    8.797728319E-22
  1706.5    8.760695050E-22
  1707.5    8.723941362E-22
  1708.5    8.687464325E-22
  1709.5    8.651261055E-22
  1710.5    8.615328704E-22
  1711.5    8.579664469E-22
  1712.5    8.544265585E-22
  1713.5    8.509129323E-22
  1714.5    8.474252996E-22
  1715.5    8.439633953E-22
  1716.5    8.405269579E-22
  1717.5    8.371157297E-22
  1718.5    8.337294562E-22
  1719.5    8.303678868E-22
  1720.5    8.270307741E-22
  1721.5    8.237178740E-22
  1722.5    8.204289459E-22
  1723.5    8.171637523E-22
  1724.5    8.139220589E-22
  1725.5    8.107036347E-22
  1726.5    8.075082516E-22
  1727.5    8.043356845E-22
  1728.5    8.011857115E-22
  1729.5    7.980581134E-22
  1730.5    7.949526740E-22
  1731.5    7.918691800E-22
  1732.5    7.888074207E-22
  1733.5    7.857671883E-22
  1734.5    7.827482776E-22
  1735.5    7.797504860E-22
  1736.5    7.767736137E-22
  1737.5    7.738174633E-22
  1738.5    7.708818399E-22
  1739.5    7.679665513E-22
  1740.5    7.650714074E-22
  1741.5    7.621962208E-22
  1742.5    7.593408063E-22
  1743.5    7.565049811E-22
  1744.5    7.536885646E-22
  1745.5    7.508913785E-22
  1746.5    7.481132469E-22
  1747.5    7.453539956E-22
  1748.5    7.426134532E-22
  1749.5    7.398914497E-22
  1750.5    7.371878178E-22
  1751.5    7.345023919E-22
  1752.5    7.318350086E-22
  1753.5    7.291855062E-22
  1754.5    7.265537252E-22
  1755.5    7.239395081E-22
  1756.5    7.213426990E-22
  1757.5    7.187631442E-22
  1758.5    7.162006915E-22
  1759.5    7.136551907E-22
  1760.5    7.111264935E-22
  1761.5    7.086144531E-22
  1762.5    7.061189246E-22
  1763.5    7.036397647E-22
  1764.5    7.011768319E-22
  1765.5    6.987299862E-22
  1766.5    6.962990894E-22
  1767.5    6.938840047E-22
  1768.5    6.914845972E-22
  1769.5    6.891007333E-22
  1770.5    6.867322809E-22
  1771.5    6.843791096E-22
  1772.5    6.820410904E-22
  1773.5    6.797180958E-22
  1774.5    6.774099997E-22
  1775.5    6.751166775E-22
  1776.5    6.728380060E-22
  1777.5    6.705738634E-22
  1778.5    6.683241290E-22
  1779.5    6.660886840E-22
  1780.5    6.638674104E-22
  1781.5    6.616601919E-22
  1782.5    6.594669131E-22
  1783.5    6.572874604E-22
  1784.5    6.551217209E-22
  1785.5    6.529695833E-22
  1786.5    6.508309375E-22
  1787.5    6.487056745E-22
  1788.5    6.465936865E-22
  1789.5    6.444948669E-22
  1790.5    6.424091103E-22
  1791.5    6.403363124E-22
  1792.5    6.382763700E-22
  1793.5    6.362291811E-22
  1794.5    6.341946448E-22
  1795.5    6.321726611E-22
  1796.5    6.301631313E-22
  1797.5    6.281659576E-22
  1798.5    6.261810433E-22
  1799.5    6.242082928E-22
  1800.5    6.222476114E-22
  1801.5    6.202989054E-22
  1802.5    6.183620821E-22
  1803.5    6.164370499E-22
  1804.5    6.145237180E-22
  1805.5    6.126219967E-22
  1806.5    6.107317970E-22
  1807.5    6.088530310E-22
  1808.5    6.069856118E-22
  1809.5    6.051294532E-22
  1810.5    6.032844700E-22
  1811.5    6.014505778E-22
  1812.5    5.996276932E-22
  1813.5    5.978157335E-22
  1814.5    5.960146170E-22
  1815.5    5.942242628E-22
  1816.5    5.924445906E-22
  1817.5    5.906755212E-22
  1818.5    5.889169762E-22
  1819.5    5.871688777E-22
  1820.5    5.854311489E-22
  1821.5    5.837037137E-22
  1822.5    5.819864965E-22
  1823.5    5.802794229E-22
  1824.5    5.785824189E-22
  1825.5    5.768954114E-22
  1826.5    5.752183280E-22
  1827.5    5.735510969E-22
  1828.5    5.718936472E-22
  1829.5    5.702459086E-22
  1830.5    5.686078115E-22
  1831.5    5.669792869E-22
  1832.5    5.653602667E-22
  1833.5    5.637506833E-22
  1834.5    5.621504698E-22
  1835.5    5.605595598E-22
  1836.5    5.589778880E-22
  1837.5    5.574053891E-22
  1838.5    5.558419990E-22
  1839.5    5.542876539E-22
  1840.5    5.527422906E-22
  1841.5    5.512058467E-22
  1842.5    5.496782604E-22
  1843.5    5.481594702E-22
  1844.5    5.466494155E-22
  1845.5    5.451480362E-22
  1846.5    5.436552727E-22
  1847.5    5.421710659E-22
  1848.5    5.406953575E-22
  1849.5    5.392280896E-22
  1850.5    5.377692048E-22
  1851.5    5.363186464E-22
  1852.5    5.348763581E-22
  1853.5    5.334422841E-22
  1854.5    5.320163693E-22
  1855.5    5.305985589E-22
  1856.5    5.291887989E-22
  1857.5    5.277870355E-22
  1858.5    5.263932155E-22
  1859.5    5.250072863E-22
  1860.5    5.236291956E-22
  1861.5    5.222588919E-22
  1862.5    5.208963237E-22
  1863.5    5.195414405E-22
  1864.5    5.181941918E-22
  1865.5    5.168545280E-22
  1866.5    5.155223995E-22
  1867.5    5.141977575E-22
  1868.5    5.128805535E-22
  1869.5    5.115707395E-22
  1870.5    5.102682679E-22
  1871.5    5.089730915E-22
  1872.5    5.076851637E-22
  1873.5    5.064044380E-22
  1874.5    5.051308687E-22
  1875.5    5.038644101E-22
  1876.5    5.026050174E-22
  1877.5    5.013526458E-22
  1878.5    5.001072510E-22
  1879.5    4.988687893E-22
  1880.5    4.976372170E-22
  1881.5    4.964124913E-22
  1882.5    4.951945693E-22
  1883.5    4.939834088E-22
  1884.5    4.927789677E-22
  1885.5    4.915812047E-22
  1886.5    4.903900784E-22
  1887.5    4.892055480E-22
  1888.5    4.880275731E-22
  1889.5    4.868561135E-22
  1890.5    4.856911295E-22
  1891.5    4.845325817E-22
  1892.5    4.833804311E-22
  1893.5    4.822346388E-22
  1894.5    4.810951666E-22
  1895.5    4.799619763E-22
  1896.5    4.788350303E-22
  1897.5    4.777142912E-22
  1898.5    4.765997220E-22
  1899.5    4.754912858E-22
  1900.5    4.743889463E-22
  1901.5    4.732926675E-22
  1902.5    4.722024134E-22
  1903.5    4.711181486E-22
  1904.5    4.700398380E-22
  1905.5    4.689674467E-22
  1906.5    4.679009401E-22
  1907.5    4.668402840E-22
  1908.5    4.657854443E-22
  1909.5    4.647363875E-22
  1910.5    4.636930801E-22
  1911.5    4.626554890E-22
  1912.5    4.616235813E-22
  1913.5    4.605973246E-22
  1914.5    4.595766866E-22
  1915.5    4.585616353E-22
  1916.5    4.575521389E-22
  1917.5    4.565481661E-22
  1918.5    4.555496855E-22
  1919.5    4.545566664E-22
  1920.5    4.535690781E-22
  1921.5    4.525868902E-22
  1922.5    4.516100725E-22
  1923.5    4.506385951E-22
  1924.5    4.496724285E-22
  1925.5    4.487115432E-22
  1926.5    4.477559101E-22
  1927.5    4.468055003E-22
  1928.5    4.458602852E-22
  1929.5    4.449202364E-22
  1930.5    4.439853257E-22
  1931.5    4.430555251E-22
  1932.5    4.421308070E-22
  1933.5    4.412111440E-22
  1934.5    4.402965087E-22
  1935.5    4.393868741E-22
  1936.5    4.384822136E-22
  1937.5    4.375825004E-22
  1938.5    4.366877084E-22
  1939.5    4.357978113E-22
  1940.5    4.349127833E-22
  1941.5    4.340325986E-22
  1942.5    4.331572318E-22
  1943.5    4.322866577E-22
  1944.5    4.314208512E-22
  1945.5    4.305597874E-22
  1946.5    4.297034417E-22
  1947.5    4.288517896E-22
  1948.5    4.280048070E-22
  1949.5    4.271624698E-22
  1950.5    4.263247541E-22
  1951.5    4.254916364E-22
  1952.5    4.246630931E-22
  1953.5    4.238391010E-22
  1954.5    4.230196371E-22
  1955.5    4.222046785E-22
  1956.5    4.213942026E-22
  1957.5    4.205881867E-22
  1958.5    4.197866087E-22
  1959.5    4.189894463E-22
  1960.5    4.181966777E-22
  1961.5    4.174082810E-22
  1962.5    4.166242347E-22
  1963.5    4.158445174E-22
  1964.5    4.150691079E-22
  1965.5    4.142979850E-22
  1966.5    4.135311279E-22
  1967.5    4.127685160E-22
  1968.5    4.120101285E-22
  1969.5    4.112559452E-22
  1970.5    4.105059459E-22
  1971.5    4.097601104E-22
  1972.5    4.090184190E-22
  1973.5    4.082808519E-22
  1974.5    4.075473895E-22
  1975.5    4.068180125E-22
  1976.5    4.060927016E-22
  1977.5    4.053714377E-22
  1978.5    4.046542019E-22
  1979.5    4.039409754E-22
  1980.5    4.032317396E-22
  1981.5    4.025264761E-22
  1982.5    4.018251665E-22
  1983.5    4.011277927E-22
  1984.5    4.004343367E-22
  1985.5    3.997447805E-22
  1986.5    3.990591065E-22
  1987.5    3.983772970E-22
  1988.5    3.976993347E-22
  1989.5    3.970252023E-22
  1990.5    3.963548826E-22
  1991.5    3.956883586E-22
  1992.5    3.950256134E-22
  1993.5    3.943666303E-22
  1994.5    3.937113928E-22
  1995.5    3.930598842E-22
  1996.5    3.924120885E-22
  1997.5    3.917679892E-22
  1998.5    3.911275704E-22
  1999.5    3.904908162E-22
  2000.5    3.898577108E-22
  2001.5    3.892282384E-22
  2002.5    3.886023837E-22
  2003.5    3.879801311E-22
  2004.5    3.873614653E-22
  2005.5    3.867463714E-22
  2006.5    3.861348341E-22
  2007.5    3.855268386E-22
  2008.5    3.849223701E-22
  2009.5    3.843214140E-22
  2010.5    3.837239557E-22
  2011.5    3.831299809E-22
  2012.5    3.825394751E-22
  2013.5    3.819524243E-22
  2014.5    3.813688143E-22
  2015.5    3.807886313E-22
  2016.5    3.802118614E-22
  2017.5    3.796384908E-22
  2018.5    3.790685061E-22
  2019.5    3.785018936E-22
  2020.5    3.779386401E-22
  2021.5    3.773787323E-22
  2022.5    3.768221570E-22
  2023.5    3.762689012E-22
  2024.5    3.757189520E-22
  2025.5    3.751722965E-22
  2026.5    3.746289220E-22
  2027.5    3.740888160E-22
  2028.5    3.735519659E-22
  2029.5    3.730183593E-22
  2030.5    3.724879840E-22
  2031.5    3.719608278E-22
  2032.5    3.714368786E-22
  2033.5    3.709161244E-22
  2034.5    3.703985534E-22
  2035.5    3.698841537E-22
  2036.5    3.693729137E-22
  2037.5    3.688648219E-22
  2038.5    3.683598668E-22
  2039.5    3.678580370E-22
  2040.5    3.673593211E-22
  2041.5    3.668637082E-22
  2042.5    3.663711870E-22
  2043.5    3.658817466E-22
  2044.5    3.653953761E-22
  2045.5    3.649120647E-22
  2046.5    3.644318018E-22
  2047.5    3.639545767E-22
  2048.5    3.634803788E-22
  2049.5    3.630091979E-22
  2050.5    3.625410235E-22
  2051.5    3.620758455E-22
  2052.5    3.616136536E-22
  2053.5    3.611544379E-22
  2054.5    3.606981884E-22
  2055.5    3.602448952E-22
  2056.5    3.597945485E-22
  2057.5    3.593471386E-22
  2058.5    3.589026560E-22
  2059.5    3.584610910E-22
  2060.5    3.580224344E-22
  2061.5    3.575866766E-22
  2062.5    3.571538085E-22
  2063.5    3.567238209E-22
  2064.5    3.562967046E-22
  2065.5    3.558724508E-22
  2066.5    3.554510504E-22
  2067.5    3.550324946E-22
  2068.5    3.546167747E-22
  2069.5    3.542038819E-22
  2070.5    3.537938077E-22
  2071.5    3.533865436E-22
  2072.5    3.529820812E-22
  2073.5    3.525804120E-22
  2074.5    3.521815278E-22
  2075.5    3.517854205E-22
  2076.5    3.513920818E-22
  2077.5    3.510015038E-22
  2078.5    3.506136786E-22
  2079.5    3.502285982E-22
  2080.5    3.498462548E-22
  2081.5    3.494666407E-22
  2082.5    3.490897483E-22
  2083.5    3.487155699E-22
  2084.5    3.483440982E-22
  2085.5    3.479753256E-22
  2086.5    3.476092449E-22
  2087.5    3.472458487E-22
  2088.5    3.468851298E-22
  2089.5    3.465270812E-22
  2090.5    3.461716958E-22
  2091.5    3.458189666E-22
  2092.5    3.454688867E-22
  2093.5    3.451214493E-22
  2094.5    3.447766475E-22
  2095.5    3.444344748E-22
  2096.5    3.440949246E-22
  2097.5    3.437579901E-22
  2098.5    3.434236651E-22
  2099.5    3.430919431E-22
  2100.5    3.427628177E-22
  2101.5    3.424362827E-22
  2102.5    3.421123319E-22
  2103.5    3.417909592E-22
  2104.5    3.414721585E-22
  2105.5    3.411559239E-22
  2106.5    3.408422493E-22
  2107.5    3.405311290E-22
  2108.5    3.402225572E-22
  2109.5    3.399165281E-22
  2110.5    3.396130362E-22
  2111.5    3.393120758E-22
  2112.5    3.390136414E-22
  2113.5    3.387177275E-22
  2114.5    3.384243289E-22
  2115.5    3.381334401E-22
  2116.5    3.378450559E-22
  2117.5    3.375591712E-22
  2118.5    3.372757808E-22
  2119.5    3.369948796E-22
  2120.5    3.367164627E-22
  2121.5    3.364405251E-22
  2122.5    3.361670620E-22
  2123.5    3.358960685E-22
  2124.5    3.356275400E-22
  2125.5    3.353614717E-22
  2126.5    3.350978591E-22
  2127.5    3.348366977E-22
  2128.5    3.345779828E-22
  2129.5    3.343217101E-22
  2130.5    3.340678753E-22
  2131.5    3.338164740E-22
  2132.5    3.335675021E-22
  2133.5    3.333209553E-22
  2134.5    3.330768295E-22
  2135.5    3.328351207E-22
  2136.5    3.325958249E-22
  2137.5    3.323589381E-22
  2138.5    3.321244566E-22
  2139.5    3.318923765E-22
  2140.5    3.316626940E-22
  2141.5    3.314354055E-22
  2142.5    3.312105073E-22
  2143.5    3.309879959E-22
  2144.5    3.307678677E-22
  2145.5    3.305501194E-22
  2146.5    3.303347476E-22
  2147.5    3.301217488E-22
  2148.5    3.299111200E-22
  2149.5    3.297028577E-22
  2150.5    3.294969590E-22
  2151.5    3.292934206E-22
  2152.5    3.290922396E-22
  2153.5    3.288934131E-22
  2154.5    3.286969380E-22
  2155.5    3.285028116E-22
  2156.5    3.283110310E-22
  2157.5    3.281215935E-22
  2158.5    3.279344964E-22
  2159.5    3.277497371E-22
  2160.5    3.275673130E-22
  2161.5    3.273872217E-22
  2162.5    3.272094606E-22
  2163.5    3.270340274E-22
  2164.5    3.268609198E-22
  2165.5    3.266901354E-22
  2166.5    3.265216721E-22
  2167.5    3.263555277E-22
  2168.5    3.261917001E-22
  2169.5    3.260301871E-22
  2170.5    3.258709870E-22
  2171.5    3.257140976E-22
  2172.5    3.255595172E-22
  2173.5    3.254072438E-22
  2174.5    3.252572759E-22
  2175.5    3.251096115E-22
  2176.5    3.249642491E-22
  2177.5    3.248211871E-22
  2178.5    3.246804240E-22
  2179.5    3.245419582E-22
  2180.5    3.244057884E-22
  2181.5    3.242719131E-22
  2182.5    3.241403311E-22
  2183.5    3.240110411E-22
  2184.5    3.238840419E-22
  2185.5    3.237593324E-22
  2186.5    3.236369114E-22
  2187.5    3.235167780E-22
  2188.5    3.233989311E-22
  2189.5    3.232833698E-22
  2190.5    3.231700934E-22
  2191.5    3.230591009E-22
  2192.5    3.229503916E-22
  2193.5    3.228439648E-22
  2194.5    3.227398199E-22
  2195.5    3.226379563E-22
  2196.5    3.225383735E-22
  2197.5    3.224410710E-22
  2198.5    3.223460484E-22
  2199.5    3.222533053E-22
  2200.5    3.221628414E-22
  2201.5    3.220746565E-22
  2202.5    3.219887503E-22
  2203.5    3.219051228E-22
  2204.5    3.218237739E-22
  2205.5    3.217447036E-22
  2206.5    3.216679118E-22
  2207.5    3.215933987E-22
  2208.5    3.215211644E-22
  2209.5    3.214512092E-22
  2210.5    3.213835332E-22
  2211.5    3.213181368E-22
  2212.5    3.212550204E-22
  2213.5    3.211941844E-22
  2214.5    3.211356293E-22
  2215.5    3.210793556E-22
  2216.5    3.210253640E-22
  2217.5    3.209736550E-22
  2218.5    3.209242294E-22
  2219.5    3.208770881E-22
  2220.5    3.208322317E-22
  2221.5    3.207896612E-22
  2222.5    3.207493775E-22
  2223.5    3.207113816E-22
  2224.5    3.206756746E-22
  2225.5    3.206422577E-22
  2226.5    3.206111318E-22
  2227.5    3.205822984E-22
  2228.5    3.205557587E-22
  2229.5    3.205315140E-22
  2230.5    3.205095657E-22
  2231.5    3.204899153E-22
  2232.5    3.204725644E-22
  2233.5    3.204575144E-22
  2234.5    3.204447670E-22
  2235.5    3.204343240E-22
  2236.5    3.204261870E-22
  2237.5    3.204203580E-22
  2238.5    3.204168387E-22
  2239.5    3.204156311E-22
  2240.5    3.204167371E-22
  2241.5    3.204201589E-22
  2242.5    3.204258986E-22
  2243.5    3.204339582E-22
  2244.5    3.204443401E-22
  2245.5    3.204570465E-22
  2246.5    3.204720798E-22
  2247.5    3.204894424E-22
  2248.5    3.205091368E-22
  2249.5    3.205311654E-22
  2250.5    3.205555309E-22
  2251.5    3.205822359E-22
  2252.5    3.206112832E-22
  2253.5    3.206426755E-22
  2254.5    3.206764156E-22
  2255.5    3.207125065E-22
  2256.5    3.207509511E-22
  2257.5    3.207917525E-22
  2258.5    3.208349137E-22
  2259.5    3.208804378E-22
  2260.5    3.209283282E-22
  2261.5    3.209785880E-22
  2262.5    3.210312206E-22
  2263.5    3.210862294E-22
  2264.5    3.211436178E-22
  2265.5    3.212033895E-22
  2266.5    3.212655479E-22
  2267.5    3.213300967E-22
  2268.5    3.213970398E-22
  2269.5    3.214663807E-22
  2270.5    3.215381235E-22
  2271.5    3.216122720E-22
  2272.5    3.216888302E-22
  2273.5    3.217678021E-22
  2274.5    3.218491919E-22
  2275.5    3.219330037E-22
  2276.5    3.220192419E-22
  2277.5    3.221079106E-22
  2278.5    3.221990144E-22
  2279.5    3.222925575E-22
  2280.5    3.223885447E-22
  2281.5    3.224869804E-22
  2282.5    3.225878693E-22
  2283.5    3.226912161E-22
  2284.5    3.227970256E-22
  2285.5    3.229053028E-22
  2286.5    3.230160524E-22
  2287.5    3.231292795E-22
  2288.5    3.232449893E-22
  2289.5    3.233631868E-22
  2290.5    3.234838772E-22
  2291.5    3.236070658E-22
  2292.5    3.237327581E-22
  2293.5    3.238609593E-22
  2294.5    3.239916751E-22
  2295.5    3.241249110E-22
  2296.5    3.242606726E-22
  2297.5    3.243989657E-22
  2298.5    3.245397960E-22
  2299.5    3.246831695E-22
  2300.5    3.248290921E-22
  2301.5    3.249775697E-22
  2302.5    3.251286085E-22
  2303.5    3.252822147E-22
  2304.5    3.254383945E-22
  2305.5    3.255971542E-22
  2306.5    3.257585003E-22
  2307.5    3.259224392E-22
  2308.5    3.260889774E-22
  2309.5    3.262581216E-22
  2310.5    3.264298786E-22
  2311.5    3.266042550E-22
  2312.5    3.267812578E-22
  2313.5    3.269608940E-22
  2314.5    3.271431705E-22
  2315.5    3.273280945E-22
  2316.5    3.275156731E-22
  2317.5    3.277059137E-22
  2318.5    3.278988236E-22
  2319.5    3.280944103E-22
  2320.5    3.282926812E-22
  2321.5    3.284936440E-22
  2322.5    3.286973064E-22
  2323.5    3.289036761E-22
  2324.5    3.291127611E-22
  2325.5    3.293245692E-22
  2326.5    3.295391086E-22
  2327.5    3.297563873E-22
  2328.5    3.299764135E-22
  2329.5    3.301991956E-22
  2330.5    3.304247419E-22
  2331.5    3.306530610E-22
  2332.5    3.308841613E-22
  2333.5    3.311180515E-22
  2334.5    3.313547404E-22
  2335.5    3.315942369E-22
  2336.5    3.318365498E-22
  2337.5    3.320816882E-22
  2338.5    3.323296613E-22
  2339.5    3.325804781E-22
  2340.5    3.328341480E-22
  2341.5    3.330906805E-22
  2342.5    3.333500850E-22
  2343.5    3.336123711E-22
  2344.5    3.338775486E-22
  2345.5    3.341456271E-22
  2346.5    3.344166166E-22
  2347.5    3.346905271E-22
  2348.5    3.349673687E-22
  2349.5    3.352471515E-22
  2350.5    3.355298859E-22
  2351.5    3.358155822E-22
  2352.5    3.361042509E-22
  2353.5    3.363959026E-22
  2354.5    3.366905481E-22
  2355.5    3.369881980E-22
  2356.5    3.372888634E-22
  2357.5    3.375925553E-22
  2358.5    3.378992848E-22
  2359.5    3.382090630E-22
  2360.5    3.385219014E-22
  2361.5    3.388378115E-22
  2362.5    3.391568046E-22
  2363.5    3.394788927E-22
  2364.5    3.398040873E-22
  2365.5    3.401324005E-22
  2366.5    3.404638441E-22
  2367.5    3.407984305E-22
  2368.5    3.411361717E-22
  2369.5    3.414770801E-22
  2370.5    3.418211683E-22
  2371.5    3.421684488E-22
  2372.5    3.425189343E-22
  2373.5    3.428726376E-22
  2374.5    3.432295717E-22
  2375.5    3.435897497E-22
  2376.5    3.439531848E-22
  2377.5    3.443198902E-22
  2378.5    3.446898794E-22
  2379.5    3.450631660E-22
  2380.5    3.454397637E-22
  2381.5    3.458196862E-22
  2382.5    3.462029476E-22
  2383.5    3.465895620E-22
  2384.5    3.469795434E-22
  2385.5    3.473729063E-22
  2386.5    3.477696651E-22
  2387.5    3.481698344E-22
  2388.5    3.485734291E-22
  2389.5    3.489804638E-22
  2390.5    3.493909537E-22
  2391.5    3.498049140E-22
  2392.5    3.502223598E-22
  2393.5    3.506433066E-22
  2394.5    3.510677701E-22
  2395.5    3.514957658E-22
  2396.5    3.519273097E-22
  2397.5    3.523624177E-22
  2398.5    3.528011061E-22
  2399.5    3.532433910E-22
  2400.5    3.536892890E-22
  2401.5    3.541388165E-22
  2402.5    3.545919905E-22
  2403.5    3.550488277E-22
  2404.5    3.555093452E-22
  2405.5    3.559735602E-22
  2406.5    3.564414901E-22
  2407.5    3.569131524E-22
  2408.5    3.573885647E-22
  2409.5    3.578677448E-22
  2410.5    3.583507109E-22
  2411.5    3.588374810E-22
  2412.5    3.593280735E-22
  2413.5    3.598225068E-22
  2414.5    3.603207996E-22
  2415.5    3.608229707E-22
  2416.5    3.613290391E-22
  2417.5    3.618390240E-22
  2418.5    3.623529448E-22
  2419.5    3.628708208E-22
  2420.5    3.633926719E-22
  2421.5    3.639185179E-22
  2422.5    3.644483787E-22
  2423.5    3.649822748E-22
  2424.5    3.655202264E-22
  2425.5    3.660622541E-22
  2426.5    3.666083788E-22
  2427.5    3.671586213E-22
  2428.5    3.677130029E-22
  2429.5    3.682715449E-22
  2430.5    3.688342689E-22
  2431.5    3.694011965E-22
  2432.5    3.699723496E-22
  2433.5    3.705477505E-22
  2434.5    3.711274215E-22
  2435.5    3.717113849E-22
  2436.5    3.722996637E-22
  2437.5    3.728922807E-22
  2438.5    3.734892591E-22
  2439.5    3.740906222E-22
  2440.5    3.746963936E-22
  2441.5    3.753065970E-22
  2442.5    3.759212565E-22
  2443.5    3.765403962E-22
  2444.5    3.771640406E-22
  2445.5    3.777922143E-22
  2446.5    3.784249422E-22
  2447.5    3.790622494E-22
  2448.5    3.797041613E-22
  2449.5    3.803507032E-22
  2450.5    3.810019011E-22
  2451.5    3.816577810E-22
  2452.5    3.823183691E-22
  2453.5    3.829836919E-22
  2454.5    3.836537761E-22
  2455.5    3.843286487E-22
  2456.5    3.850083370E-22
  2457.5    3.856928683E-22
  2458.5    3.863822705E-22
  2459.5    3.870765714E-22
  2460.5    3.877757994E-22
  2461.5    3.884799829E-22
  2462.5    3.891891506E-22
  2463.5    3.899033315E-22
  2464.5    3.906225550E-22
  2465.5    3.913468505E-22
  2466.5    3.920762479E-22
  2467.5    3.928107773E-22
  2468.5    3.935504689E-22
  2469.5    3.942953535E-22
  2470.5    3.950454620E-22
  2471.5    3.958008255E-22
  2472.5    3.965614756E-22
  2473.5    3.973274440E-22
  2474.5    3.980987629E-22
  2475.5    3.988754645E-22
  2476.5    3.996575816E-22
  2477.5    4.004451471E-22
  2478.5    4.012381942E-22
  2479.5    4.020367567E-22
  2480.5    4.028408683E-22
  2481.5    4.036505633E-22
  2482.5    4.044658762E-22
  2483.5    4.052868419E-22
  2484.5    4.061134954E-22
  2485.5    4.069458724E-22
  2486.5    4.077840086E-22
  2487.5    4.086279403E-22
  2488.5    4.094777038E-22
  2489.5    4.103333362E-22
  2490.5    4.111948744E-22
  2491.5    4.120623562E-22
  2492.5    4.129358193E-22
  2493.5    4.138153020E-22
  2494.5    4.147008429E-22
  2495.5    4.155924810E-22
  2496.5    4.164902557E-22
  2497.5    4.173942066E-22
  2498.5    4.183043737E-22
  2499.5    4.192207977E-22
  2500.5    4.201435192E-22
  2501.5    4.210725797E-22
  2502.5    4.220080205E-22
  2503.5    4.229498839E-22
  2504.5    4.238982121E-22
  2505.5    4.248530481E-22
  2506.5    4.258144350E-22
  2507.5    4.267824166E-22
  2508.5    4.277570368E-22
  2509.5    4.287383401E-22
  2510.5    4.297263715E-22
  2511.5    4.307211763E-22
  2512.5    4.317228002E-22
  2513.5    4.327312896E-22
  2514.5    4.337466910E-22
  2515.5    4.347690515E-22
  2516.5    4.357984189E-22
  2517.5    4.368348409E-22
  2518.5    4.378783663E-22
  2519.5    4.389290439E-22
  2520.5    4.399869232E-22
  2521.5    4.410520540E-22
  2522.5    4.421244869E-22
  2523.5    4.432042728E-22
  2524.5    4.442914629E-22
  2525.5    4.453861093E-22
  2526.5    4.464882643E-22
  2527.5    4.475979809E-22
  2528.5    4.487153126E-22
  2529.5    4.498403132E-22
  2530.5    4.509730374E-22
  2531.5    4.521135402E-22
  2532.5    4.532618771E-22
  2533.5    4.544181043E-22
  2534.5    4.555822786E-22
  2535.5    4.567544571E-22
  2536.5    4.579346978E-22
  2537.5    4.591230590E-22
  2538.5    4.603195997E-22
  2539.5    4.615243796E-22
  2540.5    4.627374588E-22
  2541.5    4.639588981E-22
  2542.5    4.651887590E-22
  2543.5    4.664271034E-22
  2544.5    4.676739940E-22
  2545.5    4.689294940E-22
  2546.5    4.701936675E-22
  2547.5    4.714665789E-22
  2548.5    4.727482935E-22
  2549.5    4.740388772E-22
  2550.5    4.753383966E-22
  2551.5    4.766469189E-22
  2552.5    4.779645120E-22
  2553.5    4.792912446E-22
  2554.5    4.806271859E-22
  2555.5    4.819724062E-22
  2556.5    4.833269760E-22
  2557.5    4.846909670E-22
  2558.5    4.860644513E-22
  2559.5    4.874475019E-22
  2560.5    4.888401926E-22
  2561.5    4.902425979E-22
  2562.5    4.916547931E-22
  2563.5    4.930768543E-22
  2564.5    4.945088583E-22
  2565.5    4.959508827E-22
  2566.5    4.974030062E-22
  2567.5    4.988653079E-22
  2568.5    5.003378681E-22
  2569.5    5.018207678E-22
  2570.5    5.033140887E-22
  2571.5    5.048179137E-22
  2572.5    5.063323262E-22
  2573.5    5.078574109E-22
  2574.5    5.093932530E-22
  2575.5    5.109399389E-22
  2576.5    5.124975558E-22
  2577.5    5.140661918E-22
  2578.5    5.156459361E-22
  2579.5    5.172368787E-22
  2580.5    5.188391106E-22
  2581.5    5.204527238E-22
  2582.5    5.220778114E-22
  2583.5    5.237144673E-22
  2584.5    5.253627867E-22
  2585.5    5.270228655E-22
  2586.5    5.286948009E-22
  2587.5    5.303786911E-22
  2588.5    5.320746353E-22
  2589.5    5.337827339E-22
  2590.5    5.355030883E-22
  2591.5    5.372358011E-22
  2592.5    5.389809760E-22
  2593.5    5.407387178E-22
  2594.5    5.425091325E-22
  2595.5    5.442923274E-22
  2596.5    5.460884108E-22
  2597.5    5.478974923E-22
  2598.5    5.497196826E-22
  2599.5    5.515550940E-22
  2600.5    5.534038396E-22
  2601.5    5.552660341E-22
  2602.5    5.571417934E-22
  2603.5    5.590312346E-22
  2604.5    5.609344763E-22
  2605.5    5.628516382E-22
  2606.5    5.647828418E-22
  2607.5    5.667282095E-22
  2608.5    5.686878653E-22
  2609.5    5.706619348E-22
  2610.5    5.726505447E-22
  2611.5    5.746538234E-22
  2612.5    5.766719007E-22
  2613.5    5.787049079E-22
  2614.5    5.807529778E-22
  2615.5    5.828162449E-22
  2616.5    5.848948449E-22
  2617.5    5.869889155E-22
  2618.5    5.890985957E-22
  2619.5    5.912240263E-22
  2620.5    5.933653498E-22
  2621.5    5.955227101E-22
  2622.5    5.976962530E-22
  2623.5    5.998861261E-22
  2624.5    6.020924786E-22
  2625.5    6.043154615E-22
  2626.5    6.065552275E-22
  2627.5    6.088119315E-22
  2628.5    6.110857297E-22
  2629.5    6.133767806E-22
  2630.5    6.156852445E-22
  2631.5    6.180112834E-22
  2632.5    6.203550617E-22
  2633.5    6.227167453E-22
  2634.5    6.250965025E-22
  2635.5    6.274945034E-22
  2636.5    6.299109202E-22
  2637.5    6.323459275E-22
  2638.5    6.347997016E-22
  2639.5    6.372724212E-22
  2640.5    6.397642672E-22
  2641.5    6.422754226E-22
  2642.5    6.448060729E-22
  2643.5    6.473564057E-22
  2644.5    6.499266110E-22
  2645.5    6.525168811E-22
  2646.5    6.551274108E-22
  2647.5    6.577583972E-22
  2648.5    6.604100401E-22
  2649.5    6.630825416E-22
  2650.5    6.657761065E-22
  2651.5    6.684909420E-22
  2652.5    6.712272581E-22
  2653.5    6.739852675E-22
  2654.5    6.767651854E-22
  2655.5    6.795672299E-22
  2656.5    6.823916219E-22
  2657.5    6.852385851E-22
  2658.5    6.881083460E-22
  2659.5    6.910011342E-22
  2660.5    6.939171822E-22
  2661.5    6.968567253E-22
  2662.5    6.998200023E-22
  2663.5    7.028072547E-22
  2664.5    7.058187274E-22
  2665.5    7.088546684E-22
  2666.5    7.119153290E-22
  2667.5    7.150009639E-22
  2668.5    7.181118309E-22
  2669.5    7.212481915E-22
  2670.5    7.244103106E-22
  2671.5    7.275984565E-22
  2672.5    7.308129013E-22
  2673.5    7.340539205E-22
  2674.5    7.373217934E-22
  2675.5    7.406168033E-22
  2676.5    7.439392370E-22
  2677.5    7.472893852E-22
  2678.5    7.506675428E-22
  2679.5    7.540740085E-22
  2680.5    7.575090851E-22
  2681.5    7.609730797E-22
  2682.5    7.644663035E-22
  2683.5    7.679890719E-22
  2684.5    7.715417048E-22
  2685.5    7.751245265E-22
  2686.5    7.787378658E-22
  2687.5    7.823820561E-22
  2688.5    7.860574353E-22
  2689.5    7.897643463E-22
  2690.5    7.935031367E-22
  2691.5    7.972741588E-22
  2692.5    8.010777703E-22
  2693.5    8.049143335E-22
  2694.5    8.087842163E-22
  2695.5    8.126877914E-22
  2696.5    8.166254372E-22
  2697.5    8.205975374E-22
  2698.5    8.246044812E-22
  2699.5    8.286466633E-22
  2700.5    8.327244844E-22
  2701.5    8.368383507E-22
  2702.5    8.409886745E-22
  2703.5    8.451758741E-22
  2704.5    8.494003739E-22
  2705.5    8.536626046E-22
  2706.5    8.579630031E-22
  2707.5    8.623020129E-22
  2708.5    8.666800840E-22
  2709.5    8.710976731E-22
  2710.5    8.755552438E-22
  2711.5    8.800532665E-22
  2712.5    8.845922187E-22
  2713.5    8.891725852E-22
  2714.5    8.937948580E-22
  2715.5    8.984595366E-22
  2716.5    9.031671281E-22
  2717.5    9.079181473E-22
  2718.5    9.127131168E-22
  2719.5    9.175525676E-22
  2720.5    9.224370383E-22
  2721.5    9.273670763E-22
  2722.5    9.323432372E-22
  2723.5    9.373660853E-22
  2724.5    9.424361938E-22
  2725.5    9.475541449E-22
  2726.5    9.527205297E-22
  2727.5    9.579359487E-22
  2728.5    9.632010121E-22
  2729.5    9.685163396E-22
  2730.5    9.738825607E-22
  2731.5    9.793003150E-22
  2732.5    9.847702525E-22
  2733.5    9.902930334E-22
  2734.5    9.958693286E-22
  2735.5    1.001499820E-21
  2736.5    1.007185201E-21
  2737.5    1.012926174E-21
  2738.5    1.018723457E-21
  2739.5    1.024577776E-21
  2740.5    1.030489871E-21
  2741.5    1.036460493E-21
  2742.5    1.042490407E-21
  2743.5    1.048580388E-21
  2744.5    1.054731228E-21
  2745.5    1.060943728E-21
  2746.5    1.067218705E-21
  2747.5    1.073556990E-21
  2748.5    1.079959427E-21
  2749.5    1.086426874E-21
  2750.5    1.092960205E-21
  2751.5    1.099560307E-21
  2752.5    1.106228084E-21
  2753.5    1.112964456E-21
  2754.5    1.119770357E-21
  2755.5    1.126646738E-21
  2756.5    1.133594567E-21
  2757.5    1.140614829E-21
  2758.5    1.147708525E-21
  2759.5    1.154876676E-21
  2760.5    1.162120318E-21
  2761.5    1.169440508E-21
  2762.5    1.176838321E-21
  2763.5    1.184314850E-21
  2764.5    1.191871210E-21
  2765.5    1.199508534E-21
  2766.5    1.207227977E-21
  2767.5    1.215030714E-21
  2768.5    1.222917941E-21
  2769.5    1.230890878E-21
  2770.5    1.238950764E-21
  2771.5    1.247098865E-21
  2772.5    1.255336468E-21
  2773.5    1.263664883E-21
  2774.5    1.272085447E-21
  2775.5    1.280599520E-21
  2776.5    1.289208489E-21
  2777.5    1.297913766E-21
  2778.5    1.306716791E-21
  2779.5    1.315619030E-21
  2780.5    1.324621979E-21
  2781.5    1.333727161E-21
  2782.5    1.342936128E-21
  2783.5    1.352250465E-21
  2784.5    1.361671785E-21
  2785.5    1.371201732E-21
  2786.5    1.380841985E-21
  2787.5    1.390594255E-21
  2788.5    1.400460286E-21
  2789.5    1.410441856E-21
  2790.5    1.420540781E-21
  2791.5    1.430758911E-21
  2792.5    1.441098135E-21
  2793.5    1.451560378E-21
  2794.5    1.462147607E-21
  2795.5    1.472861827E-21
  2796.5    1.483705083E-21
  2797.5    1.494679466E-21
  2798.5    1.505787106E-21
  2799.5    1.517030179E-21
  2800.5    1.528410907E-21
  2801.5    1.539931558E-21
  2802.5    1.551594446E-21
  2803.5    1.563401937E-21
  2804.5    1.575356444E-21
  2805.5    1.587460435E-21
  2806.5    1.599716426E-21
  2807.5    1.612126993E-21
  2808.5    1.624694762E-21
  2809.5    1.637422420E-21
  2810.5    1.650312711E-21
  2811.5    1.663368440E-21
  2812.5    1.676592473E-21
  2813.5    1.689987739E-21
  2814.5    1.703557233E-21
  2815.5    1.717304017E-21
  2816.5    1.731231221E-21
  2817.5    1.745342047E-21
  2818.5    1.759639768E-21
  2819.5    1.774127733E-21
  2820.5    1.788809366E-21
  2821.5    1.803688172E-21
  2822.5    1.818767734E-21
  2823.5    1.834051722E-21
  2824.5    1.849543889E-21
  2825.5    1.865248078E-21
  2826.5    1.881168221E-21
  2827.5    1.897308344E-21
  2828.5    1.913672569E-21
  2829.5    1.930265118E-21
  2830.5    1.947090313E-21
  2831.5    1.964152581E-21
  2832.5    1.981456458E-21
  2833.5    1.999006590E-21
  2834.5    2.016807738E-21
  2835.5    2.034864780E-21
  2836.5    2.053182717E-21
  2837.5    2.071766674E-21
  2838.5    2.090621904E-21
  2839.5    2.109753795E-21
  2840.5    2.129167871E-21
  2841.5    2.148869798E-21
  2842.5    2.168865385E-21
  2843.5    2.189160596E-21
  2844.5    2.209761547E-21
  2845.5    2.230674514E-21
  2846.5    2.251905940E-21
  2847.5    2.273462436E-21
  2848.5    2.295350793E-21
  2849.5    2.317577980E-21
  2850.5    2.340151156E-21
  2851.5    2.363077673E-21
  2852.5    2.386365084E-21
  2853.5    2.410021149E-21
  2854.5    2.434053842E-21
  2855.5    2.458471360E-21
  2856.5    2.483282126E-21
  2857.5    2.508494803E-21
  2858.5    2.534118297E-21
  2859.5    2.560161769E-21
  2860.5    2.586634640E-21
  2861.5    2.613546605E-21
  2862.5    2.640907640E-21
  2863.5    2.668728010E-21
  2864.5    2.697018286E-21
  2865.5    2.725789347E-21
  2866.5    2.755052399E-21
  2867.5    2.784818983E-21
  2868.5    2.815100988E-21
  2869.5    2.845910665E-21
  2870.5    2.877260638E-21
  2871.5    2.909163921E-21
  2872.5    2.941633931E-21
  2873.5    2.974684505E-21
  2874.5    3.008329914E-21
  2875.5    3.042584879E-21
  2876.5    3.077464593E-21
  2877.5    3.112984736E-21
  2878.5    3.149161495E-21
  2879.5    3.186011584E-21
  2880.5    3.223552264E-21
  2881.5    3.261801369E-21
  2882.5    3.300777325E-21
  2883.5    3.340499176E-21
  2884.5    3.380986610E-21
  2885.5    3.422259987E-21
  2886.5    3.464340361E-21
  2887.5    3.507249518E-21
  2888.5    3.551010002E-21
  2889.5    3.595645146E-21
  2890.5    3.641179113E-21
  2891.5    3.687636923E-21
  2892.5    3.735044500E-21
  2893.5    3.783428704E-21
  2894.5    3.832817379E-21
  2895.5    3.883239392E-21
  2896.5    3.934724685E-21
  2897.5    3.987304318E-21
  2898.5    4.041010527E-21
  2899.5    4.095876774E-21
  2900.5    4.151937807E-21
  2901.5    4.209229719E-21
  2902.5    4.267790015E-21
  2903.5    4.327657676E-21
  2904.5    4.388873237E-21
  2905.5    4.451478855E-21
  2906.5    4.515518398E-21
  2907.5    4.581037523E-21
  2908.5    4.648083771E-21
  2909.5    4.716706660E-21
  2910.5    4.786957789E-21
  2911.5    4.858890943E-21
  2912.5    4.932562210E-21
  2913.5    5.008030101E-21
  2914.5    5.085355680E-21
  2915.5    5.164602701E-21
  2916.5    5.245837755E-21
  2917.5    5.329130423E-21
  2918.5    5.414553447E-21
  2919.5    5.502182901E-21
  2920.5    5.592098386E-21
  2921.5    5.684383226E-21
  2922.5    5.779124686E-21
  2923.5    5.876414202E-21
  2924.5    5.976347625E-21
  2925.5    6.079025488E-21
  2926.5    6.184553286E-21
  2927.5    6.293041775E-21
  2928.5    6.404607305E-21
  2929.5    6.519372158E-21
  2930.5    6.637464930E-21
  2931.5    6.759020928E-21
  2932.5    6.884182607E-21
  2933.5    7.013100031E-21
  2934.5    7.145931379E-21
  2935.5    7.282843486E-21
  2936.5    7.424012424E-21
  2937.5    7.569624141E-21
  2938.5    7.719875136E-21
  2939.5    7.874973205E-21
  2940.5    8.035138240E-21
  2941.5    8.200603096E-21
  2942.5    8.371614539E-21
  2943.5    8.548434268E-21
  2944.5    8.731340035E-21
  2945.5    8.920626852E-21
  2946.5    9.116608323E-21
  2947.5    9.319618088E-21
  2948.5    9.530011399E-21
  2949.5    9.748166852E-21
  2950.5    9.974488278E-21
  2951.5    1.020940682E-20
  2952.5    1.045338320E-20
  2953.5    1.070691025E-20
  2954.5    1.097051564E-20
  2955.5    1.124476495E-20
  2956.5    1.153026498E-20
  2957.5    1.182766753E-20
  2958.5    1.213767344E-20
  2959.5    1.246103717E-20
  2960.5    1.279857188E-20
  2961.5    1.315115503E-20
  2962.5    1.351973468E-20
  2963.5    1.390533644E-20
  2964.5    1.430907136E-20
  2965.5    1.473214464E-20
  2966.5    1.517586552E-20
  2967.5    1.564165829E-20
  2968.5    1.613107483E-20
  2969.5    1.664580860E-20
  2970.5    1.718771063E-20
  2971.5    1.775880755E-20
  2972.5    1.836132216E-20
  2973.5    1.899769674E-20
  2974.5    1.967061985E-20
  2975.5    2.038305686E-20
  2976.5    2.113828511E-20
  2977.5    2.193993428E-20
  2978.5    2.279203312E-20
  2979.5    2.369906347E-20
  2980.5    2.466602305E-20
  2981.5    2.569849858E-20
  2982.5    2.680275138E-20
  2983.5    2.798581761E-20
  2984.5    2.925562651E-20
  2985.5    3.062114005E-20
  2986.5    3.209251861E-20
  2987.5    3.368131854E-20
  2988.5    3.540072849E-20
  2989.5    3.726585356E-20
  2990.5    3.929405860E-20
  2991.5    4.150538494E-20
  2992.5    4.392305898E-20
  2993.5    4.657411634E-20
  2994.5    4.949017225E-20
  2995.5    5.270837820E-20
  2996.5    5.627261766E-20
  2997.5    6.023501065E-20
  2998.5    6.465782038E-20
  2999.5    6.961588787E-20
