# Supplementary material for: Modeling Radiative Efficiency across Fluorinated Molecules: Bridging Chemistry and Climate Policy for Global Warming Potential Estimations
Source: Environ Sci Technol. 2026 Feb 16;60(8):6188–202. doi: 10.1021/acs.est.5c16501 (PMC12961741; doi:10.1021/acs.est.5c16501)
Supplement: Supplementary file 1 [file es5c16501_si_001.zip › Supporting.Information/CFM2025.Table1/HFCarbons/HFC-227ea/cross-section_1.dat]

0.5	3.2841286848346577E-022
1.5	3.3059590876425626E-022
2.5	3.3293176283518197E-022
3.5	3.3544465023613386E-022
4.5	3.3816401161548353E-022
5.5	3.4112590558879126E-022
6.5	3.4437485197193392E-022
7.5	3.4796628717542094E-022
8.5	3.5196986729988321E-022
9.5	3.5647395646264253E-022
10.5	3.6159178768195298E-022
11.5	3.6747000379434626E-022
12.5	3.7430060739685187E-022
13.5	3.8233780944393176E-022
14.5	3.9192189661590766E-022
15.5	4.0351301000188467E-022
16.5	4.1773839312340756E-022
17.5	4.3545628322670555E-022
18.5	4.5783524251288441E-022
19.5	4.8643101703218628E-022
20.5	5.2319245166145007E-022
21.5	5.7019644242088883E-022
22.5	6.2863598229225097E-022
23.5	6.9627038122796370E-022
24.5	7.6320730032543917E-022
25.5	8.0994913968712648E-022
26.5	8.1656256586940787E-022
27.5	7.8043884482121061E-022
28.5	7.1905621773539637E-022
29.5	6.5334281410704704E-022
30.5	5.9543233698087115E-022
31.5	5.4889328097675285E-022
32.5	5.1301450285378960E-022
33.5	4.8579118825718573E-022
34.5	4.6520851736867135E-022
35.5	4.4962024971955558E-022
36.5	4.3777917259110639E-022
37.5	4.2876730251322591E-022
38.5	4.2191453079763921E-022
39.5	4.1673086687041762E-022
40.5	4.1285568689021862E-022
41.5	4.1002127544070913E-022
42.5	4.0802703886576328E-022
43.5	4.0672132193940046E-022
44.5	4.0598854352439033E-022
45.5	4.0574003591625440E-022
46.5	4.0590746973979107E-022
47.5	4.0643809587522331E-022
48.5	4.0729127607329348E-022
49.5	4.0843593758894262E-022
50.5	4.0984869870434845E-022
51.5	4.1151248841113451E-022
52.5	4.1341553629883931E-022
53.5	4.1555064558460634E-022
54.5	4.1791468840306879E-022
55.5	4.2050828145387875E-022
56.5	4.2333561426726198E-022
57.5	4.2640441336333061E-022
58.5	4.2972603465412801E-022
59.5	4.3331568448938919E-022
60.5	4.3719277754229727E-022
61.5	4.4138144797800025E-022
62.5	4.4591123978512914E-022
63.5	4.5081801364144571E-022
64.5	4.5614512232168113E-022
65.5	4.6194492590272895E-022
66.5	4.6828074391250672E-022
67.5	4.7522937699619868E-022
68.5	4.8288437981713138E-022
69.5	4.9136033588316294E-022
70.5	5.0079848282063620E-022
71.5	5.1137417673328103E-022
72.5	5.2330688674983340E-022
73.5	5.3687370571635074E-022
74.5	5.5242779499849264E-022
75.5	5.7042381635335322E-022
76.5	5.9145333553003497E-022
77.5	6.1629453472022289E-022
78.5	6.4598248004150558E-022
79.5	6.8190871363110220E-022
80.5	7.2596175123066940E-022
81.5	7.8072152858408869E-022
82.5	8.4971537008770412E-022
83.5	9.3771399927465916E-022
84.5	1.0509479954330130E-021
85.5	1.1968467926176951E-021
86.5	1.3822304161105651E-021
87.5	1.6076877012072116E-021
88.5	1.8554427515796607E-021
89.5	2.0745063998705049E-021
90.5	2.1869459066248608E-021
91.5	2.1406851154909273E-021
92.5	1.9613255358409533E-021
93.5	1.7253583075957928E-021
94.5	1.4969898136457955E-021
95.5	1.3051070687823117E-021
96.5	1.1542408587408978E-021
97.5	1.0389675810360634E-021
98.5	9.5175381752810365E-022
99.5	8.8585947980046386E-022
100.5	8.3600058001975218E-022
101.5	7.9824093497962855E-022
102.5	7.6970292309223959E-022
103.5	7.4829116537838521E-022
104.5	7.3247535002812909E-022
105.5	7.2113124666654206E-022
106.5	7.1342757874874298E-022
107.5	7.0874630306013936E-022
108.5	7.0662646935095165E-022
109.5	7.0672454447834573E-022
110.5	7.0878623093760652E-022
111.5	7.1262635893565066E-022
112.5	7.1811450823292472E-022
113.5	7.2516475384854155E-022
114.5	7.3372843400763278E-022
115.5	7.4378918526533389E-022
116.5	7.5535973081802863E-022
117.5	7.6848007903657701E-022
118.5	7.8321691424631680E-022
119.5	7.9966405723455233E-022
120.5	8.1794395056066430E-022
121.5	8.3821019217628915E-022
122.5	8.6065120717272488E-022
123.5	8.8549521803484774E-022
124.5	9.1301675515151534E-022
125.5	9.4354504908547782E-022
126.5	9.7747477379422202E-022
127.5	1.0152797783917909E-021
128.5	1.0575306718737976E-021
129.5	1.1049174356683418E-021
130.5	1.1582786692647009E-021
131.5	1.2186396775995055E-021
132.5	1.2872624636439566E-021
133.5	1.3657119120729815E-021
134.5	1.4559442137805447E-021
135.5	1.5604261464618481E-021
136.5	1.6822975818219196E-021
137.5	1.8255951082848736E-021
138.5	1.9955627622233600E-021
139.5	2.1990876613269326E-021
140.5	2.4453151160513546E-021
141.5	2.7465203729994790E-021
142.5	3.1193405736400617E-021
143.5	3.5864890586084946E-021
144.5	4.1790430643983501E-021
145.5	4.9391881492634556E-021
146.5	5.9225655674123913E-021
147.5	7.1972166680847452E-021
148.5	8.8307304728498812E-021
149.5	1.0846759931942902E-020
150.5	1.3124045592939899E-020
151.5	1.5251973270826238E-020
152.5	1.6524255509799979E-020
153.5	1.6353804901048172E-020
154.5	1.4832294577413537E-020
155.5	1.2633168410830351E-020
156.5	1.0412621681895350E-020
157.5	8.5026857329538391E-021
158.5	6.9781162511768764E-021
159.5	5.7984722395310310E-021
160.5	4.8937755327228350E-021
161.5	4.1984516455846152E-021
162.5	3.6601948671699974E-021
163.5	3.2397475582953154E-021
164.5	2.9083060181881811E-021
165.5	2.6448485821753580E-021
166.5	2.4339853596234074E-021
167.5	2.2643688698065116E-021
168.5	2.1275583435732233E-021
169.5	2.0172178317875138E-021
170.5	1.9285507656215128E-021
171.5	1.8578996498552576E-021
172.5	1.8024608079663398E-021
173.5	1.7600796141244930E-021
174.5	1.7291024824229146E-021
175.5	1.7082693109580748E-021
176.5	1.6966351431276202E-021
177.5	1.6935132710931320E-021
178.5	1.6984343927531070E-021
179.5	1.7111181002000197E-021
180.5	1.7314541647919066E-021
181.5	1.7594919547350692E-021
182.5	1.7954369882306316E-021
183.5	1.8396541696483798E-021
184.5	1.8926777395528404E-021
185.5	1.9552284435406126E-021
186.5	2.0282389391604584E-021
187.5	2.1128890685973337E-021
188.5	2.2106533933298118E-021
189.5	2.3233644033141300E-021
190.5	2.4532962000163425E-021
191.5	2.6032753865922263E-021
192.5	2.7768286393720030E-021
193.5	2.9783803681717616E-021
194.5	3.2135195745600035E-021
195.5	3.4893633460133078E-021
196.5	3.8150566494975172E-021
197.5	4.2024660416198951E-021
198.5	4.6671510928718756E-021
199.5	5.2297347097100601E-021
200.5	5.9178443378577887E-021
201.5	6.7688571126842274E-021
202.5	7.8337307033342210E-021
203.5	9.1821544734637982E-021
204.5	1.0908855319675298E-020
205.5	1.3139416448695370E-020
206.5	1.6029572166827945E-020
207.5	1.9740694218051497E-020
208.5	2.4351355387635093E-020
209.5	2.9642302018781125E-020
210.5	3.4761570558031941E-020
211.5	3.8127441078941259E-020
212.5	3.8257528580108151E-020
213.5	3.5134660634164040E-020
214.5	3.0227744765547586E-020
215.5	2.5134565020509801E-020
216.5	2.0729961601556320E-020
217.5	1.7250426259183570E-020
218.5	1.4630077193668784E-020
219.5	1.2719713646843036E-020
220.5	1.1378337263761036E-020
221.5	1.0499989866625224E-020
222.5	1.0016784554873453E-020
223.5	9.8959146840457325E-021
224.5	1.0136791674132657E-020
225.5	1.0769275588011073E-020
226.5	1.1850331742430887E-020
227.5	1.3450488533634039E-020
228.5	1.5609641694891026E-020
229.5	1.8227657350454009E-020
230.5	2.0880473449236137E-020
231.5	2.2722424563957710E-020
232.5	2.2861010271747452E-020
233.5	2.1135314358315302E-020
234.5	1.8281123277931257E-020
235.5	1.5219568057526028E-020
236.5	1.2497651721432616E-020
237.5	1.0281456694186422E-020
238.5	8.5428604949561051E-021
239.5	7.1936521552391245E-021
240.5	6.1440596641530350E-021
241.5	5.3203245198817798E-021
242.5	4.6663526145539869E-021
243.5	4.1407120148939982E-021
244.5	3.7130423521403287E-021
245.5	3.3610431467065316E-021
246.5	3.0682105854298884E-021
247.5	2.8222083270112155E-021
248.5	2.6137132044243343E-021
249.5	2.4355998177387270E-021
250.5	2.2823624035574510E-021
251.5	2.1497019941024126E-021
252.5	2.0342289727009928E-021
253.5	1.9332466933614820E-021
254.5	1.8445925297578630E-021
255.5	1.7665200095629572E-021
256.5	1.6976106565613207E-021
257.5	1.6367075610229026E-021
258.5	1.5828650412488255E-021
259.5	1.5353103902297903E-021
260.5	1.4934148517366693E-021
261.5	1.4566717954609952E-021
262.5	1.4246806672779515E-021
263.5	1.3971357525649089E-021
264.5	1.3738191618163986E-021
265.5	1.3545977707022855E-021
266.5	1.3394241578175860E-021
267.5	1.3283419192082566E-021
268.5	1.3214961414002902E-021
269.5	1.3191503383105287E-021
270.5	1.3217118768491803E-021
271.5	1.3297689374082930E-021
272.5	1.3441435286426349E-021
273.5	1.3659672024871308E-021
274.5	1.3967891308252656E-021
275.5	1.4387302712375128E-021
276.5	1.4947021652102152E-021
277.5	1.5687125143640188E-021
278.5	1.6662749774112872E-021
279.5	1.7949059105649038E-021
280.5	1.9645654152731717E-021
281.5	2.1875307271603156E-021
282.5	2.4762557429586736E-021
283.5	2.8359193361280432E-021
284.5	3.2467463683810596E-021
285.5	3.6376642804198580E-021
286.5	3.8820235580794220E-021
287.5	3.8683261294323029E-021
288.5	3.6049040758949089E-021
289.5	3.2111714158102467E-021
290.5	2.8094087848438822E-021
291.5	2.4637827580222701E-021
292.5	2.1900761375084287E-021
293.5	1.9818173048070144E-021
294.5	1.8265885025092965E-021
295.5	1.7126307739034946E-021
296.5	1.6306402505507848E-021
297.5	1.5737980020692800E-021
298.5	1.5373299845579691E-021
299.5	1.5180472761856698E-021
300.5	1.5139892126473324E-021
301.5	1.5241837428003480E-021
302.5	1.5485118300277980E-021
303.5	1.5876622247968043E-021
304.5	1.6431706354622739E-021
305.5	1.7175475665440526E-021
306.5	1.8145108310530043E-021
307.5	1.9393521976782604E-021
308.5	2.0994822419326976E-021
309.5	2.3052084688803212E-021
310.5	2.5707912176343263E-021
311.5	2.9157342151353760E-021
312.5	3.3659462952515470E-021
313.5	3.9534628818619564E-021
314.5	4.7110086051658140E-021
315.5	5.6528750183377417E-021
316.5	6.7292065131270621E-021
317.5	7.7569037151664197E-021
318.5	8.4055399362882349E-021
319.5	8.3782376033139283E-021
320.5	7.6885812322636769E-021
321.5	6.6462524890457238E-021
322.5	5.5743150960960641E-021
323.5	4.6443441795288848E-021
324.5	3.8994543613790848E-021
325.5	3.3230456856495147E-021
326.5	2.8822748904217825E-021
327.5	2.5458010120165359E-021
328.5	2.2886784349687425E-021
329.5	2.0925059620390446E-021
330.5	1.9443014180034513E-021
331.5	1.8352911771735753E-021
332.5	1.7598740995571635E-021
333.5	1.7145962313585136E-021
334.5	1.6966188360321665E-021
335.5	1.7008157693227528E-021
336.5	1.7151973183571566E-021
337.5	1.7182876558200474E-021
338.5	1.6875259244366427E-021
339.5	1.6175569537622369E-021
340.5	1.5246076716355641E-021
341.5	1.4298664816362366E-021
342.5	1.3459484201932276E-021
343.5	1.2764930010428389E-021
344.5	1.2205400105817024E-021
345.5	1.1757244195727385E-021
346.5	1.1396767318867394E-021
347.5	1.1104418494683416E-021
348.5	1.0865150761813979E-021
349.5	1.0667663227921582E-021
350.5	1.0503505023487517E-021
351.5	1.0366322769891563E-021
352.5	1.0251292259413195E-021
353.5	1.0154706389051966E-021
354.5	1.0073680548622107E-021
355.5	1.0005942245868640E-021
356.5	9.9496800804260489E-022
357.5	9.9034343686243361E-022
358.5	9.8660170957736593E-022
359.5	9.8364526684863868E-022
360.5	9.8139335576141814E-022
361.5	9.7977867131624486E-022
362.5	9.7874478573509576E-022
363.5	9.7824416034196969E-022
364.5	9.7823659299187445E-022
365.5	9.7868799464192616E-022
366.5	9.7956941726751336E-022
367.5	9.8085627567363178E-022
368.5	9.8252772036630209E-022
369.5	9.8456612925037696E-022
370.5	9.8695669368562428E-022
371.5	9.8968708017608383E-022
372.5	9.9274715325545261E-022
373.5	9.9612874836238683E-022
374.5	9.9982548595717366E-022
375.5	1.0038326200178876E-021
376.5	1.0081469155163725E-021
377.5	1.0127665506189491E-021
378.5	1.0176910402621835E-021
379.5	1.0229211784787268E-021
380.5	1.0284589974358919E-021
381.5	1.0343077416334001E-021
382.5	1.0404718561121331E-021
383.5	1.0469569878724643E-021
384.5	1.0537700000046017E-021
385.5	1.0609189983069790E-021
386.5	1.0684133704226568E-021
387.5	1.0762638377670233E-021
388.5	1.0844825207608731E-021
389.5	1.0930830181288373E-021
390.5	1.1020805012814427E-021
391.5	1.1114918250774960E-021
392.5	1.1213356565699894E-021
393.5	1.1316326236823626E-021
394.5	1.1424054861528231E-021
395.5	1.1536793315344088E-021
396.5	1.1654817995615505E-021
397.5	1.1778433388068584E-021
398.5	1.1907975002750690E-021
399.5	1.2043812734393566E-021
400.5	1.2186354712491636E-021
401.5	1.2336051718660962E-021
402.5	1.2493402263623125E-021
403.5	1.2658958434030302E-021
404.5	1.2833332641051394E-021
405.5	1.3017205429106223E-021
406.5	1.3211334535548445E-021
407.5	1.3416565431963506E-021
408.5	1.3633843626994784E-021
409.5	1.3864229071721800E-021
410.5	1.4108913084799072E-021
411.5	1.4369238310000294E-021
412.5	1.4646722338960712E-021
413.5	1.4943085783955585E-021
414.5	1.5260285778999057E-021
415.5	1.5600556135051791E-021
416.5	1.5966455693643306E-021
417.5	1.6360926835618784E-021
418.5	1.6787366639073588E-021
419.5	1.7249713885332174E-021
420.5	1.7752556042613316E-021
421.5	1.8301261595099180E-021
422.5	1.8902144744264491E-021
423.5	1.9562671750027442E-021
424.5	2.0291721229849873E-021
425.5	2.1099914921770833E-021
426.5	2.2000041216050609E-021
427.5	2.3007601860146184E-021
428.5	2.4141523658005217E-021
429.5	2.5425093219581213E-021
430.5	2.6887196107861242E-021
431.5	2.8563975425635808E-021
432.5	3.0501073993399370E-021
433.5	3.2756696259221071E-021
434.5	3.5405831913833248E-021
435.5	3.8546138418210372E-021
436.5	4.2306204729389106E-021
437.5	4.6857235325566764E-021
438.5	5.2429609587473951E-021
439.5	5.9336225951583230E-021
440.5	6.8004742586943181E-021
441.5	7.9019798265571743E-021
442.5	9.3171139176618014E-021
443.5	1.1148641783836954E-020
444.5	1.3517922533795280E-020
445.5	1.6532807885058341E-020
446.5	2.0190433856811151E-020
447.5	2.4172830835032145E-020
448.5	2.7612035944458220E-020
449.5	2.9235219514170281E-020
450.5	2.8263379892913929E-020
451.5	2.5195731964253237E-020
452.5	2.1290385809327167E-020
453.5	1.7555010178873666E-020
454.5	1.4424555557962311E-020
455.5	1.1955597096437753E-020
456.5	1.0054821881442121E-020
457.5	8.5996575922600985E-021
458.5	7.4818778301194035E-021
459.5	6.6170125787889088E-021
460.5	5.9421994214915142E-021
461.5	5.4114387558034962E-021
462.5	4.9911557289292855E-021
463.5	4.6567356268594563E-021
464.5	4.3899935967089998E-021
465.5	4.1773748494289937E-021
466.5	4.0086851647550873E-021
467.5	3.8761950119131113E-021
468.5	3.7740041758855630E-021
469.5	3.6975879420181062E-021
470.5	3.6434704589506484E-021
471.5	3.6089879374838363E-021
472.5	3.5921159891212712E-021
473.5	3.5913433428073772E-021
474.5	3.6055796021846443E-021
475.5	3.6340884418913275E-021
476.5	3.6764402452481222E-021
477.5	3.7324800299841835E-021
478.5	3.8023078449258122E-021
479.5	3.8862698206292895E-021
480.5	3.9849588409323102E-021
481.5	4.0992244577307437E-021
482.5	4.2301922657106541E-021
483.5	4.3792935449375395E-021
484.5	4.5483066223643401E-021
485.5	4.7394121583522759E-021
486.5	4.9552655033438687E-021
487.5	5.1990904866511778E-021
488.5	5.4748006219941539E-021
489.5	5.7871559234379136E-021
490.5	6.1419665803724191E-021
491.5	6.5463590200017905E-021
492.5	7.0091259491097671E-021
493.5	7.5411906439149348E-021
494.5	8.1562282880020045E-021
495.5	8.8715053997149591E-021
496.5	9.7090251086523949E-021
497.5	1.0697105304381595E-020
498.5	1.1872574284045871E-020
499.5	1.3283852148973128E-020
500.5	1.4995304283333813E-020
501.5	1.7093409497056895E-020
502.5	1.9695460063013925E-020
503.5	2.2961603917808707E-020
504.5	2.7110708807242591E-020
505.5	3.2438753305298650E-020
506.5	3.9332439658007449E-020
507.5	4.8253647592707135E-020
508.5	5.9629033840054337E-020
509.5	7.3505124857980684E-020
510.5	8.8800644800491374E-020
511.5	1.0238254141180858E-019
512.5	1.0942871088043879E-019
513.5	1.0667564403064164E-019
514.5	9.5666243796628854E-020
515.5	8.1143676930923177E-020
516.5	6.7126175612895375E-020
517.5	5.5446769455815278E-020
518.5	4.6423950211884558E-020
519.5	3.9760706094835499E-020
520.5	3.5039098310281194E-020
521.5	3.1907706694446223E-020
522.5	3.0130053554132112E-020
523.5	2.9584720635378399E-020
524.5	3.0249319491909730E-020
525.5	3.2165974186238688E-020
526.5	3.5355615234524175E-020
527.5	3.9617636724982730E-020
528.5	4.4184940666757235E-020
529.5	4.7494815630725356E-020
530.5	4.7792807323130960E-020
531.5	4.4596984089321103E-020
532.5	3.9181980726192341E-020
533.5	3.3313536164867744E-020
534.5	2.8100884413923276E-020
535.5	2.3912925477594207E-020
536.5	2.0726618223595636E-020
537.5	1.8395879246013155E-020
538.5	1.6774146658711895E-020
539.5	1.5754352826749754E-020
540.5	1.5275454554923783E-020
541.5	1.5315790610808549E-020
542.5	1.5873958191104687E-020
543.5	1.6922503869768510E-020
544.5	1.8311307537498504E-020
545.5	1.9637334857658875E-020
546.5	2.0250659242320487E-020
547.5	1.9638917611853453E-020
548.5	1.7906661104715594E-020
549.5	1.5652272253917808E-020
550.5	1.3436779416328706E-020
551.5	1.1533411983779682E-020
552.5	9.9957340582438362E-021
553.5	8.7816297866961186E-021
554.5	7.8259477653849273E-021
555.5	7.0687116796538776E-021
556.5	6.4621897902372299E-021
557.5	5.9704173141378682E-021
558.5	5.5668080798283653E-021
559.5	5.2317611769732442E-021
560.5	4.9507475538090195E-021
561.5	4.7128966644690459E-021
562.5	4.5099843776985834E-021
563.5	4.3357155424342699E-021
564.5	4.1852153616488389E-021
565.5	4.0546668325938543E-021
566.5	3.9410501830861591E-021
567.5	3.8419538313434878E-021
568.5	3.7554358835594309E-021
569.5	3.6799216862561265E-021
570.5	3.6141273855013850E-021
571.5	3.5570024758485193E-021
572.5	3.5076864064127150E-021
573.5	3.4654757596532851E-021
574.5	3.4297995384841461E-021
575.5	3.4002008298573838E-021
576.5	3.3763236540844368E-021
577.5	3.3579042263651844E-021
578.5	3.3447661999812992E-021
579.5	3.3368197690419341E-021
580.5	3.3340648182522112E-021
581.5	3.3365986551123453E-021
582.5	3.3446292907536430E-021
583.5	3.3584958081737376E-021
584.5	3.3786981535616147E-021
585.5	3.4059398262915895E-021
586.5	3.4411885950777244E-021
587.5	3.4857627623968336E-021
588.5	3.5414539157844600E-021
589.5	3.6107017675987233E-021
590.5	3.6968423790581929E-021
591.5	3.8044559240611842E-021
592.5	3.9398371341954473E-021
593.5	4.1115787312753359E-021
594.5	4.3311333954929212E-021
595.5	4.6128431113523660E-021
596.5	4.9719466821905321E-021
597.5	5.4170330999409418E-021
598.5	5.9311152348362122E-021
599.5	6.4405567823791379E-021
600.5	6.8013524477916450E-021
601.5	6.8678828126737443E-021
602.5	6.6232614333321072E-021
603.5	6.1972612050433976E-021
604.5	5.7432464895885598E-021
605.5	5.3494636748777474E-021
606.5	5.0415819981091192E-021
607.5	4.8142099619378647E-021
608.5	4.6526510544004133E-021
609.5	4.5422119106517793E-021
610.5	4.4709307094628823E-021
611.5	4.4297835040198214E-021
612.5	4.4121680063720606E-021
613.5	4.4133070140204083E-021
614.5	4.4297528442972792E-021
615.5	4.4590167368861923E-021
616.5	4.4993030554021589E-021
617.5	4.5493216978734015E-021
618.5	4.6081562518797417E-021
619.5	4.6751711914586436E-021
620.5	4.7499463156921102E-021
621.5	4.8322302689545075E-021
622.5	4.9219075422059348E-021
623.5	5.0189751137502252E-021
624.5	5.1235260877030077E-021
625.5	5.2357385074733494E-021
626.5	5.3558680841155901E-021
627.5	5.4842439697196491E-021
628.5	5.6212669806353584E-021
629.5	5.7674098721935505E-021
630.5	5.9232194112592777E-021
631.5	6.0893201028517933E-021
632.5	6.2664195142678543E-021
633.5	6.4553152132364024E-021
634.5	6.6569034019559435E-021
635.5	6.8721893913642960E-021
636.5	7.1023001238071396E-021
637.5	7.3484990211921624E-021
638.5	7.6122035135259566E-021
639.5	7.8950056935372135E-021
640.5	8.1986966516395187E-021
641.5	8.5252951775261990E-021
642.5	8.8770816773941431E-021
643.5	9.2566383583160356E-021
644.5	9.6668969854735110E-021
645.5	1.0111195839344750E-020
646.5	1.0593347909015008E-020
647.5	1.1117722881863120E-020
648.5	1.1689346165628518E-020
649.5	1.2314019055845170E-020
650.5	1.2998465307335574E-020
651.5	1.3750510875496342E-020
652.5	1.4579305589501151E-020
653.5	1.5495598183666009E-020
654.5	1.6512079695567660E-020
655.5	1.7643815094756202E-020
656.5	1.8908789640411911E-020
657.5	2.0328605609013294E-020
658.5	2.1929377742159118E-020
659.5	2.3742893588645991E-020
660.5	2.5808130137277361E-020
661.5	2.8173254148108186E-020
662.5	3.0898285450813947E-020
663.5	3.4058677766048100E-020
664.5	3.7750181647432512E-020
665.5	4.2095515734660808E-020
666.5	4.7253610021925092E-020
667.5	5.3432531956849607E-020
668.5	6.0907704359504815E-020
669.5	7.0047708786402677E-020
670.5	8.1350815469388923E-020
671.5	9.5496141178305300E-020
672.5	1.1341304276891386E-019
673.5	1.3636796538551389E-019
674.5	1.6605081940354246E-019
675.5	2.0459055665260035E-019
676.5	2.5429193758252861E-019
677.5	3.1659134063140737E-019
678.5	3.8936860993804019E-019
679.5	4.6234691748646329E-019
680.5	5.1451598684512341E-019
681.5	5.2331194933276941E-019
682.5	4.8429355849340075E-019
683.5	4.1583241386575298E-019
684.5	3.4136058924824400E-019
685.5	2.7497186037272668E-019
686.5	2.2105216934846297E-019
687.5	1.7898708813802175E-019
688.5	1.4659272408022434E-019
689.5	1.2162425176765558E-019
690.5	1.0223350493331843E-019
691.5	8.7015728226012674E-020
692.5	7.4935332521612782E-020
693.5	6.5235598496211732E-020
694.5	5.7362662313205800E-020
695.5	5.0908344648032394E-020
696.5	4.5569009162290363E-020
697.5	4.1116442138106575E-020
698.5	3.7377311868926554E-020
699.5	3.4218633088138403E-020
700.5	3.1537411985850335E-020
701.5	2.9253207803318139E-020
702.5	2.7302741969308190E-020
703.5	2.5635957341001541E-020
704.5	2.4213115249653695E-020
705.5	2.3002644236795163E-020
706.5	2.1979540821929575E-020
707.5	2.1124182430799196E-020
708.5	2.0421454525791534E-020
709.5	1.9860123942898116E-020
710.5	1.9432412495139733E-020
711.5	1.9133741879414776E-020
712.5	1.8962634897939458E-020
713.5	1.8920770627780158E-020
714.5	1.9013203923984534E-020
715.5	1.9248774063553460E-020
716.5	1.9640745268439170E-020
717.5	2.0207745719659944E-020
718.5	2.0975104912690398E-020
719.5	2.1976736749687956E-020
720.5	2.3257784770637934E-020
721.5	2.4878346483261050E-020
722.5	2.6918739101663051E-020
723.5	2.9486973396542421E-020
724.5	3.2729370981549612E-020
725.5	3.6845555308792324E-020
726.5	4.2109184340308849E-020
727.5	4.8895152733793118E-020
728.5	5.7710731226287863E-020
729.5	6.9217221026974113E-020
730.5	8.4198028009256473E-020
731.5	1.0335571862649388E-019
732.5	1.2669312903949482E-019
733.5	1.5220268032104518E-019
734.5	1.7433314325615530E-019
735.5	1.8485133208176065E-019
736.5	1.7859118625487310E-019
737.5	1.5863847267356288E-019
738.5	1.3311415334162898E-019
739.5	1.0860514123042249E-019
740.5	8.7986640398940404E-020
741.5	7.1653305064705231E-020
742.5	5.9008689868132468E-020
743.5	4.9258210554426616E-020
744.5	4.1697633209888013E-020
745.5	3.5776329392743739E-020
746.5	3.1084015454339888E-020
747.5	2.7320091356849476E-020
748.5	2.4264799095105623E-020
749.5	2.1756662007852528E-020
750.5	1.9675991679436184E-020
751.5	1.7933147932144844E-020
752.5	1.6460251556174171E-020
753.5	1.5205329527722729E-020
754.5	1.4128155375585413E-020
755.5	1.3197269660290836E-020
756.5	1.2387825508648654E-020
757.5	1.1680015086903567E-020
758.5	1.1057908673069819E-020
759.5	1.0508589533121437E-020
760.5	1.0021502929141372E-020
761.5	9.5879616454324186E-021
762.5	9.2007670143577272E-021
763.5	8.8539159656773801E-021
764.5	8.5423727205951407E-021
765.5	8.2618894835960401E-021
766.5	8.0088645790138938E-021
767.5	7.7802294291802893E-021
768.5	7.5733579150831240E-021
769.5	7.3859932319820865E-021
770.5	7.2161885136850064E-021
771.5	7.0622583640391980E-021
772.5	6.9227390831702956E-021
773.5	6.7963558665373478E-021
774.5	6.6819956282436043E-021
775.5	6.5786843861444208E-021
776.5	6.4855683669420109E-021
777.5	6.4018981606854207E-021
778.5	6.3270153877698432E-021
779.5	6.2603414464942123E-021
780.5	6.2013679921213718E-021
781.5	6.1496488641957815E-021
782.5	6.1047932314099184E-021
783.5	6.0664597654753844E-021
784.5	6.0343516894785898E-021
785.5	6.0082125738071749E-021
786.5	5.9878227752621113E-021
787.5	5.9729964334680299E-021
788.5	5.9635789539851132E-021
789.5	5.9594449202610987E-021
790.5	5.9604963872614380E-021
791.5	5.9666615186967430E-021
792.5	5.9778935375683488E-021
793.5	5.9941699665527544E-021
794.5	6.0154921407758725E-021
795.5	6.0418849809844959E-021
796.5	6.0733970201759310E-021
797.5	6.1101006815494004E-021
798.5	6.1520928103352771E-021
799.5	6.1994954667748241E-021
800.5	6.2524569923985879E-021
801.5	6.3111533669246633E-021
802.5	6.3757898787191330E-021
803.5	6.4466031379966210E-021
804.5	6.5238634689794387E-021
805.5	6.6078777253023330E-021
806.5	6.6989925823104767E-021
807.5	6.7975983708705903E-021
808.5	6.9041335302874674E-021
809.5	7.0190897733694459E-021
810.5	7.1430180752086716E-021
811.5	7.2765356195752887E-021
812.5	7.4203338638960671E-021
813.5	7.5751879167680807E-021
814.5	7.7419674623312887E-021
815.5	7.9216495154826238E-021
816.5	8.1153333532841234E-021
817.5	8.3242580441232249E-021
818.5	8.5498230912719305E-021
819.5	8.7936128267338905E-021
820.5	9.0574253415676602E-021
821.5	9.3433069293246461E-021
822.5	9.6535932618948395E-021
823.5	9.9909588279861935E-021
824.5	1.0358476565252866E-020
825.5	1.0759690136891666E-020
826.5	1.1198701982025861E-020
827.5	1.1680281160776392E-020
828.5	1.2209996194684871E-020
829.5	1.2794379675603649E-020
830.5	1.3441133527879133E-020
831.5	1.4159386666871861E-020
832.5	1.4960020697044644E-020
833.5	1.5856084659764849E-020
834.5	1.6863327290336718E-020
835.5	1.8000885675467477E-020
836.5	1.9292183941722379E-020
837.5	2.0766116618222891E-020
838.5	2.2458621534831538E-020
839.5	2.4414790928474186E-020
840.5	2.6691733400225594E-020
841.5	2.9362493249010706E-020
842.5	3.2521471728196393E-020
843.5	3.6291996805750920E-020
844.5	4.0836979222324236E-020
845.5	4.6373996900653091E-020
846.5	5.3196662958646349E-020
847.5	6.1704636459908923E-020
848.5	7.2444642679199565E-020
849.5	8.6162813542096570E-020
850.5	1.0386001000556828E-019
851.5	1.2681457170224823E-019
852.5	1.5646356929744871E-019
853.5	1.9386959635593789E-019
854.5	2.3826459379367024E-019
855.5	2.8433791431136283E-019
856.5	3.2006093161771493E-019
857.5	3.3079277469116422E-019
858.5	3.1121929642917800E-019
859.5	2.7090186149298563E-019
860.5	2.2471227848235910E-019
861.5	1.8256438413628324E-019
862.5	1.4799530166857775E-019
863.5	1.2095967073782837E-019
864.5	1.0017708881681096E-019
865.5	8.4232595869664718E-020
866.5	7.1934953810312339E-020
867.5	6.2371300604833054E-020
868.5	5.4867218739925785E-020
869.5	4.8930427368261532E-020
870.5	4.4201792785788198E-020
871.5	4.0418049001351760E-020
872.5	3.7384865105663395E-020
873.5	3.4957783727567941E-020
874.5	3.3028815739721153E-020
875.5	3.1517011168713591E-020
876.5	3.0361810900248959E-020
877.5	2.9518352257451509E-020
878.5	2.8954163992191459E-020
879.5	2.8646868643702463E-020
880.5	2.8582636652150369E-020
881.5	2.8755225514673208E-020
882.5	2.9165501936848375E-020
883.5	2.9821394902032783E-020
884.5	3.0738269982646548E-020
885.5	3.1939755897740323E-020
886.5	3.3459098808385773E-020
887.5	3.5341174267650064E-020
888.5	3.7645358859103163E-020
889.5	4.0449564006209086E-020
890.5	4.3855878353942692E-020
891.5	4.7998474064198363E-020
892.5	5.3054735850901383E-020
893.5	5.9261005825918609E-020
894.5	6.6934933136657469E-020
895.5	7.6507154606664738E-020
896.5	8.8565694042538035E-020
897.5	1.0391621435157276E-019
898.5	1.2365744706236771E-019
899.5	1.4925623690628804E-019
900.5	1.8256113156533353E-019
901.5	2.2557387320086931E-019
902.5	2.7954264131308320E-019
903.5	3.4262721856317932E-019
904.5	4.0590212130657199E-019
905.5	4.5111383643257755E-019
906.5	4.5864944508509881E-019
907.5	4.2463494016960986E-019
908.5	3.6502554186573523E-019
909.5	3.0018532185699480E-019
910.5	2.4236718809870989E-019
911.5	1.9538596114725309E-019
912.5	1.5870874014011776E-019
913.5	1.3043749126592868E-019
914.5	1.0862076443079470E-019
915.5	9.1651692386210806E-020
916.5	7.8308733223127285E-020
917.5	6.7691173068067062E-020
918.5	5.9140648760544973E-020
919.5	5.2175073679281517E-020
920.5	4.6438937590526463E-020
921.5	4.1667536768435228E-020
922.5	3.7661650893752021E-020
923.5	3.4269675368661145E-020
924.5	3.1374970739647480E-020
925.5	2.8886842886471751E-020
926.5	2.6734054613525542E-020
927.5	2.4860112409937538E-020
928.5	2.3219807987172599E-020
929.5	2.1776654824275829E-020
930.5	2.0500969237343193E-020
931.5	1.9368420115838860E-020
932.5	1.8358922743276028E-020
933.5	1.7455787621507586E-020
934.5	1.6645060007565688E-020
935.5	1.5915003335625697E-020
936.5	1.5255692110066470E-020
937.5	1.4658688758199736E-020
938.5	1.4116785372120751E-020
939.5	1.3623795968924520E-020
940.5	1.3174388356357628E-020
941.5	1.2763947255430934E-020
942.5	1.2388462248096515E-020
943.5	1.2044435561099949E-020
944.5	1.1728805791312593E-020
945.5	1.1438884513216842E-020
946.5	1.1172303351166605E-020
947.5	1.0926969595460376E-020
948.5	1.0701028827453556E-020
949.5	1.0492833321113256E-020
950.5	1.0300915226170158E-020
951.5	1.0123963726081036E-020
952.5	9.9608055135285513E-021
953.5	9.8103880456364995E-021
954.5	9.6717651369639714E-021
955.5	9.5440845256592211E-021
956.5	9.4265771107715829E-021
957.5	9.3185476096453597E-021
958.5	9.2193664259042686E-021
959.5	9.1284625526241891E-021
960.5	9.0453173633424496E-021
961.5	8.9694591667163474E-021
962.5	8.9004584198411401E-021
963.5	8.8379235112004916E-021
964.5	8.7814970375397500E-021
965.5	8.7308525100972939E-021
966.5	8.6856914349849071E-021
967.5	8.6457407203849411E-021
968.5	8.6107503698830624E-021
969.5	8.5804914268865486E-021
970.5	8.5547541398592675E-021
971.5	8.5333463221740910E-021
972.5	8.5160918838565300E-021
973.5	8.5028295154647162E-021
974.5	8.4934115068989248E-021
975.5	8.4877026861241795E-021
976.5	8.4855794646768224E-021
977.5	8.4869289784554385E-021
978.5	8.4916483137071624E-021
979.5	8.4996438093435586E-021
980.5	8.5108304277837047E-021
981.5	8.5251311874482550E-021
982.5	8.5424766508368480E-021
983.5	8.5628044628283960E-021
984.5	8.5860589344638788E-021
985.5	8.6121906680157852E-021
986.5	8.6411562196280160E-021
987.5	8.6729177962330482E-021
988.5	8.7074429838274974E-021
989.5	8.7447045045188238E-021
990.5	8.7846800000509884E-021
991.5	8.8273518397794619E-021
992.5	8.8727069513009282E-021
993.5	8.9207366721535640E-021
994.5	8.9714366211931212E-021
995.5	9.0248065884210286E-021
996.5	9.0808504421957306E-021
997.5	9.1395760528994649E-021
998.5	9.2009952322619558E-021
999.5	9.2651236876609579E-021
1000.5	9.3319809908297696E-021
1001.5	9.4015905605037805E-021
1002.5	9.4739796586343722E-021
1003.5	9.5491793998889149E-021
1004.5	9.6272247742421363E-021
1005.5	9.7081546825470083E-021
1006.5	9.7920119850538074E-021
1007.5	9.8788435629248246E-021
1008.5	9.9687003928698363E-021
1009.5	1.0061637635105158E-020
1010.5	1.0157714734917123E-020
1011.5	1.0256995538190194E-020
1012.5	1.0359548421341102E-020
1013.5	1.0465446436184523E-020
1014.5	1.0574767470343048E-020
1015.5	1.0687594423906032E-020
1016.5	1.0804015403138518E-020
1017.5	1.0924123932144279E-020
1018.5	1.1048019183496606E-020
1019.5	1.1175806228968109E-020
1020.5	1.1307596311617516E-020
1021.5	1.1443507140628587E-020
1022.5	1.1583663210444838E-020
1023.5	1.1728196145905931E-020
1024.5	1.1877245075268232E-020
1025.5	1.2030957033185730E-020
1026.5	1.2189487395939800E-020
1027.5	1.2353000351439897E-020
1028.5	1.2521669406774543E-020
1029.5	1.2695677936376022E-020
1030.5	1.2875219774176355E-020
1031.5	1.3060499853479904E-020
1032.5	1.3251734898664239E-020
1033.5	1.3449154173249491E-020
1034.5	1.3653000289354140E-020
1035.5	1.3863530084086903E-020
1036.5	1.4081015569018547E-020
1037.5	1.4305744959540908E-020
1038.5	1.4538023791663860E-020
1039.5	1.4778176134633724E-020
1040.5	1.5026545908692064E-020
1041.5	1.5283498318345264E-020
1042.5	1.5549421412699582E-020
1043.5	1.5824727785751521E-020
1044.5	1.6109856431032010E-020
1045.5	1.6405274766708918E-020
1046.5	1.6711480849185971E-020
1047.5	1.7029005795430244E-020
1048.5	1.7358416436754906E-020
1049.5	1.7700318229624370E-020
1050.5	1.8055358452289177E-020
1051.5	1.8424229719760804E-020
1052.5	1.8807673853876063E-020
1053.5	1.9206486150062980E-020
1054.5	1.9621520088008451E-020
1055.5	2.0053692539862586E-020
1056.5	2.0503989537039591E-020
1057.5	2.0973472665259802E-020
1058.5	2.1463286167425658E-020
1059.5	2.1974664845476548E-020
1060.5	2.2508942865814635E-020
1061.5	2.3067563588581689E-020
1062.5	2.3652090559414562E-020
1063.5	2.4264219823818027E-020
1064.5	2.4905793749578847E-020
1065.5	2.5578816572444306E-020
1066.5	2.6285471915505637E-020
1067.5	2.7028142574462141E-020
1068.5	2.7809432910548658E-020
1069.5	2.8632194252047525E-020
1070.5	2.9499553776029699E-020
1071.5	3.0414947426818757E-020
1072.5	3.1382157529809978E-020
1073.5	3.2405355882649843E-020
1074.5	3.3489153255341794E-020
1075.5	3.4638656412820846E-020
1076.5	3.5859533995815274E-020
1077.5	3.7158092868397036E-020
1078.5	3.8541366876288733E-020
1079.5	4.0017220375128154E-020
1080.5	4.1594469403606710E-020
1081.5	4.3283024020055271E-020
1082.5	4.5094056128289744E-020
1083.5	4.7040198136038754E-020
1084.5	4.9135779078575909E-020
1085.5	5.1397106482827590E-020
1086.5	5.3842804352019131E-020
1087.5	5.6494220363943489E-020
1088.5	5.9375918894671648E-020
1089.5	6.2516281072814169E-020
1090.5	6.5948239105933910E-020
1091.5	6.9710180109707230E-020
1092.5	7.3847065321020689E-020
1093.5	7.8411824883501670E-020
1094.5	8.3467107765962897E-020
1095.5	8.9087492819531082E-020
1096.5	9.5362303387448236E-020
1097.5	1.0239921844452477E-019
1098.5	1.1032894409153660E-019
1099.5	1.1931130939877254E-019
1100.5	1.2954329349064717E-019
1101.5	1.4126969639638999E-019
1102.5	1.5479746450444105E-019
1103.5	1.7051511722528229E-019
1104.5	1.8891936110938851E-019
1105.5	2.1065191768345794E-019
1106.5	2.3655096543569399E-019
1107.5	2.6772357077177391E-019
1108.5	3.0564820383552459E-019
1109.5	3.5231982849229474E-019
1110.5	4.1045318587557423E-019
1111.5	4.8375908357689047E-019
1112.5	5.7729212634749142E-019
1113.5	6.9780312518079809E-019
1114.5	8.5382857408183438E-019
1115.5	1.0547181009222708E-018
1116.5	1.3066504220846872E-018
1117.5	1.6022078217802885E-018
1118.5	1.9020984635161696E-018
1119.5	2.1236619234045868E-018
1120.5	2.1749582533660814E-018
1121.5	2.0337615996068998E-018
1122.5	1.7712448092508761E-018
1123.5	1.4828193055876000E-018
1124.5	1.2277692581749279E-018
1125.5	1.0258443593904041E-018
1126.5	8.7612020083697143E-019
1127.5	7.7128933762335429E-019
1128.5	7.0414006031454133E-019
1129.5	6.6966771326025062E-019
1130.5	6.6539034224110783E-019
1131.5	6.9084188188022457E-019
1132.5	7.4605988739724674E-019
1133.5	8.2795112666181246E-019
1134.5	9.2339771265025182E-019
1135.5	1.0023585157565249E-018
1136.5	1.0247400839421616E-018
1137.5	9.6984903992210415E-019
1138.5	8.5681840234251661E-019
1139.5	7.2437196063292090E-019
1140.5	6.0113476509117596E-019
1141.5	4.9842593740782406E-019
1142.5	4.1692876024657082E-019
1143.5	3.5336600828700034E-019
1144.5	3.0384207577402123E-019
1145.5	2.6499705746557196E-019
1146.5	2.3422403268958520E-019
1147.5	2.0958060613951938E-019
1148.5	1.8963844357094345E-019
1149.5	1.7334753933690730E-019
1150.5	1.5993142716703439E-019
1151.5	1.4881088967305025E-019
1152.5	1.3954967489680260E-019
1153.5	1.3181613324623808E-019
1154.5	1.2535607913303264E-019
1155.5	1.1997350798294249E-019
1156.5	1.1551682498948720E-019
1157.5	1.1186897755751637E-019
1158.5	1.0894039570076540E-019
1159.5	1.0666399937446797E-019
1160.5	1.0499178014783541E-019
1161.5	1.0389264408776985E-019
1162.5	1.0335134020725456E-019
1163.5	1.0336841467847161E-019
1164.5	1.0396124212759083E-019
1165.5	1.0516630780447072E-019
1166.5	1.0704306561389246E-019
1167.5	1.0967989653705325E-019
1168.5	1.1320295945576624E-019
1169.5	1.1778906869305214E-019
1170.5	1.2368410039339664E-019
1171.5	1.3122858648523977E-019
1172.5	1.4089130418344256E-019
1173.5	1.5330745498760044E-019
1174.5	1.6930406604822639E-019
1175.5	1.8985614812353679E-019
1176.5	2.1582442284463272E-019
1177.5	2.4716766404578214E-019
1178.5	2.8130118139935203E-019
1179.5	3.1125252666458339E-019
1180.5	3.2693409830293892E-019
1181.5	3.2238157103535179E-019
1182.5	3.0181717633828200E-019
1183.5	2.7531062374635958E-019
1184.5	2.5082270022057213E-019
1185.5	2.3178459453102324E-019
1186.5	2.1868234958805395E-019
1187.5	2.1085819791412434E-019
1188.5	2.0745400521825636E-019
1189.5	2.0775286107138660E-019
1190.5	2.1125618819135675E-019
1191.5	2.1767330612303678E-019
1192.5	2.2689362244698115E-019
1193.5	2.3896472419627280E-019
1194.5	2.5408265879604121E-019
1195.5	2.7259575748702185E-019
1196.5	2.9502284961776835E-019
1197.5	3.2208786520848670E-019
1198.5	3.5477479360009931E-019
1199.5	3.9440966986063777E-019
1200.5	4.4277987091272442E-019
1201.5	5.0230564692038002E-019
1202.5	5.7628401570481429E-019
1203.5	6.6922829111459843E-019
1204.5	7.8731847696621583E-019
1205.5	9.3893107828480687E-019
1206.5	1.1350560143219569E-018
1207.5	1.3889464799185507E-018
1208.5	1.7132150911999048E-018
1209.5	2.1104960421023810E-018
1210.5	2.5526560628098535E-018
1211.5	2.9535246655985692E-018
1212.5	3.1746785245352249E-018
1213.5	3.1142402086635641E-018
1214.5	2.8066927092422305E-018
1215.5	2.3867023907773371E-018
1216.5	1.9743025815983017E-018
1217.5	1.6263461148005593E-018
1218.5	1.3536495452119001E-018
1219.5	1.1475259742534202E-018
1220.5	9.9484062851017594E-019
1221.5	8.8375953164683328E-019
1222.5	8.0516917557092780E-019
1223.5	7.5258234464664976E-019
1224.5	7.2168455229946979E-019
1225.5	7.0991222264651626E-019
1226.5	7.1616810375872090E-019
1227.5	7.4069020201406769E-019
1228.5	7.8507274841743263E-019
1229.5	8.5244238736956327E-019
1230.5	9.4779835967322638E-019
1231.5	1.0785108656103585E-018
1232.5	1.2548897022718248E-018
1233.5	1.4904628772883845E-018
1234.5	1.8008549802297704E-018
1235.5	2.1984385882270294E-018
1236.5	2.6772971965367881E-018
1237.5	3.1840718493963259E-018
1238.5	3.5911717519611299E-018
1239.5	3.7334801579411944E-018
1240.5	3.5374916223473669E-018
1241.5	3.0972585478144517E-018
1242.5	2.5788101843875701E-018
1243.5	2.0992306674859439E-018
1244.5	1.7030503880503503E-018
1245.5	1.3920072927441303E-018
1246.5	1.1524019988977278E-018
1247.5	9.6839064923902506E-019
1248.5	8.2646625831329933E-019
1249.5	7.1624484972686840E-019
1250.5	6.3006963241093636E-019
1251.5	5.6239057628080045E-019
1252.5	5.0921656926834159E-019
1253.5	4.6770076071394601E-019
1254.5	4.3584814470248089E-019
1255.5	4.1232015770745148E-019
1256.5	3.9631418654989877E-019
1257.5	3.8750278052978174E-019
1258.5	3.8602346609418195E-019
1259.5	3.9251270343538419E-019
1260.5	4.0817137682086072E-019
1261.5	4.3481968586589766E-019
1262.5	4.7480982812401461E-019
1263.5	5.3044231688673978E-019
1264.5	6.0211645948222564E-019
1265.5	6.8420655368677342E-019
1266.5	7.5959005578113264E-019
1267.5	8.0059925355950881E-019
1268.5	7.8651807493387841E-019
1269.5	7.2375203120365935E-019
1270.5	6.3906560490399248E-019
1271.5	5.5661555732757405E-019
1272.5	4.8797551706325527E-019
1273.5	4.3545615717514567E-019
1274.5	3.9743137408343520E-019
1275.5	3.7138715755259753E-019
1276.5	3.5509612681840764E-019
1277.5	3.4691697054426341E-019
1278.5	3.4578865001332859E-019
1279.5	3.5115455985160996E-019
1280.5	3.6289764136917098E-019
1281.5	3.8131007412176285E-019
1282.5	4.0710397733595037E-019
1283.5	4.4146744258401655E-019
1284.5	4.8617373427577643E-019
1285.5	5.4375728677149734E-019
1286.5	6.1777628139622004E-019
1287.5	7.1318403816526287E-019
1288.5	8.3681762419076864E-019
1289.5	9.9794511856497427E-019
1290.5	1.2085936594055217E-018
1291.5	1.4827723178423941E-018
1292.5	1.8322841072431275E-018
1293.5	2.2545055657613169E-018
1294.5	2.7076889072599449E-018
1295.5	3.0853658013122252E-018
1296.5	3.2407467225438302E-018
1297.5	3.0961645004590317E-018
1298.5	2.7224319952736370E-018
1299.5	2.2659527729760439E-018
1300.5	1.8365628550819595E-018
1301.5	1.4788128785201836E-018
1302.5	1.1965834684411812E-018
1303.5	9.7837093550852254E-019
1304.5	8.1007537330841173E-019
1305.5	6.7946541291794590E-019
1306.5	5.7705424555934981E-019
1307.5	4.9579462709531714E-019
1308.5	4.3052741272304447E-019
1309.5	3.7747978697662222E-019
1310.5	3.3387715009424727E-019
1311.5	2.9766065140026738E-019
1312.5	2.6728645241733597E-019
1313.5	2.4158406154466692E-019
1314.5	2.1965620339096948E-019
1315.5	2.0080761869496673E-019
1316.5	1.8449401081670512E-019
1317.5	1.7028508751426763E-019
1318.5	1.5783753698117798E-019
1319.5	1.4687506709937937E-019
1320.5	1.3717351429221768E-019
1321.5	1.2854962654366359E-019
1322.5	1.2085253518430450E-019
1323.5	1.1395721315638015E-019
1324.5	1.0775941456811160E-019
1325.5	1.0217172877304986E-019
1326.5	9.7120480305981242E-020
1327.5	9.2543276151685013E-020
1328.5	8.8387052430080436E-020
1329.5	8.4606509414731091E-020
1330.5	8.1162850842550404E-020
1331.5	7.8022763494385577E-020
1332.5	7.5157587977865519E-020
1333.5	7.2542642907077972E-020
1334.5	7.0156673236694833E-020
1335.5	6.7981400085158754E-020
1336.5	6.6001154494126385E-020
1337.5	6.4202581605870874E-020
1338.5	6.2574404988199043E-020
1339.5	6.1107243523324417E-020
1340.5	5.9793475584834591E-020
1341.5	5.8627147310429974E-020
1342.5	5.7603923780506322E-020
1343.5	5.6721083978958106E-020
1344.5	5.5977562705218903E-020
1345.5	5.5374045324029602E-020
1346.5	5.4913124641308790E-020
1347.5	5.4599533636792384E-020
1348.5	5.4440473770986570E-020
1349.5	5.4446066845091641E-020
1350.5	5.4629969999612900E-020
1351.5	5.5010209980325475E-020
1352.5	5.5610316651818291E-020
1353.5	5.6460870443909775E-020
1354.5	5.7601629240484372E-020
1355.5	5.9084474849138538E-020
1356.5	6.0977528394260756E-020
1357.5	6.3370941496135232E-020
1358.5	6.6385089320668503E-020
1359.5	7.0182171796048941E-020
1360.5	7.4982510966386787E-020
1361.5	8.1086864738917378E-020
1362.5	8.8905046381646280E-020
1363.5	9.8986682938908344E-020
1364.5	1.1203578660855747E-019
1365.5	1.2885234420140072E-019
1366.5	1.5005701109531358E-019
1367.5	1.7532481463168613E-019
1368.5	2.0192296059125972E-019
1369.5	2.2343709144113990E-019
1370.5	2.3176909531271001E-019
1371.5	2.2360626000988365E-019
1372.5	2.0389119711685136E-019
1373.5	1.8086578728338983E-019
1374.5	1.6022608767214118E-019
1375.5	1.4412108944971831E-019
1376.5	1.3265628151242886E-019
1377.5	1.2522386098812259E-019
1378.5	1.2114189167483550E-019
1379.5	1.1987054277995883E-019
1380.5	1.2105398602754219E-019
1381.5	1.2450893040869408E-019
1382.5	1.3020621819334460E-019
1383.5	1.3826080682882364E-019
1384.5	1.4893483095958983E-019
1385.5	1.6265594538094187E-019
1386.5	1.8005375467532904E-019
1387.5	2.0201903253893005E-019
1388.5	2.2979292235449674E-019
1389.5	2.6509555628474735E-019
1390.5	3.1030300306657065E-019
1391.5	3.6867031944011673E-019
1392.5	4.4455441513961027E-019
1393.5	5.4345539278398998E-019
1394.5	6.7133977138227166E-019
1395.5	8.3194874308145226E-019
1396.5	1.0198562415889174E-018
1397.5	1.2085545448395173E-018
1398.5	1.3436790360254609E-018
1399.5	1.3665925321094300E-018
1400.5	1.2654105532616333E-018
1401.5	1.0875437725395734E-018
1402.5	8.9382217651078227E-019
1403.5	7.2095455119675759E-019
1404.5	5.8041884353110988E-019
1405.5	4.7066091947806214E-019
1406.5	3.8602289207752055E-019
1407.5	3.2067685252707327E-019
1408.5	2.6982103411803540E-019
1409.5	2.2980421689530619E-019
1410.5	1.9793386655972786E-019
1411.5	1.7224184546077465E-019
1412.5	1.5128697816215748E-019
1413.5	1.3400649382464680E-019
1414.5	1.1960909226576645E-019
1415.5	1.0749923662730530E-019
1416.5	9.7223734620763412E-020
1417.5	8.8433917708486299E-020
1418.5	8.0858675590487357E-020
1419.5	7.4285059036847311E-020
1420.5	6.8544189976168031E-020
1421.5	6.3500922913880927E-020
1422.5	5.9046182020812177E-020
1423.5	5.5091225003691132E-020
1424.5	5.1563308000307241E-020
1425.5	4.8402379049233019E-020
1426.5	4.5558533827612350E-020
1427.5	4.2990041464662641E-020
1428.5	4.0661800448153495E-020
1429.5	3.8544121751280030E-020
1430.5	3.6611762921105578E-020
1431.5	3.4843156123821324E-020
1432.5	3.3219787191068390E-020
1433.5	3.1725693047751899E-020
1434.5	3.0347052567336556E-020
1435.5	2.9071851629471600E-020
1436.5	2.7889607468039694E-020
1437.5	2.6791140668303620E-020
1438.5	2.5768385668747668E-020
1439.5	2.4814232541987940E-020
1440.5	2.3922394312898693E-020
1441.5	2.3087295226409639E-020
1442.5	2.2303976280624369E-020
1443.5	2.1568015051542921E-020
1444.5	2.0875457397775290E-020
1445.5	2.0222759080525507E-020
1446.5	1.9606735691167671E-020
1447.5	1.9024519565337572E-020
1448.5	1.8473522593568164E-020
1449.5	1.7951404025663797E-020
1450.5	1.7456042518228262E-020
1451.5	1.6985511799060872E-020
1452.5	1.6538059424030481E-020
1453.5	1.6112088185881919E-020
1454.5	1.5706139803670068E-020
1455.5	1.5318880578898252E-020
1456.5	1.4949088752151362E-020
1457.5	1.4595643333818370E-020
1458.5	1.4257514215809828E-020
1459.5	1.3933753399137890E-020
1460.5	1.3623487195767318E-020
1461.5	1.3325909283021637E-020
1462.5	1.3040274505656279E-020
1463.5	1.2765893334995605E-020
1464.5	1.2502126906688803E-020
1465.5	1.2248382569013983E-020
1466.5	1.2004109882533049E-020
1467.5	1.1768797019507783E-020
1468.5	1.1541967518025473E-020
1469.5	1.1323177351412995E-020
1470.5	1.1112012278378607E-020
1471.5	1.0908085443524357E-020
1472.5	1.0711035201515915E-020
1473.5	1.0520523141360758E-020
1474.5	1.0336232289999423E-020
1475.5	1.0157865476814979E-020
1476.5	9.9851438427625368E-021
1477.5	9.8178054796553112E-021
1478.5	9.6556041867515715E-021
1479.5	9.4983083331988362E-021
1480.5	9.3456998161332314E-021
1481.5	9.1975731053257909E-021
1482.5	9.0537343662324252E-021
1483.5	8.9140006541570857E-021
1484.5	8.7781991729923234E-021
1485.5	8.6461665926701977E-021
1486.5	8.5177484200502248E-021
1487.5	8.3927984184986153E-021
1488.5	8.2711780718826487E-021
1489.5	8.1527560891225815E-021
1490.5	8.0374079458168852E-021
1491.5	7.9250154597903767E-021
1492.5	7.8154663977133226E-021
1493.5	7.7086541102070146E-021
1494.5	7.6044771930911710E-021
1495.5	7.5028391726438281E-021
1496.5	7.4036482129379475E-021
1497.5	7.3068168434931958E-021
1498.5	7.2122617056382982E-021
1499.5	7.1199033161208050E-021
1500.5	7.0296658466290365E-021
1501.5	6.9414769180063760E-021
1502.5	6.8552674080425923E-021
1503.5	6.7709712718215043E-021
1504.5	6.6885253736900510E-021
1505.5	6.6078693299916945E-021
1506.5	6.5289453617777559E-021
1507.5	6.4516981567745409E-021
1508.5	6.3760747399425707E-021
1509.5	6.3020243520174980E-021
1510.5	6.2294983354708549E-021
1511.5	6.1584500273729503E-021
1512.5	6.0888346586807924E-021
1513.5	6.0206092595107645E-021
1514.5	5.9537325699896080E-021
1515.5	5.8881649563081688E-021
1516.5	5.8238683316307157E-021
1517.5	5.7608060815385662E-021
1518.5	5.6989429937106404E-021
1519.5	5.6382451915653415E-021
1520.5	5.5786800716083598E-021
1521.5	5.5202162442494011E-021
1522.5	5.4628234778678372E-021
1523.5	5.4064726459229959E-021
1524.5	5.3511356769191433E-021
1525.5	5.2967855070485504E-021
1526.5	5.2433960353483250E-021
1527.5	5.1909420812179412E-021
1528.5	5.1393993441549400E-021
1529.5	5.0887443655758776E-021
1530.5	5.0389544925986160E-021
1531.5	4.9900078436702228E-021
1532.5	4.9418832759325516E-021
1533.5	4.8945603542245346E-021
1534.5	4.8480193216269175E-021
1535.5	4.8022410714612310E-021
1536.5	4.7572071206604429E-021
1537.5	4.7128995844340664E-021
1538.5	4.6693011521553331E-021
1539.5	4.6263950644026393E-021
1540.5	4.5841650910916573E-021
1541.5	4.5425955106385234E-021
1542.5	4.5016710900980910E-021
1543.5	4.4613770662247445E-021
1544.5	4.4216991274063876E-021
1545.5	4.3826233964252576E-021
1546.5	4.3441364140019315E-021
1547.5	4.3062251230815362E-021
1548.5	4.2688768538235661E-021
1549.5	4.2320793092589543E-021
1550.5	4.1958205515802222E-021
1551.5	4.1600889890324444E-021
1552.5	4.1248733633746485E-021
1553.5	4.0901627378830171E-021
1554.5	4.0559464858688243E-021
1555.5	4.0222142796856571E-021
1556.5	3.9889560802017881E-021
1557.5	3.9561621267150076E-021
1558.5	3.9238229272883732E-021
1559.5	3.8919292494866375E-021
1560.5	3.8604721114940888E-021
1561.5	3.8294427735956852E-021
1562.5	3.7988327300042826E-021
1563.5	3.7686337010176878E-021
1564.5	3.7388376254901500E-021
1565.5	3.7094366536036884E-021
1566.5	3.6804231399254328E-021
1567.5	3.6517896367378874E-021
1568.5	3.6235288876296814E-021
1569.5	3.5956338213350359E-021
1570.5	3.5680975458107453E-021
1571.5	3.5409133425400839E-021
1572.5	3.5140746610535576E-021
1573.5	3.4875751136569230E-021
1574.5	3.4614084703573773E-021
1575.5	3.4355686539793187E-021
1576.5	3.4100497354614096E-021
1577.5	3.3848459293271766E-021
1578.5	3.3599515893216970E-021
1579.5	3.3353612042073110E-021
1580.5	3.3110693937116349E-021
1581.5	3.2870709046214610E-021
1582.5	3.2633606070164528E-021
1583.5	3.2399334906368292E-021
1584.5	3.2167846613794872E-021
1585.5	3.1939093379173024E-021
1586.5	3.1713028484365668E-021
1587.5	3.1489606274877635E-021
1588.5	3.1268782129451183E-021
1589.5	3.1050512430705373E-021
1590.5	3.0834754536777795E-021
1591.5	3.0621466753928881E-021
1592.5	3.0410608310070618E-021
1593.5	3.0202139329183558E-021
1594.5	2.9996020806587388E-021
1595.5	2.9792214585031854E-021
1596.5	2.9590683331576494E-021
1597.5	2.9391390515228793E-021
1598.5	2.9194300385311803E-021
1599.5	2.8999377950533594E-021
1600.5	2.8806588958731949E-021
1601.5	2.8615899877268941E-021
1602.5	2.8427277874051158E-021
1603.5	2.8240690799152254E-021
1604.5	2.8056107167015593E-021
1605.5	2.7873496139215643E-021
1606.5	2.7692827507757678E-021
1607.5	2.7514071678896112E-021
1608.5	2.7337199657452910E-021
1609.5	2.7162183031617812E-021
1610.5	2.6988993958213192E-021
1611.5	2.6817605148407129E-021
1612.5	2.6647989853858551E-021
1613.5	2.6480121853279378E-021
1614.5	2.6313975439398990E-021
1615.5	2.6149525406316933E-021
1616.5	2.5986747037230370E-021
1617.5	2.5825616092523397E-021
1618.5	2.5666108798205675E-021
1619.5	2.5508201834688444E-021
1620.5	2.5351872325886492E-021
1621.5	2.5197097828634954E-021
1622.5	2.5043856322410332E-021
1623.5	2.4892126199345561E-021
1624.5	2.4741886254529307E-021
1625.5	2.4593115676579945E-021
1626.5	2.4445794038485274E-021
1627.5	2.4299901288699119E-021
1628.5	2.4155417742486449E-021
1629.5	2.4012324073508913E-021
1630.5	2.3870601305642898E-021
1631.5	2.3730230805022787E-021
1632.5	2.3591194272301970E-021
1633.5	2.3453473735124813E-021
1634.5	2.3317051540802698E-021
1635.5	2.3181910349187850E-021
1636.5	2.3048033125738567E-021
1637.5	2.2915403134769902E-021
1638.5	2.2784003932883955E-021
1639.5	2.2653819362574313E-021
1640.5	2.2524833545999045E-021
1641.5	2.2397030878917213E-021
1642.5	2.2270396024783843E-021
1643.5	2.2144913908998445E-021
1644.5	2.2020569713302484E-021
1645.5	2.1897348870321313E-021
1646.5	2.1775237058246099E-021
1647.5	2.1654220195651660E-021
1648.5	2.1534284436446073E-021
1649.5	2.1415416164948192E-021
1650.5	2.1297601991089195E-021
1651.5	2.1180828745734667E-021
1652.5	2.1065083476123448E-021
1653.5	2.0950353441420074E-021
1654.5	2.0836626108377300E-021
1655.5	2.0723889147105678E-021
1656.5	2.0612130426946945E-021
1657.5	2.0501338012448417E-021
1658.5	2.0391500159435310E-021
1659.5	2.0282605311178336E-021
1660.5	2.0174642094653802E-021
1661.5	2.0067599316893636E-021
1662.5	1.9961465961422768E-021
1663.5	1.9856231184781482E-021
1664.5	1.9751884313130256E-021
1665.5	1.9648414838934951E-021
1666.5	1.9545812417729990E-021
1667.5	1.9444066864957458E-021
1668.5	1.9343168152879981E-021
1669.5	1.9243106407565438E-021
1670.5	1.9143871905941506E-021
1671.5	1.9045455072918093E-021
1672.5	1.8947846478575957E-021
1673.5	1.8851036835419602E-021
1674.5	1.8755016995692834E-021
1675.5	1.8659777948755190E-021
1676.5	1.8565310818517739E-021
1677.5	1.8471606860936586E-021
1678.5	1.8378657461562638E-021
1679.5	1.8286454133146140E-021
1680.5	1.8194988513294406E-021
1681.5	1.8104252362181640E-021
1682.5	1.8014237560309215E-021
1683.5	1.7924936106315289E-021
1684.5	1.7836340114832361E-021
1685.5	1.7748441814391685E-021
1686.5	1.7661233545373149E-021
1687.5	1.7574707757999663E-021
1688.5	1.7488857010374784E-021
1689.5	1.7403673966562546E-021
1690.5	1.7319151394708425E-021
1691.5	1.7235282165200371E-021
1692.5	1.7152059248869007E-021
1693.5	1.7069475715225888E-021
1694.5	1.6987524730738948E-021
1695.5	1.6906199557144234E-021
1696.5	1.6825493549792989E-021
1697.5	1.6745400156033239E-021
1698.5	1.6665912913625020E-021
1699.5	1.6587025449188461E-021
1700.5	1.6508731476683924E-021
1701.5	1.6431024795923351E-021
1702.5	1.6353899291112188E-021
1703.5	1.6277348929421046E-021
1704.5	1.6201367759586454E-021
1705.5	1.6125949910539987E-021
1706.5	1.6051089590065066E-021
1707.5	1.5976781083480837E-021
1708.5	1.5903018752352468E-021
1709.5	1.5829797033227186E-021
1710.5	1.5757110436395553E-021
1711.5	1.5684953544677295E-021
1712.5	1.5613321012231193E-021
1713.5	1.5542207563388425E-021
1714.5	1.5471607991508819E-021
1715.5	1.5401517157859555E-021
1716.5	1.5331929990515701E-021
1717.5	1.5262841483282160E-021
1718.5	1.5194246694636524E-021
1719.5	1.5126140746692336E-021
1720.5	1.5058518824182318E-021
1721.5	1.4991376173461131E-021
1722.5	1.4924708101527184E-021
1723.5	1.4858509975063108E-021
1724.5	1.4792777219494459E-021
1725.5	1.4727505318066241E-021
1726.5	1.4662689810936870E-021
1727.5	1.4598326294289193E-021
1728.5	1.4534410419458137E-021
1729.5	1.4470937892074714E-021
1730.5	1.4407904471225950E-021
1731.5	1.4345305968630409E-021
1732.5	1.4283138247829006E-021
1733.5	1.4221397223390713E-021
1734.5	1.4160078860132905E-021
1735.5	1.4099179172356002E-021
1736.5	1.4038694223092061E-021
1737.5	1.3978620123367122E-021
1738.5	1.3918953031476878E-021
1739.5	1.3859689152275513E-021
1740.5	1.3800824736477350E-021
1741.5	1.3742356079971077E-021
1742.5	1.3684279523146262E-021
1743.5	1.3626591450231895E-021
1744.5	1.3569288288646774E-021
1745.5	1.3512366508361366E-021
1746.5	1.3455822621271019E-021
1747.5	1.3399653180580239E-021
1748.5	1.3343854780197781E-021
1749.5	1.3288424054142388E-021
1750.5	1.3233357675958924E-021
1751.5	1.3178652358144689E-021
1752.5	1.3124304851585704E-021
1753.5	1.3070311945002796E-021
1754.5	1.3016670464407247E-021
1755.5	1.2963377272565825E-021
1756.5	1.2910429268475023E-021
1757.5	1.2857823386844305E-021
1758.5	1.2805556597588157E-021
1759.5	1.2753625905326858E-021
1760.5	1.2702028348895632E-021
1761.5	1.2650761000862227E-021
1762.5	1.2599820967052556E-021
1763.5	1.2549205386084352E-021
1764.5	1.2498911428908681E-021
1765.5	1.2448936298359095E-021
1766.5	1.2399277228708327E-021
1767.5	1.2349931485232366E-021
1768.5	1.2300896363781780E-021
1769.5	1.2252169190360103E-021
1770.5	1.2203747320709210E-021
1771.5	1.2155628139901528E-021
1772.5	1.2107809061938878E-021
1773.5	1.2060287529357969E-021
1774.5	1.2013061012842261E-021
1775.5	1.1966127010840173E-021
1776.5	1.1919483049189512E-021
1777.5	1.1873126680747914E-021
1778.5	1.1827055485029321E-021
1779.5	1.1781267067846285E-021
1780.5	1.1735759060957986E-021
1781.5	1.1690529121723925E-021
1782.5	1.1645574932763125E-021
1783.5	1.1600894201618759E-021
1784.5	1.1556484660428119E-021
1785.5	1.1512344065597776E-021
1786.5	1.1468470197483917E-021
1787.5	1.1424860860077682E-021
1788.5	1.1381513880695450E-021
1789.5	1.1338427109674000E-021
1790.5	1.1295598420070394E-021
1791.5	1.1253025707366573E-021
1792.5	1.1210706889178546E-021
1793.5	1.1168639904970040E-021
1794.5	1.1126822715770638E-021
1795.5	1.1085253303898216E-021
1796.5	1.1043929672685687E-021
1797.5	1.1002849846211910E-021
1798.5	1.0962011869036706E-021
1799.5	1.0921413805939965E-021
1800.5	1.0881053741664678E-021
1801.5	1.0840929780663896E-021
1802.5	1.0801040046851496E-021
1803.5	1.0761382683356750E-021
1804.5	1.0721955852282549E-021
1805.5	1.0682757734467298E-021
1806.5	1.0643786529250345E-021
1807.5	1.0605040454240958E-021
1808.5	1.0566517745090693E-021
1809.5	1.0528216655269204E-021
1810.5	1.0490135455843353E-021
1811.5	1.0452272435259577E-021
1812.5	1.0414625899129500E-021
1813.5	1.0377194170018689E-021
1814.5	1.0339975587238472E-021
1815.5	1.0302968506640907E-021
1816.5	1.0266171300416637E-021
1817.5	1.0229582356895768E-021
1818.5	1.0193200080351611E-021
1819.5	1.0157022890807283E-021
1820.5	1.0121049223845105E-021
1821.5	1.0085277530418749E-021
1822.5	1.0049706276668104E-021
1823.5	1.0014333943736789E-021
1824.5	9.9791590275922809E-022
1825.5	9.9441800388486459E-022
1826.5	9.9093955025917436E-022
1827.5	9.8748039582069814E-022
1828.5	9.8404039592094626E-022
1829.5	9.8061940730765907E-022
1830.5	9.7721728810829882E-022
1831.5	9.7383389781377804E-022
1832.5	9.7046909726241596E-022
1833.5	9.6712274862411885E-022
1834.5	9.6379471538478316E-022
1835.5	9.6048486233091670E-022
1836.5	9.5719305553447340E-022
1837.5	9.5391916233789803E-022
1838.5	9.5066305133938120E-022
1839.5	9.4742459237831535E-022
1840.5	9.4420365652095378E-022
1841.5	9.4100011604626626E-022
1842.5	9.3781384443198928E-022
1843.5	9.3464471634086749E-022
1844.5	9.3149260760708318E-022
1845.5	9.2835739522287149E-022
1846.5	9.2523895732531781E-022
1847.5	9.2213717318333519E-022
1848.5	9.1905192318481643E-022
1849.5	9.1598308882396156E-022
1850.5	9.1293055268877712E-022
1851.5	9.0989419844874156E-022
1852.5	9.0687391084263748E-022
1853.5	9.0386957566654859E-022
1854.5	9.0088107976201452E-022
1855.5	8.9790831100434524E-022
1856.5	8.9495115829109090E-022
1857.5	8.9200951153066583E-022
1858.5	8.8908326163112103E-022
1859.5	8.8617230048906813E-022
1860.5	8.8327652097874713E-022
1861.5	8.8039581694124028E-022
1862.5	8.7753008317382543E-022
1863.5	8.7467921541947204E-022
1864.5	8.7184311035647105E-022
1865.5	8.6902166558820378E-022
1866.5	8.6621477963304145E-022
1867.5	8.6342235191437763E-022
1868.5	8.6064428275078979E-022
1869.5	8.5788047334632781E-022
1870.5	8.5513082578092801E-022
1871.5	8.5239524300095142E-022
1872.5	8.4967362880984288E-022
1873.5	8.4696588785891132E-022
1874.5	8.4427192563822728E-022
1875.5	8.4159164846763618E-022
1876.5	8.3892496348788896E-022
1877.5	8.3627177865188179E-022
1878.5	8.3363200271601093E-022
1879.5	8.3100554523163325E-022
1880.5	8.2839231653664029E-022
1881.5	8.2579222774713176E-022
1882.5	8.2320519074920076E-022
1883.5	8.2063111819081702E-022
1884.5	8.1806992347381576E-022
1885.5	8.1552152074598437E-022
1886.5	8.1298582489324989E-022
1887.5	8.1046275153196211E-022
1888.5	8.0795221700127438E-022
1889.5	8.0545413835561832E-022
1890.5	8.0296843335727176E-022
1891.5	8.0049502046901913E-022
1892.5	7.9803381884690178E-022
1893.5	7.9558474833305847E-022
1894.5	7.9314772944865339E-022
1895.5	7.9072268338689084E-022
1896.5	7.8830953200611605E-022
1897.5	7.8590819782300049E-022
1898.5	7.8351860400580926E-022
1899.5	7.8114067436775146E-022
1900.5	7.7877433336041161E-022
1901.5	7.7641950606725899E-022
1902.5	7.7407611819723786E-022
1903.5	7.7174409607843418E-022
1904.5	7.6942336665181818E-022
1905.5	7.6711385746506286E-022
1906.5	7.6481549666643592E-022
1907.5	7.6252821299876823E-022
1908.5	7.6025193579348736E-022
1909.5	7.5798659496473180E-022
1910.5	7.5573212100352740E-022
1911.5	7.5348844497203626E-022
1912.5	7.5125549849787574E-022
1913.5	7.4903321376850107E-022
1914.5	7.4682152352565694E-022
1915.5	7.4462036105989414E-022
1916.5	7.4242966020515008E-022
1917.5	7.4024935533339422E-022
1918.5	7.3807938134933524E-022
1919.5	7.3591967368519121E-022
1920.5	7.3377016829552059E-022
1921.5	7.3163080165211273E-022
1922.5	7.2950151073893981E-022
1923.5	7.2738223304716548E-022
1924.5	7.2527290657021336E-022
1925.5	7.2317346979889061E-022
1926.5	7.2108386171656989E-022
1927.5	7.1900402179442602E-022
1928.5	7.1693388998672738E-022
1929.5	7.1487340672618208E-022
1930.5	7.1282251291933728E-022
1931.5	7.1078114994203043E-022
1932.5	7.0874925963489447E-022
1933.5	7.0672678429891334E-022
1934.5	7.0471366669102678E-022
1935.5	7.0270985001978809E-022
1936.5	7.0071527794106850E-022
1937.5	6.9872989455381247E-022
1938.5	6.9675364439583877E-022
1939.5	6.9478647243969098E-022
1940.5	6.9282832408853413E-022
1941.5	6.9087914517209705E-022
1942.5	6.8893888194266106E-022
1943.5	6.8700748107109368E-022
1944.5	6.8508488964292502E-022
1945.5	6.8317105515447169E-022
1946.5	6.8126592550900029E-022
1947.5	6.7936944901293524E-022
1948.5	6.7748157437210910E-022
1949.5	6.7560225068805451E-022
1950.5	6.7373142745433573E-022
1951.5	6.7186905455292298E-022
1952.5	6.7001508225060557E-022
1953.5	6.6816946119544436E-022
1954.5	6.6633214241326387E-022
1955.5	6.6450307730418342E-022
1956.5	6.6268221763918487E-022
1957.5	6.6086951555671919E-022
1958.5	6.5906492355935031E-022
1959.5	6.5726839451043365E-022
1960.5	6.5547988163083363E-022
1961.5	6.5369933849567518E-022
1962.5	6.5192671903113036E-022
1963.5	6.5016197751124144E-022
1964.5	6.4840506855477534E-022
1965.5	6.4665594712211672E-022
1966.5	6.4491456851219009E-022
1967.5	6.4318088835941693E-022
1968.5	6.4145486263070657E-022
1969.5	6.3973644762247716E-022
1970.5	6.3802559995771066E-022
1971.5	6.3632227658303781E-022
1972.5	6.3462643476585549E-022
1973.5	6.3293803209147325E-022
1974.5	6.3125702646029310E-022
1975.5	6.2958337608501478E-022
1976.5	6.2791703948787559E-022
1977.5	6.2625797549791603E-022
1978.5	6.2460614324827630E-022
1979.5	6.2296150217351962E-022
1980.5	6.2132401200698600E-022
1981.5	6.1969363277817212E-022
1982.5	6.1807032481013917E-022
1983.5	6.1645404871694852E-022
1984.5	6.1484476540112374E-022
1985.5	6.1324243605113905E-022
1986.5	6.1164702213893414E-022
1987.5	6.1005848541745610E-022
1988.5	6.0847678791822460E-022
1989.5	6.0690189194892423E-022
1990.5	6.0533376009102218E-022
1991.5	6.0377235519740830E-022
1992.5	6.0221764039006157E-022
1993.5	6.0066957905774164E-022
1994.5	5.9912813485370051E-022
1995.5	5.9759327169342179E-022
1996.5	5.9606495375238046E-022
1997.5	5.9454314546382806E-022
1998.5	5.9302781151659760E-022
1999.5	5.9151891685293371E-022
[truncated: 1,000 more rows]
