# Supplementary material for: Modeling Radiative Efficiency across Fluorinated Molecules: Bridging Chemistry and Climate Policy for Global Warming Potential Estimations
Source: Environ Sci Technol. 2026 Feb 16;60(8):6188–202. doi: 10.1021/acs.est.5c16501 (PMC12961741; doi:10.1021/acs.est.5c16501)
Supplement: Supplementary file 1 [file es5c16501_si_001.zip › Supporting.Information/CFM2025.Table1/HFCarbons/HFC-227ea/rotamer_1.xyz]

11
E[M08-HX/pcseg-2]=-813.8746744551 Hartree, Gibbs corrections=40.131 kJ/mol,  S=2.39E-16 cm/molecule 
 F             -0.0474365372   1.5630470247   1.0127438641
 F              1.3932138615  -1.3145737746  -0.3965243513
 F              2.3301095111   0.2664683991   0.7450314474
 F              1.4010092514   0.7149209535  -1.1498005738
 F             -2.3405427905   0.2211658741   0.6475690163
 F             -1.3458952327   0.5414883325  -1.2410692838
 F             -1.3297155570  -1.4214573687  -0.3293208365
 C             -0.0057224456   0.2354776625   0.7019765671
 C              1.3022489164  -0.0290665974  -0.0529868840
 C             -1.2765202166  -0.1109402341  -0.0849007165
 H             -0.0007487608  -0.3605302717   1.6212817509
