# Supplementary material for: Modeling Radiative Efficiency across Fluorinated Molecules: Bridging Chemistry and Climate Policy for Global Warming Potential Estimations
Source: Environ Sci Technol. 2026 Feb 16;60(8):6188–202. doi: 10.1021/acs.est.5c16501 (PMC12961741; doi:10.1021/acs.est.5c16501)
Supplement: Supplementary file 1 [file es5c16501_si_001.zip › Supporting.Information/CFM2025.Table1/HFCarbons/HFC-227ea/wspectra.dat]

     0.5    3.284128685E-22
     1.5    3.305959088E-22
     2.5    3.329317628E-22
     3.5    3.354446502E-22
     4.5    3.381640116E-22
     5.5    3.411259056E-22
     6.5    3.443748520E-22
     7.5    3.479662872E-22
     8.5    3.519698673E-22
     9.5    3.564739565E-22
    10.5    3.615917877E-22
    11.5    3.674700038E-22
    12.5    3.743006074E-22
    13.5    3.823378094E-22
    14.5    3.919218966E-22
    15.5    4.035130100E-22
    16.5    4.177383931E-22
    17.5    4.354562832E-22
    18.5    4.578352425E-22
    19.5    4.864310170E-22
    20.5    5.231924517E-22
    21.5    5.701964424E-22
    22.5    6.286359823E-22
    23.5    6.962703812E-22
    24.5    7.632073003E-22
    25.5    8.099491397E-22
    26.5    8.165625659E-22
    27.5    7.804388448E-22
    28.5    7.190562177E-22
    29.5    6.533428141E-22
    30.5    5.954323370E-22
    31.5    5.488932810E-22
    32.5    5.130145029E-22
    33.5    4.857911883E-22
    34.5    4.652085174E-22
    35.5    4.496202497E-22
    36.5    4.377791726E-22
    37.5    4.287673025E-22
    38.5    4.219145308E-22
    39.5    4.167308669E-22
    40.5    4.128556869E-22
    41.5    4.100212754E-22
    42.5    4.080270389E-22
    43.5    4.067213219E-22
    44.5    4.059885435E-22
    45.5    4.057400359E-22
    46.5    4.059074697E-22
    47.5    4.064380959E-22
    48.5    4.072912761E-22
    49.5    4.084359376E-22
    50.5    4.098486987E-22
    51.5    4.115124884E-22
    52.5    4.134155363E-22
    53.5    4.155506456E-22
    54.5    4.179146884E-22
    55.5    4.205082815E-22
    56.5    4.233356143E-22
    57.5    4.264044134E-22
    58.5    4.297260347E-22
    59.5    4.333156845E-22
    60.5    4.371927775E-22
    61.5    4.413814480E-22
    62.5    4.459112398E-22
    63.5    4.508180136E-22
    64.5    4.561451223E-22
    65.5    4.619449259E-22
    66.5    4.682807439E-22
    67.5    4.752293770E-22
    68.5    4.828843798E-22
    69.5    4.913603359E-22
    70.5    5.007984828E-22
    71.5    5.113741767E-22
    72.5    5.233068867E-22
    73.5    5.368737057E-22
    74.5    5.524277950E-22
    75.5    5.704238164E-22
    76.5    5.914533355E-22
    77.5    6.162945347E-22
    78.5    6.459824800E-22
    79.5    6.819087136E-22
    80.5    7.259617512E-22
    81.5    7.807215286E-22
    82.5    8.497153701E-22
    83.5    9.377139993E-22
    84.5    1.050947995E-21
    85.5    1.196846793E-21
    86.5    1.382230416E-21
    87.5    1.607687701E-21
    88.5    1.855442752E-21
    89.5    2.074506400E-21
    90.5    2.186945907E-21
    91.5    2.140685115E-21
    92.5    1.961325536E-21
    93.5    1.725358308E-21
    94.5    1.496989814E-21
    95.5    1.305107069E-21
    96.5    1.154240859E-21
    97.5    1.038967581E-21
    98.5    9.517538175E-22
    99.5    8.858594798E-22
   100.5    8.360005800E-22
   101.5    7.982409350E-22
   102.5    7.697029231E-22
   103.5    7.482911654E-22
   104.5    7.324753500E-22
   105.5    7.211312467E-22
   106.5    7.134275787E-22
   107.5    7.087463031E-22
   108.5    7.066264694E-22
   109.5    7.067245445E-22
   110.5    7.087862309E-22
   111.5    7.126263589E-22
   112.5    7.181145082E-22
   113.5    7.251647538E-22
   114.5    7.337284340E-22
   115.5    7.437891853E-22
   116.5    7.553597308E-22
   117.5    7.684800790E-22
   118.5    7.832169142E-22
   119.5    7.996640572E-22
   120.5    8.179439506E-22
   121.5    8.382101922E-22
   122.5    8.606512072E-22
   123.5    8.854952180E-22
   124.5    9.130167552E-22
   125.5    9.435450491E-22
   126.5    9.774747738E-22
   127.5    1.015279778E-21
   128.5    1.057530672E-21
   129.5    1.104917436E-21
   130.5    1.158278669E-21
   131.5    1.218639678E-21
   132.5    1.287262464E-21
   133.5    1.365711912E-21
   134.5    1.455944214E-21
   135.5    1.560426146E-21
   136.5    1.682297582E-21
   137.5    1.825595108E-21
   138.5    1.995562762E-21
   139.5    2.199087661E-21
   140.5    2.445315116E-21
   141.5    2.746520373E-21
   142.5    3.119340574E-21
   143.5    3.586489059E-21
   144.5    4.179043064E-21
   145.5    4.939188149E-21
   146.5    5.922565567E-21
   147.5    7.197216668E-21
   148.5    8.830730473E-21
   149.5    1.084675993E-20
   150.5    1.312404559E-20
   151.5    1.525197327E-20
   152.5    1.652425551E-20
   153.5    1.635380490E-20
   154.5    1.483229458E-20
   155.5    1.263316841E-20
   156.5    1.041262168E-20
   157.5    8.502685733E-21
   158.5    6.978116251E-21
   159.5    5.798472240E-21
   160.5    4.893775533E-21
   161.5    4.198451646E-21
   162.5    3.660194867E-21
   163.5    3.239747558E-21
   164.5    2.908306018E-21
   165.5    2.644848582E-21
   166.5    2.433985360E-21
   167.5    2.264368870E-21
   168.5    2.127558344E-21
   169.5    2.017217832E-21
   170.5    1.928550766E-21
   171.5    1.857899650E-21
   172.5    1.802460808E-21
   173.5    1.760079614E-21
   174.5    1.729102482E-21
   175.5    1.708269311E-21
   176.5    1.696635143E-21
   177.5    1.693513271E-21
   178.5    1.698434393E-21
   179.5    1.711118100E-21
   180.5    1.731454165E-21
   181.5    1.759491955E-21
   182.5    1.795436988E-21
   183.5    1.839654170E-21
   184.5    1.892677740E-21
   185.5    1.955228444E-21
   186.5    2.028238939E-21
   187.5    2.112889069E-21
   188.5    2.210653393E-21
   189.5    2.323364403E-21
   190.5    2.453296200E-21
   191.5    2.603275387E-21
   192.5    2.776828639E-21
   193.5    2.978380368E-21
   194.5    3.213519575E-21
   195.5    3.489363346E-21
   196.5    3.815056649E-21
   197.5    4.202466042E-21
   198.5    4.667151093E-21
   199.5    5.229734710E-21
   200.5    5.917844338E-21
   201.5    6.768857113E-21
   202.5    7.833730703E-21
   203.5    9.182154473E-21
   204.5    1.090885532E-20
   205.5    1.313941645E-20
   206.5    1.602957217E-20
   207.5    1.974069422E-20
   208.5    2.435135539E-20
   209.5    2.964230202E-20
   210.5    3.476157056E-20
   211.5    3.812744108E-20
   212.5    3.825752858E-20
   213.5    3.513466063E-20
   214.5    3.022774477E-20
   215.5    2.513456502E-20
   216.5    2.072996160E-20
   217.5    1.725042626E-20
   218.5    1.463007719E-20
   219.5    1.271971365E-20
   220.5    1.137833726E-20
   221.5    1.049998987E-20
   222.5    1.001678455E-20
   223.5    9.895914684E-21
   224.5    1.013679167E-20
   225.5    1.076927559E-20
   226.5    1.185033174E-20
   227.5    1.345048853E-20
   228.5    1.560964169E-20
   229.5    1.822765735E-20
   230.5    2.088047345E-20
   231.5    2.272242456E-20
   232.5    2.286101027E-20
   233.5    2.113531436E-20
   234.5    1.828112328E-20
   235.5    1.521956806E-20
   236.5    1.249765172E-20
   237.5    1.028145669E-20
   238.5    8.542860495E-21
   239.5    7.193652155E-21
   240.5    6.144059664E-21
   241.5    5.320324520E-21
   242.5    4.666352615E-21
   243.5    4.140712015E-21
   244.5    3.713042352E-21
   245.5    3.361043147E-21
   246.5    3.068210585E-21
   247.5    2.822208327E-21
   248.5    2.613713204E-21
   249.5    2.435599818E-21
   250.5    2.282362404E-21
   251.5    2.149701994E-21
   252.5    2.034228973E-21
   253.5    1.933246693E-21
   254.5    1.844592530E-21
   255.5    1.766520010E-21
   256.5    1.697610657E-21
   257.5    1.636707561E-21
   258.5    1.582865041E-21
   259.5    1.535310390E-21
   260.5    1.493414852E-21
   261.5    1.456671795E-21
   262.5    1.424680667E-21
   263.5    1.397135753E-21
   264.5    1.373819162E-21
   265.5    1.354597771E-21
   266.5    1.339424158E-21
   267.5    1.328341919E-21
   268.5    1.321496141E-21
   269.5    1.319150338E-21
   270.5    1.321711877E-21
   271.5    1.329768937E-21
   272.5    1.344143529E-21
   273.5    1.365967202E-21
   274.5    1.396789131E-21
   275.5    1.438730271E-21
   276.5    1.494702165E-21
   277.5    1.568712514E-21
   278.5    1.666274977E-21
   279.5    1.794905911E-21
   280.5    1.964565415E-21
   281.5    2.187530727E-21
   282.5    2.476255743E-21
   283.5    2.835919336E-21
   284.5    3.246746368E-21
   285.5    3.637664280E-21
   286.5    3.882023558E-21
   287.5    3.868326129E-21
   288.5    3.604904076E-21
   289.5    3.211171416E-21
   290.5    2.809408785E-21
   291.5    2.463782758E-21
   292.5    2.190076138E-21
   293.5    1.981817305E-21
   294.5    1.826588503E-21
   295.5    1.712630774E-21
   296.5    1.630640251E-21
   297.5    1.573798002E-21
   298.5    1.537329985E-21
   299.5    1.518047276E-21
   300.5    1.513989213E-21
   301.5    1.524183743E-21
   302.5    1.548511830E-21
   303.5    1.587662225E-21
   304.5    1.643170635E-21
   305.5    1.717547567E-21
   306.5    1.814510831E-21
   307.5    1.939352198E-21
   308.5    2.099482242E-21
   309.5    2.305208469E-21
   310.5    2.570791218E-21
   311.5    2.915734215E-21
   312.5    3.365946295E-21
   313.5    3.953462882E-21
   314.5    4.711008605E-21
   315.5    5.652875018E-21
   316.5    6.729206513E-21
   317.5    7.756903715E-21
   318.5    8.405539936E-21
   319.5    8.378237603E-21
   320.5    7.688581232E-21
   321.5    6.646252489E-21
   322.5    5.574315096E-21
   323.5    4.644344180E-21
   324.5    3.899454361E-21
   325.5    3.323045686E-21
   326.5    2.882274890E-21
   327.5    2.545801012E-21
   328.5    2.288678435E-21
   329.5    2.092505962E-21
   330.5    1.944301418E-21
   331.5    1.835291177E-21
   332.5    1.759874100E-21
   333.5    1.714596231E-21
   334.5    1.696618836E-21
   335.5    1.700815769E-21
   336.5    1.715197318E-21
   337.5    1.718287656E-21
   338.5    1.687525924E-21
   339.5    1.617556954E-21
   340.5    1.524607672E-21
   341.5    1.429866482E-21
   342.5    1.345948420E-21
   343.5    1.276493001E-21
   344.5    1.220540011E-21
   345.5    1.175724420E-21
   346.5    1.139676732E-21
   347.5    1.110441849E-21
   348.5    1.086515076E-21
   349.5    1.066766323E-21
   350.5    1.050350502E-21
   351.5    1.036632277E-21
   352.5    1.025129226E-21
   353.5    1.015470639E-21
   354.5    1.007368055E-21
   355.5    1.000594225E-21
   356.5    9.949680080E-22
   357.5    9.903434369E-22
   358.5    9.866017096E-22
   359.5    9.836452668E-22
   360.5    9.813933558E-22
   361.5    9.797786713E-22
   362.5    9.787447857E-22
   363.5    9.782441603E-22
   364.5    9.782365930E-22
   365.5    9.786879946E-22
   366.5    9.795694173E-22
   367.5    9.808562757E-22
   368.5    9.825277204E-22
   369.5    9.845661293E-22
   370.5    9.869566937E-22
   371.5    9.896870802E-22
   372.5    9.927471533E-22
   373.5    9.961287484E-22
   374.5    9.998254860E-22
   375.5    1.003832620E-21
   376.5    1.008146916E-21
   377.5    1.012766551E-21
   378.5    1.017691040E-21
   379.5    1.022921178E-21
   380.5    1.028458997E-21
   381.5    1.034307742E-21
   382.5    1.040471856E-21
   383.5    1.046956988E-21
   384.5    1.053770000E-21
   385.5    1.060918998E-21
   386.5    1.068413370E-21
   387.5    1.076263838E-21
   388.5    1.084482521E-21
   389.5    1.093083018E-21
   390.5    1.102080501E-21
   391.5    1.111491825E-21
   392.5    1.121335657E-21
   393.5    1.131632624E-21
   394.5    1.142405486E-21
   395.5    1.153679332E-21
   396.5    1.165481800E-21
   397.5    1.177843339E-21
   398.5    1.190797500E-21
   399.5    1.204381273E-21
   400.5    1.218635471E-21
   401.5    1.233605172E-21
   402.5    1.249340226E-21
   403.5    1.265895843E-21
   404.5    1.283333264E-21
   405.5    1.301720543E-21
   406.5    1.321133454E-21
   407.5    1.341656543E-21
   408.5    1.363384363E-21
   409.5    1.386422907E-21
   410.5    1.410891308E-21
   411.5    1.436923831E-21
   412.5    1.464672234E-21
   413.5    1.494308578E-21
   414.5    1.526028578E-21
   415.5    1.560055614E-21
   416.5    1.596645569E-21
   417.5    1.636092684E-21
   418.5    1.678736664E-21
   419.5    1.724971389E-21
   420.5    1.775255604E-21
   421.5    1.830126160E-21
   422.5    1.890214474E-21
   423.5    1.956267175E-21
   424.5    2.029172123E-21
   425.5    2.109991492E-21
   426.5    2.200004122E-21
   427.5    2.300760186E-21
   428.5    2.414152366E-21
   429.5    2.542509322E-21
   430.5    2.688719611E-21
   431.5    2.856397543E-21
   432.5    3.050107399E-21
   433.5    3.275669626E-21
   434.5    3.540583191E-21
   435.5    3.854613842E-21
   436.5    4.230620473E-21
   437.5    4.685723533E-21
   438.5    5.242960959E-21
   439.5    5.933622595E-21
   440.5    6.800474259E-21
   441.5    7.901979827E-21
   442.5    9.317113918E-21
   443.5    1.114864178E-20
   444.5    1.351792253E-20
   445.5    1.653280789E-20
   446.5    2.019043386E-20
   447.5    2.417283084E-20
   448.5    2.761203594E-20
   449.5    2.923521951E-20
   450.5    2.826337989E-20
   451.5    2.519573196E-20
   452.5    2.129038581E-20
   453.5    1.755501018E-20
   454.5    1.442455556E-20
   455.5    1.195559710E-20
   456.5    1.005482188E-20
   457.5    8.599657592E-21
   458.5    7.481877830E-21
   459.5    6.617012579E-21
   460.5    5.942199421E-21
   461.5    5.411438756E-21
   462.5    4.991155729E-21
   463.5    4.656735627E-21
   464.5    4.389993597E-21
   465.5    4.177374849E-21
   466.5    4.008685165E-21
   467.5    3.876195012E-21
   468.5    3.774004176E-21
   469.5    3.697587942E-21
   470.5    3.643470459E-21
   471.5    3.608987937E-21
   472.5    3.592115989E-21
   473.5    3.591343343E-21
   474.5    3.605579602E-21
   475.5    3.634088442E-21
   476.5    3.676440245E-21
   477.5    3.732480030E-21
   478.5    3.802307845E-21
   479.5    3.886269821E-21
   480.5    3.984958841E-21
   481.5    4.099224458E-21
   482.5    4.230192266E-21
   483.5    4.379293545E-21
   484.5    4.548306622E-21
   485.5    4.739412158E-21
   486.5    4.955265503E-21
   487.5    5.199090487E-21
   488.5    5.474800622E-21
   489.5    5.787155923E-21
   490.5    6.141966580E-21
   491.5    6.546359020E-21
   492.5    7.009125949E-21
   493.5    7.541190644E-21
   494.5    8.156228288E-21
   495.5    8.871505400E-21
   496.5    9.709025109E-21
   497.5    1.069710530E-20
   498.5    1.187257428E-20
   499.5    1.328385215E-20
   500.5    1.499530428E-20
   501.5    1.709340950E-20
   502.5    1.969546006E-20
   503.5    2.296160392E-20
   504.5    2.711070881E-20
   505.5    3.243875331E-20
   506.5    3.933243966E-20
   507.5    4.825364759E-20
   508.5    5.962903384E-20
   509.5    7.350512486E-20
   510.5    8.880064480E-20
   511.5    1.023825414E-19
   512.5    1.094287109E-19
   513.5    1.066756440E-19
   514.5    9.566624380E-20
   515.5    8.114367693E-20
   516.5    6.712617561E-20
   517.5    5.544676946E-20
   518.5    4.642395021E-20
   519.5    3.976070609E-20
   520.5    3.503909831E-20
   521.5    3.190770669E-20
   522.5    3.013005355E-20
   523.5    2.958472064E-20
   524.5    3.024931949E-20
   525.5    3.216597419E-20
   526.5    3.535561523E-20
   527.5    3.961763672E-20
   528.5    4.418494067E-20
   529.5    4.749481563E-20
   530.5    4.779280732E-20
   531.5    4.459698409E-20
   532.5    3.918198073E-20
   533.5    3.331353616E-20
   534.5    2.810088441E-20
   535.5    2.391292548E-20
   536.5    2.072661822E-20
   537.5    1.839587925E-20
   538.5    1.677414666E-20
   539.5    1.575435283E-20
   540.5    1.527545455E-20
   541.5    1.531579061E-20
   542.5    1.587395819E-20
   543.5    1.692250387E-20
   544.5    1.831130754E-20
   545.5    1.963733486E-20
   546.5    2.025065924E-20
   547.5    1.963891761E-20
   548.5    1.790666110E-20
   549.5    1.565227225E-20
   550.5    1.343677942E-20
   551.5    1.153341198E-20
   552.5    9.995734058E-21
   553.5    8.781629787E-21
   554.5    7.825947765E-21
   555.5    7.068711680E-21
   556.5    6.462189790E-21
   557.5    5.970417314E-21
   558.5    5.566808080E-21
   559.5    5.231761177E-21
   560.5    4.950747554E-21
   561.5    4.712896664E-21
   562.5    4.509984378E-21
   563.5    4.335715542E-21
   564.5    4.185215362E-21
   565.5    4.054666833E-21
   566.5    3.941050183E-21
   567.5    3.841953831E-21
   568.5    3.755435884E-21
   569.5    3.679921686E-21
   570.5    3.614127386E-21
   571.5    3.557002476E-21
   572.5    3.507686406E-21
   573.5    3.465475760E-21
   574.5    3.429799538E-21
   575.5    3.400200830E-21
   576.5    3.376323654E-21
   577.5    3.357904226E-21
   578.5    3.344766200E-21
   579.5    3.336819769E-21
   580.5    3.334064818E-21
   581.5    3.336598655E-21
   582.5    3.344629291E-21
   583.5    3.358495808E-21
   584.5    3.378698154E-21
   585.5    3.405939826E-21
   586.5    3.441188595E-21
   587.5    3.485762762E-21
   588.5    3.541453916E-21
   589.5    3.610701768E-21
   590.5    3.696842379E-21
   591.5    3.804455924E-21
   592.5    3.939837134E-21
   593.5    4.111578731E-21
   594.5    4.331133395E-21
   595.5    4.612843111E-21
   596.5    4.971946682E-21
   597.5    5.417033100E-21
   598.5    5.931115235E-21
   599.5    6.440556782E-21
   600.5    6.801352448E-21
   601.5    6.867882813E-21
   602.5    6.623261433E-21
   603.5    6.197261205E-21
   604.5    5.743246490E-21
   605.5    5.349463675E-21
   606.5    5.041581998E-21
   607.5    4.814209962E-21
   608.5    4.652651054E-21
   609.5    4.542211911E-21
   610.5    4.470930709E-21
   611.5    4.429783504E-21
   612.5    4.412168006E-21
   613.5    4.413307014E-21
   614.5    4.429752844E-21
   615.5    4.459016737E-21
   616.5    4.499303055E-21
   617.5    4.549321698E-21
   618.5    4.608156252E-21
   619.5    4.675171191E-21
   620.5    4.749946316E-21
   621.5    4.832230269E-21
   622.5    4.921907542E-21
   623.5    5.018975114E-21
   624.5    5.123526088E-21
   625.5    5.235738507E-21
   626.5    5.355868084E-21
   627.5    5.484243970E-21
   628.5    5.621266981E-21
   629.5    5.767409872E-21
   630.5    5.923219411E-21
   631.5    6.089320103E-21
   632.5    6.266419514E-21
   633.5    6.455315213E-21
   634.5    6.656903402E-21
   635.5    6.872189391E-21
   636.5    7.102300124E-21
   637.5    7.348499021E-21
   638.5    7.612203514E-21
   639.5    7.895005694E-21
   640.5    8.198696652E-21
   641.5    8.525295178E-21
   642.5    8.877081677E-21
   643.5    9.256638358E-21
   644.5    9.666896985E-21
   645.5    1.011119584E-20
   646.5    1.059334791E-20
   647.5    1.111772288E-20
   648.5    1.168934617E-20
   649.5    1.231401906E-20
   650.5    1.299846531E-20
   651.5    1.375051088E-20
   652.5    1.457930559E-20
   653.5    1.549559818E-20
   654.5    1.651207970E-20
   655.5    1.764381509E-20
   656.5    1.890878964E-20
   657.5    2.032860561E-20
   658.5    2.192937774E-20
   659.5    2.374289359E-20
   660.5    2.580813014E-20
   661.5    2.817325415E-20
   662.5    3.089828545E-20
   663.5    3.405867777E-20
   664.5    3.775018165E-20
   665.5    4.209551573E-20
   666.5    4.725361002E-20
   667.5    5.343253196E-20
   668.5    6.090770436E-20
   669.5    7.004770879E-20
   670.5    8.135081547E-20
   671.5    9.549614118E-20
   672.5    1.134130428E-19
   673.5    1.363679654E-19
   674.5    1.660508194E-19
   675.5    2.045905567E-19
   676.5    2.542919376E-19
   677.5    3.165913406E-19
   678.5    3.893686099E-19
   679.5    4.623469175E-19
   680.5    5.145159868E-19
   681.5    5.233119493E-19
   682.5    4.842935585E-19
   683.5    4.158324139E-19
   684.5    3.413605892E-19
   685.5    2.749718604E-19
   686.5    2.210521693E-19
   687.5    1.789870881E-19
   688.5    1.465927241E-19
   689.5    1.216242518E-19
   690.5    1.022335049E-19
   691.5    8.701572823E-20
   692.5    7.493533252E-20
   693.5    6.523559850E-20
   694.5    5.736266231E-20
   695.5    5.090834465E-20
   696.5    4.556900916E-20
   697.5    4.111644214E-20
   698.5    3.737731187E-20
   699.5    3.421863309E-20
   700.5    3.153741199E-20
   701.5    2.925320780E-20
   702.5    2.730274197E-20
   703.5    2.563595734E-20
   704.5    2.421311525E-20
   705.5    2.300264424E-20
   706.5    2.197954082E-20
   707.5    2.112418243E-20
   708.5    2.042145453E-20
   709.5    1.986012394E-20
   710.5    1.943241250E-20
   711.5    1.913374188E-20
   712.5    1.896263490E-20
   713.5    1.892077063E-20
   714.5    1.901320392E-20
   715.5    1.924877406E-20
   716.5    1.964074527E-20
   717.5    2.020774572E-20
   718.5    2.097510491E-20
   719.5    2.197673675E-20
   720.5    2.325778477E-20
   721.5    2.487834648E-20
   722.5    2.691873910E-20
   723.5    2.948697340E-20
   724.5    3.272937098E-20
   725.5    3.684555531E-20
   726.5    4.210918434E-20
   727.5    4.889515273E-20
   728.5    5.771073123E-20
   729.5    6.921722103E-20
   730.5    8.419802801E-20
   731.5    1.033557186E-19
   732.5    1.266931290E-19
   733.5    1.522026803E-19
   734.5    1.743331433E-19
   735.5    1.848513321E-19
   736.5    1.785911863E-19
   737.5    1.586384727E-19
   738.5    1.331141533E-19
   739.5    1.086051412E-19
   740.5    8.798664040E-20
   741.5    7.165330506E-20
   742.5    5.900868987E-20
   743.5    4.925821055E-20
   744.5    4.169763321E-20
   745.5    3.577632939E-20
   746.5    3.108401545E-20
   747.5    2.732009136E-20
   748.5    2.426479910E-20
   749.5    2.175666201E-20
   750.5    1.967599168E-20
   751.5    1.793314793E-20
   752.5    1.646025156E-20
   753.5    1.520532953E-20
   754.5    1.412815538E-20
   755.5    1.319726966E-20
   756.5    1.238782551E-20
   757.5    1.168001509E-20
   758.5    1.105790867E-20
   759.5    1.050858953E-20
   760.5    1.002150293E-20
   761.5    9.587961645E-21
   762.5    9.200767014E-21
   763.5    8.853915966E-21
   764.5    8.542372721E-21
   765.5    8.261889484E-21
   766.5    8.008864579E-21
   767.5    7.780229429E-21
   768.5    7.573357915E-21
   769.5    7.385993232E-21
   770.5    7.216188514E-21
   771.5    7.062258364E-21
   772.5    6.922739083E-21
   773.5    6.796355867E-21
   774.5    6.681995628E-21
   775.5    6.578684386E-21
   776.5    6.485568367E-21
   777.5    6.401898161E-21
   778.5    6.327015388E-21
   779.5    6.260341446E-21
   780.5    6.201367992E-21
   781.5    6.149648864E-21
   782.5    6.104793231E-21
   783.5    6.066459765E-21
   784.5    6.034351689E-21
   785.5    6.008212574E-21
   786.5    5.987822775E-21
   787.5    5.972996433E-21
   788.5    5.963578954E-21
   789.5    5.959444920E-21
   790.5    5.960496387E-21
   791.5    5.966661519E-21
   792.5    5.977893538E-21
   793.5    5.994169967E-21
   794.5    6.015492141E-21
   795.5    6.041884981E-21
   796.5    6.073397020E-21
   797.5    6.110100682E-21
   798.5    6.152092810E-21
   799.5    6.199495467E-21
   800.5    6.252456992E-21
   801.5    6.311153367E-21
   802.5    6.375789879E-21
   803.5    6.446603138E-21
   804.5    6.523863469E-21
   805.5    6.607877725E-21
   806.5    6.698992582E-21
   807.5    6.797598371E-21
   808.5    6.904133530E-21
   809.5    7.019089773E-21
   810.5    7.143018075E-21
   811.5    7.276535620E-21
   812.5    7.420333864E-21
   813.5    7.575187917E-21
   814.5    7.741967462E-21
   815.5    7.921649515E-21
   816.5    8.115333353E-21
   817.5    8.324258044E-21
   818.5    8.549823091E-21
   819.5    8.793612827E-21
   820.5    9.057425342E-21
   821.5    9.343306929E-21
   822.5    9.653593262E-21
   823.5    9.990958828E-21
   824.5    1.035847657E-20
   825.5    1.075969014E-20
   826.5    1.119870198E-20
   827.5    1.168028116E-20
   828.5    1.220999619E-20
   829.5    1.279437968E-20
   830.5    1.344113353E-20
   831.5    1.415938667E-20
   832.5    1.496002070E-20
   833.5    1.585608466E-20
   834.5    1.686332729E-20
   835.5    1.800088568E-20
   836.5    1.929218394E-20
   837.5    2.076611662E-20
   838.5    2.245862153E-20
   839.5    2.441479093E-20
   840.5    2.669173340E-20
   841.5    2.936249325E-20
   842.5    3.252147173E-20
   843.5    3.629199681E-20
   844.5    4.083697922E-20
   845.5    4.637399690E-20
   846.5    5.319666296E-20
   847.5    6.170463646E-20
   848.5    7.244464268E-20
   849.5    8.616281354E-20
   850.5    1.038600100E-19
   851.5    1.268145717E-19
   852.5    1.564635693E-19
   853.5    1.938695964E-19
   854.5    2.382645938E-19
   855.5    2.843379143E-19
   856.5    3.200609316E-19
   857.5    3.307927747E-19
   858.5    3.112192964E-19
   859.5    2.709018615E-19
   860.5    2.247122785E-19
   861.5    1.825643841E-19
   862.5    1.479953017E-19
   863.5    1.209596707E-19
   864.5    1.001770888E-19
   865.5    8.423259587E-20
   866.5    7.193495381E-20
   867.5    6.237130060E-20
   868.5    5.486721874E-20
   869.5    4.893042737E-20
   870.5    4.420179279E-20
   871.5    4.041804900E-20
   872.5    3.738486511E-20
   873.5    3.495778373E-20
   874.5    3.302881574E-20
   875.5    3.151701117E-20
   876.5    3.036181090E-20
   877.5    2.951835226E-20
   878.5    2.895416399E-20
   879.5    2.864686864E-20
   880.5    2.858263665E-20
   881.5    2.875522551E-20
   882.5    2.916550194E-20
   883.5    2.982139490E-20
   884.5    3.073826998E-20
   885.5    3.193975590E-20
   886.5    3.345909881E-20
   887.5    3.534117427E-20
   888.5    3.764535886E-20
   889.5    4.044956401E-20
   890.5    4.385587835E-20
   891.5    4.799847406E-20
   892.5    5.305473585E-20
   893.5    5.926100583E-20
   894.5    6.693493314E-20
   895.5    7.650715461E-20
   896.5    8.856569404E-20
   897.5    1.039162144E-19
   898.5    1.236574471E-19
   899.5    1.492562369E-19
   900.5    1.825611316E-19
   901.5    2.255738732E-19
   902.5    2.795426413E-19
   903.5    3.426272186E-19
   904.5    4.059021213E-19
   905.5    4.511138364E-19
   906.5    4.586494451E-19
   907.5    4.246349402E-19
   908.5    3.650255419E-19
   909.5    3.001853219E-19
   910.5    2.423671881E-19
   911.5    1.953859611E-19
   912.5    1.587087401E-19
   913.5    1.304374913E-19
   914.5    1.086207644E-19
   915.5    9.165169239E-20
   916.5    7.830873322E-20
   917.5    6.769117307E-20
   918.5    5.914064876E-20
   919.5    5.217507368E-20
   920.5    4.643893759E-20
   921.5    4.166753677E-20
   922.5    3.766165089E-20
   923.5    3.426967537E-20
   924.5    3.137497074E-20
   925.5    2.888684289E-20
   926.5    2.673405461E-20
   927.5    2.486011241E-20
   928.5    2.321980799E-20
   929.5    2.177665482E-20
   930.5    2.050096924E-20
   931.5    1.936842012E-20
   932.5    1.835892274E-20
   933.5    1.745578762E-20
   934.5    1.664506001E-20
   935.5    1.591500334E-20
   936.5    1.525569211E-20
   937.5    1.465868876E-20
   938.5    1.411678537E-20
   939.5    1.362379597E-20
   940.5    1.317438836E-20
   941.5    1.276394726E-20
   942.5    1.238846225E-20
   943.5    1.204443556E-20
   944.5    1.172880579E-20
   945.5    1.143888451E-20
   946.5    1.117230335E-20
   947.5    1.092696960E-20
   948.5    1.070102883E-20
   949.5    1.049283332E-20
   950.5    1.030091523E-20
   951.5    1.012396373E-20
   952.5    9.960805514E-21
   953.5    9.810388046E-21
   954.5    9.671765137E-21
   955.5    9.544084526E-21
   956.5    9.426577111E-21
   957.5    9.318547610E-21
   958.5    9.219366426E-21
   959.5    9.128462553E-21
   960.5    9.045317363E-21
   961.5    8.969459167E-21
   962.5    8.900458420E-21
   963.5    8.837923511E-21
   964.5    8.781497038E-21
   965.5    8.730852510E-21
   966.5    8.685691435E-21
   967.5    8.645740720E-21
   968.5    8.610750370E-21
   969.5    8.580491427E-21
   970.5    8.554754140E-21
   971.5    8.533346322E-21
   972.5    8.516091884E-21
   973.5    8.502829515E-21
   974.5    8.493411507E-21
   975.5    8.487702686E-21
   976.5    8.485579465E-21
   977.5    8.486928978E-21
   978.5    8.491648314E-21
   979.5    8.499643809E-21
   980.5    8.510830428E-21
   981.5    8.525131187E-21
   982.5    8.542476651E-21
   983.5    8.562804463E-21
   984.5    8.586058934E-21
   985.5    8.612190668E-21
   986.5    8.641156220E-21
   987.5    8.672917796E-21
   988.5    8.707442984E-21
   989.5    8.744704505E-21
   990.5    8.784680000E-21
   991.5    8.827351840E-21
   992.5    8.872706951E-21
   993.5    8.920736672E-21
   994.5    8.971436621E-21
   995.5    9.024806588E-21
   996.5    9.080850442E-21
   997.5    9.139576053E-21
   998.5    9.200995232E-21
   999.5    9.265123688E-21
  1000.5    9.331980991E-21
  1001.5    9.401590561E-21
  1002.5    9.473979659E-21
  1003.5    9.549179400E-21
  1004.5    9.627224774E-21
  1005.5    9.708154683E-21
  1006.5    9.792011985E-21
  1007.5    9.878843563E-21
  1008.5    9.968700393E-21
  1009.5    1.006163764E-20
  1010.5    1.015771473E-20
  1011.5    1.025699554E-20
  1012.5    1.035954842E-20
  1013.5    1.046544644E-20
  1014.5    1.057476747E-20
  1015.5    1.068759442E-20
  1016.5    1.080401540E-20
  1017.5    1.092412393E-20
  1018.5    1.104801918E-20
  1019.5    1.117580623E-20
  1020.5    1.130759631E-20
  1021.5    1.144350714E-20
  1022.5    1.158366321E-20
  1023.5    1.172819615E-20
  1024.5    1.187724508E-20
  1025.5    1.203095703E-20
  1026.5    1.218948740E-20
  1027.5    1.235300035E-20
  1028.5    1.252166941E-20
  1029.5    1.269567794E-20
  1030.5    1.287521977E-20
  1031.5    1.306049985E-20
  1032.5    1.325173490E-20
  1033.5    1.344915417E-20
  1034.5    1.365300029E-20
  1035.5    1.386353008E-20
  1036.5    1.408101557E-20
  1037.5    1.430574496E-20
  1038.5    1.453802379E-20
  1039.5    1.477817613E-20
  1040.5    1.502654591E-20
  1041.5    1.528349832E-20
  1042.5    1.554942141E-20
  1043.5    1.582472779E-20
  1044.5    1.610985643E-20
  1045.5    1.640527477E-20
  1046.5    1.671148085E-20
  1047.5    1.702900580E-20
  1048.5    1.735841644E-20
  1049.5    1.770031823E-20
  1050.5    1.805535845E-20
  1051.5    1.842422972E-20
  1052.5    1.880767385E-20
  1053.5    1.920648615E-20
  1054.5    1.962152009E-20
  1055.5    2.005369254E-20
  1056.5    2.050398954E-20
  1057.5    2.097347267E-20
  1058.5    2.146328617E-20
  1059.5    2.197466485E-20
  1060.5    2.250894287E-20
  1061.5    2.306756359E-20
  1062.5    2.365209056E-20
  1063.5    2.426421982E-20
  1064.5    2.490579375E-20
  1065.5    2.557881657E-20
  1066.5    2.628547192E-20
  1067.5    2.702814257E-20
  1068.5    2.780943291E-20
  1069.5    2.863219425E-20
  1070.5    2.949955378E-20
  1071.5    3.041494743E-20
  1072.5    3.138215753E-20
  1073.5    3.240535588E-20
  1074.5    3.348915326E-20
  1075.5    3.463865641E-20
  1076.5    3.585953400E-20
  1077.5    3.715809287E-20
  1078.5    3.854136688E-20
  1079.5    4.001722038E-20
  1080.5    4.159446940E-20
  1081.5    4.328302402E-20
  1082.5    4.509405613E-20
  1083.5    4.704019814E-20
  1084.5    4.913577908E-20
  1085.5    5.139710648E-20
  1086.5    5.384280435E-20
  1087.5    5.649422036E-20
  1088.5    5.937591889E-20
  1089.5    6.251628107E-20
  1090.5    6.594823911E-20
  1091.5    6.971018011E-20
  1092.5    7.384706532E-20
  1093.5    7.841182488E-20
  1094.5    8.346710777E-20
  1095.5    8.908749282E-20
  1096.5    9.536230339E-20
  1097.5    1.023992184E-19
  1098.5    1.103289441E-19
  1099.5    1.193113094E-19
  1100.5    1.295432935E-19
  1101.5    1.412696964E-19
  1102.5    1.547974645E-19
  1103.5    1.705151172E-19
  1104.5    1.889193611E-19
  1105.5    2.106519177E-19
  1106.5    2.365509654E-19
  1107.5    2.677235708E-19
  1108.5    3.056482038E-19
  1109.5    3.523198285E-19
  1110.5    4.104531859E-19
  1111.5    4.837590836E-19
  1112.5    5.772921263E-19
  1113.5    6.978031252E-19
  1114.5    8.538285741E-19
  1115.5    1.054718101E-18
  1116.5    1.306650422E-18
  1117.5    1.602207822E-18
  1118.5    1.902098464E-18
  1119.5    2.123661923E-18
  1120.5    2.174958253E-18
  1121.5    2.033761600E-18
  1122.5    1.771244809E-18
  1123.5    1.482819306E-18
  1124.5    1.227769258E-18
  1125.5    1.025844359E-18
  1126.5    8.761202008E-19
  1127.5    7.712893376E-19
  1128.5    7.041400603E-19
  1129.5    6.696677133E-19
  1130.5    6.653903422E-19
  1131.5    6.908418819E-19
  1132.5    7.460598874E-19
  1133.5    8.279511267E-19
  1134.5    9.233977127E-19
  1135.5    1.002358516E-18
  1136.5    1.024740084E-18
  1137.5    9.698490399E-19
  1138.5    8.568184023E-19
  1139.5    7.243719606E-19
  1140.5    6.011347651E-19
  1141.5    4.984259374E-19
  1142.5    4.169287602E-19
  1143.5    3.533660083E-19
  1144.5    3.038420758E-19
  1145.5    2.649970575E-19
  1146.5    2.342240327E-19
  1147.5    2.095806061E-19
  1148.5    1.896384436E-19
  1149.5    1.733475393E-19
  1150.5    1.599314272E-19
  1151.5    1.488108897E-19
  1152.5    1.395496749E-19
  1153.5    1.318161332E-19
  1154.5    1.253560791E-19
  1155.5    1.199735080E-19
  1156.5    1.155168250E-19
  1157.5    1.118689776E-19
  1158.5    1.089403957E-19
  1159.5    1.066639994E-19
  1160.5    1.049917801E-19
  1161.5    1.038926441E-19
  1162.5    1.033513402E-19
  1163.5    1.033684147E-19
  1164.5    1.039612421E-19
  1165.5    1.051663078E-19
  1166.5    1.070430656E-19
  1167.5    1.096798965E-19
  1168.5    1.132029595E-19
  1169.5    1.177890687E-19
  1170.5    1.236841004E-19
  1171.5    1.312285865E-19
  1172.5    1.408913042E-19
  1173.5    1.533074550E-19
  1174.5    1.693040660E-19
  1175.5    1.898561481E-19
  1176.5    2.158244228E-19
  1177.5    2.471676640E-19
  1178.5    2.813011814E-19
  1179.5    3.112525267E-19
  1180.5    3.269340983E-19
  1181.5    3.223815710E-19
  1182.5    3.018171763E-19
  1183.5    2.753106237E-19
  1184.5    2.508227002E-19
  1185.5    2.317845945E-19
  1186.5    2.186823496E-19
  1187.5    2.108581979E-19
  1188.5    2.074540052E-19
  1189.5    2.077528611E-19
  1190.5    2.112561882E-19
  1191.5    2.176733061E-19
  1192.5    2.268936224E-19
  1193.5    2.389647242E-19
  1194.5    2.540826588E-19
  1195.5    2.725957575E-19
  1196.5    2.950228496E-19
  1197.5    3.220878652E-19
  1198.5    3.547747936E-19
  1199.5    3.944096699E-19
  1200.5    4.427798709E-19
  1201.5    5.023056469E-19
  1202.5    5.762840157E-19
  1203.5    6.692282911E-19
  1204.5    7.873184770E-19
  1205.5    9.389310783E-19
  1206.5    1.135056014E-18
  1207.5    1.388946480E-18
  1208.5    1.713215091E-18
  1209.5    2.110496042E-18
  1210.5    2.552656063E-18
  1211.5    2.953524666E-18
  1212.5    3.174678525E-18
  1213.5    3.114240209E-18
  1214.5    2.806692709E-18
  1215.5    2.386702391E-18
  1216.5    1.974302582E-18
  1217.5    1.626346115E-18
  1218.5    1.353649545E-18
  1219.5    1.147525974E-18
  1220.5    9.948406285E-19
  1221.5    8.837595316E-19
  1222.5    8.051691756E-19
  1223.5    7.525823446E-19
  1224.5    7.216845523E-19
  1225.5    7.099122226E-19
  1226.5    7.161681038E-19
  1227.5    7.406902020E-19
  1228.5    7.850727484E-19
  1229.5    8.524423874E-19
  1230.5    9.477983597E-19
  1231.5    1.078510866E-18
  1232.5    1.254889702E-18
  1233.5    1.490462877E-18
  1234.5    1.800854980E-18
  1235.5    2.198438588E-18
  1236.5    2.677297197E-18
  1237.5    3.184071849E-18
  1238.5    3.591171752E-18
  1239.5    3.733480158E-18
  1240.5    3.537491622E-18
  1241.5    3.097258548E-18
  1242.5    2.578810184E-18
  1243.5    2.099230667E-18
  1244.5    1.703050388E-18
  1245.5    1.392007293E-18
  1246.5    1.152401999E-18
  1247.5    9.683906492E-19
  1248.5    8.264662583E-19
  1249.5    7.162448497E-19
  1250.5    6.300696324E-19
  1251.5    5.623905763E-19
  1252.5    5.092165693E-19
  1253.5    4.677007607E-19
  1254.5    4.358481447E-19
  1255.5    4.123201577E-19
  1256.5    3.963141865E-19
  1257.5    3.875027805E-19
  1258.5    3.860234661E-19
  1259.5    3.925127034E-19
  1260.5    4.081713768E-19
  1261.5    4.348196859E-19
  1262.5    4.748098281E-19
  1263.5    5.304423169E-19
  1264.5    6.021164595E-19
  1265.5    6.842065537E-19
  1266.5    7.595900558E-19
  1267.5    8.005992536E-19
  1268.5    7.865180749E-19
  1269.5    7.237520312E-19
  1270.5    6.390656049E-19
  1271.5    5.566155573E-19
  1272.5    4.879755171E-19
  1273.5    4.354561572E-19
  1274.5    3.974313741E-19
  1275.5    3.713871576E-19
  1276.5    3.550961268E-19
  1277.5    3.469169705E-19
  1278.5    3.457886500E-19
  1279.5    3.511545599E-19
  1280.5    3.628976414E-19
  1281.5    3.813100741E-19
  1282.5    4.071039773E-19
  1283.5    4.414674426E-19
  1284.5    4.861737343E-19
  1285.5    5.437572868E-19
  1286.5    6.177762814E-19
  1287.5    7.131840382E-19
  1288.5    8.368176242E-19
  1289.5    9.979451186E-19
  1290.5    1.208593659E-18
  1291.5    1.482772318E-18
  1292.5    1.832284107E-18
  1293.5    2.254505566E-18
  1294.5    2.707688907E-18
  1295.5    3.085365801E-18
  1296.5    3.240746723E-18
  1297.5    3.096164500E-18
  1298.5    2.722431995E-18
  1299.5    2.265952773E-18
  1300.5    1.836562855E-18
  1301.5    1.478812879E-18
  1302.5    1.196583468E-18
  1303.5    9.783709355E-19
  1304.5    8.100753733E-19
  1305.5    6.794654129E-19
  1306.5    5.770542456E-19
  1307.5    4.957946271E-19
  1308.5    4.305274127E-19
  1309.5    3.774797870E-19
  1310.5    3.338771501E-19
  1311.5    2.976606514E-19
  1312.5    2.672864524E-19
  1313.5    2.415840615E-19
  1314.5    2.196562034E-19
  1315.5    2.008076187E-19
  1316.5    1.844940108E-19
  1317.5    1.702850875E-19
  1318.5    1.578375370E-19
  1319.5    1.468750671E-19
  1320.5    1.371735143E-19
  1321.5    1.285496265E-19
  1322.5    1.208525352E-19
  1323.5    1.139572132E-19
  1324.5    1.077594146E-19
  1325.5    1.021717288E-19
  1326.5    9.712048031E-20
  1327.5    9.254327615E-20
  1328.5    8.838705243E-20
  1329.5    8.460650941E-20
  1330.5    8.116285084E-20
  1331.5    7.802276349E-20
  1332.5    7.515758798E-20
  1333.5    7.254264291E-20
  1334.5    7.015667324E-20
  1335.5    6.798140009E-20
  1336.5    6.600115449E-20
  1337.5    6.420258161E-20
  1338.5    6.257440499E-20
  1339.5    6.110724352E-20
  1340.5    5.979347558E-20
  1341.5    5.862714731E-20
  1342.5    5.760392378E-20
  1343.5    5.672108398E-20
  1344.5    5.597756271E-20
  1345.5    5.537404532E-20
  1346.5    5.491312464E-20
  1347.5    5.459953364E-20
  1348.5    5.444047377E-20
  1349.5    5.444606685E-20
  1350.5    5.462997000E-20
  1351.5    5.501020998E-20
  1352.5    5.561031665E-20
  1353.5    5.646087044E-20
  1354.5    5.760162924E-20
  1355.5    5.908447485E-20
  1356.5    6.097752839E-20
  1357.5    6.337094150E-20
  1358.5    6.638508932E-20
  1359.5    7.018217180E-20
  1360.5    7.498251097E-20
  1361.5    8.108686474E-20
  1362.5    8.890504638E-20
  1363.5    9.898668294E-20
  1364.5    1.120357866E-19
  1365.5    1.288523442E-19
  1366.5    1.500570111E-19
  1367.5    1.753248146E-19
  1368.5    2.019229606E-19
  1369.5    2.234370914E-19
  1370.5    2.317690953E-19
  1371.5    2.236062600E-19
  1372.5    2.038911971E-19
  1373.5    1.808657873E-19
  1374.5    1.602260877E-19
  1375.5    1.441210894E-19
  1376.5    1.326562815E-19
  1377.5    1.252238610E-19
  1378.5    1.211418917E-19
  1379.5    1.198705428E-19
  1380.5    1.210539860E-19
  1381.5    1.245089304E-19
  1382.5    1.302062182E-19
  1383.5    1.382608068E-19
  1384.5    1.489348310E-19
  1385.5    1.626559454E-19
  1386.5    1.800537547E-19
  1387.5    2.020190325E-19
  1388.5    2.297929224E-19
  1389.5    2.650955563E-19
  1390.5    3.103030031E-19
  1391.5    3.686703194E-19
  1392.5    4.445544151E-19
  1393.5    5.434553928E-19
  1394.5    6.713397714E-19
  1395.5    8.319487431E-19
  1396.5    1.019856242E-18
  1397.5    1.208554545E-18
  1398.5    1.343679036E-18
  1399.5    1.366592532E-18
  1400.5    1.265410553E-18
  1401.5    1.087543773E-18
  1402.5    8.938221765E-19
  1403.5    7.209545512E-19
  1404.5    5.804188435E-19
  1405.5    4.706609195E-19
  1406.5    3.860228921E-19
  1407.5    3.206768525E-19
  1408.5    2.698210341E-19
  1409.5    2.298042169E-19
  1410.5    1.979338666E-19
  1411.5    1.722418455E-19
  1412.5    1.512869782E-19
  1413.5    1.340064938E-19
  1414.5    1.196090923E-19
  1415.5    1.074992366E-19
  1416.5    9.722373462E-20
  1417.5    8.843391771E-20
  1418.5    8.085867559E-20
  1419.5    7.428505904E-20
  1420.5    6.854418998E-20
  1421.5    6.350092291E-20
  1422.5    5.904618202E-20
  1423.5    5.509122500E-20
  1424.5    5.156330800E-20
  1425.5    4.840237905E-20
  1426.5    4.555853383E-20
  1427.5    4.299004146E-20
  1428.5    4.066180045E-20
  1429.5    3.854412175E-20
  1430.5    3.661176292E-20
  1431.5    3.484315612E-20
  1432.5    3.321978719E-20
  1433.5    3.172569305E-20
  1434.5    3.034705257E-20
  1435.5    2.907185163E-20
  1436.5    2.788960747E-20
  1437.5    2.679114067E-20
  1438.5    2.576838567E-20
  1439.5    2.481423254E-20
  1440.5    2.392239431E-20
  1441.5    2.308729523E-20
  1442.5    2.230397628E-20
  1443.5    2.156801505E-20
  1444.5    2.087545740E-20
  1445.5    2.022275908E-20
  1446.5    1.960673569E-20
  1447.5    1.902451957E-20
  1448.5    1.847352259E-20
  1449.5    1.795140403E-20
  1450.5    1.745604252E-20
  1451.5    1.698551180E-20
  1452.5    1.653805942E-20
  1453.5    1.611208819E-20
  1454.5    1.570613980E-20
  1455.5    1.531888058E-20
  1456.5    1.494908875E-20
  1457.5    1.459564333E-20
  1458.5    1.425751422E-20
  1459.5    1.393375340E-20
  1460.5    1.362348720E-20
  1461.5    1.332590928E-20
  1462.5    1.304027451E-20
  1463.5    1.276589333E-20
  1464.5    1.250212691E-20
  1465.5    1.224838257E-20
  1466.5    1.200410988E-20
  1467.5    1.176879702E-20
  1468.5    1.154196752E-20
  1469.5    1.132317735E-20
  1470.5    1.111201228E-20
  1471.5    1.090808544E-20
  1472.5    1.071103520E-20
  1473.5    1.052052314E-20
  1474.5    1.033623229E-20
  1475.5    1.015786548E-20
  1476.5    9.985143843E-21
  1477.5    9.817805480E-21
  1478.5    9.655604187E-21
  1479.5    9.498308333E-21
  1480.5    9.345699816E-21
  1481.5    9.197573105E-21
  1482.5    9.053734366E-21
  1483.5    8.914000654E-21
  1484.5    8.778199173E-21
  1485.5    8.646166593E-21
  1486.5    8.517748420E-21
  1487.5    8.392798418E-21
  1488.5    8.271178072E-21
  1489.5    8.152756089E-21
  1490.5    8.037407946E-21
  1491.5    7.925015460E-21
  1492.5    7.815466398E-21
  1493.5    7.708654110E-21
  1494.5    7.604477193E-21
  1495.5    7.502839173E-21
  1496.5    7.403648213E-21
  1497.5    7.306816843E-21
  1498.5    7.212261706E-21
  1499.5    7.119903316E-21
  1500.5    7.029665847E-21
  1501.5    6.941476918E-21
  1502.5    6.855267408E-21
  1503.5    6.770971272E-21
  1504.5    6.688525374E-21
  1505.5    6.607869330E-21
  1506.5    6.528945362E-21
  1507.5    6.451698157E-21
  1508.5    6.376074740E-21
  1509.5    6.302024352E-21
  1510.5    6.229498335E-21
  1511.5    6.158450027E-21
  1512.5    6.088834659E-21
  1513.5    6.020609260E-21
  1514.5    5.953732570E-21
  1515.5    5.888164956E-21
  1516.5    5.823868332E-21
  1517.5    5.760806082E-21
  1518.5    5.698942994E-21
  1519.5    5.638245192E-21
  1520.5    5.578680072E-21
  1521.5    5.520216244E-21
  1522.5    5.462823478E-21
  1523.5    5.406472646E-21
  1524.5    5.351135677E-21
  1525.5    5.296785507E-21
  1526.5    5.243396035E-21
  1527.5    5.190942081E-21
  1528.5    5.139399344E-21
  1529.5    5.088744366E-21
  1530.5    5.038954493E-21
  1531.5    4.990007844E-21
  1532.5    4.941883276E-21
  1533.5    4.894560354E-21
  1534.5    4.848019322E-21
  1535.5    4.802241071E-21
  1536.5    4.757207121E-21
  1537.5    4.712899584E-21
  1538.5    4.669301152E-21
  1539.5    4.626395064E-21
  1540.5    4.584165091E-21
  1541.5    4.542595511E-21
  1542.5    4.501671090E-21
  1543.5    4.461377066E-21
  1544.5    4.421699127E-21
  1545.5    4.382623396E-21
  1546.5    4.344136414E-21
  1547.5    4.306225123E-21
  1548.5    4.268876854E-21
  1549.5    4.232079309E-21
  1550.5    4.195820552E-21
  1551.5    4.160088989E-21
  1552.5    4.124873363E-21
  1553.5    4.090162738E-21
  1554.5    4.055946486E-21
  1555.5    4.022214280E-21
  1556.5    3.988956080E-21
  1557.5    3.956162127E-21
  1558.5    3.923822927E-21
  1559.5    3.891929249E-21
  1560.5    3.860472111E-21
  1561.5    3.829442774E-21
  1562.5    3.798832730E-21
  1563.5    3.768633701E-21
  1564.5    3.738837625E-21
  1565.5    3.709436654E-21
  1566.5    3.680423140E-21
  1567.5    3.651789637E-21
  1568.5    3.623528888E-21
  1569.5    3.595633821E-21
  1570.5    3.568097546E-21
  1571.5    3.540913343E-21
  1572.5    3.514074661E-21
  1573.5    3.487575114E-21
  1574.5    3.461408470E-21
  1575.5    3.435568654E-21
  1576.5    3.410049735E-21
  1577.5    3.384845929E-21
  1578.5    3.359951589E-21
  1579.5    3.335361204E-21
  1580.5    3.311069394E-21
  1581.5    3.287070905E-21
  1582.5    3.263360607E-21
  1583.5    3.239933491E-21
  1584.5    3.216784661E-21
  1585.5    3.193909338E-21
  1586.5    3.171302848E-21
  1587.5    3.148960627E-21
  1588.5    3.126878213E-21
  1589.5    3.105051243E-21
  1590.5    3.083475454E-21
  1591.5    3.062146675E-21
  1592.5    3.041060831E-21
  1593.5    3.020213933E-21
  1594.5    2.999602081E-21
  1595.5    2.979221459E-21
  1596.5    2.959068333E-21
  1597.5    2.939139052E-21
  1598.5    2.919430039E-21
  1599.5    2.899937795E-21
  1600.5    2.880658896E-21
  1601.5    2.861589988E-21
  1602.5    2.842727787E-21
  1603.5    2.824069080E-21
  1604.5    2.805610717E-21
  1605.5    2.787349614E-21
  1606.5    2.769282751E-21
  1607.5    2.751407168E-21
  1608.5    2.733719966E-21
  1609.5    2.716218303E-21
  1610.5    2.698899396E-21
  1611.5    2.681760515E-21
  1612.5    2.664798985E-21
  1613.5    2.648012185E-21
  1614.5    2.631397544E-21
  1615.5    2.614952541E-21
  1616.5    2.598674704E-21
  1617.5    2.582561609E-21
  1618.5    2.566610880E-21
  1619.5    2.550820183E-21
  1620.5    2.535187233E-21
  1621.5    2.519709783E-21
  1622.5    2.504385632E-21
  1623.5    2.489212620E-21
  1624.5    2.474188625E-21
  1625.5    2.459311568E-21
  1626.5    2.444579404E-21
  1627.5    2.429990129E-21
  1628.5    2.415541774E-21
  1629.5    2.401232407E-21
  1630.5    2.387060131E-21
  1631.5    2.373023081E-21
  1632.5    2.359119427E-21
  1633.5    2.345347374E-21
  1634.5    2.331705154E-21
  1635.5    2.318191035E-21
  1636.5    2.304803313E-21
  1637.5    2.291540313E-21
  1638.5    2.278400393E-21
  1639.5    2.265381936E-21
  1640.5    2.252483355E-21
  1641.5    2.239703088E-21
  1642.5    2.227039602E-21
  1643.5    2.214491391E-21
  1644.5    2.202056971E-21
  1645.5    2.189734887E-21
  1646.5    2.177523706E-21
  1647.5    2.165422020E-21
  1648.5    2.153428444E-21
  1649.5    2.141541616E-21
  1650.5    2.129760199E-21
  1651.5    2.118082875E-21
  1652.5    2.106508348E-21
  1653.5    2.095035344E-21
  1654.5    2.083662611E-21
  1655.5    2.072388915E-21
  1656.5    2.061213043E-21
  1657.5    2.050133801E-21
  1658.5    2.039150016E-21
  1659.5    2.028260531E-21
  1660.5    2.017464209E-21
  1661.5    2.006759932E-21
  1662.5    1.996146596E-21
  1663.5    1.985623118E-21
  1664.5    1.975188431E-21
  1665.5    1.964841484E-21
  1666.5    1.954581242E-21
  1667.5    1.944406686E-21
  1668.5    1.934316815E-21
  1669.5    1.924310641E-21
  1670.5    1.914387191E-21
  1671.5    1.904545507E-21
  1672.5    1.894784648E-21
  1673.5    1.885103684E-21
  1674.5    1.875501700E-21
  1675.5    1.865977795E-21
  1676.5    1.856531082E-21
  1677.5    1.847160686E-21
  1678.5    1.837865746E-21
  1679.5    1.828645413E-21
  1680.5    1.819498851E-21
  1681.5    1.810425236E-21
  1682.5    1.801423756E-21
  1683.5    1.792493611E-21
  1684.5    1.783634011E-21
  1685.5    1.774844181E-21
  1686.5    1.766123355E-21
  1687.5    1.757470776E-21
  1688.5    1.748885701E-21
  1689.5    1.740367397E-21
  1690.5    1.731915139E-21
  1691.5    1.723528217E-21
  1692.5    1.715205925E-21
  1693.5    1.706947572E-21
  1694.5    1.698752473E-21
  1695.5    1.690619956E-21
  1696.5    1.682549355E-21
  1697.5    1.674540016E-21
  1698.5    1.666591291E-21
  1699.5    1.658702545E-21
  1700.5    1.650873148E-21
  1701.5    1.643102480E-21
  1702.5    1.635389929E-21
  1703.5    1.627734893E-21
  1704.5    1.620136776E-21
  1705.5    1.612594991E-21
  1706.5    1.605108959E-21
  1707.5    1.597678108E-21
  1708.5    1.590301875E-21
  1709.5    1.582979703E-21
  1710.5    1.575711044E-21
  1711.5    1.568495354E-21
  1712.5    1.561332101E-21
  1713.5    1.554220756E-21
  1714.5    1.547160799E-21
  1715.5    1.540151716E-21
  1716.5    1.533192999E-21
  1717.5    1.526284148E-21
  1718.5    1.519424669E-21
  1719.5    1.512614075E-21
  1720.5    1.505851882E-21
  1721.5    1.499137617E-21
  1722.5    1.492470810E-21
  1723.5    1.485850998E-21
  1724.5    1.479277722E-21
  1725.5    1.472750532E-21
  1726.5    1.466268981E-21
  1727.5    1.459832629E-21
  1728.5    1.453441042E-21
  1729.5    1.447093789E-21
  1730.5    1.440790447E-21
  1731.5    1.434530597E-21
  1732.5    1.428313825E-21
  1733.5    1.422139722E-21
  1734.5    1.416007886E-21
  1735.5    1.409917917E-21
  1736.5    1.403869422E-21
  1737.5    1.397862012E-21
  1738.5    1.391895303E-21
  1739.5    1.385968915E-21
  1740.5    1.380082474E-21
  1741.5    1.374235608E-21
  1742.5    1.368427952E-21
  1743.5    1.362659145E-21
  1744.5    1.356928829E-21
  1745.5    1.351236651E-21
  1746.5    1.345582262E-21
  1747.5    1.339965318E-21
  1748.5    1.334385478E-21
  1749.5    1.328842405E-21
  1750.5    1.323335768E-21
  1751.5    1.317865236E-21
  1752.5    1.312430485E-21
  1753.5    1.307031195E-21
  1754.5    1.301667046E-21
  1755.5    1.296337727E-21
  1756.5    1.291042927E-21
  1757.5    1.285782339E-21
  1758.5    1.280555660E-21
  1759.5    1.275362591E-21
  1760.5    1.270202835E-21
  1761.5    1.265076100E-21
  1762.5    1.259982097E-21
  1763.5    1.254920539E-21
  1764.5    1.249891143E-21
  1765.5    1.244893630E-21
  1766.5    1.239927723E-21
  1767.5    1.234993149E-21
  1768.5    1.230089636E-21
  1769.5    1.225216919E-21
  1770.5    1.220374732E-21
  1771.5    1.215562814E-21
  1772.5    1.210780906E-21
  1773.5    1.206028753E-21
  1774.5    1.201306101E-21
  1775.5    1.196612701E-21
  1776.5    1.191948305E-21
  1777.5    1.187312668E-21
  1778.5    1.182705549E-21
  1779.5    1.178126707E-21
  1780.5    1.173575906E-21
  1781.5    1.169052912E-21
  1782.5    1.164557493E-21
  1783.5    1.160089420E-21
  1784.5    1.155648466E-21
  1785.5    1.151234407E-21
  1786.5    1.146847020E-21
  1787.5    1.142486086E-21
  1788.5    1.138151388E-21
  1789.5    1.133842711E-21
  1790.5    1.129559842E-21
  1791.5    1.125302571E-21
  1792.5    1.121070689E-21
  1793.5    1.116863990E-21
  1794.5    1.112682272E-21
  1795.5    1.108525330E-21
  1796.5    1.104392967E-21
  1797.5    1.100284985E-21
  1798.5    1.096201187E-21
  1799.5    1.092141381E-21
  1800.5    1.088105374E-21
  1801.5    1.084092978E-21
  1802.5    1.080104005E-21
  1803.5    1.076138268E-21
  1804.5    1.072195585E-21
  1805.5    1.068275773E-21
  1806.5    1.064378653E-21
  1807.5    1.060504045E-21
  1808.5    1.056651775E-21
  1809.5    1.052821666E-21
  1810.5    1.049013546E-21
  1811.5    1.045227244E-21
  1812.5    1.041462590E-21
  1813.5    1.037719417E-21
  1814.5    1.033997559E-21
  1815.5    1.030296851E-21
  1816.5    1.026617130E-21
  1817.5    1.022958236E-21
  1818.5    1.019320008E-21
  1819.5    1.015702289E-21
  1820.5    1.012104922E-21
  1821.5    1.008527753E-21
  1822.5    1.004970628E-21
  1823.5    1.001433394E-21
  1824.5    9.979159028E-22
  1825.5    9.944180039E-22
  1826.5    9.909395503E-22
  1827.5    9.874803958E-22
  1828.5    9.840403959E-22
  1829.5    9.806194073E-22
  1830.5    9.772172881E-22
  1831.5    9.738338978E-22
  1832.5    9.704690973E-22
  1833.5    9.671227486E-22
  1834.5    9.637947154E-22
  1835.5    9.604848623E-22
  1836.5    9.571930555E-22
  1837.5    9.539191623E-22
  1838.5    9.506630513E-22
  1839.5    9.474245924E-22
  1840.5    9.442036565E-22
  1841.5    9.410001160E-22
  1842.5    9.378138444E-22
  1843.5    9.346447163E-22
  1844.5    9.314926076E-22
  1845.5    9.283573952E-22
  1846.5    9.252389573E-22
  1847.5    9.221371732E-22
  1848.5    9.190519232E-22
  1849.5    9.159830888E-22
  1850.5    9.129305527E-22
  1851.5    9.098941984E-22
  1852.5    9.068739108E-22
  1853.5    9.038695757E-22
  1854.5    9.008810798E-22
  1855.5    8.979083110E-22
  1856.5    8.949511583E-22
  1857.5    8.920095115E-22
  1858.5    8.890832616E-22
  1859.5    8.861723005E-22
  1860.5    8.832765210E-22
  1861.5    8.803958169E-22
  1862.5    8.775300832E-22
  1863.5    8.746792154E-22
  1864.5    8.718431104E-22
  1865.5    8.690216656E-22
  1866.5    8.662147796E-22
  1867.5    8.634223519E-22
  1868.5    8.606442828E-22
  1869.5    8.578804733E-22
  1870.5    8.551308258E-22
  1871.5    8.523952430E-22
  1872.5    8.496736288E-22
  1873.5    8.469658879E-22
  1874.5    8.442719256E-22
  1875.5    8.415916485E-22
  1876.5    8.389249635E-22
  1877.5    8.362717787E-22
  1878.5    8.336320027E-22
  1879.5    8.310055452E-22
  1880.5    8.283923165E-22
  1881.5    8.257922277E-22
  1882.5    8.232051907E-22
  1883.5    8.206311182E-22
  1884.5    8.180699235E-22
  1885.5    8.155215207E-22
  1886.5    8.129858249E-22
  1887.5    8.104627515E-22
  1888.5    8.079522170E-22
  1889.5    8.054541384E-22
  1890.5    8.029684334E-22
  1891.5    8.004950205E-22
  1892.5    7.980338188E-22
  1893.5    7.955847483E-22
  1894.5    7.931477294E-22
  1895.5    7.907226834E-22
  1896.5    7.883095320E-22
  1897.5    7.859081978E-22
  1898.5    7.835186040E-22
  1899.5    7.811406744E-22
  1900.5    7.787743334E-22
  1901.5    7.764195061E-22
  1902.5    7.740761182E-22
  1903.5    7.717440961E-22
  1904.5    7.694233667E-22
  1905.5    7.671138575E-22
  1906.5    7.648154967E-22
  1907.5    7.625282130E-22
  1908.5    7.602519358E-22
  1909.5    7.579865950E-22
  1910.5    7.557321210E-22
  1911.5    7.534884450E-22
  1912.5    7.512554985E-22
  1913.5    7.490332138E-22
  1914.5    7.468215235E-22
  1915.5    7.446203611E-22
  1916.5    7.424296602E-22
  1917.5    7.402493553E-22
  1918.5    7.380793813E-22
  1919.5    7.359196737E-22
  1920.5    7.337701683E-22
  1921.5    7.316308017E-22
  1922.5    7.295015107E-22
  1923.5    7.273822330E-22
  1924.5    7.252729066E-22
  1925.5    7.231734698E-22
  1926.5    7.210838617E-22
  1927.5    7.190040218E-22
  1928.5    7.169338900E-22
  1929.5    7.148734067E-22
  1930.5    7.128225129E-22
  1931.5    7.107811499E-22
  1932.5    7.087492596E-22
  1933.5    7.067267843E-22
  1934.5    7.047136667E-22
  1935.5    7.027098500E-22
  1936.5    7.007152779E-22
  1937.5    6.987298946E-22
  1938.5    6.967536444E-22
  1939.5    6.947864724E-22
  1940.5    6.928283241E-22
  1941.5    6.908791452E-22
  1942.5    6.889388819E-22
  1943.5    6.870074811E-22
  1944.5    6.850848896E-22
  1945.5    6.831710552E-22
  1946.5    6.812659255E-22
  1947.5    6.793694490E-22
  1948.5    6.774815744E-22
  1949.5    6.756022507E-22
  1950.5    6.737314275E-22
  1951.5    6.718690546E-22
  1952.5    6.700150823E-22
  1953.5    6.681694612E-22
  1954.5    6.663321424E-22
  1955.5    6.645030773E-22
  1956.5    6.626822176E-22
  1957.5    6.608695156E-22
  1958.5    6.590649236E-22
  1959.5    6.572683945E-22
  1960.5    6.554798816E-22
  1961.5    6.536993385E-22
  1962.5    6.519267190E-22
  1963.5    6.501619775E-22
  1964.5    6.484050686E-22
  1965.5    6.466559471E-22
  1966.5    6.449145685E-22
  1967.5    6.431808884E-22
  1968.5    6.414548626E-22
  1969.5    6.397364476E-22
  1970.5    6.380256000E-22
  1971.5    6.363222766E-22
  1972.5    6.346264348E-22
  1973.5    6.329380321E-22
  1974.5    6.312570265E-22
  1975.5    6.295833761E-22
  1976.5    6.279170395E-22
  1977.5    6.262579755E-22
  1978.5    6.246061432E-22
  1979.5    6.229615022E-22
  1980.5    6.213240120E-22
  1981.5    6.196936328E-22
  1982.5    6.180703248E-22
  1983.5    6.164540487E-22
  1984.5    6.148447654E-22
  1985.5    6.132424361E-22
  1986.5    6.116470221E-22
  1987.5    6.100584854E-22
  1988.5    6.084767879E-22
  1989.5    6.069018919E-22
  1990.5    6.053337601E-22
  1991.5    6.037723552E-22
  1992.5    6.022176404E-22
  1993.5    6.006695791E-22
  1994.5    5.991281349E-22
  1995.5    5.975932717E-22
  1996.5    5.960649538E-22
  1997.5    5.945431455E-22
  1998.5    5.930278115E-22
  1999.5    5.915189169E-22
  2000.5    5.900164267E-22
  2001.5    5.885203064E-22
  2002.5    5.870305217E-22
  2003.5    5.855470386E-22
  2004.5    5.840698232E-22
  2005.5    5.825988420E-22
  2006.5    5.811340615E-22
  2007.5    5.796754488E-22
  2008.5    5.782229708E-22
  2009.5    5.767765951E-22
  2010.5    5.753362891E-22
  2011.5    5.739020207E-22
  2012.5    5.724737579E-22
  2013.5    5.710514691E-22
  2014.5    5.696351227E-22
  2015.5    5.682246874E-22
  2016.5    5.668201322E-22
  2017.5    5.654214262E-22
  2018.5    5.640285389E-22
  2019.5    5.626414397E-22
  2020.5    5.612600985E-22
  2021.5    5.598844853E-22
  2022.5    5.585145703E-22
  2023.5    5.571503240E-22
  2024.5    5.557917170E-22
  2025.5    5.544387200E-22
  2026.5    5.530913043E-22
  2027.5    5.517494409E-22
  2028.5    5.504131013E-22
  2029.5    5.490822572E-22
  2030.5    5.477568805E-22
  2031.5    5.464369430E-22
  2032.5    5.451224171E-22
  2033.5    5.438132752E-22
  2034.5    5.425094898E-22
  2035.5    5.412110338E-22
  2036.5    5.399178801E-22
  2037.5    5.386300019E-22
  2038.5    5.373473725E-22
  2039.5    5.360699655E-22
  2040.5    5.347977546E-22
  2041.5    5.335307136E-22
  2042.5    5.322688166E-22
  2043.5    5.310120379E-22
  2044.5    5.297603519E-22
  2045.5    5.285137332E-22
  2046.5    5.272721564E-22
  2047.5    5.260355967E-22
  2048.5    5.248040290E-22
  2049.5    5.235774287E-22
  2050.5    5.223557712E-22
  2051.5    5.211390321E-22
  2052.5    5.199271871E-22
  2053.5    5.187202123E-22
  2054.5    5.175180836E-22
  2055.5    5.163207774E-22
  2056.5    5.151282701E-22
  2057.5    5.139405383E-22
  2058.5    5.127575586E-22
  2059.5    5.115793080E-22
  2060.5    5.104057635E-22
  2061.5    5.092369024E-22
  2062.5    5.080727019E-22
  2063.5    5.069131396E-22
  2064.5    5.057581931E-22
  2065.5    5.046078402E-22
  2066.5    5.034620589E-22
  2067.5    5.023208272E-22
  2068.5    5.011841235E-22
  2069.5    5.000519261E-22
  2070.5    4.989242134E-22
  2071.5    4.978009643E-22
  2072.5    4.966821575E-22
  2073.5    4.955677719E-22
  2074.5    4.944577867E-22
  2075.5    4.933521811E-22
  2076.5    4.922509344E-22
  2077.5    4.911540262E-22
  2078.5    4.900614361E-22
  2079.5    4.889731439E-22
  2080.5    4.878891294E-22
  2081.5    4.868093728E-22
  2082.5    4.857338541E-22
  2083.5    4.846625538E-22
  2084.5    4.835954521E-22
  2085.5    4.825325298E-22
  2086.5    4.814737674E-22
  2087.5    4.804191458E-22
  2088.5    4.793686459E-22
  2089.5    4.783222488E-22
  2090.5    4.772799357E-22
  2091.5    4.762416879E-22
  2092.5    4.752074867E-22
  2093.5    4.741773139E-22
  2094.5    4.731511510E-22
  2095.5    4.721289799E-22
  2096.5    4.711107824E-22
  2097.5    4.700965406E-22
  2098.5    4.690862366E-22
  2099.5    4.680798527E-22
  2100.5    4.670773713E-22
  2101.5    4.660787749E-22
  2102.5    4.650840460E-22
  2103.5    4.640931675E-22
  2104.5    4.631061221E-22
  2105.5    4.621228928E-22
  2106.5    4.611434626E-22
  2107.5    4.601678147E-22
  2108.5    4.591959324E-22
  2109.5    4.582277990E-22
  2110.5    4.572633981E-22
  2111.5    4.563027132E-22
  2112.5    4.553457281E-22
  2113.5    4.543924265E-22
  2114.5    4.534427924E-22
  2115.5    4.524968098E-22
  2116.5    4.515544628E-22
  2117.5    4.506157356E-22
  2118.5    4.496806126E-22
  2119.5    4.487490781E-22
  2120.5    4.478211168E-22
  2121.5    4.468967132E-22
  2122.5    4.459758521E-22
  2123.5    4.450585182E-22
  2124.5    4.441446966E-22
  2125.5    4.432343721E-22
  2126.5    4.423275300E-22
  2127.5    4.414241555E-22
  2128.5    4.405242338E-22
  2129.5    4.396277504E-22
  2130.5    4.387346908E-22
  2131.5    4.378450405E-22
  2132.5    4.369587852E-22
  2133.5    4.360759107E-22
  2134.5    4.351964029E-22
  2135.5    4.343202477E-22
  2136.5    4.334474312E-22
  2137.5    4.325779395E-22
  2138.5    4.317117588E-22
  2139.5    4.308488755E-22
  2140.5    4.299892759E-22
  2141.5    4.291329466E-22
  2142.5    4.282798740E-22
  2143.5    4.274300450E-22
  2144.5    4.265834462E-22
  2145.5    4.257400645E-22
  2146.5    4.248998868E-22
  2147.5    4.240629000E-22
  2148.5    4.232290914E-22
  2149.5    4.223984480E-22
  2150.5    4.215709571E-22
  2151.5    4.207466060E-22
  2152.5    4.199253822E-22
  2153.5    4.191072732E-22
  2154.5    4.182922665E-22
  2155.5    4.174803499E-22
  2156.5    4.166715109E-22
  2157.5    4.158657375E-22
  2158.5    4.150630176E-22
  2159.5    4.142633391E-22
  2160.5    4.134666901E-22
  2161.5    4.126730587E-22
  2162.5    4.118824331E-22
  2163.5    4.110948017E-22
  2164.5    4.103101527E-22
  2165.5    4.095284746E-22
  2166.5    4.087497560E-22
  2167.5    4.079739853E-22
  2168.5    4.072011514E-22
  2169.5    4.064312428E-22
  2170.5    4.056642484E-22
  2171.5    4.049001571E-22
  2172.5    4.041389578E-22
  2173.5    4.033806396E-22
  2174.5    4.026251915E-22
  2175.5    4.018726028E-22
  2176.5    4.011228626E-22
  2177.5    4.003759603E-22
  2178.5    3.996318853E-22
  2179.5    3.988906269E-22
  2180.5    3.981521747E-22
  2181.5    3.974165184E-22
  2182.5    3.966836474E-22
  2183.5    3.959535517E-22
  2184.5    3.952262209E-22
  2185.5    3.945016450E-22
  2186.5    3.937798138E-22
  2187.5    3.930607173E-22
  2188.5    3.923443456E-22
  2189.5    3.916306888E-22
  2190.5    3.909197371E-22
  2191.5    3.902114808E-22
  2192.5    3.895059102E-22
  2193.5    3.888030156E-22
  2194.5    3.881027875E-22
  2195.5    3.874052164E-22
  2196.5    3.867102930E-22
  2197.5    3.860180077E-22
  2198.5    3.853283514E-22
  2199.5    3.846413147E-22
  2200.5    3.839568886E-22
  2201.5    3.832750639E-22
  2202.5    3.825958315E-22
  2203.5    3.819191825E-22
  2204.5    3.812451079E-22
  2205.5    3.805735988E-22
  2206.5    3.799046465E-22
  2207.5    3.792382422E-22
  2208.5    3.785743772E-22
  2209.5    3.779130429E-22
  2210.5    3.772542307E-22
  2211.5    3.765979321E-22
  2212.5    3.759441386E-22
  2213.5    3.752928418E-22
  2214.5    3.746440335E-22
  2215.5    3.739977053E-22
  2216.5    3.733538490E-22
  2217.5    3.727124564E-22
  2218.5    3.720735195E-22
  2219.5    3.714370301E-22
  2220.5    3.708029803E-22
  2221.5    3.701713621E-22
  2222.5    3.695421677E-22
  2223.5    3.689153893E-22
  2224.5    3.682910190E-22
  2225.5    3.676690491E-22
  2226.5    3.670494720E-22
  2227.5    3.664322800E-22
  2228.5    3.658174657E-22
  2229.5    3.652050214E-22
  2230.5    3.645949398E-22
  2231.5    3.639872135E-22
  2232.5    3.633818351E-22
  2233.5    3.627787974E-22
  2234.5    3.621780931E-22
  2235.5    3.615797150E-22
  2236.5    3.609836560E-22
  2237.5    3.603899090E-22
  2238.5    3.597984670E-22
  2239.5    3.592093230E-22
  2240.5    3.586224702E-22
  2241.5    3.580379016E-22
  2242.5    3.574556104E-22
  2243.5    3.568755899E-22
  2244.5    3.562978333E-22
  2245.5    3.557223340E-22
  2246.5    3.551490853E-22
  2247.5    3.545780807E-22
  2248.5    3.540093137E-22
  2249.5    3.534427779E-22
  2250.5    3.528784667E-22
  2251.5    3.523163738E-22
  2252.5    3.517564930E-22
  2253.5    3.511988180E-22
  2254.5    3.506433424E-22
  2255.5    3.500900603E-22
  2256.5    3.495389653E-22
  2257.5    3.489900516E-22
  2258.5    3.484433130E-22
  2259.5    3.478987436E-22
  2260.5    3.473563374E-22
  2261.5    3.468160886E-22
  2262.5    3.462779914E-22
  2263.5    3.457420399E-22
  2264.5    3.452082284E-22
  2265.5    3.446765512E-22
  2266.5    3.441470028E-22
  2267.5    3.436195774E-22
  2268.5    3.430942695E-22
  2269.5    3.425710737E-22
  2270.5    3.420499845E-22
  2271.5    3.415309965E-22
  2272.5    3.410141043E-22
  2273.5    3.404993026E-22
  2274.5    3.399865861E-22
  2275.5    3.394759496E-22
  2276.5    3.389673879E-22
  2277.5    3.384608959E-22
  2278.5    3.379564686E-22
  2279.5    3.374541008E-22
  2280.5    3.369537875E-22
  2281.5    3.364555239E-22
  2282.5    3.359593050E-22
  2283.5    3.354651259E-22
  2284.5    3.349729819E-22
  2285.5    3.344828681E-22
  2286.5    3.339947799E-22
  2287.5    3.335087125E-22
  2288.5    3.330246613E-22
  2289.5    3.325426218E-22
  2290.5    3.320625893E-22
  2291.5    3.315845594E-22
  2292.5    3.311085275E-22
  2293.5    3.306344894E-22
  2294.5    3.301624406E-22
  2295.5    3.296923768E-22
  2296.5    3.292242937E-22
  2297.5    3.287581870E-22
  2298.5    3.282940526E-22
  2299.5    3.278318863E-22
  2300.5    3.273716841E-22
  2301.5    3.269134417E-22
  2302.5    3.264571553E-22
  2303.5    3.260028208E-22
  2304.5    3.255504343E-22
  2305.5    3.250999919E-22
  2306.5    3.246514897E-22
  2307.5    3.242049240E-22
  2308.5    3.237602910E-22
  2309.5    3.233175869E-22
  2310.5    3.228768081E-22
  2311.5    3.224379510E-22
  2312.5    3.220010119E-22
  2313.5    3.215659873E-22
  2314.5    3.211328737E-22
  2315.5    3.207016677E-22
  2316.5    3.202723658E-22
  2317.5    3.198449646E-22
  2318.5    3.194194608E-22
  2319.5    3.189958511E-22
  2320.5    3.185741323E-22
  2321.5    3.181543011E-22
  2322.5    3.177363545E-22
  2323.5    3.173202892E-22
  2324.5    3.169061021E-22
  2325.5    3.164937904E-22
  2326.5    3.160833509E-22
  2327.5    3.156747807E-22
  2328.5    3.152680769E-22
  2329.5    3.148632366E-22
  2330.5    3.144602570E-22
  2331.5    3.140591354E-22
  2332.5    3.136598689E-22
  2333.5    3.132624550E-22
  2334.5    3.128668909E-22
  2335.5    3.124731740E-22
  2336.5    3.120813017E-22
  2337.5    3.116912717E-22
  2338.5    3.113030812E-22
  2339.5    3.109167280E-22
  2340.5    3.105322096E-22
  2341.5    3.101495237E-22
  2342.5    3.097686679E-22
  2343.5    3.093896400E-22
  2344.5    3.090124377E-22
  2345.5    3.086370589E-22
  2346.5    3.082635015E-22
  2347.5    3.078917633E-22
  2348.5    3.075218423E-22
  2349.5    3.071537364E-22
  2350.5    3.067874438E-22
  2351.5    3.064229625E-22
  2352.5    3.060602905E-22
  2353.5    3.056994261E-22
  2354.5    3.053403675E-22
  2355.5    3.049831129E-22
  2356.5    3.046276606E-22
  2357.5    3.042740090E-22
  2358.5    3.039221564E-22
  2359.5    3.035721013E-22
  2360.5    3.032238420E-22
  2361.5    3.028773772E-22
  2362.5    3.025327054E-22
  2363.5    3.021898252E-22
  2364.5    3.018487352E-22
  2365.5    3.015094341E-22
  2366.5    3.011719207E-22
  2367.5    3.008361937E-22
  2368.5    3.005022520E-22
  2369.5    3.001700943E-22
  2370.5    2.998397197E-22
  2371.5    2.995111271E-22
  2372.5    2.991843155E-22
  2373.5    2.988592839E-22
  2374.5    2.985360314E-22
  2375.5    2.982145572E-22
  2376.5    2.978948604E-22
  2377.5    2.975769403E-22
  2378.5    2.972607961E-22
  2379.5    2.969464272E-22
  2380.5    2.966338329E-22
  2381.5    2.963230126E-22
  2382.5    2.960139658E-22
  2383.5    2.957066921E-22
  2384.5    2.954011909E-22
  2385.5    2.950974618E-22
  2386.5    2.947955045E-22
  2387.5    2.944953187E-22
  2388.5    2.941969042E-22
  2389.5    2.939002606E-22
  2390.5    2.936053879E-22
  2391.5    2.933122859E-22
  2392.5    2.930209546E-22
  2393.5    2.927313939E-22
  2394.5    2.924436039E-22
  2395.5    2.921575846E-22
  2396.5    2.918733362E-22
  2397.5    2.915908588E-22
  2398.5    2.913101526E-22
  2399.5    2.910312180E-22
  2400.5    2.907540552E-22
  2401.5    2.904786647E-22
  2402.5    2.902050467E-22
  2403.5    2.899332019E-22
  2404.5    2.896631307E-22
  2405.5    2.893948337E-22
  2406.5    2.891283116E-22
  2407.5    2.888635649E-22
  2408.5    2.886005944E-22
  2409.5    2.883394010E-22
  2410.5    2.880799854E-22
  2411.5    2.878223484E-22
  2412.5    2.875664911E-22
  2413.5    2.873124145E-22
  2414.5    2.870601195E-22
  2415.5    2.868096072E-22
  2416.5    2.865608789E-22
  2417.5    2.863139357E-22
  2418.5    2.860687788E-22
  2419.5    2.858254095E-22
  2420.5    2.855838293E-22
  2421.5    2.853440396E-22
  2422.5    2.851060417E-22
  2423.5    2.848698373E-22
  2424.5    2.846354279E-22
  2425.5    2.844028151E-22
  2426.5    2.841720007E-22
  2427.5    2.839429865E-22
  2428.5    2.837157741E-22
  2429.5    2.834903655E-22
  2430.5    2.832667627E-22
  2431.5    2.830449675E-22
  2432.5    2.828249821E-22
  2433.5    2.826068085E-22
  2434.5    2.823904490E-22
  2435.5    2.821759056E-22
  2436.5    2.819631808E-22
  2437.5    2.817522767E-22
  2438.5    2.815431960E-22
  2439.5    2.813359409E-22
  2440.5    2.811305141E-22
  2441.5    2.809269180E-22
  2442.5    2.807251555E-22
  2443.5    2.805252291E-22
  2444.5    2.803271416E-22
  2445.5    2.801308960E-22
  2446.5    2.799364950E-22
  2447.5    2.797439417E-22
  2448.5    2.795532391E-22
  2449.5    2.793643903E-22
  2450.5    2.791773984E-22
  2451.5    2.789922667E-22
  2452.5    2.788089985E-22
  2453.5    2.786275971E-22
  2454.5    2.784480660E-22
  2455.5    2.782704086E-22
  2456.5    2.780946287E-22
  2457.5    2.779207296E-22
  2458.5    2.777487153E-22
  2459.5    2.775785895E-22
  2460.5    2.774103559E-22
  2461.5    2.772440187E-22
  2462.5    2.770795816E-22
  2463.5    2.769170489E-22
  2464.5    2.767564246E-22
  2465.5    2.765977129E-22
  2466.5    2.764409182E-22
  2467.5    2.762860448E-22
  2468.5    2.761330971E-22
  2469.5    2.759820797E-22
  2470.5    2.758329972E-22
  2471.5    2.756858542E-22
  2472.5    2.755406554E-22
  2473.5    2.753974057E-22
  2474.5    2.752561100E-22
  2475.5    2.751167733E-22
  2476.5    2.749794007E-22
  2477.5    2.748439972E-22
  2478.5    2.747105682E-22
  2479.5    2.745791189E-22
  2480.5    2.744496547E-22
  2481.5    2.743221811E-22
  2482.5    2.741967037E-22
  2483.5    2.740732282E-22
  2484.5    2.739517602E-22
  2485.5    2.738323055E-22
  2486.5    2.737148702E-22
  2487.5    2.735994601E-22
  2488.5    2.734860814E-22
  2489.5    2.733747403E-22
  2490.5    2.732654430E-22
  2491.5    2.731581960E-22
  2492.5    2.730530055E-22
  2493.5    2.729498783E-22
  2494.5    2.728488209E-22
  2495.5    2.727498401E-22
  2496.5    2.726529427E-22
  2497.5    2.725581356E-22
  2498.5    2.724654259E-22
  2499.5    2.723748208E-22
  2500.5    2.722863273E-22
  2501.5    2.721999530E-22
  2502.5    2.721157051E-22
  2503.5    2.720335913E-22
  2504.5    2.719536191E-22
  2505.5    2.718757964E-22
  2506.5    2.718001309E-22
  2507.5    2.717266307E-22
  2508.5    2.716553037E-22
  2509.5    2.715861582E-22
  2510.5    2.715192024E-22
  2511.5    2.714544448E-22
  2512.5    2.713918938E-22
  2513.5    2.713315581E-22
  2514.5    2.712734463E-22
  2515.5    2.712175674E-22
  2516.5    2.711639303E-22
  2517.5    2.711125441E-22
  2518.5    2.710634180E-22
  2519.5    2.710165614E-22
  2520.5    2.709719836E-22
  2521.5    2.709296942E-22
  2522.5    2.708897029E-22
  2523.5    2.708520196E-22
  2524.5    2.708166542E-22
  2525.5    2.707836168E-22
  2526.5    2.707529175E-22
  2527.5    2.707245667E-22
  2528.5    2.706985749E-22
  2529.5    2.706749527E-22
  2530.5    2.706537108E-22
  2531.5    2.706348600E-22
  2532.5    2.706184114E-22
  2533.5    2.706043761E-22
  2534.5    2.705927655E-22
  2535.5    2.705835909E-22
  2536.5    2.705768639E-22
  2537.5    2.705725963E-22
  2538.5    2.705707998E-22
  2539.5    2.705714866E-22
  2540.5    2.705746688E-22
  2541.5    2.705803588E-22
  2542.5    2.705885689E-22
  2543.5    2.705993118E-22
  2544.5    2.706126004E-22
  2545.5    2.706284475E-22
  2546.5    2.706468662E-22
  2547.5    2.706678699E-22
  2548.5    2.706914720E-22
  2549.5    2.707176860E-22
  2550.5    2.707465258E-22
  2551.5    2.707780052E-22
  2552.5    2.708121384E-22
  2553.5    2.708489397E-22
  2554.5    2.708884235E-22
  2555.5    2.709306045E-22
  2556.5    2.709754974E-22
  2557.5    2.710231174E-22
  2558.5    2.710734796E-22
  2559.5    2.711265993E-22
  2560.5    2.711824921E-22
  2561.5    2.712411738E-22
  2562.5    2.713026603E-22
  2563.5    2.713669678E-22
  2564.5    2.714341125E-22
  2565.5    2.715041112E-22
  2566.5    2.715769804E-22
  2567.5    2.716527372E-22
  2568.5    2.717313986E-22
  2569.5    2.718129822E-22
  2570.5    2.718975053E-22
  2571.5    2.719849860E-22
  2572.5    2.720754421E-22
  2573.5    2.721688919E-22
  2574.5    2.722653539E-22
  2575.5    2.723648467E-22
  2576.5    2.724673892E-22
  2577.5    2.725730007E-22
  2578.5    2.726817005E-22
  2579.5    2.727935082E-22
  2580.5    2.729084437E-22
  2581.5    2.730265270E-22
  2582.5    2.731477786E-22
  2583.5    2.732722190E-22
  2584.5    2.733998690E-22
  2585.5    2.735307499E-22
  2586.5    2.736648830E-22
  2587.5    2.738022898E-22
  2588.5    2.739429924E-22
  2589.5    2.740870128E-22
  2590.5    2.742343735E-22
  2591.5    2.743850973E-22
  2592.5    2.745392071E-22
  2593.5    2.746967262E-22
  2594.5    2.748576782E-22
  2595.5    2.750220870E-22
  2596.5    2.751899767E-22
  2597.5    2.753613717E-22
  2598.5    2.755362969E-22
  2599.5    2.757147774E-22
  2600.5    2.758968383E-22
  2601.5    2.760825056E-22
  2602.5    2.762718052E-22
  2603.5    2.764647634E-22
  2604.5    2.766614069E-22
  2605.5    2.768617627E-22
  2606.5    2.770658582E-22
  2607.5    2.772737210E-22
  2608.5    2.774853791E-22
  2609.5    2.777008610E-22
  2610.5    2.779201953E-22
  2611.5    2.781434111E-22
  2612.5    2.783705380E-22
  2613.5    2.786016057E-22
  2614.5    2.788366445E-22
  2615.5    2.790756849E-22
  2616.5    2.793187579E-22
  2617.5    2.795658949E-22
  2618.5    2.798171276E-22
  2619.5    2.800724882E-22
  2620.5    2.803320093E-22
  2621.5    2.805957238E-22
  2622.5    2.808636653E-22
  2623.5    2.811358674E-22
  2624.5    2.814123645E-22
  2625.5    2.816931912E-22
  2626.5    2.819783828E-22
  2627.5    2.822679748E-22
  2628.5    2.825620033E-22
  2629.5    2.828605048E-22
  2630.5    2.831635163E-22
  2631.5    2.834710752E-22
  2632.5    2.837832195E-22
  2633.5    2.840999877E-22
  2634.5    2.844214187E-22
  2635.5    2.847475519E-22
  2636.5    2.850784273E-22
  2637.5    2.854140854E-22
  2638.5    2.857545672E-22
  2639.5    2.860999142E-22
  2640.5    2.864501686E-22
  2641.5    2.868053729E-22
  2642.5    2.871655704E-22
  2643.5    2.875308048E-22
  2644.5    2.879011206E-22
  2645.5    2.882765625E-22
  2646.5    2.886571763E-22
  2647.5    2.890430079E-22
  2648.5    2.894341041E-22
  2649.5    2.898305124E-22
  2650.5    2.902322807E-22
  2651.5    2.906394576E-22
  2652.5    2.910520924E-22
  2653.5    2.914702352E-22
  2654.5    2.918939365E-22
  2655.5    2.923232476E-22
  2656.5    2.927582206E-22
  2657.5    2.931989080E-22
  2658.5    2.936453635E-22
  2659.5    2.940976410E-22
  2660.5    2.945557956E-22
  2661.5    2.950198827E-22
  2662.5    2.954899588E-22
  2663.5    2.959660811E-22
  2664.5    2.964483075E-22
  2665.5    2.969366967E-22
  2666.5    2.974313083E-22
  2667.5    2.979322027E-22
  2668.5    2.984394411E-22
  2669.5    2.989530855E-22
  2670.5    2.994731989E-22
  2671.5    2.999998451E-22
  2672.5    3.005330886E-22
  2673.5    3.010729953E-22
  2674.5    3.016196315E-22
  2675.5    3.021730647E-22
  2676.5    3.027333633E-22
  2677.5    3.033005967E-22
  2678.5    3.038748352E-22
  2679.5    3.044561501E-22
  2680.5    3.050446140E-22
  2681.5    3.056403000E-22
  2682.5    3.062432828E-22
  2683.5    3.068536377E-22
  2684.5    3.074714414E-22
  2685.5    3.080967716E-22
  2686.5    3.087297071E-22
  2687.5    3.093703279E-22
  2688.5    3.100187150E-22
  2689.5    3.106749509E-22
  2690.5    3.113391189E-22
  2691.5    3.120113038E-22
  2692.5    3.126915916E-22
  2693.5    3.133800696E-22
  2694.5    3.140768261E-22
  2695.5    3.147819510E-22
  2696.5    3.154955355E-22
  2697.5    3.162176721E-22
  2698.5    3.169484546E-22
  2699.5    3.176879784E-22
  2700.5    3.184363401E-22
  2701.5    3.191936379E-22
  2702.5    3.199599714E-22
  2703.5    3.207354417E-22
  2704.5    3.215201515E-22
  2705.5    3.223142051E-22
  2706.5    3.231177082E-22
  2707.5    3.239307682E-22
  2708.5    3.247534942E-22
  2709.5    3.255859970E-22
  2710.5    3.264283890E-22
  2711.5    3.272807842E-22
  2712.5    3.281432988E-22
  2713.5    3.290160503E-22
  2714.5    3.298991584E-22
  2715.5    3.307927445E-22
  2716.5    3.316969319E-22
  2717.5    3.326118458E-22
  2718.5    3.335376135E-22
  2719.5    3.344743643E-22
  2720.5    3.354222293E-22
  2721.5    3.363813420E-22
  2722.5    3.373518378E-22
  2723.5    3.383338545E-22
  2724.5    3.393275317E-22
  2725.5    3.403330117E-22
  2726.5    3.413504388E-22
  2727.5    3.423799597E-22
  2728.5    3.434217236E-22
  2729.5    3.444758818E-22
  2730.5    3.455425885E-22
  2731.5    3.466220001E-22
  2732.5    3.477142757E-22
  2733.5    3.488195769E-22
  2734.5    3.499380681E-22
  2735.5    3.510699165E-22
  2736.5    3.522152918E-22
  2737.5    3.533743666E-22
  2738.5    3.545473167E-22
  2739.5    3.557343205E-22
  2740.5    3.569355594E-22
  2741.5    3.581512181E-22
  2742.5    3.593814842E-22
  2743.5    3.606265487E-22
  2744.5    3.618866056E-22
  2745.5    3.631618525E-22
  2746.5    3.644524901E-22
  2747.5    3.657587227E-22
  2748.5    3.670807582E-22
  2749.5    3.684188079E-22
  2750.5    3.697730871E-22
  2751.5    3.711438144E-22
  2752.5    3.725312125E-22
  2753.5    3.739355081E-22
  2754.5    3.753569317E-22
  2755.5    3.767957180E-22
  2756.5    3.782521056E-22
  2757.5    3.797263378E-22
  2758.5    3.812186618E-22
  2759.5    3.827293295E-22
  2760.5    3.842585972E-22
  2761.5    3.858067259E-22
  2762.5    3.873739813E-22
  2763.5    3.889606339E-22
  2764.5    3.905669592E-22
  2765.5    3.921932376E-22
  2766.5    3.938397548E-22
  2767.5    3.955068016E-22
  2768.5    3.971946745E-22
  2769.5    3.989036751E-22
  2770.5    4.006341108E-22
  2771.5    4.023862949E-22
  2772.5    4.041605463E-22
  2773.5    4.059571900E-22
  2774.5    4.077765573E-22
  2775.5    4.096189856E-22
  2776.5    4.114848187E-22
  2777.5    4.133744072E-22
  2778.5    4.152881082E-22
  2779.5    4.172262857E-22
  2780.5    4.191893110E-22
  2781.5    4.211775621E-22
  2782.5    4.231914250E-22
  2783.5    4.252312926E-22
  2784.5    4.272975660E-22
  2785.5    4.293906539E-22
  2786.5    4.315109733E-22
  2787.5    4.336589494E-22
  2788.5    4.358350158E-22
  2789.5    4.380396149E-22
  2790.5    4.402731978E-22
  2791.5    4.425362250E-22
  2792.5    4.448291660E-22
  2793.5    4.471525000E-22
  2794.5    4.495067162E-22
  2795.5    4.518923133E-22
  2796.5    4.543098008E-22
  2797.5    4.567596983E-22
  2798.5    4.592425366E-22
  2799.5    4.617588572E-22
  2800.5    4.643092132E-22
  2801.5    4.668941690E-22
  2802.5    4.695143011E-22
  2803.5    4.721701984E-22
  2804.5    4.748624619E-22
  2805.5    4.775917058E-22
  2806.5    4.803585574E-22
  2807.5    4.831636573E-22
  2808.5    4.860076602E-22
  2809.5    4.888912349E-22
  2810.5    4.918150648E-22
  2811.5    4.947798485E-22
  2812.5    4.977862995E-22
  2813.5    5.008351476E-22
  2814.5    5.039271385E-22
  2815.5    5.070630346E-22
  2816.5    5.102436154E-22
  2817.5    5.134696778E-22
  2818.5    5.167420370E-22
  2819.5    5.200615264E-22
  2820.5    5.234289987E-22
  2821.5    5.268453259E-22
  2822.5    5.303114001E-22
  2823.5    5.338281343E-22
  2824.5    5.373964622E-22
  2825.5    5.410173398E-22
  2826.5    5.446917452E-22
  2827.5    5.484206797E-22
  2828.5    5.522051681E-22
  2829.5    5.560462599E-22
  2830.5    5.599450292E-22
  2831.5    5.639025764E-22
  2832.5    5.679200281E-22
  2833.5    5.719985382E-22
  2834.5    5.761392890E-22
  2835.5    5.803434913E-22
  2836.5    5.846123860E-22
  2837.5    5.889472446E-22
  2838.5    5.933493700E-22
  2839.5    5.978200980E-22
  2840.5    6.023607974E-22
  2841.5    6.069728718E-22
  2842.5    6.116577605E-22
  2843.5    6.164169390E-22
  2844.5    6.212519211E-22
  2845.5    6.261642590E-22
  2846.5    6.311555455E-22
  2847.5    6.362274145E-22
  2848.5    6.413815427E-22
  2849.5    6.466196508E-22
  2850.5    6.519435049E-22
  2851.5    6.573549180E-22
  2852.5    6.628557515E-22
  2853.5    6.684479167E-22
  2854.5    6.741333765E-22
  2855.5    6.799141468E-22
  2856.5    6.857922987E-22
  2857.5    6.917699600E-22
  2858.5    6.978493170E-22
  2859.5    7.040326168E-22
  2860.5    7.103221689E-22
  2861.5    7.167203477E-22
  2862.5    7.232295943E-22
  2863.5    7.298524193E-22
  2864.5    7.365914044E-22
  2865.5    7.434492057E-22
  2866.5    7.504285556E-22
  2867.5    7.575322659E-22
  2868.5    7.647632302E-22
  2869.5    7.721244270E-22
  2870.5    7.796189229E-22
  2871.5    7.872498753E-22
  2872.5    7.950205359E-22
  2873.5    8.029342540E-22
  2874.5    8.109944803E-22
  2875.5    8.192047702E-22
  2876.5    8.275687878E-22
  2877.5    8.360903101E-22
  2878.5    8.447732311E-22
  2879.5    8.536215657E-22
  2880.5    8.626394552E-22
  2881.5    8.718311711E-22
  2882.5    8.812011207E-22
  2883.5    8.907538522E-22
  2884.5    9.004940596E-22
  2885.5    9.104265894E-22
  2886.5    9.205564454E-22
  2887.5    9.308887958E-22
  2888.5    9.414289792E-22
  2889.5    9.521825115E-22
  2890.5    9.631550930E-22
  2891.5    9.743526160E-22
  2892.5    9.857811726E-22
  2893.5    9.974470624E-22
  2894.5    1.009356802E-21
  2895.5    1.021517132E-21
  2896.5    1.033935031E-21
  2897.5    1.046617718E-21
  2898.5    1.059572670E-21
  2899.5    1.072807629E-21
  2900.5    1.086330616E-21
  2901.5    1.100149938E-21
  2902.5    1.114274207E-21
  2903.5    1.128712349E-21
  2904.5    1.143473620E-21
  2905.5    1.158567620E-21
  2906.5    1.174004305E-21
  2907.5    1.189794012E-21
  2908.5    1.205947467E-21
  2909.5    1.222475808E-21
  2910.5    1.239390602E-21
  2911.5    1.256703867E-21
  2912.5    1.274428091E-21
  2913.5    1.292576255E-21
  2914.5    1.311161857E-21
  2915.5    1.330198939E-21
  2916.5    1.349702107E-21
  2917.5    1.369686565E-21
  2918.5    1.390168142E-21
  2919.5    1.411163324E-21
  2920.5    1.432689283E-21
  2921.5    1.454763919E-21
  2922.5    1.477405890E-21
  2923.5    1.500634655E-21
  2924.5    1.524470514E-21
  2925.5    1.548934653E-21
  2926.5    1.574049191E-21
  2927.5    1.599837227E-21
  2928.5    1.626322895E-21
  2929.5    1.653531422E-21
  2930.5    1.681489181E-21
  2931.5    1.710223764E-21
  2932.5    1.739764040E-21
  2933.5    1.770140234E-21
  2934.5    1.801384000E-21
  2935.5    1.833528504E-21
  2936.5    1.866608514E-21
  2937.5    1.900660489E-21
  2938.5    1.935722681E-21
  2939.5    1.971835243E-21
  2940.5    2.009040340E-21
  2941.5    2.047382276E-21
  2942.5    2.086907621E-21
  2943.5    2.127665352E-21
  2944.5    2.169707007E-21
  2945.5    2.213086845E-21
  2946.5    2.257862019E-21
  2947.5    2.304092764E-21
  2948.5    2.351842600E-21
  2949.5    2.401178547E-21
  2950.5    2.452171360E-21
  2951.5    2.504895780E-21
  2952.5    2.559430810E-21
  2953.5    2.615860004E-21
  2954.5    2.674271789E-21
  2955.5    2.734759810E-21
  2956.5    2.797423301E-21
  2957.5    2.862367491E-21
  2958.5    2.929704044E-21
  2959.5    2.999551534E-21
  2960.5    3.072035969E-21
  2961.5    3.147291353E-21
  2962.5    3.225460300E-21
  2963.5    3.306694712E-21
  2964.5    3.391156507E-21
  2965.5    3.479018425E-21
  2966.5    3.570464908E-21
  2967.5    3.665693056E-21
  2968.5    3.764913692E-21
  2969.5    3.868352514E-21
  2970.5    3.976251378E-21
  2971.5    4.088869701E-21
  2972.5    4.206486008E-21
  2973.5    4.329399650E-21
  2974.5    4.457932696E-21
  2975.5    4.592432024E-21
  2976.5    4.733271656E-21
  2977.5    4.880855336E-21
  2978.5    5.035619405E-21
  2979.5    5.198036010E-21
  2980.5    5.368616674E-21
  2981.5    5.547916302E-21
  2982.5    5.736537659E-21
  2983.5    5.935136401E-21
  2984.5    6.144426727E-21
  2985.5    6.365187758E-21
  2986.5    6.598270723E-21
  2987.5    6.844607107E-21
  2988.5    7.105217872E-21
  2989.5    7.381223950E-21
  2990.5    7.673858188E-21
  2991.5    7.984478985E-21
  2992.5    8.314585910E-21
  2993.5    8.665837621E-21
  2994.5    9.040072481E-21
  2995.5    9.439332360E-21
  2996.5    9.865890170E-21
  2997.5    1.032228184E-20
  2998.5    1.081134355E-20
  2999.5    1.133625523E-20
