# Supplementary material for: Modeling Radiative Efficiency across Fluorinated Molecules: Bridging Chemistry and Climate Policy for Global Warming Potential Estimations
Source: Environ Sci Technol. 2026 Feb 16;60(8):6188–202. doi: 10.1021/acs.est.5c16501 (PMC12961741; doi:10.1021/acs.est.5c16501)
Supplement: Supplementary file 1 [file es5c16501_si_001.zip › Supporting.Information/CFM2025.Table1/HFCarbons/HFC-23/cross-section_1.dat]

0.5	1.7082187041831790E-022
1.5	1.7109264478113641E-022
2.5	1.7136417103925904E-022
3.5	1.7163645239701195E-022
4.5	1.7190949207856776E-022
5.5	1.7218329332811677E-022
6.5	1.7245785941004070E-022
7.5	1.7273319360908767E-022
8.5	1.7300929923055013E-022
9.5	1.7328617960044403E-022
10.5	1.7356383806569061E-022
11.5	1.7384227799429971E-022
12.5	1.7412150277555600E-022
13.5	1.7440151582020670E-022
14.5	1.7468232056065167E-022
15.5	1.7496392045113601E-022
16.5	1.7524631896794460E-022
17.5	1.7552951960959896E-022
18.5	1.7581352589705652E-022
19.5	1.7609834137391239E-022
20.5	1.7638396960660329E-022
21.5	1.7667041418461374E-022
22.5	1.7695767872068545E-022
23.5	1.7724576685102834E-022
24.5	1.7753468223553472E-022
25.5	1.7782442855799559E-022
26.5	1.7811500952631998E-022
27.5	1.7840642887275665E-022
28.5	1.7869869035411855E-022
29.5	1.7899179775201032E-022
30.5	1.7928575487305774E-022
31.5	1.7958056554914107E-022
32.5	1.7987623363763061E-022
33.5	1.8017276302162506E-022
34.5	1.8047015761019325E-022
35.5	1.8076842133861872E-022
36.5	1.8106755816864725E-022
37.5	1.8136757208873725E-022
38.5	1.8166846711431410E-022
39.5	1.8197024728802658E-022
40.5	1.8227291668000739E-022
41.5	1.8257647938813674E-022
42.5	1.8288093953830874E-022
43.5	1.8318630128470204E-022
44.5	1.8349256881005348E-022
45.5	1.8379974632593486E-022
46.5	1.8410783807303405E-022
47.5	1.8441684832143914E-022
48.5	1.8472678137092629E-022
49.5	1.8503764155125177E-022
50.5	1.8534943322244699E-022
51.5	1.8566216077511808E-022
52.5	1.8597582863074919E-022
53.5	1.8629044124200942E-022
54.5	1.8660600309306410E-022
55.5	1.8692251869989024E-022
56.5	1.8723999261059599E-022
57.5	1.8755842940574406E-022
58.5	1.8787783369868006E-022
59.5	1.8819821013586454E-022
60.5	1.8851956339721015E-022
61.5	1.8884189819642270E-022
62.5	1.8916521928134705E-022
63.5	1.8948953143431785E-022
64.5	1.8981483947251470E-022
65.5	1.9014114824832240E-022
66.5	1.9046846264969573E-022
67.5	1.9079678760052972E-022
68.5	1.9112612806103479E-022
69.5	1.9145648902811657E-022
70.5	1.9178787553576178E-022
71.5	1.9212029265542878E-022
72.5	1.9245374549644381E-022
73.5	1.9278823920640276E-022
74.5	1.9312377897157855E-022
75.5	1.9346037001733378E-022
76.5	1.9379801760854031E-022
77.5	1.9413672705000305E-022
78.5	1.9447650368689127E-022
79.5	1.9481735290517515E-022
80.5	1.9515928013206917E-022
81.5	1.9550229083648077E-022
82.5	1.9584639052946674E-022
83.5	1.9619158476469537E-022
84.5	1.9653787913891515E-022
85.5	1.9688527929243068E-022
86.5	1.9723379090958546E-022
87.5	1.9758341971925124E-022
88.5	1.9793417149532487E-022
89.5	1.9828605205723243E-022
90.5	1.9863906727044058E-022
91.5	1.9899322304697559E-022
92.5	1.9934852534594981E-022
93.5	1.9970498017409639E-022
94.5	2.0006259358631126E-022
95.5	2.0042137168620383E-022
96.5	2.0078132062665568E-022
97.5	2.0114244661038778E-022
98.5	2.0150475589053547E-022
99.5	2.0186825477123360E-022
100.5	2.0223294960820914E-022
101.5	2.0259884680938355E-022
102.5	2.0296595283548414E-022
103.5	2.0333427420066463E-022
104.5	2.0370381747313580E-022
105.5	2.0407458927580495E-022
106.5	2.0444659628692612E-022
107.5	2.0481984524075991E-022
108.5	2.0519434292824358E-022
109.5	2.0557009619767176E-022
110.5	2.0594711195538796E-022
111.5	2.0632539716648649E-022
112.5	2.0670495885552580E-022
113.5	2.0708580410725304E-022
114.5	2.0746794006733996E-022
115.5	2.0785137394313104E-022
116.5	2.0823611300440259E-022
117.5	2.0862216458413521E-022
118.5	2.0900953607929772E-022
119.5	2.0939823495164424E-022
120.5	2.0978826872852403E-022
121.5	2.1017964500370455E-022
122.5	2.1057237143820775E-022
123.5	2.1096645576116034E-022
124.5	2.1136190577065783E-022
125.5	2.1175872933464263E-022
126.5	2.1215693439179740E-022
127.5	2.1255652895245184E-022
128.5	2.1295752109950615E-022
129.5	2.1335991898936898E-022
130.5	2.1376373085291076E-022
131.5	2.1416896499643446E-022
132.5	2.1457562980266113E-022
133.5	2.1498373373173298E-022
134.5	2.1539328532223366E-022
135.5	2.1580429319222521E-022
136.5	2.1621676604030346E-022
137.5	2.1663071264667094E-022
138.5	2.1704614187422878E-022
139.5	2.1746306266968734E-022
140.5	2.1788148406469576E-022
141.5	2.1830141517699152E-022
142.5	2.1872286521157015E-022
143.5	2.1914584346187503E-022
144.5	2.1957035931100870E-022
145.5	2.1999642223296463E-022
146.5	2.2042404179388215E-022
147.5	2.2085322765332226E-022
148.5	2.2128398956556715E-022
149.5	2.2171633738094270E-022
150.5	2.2215028104716455E-022
151.5	2.2258583061070895E-022
152.5	2.2302299621820758E-022
153.5	2.2346178811786855E-022
154.5	2.2390221666092277E-022
155.5	2.2434429230309708E-022
156.5	2.2478802560611399E-022
157.5	2.2523342723921938E-022
158.5	2.2568050798073878E-022
159.5	2.2612927871966124E-022
160.5	2.2657975045725443E-022
161.5	2.2703193430870838E-022
162.5	2.2748584150481132E-022
163.5	2.2794148339365559E-022
164.5	2.2839887144237756E-022
165.5	2.2885801723892904E-022
166.5	2.2931893249388284E-022
167.5	2.2978162904227347E-022
168.5	2.3024611884547197E-022
169.5	2.3071241399309791E-022
170.5	2.3118052670496728E-022
171.5	2.3165046933307912E-022
172.5	2.3212225436364018E-022
173.5	2.3259589441912910E-022
174.5	2.3307140226040120E-022
175.5	2.3354879078883499E-022
176.5	2.3402807304852014E-022
177.5	2.3450926222848978E-022
178.5	2.3499237166499694E-022
179.5	2.3547741484383557E-022
180.5	2.3596440540270970E-022
181.5	2.3645335713364847E-022
182.5	2.3694428398547148E-022
183.5	2.3743720006630298E-022
184.5	2.3793211964613762E-022
185.5	2.3842905715945884E-022
186.5	2.3892802720791038E-022
187.5	2.3942904456302324E-022
188.5	2.3993212416899873E-022
189.5	2.4043728114554886E-022
190.5	2.4094453079079711E-022
191.5	2.4145388858423768E-022
192.5	2.4196537018975922E-022
193.5	2.4247899145873002E-022
194.5	2.4299476843314998E-022
195.5	2.4351271734886864E-022
196.5	2.4403285463887183E-022
197.5	2.4455519693663896E-022
198.5	2.4507976107957180E-022
199.5	2.4560656411249746E-022
200.5	2.4613562329124738E-022
201.5	2.4666695608631324E-022
202.5	2.4720058018658358E-022
203.5	2.4773651350316100E-022
204.5	2.4827477417326490E-022
205.5	2.4881538056421797E-022
206.5	2.4935835127752354E-022
207.5	2.4990370515303146E-022
208.5	2.5045146127319804E-022
209.5	2.5100163896744146E-022
210.5	2.5155425781659433E-022
211.5	2.5210933765745804E-022
212.5	2.5266689858745949E-022
213.5	2.5322696096941388E-022
214.5	2.5378954543639694E-022
215.5	2.5435467289672871E-022
216.5	2.5492236453907157E-022
217.5	2.5549264183764743E-022
218.5	2.5606552655757533E-022
219.5	2.5664104076033322E-022
220.5	2.5721920680934885E-022
221.5	2.5780004737572101E-022
222.5	2.5838358544407636E-022
223.5	2.5896984431856508E-022
224.5	2.5955884762899955E-022
225.5	2.6015061933713906E-022
226.5	2.6074518374312623E-022
227.5	2.6134256549207799E-022
228.5	2.6194278958083622E-022
229.5	2.6254588136488297E-022
230.5	2.6315186656542355E-022
231.5	2.6376077127664434E-022
232.5	2.6437262197314802E-022
233.5	2.6498744551757373E-022
234.5	2.6560526916840559E-022
235.5	2.6622612058797616E-022
236.5	2.6685002785067033E-022
237.5	2.6747701945133525E-022
238.5	2.6810712431390290E-022
239.5	2.6874037180023044E-022
240.5	2.6937679171916732E-022
241.5	2.7001641433585187E-022
242.5	2.7065927038124933E-022
243.5	2.7130539106193354E-022
244.5	2.7195480807012404E-022
245.5	2.7260755359398206E-022
246.5	2.7326366032817851E-022
247.5	2.7392316148473600E-022
248.5	2.7458609080415961E-022
249.5	2.7525248256686038E-022
250.5	2.7592237160488377E-022
251.5	2.7659579331395064E-022
252.5	2.7727278366582157E-022
253.5	2.7795337922099510E-022
254.5	2.7863761714174792E-022
255.5	2.7932553520553162E-022
256.5	2.8001717181873412E-022
257.5	2.8071256603081903E-022
258.5	2.8141175754885452E-022
259.5	2.8211478675244456E-022
260.5	2.8282169470907572E-022
261.5	2.8353252318989143E-022
262.5	2.8424731468591094E-022
263.5	2.8496611242470334E-022
264.5	2.8568896038753580E-022
265.5	2.8641590332700819E-022
266.5	2.8714698678519272E-022
267.5	2.8788225711229394E-022
268.5	2.8862176148584790E-022
269.5	2.8936554793047633E-022
270.5	2.9011366533821752E-022
271.5	2.9086616348945180E-022
272.5	2.9162309307444133E-022
273.5	2.9238450571550679E-022
274.5	2.9315045398986189E-022
275.5	2.9392099145312929E-022
276.5	2.9469617266356014E-022
277.5	2.9547605320698301E-022
278.5	2.9626068972250828E-022
279.5	2.9705013992901266E-022
280.5	2.9784446265243314E-022
281.5	2.9864371785389857E-022
282.5	2.9944796665872897E-022
283.5	3.0025727138633306E-022
284.5	3.0107169558103747E-022
285.5	3.0189130404388026E-022
286.5	3.0271616286540526E-022
287.5	3.0354633945949198E-022
288.5	3.0438190259826066E-022
289.5	3.0522292244809190E-022
290.5	3.0606947060680189E-022
291.5	3.0692162014201571E-022
292.5	3.0777944563078593E-022
293.5	3.0864302320049998E-022
294.5	3.0951243057112850E-022
295.5	3.1038774709886281E-022
296.5	3.1126905382119720E-022
297.5	3.1215643350350890E-022
298.5	3.1304997068719561E-022
299.5	3.1394975173943018E-022
300.5	3.1485586490459600E-022
301.5	3.1576840035746731E-022
302.5	3.1668745025820626E-022
303.5	3.1761310880924522E-022
304.5	3.1854547231413255E-022
305.5	3.1948463923841720E-022
306.5	3.2043071027265753E-022
307.5	3.2138378839763735E-022
308.5	3.2234397895188071E-022
309.5	3.2331138970155770E-022
310.5	3.2428613091288243E-022
311.5	3.2526831542710205E-022
312.5	3.2625805873818768E-022
313.5	3.2725547907333886E-022
314.5	3.2826069747641875E-022
315.5	3.2927383789444544E-022
316.5	3.3029502726726769E-022
317.5	3.3132439562056111E-022
318.5	3.3236207616228846E-022
319.5	3.3340820538277101E-022
320.5	3.3446292315853016E-022
321.5	3.3552637286006225E-022
322.5	3.3659870146371971E-022
323.5	3.3768005966787840E-022
324.5	3.3877060201358351E-022
325.5	3.3987048700987204E-022
326.5	3.4097987726398147E-022
327.5	3.4209893961666734E-022
328.5	3.4322784528285821E-022
329.5	3.4436676999789551E-022
330.5	3.4551589416961161E-022
331.5	3.4667540303651635E-022
332.5	3.4784548683237873E-022
333.5	3.4902634095749799E-022
334.5	3.5021816615698250E-022
335.5	3.5142116870636610E-022
336.5	3.5263556060491159E-022
337.5	3.5386155977696979E-022
338.5	3.5509939028178113E-022
339.5	3.5634928253213102E-022
340.5	3.5761147352228780E-022
341.5	3.5888620706568328E-022
342.5	3.6017373404281190E-022
343.5	3.6147431265986080E-022
344.5	3.6278820871860434E-022
345.5	3.6411569589813282E-022
346.5	3.6545705604901227E-022
347.5	3.6681257950051102E-022
348.5	3.6818256538156287E-022
349.5	3.6956732195617657E-022
350.5	3.7096716697404264E-022
351.5	3.7238242803713322E-022
352.5	3.7381344298313705E-022
353.5	3.7526056028662414E-022
354.5	3.7672413947888385E-022
355.5	3.7820455158744399E-022
356.5	3.7970217959633374E-022
357.5	3.8121741892822238E-022
358.5	3.8275067794963293E-022
359.5	3.8430237850050893E-022
360.5	3.8587295644948570E-022
361.5	3.8746286227631052E-022
362.5	3.8907256168294168E-022
363.5	3.9070253623495795E-022
364.5	3.9235328403501485E-022
365.5	3.9402532043019369E-022
366.5	3.9571917875521544E-022
367.5	3.9743541111361750E-022
368.5	3.9917458919913046E-022
369.5	4.0093730515964528E-022
370.5	4.0272417250631862E-022
371.5	4.0453582707053849E-022
372.5	4.0637292801165960E-022
373.5	4.0823615887861564E-022
374.5	4.1012622872873488E-022
375.5	4.1204387330731623E-022
376.5	4.1398985629177360E-022
377.5	4.1596497060442887E-022
378.5	4.1797003979832575E-022
379.5	4.2000591952075023E-022
380.5	4.2207349905949012E-022
381.5	4.2417370297722877E-022
382.5	4.2630749283987346E-022
383.5	4.2847586904504943E-022
384.5	4.3067987275745848E-022
385.5	4.3292058795831167E-022
386.5	4.3519914361659700E-022
387.5	4.3751671599054227E-022
388.5	4.3987453106828091E-022
389.5	4.4227386715744472E-022
390.5	4.4471605763416836E-022
391.5	4.4720249386283345E-022
392.5	4.4973462829879546E-022
393.5	4.5231397778732991E-022
394.5	4.5494212707312071E-022
395.5	4.5762073253580688E-022
396.5	4.6035152616839270E-022
397.5	4.6313631981675429E-022
398.5	4.6597700970002281E-022
399.5	4.6887558123333122E-022
400.5	4.7183411417627439E-022
401.5	4.7485478813248489E-022
402.5	4.7793988842797151E-022
403.5	4.8109181239834698E-022
404.5	4.8431307611778668E-022
405.5	4.8760632160556243E-022
406.5	4.9097432454929907E-022
407.5	4.9442000258774466E-022
408.5	4.9794642419987462E-022
409.5	5.0155681825160765E-022
410.5	5.0525458425632525E-022
411.5	5.0904330341086601E-022
412.5	5.1292675047470066E-022
413.5	5.1690890656673255E-022
414.5	5.2099397296162871E-022
415.5	5.2518638597590776E-022
416.5	5.2949083304326856E-022
417.5	5.3391227008897364E-022
418.5	5.3845594032463681E-022
419.5	5.4312739459765728E-022
420.5	5.4793251344397877E-022
421.5	5.5287753100903066E-022
422.5	5.5796906101985986E-022
423.5	5.6321412501187676E-022
424.5	5.6862018303658865E-022
425.5	5.7419516710257603E-022
426.5	5.7994751763116520E-022
427.5	5.8588622324125458E-022
428.5	5.9202086421509807E-022
429.5	5.9836166003920338E-022
430.5	6.0491952146257286E-022
431.5	6.1170610756919238E-022
432.5	6.1873388842395644E-022
433.5	6.2601621392229184E-022
434.5	6.3356738955496478E-022
435.5	6.4140275989259985E-022
436.5	6.4953880070114284E-022
437.5	6.5799322072217222E-022
438.5	6.6678507429322598E-022
439.5	6.7593488614631211E-022
440.5	6.8546478991126400E-022
441.5	6.9539868206900524E-022
442.5	7.0576239335341406E-022
443.5	7.1658387989567146E-022
444.5	7.2789343674932871E-022
445.5	7.3972393683698235E-022
446.5	7.5211109883145108E-022
447.5	7.6509378803898771E-022
448.5	7.7871435500557496E-022
449.5	7.9301901733937321E-022
450.5	8.0805829115697753E-022
451.5	8.2388747964770616E-022
452.5	8.4056722754487488E-022
453.5	8.5816415184048286E-022
454.5	8.7675156093518726E-022
455.5	8.9641027664742654E-022
456.5	9.1722957619964621E-022
457.5	9.3930827456284749E-022
458.5	9.6275597150787123E-022
459.5	9.8769449255296862E-022
460.5	1.0142595589280788E-021
461.5	1.0426027289717702E-021
462.5	1.0728936623889961E-021
463.5	1.1053227699797124E-021
464.5	1.1401043253858927E-021
465.5	1.1774801328594801E-021
466.5	1.2177238670226254E-021
467.5	1.2611462283844148E-021
468.5	1.3081010937287291E-021
469.5	1.3589928857036608E-021
470.5	1.4142854441162166E-021
471.5	1.4745127567377704E-021
472.5	1.5402920055210825E-021
473.5	1.6123395127690484E-021
474.5	1.6914903416606465E-021
475.5	1.7787225314672521E-021
476.5	1.8751872505520434E-021
477.5	1.9822465591495048E-021
478.5	2.1015210306837386E-021
479.5	2.2349502448605516E-021
480.5	2.3848702245714355E-021
481.5	2.5541133681328314E-021
482.5	2.7461385143182128E-021
483.5	2.9652017450417662E-021
484.5	3.2165827888353680E-021
485.5	3.5068880488535557E-021
486.5	3.8444602543802187E-021
487.5	4.2399378753257777E-021
488.5	4.7070267031849777E-021
489.5	5.2635740972687512E-021
490.5	5.9330766696861263E-021
491.5	6.7468075512149115E-021
492.5	7.7468181937285044E-021
493.5	8.9901326108027917E-021
494.5	1.0554433864542234E-020
495.5	1.2545207382785906E-020
496.5	1.5102987911042723E-020
497.5	1.8405372413684976E-020
498.5	2.2648314962658362E-020
499.5	2.7971213321324987E-020
500.5	3.4272926411415556E-020
501.5	4.0929849239389653E-020
502.5	4.6691301071380045E-020
503.5	5.0157458066239292E-020
504.5	5.0469232181094334E-020
505.5	4.7496701963811050E-020
506.5	4.1947801592384645E-020
507.5	3.5263527860550425E-020
508.5	2.8818899960634221E-020
509.5	2.3331854964096200E-020
510.5	1.8945446991944859E-020
511.5	1.5530313746092131E-020
512.5	1.2887854205359372E-020
513.5	1.0834638836586569E-020
514.5	9.2245689319774712E-021
515.5	7.9477397768801513E-021
516.5	6.9231873904304704E-021
517.5	6.0915143966581126E-021
518.5	5.4089650067790263E-021
519.5	4.8430398730340051E-021
520.5	4.3693543257780750E-021
521.5	3.9694120701399074E-021
522.5	3.6290283351720199E-021
523.5	3.3372074268764791E-021
524.5	3.0853374337181491E-021
525.5	2.8666070706513111E-021
526.5	2.6755791662453054E-021
527.5	2.5078755476085456E-021
528.5	2.3599418883607061E-021
529.5	2.2288705122830995E-021
530.5	2.1122656109704473E-021
531.5	2.0081397987690902E-021
532.5	1.9148340365578945E-021
533.5	1.8309551385956916E-021
534.5	1.7553266231148643E-021
535.5	1.6869497729058496E-021
536.5	1.6249725695482969E-021
537.5	1.5686647451030844E-021
538.5	1.5173976207459034E-021
539.5	1.4706277166917659E-021
540.5	1.4278833525055626E-021
541.5	1.3887536332309881E-021
542.5	1.3528793501951846E-021
543.5	1.3199454270064146E-021
544.5	1.2896746192375302E-021
545.5	1.2618222364802584E-021
546.5	1.2361717022055742E-021
547.5	1.2125308033893789E-021
548.5	1.1907285105583584E-021
549.5	1.1706122715783370E-021
550.5	1.1520457005059949E-021
551.5	1.1349065971875580E-021
552.5	1.1190852448042954E-021
553.5	1.1044829418411025E-021
554.5	1.0910107324597840E-021
555.5	1.0785883053569060E-021
556.5	1.0671430361613963E-021
557.5	1.0566091525022391E-021
558.5	1.0469270042272260E-021
559.5	1.0380424240187142E-021
560.5	1.0299061659421746E-021
561.5	1.0224734113661352E-021
562.5	1.0157033332785713E-021
563.5	1.0095587113517456E-021
564.5	1.0040055912207992E-021
565.5	9.9901298237831002E-022
566.5	9.9455258987777649E-022
567.5	9.9059857570827509E-022
568.5	9.8712734627061370E-022
569.5	9.8411736286874409E-022
570.5	9.8154897254273947E-022
571.5	9.7940425692257543E-022
572.5	9.7766689708467356E-022
573.5	9.7632205265348276E-022
574.5	9.7535625361477690E-022
575.5	9.7475730350130304E-022
576.5	9.7451419277946545E-022
577.5	9.7461702141170852E-022
578.5	9.7505692969644259E-022
579.5	9.7582603659840418E-022
580.5	9.7691738487965587E-022
581.5	9.7832489242689345E-022
582.5	9.8004330924612199E-022
583.5	9.8206817966240347E-022
584.5	9.8439580932162628E-022
585.5	9.8702323664404412E-022
586.5	9.8994820842670838E-022
587.5	9.9316915933455382E-022
588.5	9.9668519505860954E-022
589.5	1.0004960789550893E-021
590.5	1.0046022220116157E-021
591.5	1.0090046760169135E-021
592.5	1.0137051298385336E-021
593.5	1.0187059087398028E-021
594.5	1.0240099766926842E-021
595.5	1.0296209416678686E-021
596.5	1.0355430639075329E-021
597.5	1.0417812672100916E-021
598.5	1.0483411532802177E-021
599.5	1.0552290192217348E-021
600.5	1.0624518782759723E-021
601.5	1.0700174839340835E-021
602.5	1.0779343575790846E-021
603.5	1.0862118198421653E-021
604.5	1.0948600258886443E-021
605.5	1.1038900048820881E-021
606.5	1.1133137039110739E-021
607.5	1.1231440367022784E-021
608.5	1.1333949374865789E-021
609.5	1.1440814204322309E-021
610.5	1.1552196451116274E-021
611.5	1.1668269885263684E-021
612.5	1.1789221242802908E-021
613.5	1.1915251095626650E-021
614.5	1.2046574806851113E-021
615.5	1.2183423580072379E-021
616.5	1.2326045611889980E-021
617.5	1.2474707358241190E-021
618.5	1.2629694926406096E-021
619.5	1.2791315606036584E-021
620.5	1.2959899554259323E-021
621.5	1.3135801651835134E-021
622.5	1.3319403549561596E-021
623.5	1.3511115926626548E-021
624.5	1.3711380985507249E-021
625.5	1.3920675211324443E-021
626.5	1.4139512427372215E-021
627.5	1.4368447182938428E-021
628.5	1.4608078514604421E-021
629.5	1.4859054128086245E-021
630.5	1.5122075054492473E-021
631.5	1.5397900842794176E-021
632.5	1.5687355359532245E-021
633.5	1.5991333277567421E-021
634.5	1.6310807348300531E-021
635.5	1.6646836566605512E-021
636.5	1.7000575355153051E-021
637.5	1.7373283915373723E-021
638.5	1.7766339916648410E-021
639.5	1.8181251724191821E-021
640.5	1.8619673400456479E-021
641.5	1.9083421755896842E-021
642.5	1.9574495774032838E-021
643.5	2.0095098794724902E-021
644.5	2.0647663910638141E-021
645.5	2.1234883117807365E-021
646.5	2.1859740865498452E-021
647.5	2.2525552777580614E-021
648.5	2.3236010472931088E-021
649.5	2.3995233603040263E-021
650.5	2.4807830459983993E-021
651.5	2.5678968798839461E-021
652.5	2.6614458880350992E-021
653.5	2.7620851191530875E-021
654.5	2.8705551869096943E-021
655.5	2.9876959566219895E-021
656.5	3.1144628410503468E-021
657.5	3.2519462858171895E-021
658.5	3.4013951733128905E-021
659.5	3.5642450653354103E-021
660.5	3.7421524530948666E-021
661.5	3.9370365076581167E-021
662.5	4.1511302505480160E-021
663.5	4.3870436291642720E-021
664.5	4.6478417352538179E-021
665.5	4.9371424174246853E-021
666.5	5.2592389105675907E-021
667.5	5.6192549785593957E-021
668.5	6.0233426468436859E-021
669.5	6.4789361859234496E-021
670.5	6.9950810305858927E-021
671.5	7.5828634241312471E-021
672.5	8.2559767137497633E-021
673.5	9.0314748127116884E-021
674.5	9.9307845131469877E-021
675.5	1.0981079259546312E-020
676.5	1.2217162396661708E-020
677.5	1.3684074648349163E-020
678.5	1.5440738196659943E-020
679.5	1.7565090097910216E-020
680.5	2.0161351556047063E-020
681.5	2.3370322222396921E-020
682.5	2.7383815769907266E-020
683.5	3.2464309038380072E-020
684.5	3.8969750490585056E-020
685.5	4.7378938972669120E-020
686.5	5.8298851468314748E-020
687.5	7.2398012628894584E-020
688.5	9.0128689060068929E-020
689.5	1.1099323601278690E-019
690.5	1.3223995245239449E-019
691.5	1.4799070422112686E-019
692.5	1.5157013650934184E-019
693.5	1.4116859303028257E-019
694.5	1.2174545428904607E-019
695.5	1.0015877263218434E-019
696.5	8.0719493262612559E-020
697.5	6.4855084603751126E-020
698.5	5.2451898385405547E-020
699.5	4.2891766263106768E-020
700.5	3.5520391837541863E-020
701.5	2.9793998846430761E-020
702.5	2.5297729785235375E-020
703.5	2.1725308121146480E-020
704.5	1.8852836456314405E-020
705.5	1.6516435699770289E-020
706.5	1.4595340789161743E-020
707.5	1.2999710155104671E-020
708.5	1.1661990030050102E-020
709.5	1.0530821511156964E-020
710.5	9.5667284462668761E-021
711.5	8.7390447695667372E-021
712.5	8.0237057325416518E-021
713.5	7.4016446369785927E-021
714.5	6.8576172966413210E-021
715.5	6.3793313786613466E-021
716.5	5.9567951418085856E-021
717.5	5.5818255948396569E-021
718.5	5.2476736141566727E-021
719.5	4.9487356806061926E-021
720.5	4.6803303533101764E-021
721.5	4.4385235530096636E-021
722.5	4.2199909572418546E-021
723.5	4.0219088412527724E-021
724.5	3.8418668904548002E-021
725.5	3.6777981086452516E-021
726.5	3.5279221215094826E-021
727.5	3.3906990460792149E-021
728.5	3.2647917475147810E-021
729.5	3.1490347942309413E-021
730.5	3.0424087934809216E-021
731.5	2.9440190726851289E-021
732.5	2.8530778892918290E-021
733.5	2.7688895200697787E-021
734.5	2.6908377114575440E-021
735.5	2.6183750748354302E-021
736.5	2.5510140909944878E-021
737.5	2.4883194516528623E-021
738.5	2.4299015163939511E-021
739.5	2.3754107037506658E-021
740.5	2.3245326675366636E-021
741.5	2.2769841356225690E-021
742.5	2.2325093094826877E-021
743.5	2.1908767400140354E-021
744.5	2.1518766091501157E-021
745.5	2.1153183582812992E-021
746.5	2.0810286139442542E-021
747.5	2.0488493690447620E-021
748.5	2.0186363843414660E-021
749.5	1.9902577802906386E-021
750.5	1.9635927938323766E-021
751.5	1.9385306784468397E-021
752.5	1.9149697289544130E-021
753.5	1.8928164151807191E-021
754.5	1.8719846108416255E-021
755.5	1.8523949058943066E-021
756.5	1.8339739922051150E-021
757.5	1.8166541137503227E-021
758.5	1.8003725737304024E-021
759.5	1.7850712919742852E-021
760.5	1.7706964068635346E-021
761.5	1.7571979167395537E-021
762.5	1.7445293563882366E-021
763.5	1.7326475047411279E-021
764.5	1.7215121204031851E-021
765.5	1.7110857020252881E-021
766.5	1.7013332708939417E-021
767.5	1.6922221734188142E-021
768.5	1.6837219014673318E-021
769.5	1.6758039287300618E-021
770.5	1.6684415615057549E-021
771.5	1.6616098024746246E-021
772.5	1.6552852261862167E-021
773.5	1.6494458651268925E-021
774.5	1.6440711053540982E-021
775.5	1.6391415907922850E-021
776.5	1.6346391353805058E-021
777.5	1.6305466423458952E-021
778.5	1.6268480299517941E-021
779.5	1.6235281631354695E-021
780.5	1.6205727905091498E-021
781.5	1.6179684862504149E-021
782.5	1.6157025964545596E-021
783.5	1.6137631895631307E-021
784.5	1.6121390105199537E-021
785.5	1.6108194383391792E-021
786.5	1.6097944467995946E-021
787.5	1.6090545680061134E-021
788.5	1.6085908585832694E-021
789.5	1.6083948682870367E-021
790.5	1.6084586108406425E-021
791.5	1.6087745368174324E-021
792.5	1.6093355084095806E-021
793.5	1.6101347759355677E-021
794.5	1.6111659559521757E-021
795.5	1.6124230108483224E-021
796.5	1.6139002298085197E-021
797.5	1.6155922110432556E-021
798.5	1.6174938451922008E-021
799.5	1.6196002998139550E-021
800.5	1.6219070048831799E-021
801.5	1.6244096392223769E-021
802.5	1.6271041178015124E-021
803.5	1.6299865798439948E-021
804.5	1.6330533776824428E-021
805.5	1.6363010663121100E-021
806.5	1.6397263935939223E-021
807.5	1.6433262910628166E-021
808.5	1.6470978653004502E-021
809.5	1.6510383898345064E-021
810.5	1.6551452975296495E-021
811.5	1.6594161734378241E-021
812.5	1.6638487480779994E-021
813.5	1.6684408911176512E-021
814.5	1.6731906054303354E-021
815.5	1.6780960215055492E-021
816.5	1.6831553921888063E-021
817.5	1.6883670877314470E-021
818.5	1.6937295911311366E-021
819.5	1.6992414937453878E-021
820.5	1.7049014911616526E-021
821.5	1.7107083793087046E-021
822.5	1.7166610507950688E-021
823.5	1.7227584914612587E-021
824.5	1.7289997771334782E-021
825.5	1.7353840705672833E-021
826.5	1.7419106185704915E-021
827.5	1.7485787492953278E-021
828.5	1.7553878696904903E-021
829.5	1.7623374631044280E-021
830.5	1.7694270870316955E-021
831.5	1.7766563709948031E-021
832.5	1.7840250145544730E-021
833.5	1.7915327854416608E-021
834.5	1.7991795178051787E-021
835.5	1.8069651105691032E-021
836.5	1.8148895258945817E-021
837.5	1.8229527877409612E-021
838.5	1.8311549805215153E-021
839.5	1.8394962478493493E-021
840.5	1.8479767913693348E-021
841.5	1.8565968696722188E-021
842.5	1.8653567972872768E-021
843.5	1.8742569437501397E-021
844.5	1.8832977327426223E-021
845.5	1.8924796413016081E-021
846.5	1.9018031990942295E-021
847.5	1.9112689877567615E-021
848.5	1.9208776402948391E-021
849.5	1.9306298405427374E-021
850.5	1.9405263226796447E-021
851.5	1.9505678708009726E-021
852.5	1.9607553185428972E-021
853.5	1.9710895487584585E-021
854.5	1.9815714932436475E-021
855.5	1.9922021325120510E-021
856.5	2.0029824956167202E-021
857.5	2.0139136600180176E-021
858.5	2.0249967514963469E-021
859.5	2.0362329441086876E-021
860.5	2.0476234601880250E-021
861.5	2.0591695703847929E-021
862.5	2.0708725937495597E-021
863.5	2.0827338978562599E-021
864.5	2.0947548989653352E-021
865.5	2.1069370622262512E-021
866.5	2.1192819019188935E-021
867.5	2.1317909817334215E-021
868.5	2.1444659150882612E-021
869.5	2.1573083654859138E-021
870.5	2.1703200469063690E-021
871.5	2.1835027242379657E-021
872.5	2.1968582137455728E-021
873.5	2.2103883835760554E-021
874.5	2.2240951543010136E-021
875.5	2.2379804994968621E-021
876.5	2.2520464463623613E-021
877.5	2.2662950763737503E-021
878.5	2.2807285259777251E-021
879.5	2.2953489873224850E-021
880.5	2.3101587090272168E-021
881.5	2.3251599969903406E-021
882.5	2.3403552152369692E-021
883.5	2.3557467868060302E-021
884.5	2.3713371946775792E-021
885.5	2.3871289827408861E-021
886.5	2.4031247568038941E-021
887.5	2.4193271856447563E-021
888.5	2.4357390021061479E-021
889.5	2.4523630042331522E-021
890.5	2.4692020564555512E-021
891.5	2.4862590908154043E-021
892.5	2.5035371082408575E-021
893.5	2.5210391798671949E-021
894.5	2.5387684484061640E-021
895.5	2.5567281295647253E-021
896.5	2.5749215135143721E-021
897.5	2.5933519664122737E-021
898.5	2.6120229319755444E-021
899.5	2.6309379331099915E-021
900.5	2.6501005735947940E-021
901.5	2.6695145398246007E-021
902.5	2.6891836026106282E-021
903.5	2.7091116190423997E-021
904.5	2.7293025344118547E-021
905.5	2.7497603842016252E-021
906.5	2.7704892961393685E-021
907.5	2.7914934923201079E-021
908.5	2.8127772913986513E-021
909.5	2.8343451108542256E-021
910.5	2.8562014693295526E-021
911.5	2.8783509890467208E-021
912.5	2.9007983983022798E-021
913.5	2.9235485340440843E-021
914.5	2.9466063445325637E-021
915.5	2.9699768920891528E-021
916.5	2.9936653559347951E-021
917.5	3.0176770351214860E-021
918.5	3.0420173515600259E-021
919.5	3.0666918531472258E-021
920.5	3.0917062169959768E-021
921.5	3.1170662527717397E-021
922.5	3.1427779061391573E-021
923.5	3.1688472623226416E-021
924.5	3.1952805497849762E-021
925.5	3.2220841440281225E-021
926.5	3.2492645715206289E-021
927.5	3.2768285137561832E-021
928.5	3.3047828114481049E-021
929.5	3.3331344688647355E-021
930.5	3.3618906583109199E-021
931.5	3.3910587247609972E-021
932.5	3.4206461906489590E-021
933.5	3.4506607608216569E-021
934.5	3.4811103276612559E-021
935.5	3.5120029763833360E-021
936.5	3.5433469905173662E-021
937.5	3.5751508575766021E-021
938.5	3.6074232749246876E-021
939.5	3.6401731558466705E-021
940.5	3.6734096358324198E-021
941.5	3.7071420790808061E-021
942.5	3.7413800852334316E-021
943.5	3.7761334963470115E-021
944.5	3.8114124041140391E-021
945.5	3.8472271573417045E-021
946.5	3.8835883696995562E-021
947.5	3.9205069277468948E-021
948.5	3.9579939992513524E-021
949.5	3.9960610418107010E-021
950.5	4.0347198117904599E-021
951.5	4.0739823735905145E-021
952.5	4.1138611092545490E-021
953.5	4.1543687284367766E-021
954.5	4.1955182787411637E-021
955.5	4.2373231564490513E-021
956.5	4.2797971176518798E-021
957.5	4.3229542898065343E-021
958.5	4.3668091837316834E-021
959.5	4.4113767060644073E-021
960.5	4.4566721721973748E-021
961.5	4.5027113197178385E-021
962.5	4.5495103223707857E-021
963.5	4.5970858045697370E-021
964.5	4.6454548564798507E-021
965.5	4.6946350496992974E-021
966.5	4.7446444535661877E-021
967.5	4.7955016521197251E-021
968.5	4.8472257617458257E-021
969.5	4.8998364495389684E-021
970.5	4.9533539524137512E-021
971.5	5.0077990970014057E-021
972.5	5.0631933203684122E-021
973.5	5.1195586915963458E-021
974.5	5.1769179342642268E-021
975.5	5.2352944498768748E-021
976.5	5.2947123422851745E-021
977.5	5.3551964431466893E-021
978.5	5.4167723384777405E-021
979.5	5.4794663963509713E-021
980.5	5.5433057957953950E-021
981.5	5.6083185569591963E-021
982.5	5.6745335725990315E-021
983.5	5.7419806409631248E-021
984.5	5.8106905001394864E-021
985.5	5.8806948639446254E-021
986.5	5.9520264594325979E-021
987.5	6.0247190661089510E-021
988.5	6.0988075569391112E-021
989.5	6.1743279412461742E-021
990.5	6.2513174095987346E-021
991.5	6.3298143807955483E-021
992.5	6.4098585510602907E-021
993.5	6.4914909455667135E-021
994.5	6.5747539724219397E-021
995.5	6.6596914792435917E-021
996.5	6.7463488124750470E-021
997.5	6.8347728795922270E-021
998.5	6.9250122143651210E-021
999.5	7.0171170453478204E-021
1000.5	7.1111393677820213E-021
1001.5	7.2071330191111307E-021
1002.5	7.3051537583150367E-021
1003.5	7.4052593492896201E-021
1004.5	7.5075096485100079E-021
1005.5	7.6119666972327817E-021
1006.5	7.7186948185096251E-021
1007.5	7.8277607193036725E-021
1008.5	7.9392335980198743E-021
1009.5	8.0531852577824642E-021
1010.5	8.1696902258159771E-021
1011.5	8.2888258793115887E-021
1012.5	8.4106725781878041E-021
1013.5	8.5353138051840149E-021
1014.5	8.6628363137574019E-021
1015.5	8.7933302842881002E-021
1016.5	8.9268894891349913E-021
1017.5	9.0636114671250206E-021
1018.5	9.2035977081027112E-021
1019.5	9.3469538482144965E-021
1020.5	9.4937898766539743E-021
1021.5	9.6442203546506710E-021
1022.5	9.7983646475460262E-021
1023.5	9.9563471708669250E-021
1024.5	1.0118297651379679E-020
1025.5	1.0284351404186551E-020
1026.5	1.0454649627013120E-020
1027.5	1.0629339712929226E-020
1028.5	1.0808575582849157E-020
1029.5	1.0992518039269567E-020
1030.5	1.1181335142827002E-020
1031.5	1.1375202613392234E-020
1032.5	1.1574304257566980E-020
1033.5	1.1778832424611564E-020
1034.5	1.1988988493011161E-020
1035.5	1.2204983390085308E-020
1036.5	1.2427038147262371E-020
1037.5	1.2655384493879959E-020
1038.5	1.2890265492636145E-020
1039.5	1.3131936220108344E-020
1040.5	1.3380664496079072E-020
1041.5	1.3636731665765250E-020
1042.5	1.3900433439443939E-020
1043.5	1.4172080794406769E-020
1044.5	1.4452000944664148E-020
1045.5	1.4740538384364086E-020
1046.5	1.5038056011495971E-020
1047.5	1.5344936339125692E-020
1048.5	1.5661582802163229E-020
1049.5	1.5988421168508732E-020
1050.5	1.6325901064368857E-020
1051.5	1.6674497624596926E-020
1052.5	1.7034713280103252E-020
1053.5	1.7407079695723901E-020
1054.5	1.7792159873449490E-020
1055.5	1.8190550437623075E-020
1056.5	1.8602884120648215E-020
1057.5	1.9029832469935711E-020
1058.5	1.9472108799300771E-020
1059.5	1.9930471410844949E-020
1060.5	2.0405727116572104E-020
1061.5	2.0898735092656720E-020
1062.5	2.1410411103478079E-020
1063.5	2.1941732137340609E-020
1064.5	2.2493741501319964E-020
1065.5	2.3067554429025162E-020
1066.5	2.3664364262391570E-020
1067.5	2.4285449277085487E-020
1068.5	2.4932180230910845E-020
1069.5	2.5606028726002875E-020
1070.5	2.6308576488861305E-020
1071.5	2.7041525687766786E-020
1072.5	2.7806710425258800E-020
1073.5	2.8606109564642724E-020
1074.5	2.9441861074558767E-020
1075.5	3.0316278105244090E-020
1076.5	3.1231867045179586E-020
1077.5	3.2191347848476234E-020
1078.5	3.3197676973028267E-020
1079.5	3.4254073328888583E-020
1080.5	3.5364047707670194E-020
1081.5	3.6531436249758113E-020
1082.5	3.7760438610122496E-020
1083.5	3.9055661609837779E-020
1084.5	4.0422169314449118E-020
1085.5	4.1865540668975899E-020
1086.5	4.3391936051408557E-020
1087.5	4.5008174393347743E-020
1088.5	4.6721822872567558E-020
1089.5	4.8541301626727163E-020
1090.5	5.0476006494991094E-020
1091.5	5.2536453497510594E-020
1092.5	5.4734449654610675E-020
1093.5	5.7083295885397827E-020
1094.5	5.9598029186051996E-020
1095.5	6.2295713174736054E-020
1096.5	6.5195788543316516E-020
1097.5	6.8320498168127707E-020
1098.5	7.1695405867741016E-020
1099.5	7.5350033423167211E-020
1100.5	7.9318648010556316E-020
1101.5	8.3641242366072921E-020
1102.5	8.8364763843528883E-020
1103.5	9.3544667525658421E-020
1104.5	9.9246894864587297E-020
1105.5	1.0555041610258589E-019
1106.5	1.1255052659111982E-019
1107.5	1.2036316094739851E-019
1108.5	1.2913059499334175E-019
1109.5	1.3902905891598372E-019
1110.5	1.5027900895920132E-019
1111.5	1.6315913320687966E-019
1112.5	1.7802564923418839E-019
1113.5	1.9533915692387454E-019
1114.5	2.1570232652038338E-019
1115.5	2.3991311403581272E-019
1116.5	2.6903999169347021E-019
1117.5	3.0452745559918833E-019
1118.5	3.4834015062263136E-019
1119.5	4.0314692877484575E-019
1120.5	4.7251639866364969E-019
1121.5	5.6100164349484683E-019
1122.5	6.7373821572829613E-019
1123.5	8.1461084431332145E-019
1124.5	9.8121985294319848E-019
1125.5	1.1554504417444096E-018
1126.5	1.2957565924610666E-018
1127.5	1.3511304769343263E-018
1128.5	1.3027095695713016E-018
1129.5	1.1838132224726364E-018
1130.5	1.0469683152764028E-018
1131.5	9.2774555866383922E-019
1132.5	8.3951364887613893E-019
1133.5	7.8320710481087746E-019
1134.5	7.5565388209769736E-019
1135.5	7.5356149900239631E-019
1136.5	7.7492380717624973E-019
1137.5	8.1940797940550859E-019
1138.5	8.8848319243403237E-019
1139.5	9.8559840040980410E-019
1140.5	1.1165278818134466E-018
1141.5	1.2899213986658329E-018
1142.5	1.5180023742740253E-018
1143.5	1.8171080254225762E-018
1144.5	2.2070826125353955E-018
1145.5	2.7069607298462769E-018
1146.5	3.3219334061857752E-018
1147.5	4.0173040034582019E-018
1148.5	4.6927111331455726E-018
1149.5	5.2048442897896886E-018
1150.5	5.4531296333149509E-018
1151.5	5.4141903261057763E-018
1152.5	5.0897798156820265E-018
1153.5	4.5185926314557548E-018
1154.5	3.8187360276513740E-018
1155.5	3.1290339645814281E-018
1156.5	2.5327970736113301E-018
1157.5	2.0518598050561150E-018
1158.5	1.6755165804418437E-018
1159.5	1.3834500248917150E-018
1160.5	1.1560512500071362E-018
1161.5	9.7743452872988431E-019
1162.5	8.3555830508100406E-019
1163.5	7.2152027753567322E-019
1164.5	6.2877864422819559E-019
1165.5	5.5251065353587947E-019
1166.5	4.8913296836972147E-019
1167.5	4.3595642309121417E-019
1168.5	3.9094086200782335E-019
1169.5	3.5252134686716940E-019
1170.5	3.1948441774875175E-019
1171.5	2.9087932314060238E-019
1172.5	2.6595374952168578E-019
1173.5	2.4410682537018234E-019
1174.5	2.2485440674581065E-019
1175.5	2.0780317589249201E-019
1176.5	1.9263112525134802E-019
1177.5	1.7907271315887174E-019
1178.5	1.6690747034030828E-019
1179.5	1.5595117925153130E-019
1180.5	1.4604898903103230E-019
1181.5	1.3706999929093467E-019
1182.5	1.2890296779048932E-019
1183.5	1.2145288486208296E-019
1184.5	1.1463822133617323E-019
1185.5	1.0838870356439476E-019
1186.5	1.0264350378912289E-019
1187.5	9.7349759935012314E-020
1188.5	9.2461358296332791E-020
1189.5	8.7937927270261934E-020
1190.5	8.3744001468062445E-020
1191.5	7.9848324112695077E-020
1192.5	7.6223262252279506E-020
1193.5	7.2844314461483485E-020
1194.5	6.9689694721083388E-020
1195.5	6.6739979323307161E-020
1196.5	6.3977806145062363E-020
1197.5	6.1387617612224483E-020
1198.5	5.8955440259379342E-020
1199.5	5.6668695057555517E-020
1200.5	5.4516033704243537E-020
1201.5	5.2487196896904602E-020
1202.5	5.0572891283244626E-020
1203.5	4.8764682330009887E-020
1204.5	4.7054900801448610E-020
1205.5	4.5436560908187982E-020
1206.5	4.3903288492380936E-020
1207.5	4.2449257867731273E-020
1208.5	4.1069136143108318E-020
1209.5	3.9758034033689626E-020
1210.5	3.8511462310175787E-020
1211.5	3.7325293159661129E-020
1212.5	3.6195725835312279E-020
1213.5	3.5119256059438064E-020
1214.5	3.4092648718548221E-020
1215.5	3.3112913451824683E-020
1216.5	3.2177282787897560E-020
1217.5	3.1283192530438938E-020
1218.5	3.0428264132108410E-020
1219.5	2.9610288829839421E-020
1220.5	2.8827213343205621E-020
1221.5	2.8077126962369186E-020
1222.5	2.7358249873487159E-020
1223.5	2.6668922587941876E-020
1224.5	2.6007596357787542E-020
1225.5	2.5372824473725728E-020
1226.5	2.4763254354036048E-020
1227.5	2.4177620343450619E-020
1228.5	2.3614737150187077E-020
1229.5	2.3073493857429246E-020
1230.5	2.2552848452622128E-020
1231.5	2.2051822824163593E-020
1232.5	2.1569498180542448E-020
1233.5	2.1105010851789352E-020
1234.5	2.0657548437357974E-020
1235.5	2.0226346268310697E-020
1236.5	1.9810684155008649E-020
1237.5	1.9409883394454269E-020
1238.5	1.9023304014051575E-020
1239.5	1.8650342230876666E-020
1240.5	1.8290428107622380E-020
1241.5	1.7943023388228233E-020
1242.5	1.7607619497855451E-020
1243.5	1.7283735693341215E-020
1244.5	1.6970917351585101E-020
1245.5	1.6668734384503500E-020
1246.5	1.6376779770248888E-020
1247.5	1.6094668191344092E-020
1248.5	1.5822034771239685E-020
1249.5	1.5558533901575261E-020
1250.5	1.5303838153122310E-020
1251.5	1.5057637264015717E-020
1252.5	1.4819637199450166E-020
1253.5	1.4589559277532760E-020
1254.5	1.4367139356450701E-020
1255.5	1.4152127078536557E-020
1256.5	1.3944285167199508E-020
1257.5	1.3743388773041988E-020
1258.5	1.3549224865801067E-020
1259.5	1.3361591669046530E-020
1260.5	1.3180298134835030E-020
1261.5	1.3005163455764934E-020
1262.5	1.2836016612101761E-020
1263.5	1.2672695951851494E-020
1264.5	1.2515048801850417E-020
1265.5	1.2362931108117213E-020
1266.5	1.2216207103877317E-020
1267.5	1.2074749003822680E-020
1268.5	1.1938436723312806E-020
1269.5	1.1807157621357276E-020
1270.5	1.1680806266346247E-020
1271.5	1.1559284223615035E-020
1272.5	1.1442499864042933E-020
1273.5	1.1330368192995400E-020
1274.5	1.1222810699023962E-020
1275.5	1.1119755221840087E-020
1276.5	1.1021135839179082E-020
1277.5	1.0926892772268091E-020
1278.5	1.0836972309709911E-020
1279.5	1.0751326749691581E-020
1280.5	1.0669914360525447E-020
1281.5	1.0592699359630245E-020
1282.5	1.0519651911162631E-020
1283.5	1.0450748142615795E-020
1284.5	1.0385970180812460E-020
1285.5	1.0325306207835913E-020
1286.5	1.0268750537565492E-020
1287.5	1.0216303713613875E-020
1288.5	1.0167972629603379E-020
1289.5	1.0123770672869381E-020
1290.5	1.0083717892841965E-020
1291.5	1.0047841195534259E-020
1292.5	1.0016174565759637E-020
1293.5	9.9887593189119616E-021
1294.5	9.9656443843767416E-021
1295.5	9.9468866228984056E-021
1296.5	9.9325511805141953E-021
1297.5	9.9227118819815753E-021
1298.5	9.9174516669781460E-021
1299.5	9.9168630727458992E-021
1300.5	9.9210487672908464E-021
1301.5	9.9301221377408272E-021
1302.5	9.9442079390169625E-021
1303.5	9.9634430085953459E-021
1304.5	9.9879770538361090E-021
1305.5	1.0017973519147726E-020
1306.5	1.0053610541149410E-020
1307.5	1.0095082001008432E-020
1308.5	1.0142598684281048E-020
1309.5	1.0196389559895836E-020
1310.5	1.0256703191411637E-020
1311.5	1.0323809295387419E-020
1312.5	1.0398000463652433E-020
1313.5	1.0479594068501093E-020
1314.5	1.0568934372405497E-020
1315.5	1.0666394866794163E-020
1316.5	1.0772380867853783E-020
1317.5	1.0887332401249476E-020
1318.5	1.1011727412219825E-020
1319.5	1.1146085342796187E-020
1320.5	1.1290971124052713E-020
1321.5	1.1446999638471427E-020
1322.5	1.1614840715895219E-020
1323.5	1.1795224736368202E-020
1324.5	1.1988948924703870E-020
1325.5	1.2196884435210208E-020
1326.5	1.2419984341044180E-020
1327.5	1.2659292661661013E-020
1328.5	1.2915954584372889E-020
1329.5	1.3191228062881596E-020
1330.5	1.3486497007717700E-020
1331.5	1.3803286321939406E-020
1332.5	1.4143279081625216E-020
1333.5	1.4508336216390484E-020
1334.5	1.4900519112562791E-020
1335.5	1.5322115643521453E-020
1336.5	1.5775670231518657E-020
1337.5	1.6264018667458473E-020
1338.5	1.6790328565220901E-020
1339.5	1.7358146512349698E-020
1340.5	1.7971453208486387E-020
1341.5	1.8634728168725690E-020
1342.5	1.9353025926536724E-020
1343.5	2.0132066120206267E-020
1344.5	2.0978340414392069E-020
1345.5	2.1899239929294266E-020
1346.5	2.2903207770628012E-020
1347.5	2.3999922436148664E-020
1348.5	2.5200519402588180E-020
1349.5	2.6517860183878239E-020
1350.5	2.7966860752210371E-020
1351.5	2.9564894640604121E-020
1352.5	3.1332290594037646E-020
1353.5	3.3292950717516179E-020
1354.5	3.5475123263192871E-020
1355.5	3.7912375327217943E-020
1356.5	4.0644825967286419E-020
1357.5	4.3720721302242425E-020
1358.5	4.7198462486719144E-020
1359.5	5.1149238690903683E-020
1360.5	5.5660475712673946E-020
1361.5	6.0840394567011003E-020
1362.5	6.6824095221960415E-020
1363.5	7.3781756350568930E-020
1364.5	8.1929798994846539E-020
1365.5	9.1546239217894498E-020
1366.5	1.0299200730970587E-019
1367.5	1.1674081164216474E-019
1368.5	1.3342125270242823E-019
1369.5	1.5387637785053098E-019
1370.5	1.7924750859012915E-019
1371.5	2.1108998224941276E-019
1372.5	2.5152508913104419E-019
1373.5	3.0341508872136717E-019
1374.5	3.7049028716516035E-019
1375.5	4.5719663610985859E-019
1376.5	5.6766306952048370E-019
1377.5	7.0261182470562227E-019
1378.5	8.5315087439590503E-019
1379.5	9.9418680423554693E-019
1380.5	1.0879237108890848E-018
1381.5	1.1033295596922563E-018
1382.5	1.0351670533183126E-018
1383.5	9.0680371471293106E-019
1384.5	7.5607070428869612E-019
1385.5	6.1378664946011922E-019
1386.5	4.9418827904443892E-019
1387.5	3.9921608352364249E-019
1388.5	3.2549667283678297E-019
1389.5	2.6851620813496819E-019
1390.5	2.2424341803263927E-019
1391.5	1.8950943935024716E-019
1392.5	1.6194407191148682E-019
1393.5	1.3980550807245113E-019
1394.5	1.2181702169881540E-019
1395.5	1.0703819496353148E-019
1396.5	9.4770357183930044E-020
1397.5	8.4489069728391668E-020
1398.5	7.5796351040564355E-020
1399.5	6.8386851386207738E-020
1400.5	6.2023771649848381E-020
1401.5	5.6521579418413886E-020
1402.5	5.1733486280809972E-020
1403.5	4.7542283779152276E-020
1404.5	4.3853569123755072E-020
1405.5	4.0590687308952440E-020
1406.5	3.7690917974656765E-020
1407.5	3.5102573734983378E-020
1408.5	3.2782772297921963E-020
1409.5	3.0695711291919241E-020
1410.5	2.8811321505835742E-020
1411.5	2.7104207421328975E-020
1412.5	2.5552807646284025E-020
1413.5	2.4138724983230080E-020
1414.5	2.2846188332995999E-020
1415.5	2.1661617785078266E-020
1416.5	2.0573271018542402E-020
1417.5	1.9570954188436138E-020
1418.5	1.8645784268493725E-020
1419.5	1.7789992693989832E-020
1420.5	1.6996762338359799E-020
1421.5	1.6260091537267639E-020
1422.5	1.5574680171036679E-020
1423.5	1.4935833824121743E-020
1424.5	1.4339382827779846E-020
1425.5	1.3781613610902076E-020
1426.5	1.3259210272853830E-020
1427.5	1.2769204680411061E-020
1428.5	1.2308933700728904E-020
1429.5	1.1876002430744585E-020
1430.5	1.1468252483574220E-020
1431.5	1.1083734554416354E-020
1432.5	1.0720684620072631E-020
1433.5	1.0377503233564339E-020
1434.5	1.0052737463268723E-020
1435.5	9.7450650983077705E-021
1436.5	9.4532808015920262E-021
1437.5	9.1762839413361566E-021
1438.5	8.9130678729230733E-021
1439.5	8.6627104772243930E-021
1440.5	8.4243657901129893E-021
1441.5	8.1972565819194571E-021
1442.5	7.9806677657908034E-021
1443.5	7.7739405309602245E-021
1444.5	7.5764671113640687E-021
1445.5	7.3876861122826712E-021
1446.5	7.2070783280942092E-021
1447.5	7.0341629931104211E-021
1448.5	6.8684944150544690E-021
1449.5	6.7096589472462624E-021
1450.5	6.5572722611481719E-021
1451.5	6.4109768857339252E-021
1452.5	6.2704399842930724E-021
1453.5	6.1353513428710696E-021
1454.5	6.0054215476529640E-021
1455.5	5.8803803312967473E-021
1456.5	5.7599750705689682E-021
1457.5	5.6439694196801346E-021
1458.5	5.5321420655026107E-021
1459.5	5.4242855924150478E-021
1460.5	5.3202054458853617E-021
1461.5	5.2197189851047620E-021
1462.5	5.1226546160407095E-021
1463.5	5.0288509972059459E-021
1464.5	4.9381563112602942E-021
1465.5	4.8504275962857067E-021
1466.5	4.7655301312154878E-021
1467.5	4.6833368704657628E-021
1468.5	4.6037279233206150E-021
1469.5	4.5265900740694200E-021
1470.5	4.4518163392926446E-021
1471.5	4.3793055590467605E-021
1472.5	4.3089620190150075E-021
1473.5	4.2406951009730216E-021
1474.5	4.1744189591708428E-021
1475.5	4.1100522204588234E-021
1476.5	4.0475177061876109E-021
1477.5	3.9867421740942590E-021
1478.5	3.9276560785498611E-021
1479.5	3.8701933476911949E-021
1480.5	3.8142911760911237E-021
1481.5	3.7598898317419201E-021
1482.5	3.7069324762333138E-021
1483.5	3.6553649971043703E-021
1484.5	3.6051358514362802E-021
1485.5	3.5561959198327834E-021
1486.5	3.5084983700070844E-021
1487.5	3.4619985292595958E-021
1488.5	3.4166537651902323E-021
1489.5	3.3724233740429552E-021
1490.5	3.3292684761294042E-021
1491.5	3.2871519178230818E-021
1492.5	3.2460381796563423E-021
1493.5	3.2058932900895034E-021
1494.5	3.1666847445553303E-021
1495.5	3.1283814294130472E-021
1496.5	3.0909535504743654E-021
1497.5	3.0543725657898602E-021
1498.5	3.0186111224077444E-021
1499.5	2.9836429968387931E-021
1500.5	2.9494430389810793E-021
1501.5	2.9159871192764454E-021
1502.5	2.8832520788874272E-021
1503.5	2.8512156826987345E-021
1504.5	2.8198565749615959E-021
1505.5	2.7891542374123125E-021
1506.5	2.7590889497083638E-021
1507.5	2.7296417520365104E-021
1508.5	2.7007944097575150E-021
1509.5	2.6725293799615364E-021
1510.5	2.6448297798169626E-021
1511.5	2.6176793566034399E-021
1512.5	2.5910624593273492E-021
1513.5	2.5649640118247694E-021
1514.5	2.5393694872634052E-021
1515.5	2.5142648839607923E-021
1516.5	2.4896367024415775E-021
1517.5	2.4654719236617161E-021
1518.5	2.4417579883321355E-021
1519.5	2.4184827772787613E-021
1520.5	2.3956345927798578E-021
1521.5	2.3732021408253860E-021
1522.5	2.3511745142465900E-021
1523.5	2.3295411766672573E-021
1524.5	2.3082919472311528E-021
1525.5	2.2874169860629132E-021
1526.5	2.2669067804223360E-021
1527.5	2.2467521315144499E-021
1528.5	2.2269441419200050E-021
1529.5	2.2074742036131905E-021
1530.5	2.1883339865353467E-021
1531.5	2.1695154276953115E-021
1532.5	2.1510107207687606E-021
1533.5	2.1328123061705500E-021
1534.5	2.1149128615755466E-021
1535.5	2.0973052928648902E-021
1536.5	2.0799827254759313E-021
1537.5	2.0629384961353525E-021
1538.5	2.0461661449561241E-021
1539.5	2.0296594078800625E-021
1540.5	2.0134122094487668E-021
1541.5	1.9974186558866633E-021
1542.5	1.9816730284808216E-021
1543.5	1.9661697772430042E-021
1544.5	1.9509035148402561E-021
1545.5	1.9358690107810374E-021
1546.5	1.9210611858446553E-021
1547.5	1.9064751067423685E-021
1548.5	1.8921059809991735E-021
1549.5	1.8779491520458813E-021
1550.5	1.8640000945116186E-021
1551.5	1.8502544097074080E-021
1552.5	1.8367078212919950E-021
1553.5	1.8233561711115141E-021
1554.5	1.8101954152050404E-021
1555.5	1.7972216199684756E-021
1556.5	1.7844309584696103E-021
1557.5	1.7718197069075487E-021
1558.5	1.7593842412100404E-021
1559.5	1.7471210337625946E-021
1560.5	1.7350266502635318E-021
1561.5	1.7230977466994462E-021
1562.5	1.7113310664358044E-021
1563.5	1.6997234374176742E-021
1564.5	1.6882717694758221E-021
1565.5	1.6769730517336401E-021
1566.5	1.6658243501105975E-021
1567.5	1.6548228049180975E-021
1568.5	1.6439656285438419E-021
1569.5	1.6332501032209657E-021
1570.5	1.6226735788784002E-021
1571.5	1.6122334710690790E-021
1572.5	1.6019272589727616E-021
1573.5	1.5917524834704030E-021
1574.5	1.5817067452871319E-021
1575.5	1.5717877032010448E-021
1576.5	1.5619930723151421E-021
1577.5	1.5523206223898616E-021
1578.5	1.5427681762337755E-021
1579.5	1.5333336081501282E-021
1580.5	1.5240148424369937E-021
1581.5	1.5148098519389369E-021
1582.5	1.5057166566481509E-021
1583.5	1.4967333223531368E-021
1584.5	1.4878579593330647E-021
1585.5	1.4790887210960647E-021
1586.5	1.4704238031597347E-021
1587.5	1.4618614418722595E-021
1588.5	1.4533999132725839E-021
1589.5	1.4450375319881610E-021
1590.5	1.4367726501688483E-021
1591.5	1.4286036564556038E-021
1592.5	1.4205289749826679E-021
1593.5	1.4125470644119872E-021
1594.5	1.4046564169986919E-021
1595.5	1.3968555576864704E-021
1596.5	1.3891430432317517E-021
1597.5	1.3815174613556360E-021
1598.5	1.3739774299225733E-021
1599.5	1.3665215961448107E-021
1600.5	1.3591486358116900E-021
1601.5	1.3518572525428967E-021
1602.5	1.3446461770648143E-021
1603.5	1.3375141665091485E-021
1604.5	1.3304600037330534E-021
1605.5	1.3234824966599831E-021
1606.5	1.3165804776405583E-021
1607.5	1.3097528028327386E-021
1608.5	1.3029983516006362E-021
1609.5	1.2963160259313243E-021
1610.5	1.2897047498690230E-021
1611.5	1.2831634689660652E-021
1612.5	1.2766911497500683E-021
1613.5	1.2702867792067711E-021
1614.5	1.2639493642779914E-021
1615.5	1.2576779313742103E-021
1616.5	1.2514715259012816E-021
1617.5	1.2453292118008046E-021
1618.5	1.2392500711036969E-021
1619.5	1.2332332034965397E-021
1620.5	1.2272777259002698E-021
1621.5	1.2213827720608157E-021
1622.5	1.2155474921512836E-021
1623.5	1.2097710523853274E-021
1624.5	1.2040526346413308E-021
1625.5	1.1983914360970584E-021
1626.5	1.1927866688744366E-021
1627.5	1.1872375596941486E-021
1628.5	1.1817433495397170E-021
1629.5	1.1763032933307894E-021
1630.5	1.1709166596053256E-021
1631.5	1.1655827302104082E-021
1632.5	1.1603008000014145E-021
1633.5	1.1550701765492771E-021
1634.5	1.1498901798555928E-021
1635.5	1.1447601420753319E-021
1636.5	1.1396794072469154E-021
1637.5	1.1346473310294313E-021
1638.5	1.1296632804467802E-021
1639.5	1.1247266336385286E-021
1640.5	1.1198367796172758E-021
1641.5	1.1149931180323329E-021
1642.5	1.1101950589395277E-021
1643.5	1.1054420225769476E-021
1644.5	1.1007334391464482E-021
1645.5	1.0960687486007553E-021
1646.5	1.0914474004359938E-021
1647.5	1.0868688534894827E-021
1648.5	1.0823325757426466E-021
1649.5	1.0778380441288863E-021
1650.5	1.0733847443462747E-021
1651.5	1.0689721706749279E-021
1652.5	1.0645998257989221E-021
1653.5	1.0602672206326251E-021
1654.5	1.0559738741513139E-021
1655.5	1.0517193132259600E-021
1656.5	1.0475030724620575E-021
1657.5	1.0433246940423863E-021
1658.5	1.0391837275735964E-021
1659.5	1.0350797299365023E-021
1660.5	1.0310122651399929E-021
1661.5	1.0269809041784454E-021
1662.5	1.0229852248925531E-021
1663.5	1.0190248118334699E-021
1664.5	1.0150992561301814E-021
1665.5	1.0112081553600106E-021
1666.5	1.0073511134221764E-021
1667.5	1.0035277404143201E-021
1668.5	9.9973765251191862E-022
1669.5	9.9598047185050663E-022
1670.5	9.9225582641063217E-022
1671.5	9.8856334990547253E-022
1672.5	9.8490268167103812E-022
1673.5	9.8127346655889600E-022
1674.5	9.7767535483134637E-022
1675.5	9.7410800205898588E-022
1676.5	9.7057106902059726E-022
1677.5	9.6706422160530063E-022
1678.5	9.6358713071690848E-022
1679.5	9.6013947218043022E-022
1680.5	9.5672092665066504E-022
1681.5	9.5333117952283177E-022
1682.5	9.4996992084518317E-022
1683.5	9.4663684523355319E-022
1684.5	9.4333165178778661E-022
1685.5	9.4005404401000515E-022
1686.5	9.3680372972466238E-022
1687.5	9.3358042100033836E-022
1688.5	9.3038383407323847E-022
1689.5	9.2721368927234357E-022
1690.5	9.2406971094617896E-022
1691.5	9.2095162739115249E-022
1692.5	9.1785917078143394E-022
1693.5	9.1479207710032520E-022
1694.5	9.1175008607309304E-022
1695.5	9.0873294110122646E-022
1696.5	9.0574038919807997E-022
1697.5	9.0277218092587253E-022
1698.5	8.9982807033400968E-022
1699.5	8.9690781489869281E-022
1700.5	8.9401117546378636E-022
1701.5	8.9113791618291447E-022
1702.5	8.8828780446275381E-022
1703.5	8.8546061090749703E-022
1704.5	8.8265610926445539E-022
1705.5	8.7987407637077706E-022
1706.5	8.7711429210125428E-022
1707.5	8.7437653931718650E-022
1708.5	8.7166060381628793E-022
1709.5	8.6896627428360086E-022
1710.5	8.6629334224340017E-022
1711.5	8.6364160201206302E-022
1712.5	8.6101085065188152E-022
1713.5	8.5840088792579430E-022
1714.5	8.5581151625302077E-022
1715.5	8.5324254066557136E-022
1716.5	8.5069376876561700E-022
1717.5	8.4816501068369845E-022
1718.5	8.4565607903775435E-022
1719.5	8.4316678889295032E-022
1720.5	8.4069695772229080E-022
1721.5	8.3824640536799565E-022
1722.5	8.3581495400362473E-022
1723.5	8.3340242809693425E-022
1724.5	8.3100865437344544E-022
1725.5	8.2863346178071398E-022
1726.5	8.2627668145328142E-022
1727.5	8.2393814667829323E-022
1728.5	8.2161769286177236E-022
1729.5	8.1931515749552875E-022
1730.5	8.1703038012469534E-022
1731.5	8.1476320231587306E-022
1732.5	8.1251346762587466E-022
1733.5	8.1028102157105303E-022
1734.5	8.0806571159719849E-022
1735.5	8.0586738704999910E-022
1736.5	8.0368589914604665E-022
1737.5	8.0152110094437570E-022
1738.5	7.9937284731853079E-022
1739.5	7.9724099492914279E-022
1740.5	7.9512540219700916E-022
1741.5	7.9302592927666323E-022
1742.5	7.9094243803042662E-022
1743.5	7.8887479200292932E-022
1744.5	7.8682285639609310E-022
1745.5	7.8478649804456307E-022
1746.5	7.8276558539158250E-022
1747.5	7.8075998846529971E-022
1748.5	7.7876957885549651E-022
1749.5	7.7679422969073291E-022
1750.5	7.7483381561589610E-022
1751.5	7.7288821277014842E-022
1752.5	7.7095729876526299E-022
1753.5	7.6904095266434083E-022
1754.5	7.6713905496090308E-022
1755.5	7.6525148755834601E-022
1756.5	7.6337813374975742E-022
1757.5	7.6151887819808162E-022
1758.5	7.5967360691663011E-022
1759.5	7.5784220724992837E-022
1760.5	7.5602456785489362E-022
1761.5	7.5422057868233502E-022
1762.5	7.5243013095877225E-022
1763.5	7.5065311716856423E-022
1764.5	7.4888943103634286E-022
1765.5	7.4713896750974436E-022
1766.5	7.4540162274243559E-022
1767.5	7.4367729407742388E-022
1768.5	7.4196588003065170E-022
1769.5	7.4026728027486471E-022
1770.5	7.3858139562375075E-022
1771.5	7.3690812801634445E-022
1772.5	7.3524738050169201E-022
1773.5	7.3359905722376870E-022
1774.5	7.3196306340664996E-022
1775.5	7.3033930533992399E-022
1776.5	7.2872769036434797E-022
1777.5	7.2712812685773780E-022
1778.5	7.2554052422109044E-022
1779.5	7.2396479286493194E-022
1780.5	7.2240084419589046E-022
1781.5	7.2084859060348484E-022
1782.5	7.1930794544713031E-022
1783.5	7.1777882304335044E-022
1784.5	7.1626113865320092E-022
1785.5	7.1475480846988978E-022
1786.5	7.1325974960660143E-022
1787.5	7.1177588008451200E-022
1788.5	7.1030311882099800E-022
1789.5	7.0884138561803210E-022
1790.5	7.0739060115076205E-022
1791.5	7.0595068695627333E-022
1792.5	7.0452156542252659E-022
1793.5	7.0310315977747081E-022
1794.5	7.0169539407832685E-022
1795.5	7.0029819320104023E-022
1796.5	6.9891148282989699E-022
1797.5	6.9753518944730306E-022
1798.5	6.9616924032372224E-022
1799.5	6.9481356350777002E-022
1800.5	6.9346808781646082E-022
1801.5	6.9213274282560619E-022
1802.5	6.9080745886036053E-022
1803.5	6.8949216698591193E-022
1804.5	6.8818679899831651E-022
1805.5	6.8689128741547166E-022
1806.5	6.8560556546822828E-022
1807.5	6.8432956709163698E-022
1808.5	6.8306322691632791E-022
1809.5	6.8180648026002098E-022
1810.5	6.8055926311916385E-022
1811.5	6.7932151216069700E-022
1812.5	6.7809316471394081E-022
1813.5	6.7687415876260602E-022
1814.5	6.7566443293692311E-022
1815.5	6.7446392650588834E-022
1816.5	6.7327257936962653E-022
1817.5	6.7209033205186594E-022
1818.5	6.7091712569252660E-022
1819.5	6.6975290204041496E-022
1820.5	6.6859760344603063E-022
1821.5	6.6745117285447481E-022
1822.5	6.6631355379846586E-022
1823.5	6.6518469039145499E-022
1824.5	6.6406452732084439E-022
1825.5	6.6295300984130259E-022
1826.5	6.6185008376817881E-022
1827.5	6.6075569547101097E-022
1828.5	6.5966979186712958E-022
1829.5	6.5859232041535240E-022
1830.5	6.5752322910977178E-022
1831.5	6.5646246647362926E-022
1832.5	6.5540998155327996E-022
1833.5	6.5436572391224320E-022
1834.5	6.5332964362533603E-022
1835.5	6.5230169127289374E-022
1836.5	6.5128181793506995E-022
1837.5	6.5026997518621911E-022
1838.5	6.4926611508935754E-022
1839.5	6.4827019019070441E-022
1840.5	6.4728215351429719E-022
1841.5	6.4630195855668601E-022
1842.5	6.4532955928169980E-022
1843.5	6.4436491011528745E-022
1844.5	6.4340796594043118E-022
1845.5	6.4245868209212934E-022
1846.5	6.4151701435245152E-022
1847.5	6.4058291894566048E-022
1848.5	6.3965635253340273E-022
1849.5	6.3873727220996499E-022
1850.5	6.3782563549759783E-022
1851.5	6.3692140034190177E-022
1852.5	6.3602452510727816E-022
1853.5	6.3513496857244220E-022
1854.5	6.3425268992599808E-022
1855.5	6.3337764876207360E-022
1856.5	6.3250980507601577E-022
1857.5	6.3164911926014343E-022
1858.5	6.3079555209955982E-022
1859.5	6.2994906476802009E-022
1860.5	6.2910961882385582E-022
1861.5	6.2827717620595462E-022
1862.5	6.2745169922979425E-022
1863.5	6.2663315058352965E-022
1864.5	6.2582149332413287E-022
1865.5	6.2501669087358503E-022
1866.5	6.2421870701511958E-022
1867.5	6.2342750588951567E-022
1868.5	6.2264305199144040E-022
1869.5	6.2186531016584089E-022
1870.5	6.2109424560438380E-022
1871.5	6.2032982384194276E-022
1872.5	6.1957201075313219E-022
1873.5	6.1882077254888598E-022
1874.5	6.1807607577308325E-022
1875.5	6.1733788729921814E-022
1876.5	6.1660617432711226E-022
1877.5	6.1588090437967194E-022
1878.5	6.1516204529968826E-022
1879.5	6.1444956524667729E-022
1880.5	6.1374343269376328E-022
1881.5	6.1304361642460241E-022
1882.5	6.1235008553034628E-022
1883.5	6.1166280940664559E-022
1884.5	6.1098175775069270E-022
1885.5	6.1030690055830183E-022
1886.5	6.0963820812102840E-022
1887.5	6.0897565102332489E-022
1888.5	6.0831920013973429E-022
1889.5	6.0766882663211925E-022
1890.5	6.0702450194692650E-022
1891.5	6.0638619781248869E-022
1892.5	6.0575388623635785E-022
1893.5	6.0512753950267617E-022
1894.5	6.0450713016957844E-022
1895.5	6.0389263106662908E-022
1896.5	6.0328401529229109E-022
1897.5	6.0268125621142813E-022
1898.5	6.0208432745283830E-022
1899.5	6.0149320290681919E-022
1900.5	6.0090785672276383E-022
1901.5	6.0032826330678870E-022
1902.5	5.9975439731938924E-022
1903.5	5.9918623367312794E-022
1904.5	5.9862374753034973E-022
1905.5	5.9806691430092814E-022
1906.5	5.9751570964003804E-022
1907.5	5.9697010944595781E-022
1908.5	5.9643008985789957E-022
1909.5	5.9589562725386583E-022
1910.5	5.9536669824853362E-022
1911.5	5.9484327969116573E-022
1912.5	5.9432534866354726E-022
1913.5	5.9381288247794980E-022
1914.5	5.9330585867511846E-022
1915.5	5.9280425502228741E-022
1916.5	5.9230804951121836E-022
1917.5	5.9181722035626365E-022
1918.5	5.9133174599245450E-022
1919.5	5.9085160507361282E-022
1920.5	5.9037677647048590E-022
1921.5	5.8990723926890600E-022
1922.5	5.8944297276797187E-022
1923.5	5.8898395647825226E-022
1924.5	5.8853017012001444E-022
1925.5	5.8808159362147193E-022
1926.5	5.8763820711705552E-022
1927.5	5.8719999094570616E-022
1928.5	5.8676692564918816E-022
1929.5	5.8633899197042376E-022
1930.5	5.8591617085184931E-022
1931.5	5.8549844343379010E-022
1932.5	5.8508579105285743E-022
1933.5	5.8467819524036417E-022
1934.5	5.8427563772076016E-022
1935.5	5.8387810041008818E-022
1936.5	5.8348556541445767E-022
1937.5	5.8309801502853860E-022
1938.5	5.8271543173407314E-022
1939.5	5.8233779819840675E-022
1940.5	5.8196509727303637E-022
1941.5	5.8159731199217749E-022
1942.5	5.8123442557134950E-022
1943.5	5.8087642140597718E-022
1944.5	5.8052328307001045E-022
1945.5	5.8017499431456156E-022
1946.5	5.7983153906655835E-022
1947.5	5.7949290142741564E-022
1948.5	5.7915906567172096E-022
1949.5	5.7883001624593935E-022
1950.5	5.7850573776713183E-022
1951.5	5.7818621502169110E-022
1952.5	5.7787143296409350E-022
1953.5	5.7756137671566525E-022
1954.5	5.7725603156336459E-022
1955.5	5.7695538295857895E-022
1956.5	5.7665941651593854E-022
1957.5	5.7636811801214209E-022
1958.5	5.7608147338480014E-022
1959.5	5.7579946873129061E-022
1960.5	5.7552209030762990E-022
1961.5	5.7524932452735802E-022
1962.5	5.7498115796043715E-022
1963.5	5.7471757733216447E-022
1964.5	5.7445856952209925E-022
1965.5	5.7420412156300174E-022
1966.5	5.7395422063978759E-022
1967.5	5.7370885408849410E-022
1968.5	5.7346800939525906E-022
1969.5	5.7323167419531477E-022
1970.5	5.7299983627199210E-022
1971.5	5.7277248355573909E-022
1972.5	5.7254960412315118E-022
1973.5	5.7233118619601451E-022
1974.5	5.7211721814035982E-022
1975.5	5.7190768846553114E-022
1976.5	5.7170258582326320E-022
1977.5	5.7150189900677345E-022
1978.5	5.7130561694986431E-022
1979.5	5.7111372872603715E-022
1980.5	5.7092622354761754E-022
1981.5	5.7074309076489334E-022
1982.5	5.7056431986526135E-022
1983.5	5.7038990047238701E-022
1984.5	5.7021982234537483E-022
1985.5	5.7005407537794899E-022
1986.5	5.6989264959764471E-022
1987.5	5.6973553516501145E-022
1988.5	5.6958272237282456E-022
1989.5	5.6943420164530958E-022
1990.5	5.6928996353737458E-022
1991.5	5.6914999873385482E-022
1992.5	5.6901429804876591E-022
1993.5	5.6888285242456784E-022
1994.5	5.6875565293143815E-022
1995.5	5.6863269076655595E-022
1996.5	5.6851395725339410E-022
1997.5	5.6839944384102274E-022
1998.5	5.6828914210342059E-022
1999.5	5.6818304373879713E-022
[truncated: 1,000 more rows]
