# Supplementary material for: Modeling Radiative Efficiency across Fluorinated Molecules: Bridging Chemistry and Climate Policy for Global Warming Potential Estimations
Source: Environ Sci Technol. 2026 Feb 16;60(8):6188–202. doi: 10.1021/acs.est.5c16501 (PMC12961741; doi:10.1021/acs.est.5c16501)
Supplement: Supplementary file 1 [file es5c16501_si_001.zip › Supporting.Information/CFM2025.Table1/HFCarbons/HFC-23/rotamer_1.xyz]

5
E[M08-HX/pcseg-2]=-338.2602715863 Hartree, Gibbs corrections=-1.464 kJ/mol,  S=1.25E-16 cm/molecule 
 F              1.0343988685   0.7018238433   0.1142478953
 F              0.0906142063  -1.2465390024   0.1142337191
 F             -1.1248297453   0.5456535178   0.1140558533
 C             -0.0000592886   0.0000016757  -0.3526716369
 H             -0.0001240410   0.0000599657  -1.4458658308
