# Supplementary material for: Modeling Radiative Efficiency across Fluorinated Molecules: Bridging Chemistry and Climate Policy for Global Warming Potential Estimations
Source: Environ Sci Technol. 2026 Feb 16;60(8):6188–202. doi: 10.1021/acs.est.5c16501 (PMC12961741; doi:10.1021/acs.est.5c16501)
Supplement: Supplementary file 1 [file es5c16501_si_001.zip › Supporting.Information/CFM2025.Table1/HFCarbons/HFC-23/wspectra.dat]

     0.5    1.708218704E-22
     1.5    1.710926448E-22
     2.5    1.713641710E-22
     3.5    1.716364524E-22
     4.5    1.719094921E-22
     5.5    1.721832933E-22
     6.5    1.724578594E-22
     7.5    1.727331936E-22
     8.5    1.730092992E-22
     9.5    1.732861796E-22
    10.5    1.735638381E-22
    11.5    1.738422780E-22
    12.5    1.741215028E-22
    13.5    1.744015158E-22
    14.5    1.746823206E-22
    15.5    1.749639205E-22
    16.5    1.752463190E-22
    17.5    1.755295196E-22
    18.5    1.758135259E-22
    19.5    1.760983414E-22
    20.5    1.763839696E-22
    21.5    1.766704142E-22
    22.5    1.769576787E-22
    23.5    1.772457669E-22
    24.5    1.775346822E-22
    25.5    1.778244286E-22
    26.5    1.781150095E-22
    27.5    1.784064289E-22
    28.5    1.786986904E-22
    29.5    1.789917978E-22
    30.5    1.792857549E-22
    31.5    1.795805655E-22
    32.5    1.798762336E-22
    33.5    1.801727630E-22
    34.5    1.804701576E-22
    35.5    1.807684213E-22
    36.5    1.810675582E-22
    37.5    1.813675721E-22
    38.5    1.816684671E-22
    39.5    1.819702473E-22
    40.5    1.822729167E-22
    41.5    1.825764794E-22
    42.5    1.828809395E-22
    43.5    1.831863013E-22
    44.5    1.834925688E-22
    45.5    1.837997463E-22
    46.5    1.841078381E-22
    47.5    1.844168483E-22
    48.5    1.847267814E-22
    49.5    1.850376416E-22
    50.5    1.853494332E-22
    51.5    1.856621608E-22
    52.5    1.859758286E-22
    53.5    1.862904412E-22
    54.5    1.866060031E-22
    55.5    1.869225187E-22
    56.5    1.872399926E-22
    57.5    1.875584294E-22
    58.5    1.878778337E-22
    59.5    1.881982101E-22
    60.5    1.885195634E-22
    61.5    1.888418982E-22
    62.5    1.891652193E-22
    63.5    1.894895314E-22
    64.5    1.898148395E-22
    65.5    1.901411482E-22
    66.5    1.904684626E-22
    67.5    1.907967876E-22
    68.5    1.911261281E-22
    69.5    1.914564890E-22
    70.5    1.917878755E-22
    71.5    1.921202927E-22
    72.5    1.924537455E-22
    73.5    1.927882392E-22
    74.5    1.931237790E-22
    75.5    1.934603700E-22
    76.5    1.937980176E-22
    77.5    1.941367271E-22
    78.5    1.944765037E-22
    79.5    1.948173529E-22
    80.5    1.951592801E-22
    81.5    1.955022908E-22
    82.5    1.958463905E-22
    83.5    1.961915848E-22
    84.5    1.965378791E-22
    85.5    1.968852793E-22
    86.5    1.972337909E-22
    87.5    1.975834197E-22
    88.5    1.979341715E-22
    89.5    1.982860521E-22
    90.5    1.986390673E-22
    91.5    1.989932230E-22
    92.5    1.993485253E-22
    93.5    1.997049802E-22
    94.5    2.000625936E-22
    95.5    2.004213717E-22
    96.5    2.007813206E-22
    97.5    2.011424466E-22
    98.5    2.015047559E-22
    99.5    2.018682548E-22
   100.5    2.022329496E-22
   101.5    2.025988468E-22
   102.5    2.029659528E-22
   103.5    2.033342742E-22
   104.5    2.037038175E-22
   105.5    2.040745893E-22
   106.5    2.044465963E-22
   107.5    2.048198452E-22
   108.5    2.051943429E-22
   109.5    2.055700962E-22
   110.5    2.059471120E-22
   111.5    2.063253972E-22
   112.5    2.067049589E-22
   113.5    2.070858041E-22
   114.5    2.074679401E-22
   115.5    2.078513739E-22
   116.5    2.082361130E-22
   117.5    2.086221646E-22
   118.5    2.090095361E-22
   119.5    2.093982350E-22
   120.5    2.097882687E-22
   121.5    2.101796450E-22
   122.5    2.105723714E-22
   123.5    2.109664558E-22
   124.5    2.113619058E-22
   125.5    2.117587293E-22
   126.5    2.121569344E-22
   127.5    2.125565290E-22
   128.5    2.129575211E-22
   129.5    2.133599190E-22
   130.5    2.137637309E-22
   131.5    2.141689650E-22
   132.5    2.145756298E-22
   133.5    2.149837337E-22
   134.5    2.153932853E-22
   135.5    2.158042932E-22
   136.5    2.162167660E-22
   137.5    2.166307126E-22
   138.5    2.170461419E-22
   139.5    2.174630627E-22
   140.5    2.178814841E-22
   141.5    2.183014152E-22
   142.5    2.187228652E-22
   143.5    2.191458435E-22
   144.5    2.195703593E-22
   145.5    2.199964222E-22
   146.5    2.204240418E-22
   147.5    2.208532277E-22
   148.5    2.212839896E-22
   149.5    2.217163374E-22
   150.5    2.221502810E-22
   151.5    2.225858306E-22
   152.5    2.230229962E-22
   153.5    2.234617881E-22
   154.5    2.239022167E-22
   155.5    2.243442923E-22
   156.5    2.247880256E-22
   157.5    2.252334272E-22
   158.5    2.256805080E-22
   159.5    2.261292787E-22
   160.5    2.265797505E-22
   161.5    2.270319343E-22
   162.5    2.274858415E-22
   163.5    2.279414834E-22
   164.5    2.283988714E-22
   165.5    2.288580172E-22
   166.5    2.293189325E-22
   167.5    2.297816290E-22
   168.5    2.302461188E-22
   169.5    2.307124140E-22
   170.5    2.311805267E-22
   171.5    2.316504693E-22
   172.5    2.321222544E-22
   173.5    2.325958944E-22
   174.5    2.330714023E-22
   175.5    2.335487908E-22
   176.5    2.340280730E-22
   177.5    2.345092622E-22
   178.5    2.349923717E-22
   179.5    2.354774148E-22
   180.5    2.359644054E-22
   181.5    2.364533571E-22
   182.5    2.369442840E-22
   183.5    2.374372001E-22
   184.5    2.379321196E-22
   185.5    2.384290572E-22
   186.5    2.389280272E-22
   187.5    2.394290446E-22
   188.5    2.399321242E-22
   189.5    2.404372811E-22
   190.5    2.409445308E-22
   191.5    2.414538886E-22
   192.5    2.419653702E-22
   193.5    2.424789915E-22
   194.5    2.429947684E-22
   195.5    2.435127173E-22
   196.5    2.440328546E-22
   197.5    2.445551969E-22
   198.5    2.450797611E-22
   199.5    2.456065641E-22
   200.5    2.461356233E-22
   201.5    2.466669561E-22
   202.5    2.472005802E-22
   203.5    2.477365135E-22
   204.5    2.482747742E-22
   205.5    2.488153806E-22
   206.5    2.493583513E-22
   207.5    2.499037052E-22
   208.5    2.504514613E-22
   209.5    2.510016390E-22
   210.5    2.515542578E-22
   211.5    2.521093377E-22
   212.5    2.526668986E-22
   213.5    2.532269610E-22
   214.5    2.537895454E-22
   215.5    2.543546729E-22
   216.5    2.549223645E-22
   217.5    2.554926418E-22
   218.5    2.560655266E-22
   219.5    2.566410408E-22
   220.5    2.572192068E-22
   221.5    2.578000474E-22
   222.5    2.583835854E-22
   223.5    2.589698443E-22
   224.5    2.595588476E-22
   225.5    2.601506193E-22
   226.5    2.607451837E-22
   227.5    2.613425655E-22
   228.5    2.619427896E-22
   229.5    2.625458814E-22
   230.5    2.631518666E-22
   231.5    2.637607713E-22
   232.5    2.643726220E-22
   233.5    2.649874455E-22
   234.5    2.656052692E-22
   235.5    2.662261206E-22
   236.5    2.668500279E-22
   237.5    2.674770195E-22
   238.5    2.681071243E-22
   239.5    2.687403718E-22
   240.5    2.693767917E-22
   241.5    2.700164143E-22
   242.5    2.706592704E-22
   243.5    2.713053911E-22
   244.5    2.719548081E-22
   245.5    2.726075536E-22
   246.5    2.732636603E-22
   247.5    2.739231615E-22
   248.5    2.745860908E-22
   249.5    2.752524826E-22
   250.5    2.759223716E-22
   251.5    2.765957933E-22
   252.5    2.772727837E-22
   253.5    2.779533792E-22
   254.5    2.786376171E-22
   255.5    2.793255352E-22
   256.5    2.800171718E-22
   257.5    2.807125660E-22
   258.5    2.814117575E-22
   259.5    2.821147868E-22
   260.5    2.828216947E-22
   261.5    2.835325232E-22
   262.5    2.842473147E-22
   263.5    2.849661124E-22
   264.5    2.856889604E-22
   265.5    2.864159033E-22
   266.5    2.871469868E-22
   267.5    2.878822571E-22
   268.5    2.886217615E-22
   269.5    2.893655479E-22
   270.5    2.901136653E-22
   271.5    2.908661635E-22
   272.5    2.916230931E-22
   273.5    2.923845057E-22
   274.5    2.931504540E-22
   275.5    2.939209915E-22
   276.5    2.946961727E-22
   277.5    2.954760532E-22
   278.5    2.962606897E-22
   279.5    2.970501399E-22
   280.5    2.978444627E-22
   281.5    2.986437179E-22
   282.5    2.994479667E-22
   283.5    3.002572714E-22
   284.5    3.010716956E-22
   285.5    3.018913040E-22
   286.5    3.027161629E-22
   287.5    3.035463395E-22
   288.5    3.043819026E-22
   289.5    3.052229224E-22
   290.5    3.060694706E-22
   291.5    3.069216201E-22
   292.5    3.077794456E-22
   293.5    3.086430232E-22
   294.5    3.095124306E-22
   295.5    3.103877471E-22
   296.5    3.112690538E-22
   297.5    3.121564335E-22
   298.5    3.130499707E-22
   299.5    3.139497517E-22
   300.5    3.148558649E-22
   301.5    3.157684004E-22
   302.5    3.166874503E-22
   303.5    3.176131088E-22
   304.5    3.185454723E-22
   305.5    3.194846392E-22
   306.5    3.204307103E-22
   307.5    3.213837884E-22
   308.5    3.223439790E-22
   309.5    3.233113897E-22
   310.5    3.242861309E-22
   311.5    3.252683154E-22
   312.5    3.262580587E-22
   313.5    3.272554791E-22
   314.5    3.282606975E-22
   315.5    3.292738379E-22
   316.5    3.302950273E-22
   317.5    3.313243956E-22
   318.5    3.323620762E-22
   319.5    3.334082054E-22
   320.5    3.344629232E-22
   321.5    3.355263729E-22
   322.5    3.365987015E-22
   323.5    3.376800597E-22
   324.5    3.387706020E-22
   325.5    3.398704870E-22
   326.5    3.409798773E-22
   327.5    3.420989396E-22
   328.5    3.432278453E-22
   329.5    3.443667700E-22
   330.5    3.455158942E-22
   331.5    3.466754030E-22
   332.5    3.478454868E-22
   333.5    3.490263410E-22
   334.5    3.502181662E-22
   335.5    3.514211687E-22
   336.5    3.526355606E-22
   337.5    3.538615598E-22
   338.5    3.550993903E-22
   339.5    3.563492825E-22
   340.5    3.576114735E-22
   341.5    3.588862071E-22
   342.5    3.601737340E-22
   343.5    3.614743127E-22
   344.5    3.627882087E-22
   345.5    3.641156959E-22
   346.5    3.654570560E-22
   347.5    3.668125795E-22
   348.5    3.681825654E-22
   349.5    3.695673220E-22
   350.5    3.709671670E-22
   351.5    3.723824280E-22
   352.5    3.738134430E-22
   353.5    3.752605603E-22
   354.5    3.767241395E-22
   355.5    3.782045516E-22
   356.5    3.797021796E-22
   357.5    3.812174189E-22
   358.5    3.827506779E-22
   359.5    3.843023785E-22
   360.5    3.858729564E-22
   361.5    3.874628623E-22
   362.5    3.890725617E-22
   363.5    3.907025362E-22
   364.5    3.923532840E-22
   365.5    3.940253204E-22
   366.5    3.957191788E-22
   367.5    3.974354111E-22
   368.5    3.991745892E-22
   369.5    4.009373052E-22
   370.5    4.027241725E-22
   371.5    4.045358271E-22
   372.5    4.063729280E-22
   373.5    4.082361589E-22
   374.5    4.101262287E-22
   375.5    4.120438733E-22
   376.5    4.139898563E-22
   377.5    4.159649706E-22
   378.5    4.179700398E-22
   379.5    4.200059195E-22
   380.5    4.220734991E-22
   381.5    4.241737030E-22
   382.5    4.263074928E-22
   383.5    4.284758690E-22
   384.5    4.306798728E-22
   385.5    4.329205880E-22
   386.5    4.351991436E-22
   387.5    4.375167160E-22
   388.5    4.398745311E-22
   389.5    4.422738672E-22
   390.5    4.447160576E-22
   391.5    4.472024939E-22
   392.5    4.497346283E-22
   393.5    4.523139778E-22
   394.5    4.549421271E-22
   395.5    4.576207325E-22
   396.5    4.603515262E-22
   397.5    4.631363198E-22
   398.5    4.659770097E-22
   399.5    4.688755812E-22
   400.5    4.718341142E-22
   401.5    4.748547881E-22
   402.5    4.779398884E-22
   403.5    4.810918124E-22
   404.5    4.843130761E-22
   405.5    4.876063216E-22
   406.5    4.909743245E-22
   407.5    4.944200026E-22
   408.5    4.979464242E-22
   409.5    5.015568183E-22
   410.5    5.052545843E-22
   411.5    5.090433034E-22
   412.5    5.129267505E-22
   413.5    5.169089066E-22
   414.5    5.209939730E-22
   415.5    5.251863860E-22
   416.5    5.294908330E-22
   417.5    5.339122701E-22
   418.5    5.384559403E-22
   419.5    5.431273946E-22
   420.5    5.479325134E-22
   421.5    5.528775310E-22
   422.5    5.579690610E-22
   423.5    5.632141250E-22
   424.5    5.686201830E-22
   425.5    5.741951671E-22
   426.5    5.799475176E-22
   427.5    5.858862232E-22
   428.5    5.920208642E-22
   429.5    5.983616600E-22
   430.5    6.049195215E-22
   431.5    6.117061076E-22
   432.5    6.187338884E-22
   433.5    6.260162139E-22
   434.5    6.335673896E-22
   435.5    6.414027599E-22
   436.5    6.495388007E-22
   437.5    6.579932207E-22
   438.5    6.667850743E-22
   439.5    6.759348861E-22
   440.5    6.854647899E-22
   441.5    6.953986821E-22
   442.5    7.057623934E-22
   443.5    7.165838799E-22
   444.5    7.278934367E-22
   445.5    7.397239368E-22
   446.5    7.521110988E-22
   447.5    7.650937880E-22
   448.5    7.787143550E-22
   449.5    7.930190173E-22
   450.5    8.080582912E-22
   451.5    8.238874796E-22
   452.5    8.405672275E-22
   453.5    8.581641518E-22
   454.5    8.767515609E-22
   455.5    8.964102766E-22
   456.5    9.172295762E-22
   457.5    9.393082746E-22
   458.5    9.627559715E-22
   459.5    9.876944926E-22
   460.5    1.014259559E-21
   461.5    1.042602729E-21
   462.5    1.072893662E-21
   463.5    1.105322770E-21
   464.5    1.140104325E-21
   465.5    1.177480133E-21
   466.5    1.217723867E-21
   467.5    1.261146228E-21
   468.5    1.308101094E-21
   469.5    1.358992886E-21
   470.5    1.414285444E-21
   471.5    1.474512757E-21
   472.5    1.540292006E-21
   473.5    1.612339513E-21
   474.5    1.691490342E-21
   475.5    1.778722531E-21
   476.5    1.875187251E-21
   477.5    1.982246559E-21
   478.5    2.101521031E-21
   479.5    2.234950245E-21
   480.5    2.384870225E-21
   481.5    2.554113368E-21
   482.5    2.746138514E-21
   483.5    2.965201745E-21
   484.5    3.216582789E-21
   485.5    3.506888049E-21
   486.5    3.844460254E-21
   487.5    4.239937875E-21
   488.5    4.707026703E-21
   489.5    5.263574097E-21
   490.5    5.933076670E-21
   491.5    6.746807551E-21
   492.5    7.746818194E-21
   493.5    8.990132611E-21
   494.5    1.055443386E-20
   495.5    1.254520738E-20
   496.5    1.510298791E-20
   497.5    1.840537241E-20
   498.5    2.264831496E-20
   499.5    2.797121332E-20
   500.5    3.427292641E-20
   501.5    4.092984924E-20
   502.5    4.669130107E-20
   503.5    5.015745807E-20
   504.5    5.046923218E-20
   505.5    4.749670196E-20
   506.5    4.194780159E-20
   507.5    3.526352786E-20
   508.5    2.881889996E-20
   509.5    2.333185496E-20
   510.5    1.894544699E-20
   511.5    1.553031375E-20
   512.5    1.288785421E-20
   513.5    1.083463884E-20
   514.5    9.224568932E-21
   515.5    7.947739777E-21
   516.5    6.923187390E-21
   517.5    6.091514397E-21
   518.5    5.408965007E-21
   519.5    4.843039873E-21
   520.5    4.369354326E-21
   521.5    3.969412070E-21
   522.5    3.629028335E-21
   523.5    3.337207427E-21
   524.5    3.085337434E-21
   525.5    2.866607071E-21
   526.5    2.675579166E-21
   527.5    2.507875548E-21
   528.5    2.359941888E-21
   529.5    2.228870512E-21
   530.5    2.112265611E-21
   531.5    2.008139799E-21
   532.5    1.914834037E-21
   533.5    1.830955139E-21
   534.5    1.755326623E-21
   535.5    1.686949773E-21
   536.5    1.624972570E-21
   537.5    1.568664745E-21
   538.5    1.517397621E-21
   539.5    1.470627717E-21
   540.5    1.427883353E-21
   541.5    1.388753633E-21
   542.5    1.352879350E-21
   543.5    1.319945427E-21
   544.5    1.289674619E-21
   545.5    1.261822236E-21
   546.5    1.236171702E-21
   547.5    1.212530803E-21
   548.5    1.190728511E-21
   549.5    1.170612272E-21
   550.5    1.152045701E-21
   551.5    1.134906597E-21
   552.5    1.119085245E-21
   553.5    1.104482942E-21
   554.5    1.091010732E-21
   555.5    1.078588305E-21
   556.5    1.067143036E-21
   557.5    1.056609153E-21
   558.5    1.046927004E-21
   559.5    1.038042424E-21
   560.5    1.029906166E-21
   561.5    1.022473411E-21
   562.5    1.015703333E-21
   563.5    1.009558711E-21
   564.5    1.004005591E-21
   565.5    9.990129824E-22
   566.5    9.945525899E-22
   567.5    9.905985757E-22
   568.5    9.871273463E-22
   569.5    9.841173629E-22
   570.5    9.815489725E-22
   571.5    9.794042569E-22
   572.5    9.776668971E-22
   573.5    9.763220527E-22
   574.5    9.753562536E-22
   575.5    9.747573035E-22
   576.5    9.745141928E-22
   577.5    9.746170214E-22
   578.5    9.750569297E-22
   579.5    9.758260366E-22
   580.5    9.769173849E-22
   581.5    9.783248924E-22
   582.5    9.800433092E-22
   583.5    9.820681797E-22
   584.5    9.843958093E-22
   585.5    9.870232366E-22
   586.5    9.899482084E-22
   587.5    9.931691593E-22
   588.5    9.966851951E-22
   589.5    1.000496079E-21
   590.5    1.004602222E-21
   591.5    1.009004676E-21
   592.5    1.013705130E-21
   593.5    1.018705909E-21
   594.5    1.024009977E-21
   595.5    1.029620942E-21
   596.5    1.035543064E-21
   597.5    1.041781267E-21
   598.5    1.048341153E-21
   599.5    1.055229019E-21
   600.5    1.062451878E-21
   601.5    1.070017484E-21
   602.5    1.077934358E-21
   603.5    1.086211820E-21
   604.5    1.094860026E-21
   605.5    1.103890005E-21
   606.5    1.113313704E-21
   607.5    1.123144037E-21
   608.5    1.133394937E-21
   609.5    1.144081420E-21
   610.5    1.155219645E-21
   611.5    1.166826989E-21
   612.5    1.178922124E-21
   613.5    1.191525110E-21
   614.5    1.204657481E-21
   615.5    1.218342358E-21
   616.5    1.232604561E-21
   617.5    1.247470736E-21
   618.5    1.262969493E-21
   619.5    1.279131561E-21
   620.5    1.295989955E-21
   621.5    1.313580165E-21
   622.5    1.331940355E-21
   623.5    1.351111593E-21
   624.5    1.371138099E-21
   625.5    1.392067521E-21
   626.5    1.413951243E-21
   627.5    1.436844718E-21
   628.5    1.460807851E-21
   629.5    1.485905413E-21
   630.5    1.512207505E-21
   631.5    1.539790084E-21
   632.5    1.568735536E-21
   633.5    1.599133328E-21
   634.5    1.631080735E-21
   635.5    1.664683657E-21
   636.5    1.700057536E-21
   637.5    1.737328392E-21
   638.5    1.776633992E-21
   639.5    1.818125172E-21
   640.5    1.861967340E-21
   641.5    1.908342176E-21
   642.5    1.957449577E-21
   643.5    2.009509879E-21
   644.5    2.064766391E-21
   645.5    2.123488312E-21
   646.5    2.185974087E-21
   647.5    2.252555278E-21
   648.5    2.323601047E-21
   649.5    2.399523360E-21
   650.5    2.480783046E-21
   651.5    2.567896880E-21
   652.5    2.661445888E-21
   653.5    2.762085119E-21
   654.5    2.870555187E-21
   655.5    2.987695957E-21
   656.5    3.114462841E-21
   657.5    3.251946286E-21
   658.5    3.401395173E-21
   659.5    3.564245065E-21
   660.5    3.742152453E-21
   661.5    3.937036508E-21
   662.5    4.151130251E-21
   663.5    4.387043629E-21
   664.5    4.647841735E-21
   665.5    4.937142417E-21
   666.5    5.259238911E-21
   667.5    5.619254979E-21
   668.5    6.023342647E-21
   669.5    6.478936186E-21
   670.5    6.995081031E-21
   671.5    7.582863424E-21
   672.5    8.255976714E-21
   673.5    9.031474813E-21
   674.5    9.930784513E-21
   675.5    1.098107926E-20
   676.5    1.221716240E-20
   677.5    1.368407465E-20
   678.5    1.544073820E-20
   679.5    1.756509010E-20
   680.5    2.016135156E-20
   681.5    2.337032222E-20
   682.5    2.738381577E-20
   683.5    3.246430904E-20
   684.5    3.896975049E-20
   685.5    4.737893897E-20
   686.5    5.829885147E-20
   687.5    7.239801263E-20
   688.5    9.012868906E-20
   689.5    1.109932360E-19
   690.5    1.322399525E-19
   691.5    1.479907042E-19
   692.5    1.515701365E-19
   693.5    1.411685930E-19
   694.5    1.217454543E-19
   695.5    1.001587726E-19
   696.5    8.071949326E-20
   697.5    6.485508460E-20
   698.5    5.245189839E-20
   699.5    4.289176626E-20
   700.5    3.552039184E-20
   701.5    2.979399885E-20
   702.5    2.529772979E-20
   703.5    2.172530812E-20
   704.5    1.885283646E-20
   705.5    1.651643570E-20
   706.5    1.459534079E-20
   707.5    1.299971016E-20
   708.5    1.166199003E-20
   709.5    1.053082151E-20
   710.5    9.566728446E-21
   711.5    8.739044770E-21
   712.5    8.023705733E-21
   713.5    7.401644637E-21
   714.5    6.857617297E-21
   715.5    6.379331379E-21
   716.5    5.956795142E-21
   717.5    5.581825595E-21
   718.5    5.247673614E-21
   719.5    4.948735681E-21
   720.5    4.680330353E-21
   721.5    4.438523553E-21
   722.5    4.219990957E-21
   723.5    4.021908841E-21
   724.5    3.841866890E-21
   725.5    3.677798109E-21
   726.5    3.527922122E-21
   727.5    3.390699046E-21
   728.5    3.264791748E-21
   729.5    3.149034794E-21
   730.5    3.042408793E-21
   731.5    2.944019073E-21
   732.5    2.853077889E-21
   733.5    2.768889520E-21
   734.5    2.690837711E-21
   735.5    2.618375075E-21
   736.5    2.551014091E-21
   737.5    2.488319452E-21
   738.5    2.429901516E-21
   739.5    2.375410704E-21
   740.5    2.324532668E-21
   741.5    2.276984136E-21
   742.5    2.232509309E-21
   743.5    2.190876740E-21
   744.5    2.151876609E-21
   745.5    2.115318358E-21
   746.5    2.081028614E-21
   747.5    2.048849369E-21
   748.5    2.018636384E-21
   749.5    1.990257780E-21
   750.5    1.963592794E-21
   751.5    1.938530678E-21
   752.5    1.914969729E-21
   753.5    1.892816415E-21
   754.5    1.871984611E-21
   755.5    1.852394906E-21
   756.5    1.833973992E-21
   757.5    1.816654114E-21
   758.5    1.800372574E-21
   759.5    1.785071292E-21
   760.5    1.770696407E-21
   761.5    1.757197917E-21
   762.5    1.744529356E-21
   763.5    1.732647505E-21
   764.5    1.721512120E-21
   765.5    1.711085702E-21
   766.5    1.701333271E-21
   767.5    1.692222173E-21
   768.5    1.683721901E-21
   769.5    1.675803929E-21
   770.5    1.668441562E-21
   771.5    1.661609802E-21
   772.5    1.655285226E-21
   773.5    1.649445865E-21
   774.5    1.644071105E-21
   775.5    1.639141591E-21
   776.5    1.634639135E-21
   777.5    1.630546642E-21
   778.5    1.626848030E-21
   779.5    1.623528163E-21
   780.5    1.620572791E-21
   781.5    1.617968486E-21
   782.5    1.615702596E-21
   783.5    1.613763190E-21
   784.5    1.612139011E-21
   785.5    1.610819438E-21
   786.5    1.609794447E-21
   787.5    1.609054568E-21
   788.5    1.608590859E-21
   789.5    1.608394868E-21
   790.5    1.608458611E-21
   791.5    1.608774537E-21
   792.5    1.609335508E-21
   793.5    1.610134776E-21
   794.5    1.611165956E-21
   795.5    1.612423011E-21
   796.5    1.613900230E-21
   797.5    1.615592211E-21
   798.5    1.617493845E-21
   799.5    1.619600300E-21
   800.5    1.621907005E-21
   801.5    1.624409639E-21
   802.5    1.627104118E-21
   803.5    1.629986580E-21
   804.5    1.633053378E-21
   805.5    1.636301066E-21
   806.5    1.639726394E-21
   807.5    1.643326291E-21
   808.5    1.647097865E-21
   809.5    1.651038390E-21
   810.5    1.655145298E-21
   811.5    1.659416173E-21
   812.5    1.663848748E-21
   813.5    1.668440891E-21
   814.5    1.673190605E-21
   815.5    1.678096022E-21
   816.5    1.683155392E-21
   817.5    1.688367088E-21
   818.5    1.693729591E-21
   819.5    1.699241494E-21
   820.5    1.704901491E-21
   821.5    1.710708379E-21
   822.5    1.716661051E-21
   823.5    1.722758491E-21
   824.5    1.728999777E-21
   825.5    1.735384071E-21
   826.5    1.741910619E-21
   827.5    1.748578749E-21
   828.5    1.755387870E-21
   829.5    1.762337463E-21
   830.5    1.769427087E-21
   831.5    1.776656371E-21
   832.5    1.784025015E-21
   833.5    1.791532785E-21
   834.5    1.799179518E-21
   835.5    1.806965111E-21
   836.5    1.814889526E-21
   837.5    1.822952788E-21
   838.5    1.831154981E-21
   839.5    1.839496248E-21
   840.5    1.847976791E-21
   841.5    1.856596870E-21
   842.5    1.865356797E-21
   843.5    1.874256944E-21
   844.5    1.883297733E-21
   845.5    1.892479641E-21
   846.5    1.901803199E-21
   847.5    1.911268988E-21
   848.5    1.920877640E-21
   849.5    1.930629841E-21
   850.5    1.940526323E-21
   851.5    1.950567871E-21
   852.5    1.960755319E-21
   853.5    1.971089549E-21
   854.5    1.981571493E-21
   855.5    1.992202133E-21
   856.5    2.002982496E-21
   857.5    2.013913660E-21
   858.5    2.024996751E-21
   859.5    2.036232944E-21
   860.5    2.047623460E-21
   861.5    2.059169570E-21
   862.5    2.070872594E-21
   863.5    2.082733898E-21
   864.5    2.094754899E-21
   865.5    2.106937062E-21
   866.5    2.119281902E-21
   867.5    2.131790982E-21
   868.5    2.144465915E-21
   869.5    2.157308365E-21
   870.5    2.170320047E-21
   871.5    2.183502724E-21
   872.5    2.196858214E-21
   873.5    2.210388384E-21
   874.5    2.224095154E-21
   875.5    2.237980499E-21
   876.5    2.252046446E-21
   877.5    2.266295076E-21
   878.5    2.280728526E-21
   879.5    2.295348987E-21
   880.5    2.310158709E-21
   881.5    2.325159997E-21
   882.5    2.340355215E-21
   883.5    2.355746787E-21
   884.5    2.371337195E-21
   885.5    2.387128983E-21
   886.5    2.403124757E-21
   887.5    2.419327186E-21
   888.5    2.435739002E-21
   889.5    2.452363004E-21
   890.5    2.469202056E-21
   891.5    2.486259091E-21
   892.5    2.503537108E-21
   893.5    2.521039180E-21
   894.5    2.538768448E-21
   895.5    2.556728130E-21
   896.5    2.574921514E-21
   897.5    2.593351966E-21
   898.5    2.612022932E-21
   899.5    2.630937933E-21
   900.5    2.650100574E-21
   901.5    2.669514540E-21
   902.5    2.689183603E-21
   903.5    2.709111619E-21
   904.5    2.729302534E-21
   905.5    2.749760384E-21
   906.5    2.770489296E-21
   907.5    2.791493492E-21
   908.5    2.812777291E-21
   909.5    2.834345111E-21
   910.5    2.856201469E-21
   911.5    2.878350989E-21
   912.5    2.900798398E-21
   913.5    2.923548534E-21
   914.5    2.946606345E-21
   915.5    2.969976892E-21
   916.5    2.993665356E-21
   917.5    3.017677035E-21
   918.5    3.042017352E-21
   919.5    3.066691853E-21
   920.5    3.091706217E-21
   921.5    3.117066253E-21
   922.5    3.142777906E-21
   923.5    3.168847262E-21
   924.5    3.195280550E-21
   925.5    3.222084144E-21
   926.5    3.249264572E-21
   927.5    3.276828514E-21
   928.5    3.304782811E-21
   929.5    3.333134469E-21
   930.5    3.361890658E-21
   931.5    3.391058725E-21
   932.5    3.420646191E-21
   933.5    3.450660761E-21
   934.5    3.481110328E-21
   935.5    3.512002976E-21
   936.5    3.543346991E-21
   937.5    3.575150858E-21
   938.5    3.607423275E-21
   939.5    3.640173156E-21
   940.5    3.673409636E-21
   941.5    3.707142079E-21
   942.5    3.741380085E-21
   943.5    3.776133496E-21
   944.5    3.811412404E-21
   945.5    3.847227157E-21
   946.5    3.883588370E-21
   947.5    3.920506928E-21
   948.5    3.957993999E-21
   949.5    3.996061042E-21
   950.5    4.034719812E-21
   951.5    4.073982374E-21
   952.5    4.113861109E-21
   953.5    4.154368728E-21
   954.5    4.195518279E-21
   955.5    4.237323156E-21
   956.5    4.279797118E-21
   957.5    4.322954290E-21
   958.5    4.366809184E-21
   959.5    4.411376706E-21
   960.5    4.456672172E-21
   961.5    4.502711320E-21
   962.5    4.549510322E-21
   963.5    4.597085805E-21
   964.5    4.645454856E-21
   965.5    4.694635050E-21
   966.5    4.744644454E-21
   967.5    4.795501652E-21
   968.5    4.847225762E-21
   969.5    4.899836450E-21
   970.5    4.953353952E-21
   971.5    5.007799097E-21
   972.5    5.063193320E-21
   973.5    5.119558692E-21
   974.5    5.176917934E-21
   975.5    5.235294450E-21
   976.5    5.294712342E-21
   977.5    5.355196443E-21
   978.5    5.416772338E-21
   979.5    5.479466396E-21
   980.5    5.543305796E-21
   981.5    5.608318557E-21
   982.5    5.674533573E-21
   983.5    5.741980641E-21
   984.5    5.810690500E-21
   985.5    5.880694864E-21
   986.5    5.952026459E-21
   987.5    6.024719066E-21
   988.5    6.098807557E-21
   989.5    6.174327941E-21
   990.5    6.251317410E-21
   991.5    6.329814381E-21
   992.5    6.409858551E-21
   993.5    6.491490946E-21
   994.5    6.574753972E-21
   995.5    6.659691479E-21
   996.5    6.746348812E-21
   997.5    6.834772880E-21
   998.5    6.925012214E-21
   999.5    7.017117045E-21
  1000.5    7.111139368E-21
  1001.5    7.207133019E-21
  1002.5    7.305153758E-21
  1003.5    7.405259349E-21
  1004.5    7.507509649E-21
  1005.5    7.611966697E-21
  1006.5    7.718694819E-21
  1007.5    7.827760719E-21
  1008.5    7.939233598E-21
  1009.5    8.053185258E-21
  1010.5    8.169690226E-21
  1011.5    8.288825879E-21
  1012.5    8.410672578E-21
  1013.5    8.535313805E-21
  1014.5    8.662836314E-21
  1015.5    8.793330284E-21
  1016.5    8.926889489E-21
  1017.5    9.063611467E-21
  1018.5    9.203597708E-21
  1019.5    9.346953848E-21
  1020.5    9.493789877E-21
  1021.5    9.644220355E-21
  1022.5    9.798364648E-21
  1023.5    9.956347171E-21
  1024.5    1.011829765E-20
  1025.5    1.028435140E-20
  1026.5    1.045464963E-20
  1027.5    1.062933971E-20
  1028.5    1.080857558E-20
  1029.5    1.099251804E-20
  1030.5    1.118133514E-20
  1031.5    1.137520261E-20
  1032.5    1.157430426E-20
  1033.5    1.177883242E-20
  1034.5    1.198898849E-20
  1035.5    1.220498339E-20
  1036.5    1.242703815E-20
  1037.5    1.265538449E-20
  1038.5    1.289026549E-20
  1039.5    1.313193622E-20
  1040.5    1.338066450E-20
  1041.5    1.363673167E-20
  1042.5    1.390043344E-20
  1043.5    1.417208079E-20
  1044.5    1.445200094E-20
  1045.5    1.474053838E-20
  1046.5    1.503805601E-20
  1047.5    1.534493634E-20
  1048.5    1.566158280E-20
  1049.5    1.598842117E-20
  1050.5    1.632590106E-20
  1051.5    1.667449762E-20
  1052.5    1.703471328E-20
  1053.5    1.740707970E-20
  1054.5    1.779215987E-20
  1055.5    1.819055044E-20
  1056.5    1.860288412E-20
  1057.5    1.902983247E-20
  1058.5    1.947210880E-20
  1059.5    1.993047141E-20
  1060.5    2.040572712E-20
  1061.5    2.089873509E-20
  1062.5    2.141041110E-20
  1063.5    2.194173214E-20
  1064.5    2.249374150E-20
  1065.5    2.306755443E-20
  1066.5    2.366436426E-20
  1067.5    2.428544928E-20
  1068.5    2.493218023E-20
  1069.5    2.560602873E-20
  1070.5    2.630857649E-20
  1071.5    2.704152569E-20
  1072.5    2.780671043E-20
  1073.5    2.860610956E-20
  1074.5    2.944186107E-20
  1075.5    3.031627811E-20
  1076.5    3.123186705E-20
  1077.5    3.219134785E-20
  1078.5    3.319767697E-20
  1079.5    3.425407333E-20
  1080.5    3.536404771E-20
  1081.5    3.653143625E-20
  1082.5    3.776043861E-20
  1083.5    3.905566161E-20
  1084.5    4.042216931E-20
  1085.5    4.186554067E-20
  1086.5    4.339193605E-20
  1087.5    4.500817439E-20
  1088.5    4.672182287E-20
  1089.5    4.854130163E-20
  1090.5    5.047600649E-20
  1091.5    5.253645350E-20
  1092.5    5.473444965E-20
  1093.5    5.708329589E-20
  1094.5    5.959802919E-20
  1095.5    6.229571317E-20
  1096.5    6.519578854E-20
  1097.5    6.832049817E-20
  1098.5    7.169540587E-20
  1099.5    7.535003342E-20
  1100.5    7.931864801E-20
  1101.5    8.364124237E-20
  1102.5    8.836476384E-20
  1103.5    9.354466753E-20
  1104.5    9.924689486E-20
  1105.5    1.055504161E-19
  1106.5    1.125505266E-19
  1107.5    1.203631609E-19
  1108.5    1.291305950E-19
  1109.5    1.390290589E-19
  1110.5    1.502790090E-19
  1111.5    1.631591332E-19
  1112.5    1.780256492E-19
  1113.5    1.953391569E-19
  1114.5    2.157023265E-19
  1115.5    2.399131140E-19
  1116.5    2.690399917E-19
  1117.5    3.045274556E-19
  1118.5    3.483401506E-19
  1119.5    4.031469288E-19
  1120.5    4.725163987E-19
  1121.5    5.610016435E-19
  1122.5    6.737382157E-19
  1123.5    8.146108443E-19
  1124.5    9.812198529E-19
  1125.5    1.155450442E-18
  1126.5    1.295756592E-18
  1127.5    1.351130477E-18
  1128.5    1.302709570E-18
  1129.5    1.183813222E-18
  1130.5    1.046968315E-18
  1131.5    9.277455587E-19
  1132.5    8.395136489E-19
  1133.5    7.832071048E-19
  1134.5    7.556538821E-19
  1135.5    7.535614990E-19
  1136.5    7.749238072E-19
  1137.5    8.194079794E-19
  1138.5    8.884831924E-19
  1139.5    9.855984004E-19
  1140.5    1.116527882E-18
  1141.5    1.289921399E-18
  1142.5    1.518002374E-18
  1143.5    1.817108025E-18
  1144.5    2.207082613E-18
  1145.5    2.706960730E-18
  1146.5    3.321933406E-18
  1147.5    4.017304003E-18
  1148.5    4.692711133E-18
  1149.5    5.204844290E-18
  1150.5    5.453129633E-18
  1151.5    5.414190326E-18
  1152.5    5.089779816E-18
  1153.5    4.518592631E-18
  1154.5    3.818736028E-18
  1155.5    3.129033965E-18
  1156.5    2.532797074E-18
  1157.5    2.051859805E-18
  1158.5    1.675516580E-18
  1159.5    1.383450025E-18
  1160.5    1.156051250E-18
  1161.5    9.774345287E-19
  1162.5    8.355583051E-19
  1163.5    7.215202775E-19
  1164.5    6.287786442E-19
  1165.5    5.525106535E-19
  1166.5    4.891329684E-19
  1167.5    4.359564231E-19
  1168.5    3.909408620E-19
  1169.5    3.525213469E-19
  1170.5    3.194844177E-19
  1171.5    2.908793231E-19
  1172.5    2.659537495E-19
  1173.5    2.441068254E-19
  1174.5    2.248544067E-19
  1175.5    2.078031759E-19
  1176.5    1.926311253E-19
  1177.5    1.790727132E-19
  1178.5    1.669074703E-19
  1179.5    1.559511793E-19
  1180.5    1.460489890E-19
  1181.5    1.370699993E-19
  1182.5    1.289029678E-19
  1183.5    1.214528849E-19
  1184.5    1.146382213E-19
  1185.5    1.083887036E-19
  1186.5    1.026435038E-19
  1187.5    9.734975994E-20
  1188.5    9.246135830E-20
  1189.5    8.793792727E-20
  1190.5    8.374400147E-20
  1191.5    7.984832411E-20
  1192.5    7.622326225E-20
  1193.5    7.284431446E-20
  1194.5    6.968969472E-20
  1195.5    6.673997932E-20
  1196.5    6.397780615E-20
  1197.5    6.138761761E-20
  1198.5    5.895544026E-20
  1199.5    5.666869506E-20
  1200.5    5.451603370E-20
  1201.5    5.248719690E-20
  1202.5    5.057289128E-20
  1203.5    4.876468233E-20
  1204.5    4.705490080E-20
  1205.5    4.543656091E-20
  1206.5    4.390328849E-20
  1207.5    4.244925787E-20
  1208.5    4.106913614E-20
  1209.5    3.975803403E-20
  1210.5    3.851146231E-20
  1211.5    3.732529316E-20
  1212.5    3.619572584E-20
  1213.5    3.511925606E-20
  1214.5    3.409264872E-20
  1215.5    3.311291345E-20
  1216.5    3.217728279E-20
  1217.5    3.128319253E-20
  1218.5    3.042826413E-20
  1219.5    2.961028883E-20
  1220.5    2.882721334E-20
  1221.5    2.807712696E-20
  1222.5    2.735824987E-20
  1223.5    2.666892259E-20
  1224.5    2.600759636E-20
  1225.5    2.537282447E-20
  1226.5    2.476325435E-20
  1227.5    2.417762034E-20
  1228.5    2.361473715E-20
  1229.5    2.307349386E-20
  1230.5    2.255284845E-20
  1231.5    2.205182282E-20
  1232.5    2.156949818E-20
  1233.5    2.110501085E-20
  1234.5    2.065754844E-20
  1235.5    2.022634627E-20
  1236.5    1.981068416E-20
  1237.5    1.940988339E-20
  1238.5    1.902330401E-20
  1239.5    1.865034223E-20
  1240.5    1.829042811E-20
  1241.5    1.794302339E-20
  1242.5    1.760761950E-20
  1243.5    1.728373569E-20
  1244.5    1.697091735E-20
  1245.5    1.666873438E-20
  1246.5    1.637677977E-20
  1247.5    1.609466819E-20
  1248.5    1.582203477E-20
  1249.5    1.555853390E-20
  1250.5    1.530383815E-20
  1251.5    1.505763726E-20
  1252.5    1.481963720E-20
  1253.5    1.458955928E-20
  1254.5    1.436713936E-20
  1255.5    1.415212708E-20
  1256.5    1.394428517E-20
  1257.5    1.374338877E-20
  1258.5    1.354922487E-20
  1259.5    1.336159167E-20
  1260.5    1.318029813E-20
  1261.5    1.300516346E-20
  1262.5    1.283601661E-20
  1263.5    1.267269595E-20
  1264.5    1.251504880E-20
  1265.5    1.236293111E-20
  1266.5    1.221620710E-20
  1267.5    1.207474900E-20
  1268.5    1.193843672E-20
  1269.5    1.180715762E-20
  1270.5    1.168080627E-20
  1271.5    1.155928422E-20
  1272.5    1.144249986E-20
  1273.5    1.133036819E-20
  1274.5    1.122281070E-20
  1275.5    1.111975522E-20
  1276.5    1.102113584E-20
  1277.5    1.092689277E-20
  1278.5    1.083697231E-20
  1279.5    1.075132675E-20
  1280.5    1.066991436E-20
  1281.5    1.059269936E-20
  1282.5    1.051965191E-20
  1283.5    1.045074814E-20
  1284.5    1.038597018E-20
  1285.5    1.032530621E-20
  1286.5    1.026875054E-20
  1287.5    1.021630371E-20
  1288.5    1.016797263E-20
  1289.5    1.012377067E-20
  1290.5    1.008371789E-20
  1291.5    1.004784120E-20
  1292.5    1.001617457E-20
  1293.5    9.988759319E-21
  1294.5    9.965644384E-21
  1295.5    9.946886623E-21
  1296.5    9.932551181E-21
  1297.5    9.922711882E-21
  1298.5    9.917451667E-21
  1299.5    9.916863073E-21
  1300.5    9.921048767E-21
  1301.5    9.930122138E-21
  1302.5    9.944207939E-21
  1303.5    9.963443009E-21
  1304.5    9.987977054E-21
  1305.5    1.001797352E-20
  1306.5    1.005361054E-20
  1307.5    1.009508200E-20
  1308.5    1.014259868E-20
  1309.5    1.019638956E-20
  1310.5    1.025670319E-20
  1311.5    1.032380930E-20
  1312.5    1.039800046E-20
  1313.5    1.047959407E-20
  1314.5    1.056893437E-20
  1315.5    1.066639487E-20
  1316.5    1.077238087E-20
  1317.5    1.088733240E-20
  1318.5    1.101172741E-20
  1319.5    1.114608534E-20
  1320.5    1.129097112E-20
  1321.5    1.144699964E-20
  1322.5    1.161484072E-20
  1323.5    1.179522474E-20
  1324.5    1.198894892E-20
  1325.5    1.219688444E-20
  1326.5    1.241998434E-20
  1327.5    1.265929266E-20
  1328.5    1.291595458E-20
  1329.5    1.319122806E-20
  1330.5    1.348649701E-20
  1331.5    1.380328632E-20
  1332.5    1.414327908E-20
  1333.5    1.450833622E-20
  1334.5    1.490051911E-20
  1335.5    1.532211564E-20
  1336.5    1.577567023E-20
  1337.5    1.626401867E-20
  1338.5    1.679032857E-20
  1339.5    1.735814651E-20
  1340.5    1.797145321E-20
  1341.5    1.863472817E-20
  1342.5    1.935302593E-20
  1343.5    2.013206612E-20
  1344.5    2.097834041E-20
  1345.5    2.189923993E-20
  1346.5    2.290320777E-20
  1347.5    2.399992244E-20
  1348.5    2.520051940E-20
  1349.5    2.651786018E-20
  1350.5    2.796686075E-20
  1351.5    2.956489464E-20
  1352.5    3.133229059E-20
  1353.5    3.329295072E-20
  1354.5    3.547512326E-20
  1355.5    3.791237533E-20
  1356.5    4.064482597E-20
  1357.5    4.372072130E-20
  1358.5    4.719846249E-20
  1359.5    5.114923869E-20
  1360.5    5.566047571E-20
  1361.5    6.084039457E-20
  1362.5    6.682409522E-20
  1363.5    7.378175635E-20
  1364.5    8.192979899E-20
  1365.5    9.154623922E-20
  1366.5    1.029920073E-19
  1367.5    1.167408116E-19
  1368.5    1.334212527E-19
  1369.5    1.538763779E-19
  1370.5    1.792475086E-19
  1371.5    2.110899822E-19
  1372.5    2.515250891E-19
  1373.5    3.034150887E-19
  1374.5    3.704902872E-19
  1375.5    4.571966361E-19
  1376.5    5.676630695E-19
  1377.5    7.026118247E-19
  1378.5    8.531508744E-19
  1379.5    9.941868042E-19
  1380.5    1.087923711E-18
  1381.5    1.103329560E-18
  1382.5    1.035167053E-18
  1383.5    9.068037147E-19
  1384.5    7.560707043E-19
  1385.5    6.137866495E-19
  1386.5    4.941882790E-19
  1387.5    3.992160835E-19
  1388.5    3.254966728E-19
  1389.5    2.685162081E-19
  1390.5    2.242434180E-19
  1391.5    1.895094394E-19
  1392.5    1.619440719E-19
  1393.5    1.398055081E-19
  1394.5    1.218170217E-19
  1395.5    1.070381950E-19
  1396.5    9.477035718E-20
  1397.5    8.448906973E-20
  1398.5    7.579635104E-20
  1399.5    6.838685139E-20
  1400.5    6.202377165E-20
  1401.5    5.652157942E-20
  1402.5    5.173348628E-20
  1403.5    4.754228378E-20
  1404.5    4.385356912E-20
  1405.5    4.059068731E-20
  1406.5    3.769091797E-20
  1407.5    3.510257373E-20
  1408.5    3.278277230E-20
  1409.5    3.069571129E-20
  1410.5    2.881132151E-20
  1411.5    2.710420742E-20
  1412.5    2.555280765E-20
  1413.5    2.413872498E-20
  1414.5    2.284618833E-20
  1415.5    2.166161779E-20
  1416.5    2.057327102E-20
  1417.5    1.957095419E-20
  1418.5    1.864578427E-20
  1419.5    1.778999269E-20
  1420.5    1.699676234E-20
  1421.5    1.626009154E-20
  1422.5    1.557468017E-20
  1423.5    1.493583382E-20
  1424.5    1.433938283E-20
  1425.5    1.378161361E-20
  1426.5    1.325921027E-20
  1427.5    1.276920468E-20
  1428.5    1.230893370E-20
  1429.5    1.187600243E-20
  1430.5    1.146825248E-20
  1431.5    1.108373455E-20
  1432.5    1.072068462E-20
  1433.5    1.037750323E-20
  1434.5    1.005273746E-20
  1435.5    9.745065098E-21
  1436.5    9.453280802E-21
  1437.5    9.176283941E-21
  1438.5    8.913067873E-21
  1439.5    8.662710477E-21
  1440.5    8.424365790E-21
  1441.5    8.197256582E-21
  1442.5    7.980667766E-21
  1443.5    7.773940531E-21
  1444.5    7.576467111E-21
  1445.5    7.387686112E-21
  1446.5    7.207078328E-21
  1447.5    7.034162993E-21
  1448.5    6.868494415E-21
  1449.5    6.709658947E-21
  1450.5    6.557272261E-21
  1451.5    6.410976886E-21
  1452.5    6.270439984E-21
  1453.5    6.135351343E-21
  1454.5    6.005421548E-21
  1455.5    5.880380331E-21
  1456.5    5.759975071E-21
  1457.5    5.643969420E-21
  1458.5    5.532142066E-21
  1459.5    5.424285592E-21
  1460.5    5.320205446E-21
  1461.5    5.219718985E-21
  1462.5    5.122654616E-21
  1463.5    5.028850997E-21
  1464.5    4.938156311E-21
  1465.5    4.850427596E-21
  1466.5    4.765530131E-21
  1467.5    4.683336870E-21
  1468.5    4.603727923E-21
  1469.5    4.526590074E-21
  1470.5    4.451816339E-21
  1471.5    4.379305559E-21
  1472.5    4.308962019E-21
  1473.5    4.240695101E-21
  1474.5    4.174418959E-21
  1475.5    4.110052220E-21
  1476.5    4.047517706E-21
  1477.5    3.986742174E-21
  1478.5    3.927656079E-21
  1479.5    3.870193348E-21
  1480.5    3.814291176E-21
  1481.5    3.759889832E-21
  1482.5    3.706932476E-21
  1483.5    3.655364997E-21
  1484.5    3.605135851E-21
  1485.5    3.556195920E-21
  1486.5    3.508498370E-21
  1487.5    3.461998529E-21
  1488.5    3.416653765E-21
  1489.5    3.372423374E-21
  1490.5    3.329268476E-21
  1491.5    3.287151918E-21
  1492.5    3.246038180E-21
  1493.5    3.205893290E-21
  1494.5    3.166684745E-21
  1495.5    3.128381429E-21
  1496.5    3.090953550E-21
  1497.5    3.054372566E-21
  1498.5    3.018611122E-21
  1499.5    2.983642997E-21
  1500.5    2.949443039E-21
  1501.5    2.915987119E-21
  1502.5    2.883252079E-21
  1503.5    2.851215683E-21
  1504.5    2.819856575E-21
  1505.5    2.789154237E-21
  1506.5    2.759088950E-21
  1507.5    2.729641752E-21
  1508.5    2.700794410E-21
  1509.5    2.672529380E-21
  1510.5    2.644829780E-21
  1511.5    2.617679357E-21
  1512.5    2.591062459E-21
  1513.5    2.564964012E-21
  1514.5    2.539369487E-21
  1515.5    2.514264884E-21
  1516.5    2.489636702E-21
  1517.5    2.465471924E-21
  1518.5    2.441757988E-21
  1519.5    2.418482777E-21
  1520.5    2.395634593E-21
  1521.5    2.373202141E-21
  1522.5    2.351174514E-21
  1523.5    2.329541177E-21
  1524.5    2.308291947E-21
  1525.5    2.287416986E-21
  1526.5    2.266906780E-21
  1527.5    2.246752132E-21
  1528.5    2.226944142E-21
  1529.5    2.207474204E-21
  1530.5    2.188333987E-21
  1531.5    2.169515428E-21
  1532.5    2.151010721E-21
  1533.5    2.132812306E-21
  1534.5    2.114912862E-21
  1535.5    2.097305293E-21
  1536.5    2.079982725E-21
  1537.5    2.062938496E-21
  1538.5    2.046166145E-21
  1539.5    2.029659408E-21
  1540.5    2.013412209E-21
  1541.5    1.997418656E-21
  1542.5    1.981673028E-21
  1543.5    1.966169777E-21
  1544.5    1.950903515E-21
  1545.5    1.935869011E-21
  1546.5    1.921061186E-21
  1547.5    1.906475107E-21
  1548.5    1.892105981E-21
  1549.5    1.877949152E-21
  1550.5    1.864000095E-21
  1551.5    1.850254410E-21
  1552.5    1.836707821E-21
  1553.5    1.823356171E-21
  1554.5    1.810195415E-21
  1555.5    1.797221620E-21
  1556.5    1.784430958E-21
  1557.5    1.771819707E-21
  1558.5    1.759384241E-21
  1559.5    1.747121034E-21
  1560.5    1.735026650E-21
  1561.5    1.723097747E-21
  1562.5    1.711331066E-21
  1563.5    1.699723437E-21
  1564.5    1.688271769E-21
  1565.5    1.676973052E-21
  1566.5    1.665824350E-21
  1567.5    1.654822805E-21
  1568.5    1.643965629E-21
  1569.5    1.633250103E-21
  1570.5    1.622673579E-21
  1571.5    1.612233471E-21
  1572.5    1.601927259E-21
  1573.5    1.591752483E-21
  1574.5    1.581706745E-21
  1575.5    1.571787703E-21
  1576.5    1.561993072E-21
  1577.5    1.552320622E-21
  1578.5    1.542768176E-21
  1579.5    1.533333608E-21
  1580.5    1.524014842E-21
  1581.5    1.514809852E-21
  1582.5    1.505716657E-21
  1583.5    1.496733322E-21
  1584.5    1.487857959E-21
  1585.5    1.479088721E-21
  1586.5    1.470423803E-21
  1587.5    1.461861442E-21
  1588.5    1.453399913E-21
  1589.5    1.445037532E-21
  1590.5    1.436772650E-21
  1591.5    1.428603656E-21
  1592.5    1.420528975E-21
  1593.5    1.412547064E-21
  1594.5    1.404656417E-21
  1595.5    1.396855558E-21
  1596.5    1.389143043E-21
  1597.5    1.381517461E-21
  1598.5    1.373977430E-21
  1599.5    1.366521596E-21
  1600.5    1.359148636E-21
  1601.5    1.351857253E-21
  1602.5    1.344646177E-21
  1603.5    1.337514167E-21
  1604.5    1.330460004E-21
  1605.5    1.323482497E-21
  1606.5    1.316580478E-21
  1607.5    1.309752803E-21
  1608.5    1.302998352E-21
  1609.5    1.296316026E-21
  1610.5    1.289704750E-21
  1611.5    1.283163469E-21
  1612.5    1.276691150E-21
  1613.5    1.270286779E-21
  1614.5    1.263949364E-21
  1615.5    1.257677931E-21
  1616.5    1.251471526E-21
  1617.5    1.245329212E-21
  1618.5    1.239250071E-21
  1619.5    1.233233203E-21
  1620.5    1.227277726E-21
  1621.5    1.221382772E-21
  1622.5    1.215547492E-21
  1623.5    1.209771052E-21
  1624.5    1.204052635E-21
  1625.5    1.198391436E-21
  1626.5    1.192786669E-21
  1627.5    1.187237560E-21
  1628.5    1.181743350E-21
  1629.5    1.176303293E-21
  1630.5    1.170916660E-21
  1631.5    1.165582730E-21
  1632.5    1.160300800E-21
  1633.5    1.155070177E-21
  1634.5    1.149890180E-21
  1635.5    1.144760142E-21
  1636.5    1.139679407E-21
  1637.5    1.134647331E-21
  1638.5    1.129663280E-21
  1639.5    1.124726634E-21
  1640.5    1.119836780E-21
  1641.5    1.114993118E-21
  1642.5    1.110195059E-21
  1643.5    1.105442023E-21
  1644.5    1.100733439E-21
  1645.5    1.096068749E-21
  1646.5    1.091447400E-21
  1647.5    1.086868853E-21
  1648.5    1.082332576E-21
  1649.5    1.077838044E-21
  1650.5    1.073384744E-21
  1651.5    1.068972171E-21
  1652.5    1.064599826E-21
  1653.5    1.060267221E-21
  1654.5    1.055973874E-21
  1655.5    1.051719313E-21
  1656.5    1.047503072E-21
  1657.5    1.043324694E-21
  1658.5    1.039183728E-21
  1659.5    1.035079730E-21
  1660.5    1.031012265E-21
  1661.5    1.026980904E-21
  1662.5    1.022985225E-21
  1663.5    1.019024812E-21
  1664.5    1.015099256E-21
  1665.5    1.011208155E-21
  1666.5    1.007351113E-21
  1667.5    1.003527740E-21
  1668.5    9.997376525E-22
  1669.5    9.959804719E-22
  1670.5    9.922558264E-22
  1671.5    9.885633499E-22
  1672.5    9.849026817E-22
  1673.5    9.812734666E-22
  1674.5    9.776753548E-22
  1675.5    9.741080021E-22
  1676.5    9.705710690E-22
  1677.5    9.670642216E-22
  1678.5    9.635871307E-22
  1679.5    9.601394722E-22
  1680.5    9.567209267E-22
  1681.5    9.533311795E-22
  1682.5    9.499699208E-22
  1683.5    9.466368452E-22
  1684.5    9.433316518E-22
  1685.5    9.400540440E-22
  1686.5    9.368037297E-22
  1687.5    9.335804210E-22
  1688.5    9.303838341E-22
  1689.5    9.272136893E-22
  1690.5    9.240697109E-22
  1691.5    9.209516274E-22
  1692.5    9.178591708E-22
  1693.5    9.147920771E-22
  1694.5    9.117500861E-22
  1695.5    9.087329411E-22
  1696.5    9.057403892E-22
  1697.5    9.027721809E-22
  1698.5    8.998280703E-22
  1699.5    8.969078149E-22
  1700.5    8.940111755E-22
  1701.5    8.911379162E-22
  1702.5    8.882878045E-22
  1703.5    8.854606109E-22
  1704.5    8.826561093E-22
  1705.5    8.798740764E-22
  1706.5    8.771142921E-22
  1707.5    8.743765393E-22
  1708.5    8.716606038E-22
  1709.5    8.689662743E-22
  1710.5    8.662933422E-22
  1711.5    8.636416020E-22
  1712.5    8.610108507E-22
  1713.5    8.584008879E-22
  1714.5    8.558115163E-22
  1715.5    8.532425407E-22
  1716.5    8.506937688E-22
  1717.5    8.481650107E-22
  1718.5    8.456560790E-22
  1719.5    8.431667889E-22
  1720.5    8.406969577E-22
  1721.5    8.382464054E-22
  1722.5    8.358149540E-22
  1723.5    8.334024281E-22
  1724.5    8.310086544E-22
  1725.5    8.286334618E-22
  1726.5    8.262766815E-22
  1727.5    8.239381467E-22
  1728.5    8.216176929E-22
  1729.5    8.193151575E-22
  1730.5    8.170303801E-22
  1731.5    8.147632023E-22
  1732.5    8.125134676E-22
  1733.5    8.102810216E-22
  1734.5    8.080657116E-22
  1735.5    8.058673870E-22
  1736.5    8.036858991E-22
  1737.5    8.015211009E-22
  1738.5    7.993728473E-22
  1739.5    7.972409949E-22
  1740.5    7.951254022E-22
  1741.5    7.930259293E-22
  1742.5    7.909424380E-22
  1743.5    7.888747920E-22
  1744.5    7.868228564E-22
  1745.5    7.847864980E-22
  1746.5    7.827655854E-22
  1747.5    7.807599885E-22
  1748.5    7.787695789E-22
  1749.5    7.767942297E-22
  1750.5    7.748338156E-22
  1751.5    7.728882128E-22
  1752.5    7.709572988E-22
  1753.5    7.690409527E-22
  1754.5    7.671390550E-22
  1755.5    7.652514876E-22
  1756.5    7.633781337E-22
  1757.5    7.615188782E-22
  1758.5    7.596736069E-22
  1759.5    7.578422072E-22
  1760.5    7.560245679E-22
  1761.5    7.542205787E-22
  1762.5    7.524301310E-22
  1763.5    7.506531172E-22
  1764.5    7.488894310E-22
  1765.5    7.471389675E-22
  1766.5    7.454016227E-22
  1767.5    7.436772941E-22
  1768.5    7.419658800E-22
  1769.5    7.402672803E-22
  1770.5    7.385813956E-22
  1771.5    7.369081280E-22
  1772.5    7.352473805E-22
  1773.5    7.335990572E-22
  1774.5    7.319630634E-22
  1775.5    7.303393053E-22
  1776.5    7.287276904E-22
  1777.5    7.271281269E-22
  1778.5    7.255405242E-22
  1779.5    7.239647929E-22
  1780.5    7.224008442E-22
  1781.5    7.208485906E-22
  1782.5    7.193079454E-22
  1783.5    7.177788230E-22
  1784.5    7.162611387E-22
  1785.5    7.147548085E-22
  1786.5    7.132597496E-22
  1787.5    7.117758801E-22
  1788.5    7.103031188E-22
  1789.5    7.088413856E-22
  1790.5    7.073906012E-22
  1791.5    7.059506870E-22
  1792.5    7.045215654E-22
  1793.5    7.031031598E-22
  1794.5    7.016953941E-22
  1795.5    7.002981932E-22
  1796.5    6.989114828E-22
  1797.5    6.975351894E-22
  1798.5    6.961692403E-22
  1799.5    6.948135635E-22
  1800.5    6.934680878E-22
  1801.5    6.921327428E-22
  1802.5    6.908074589E-22
  1803.5    6.894921670E-22
  1804.5    6.881867990E-22
  1805.5    6.868912874E-22
  1806.5    6.856055655E-22
  1807.5    6.843295671E-22
  1808.5    6.830632269E-22
  1809.5    6.818064803E-22
  1810.5    6.805592631E-22
  1811.5    6.793215122E-22
  1812.5    6.780931647E-22
  1813.5    6.768741588E-22
  1814.5    6.756644329E-22
  1815.5    6.744639265E-22
  1816.5    6.732725794E-22
  1817.5    6.720903321E-22
  1818.5    6.709171257E-22
  1819.5    6.697529020E-22
  1820.5    6.685976034E-22
  1821.5    6.674511729E-22
  1822.5    6.663135538E-22
  1823.5    6.651846904E-22
  1824.5    6.640645273E-22
  1825.5    6.629530098E-22
  1826.5    6.618500838E-22
  1827.5    6.607556955E-22
  1828.5    6.596697919E-22
  1829.5    6.585923204E-22
  1830.5    6.575232291E-22
  1831.5    6.564624665E-22
  1832.5    6.554099816E-22
  1833.5    6.543657239E-22
  1834.5    6.533296436E-22
  1835.5    6.523016913E-22
  1836.5    6.512818179E-22
  1837.5    6.502699752E-22
  1838.5    6.492661151E-22
  1839.5    6.482701902E-22
  1840.5    6.472821535E-22
  1841.5    6.463019586E-22
  1842.5    6.453295593E-22
  1843.5    6.443649101E-22
  1844.5    6.434079659E-22
  1845.5    6.424586821E-22
  1846.5    6.415170144E-22
  1847.5    6.405829189E-22
  1848.5    6.396563525E-22
  1849.5    6.387372722E-22
  1850.5    6.378256355E-22
  1851.5    6.369214003E-22
  1852.5    6.360245251E-22
  1853.5    6.351349686E-22
  1854.5    6.342526899E-22
  1855.5    6.333776488E-22
  1856.5    6.325098051E-22
  1857.5    6.316491193E-22
  1858.5    6.307955521E-22
  1859.5    6.299490648E-22
  1860.5    6.291096188E-22
  1861.5    6.282771762E-22
  1862.5    6.274516992E-22
  1863.5    6.266331506E-22
  1864.5    6.258214933E-22
  1865.5    6.250166909E-22
  1866.5    6.242187070E-22
  1867.5    6.234275059E-22
  1868.5    6.226430520E-22
  1869.5    6.218653102E-22
  1870.5    6.210942456E-22
  1871.5    6.203298238E-22
  1872.5    6.195720108E-22
  1873.5    6.188207725E-22
  1874.5    6.180760758E-22
  1875.5    6.173378873E-22
  1876.5    6.166061743E-22
  1877.5    6.158809044E-22
  1878.5    6.151620453E-22
  1879.5    6.144495652E-22
  1880.5    6.137434327E-22
  1881.5    6.130436164E-22
  1882.5    6.123500855E-22
  1883.5    6.116628094E-22
  1884.5    6.109817578E-22
  1885.5    6.103069006E-22
  1886.5    6.096382081E-22
  1887.5    6.089756510E-22
  1888.5    6.083192001E-22
  1889.5    6.076688266E-22
  1890.5    6.070245019E-22
  1891.5    6.063861978E-22
  1892.5    6.057538862E-22
  1893.5    6.051275395E-22
  1894.5    6.045071302E-22
  1895.5    6.038926311E-22
  1896.5    6.032840153E-22
  1897.5    6.026812562E-22
  1898.5    6.020843275E-22
  1899.5    6.014932029E-22
  1900.5    6.009078567E-22
  1901.5    6.003282633E-22
  1902.5    5.997543973E-22
  1903.5    5.991862337E-22
  1904.5    5.986237475E-22
  1905.5    5.980669143E-22
  1906.5    5.975157096E-22
  1907.5    5.969701094E-22
  1908.5    5.964300899E-22
  1909.5    5.958956273E-22
  1910.5    5.953666982E-22
  1911.5    5.948432797E-22
  1912.5    5.943253487E-22
  1913.5    5.938128825E-22
  1914.5    5.933058587E-22
  1915.5    5.928042550E-22
  1916.5    5.923080495E-22
  1917.5    5.918172204E-22
  1918.5    5.913317460E-22
  1919.5    5.908516051E-22
  1920.5    5.903767765E-22
  1921.5    5.899072393E-22
  1922.5    5.894429728E-22
  1923.5    5.889839565E-22
  1924.5    5.885301701E-22
  1925.5    5.880815936E-22
  1926.5    5.876382071E-22
  1927.5    5.871999909E-22
  1928.5    5.867669256E-22
  1929.5    5.863389920E-22
  1930.5    5.859161709E-22
  1931.5    5.854984434E-22
  1932.5    5.850857911E-22
  1933.5    5.846781952E-22
  1934.5    5.842756377E-22
  1935.5    5.838781004E-22
  1936.5    5.834855654E-22
  1937.5    5.830980150E-22
  1938.5    5.827154317E-22
  1939.5    5.823377982E-22
  1940.5    5.819650973E-22
  1941.5    5.815973120E-22
  1942.5    5.812344256E-22
  1943.5    5.808764214E-22
  1944.5    5.805232831E-22
  1945.5    5.801749943E-22
  1946.5    5.798315391E-22
  1947.5    5.794929014E-22
  1948.5    5.791590657E-22
  1949.5    5.788300162E-22
  1950.5    5.785057378E-22
  1951.5    5.781862150E-22
  1952.5    5.778714330E-22
  1953.5    5.775613767E-22
  1954.5    5.772560316E-22
  1955.5    5.769553830E-22
  1956.5    5.766594165E-22
  1957.5    5.763681180E-22
  1958.5    5.760814734E-22
  1959.5    5.757994687E-22
  1960.5    5.755220903E-22
  1961.5    5.752493245E-22
  1962.5    5.749811580E-22
  1963.5    5.747175773E-22
  1964.5    5.744585695E-22
  1965.5    5.742041216E-22
  1966.5    5.739542206E-22
  1967.5    5.737088541E-22
  1968.5    5.734680094E-22
  1969.5    5.732316742E-22
  1970.5    5.729998363E-22
  1971.5    5.727724836E-22
  1972.5    5.725496041E-22
  1973.5    5.723311862E-22
  1974.5    5.721172181E-22
  1975.5    5.719076885E-22
  1976.5    5.717025858E-22
  1977.5    5.715018990E-22
  1978.5    5.713056169E-22
  1979.5    5.711137287E-22
  1980.5    5.709262235E-22
  1981.5    5.707430908E-22
  1982.5    5.705643199E-22
  1983.5    5.703899005E-22
  1984.5    5.702198223E-22
  1985.5    5.700540754E-22
  1986.5    5.698926496E-22
  1987.5    5.697355352E-22
  1988.5    5.695827224E-22
  1989.5    5.694342016E-22
  1990.5    5.692899635E-22
  1991.5    5.691499987E-22
  1992.5    5.690142980E-22
  1993.5    5.688828524E-22
  1994.5    5.687556529E-22
  1995.5    5.686326908E-22
  1996.5    5.685139573E-22
  1997.5    5.683994438E-22
  1998.5    5.682891421E-22
  1999.5    5.681830437E-22
  2000.5    5.680811406E-22
  2001.5    5.679834245E-22
  2002.5    5.678898877E-22
  2003.5    5.678005223E-22
  2004.5    5.677153206E-22
  2005.5    5.676342750E-22
  2006.5    5.675573781E-22
  2007.5    5.674846225E-22
  2008.5    5.674160011E-22
  2009.5    5.673515067E-22
  2010.5    5.672911324E-22
  2011.5    5.672348713E-22
  2012.5    5.671827167E-22
  2013.5    5.671346619E-22
  2014.5    5.670907004E-22
  2015.5    5.670508259E-22
  2016.5    5.670150319E-22
  2017.5    5.669833125E-22
  2018.5    5.669556614E-22
  2019.5    5.669320728E-22
  2020.5    5.669125409E-22
  2021.5    5.668970598E-22
  2022.5    5.668856240E-22
  2023.5    5.668782281E-22
  2024.5    5.668748665E-22
  2025.5    5.668755340E-22
  2026.5    5.668802255E-22
  2027.5    5.668889359E-22
  2028.5    5.669016602E-22
  2029.5    5.669183936E-22
  2030.5    5.669391313E-22
  2031.5    5.669638688E-22
  2032.5    5.669926014E-22
  2033.5    5.670253248E-22
  2034.5    5.670620346E-22
  2035.5    5.671027267E-22
  2036.5    5.671473969E-22
  2037.5    5.671960412E-22
  2038.5    5.672486558E-22
  2039.5    5.673052368E-22
  2040.5    5.673657806E-22
  2041.5    5.674302836E-22
  2042.5    5.674987422E-22
  2043.5    5.675711532E-22
  2044.5    5.676475133E-22
  2045.5    5.677278191E-22
  2046.5    5.678120678E-22
  2047.5    5.679002563E-22
  2048.5    5.679923818E-22
  2049.5    5.680884414E-22
  2050.5    5.681884325E-22
  2051.5    5.682923526E-22
  2052.5    5.684001991E-22
  2053.5    5.685119697E-22
  2054.5    5.686276621E-22
  2055.5    5.687472742E-22
  2056.5    5.688708038E-22
  2057.5    5.689982491E-22
  2058.5    5.691296080E-22
  2059.5    5.692648789E-22
  2060.5    5.694040600E-22
  2061.5    5.695471499E-22
  2062.5    5.696941468E-22
  2063.5    5.698450496E-22
  2064.5    5.699998569E-22
  2065.5    5.701585674E-22
  2066.5    5.703211802E-22
  2067.5    5.704876941E-22
  2068.5    5.706581083E-22
  2069.5    5.708324220E-22
  2070.5    5.710106345E-22
  2071.5    5.711927450E-22
  2072.5    5.713787532E-22
  2073.5    5.715686585E-22
  2074.5    5.717624606E-22
  2075.5    5.719601594E-22
  2076.5    5.721617545E-22
  2077.5    5.723672461E-22
  2078.5    5.725766341E-22
  2079.5    5.727899186E-22
  2080.5    5.730071000E-22
  2081.5    5.732281784E-22
  2082.5    5.734531544E-22
  2083.5    5.736820285E-22
  2084.5    5.739148011E-22
  2085.5    5.741514732E-22
  2086.5    5.743920453E-22
  2087.5    5.746365185E-22
  2088.5    5.748848937E-22
  2089.5    5.751371720E-22
  2090.5    5.753933545E-22
  2091.5    5.756534425E-22
  2092.5    5.759174374E-22
  2093.5    5.761853405E-22
  2094.5    5.764571535E-22
  2095.5    5.767328780E-22
  2096.5    5.770125156E-22
  2097.5    5.772960682E-22
  2098.5    5.775835378E-22
  2099.5    5.778749262E-22
  2100.5    5.781702356E-22
  2101.5    5.784694683E-22
  2102.5    5.787726263E-22
  2103.5    5.790797123E-22
  2104.5    5.793907285E-22
  2105.5    5.797056776E-22
  2106.5    5.800245621E-22
  2107.5    5.803473850E-22
  2108.5    5.806741489E-22
  2109.5    5.810048568E-22
  2110.5    5.813395117E-22
  2111.5    5.816781168E-22
  2112.5    5.820206752E-22
  2113.5    5.823671903E-22
  2114.5    5.827176654E-22
  2115.5    5.830721040E-22
  2116.5    5.834305097E-22
  2117.5    5.837928862E-22
  2118.5    5.841592372E-22
  2119.5    5.845295666E-22
  2120.5    5.849038783E-22
  2121.5    5.852821764E-22
  2122.5    5.856644650E-22
  2123.5    5.860507483E-22
  2124.5    5.864410306E-22
  2125.5    5.868353165E-22
  2126.5    5.872336103E-22
  2127.5    5.876359167E-22
  2128.5    5.880422404E-22
  2129.5    5.884525862E-22
  2130.5    5.888669589E-22
  2131.5    5.892853636E-22
  2132.5    5.897078053E-22
  2133.5    5.901342891E-22
  2134.5    5.905648204E-22
  2135.5    5.909994046E-22
  2136.5    5.914380469E-22
  2137.5    5.918807531E-22
  2138.5    5.923275287E-22
  2139.5    5.927783795E-22
  2140.5    5.932333113E-22
  2141.5    5.936923301E-22
  2142.5    5.941554419E-22
  2143.5    5.946226527E-22
  2144.5    5.950939689E-22
  2145.5    5.955693967E-22
  2146.5    5.960489425E-22
  2147.5    5.965326129E-22
  2148.5    5.970204145E-22
  2149.5    5.975123539E-22
  2150.5    5.980084380E-22
  2151.5    5.985086737E-22
  2152.5    5.990130679E-22
  2153.5    5.995216277E-22
  2154.5    6.000343604E-22
  2155.5    6.005512733E-22
  2156.5    6.010723737E-22
  2157.5    6.015976690E-22
  2158.5    6.021271671E-22
  2159.5    6.026608754E-22
  2160.5    6.031988017E-22
  2161.5    6.037409541E-22
  2162.5    6.042873404E-22
  2163.5    6.048379688E-22
  2164.5    6.053928475E-22
  2165.5    6.059519847E-22
  2166.5    6.065153888E-22
  2167.5    6.070830683E-22
  2168.5    6.076550319E-22
  2169.5    6.082312883E-22
  2170.5    6.088118461E-22
  2171.5    6.093967144E-22
  2172.5    6.099859022E-22
  2173.5    6.105794186E-22
  2174.5    6.111772727E-22
  2175.5    6.117794740E-22
  2176.5    6.123860318E-22
  2177.5    6.129969557E-22
  2178.5    6.136122553E-22
  2179.5    6.142319404E-22
  2180.5    6.148560208E-22
  2181.5    6.154845065E-22
  2182.5    6.161174075E-22
  2183.5    6.167547341E-22
  2184.5    6.173964965E-22
  2185.5    6.180427050E-22
  2186.5    6.186933703E-22
  2187.5    6.193485029E-22
  2188.5    6.200081134E-22
  2189.5    6.206722129E-22
  2190.5    6.213408121E-22
  2191.5    6.220139222E-22
  2192.5    6.226915542E-22
  2193.5    6.233737195E-22
  2194.5    6.240604295E-22
  2195.5    6.247516956E-22
  2196.5    6.254475295E-22
  2197.5    6.261479429E-22
  2198.5    6.268529476E-22
  2199.5    6.275625556E-22
  2200.5    6.282767789E-22
  2201.5    6.289956297E-22
  2202.5    6.297191204E-22
  2203.5    6.304472633E-22
  2204.5    6.311800709E-22
  2205.5    6.319175560E-22
  2206.5    6.326597313E-22
  2207.5    6.334066097E-22
  2208.5    6.341582041E-22
  2209.5    6.349145278E-22
  2210.5    6.356755939E-22
  2211.5    6.364414158E-22
  2212.5    6.372120070E-22
  2213.5    6.379873812E-22
  2214.5    6.387675520E-22
  2215.5    6.395525333E-22
  2216.5    6.403423391E-22
  2217.5    6.411369835E-22
  2218.5    6.419364807E-22
  2219.5    6.427408451E-22
  2220.5    6.435500911E-22
  2221.5    6.443642334E-22
  2222.5    6.451832867E-22
  2223.5    6.460072658E-22
  2224.5    6.468361858E-22
  2225.5    6.476700618E-22
  2226.5    6.485089089E-22
  2227.5    6.493527427E-22
  2228.5    6.502015786E-22
  2229.5    6.510554322E-22
  2230.5    6.519143194E-22
  2231.5    6.527782560E-22
  2232.5    6.536472580E-22
  2233.5    6.545213418E-22
  2234.5    6.554005235E-22
  2235.5    6.562848197E-22
  2236.5    6.571742469E-22
  2237.5    6.580688218E-22
  2238.5    6.589685613E-22
  2239.5    6.598734824E-22
  2240.5    6.607836023E-22
  2241.5    6.616989383E-22
  2242.5    6.626195077E-22
  2243.5    6.635453281E-22
  2244.5    6.644764173E-22
  2245.5    6.654127930E-22
  2246.5    6.663544734E-22
  2247.5    6.673014765E-22
  2248.5    6.682538206E-22
  2249.5    6.692115242E-22
  2250.5    6.701746059E-22
  2251.5    6.711430844E-22
  2252.5    6.721169786E-22
  2253.5    6.730963074E-22
  2254.5    6.740810902E-22
  2255.5    6.750713463E-22
  2256.5    6.760670951E-22
  2257.5    6.770683563E-22
  2258.5    6.780751497E-22
  2259.5    6.790874952E-22
  2260.5    6.801054130E-22
  2261.5    6.811289234E-22
  2262.5    6.821580468E-22
  2263.5    6.831928037E-22
  2264.5    6.842332150E-22
  2265.5    6.852793016E-22
  2266.5    6.863310845E-22
  2267.5    6.873885850E-22
  2268.5    6.884518244E-22
  2269.5    6.895208245E-22
  2270.5    6.905956068E-22
  2271.5    6.916761934E-22
  2272.5    6.927626063E-22
  2273.5    6.938548677E-22
  2274.5    6.949530002E-22
  2275.5    6.960570261E-22
  2276.5    6.971669685E-22
  2277.5    6.982828501E-22
  2278.5    6.994046941E-22
  2279.5    7.005325238E-22
  2280.5    7.016663627E-22
  2281.5    7.028062345E-22
  2282.5    7.039521629E-22
  2283.5    7.051041719E-22
  2284.5    7.062622859E-22
  2285.5    7.074265291E-22
  2286.5    7.085969261E-22
  2287.5    7.097735017E-22
  2288.5    7.109562808E-22
  2289.5    7.121452886E-22
  2290.5    7.133405503E-22
  2291.5    7.145420916E-22
  2292.5    7.157499380E-22
  2293.5    7.169641155E-22
  2294.5    7.181846502E-22
  2295.5    7.194115684E-22
  2296.5    7.206448966E-22
  2297.5    7.218846614E-22
  2298.5    7.231308898E-22
  2299.5    7.243836088E-22
  2300.5    7.256428457E-22
  2301.5    7.269086281E-22
  2302.5    7.281809837E-22
  2303.5    7.294599403E-22
  2304.5    7.307455261E-22
  2305.5    7.320377694E-22
  2306.5    7.333366989E-22
  2307.5    7.346423431E-22
  2308.5    7.359547312E-22
  2309.5    7.372738923E-22
  2310.5    7.385998558E-22
  2311.5    7.399326514E-22
  2312.5    7.412723089E-22
  2313.5    7.426188584E-22
  2314.5    7.439723302E-22
  2315.5    7.453327548E-22
  2316.5    7.467001630E-22
  2317.5    7.480745858E-22
  2318.5    7.494560543E-22
  2319.5    7.508446001E-22
  2320.5    7.522402549E-22
  2321.5    7.536430505E-22
  2322.5    7.550530191E-22
  2323.5    7.564701932E-22
  2324.5    7.578946052E-22
  2325.5    7.593262883E-22
  2326.5    7.607652754E-22
  2327.5    7.622116000E-22
  2328.5    7.636652956E-22
  2329.5    7.651263963E-22
  2330.5    7.665949360E-22
  2331.5    7.680709492E-22
  2332.5    7.695544705E-22
  2333.5    7.710455349E-22
  2334.5    7.725441774E-22
  2335.5    7.740504336E-22
  2336.5    7.755643391E-22
  2337.5    7.770859298E-22
  2338.5    7.786152420E-22
  2339.5    7.801523122E-22
  2340.5    7.816971771E-22
  2341.5    7.832498738E-22
  2342.5    7.848104396E-22
  2343.5    7.863789120E-22
  2344.5    7.879553291E-22
  2345.5    7.895397289E-22
  2346.5    7.911321499E-22
  2347.5    7.927326308E-22
  2348.5    7.943412106E-22
  2349.5    7.959579287E-22
  2350.5    7.975828247E-22
  2351.5    7.992159385E-22
  2352.5    8.008573102E-22
  2353.5    8.025069804E-22
  2354.5    8.041649900E-22
  2355.5    8.058313799E-22
  2356.5    8.075061917E-22
  2357.5    8.091894671E-22
  2358.5    8.108812482E-22
  2359.5    8.125815772E-22
  2360.5    8.142904970E-22
  2361.5    8.160080504E-22
  2362.5    8.177342809E-22
  2363.5    8.194692321E-22
  2364.5    8.212129480E-22
  2365.5    8.229654728E-22
  2366.5    8.247268514E-22
  2367.5    8.264971285E-22
  2368.5    8.282763497E-22
  2369.5    8.300645605E-22
  2370.5    8.318618070E-22
  2371.5    8.336681355E-22
  2372.5    8.354835927E-22
  2373.5    8.373082258E-22
  2374.5    8.391420821E-22
  2375.5    8.409852095E-22
  2376.5    8.428376561E-22
  2377.5    8.446994704E-22
  2378.5    8.465707013E-22
  2379.5    8.484513980E-22
  2380.5    8.503416103E-22
  2381.5    8.522413880E-22
  2382.5    8.541507817E-22
  2383.5    8.560698420E-22
  2384.5    8.579986201E-22
  2385.5    8.599371677E-22
  2386.5    8.618855366E-22
  2387.5    8.638437792E-22
  2388.5    8.658119482E-22
  2389.5    8.677900968E-22
  2390.5    8.697782786E-22
  2391.5    8.717765475E-22
  2392.5    8.737849579E-22
  2393.5    8.758035647E-22
  2394.5    8.778324230E-22
  2395.5    8.798715885E-22
  2396.5    8.819211173E-22
  2397.5    8.839810659E-22
  2398.5    8.860514913E-22
  2399.5    8.881324508E-22
  2400.5    8.902240023E-22
  2401.5    8.923262041E-22
  2402.5    8.944391149E-22
  2403.5    8.965627939E-22
  2404.5    8.986973007E-22
  2405.5    9.008426955E-22
  2406.5    9.029990389E-22
  2407.5    9.051663919E-22
  2408.5    9.073448160E-22
  2409.5    9.095343733E-22
  2410.5    9.117351262E-22
  2411.5    9.139471378E-22
  2412.5    9.161704715E-22
  2413.5    9.184051914E-22
  2414.5    9.206513618E-22
  2415.5    9.229090478E-22
  2416.5    9.251783148E-22
  2417.5    9.274592290E-22
  2418.5    9.297518567E-22
  2419.5    9.320562651E-22
  2420.5    9.343725218E-22
  2421.5    9.367006949E-22
  2422.5    9.390408530E-22
  2423.5    9.413930654E-22
  2424.5    9.437574018E-22
  2425.5    9.461339325E-22
  2426.5    9.485227284E-22
  2427.5    9.509238609E-22
  2428.5    9.533374020E-22
  2429.5    9.557634243E-22
  2430.5    9.582020010E-22
  2431.5    9.606532057E-22
  2432.5    9.631171129E-22
  2433.5    9.655937973E-22
  2434.5    9.680833347E-22
  2435.5    9.705858011E-22
  2436.5    9.731012732E-22
  2437.5    9.756298284E-22
  2438.5    9.781715448E-22
  2439.5    9.807265008E-22
  2440.5    9.832947758E-22
  2441.5    9.858764497E-22
  2442.5    9.884716030E-22
  2443.5    9.910803169E-22
  2444.5    9.937026732E-22
  2445.5    9.963387546E-22
  2446.5    9.989886441E-22
  2447.5    1.001652426E-21
  2448.5    1.004330184E-21
  2449.5    1.007022004E-21
  2450.5    1.009727972E-21
  2451.5    1.012448174E-21
  2452.5    1.015182698E-21
  2453.5    1.017931632E-21
  2454.5    1.020695064E-21
  2455.5    1.023473085E-21
  2456.5    1.026265784E-21
  2457.5    1.029073253E-21
  2458.5    1.031895583E-21
  2459.5    1.034732867E-21
  2460.5    1.037585198E-21
  2461.5    1.040452670E-21
  2462.5    1.043335378E-21
  2463.5    1.046233418E-21
  2464.5    1.049146886E-21
  2465.5    1.052075880E-21
  2466.5    1.055020496E-21
  2467.5    1.057980836E-21
  2468.5    1.060956997E-21
  2469.5    1.063949081E-21
  2470.5    1.066957188E-21
  2471.5    1.069981422E-21
  2472.5    1.073021886E-21
  2473.5    1.076078682E-21
  2474.5    1.079151917E-21
  2475.5    1.082241696E-21
  2476.5    1.085348126E-21
  2477.5    1.088471313E-21
  2478.5    1.091611368E-21
  2479.5    1.094768398E-21
  2480.5    1.097942515E-21
  2481.5    1.101133829E-21
  2482.5    1.104342453E-21
  2483.5    1.107568500E-21
  2484.5    1.110812084E-21
  2485.5    1.114073321E-21
  2486.5    1.117352326E-21
  2487.5    1.120649217E-21
  2488.5    1.123964111E-21
  2489.5    1.127297129E-21
  2490.5    1.130648389E-21
  2491.5    1.134018014E-21
  2492.5    1.137406125E-21
  2493.5    1.140812846E-21
  2494.5    1.144238302E-21
  2495.5    1.147682617E-21
  2496.5    1.151145919E-21
  2497.5    1.154628335E-21
  2498.5    1.158129995E-21
  2499.5    1.161651027E-21
  2500.5    1.165191564E-21
  2501.5    1.168751737E-21
  2502.5    1.172331679E-21
  2503.5    1.175931527E-21
  2504.5    1.179551414E-21
  2505.5    1.183191479E-21
  2506.5    1.186851860E-21
  2507.5    1.190532695E-21
  2508.5    1.194234126E-21
  2509.5    1.197956295E-21
  2510.5    1.201699345E-21
  2511.5    1.205463420E-21
  2512.5    1.209248666E-21
  2513.5    1.213055231E-21
  2514.5    1.216883262E-21
  2515.5    1.220732910E-21
  2516.5    1.224604326E-21
  2517.5    1.228497661E-21
  2518.5    1.232413071E-21
  2519.5    1.236350710E-21
  2520.5    1.240310735E-21
  2521.5    1.244293303E-21
  2522.5    1.248298576E-21
  2523.5    1.252326713E-21
  2524.5    1.256377877E-21
  2525.5    1.260452233E-21
  2526.5    1.264549945E-21
  2527.5    1.268671180E-21
  2528.5    1.272816107E-21
  2529.5    1.276984897E-21
  2530.5    1.281177720E-21
  2531.5    1.285394751E-21
  2532.5    1.289636163E-21
  2533.5    1.293902134E-21
  2534.5    1.298192841E-21
  2535.5    1.302508464E-21
  2536.5    1.306849185E-21
  2537.5    1.311215187E-21
  2538.5    1.315606655E-21
  2539.5    1.320023775E-21
  2540.5    1.324466736E-21
  2541.5    1.328935728E-21
  2542.5    1.333430943E-21
  2543.5    1.337952574E-21
  2544.5    1.342500817E-21
  2545.5    1.347075870E-21
  2546.5    1.351677932E-21
  2547.5    1.356307204E-21
  2548.5    1.360963889E-21
  2549.5    1.365648192E-21
  2550.5    1.370360321E-21
  2551.5    1.375100484E-21
  2552.5    1.379868893E-21
  2553.5    1.384665760E-21
  2554.5    1.389491301E-21
  2555.5    1.394345732E-21
  2556.5    1.399229274E-21
  2557.5    1.404142147E-21
  2558.5    1.409084575E-21
  2559.5    1.414056784E-21
  2560.5    1.419059002E-21
  2561.5    1.424091459E-21
  2562.5    1.429154387E-21
  2563.5    1.434248021E-21
  2564.5    1.439372599E-21
  2565.5    1.444528359E-21
  2566.5    1.449715544E-21
  2567.5    1.454934396E-21
  2568.5    1.460185164E-21
  2569.5    1.465468095E-21
  2570.5    1.470783442E-21
  2571.5    1.476131458E-21
  2572.5    1.481512400E-21
  2573.5    1.486926527E-21
  2574.5    1.492374099E-21
  2575.5    1.497855383E-21
  2576.5    1.503370644E-21
  2577.5    1.508920152E-21
  2578.5    1.514504180E-21
  2579.5    1.520123003E-21
  2580.5    1.525776898E-21
  2581.5    1.531466146E-21
  2582.5    1.537191031E-21
  2583.5    1.542951839E-21
  2584.5    1.548748859E-21
  2585.5    1.554582385E-21
  2586.5    1.560452710E-21
  2587.5    1.566360134E-21
  2588.5    1.572304958E-21
  2589.5    1.578287487E-21
  2590.5    1.584308028E-21
  2591.5    1.590366892E-21
  2592.5    1.596464392E-21
  2593.5    1.602600848E-21
  2594.5    1.608776578E-21
  2595.5    1.614991908E-21
  2596.5    1.621247165E-21
  2597.5    1.627542679E-21
  2598.5    1.633878784E-21
  2599.5    1.640255819E-21
  2600.5    1.646674125E-21
  2601.5    1.653134048E-21
  2602.5    1.659635935E-21
  2603.5    1.666180138E-21
  2604.5    1.672767015E-21
  2605.5    1.679396925E-21
  2606.5    1.686070232E-21
  2607.5    1.692787303E-21
  2608.5    1.699548511E-21
  2609.5    1.706354230E-21
  2610.5    1.713204840E-21
  2611.5    1.720100725E-21
  2612.5    1.727042272E-21
  2613.5    1.734029875E-21
  2614.5    1.741063929E-21
  2615.5    1.748144834E-21
  2616.5    1.755272997E-21
  2617.5    1.762448826E-21
  2618.5    1.769672735E-21
  2619.5    1.776945143E-21
  2620.5    1.784266472E-21
  2621.5    1.791637152E-21
  2622.5    1.799057613E-21
  2623.5    1.806528293E-21
  2624.5    1.814049635E-21
  2625.5    1.821622085E-21
  2626.5    1.829246096E-21
  2627.5    1.836922124E-21
  2628.5    1.844650632E-21
  2629.5    1.852432087E-21
  2630.5    1.860266961E-21
  2631.5    1.868155734E-21
  2632.5    1.876098887E-21
  2633.5    1.884096910E-21
  2634.5    1.892150297E-21
  2635.5    1.900259548E-21
  2636.5    1.908425169E-21
  2637.5    1.916647671E-21
  2638.5    1.924927572E-21
  2639.5    1.933265395E-21
  2640.5    1.941661669E-21
  2641.5    1.950116929E-21
  2642.5    1.958631718E-21
  2643.5    1.967206582E-21
  2644.5    1.975842077E-21
  2645.5    1.984538762E-21
  2646.5    1.993297205E-21
  2647.5    2.002117980E-21
  2648.5    2.011001668E-21
  2649.5    2.019948854E-21
  2650.5    2.028960135E-21
  2651.5    2.038036111E-21
  2652.5    2.047177390E-21
  2653.5    2.056384588E-21
  2654.5    2.065658328E-21
  2655.5    2.074999241E-21
  2656.5    2.084407963E-21
  2657.5    2.093885141E-21
  2658.5    2.103431428E-21
  2659.5    2.113047485E-21
  2660.5    2.122733980E-21
  2661.5    2.132491592E-21
  2662.5    2.142321005E-21
  2663.5    2.152222912E-21
  2664.5    2.162198017E-21
  2665.5    2.172247029E-21
  2666.5    2.182370668E-21
  2667.5    2.192569661E-21
  2668.5    2.202844747E-21
  2669.5    2.213196671E-21
  2670.5    2.223626189E-21
  2671.5    2.234134064E-21
  2672.5    2.244721072E-21
  2673.5    2.255387996E-21
  2674.5    2.266135630E-21
  2675.5    2.276964778E-21
  2676.5    2.287876252E-21
  2677.5    2.298870876E-21
  2678.5    2.309949486E-21
  2679.5    2.321112925E-21
  2680.5    2.332362048E-21
  2681.5    2.343697723E-21
  2682.5    2.355120826E-21
  2683.5    2.366632246E-21
  2684.5    2.378232882E-21
  2685.5    2.389923646E-21
  2686.5    2.401705461E-21
  2687.5    2.413579261E-21
  2688.5    2.425545994E-21
  2689.5    2.437606619E-21
  2690.5    2.449762108E-21
  2691.5    2.462013445E-21
  2692.5    2.474361627E-21
  2693.5    2.486807664E-21
  2694.5    2.499352580E-21
  2695.5    2.511997412E-21
  2696.5    2.524743211E-21
  2697.5    2.537591040E-21
  2698.5    2.550541979E-21
  2699.5    2.563597120E-21
  2700.5    2.576757572E-21
  2701.5    2.590024455E-21
  2702.5    2.603398909E-21
  2703.5    2.616882084E-21
  2704.5    2.630475150E-21
  2705.5    2.644179290E-21
  2706.5    2.657995705E-21
  2707.5    2.671925610E-21
  2708.5    2.685970238E-21
  2709.5    2.700130839E-21
  2710.5    2.714408680E-21
  2711.5    2.728805044E-21
  2712.5    2.743321234E-21
  2713.5    2.757958569E-21
  2714.5    2.772718387E-21
  2715.5    2.787602045E-21
  2716.5    2.802610919E-21
  2717.5    2.817746402E-21
  2718.5    2.833009910E-21
  2719.5    2.848402875E-21
  2720.5    2.863926753E-21
  2721.5    2.879583018E-21
  2722.5    2.895373166E-21
  2723.5    2.911298713E-21
  2724.5    2.927361197E-21
  2725.5    2.943562180E-21
  2726.5    2.959903244E-21
  2727.5    2.976385993E-21
  2728.5    2.993012058E-21
  2729.5    3.009783089E-21
  2730.5    3.026700763E-21
  2731.5    3.043766780E-21
  2732.5    3.060982865E-21
  2733.5    3.078350767E-21
  2734.5    3.095872264E-21
  2735.5    3.113549157E-21
  2736.5    3.131383274E-21
  2737.5    3.149376471E-21
  2738.5    3.167530631E-21
  2739.5    3.185847665E-21
  2740.5    3.204329513E-21
  2741.5    3.222978142E-21
  2742.5    3.241795551E-21
  2743.5    3.260783768E-21
  2744.5    3.279944851E-21
  2745.5    3.299280891E-21
  2746.5    3.318794009E-21
  2747.5    3.338486359E-21
  2748.5    3.358360127E-21
  2749.5    3.378417534E-21
  2750.5    3.398660834E-21
  2751.5    3.419092316E-21
  2752.5    3.439714305E-21
  2753.5    3.460529161E-21
  2754.5    3.481539281E-21
  2755.5    3.502747101E-21
  2756.5    3.524155092E-21
  2757.5    3.545765766E-21
  2758.5    3.567581675E-21
  2759.5    3.589605410E-21
  2760.5    3.611839604E-21
  2761.5    3.634286931E-21
  2762.5    3.656950107E-21
  2763.5    3.679831895E-21
  2764.5    3.702935097E-21
  2765.5    3.726262565E-21
  2766.5    3.749817195E-21
  2767.5    3.773601930E-21
  2768.5    3.797619759E-21
  2769.5    3.821873725E-21
  2770.5    3.846366915E-21
  2771.5    3.871102469E-21
  2772.5    3.896083581E-21
  2773.5    3.921313495E-21
  2774.5    3.946795508E-21
  2775.5    3.972532975E-21
  2776.5    3.998529305E-21
  2777.5    4.024787965E-21
  2778.5    4.051312479E-21
  2779.5    4.078106431E-21
  2780.5    4.105173467E-21
  2781.5    4.132517294E-21
  2782.5    4.160141680E-21
  2783.5    4.188050462E-21
  2784.5    4.216247538E-21
  2785.5    4.244736877E-21
  2786.5    4.273522513E-21
  2787.5    4.302608554E-21
  2788.5    4.331999175E-21
  2789.5    4.361698628E-21
  2790.5    4.391711236E-21
  2791.5    4.422041401E-21
  2792.5    4.452693601E-21
  2793.5    4.483672392E-21
  2794.5    4.514982414E-21
  2795.5    4.546628388E-21
  2796.5    4.578615118E-21
  2797.5    4.610947498E-21
  2798.5    4.643630507E-21
  2799.5    4.676669214E-21
  2800.5    4.710068783E-21
  2801.5    4.743834469E-21
  2802.5    4.777971625E-21
  2803.5    4.812485700E-21
  2804.5    4.847382246E-21
  2805.5    4.882666916E-21
  2806.5    4.918345468E-21
  2807.5    4.954423768E-21
  2808.5    4.990907791E-21
  2809.5    5.027803624E-21
  2810.5    5.065117469E-21
  2811.5    5.102855646E-21
  2812.5    5.141024593E-21
  2813.5    5.179630872E-21
  2814.5    5.218681170E-21
  2815.5    5.258182303E-21
  2816.5    5.298141218E-21
  2817.5    5.338564995E-21
  2818.5    5.379460854E-21
  2819.5    5.420836153E-21
  2820.5    5.462698397E-21
  2821.5    5.505055236E-21
  2822.5    5.547914472E-21
  2823.5    5.591284061E-21
  2824.5    5.635172117E-21
  2825.5    5.679586917E-21
  2826.5    5.724536903E-21
  2827.5    5.770030687E-21
  2828.5    5.816077055E-21
  2829.5    5.862684971E-21
  2830.5    5.909863582E-21
  2831.5    5.957622222E-21
  2832.5    6.005970417E-21
  2833.5    6.054917887E-21
  2834.5    6.104474557E-21
  2835.5    6.154650555E-21
  2836.5    6.205456223E-21
  2837.5    6.256902117E-21
  2838.5    6.308999019E-21
  2839.5    6.361757935E-21
  2840.5    6.415190108E-21
  2841.5    6.469307017E-21
  2842.5    6.524120390E-21
  2843.5    6.579642207E-21
  2844.5    6.635884704E-21
  2845.5    6.692860385E-21
  2846.5    6.750582025E-21
  2847.5    6.809062680E-21
  2848.5    6.868315692E-21
  2849.5    6.928354696E-21
  2850.5    6.989193631E-21
  2851.5    7.050846748E-21
  2852.5    7.113328612E-21
  2853.5    7.176654121E-21
  2854.5    7.240838503E-21
  2855.5    7.305897338E-21
  2856.5    7.371846555E-21
  2857.5    7.438702451E-21
  2858.5    7.506481695E-21
  2859.5    7.575201344E-21
  2860.5    7.644878849E-21
  2861.5    7.715532066E-21
  2862.5    7.787179271E-21
  2863.5    7.859839171E-21
  2864.5    7.933530913E-21
  2865.5    8.008274100E-21
  2866.5    8.084088801E-21
  2867.5    8.160995568E-21
  2868.5    8.239015448E-21
  2869.5    8.318169997E-21
  2870.5    8.398481294E-21
  2871.5    8.479971959E-21
  2872.5    8.562665169E-21
  2873.5    8.646584671E-21
  2874.5    8.731754802E-21
  2875.5    8.818200505E-21
  2876.5    8.905947348E-21
  2877.5    8.995021543E-21
  2878.5    9.085449968E-21
  2879.5    9.177260179E-21
  2880.5    9.270480442E-21
  2881.5    9.365139747E-21
  2882.5    9.461267832E-21
  2883.5    9.558895209E-21
  2884.5    9.658053185E-21
  2885.5    9.758773890E-21
  2886.5    9.861090298E-21
  2887.5    9.965036262E-21
  2888.5    1.007064653E-20
  2889.5    1.017795680E-20
  2890.5    1.028700370E-20
  2891.5    1.039782488E-20
  2892.5    1.051045899E-20
  2893.5    1.062494577E-20
  2894.5    1.074132603E-20
  2895.5    1.085964171E-20
  2896.5    1.097993593E-20
  2897.5    1.110225301E-20
  2898.5    1.122663852E-20
  2899.5    1.135313932E-20
  2900.5    1.148180359E-20
  2901.5    1.161268092E-20
  2902.5    1.174582231E-20
  2903.5    1.188128023E-20
  2904.5    1.201910870E-20
  2905.5    1.215936330E-20
  2906.5    1.230210126E-20
  2907.5    1.244738152E-20
  2908.5    1.259526475E-20
  2909.5    1.274581347E-20
  2910.5    1.289909206E-20
  2911.5    1.305516688E-20
  2912.5    1.321410630E-20
  2913.5    1.337598080E-20
  2914.5    1.354086304E-20
  2915.5    1.370882795E-20
  2916.5    1.387995279E-20
  2917.5    1.405431727E-20
  2918.5    1.423200363E-20
  2919.5    1.441309671E-20
  2920.5    1.459768410E-20
  2921.5    1.478585623E-20
  2922.5    1.497770645E-20
  2923.5    1.517333118E-20
  2924.5    1.537283002E-20
  2925.5    1.557630586E-20
  2926.5    1.578386506E-20
  2927.5    1.599561753E-20
  2928.5    1.621167692E-20
  2929.5    1.643216074E-20
  2930.5    1.665719054E-20
  2931.5    1.688689208E-20
  2932.5    1.712139548E-20
  2933.5    1.736083545E-20
  2934.5    1.760535142E-20
  2935.5    1.785508780E-20
  2936.5    1.811019416E-20
  2937.5    1.837082548E-20
  2938.5    1.863714234E-20
  2939.5    1.890931122E-20
  2940.5    1.918750473E-20
  2941.5    1.947190188E-20
  2942.5    1.976268840E-20
  2943.5    2.006005698E-20
  2944.5    2.036420766E-20
  2945.5    2.067534813E-20
  2946.5    2.099369408E-20
  2947.5    2.131946958E-20
  2948.5    2.165290748E-20
  2949.5    2.199424982E-20
  2950.5    2.234374827E-20
  2951.5    2.270166459E-20
  2952.5    2.306827111E-20
  2953.5    2.344385129E-20
  2954.5    2.382870020E-20
  2955.5    2.422312516E-20
  2956.5    2.462744631E-20
  2957.5    2.504199728E-20
  2958.5    2.546712588E-20
  2959.5    2.590319481E-20
  2960.5    2.635058246E-20
  2961.5    2.680968369E-20
  2962.5    2.728091072E-20
  2963.5    2.776469409E-20
  2964.5    2.826148358E-20
  2965.5    2.877174928E-20
  2966.5    2.929598270E-20
  2967.5    2.983469797E-20
  2968.5    3.038843306E-20
  2969.5    3.095775116E-20
  2970.5    3.154324206E-20
  2971.5    3.214552373E-20
  2972.5    3.276524392E-20
  2973.5    3.340308188E-20
  2974.5    3.405975026E-20
  2975.5    3.473599704E-20
  2976.5    3.543260773E-20
  2977.5    3.615040758E-20
  2978.5    3.689026403E-20
  2979.5    3.765308935E-20
  2980.5    3.843984344E-20
  2981.5    3.925153683E-20
  2982.5    4.008923391E-20
  2983.5    4.095405642E-20
  2984.5    4.184718722E-20
  2985.5    4.276987428E-20
  2986.5    4.372343505E-20
  2987.5    4.470926115E-20
  2988.5    4.572882345E-20
  2989.5    4.678367749E-20
  2990.5    4.787546944E-20
  2991.5    4.900594250E-20
  2992.5    5.017694382E-20
  2993.5    5.139043203E-20
  2994.5    5.264848539E-20
  2995.5    5.395331070E-20
  2996.5    5.530725289E-20
  2997.5    5.671280556E-20
  2998.5    5.817262238E-20
  2999.5    5.968952964E-20
