# Supplementary material for: Modeling Radiative Efficiency across Fluorinated Molecules: Bridging Chemistry and Climate Policy for Global Warming Potential Estimations
Source: Environ Sci Technol. 2026 Feb 16;60(8):6188–202. doi: 10.1021/acs.est.5c16501 (PMC12961741; doi:10.1021/acs.est.5c16501)
Supplement: Supplementary file 1 [file es5c16501_si_001.zip › Supporting.Information/CFM2025.Table1/HFCarbons/HFC-236fa/RESULTS.txt]

 ##################### RESULTS #####################

 Number of used conformers =           1

 rotamer  delta G (kcal/mol)    frac. popul. (%)
    1           0.00               1.00E+02

 Total population sums up to 100.00 %

 Int. abs. cross-section, S = 2.45E-16 cm molecule-1

 ####### Radiative Effeciency (RE) calculation #######

 Well mixed [no f(tau)] RE =  0.268 W m-2 ppbv-1

 ------------ LOWEST CONFORMER ONLY ------------
 LC well mixed RE =  0.268 W m-2 ppbv-1
 -----------------------------------------------

 Lifetime correction, f(tau) = 0.99237

 Effective RE =  0.266 W m-2 ppbv-1


 ##### Global Warming Potencial (GWP) calculation #####

       GWP(20)  =  7753.115
=====> GWP(100) =  8817.662 <======
       GWP(500) =  6068.430


 Data for the error bar calculation - GWP(100)

 AGWP_X(100)  = 7.889161760E-10 W m-2 year kg

 dAGWP_X/dRE  = 2.961198010E-09 year kg ppbv
 dAGWP_X/dtau = 8.016610567E-13 W m-2 kg
