# Supplementary material for: Modeling Radiative Efficiency across Fluorinated Molecules: Bridging Chemistry and Climate Policy for Global Warming Potential Estimations
Source: Environ Sci Technol. 2026 Feb 16;60(8):6188–202. doi: 10.1021/acs.est.5c16501 (PMC12961741; doi:10.1021/acs.est.5c16501)
Supplement: Supplementary file 1 [file es5c16501_si_001.zip › Supporting.Information/CFM2025.Table1/HFCarbons/HFC-236fa/cross-section_1.dat]

0.5	3.3240486199833354E-022
1.5	3.3412921445348874E-022
2.5	3.3590041150558040E-022
3.5	3.3772207608871937E-022
4.5	3.3959836654672157E-022
5.5	3.4153409029753646E-022
6.5	3.4353484763448932E-022
7.5	3.4560721510697900E-022
8.5	3.4775898132671430E-022
9.5	3.4999945283339894E-022
10.5	3.5233985444986033E-022
11.5	3.5479385828908723E-022
12.5	3.5737828963182999E-022
13.5	3.6011407835056463E-022
14.5	3.6302755451373621E-022
15.5	3.6615223083403441E-022
16.5	3.6953127927349563E-022
17.5	3.7322100317651457E-022
18.5	3.7729573979129274E-022
19.5	3.8185480675641129E-022
20.5	3.8703231255825520E-022
21.5	3.9301078588110732E-022
22.5	4.0003929380584729E-022
23.5	4.0845496058879136E-022
24.5	4.1870065552213215E-022
25.5	4.3131383547540902E-022
26.5	4.4681746317074484E-022
27.5	4.6536047009069590E-022
28.5	4.8590021030529564E-022
29.5	5.0508121165624712E-022
30.5	5.1732465310814007E-022
31.5	5.1826016151649505E-022
32.5	5.0895301419147573E-022
33.5	4.9478329358921576E-022
34.5	4.8075891492252685E-022
35.5	4.6933106444375667E-022
36.5	4.6100891011408640E-022
37.5	4.5545525654163834E-022
38.5	4.5212661884216166E-022
39.5	4.5052182099375775E-022
40.5	4.5024466440719257E-022
41.5	4.5100022970381015E-022
42.5	4.5257433265654454E-022
43.5	4.5481287604287585E-022
44.5	4.5760536384153056E-022
45.5	4.6087276307683226E-022
46.5	4.6455885419609072E-022
47.5	4.6862414127549435E-022
48.5	4.7304157456543970E-022
49.5	4.7779353983916442E-022
50.5	4.8286973216564308E-022
51.5	4.8826565048719250E-022
52.5	4.9398153218180325E-022
53.5	5.0002160351010361E-022
54.5	5.0639356051158498E-022
55.5	5.1310822133292469E-022
56.5	5.2017930914875208E-022
57.5	5.2762333747683280E-022
58.5	5.3545957860809943E-022
59.5	5.4371010228268792E-022
60.5	5.5239987646603608E-022
61.5	5.6155692567317792E-022
62.5	5.7121254514210518E-022
63.5	5.8140157154346877E-022
64.5	5.9216271303600889E-022
65.5	6.0353894349079272E-022
66.5	6.1557796774108809E-022
67.5	6.2833276688308277E-022
68.5	6.4186223506723645E-022
69.5	6.5623192199836560E-022
70.5	6.7151489863690384E-022
71.5	6.8779276752055046E-022
72.5	7.0515684389583515E-022
73.5	7.2370953970210451E-022
74.5	7.4356598968998392E-022
75.5	7.6485596797343242E-022
76.5	7.8772615461644316E-022
77.5	8.1234282610621549E-022
78.5	8.3889506163894099E-022
79.5	8.6759858020289616E-022
80.5	8.9870035303645469E-022
81.5	9.3248417425072372E-022
82.5	9.6927742206070469E-022
83.5	1.0094593080153367E-021
84.5	1.0534709971447911E-021
85.5	1.1018280953748626E-021
86.5	1.1551361521074957E-021
87.5	1.2141100298969239E-021
88.5	1.2795982700263263E-021
89.5	1.3526139616210371E-021
90.5	1.4343741446845225E-021
91.5	1.5263505051071733E-021
92.5	1.6303351416474403E-021
93.5	1.7485266330654894E-021
94.5	1.8836437040936447E-021
95.5	2.0390767746558470E-021
96.5	2.2190920162460150E-021
97.5	2.4291088878684938E-021
98.5	2.6760814506435747E-021
99.5	2.9690274637075863E-021
100.5	3.3197692537059614E-021
101.5	3.7439789040432492E-021
102.5	4.2626591214891236E-021
103.5	4.9042378348183337E-021
104.5	5.7074918871148437E-021
105.5	6.7254795299090848E-021
106.5	8.0303566019831937E-021
107.5	9.7178260813006756E-021
108.5	1.1906618741937852E-020
109.5	1.4719820087325705E-020
110.5	1.8217418112833451E-020
111.5	2.2232121501296739E-020
112.5	2.6113125771558226E-020
113.5	2.8650257227621949E-020
114.5	2.8705566394891008E-020
115.5	2.6259460299592974E-020
116.5	2.2431623943863312E-020
117.5	1.8443347336654558E-020
118.5	1.4962648601872927E-020
119.5	1.2167136736386476E-020
120.5	1.0000788521336841E-020
121.5	8.3414356642116124E-021
122.5	7.0702759550839540E-021
123.5	6.0914141925333888E-021
124.5	5.3326711165479311E-021
125.5	4.7412069056699686E-021
126.5	4.2787150122915510E-021
127.5	3.9174928642464686E-021
128.5	3.6375334843665125E-021
129.5	3.4244650381254173E-021
130.5	3.2681269914576895E-021
131.5	3.1616098581321320E-021
132.5	3.1006349621282803E-021
133.5	3.0831936304782475E-021
134.5	3.1093997690193877E-021
135.5	3.1815383660985187E-021
136.5	3.3043185996178943E-021
137.5	3.4853673185674809E-021
138.5	3.7360295138109073E-021
139.5	4.0725774774148202E-021
140.5	4.5179624765459785E-021
141.5	5.1042409213196607E-021
142.5	5.8756712049147606E-021
143.5	6.8919198781329058E-021
144.5	8.2290807893603128E-021
145.5	9.9715817249028623E-021
146.5	1.2177890185417633E-020
147.5	1.4789187844716382E-020
148.5	1.7465018751262627E-020
149.5	1.9467526749092949E-020
150.5	1.9943360291183479E-020
151.5	1.8640292366303560E-020
152.5	1.6171830746032057E-020
153.5	1.3411462645012288E-020
154.5	1.0916560856145634E-020
155.5	8.8753251818360825E-021
156.5	7.2761216224544448E-021
157.5	6.0409989208201390E-021
158.5	5.0865879109995132E-021
159.5	4.3433657653806902E-021
160.5	3.7582133670929859E-021
161.5	3.2918849907497571E-021
162.5	2.9156777955523523E-021
163.5	2.6085756707498747E-021
164.5	2.3550860860700986E-021
165.5	2.1436789213963534E-021
166.5	1.9656801925096548E-021
167.5	1.8144914370044135E-021
168.5	1.6850372553131869E-021
169.5	1.5733716627763402E-021
170.5	1.4763951299671786E-021
171.5	1.3916491974805785E-021
172.5	1.3171658836057883E-021
173.5	1.2513561433818022E-021
174.5	1.1929264269782872E-021
175.5	1.1408156543040697E-021
176.5	1.0941471673634336E-021
177.5	1.0521917748450571E-021
178.5	1.0143390869465173E-021
179.5	9.8007510112334697E-022
180.5	9.4896454114095748E-022
181.5	9.2063683998802029E-022
182.5	8.9477493783798238E-022
183.5	8.7110627086573971E-022
184.5	8.4939547717024479E-022
185.5	8.2943845755633232E-022
186.5	8.1105751221130594E-022
187.5	7.9409733698042056E-022
188.5	7.7842171044051378E-022
189.5	7.6391073921412854E-022
190.5	7.5045855680580689E-022
191.5	7.3797139276172965E-022
192.5	7.2636594568926752E-022
193.5	7.1556800676362744E-022
194.5	7.0551129064572787E-022
195.5	6.9613643887833918E-022
196.5	6.8739016730020095E-022
197.5	6.7922453418835937E-022
198.5	6.7159630998897363E-022
199.5	6.6446643284301379E-022
200.5	6.5779953682320143E-022
201.5	6.5156354200254115E-022
202.5	6.4572929727464602E-022
203.5	6.4027026832167801E-022
204.5	6.3516226434015638E-022
205.5	6.3038319813801241E-022
206.5	6.2591287504785977E-022
207.5	6.2173280679316958E-022
208.5	6.1782604702140294E-022
209.5	6.1417704570158998E-022
210.5	6.1077151998997310E-022
211.5	6.0759633950953829E-022
212.5	6.0463942427852580E-022
213.5	6.0188965376824736E-022
214.5	5.9933678577907842E-022
215.5	5.9697138400138838E-022
216.5	5.9478475328035166E-022
217.5	5.9276888173422257E-022
218.5	5.9091638898813929E-022
219.5	5.8922047988273204E-022
220.5	5.8767490310112084E-022
221.5	5.8627391423133794E-022
222.5	5.8501224284545969E-022
223.5	5.8388506323327397E-022
224.5	5.8288796847831877E-022
225.5	5.8201694760873108E-022
226.5	5.8126836559539856E-022
227.5	5.8063894600627197E-022
228.5	5.8012575615906065E-022
229.5	5.7972619464555530E-022
230.5	5.7943798113011770E-022
231.5	5.7925914835297051E-022
232.5	5.7918803629641269E-022
233.5	5.7922328849945872E-022
234.5	5.7936385053427026E-022
235.5	5.7960897068663959E-022
236.5	5.7995820291336803E-022
237.5	5.8041141218233746E-022
238.5	5.8096878233718833E-022
239.5	5.8163082666869396E-022
240.5	5.8239840142023021E-022
241.5	5.8327272250640369E-022
242.5	5.8425538578346208E-022
243.5	5.8534839127930420E-022
244.5	5.8655417187199284E-022
245.5	5.8787562700126763E-022
246.5	5.8931616211099108E-022
247.5	5.9087973465577560E-022
248.5	5.9257090766731345E-022
249.5	5.9439491207145045E-022
250.5	5.9635771918374440E-022
251.5	5.9846612509910024E-022
252.5	6.0072784904269756E-022
253.5	6.0315164818092772E-022
254.5	6.0574745192295544E-022
255.5	6.0852651940227333E-022
256.5	6.1150162464731825E-022
257.5	6.1468727497522468E-022
258.5	6.1809996943098174E-022
259.5	6.2175850572168387E-022
260.5	6.2568434616273217E-022
261.5	6.2990205579334059E-022
262.5	6.3443982921136301E-022
263.5	6.3933012706309519E-022
264.5	6.4461044882904326E-022
265.5	6.5032427601794587E-022
266.5	6.5652222973275667E-022
267.5	6.6326349965555651E-022
268.5	6.7061761900381447E-022
269.5	6.7866668361527550E-022
270.5	6.8750814540568166E-022
271.5	6.9725835442570245E-022
272.5	7.0805708455120655E-022
273.5	7.2007336265525077E-022
274.5	7.3351304047218116E-022
275.5	7.4862871786061329E-022
276.5	7.6573286898826873E-022
277.5	7.8521537372484507E-022
278.5	8.0756716698258880E-022
279.5	8.3341246579332752E-022
280.5	8.6355313003498165E-022
281.5	8.9903031643850183E-022
282.5	9.4121090199835855E-022
283.5	9.9190939224721401E-022
284.5	1.0535602254476525E-021
285.5	1.1294597930999362E-021
286.5	1.2240988183055676E-021
287.5	1.3435931125578042E-021
288.5	1.4961626583915993E-021
289.5	1.6924226407466391E-021
290.5	1.9447489896699201E-021
291.5	2.2638855683088643E-021
292.5	2.6494872567548108E-021
293.5	3.0725976392348536E-021
294.5	3.4600702475132943E-021
295.5	3.7083487080737848E-021
296.5	3.7346051769469451E-021
297.5	3.5278220814230447E-021
298.5	3.1615418166901685E-021
299.5	2.7466698056763530E-021
300.5	2.3655605544723067E-021
301.5	2.0518301270972118E-021
302.5	1.8072690109992292E-021
303.5	1.6213106570866466E-021
304.5	1.4814313810576716E-021
305.5	1.3768770385005357E-021
306.5	1.2993928241029324E-021
307.5	1.2429514564770571E-021
308.5	1.2032760829415914E-021
309.5	1.1774141084751967E-021
310.5	1.1634187804143221E-021
311.5	1.1601337842188947E-021
312.5	1.1670635184352332E-021
313.5	1.1843146300879983E-021
314.5	1.2126014678037152E-021
315.5	1.2533161205559442E-021
316.5	1.3086721133094259E-021
317.5	1.3819394897268220E-021
318.5	1.4777963385356616E-021
319.5	1.6028210220930671E-021
320.5	1.7661185217756579E-021
321.5	1.9799505649615899E-021
322.5	2.2598587245302143E-021
323.5	2.6227669601531798E-021
324.5	3.0793979568250541E-021
325.5	3.6146531586394630E-021
326.5	4.1537649993081352E-021
327.5	4.5425432082942503E-021
328.5	4.6134147232982635E-021
329.5	4.3306944324556083E-021
330.5	3.8282031105610890E-021
331.5	3.2794674705284558E-021
332.5	2.7898227941134254E-021
333.5	2.3924852431046488E-021
334.5	2.0832381349709087E-021
335.5	1.8460108765392014E-021
336.5	1.6641897930523319E-021
337.5	1.5240724150906902E-021
338.5	1.4152379399193509E-021
339.5	1.3300045587564266E-021
340.5	1.2627619402822795E-021
341.5	1.2094077651554244E-021
342.5	1.1669235349380371E-021
343.5	1.1330692352332159E-021
344.5	1.1061672460652830E-021
345.5	1.0849499928258075E-021
346.5	1.0684522319910939E-021
347.5	1.0559344277730737E-021
348.5	1.0468278364765314E-021
349.5	1.0406948496495286E-021
350.5	1.0372001657975300E-021
351.5	1.0360897371091150E-021
352.5	1.0371753765093407E-021
353.5	1.0403235541790572E-021
354.5	1.0454473584807500E-021
355.5	1.0525009092665622E-021
356.5	1.0614757357041270E-021
357.5	1.0723987958219678E-021
358.5	1.0853319415275957E-021
359.5	1.1003727355718540E-021
360.5	1.1176566168715985E-021
361.5	1.1373604967829490E-021
362.5	1.1597079595745827E-021
363.5	1.1849763440089264E-021
364.5	1.2135061095032866E-021
365.5	1.2457130523839801E-021
366.5	1.2821041521909054E-021
367.5	1.3232981184973819E-021
368.5	1.3700521091500050E-021
369.5	1.4232966504780898E-021
370.5	1.4841815813858963E-021
371.5	1.5541369739561639E-021
372.5	1.6349546139484921E-021
373.5	1.7288979958454979E-021
374.5	1.8388522577850278E-021
375.5	1.9685305813839582E-021
376.5	2.1227610701467171E-021
377.5	2.3078890227808603E-021
378.5	2.5323450175358929E-021
379.5	2.8074500594142000E-021
380.5	3.1485533794132789E-021
381.5	3.5766153643702109E-021
382.5	4.1203186706192255E-021
383.5	4.8185967215537128E-021
384.5	5.7227826733067483E-021
385.5	6.8955815806884120E-021
386.5	8.3990690592180699E-021
387.5	1.0254267926342128E-020
388.5	1.2347605212366669E-020
389.5	1.4298014650725358E-020
390.5	1.5453777391069959E-020
391.5	1.5278340963815605E-020
392.5	1.3862920931420179E-020
393.5	1.1829995920311518E-020
394.5	9.7813984896073913E-021
395.5	8.0199089917305723E-021
396.5	6.6127314800496465E-021
397.5	5.5220594010231803E-021
398.5	4.6833719013264696E-021
399.5	4.0363532082960262E-021
400.5	3.5329215800340767E-021
401.5	3.1369848651908165E-021
402.5	2.8220447784656174E-021
403.5	2.5687396591742803E-021
404.5	2.3628692037566772E-021
405.5	2.1939348285515637E-021
406.5	2.0540964515359730E-021
407.5	1.9374354404555564E-021
408.5	1.8394343022045807E-021
409.5	1.7566076272818628E-021
410.5	1.6862382949740139E-021
411.5	1.6261871720908059E-021
412.5	1.5747544642655361E-021
413.5	1.5305776744020002E-021
414.5	1.4925557466417080E-021
415.5	1.4597921224891594E-021
416.5	1.4315515890797923E-021
417.5	1.4072272823671999E-021
418.5	1.3863152372207303E-021
419.5	1.3683945969907088E-021
420.5	1.3531121040882645E-021
421.5	1.3401698559013688E-021
422.5	1.3293155712360500E-021
423.5	1.3203348016972109E-021
424.5	1.3130446608486249E-021
425.5	1.3072887460878290E-021
426.5	1.3029330040713399E-021
427.5	1.2998623473823926E-021
428.5	1.2979778730387057E-021
429.5	1.2971945660445877E-021
430.5	1.2974393961410234E-021
431.5	1.2986497351231487E-021
432.5	1.3007720369884981E-021
433.5	1.3037607347947158E-021
434.5	1.3075773172183219E-021
435.5	1.3121895549978379E-021
436.5	1.3175708531533040E-021
437.5	1.3236997094322982E-021
438.5	1.3305592630936256E-021
439.5	1.3381369210986132E-021
440.5	1.3464240511868561E-021
441.5	1.3554157332852843E-021
442.5	1.3651105623279243E-021
443.5	1.3755104969209498E-021
444.5	1.3866207494305859E-021
445.5	1.3984497140461228E-021
446.5	1.4110089302137315E-021
447.5	1.4243130795793710E-021
448.5	1.4383800152462655E-021
449.5	1.4532308227656446E-021
450.5	1.4688899128575918E-021
451.5	1.4853851464186508E-021
452.5	1.5027479929300987E-021
453.5	1.5210137239504538E-021
454.5	1.5402216439730891E-021
455.5	1.5604153615703792E-021
456.5	1.5816431044466380E-021
457.5	1.6039580828018828E-021
458.5	1.6274189062885516E-021
459.5	1.6520900608482955E-021
460.5	1.6780424528750217E-021
461.5	1.7053540294979268E-021
462.5	1.7341104853560297E-021
463.5	1.7644060680941517E-021
464.5	1.7963444970109313E-021
465.5	1.8300400119080723E-021
466.5	1.8656185723200021E-021
467.5	1.9032192310603596E-021
468.5	1.9429957105509088E-021
469.5	1.9851182158804635E-021
470.5	2.0297755252042871E-021
471.5	2.0771774062259251E-021
472.5	2.1275574174696568E-021
473.5	2.1811761653195667E-021
474.5	2.2383251029696091E-021
475.5	2.2993309762704476E-021
476.5	2.3645610449744316E-021
477.5	2.4344292373747236E-021
478.5	2.5094034335190814E-021
479.5	2.5900141193086468E-021
480.5	2.6768647138602865E-021
481.5	2.7706439495132952E-021
482.5	2.8721407831686716E-021
483.5	2.9822624465297974E-021
484.5	3.1020564111732225E-021
485.5	3.2327372658174764E-021
486.5	3.3757197964908725E-021
487.5	3.5326599517572996E-021
488.5	3.7055059016094922E-021
489.5	3.8965621123247096E-021
490.5	4.1085703351488666E-021
491.5	4.3448127517001923E-021
492.5	4.6092443897620535E-021
493.5	4.9066645486170498E-021
494.5	5.2429406911808434E-021
495.5	5.6253035729971433E-021
496.5	6.0627400353749066E-021
497.5	6.5665210136927784E-021
498.5	7.1509185777844278E-021
499.5	7.8341897057325144E-021
500.5	8.6399395631179663E-021
501.5	9.5990281712924309E-021
502.5	1.0752257244311575E-020
503.5	1.2154172755592930E-020
504.5	1.3878436763133634E-020
505.5	1.6025313268788373E-020
506.5	1.8731710195618207E-020
507.5	2.2183409049229513E-020
508.5	2.6626156674216582E-020
509.5	3.2363536219008552E-020
510.5	3.9707260380493817E-020
511.5	4.8800893189625652E-020
512.5	5.9196605124242895E-020
513.5	6.9211288881581138E-020
514.5	7.5784154227259174E-020
515.5	7.6145425322732171E-020
516.5	7.0410193956097581E-020
517.5	6.1482684803171357E-020
518.5	5.2427289385065589E-020
519.5	4.4913931095366073E-020
520.5	3.9427494237155405E-020
521.5	3.5916339656844726E-020
522.5	3.4206320862321245E-020
523.5	3.4165984889951873E-020
524.5	3.5724300250071274E-020
525.5	3.8775699731617694E-020
526.5	4.2950347493433759E-020
527.5	4.7308999114066694E-020
528.5	5.0379076493192769E-020
529.5	5.1065483630467193E-020
530.5	4.9660909718975418E-020
531.5	4.7326310736082590E-020
532.5	4.4684458629000515E-020
533.5	4.1418672563207375E-020
534.5	3.7129238802951789E-020
535.5	3.2137023228610249E-020
536.5	2.7209113296200614E-020
537.5	2.2909099344389950E-020
538.5	1.9418022501405064E-020
539.5	1.6682067366466172E-020
540.5	1.4562338538736974E-020
541.5	1.2904050035153277E-020
542.5	1.1560735054964822E-020
543.5	1.0417816771527577E-020
544.5	9.4165807947661487E-021
545.5	8.5439541047592161E-021
546.5	7.7979254863905936E-021
547.5	7.1688804285654004E-021
548.5	6.6406322750791939E-021
549.5	6.1958695490515039E-021
550.5	5.8192396301021214E-021
551.5	5.4981771005031281E-021
552.5	5.2227162225584935E-021
553.5	4.9850190838461324E-021
554.5	4.7789063901469383E-021
555.5	4.5994713565714736E-021
556.5	4.4427825129466367E-021
557.5	4.3056603419528264E-021
558.5	4.1855102840586378E-021
559.5	4.0801974499504250E-021
560.5	3.9879519119635734E-021
561.5	3.9072964435091950E-021
562.5	3.8369908426495659E-021
563.5	3.7759886160025960E-021
564.5	3.7234029660175529E-021
565.5	3.6784798520453745E-021
566.5	3.6405764842307265E-021
567.5	3.6091440308494252E-021
568.5	3.5837136242978288E-021
569.5	3.5638849730744477E-021
570.5	3.5493170506819206E-021
571.5	3.5397204540291135E-021
572.5	3.5348511152506484E-021
573.5	3.5345051200861074E-021
574.5	3.5385144389134205E-021
575.5	3.5467434174075335E-021
576.5	3.5590859056420776E-021
577.5	3.5754629294987422E-021
578.5	3.5958208281458563E-021
579.5	3.6201297973262229E-021
580.5	3.6483827911831901E-021
581.5	3.6805947460622500E-021
582.5	3.7168020987000714E-021
583.5	3.7570625788823775E-021
584.5	3.8014552633585861E-021
585.5	3.8500808838227654E-021
586.5	3.9030623873412246E-021
587.5	3.9605457529286665E-021
588.5	4.0227010732302325E-021
589.5	4.0897239156280114E-021
590.5	4.1618369827281490E-021
591.5	4.2392920982750550E-021
592.5	4.3223725512736370E-021
593.5	4.4113958386917892E-021
594.5	4.5067168558102866E-021
595.5	4.6087315933747050E-021
596.5	4.7178814125313889E-021
597.5	4.8346579825176818E-021
598.5	4.9596089827421466E-021
599.5	5.0933446908721245E-021
600.5	5.2365456026390930E-021
601.5	5.3899712582741308E-021
602.5	5.5544704860528001E-021
603.5	5.7309933169529990E-021
604.5	5.9206048779394811E-021
605.5	6.1245016374808360E-021
606.5	6.3440304589213965E-021
607.5	6.5807110195963075E-021
608.5	6.8362622817186627E-021
609.5	7.1126338624444776E-021
610.5	7.4120433548197828E-021
611.5	7.7370209113574632E-021
612.5	8.0904627348587429E-021
613.5	8.4756955496849749E-021
614.5	8.8965546819018020E-021
615.5	9.3574791005570298E-021
616.5	9.8636277222956668E-021
617.5	1.0421022536817820E-020
618.5	1.1036725781468891E-020
619.5	1.1719060633728849E-020
620.5	1.2477887918240529E-020
621.5	1.3324955450156035E-020
622.5	1.4274342303728541E-020
623.5	1.5343028147897404E-020
624.5	1.6551628768326400E-020
625.5	1.7925354379246164E-020
626.5	1.9495269364563085E-020
627.5	2.1299963724896198E-020
628.5	2.3387792306662812E-020
629.5	2.5819904678335014E-020
630.5	2.8674386462589599E-020
631.5	3.2051976928074030E-020
632.5	3.6084038741848570E-020
633.5	4.0943761362038439E-020
634.5	4.6862008019648225E-020
635.5	5.4149773610548297E-020
636.5	6.3229812898047315E-020
637.5	7.4680197979885050E-020
638.5	8.9290953030020288E-020
639.5	1.0812732383931802E-019
640.5	1.3256843806634798E-019
641.5	1.6422129560988415E-019
642.5	2.0444899071227940E-019
643.5	2.5298759688042903E-019
644.5	3.0513713928148732E-019
645.5	3.4881177520865383E-019
646.5	3.6722264201845828E-019
647.5	3.5131998055483283E-019
648.5	3.0902705332327198E-019
649.5	2.5707479850997337E-019
650.5	2.0811158388565924E-019
651.5	1.6730718442746983E-019
652.5	1.3514072343981558E-019
653.5	1.1030704957438113E-019
654.5	9.1193961042706878E-020
655.5	7.6400125921730013E-020
656.5	6.4837972576664293E-020
657.5	5.5699552651492105E-020
658.5	4.8393536040482567E-020
659.5	4.2487704979839018E-020
660.5	3.7664428183910165E-020
661.5	3.3688243992454910E-020
662.5	3.0382822584127185E-020
663.5	2.7614710623498458E-020
664.5	2.5281846066871495E-020
665.5	2.3305396203689821E-020
666.5	2.1623910450011009E-020
667.5	2.0189093258511354E-020
668.5	1.8962719686742313E-020
669.5	1.7914364429476497E-020
670.5	1.7019716023316186E-020
671.5	1.6259316788596713E-020
672.5	1.5617616360314735E-020
673.5	1.5082259424106423E-020
674.5	1.4643551233874385E-020
675.5	1.4294060811112012E-020
676.5	1.4028333554469062E-020
677.5	1.3842693791922414E-020
678.5	1.3735124620821723E-020
679.5	1.3705217959678438E-020
680.5	1.3754192671102841E-020
681.5	1.3884983417635215E-020
682.5	1.4102408080698987E-020
683.5	1.4413427666198761E-020
684.5	1.4827520337360662E-020
685.5	1.5357201501706091E-020
686.5	1.6018736076544590E-020
687.5	1.6833109124326369E-020
688.5	1.7827349884478909E-020
689.5	1.9036346142647230E-020
690.5	2.0505347246168678E-020
691.5	2.2293444134384017E-020
692.5	2.4478446267007910E-020
693.5	2.7163764029401727E-020
694.5	3.0488164547813325E-020
695.5	3.4639590151977980E-020
696.5	3.9874517908555624E-020
697.5	4.6544231579576045E-020
698.5	5.5127727374734478E-020
699.5	6.6264515118047921E-020
700.5	8.0760814009119093E-020
701.5	9.9490675849691677E-020
702.5	1.2300236927215118E-019
703.5	1.5050311639133919E-019
704.5	1.7811658034093119E-019
705.5	1.9789209007515467E-019
706.5	2.0125424772105406E-019
707.5	1.8646566960884869E-019
708.5	1.6046098383886459E-019
709.5	1.3213707910927262E-019
710.5	1.0686283763987214E-019
711.5	8.6317021445530346E-020
712.5	7.0272422718435674E-020
713.5	5.7901650460090260E-020
714.5	4.8352439998043293E-020
715.5	4.0922591423275614E-020
716.5	3.5078163890518842E-020
717.5	3.0425416586307465E-020
718.5	2.6676544837558325E-020
719.5	2.3620806241866450E-020
720.5	2.1102794987807898E-020
721.5	1.9006803558782337E-020
722.5	1.7245751238580157E-020
723.5	1.5753372232800408E-020
724.5	1.4478684905918286E-020
725.5	1.3382048532695473E-020
726.5	1.2432326854859118E-020
727.5	1.1604827767258413E-020
728.5	1.0879791587173689E-020
729.5	1.0241270598624423E-020
730.5	9.6762903529782670E-021
731.5	9.1742158392691348E-021
732.5	8.7262680580759177E-021
733.5	8.3251520556570372E-021
734.5	7.9647683136573007E-021
735.5	7.6399870248638278E-021
736.5	7.3464702124232953E-021
737.5	7.0805305418322785E-021
738.5	6.8390184906136466E-021
739.5	6.6192315949980320E-021
740.5	6.4188410043779621E-021
741.5	6.2358316952067465E-021
742.5	6.0684535337065508E-021
743.5	5.9151810074347949E-021
744.5	5.7746799239748212E-021
745.5	5.6457797401052751E-021
746.5	5.5274504653538255E-021
747.5	5.4187833007867322E-021
748.5	5.3189743426599773E-021
749.5	5.2273108126174801E-021
750.5	5.1431593800295498E-021
751.5	5.0659562242585115E-021
752.5	4.9951985499911852E-021
753.5	4.9304373209971563E-021
754.5	4.8712710195969271E-021
755.5	4.8173402729394886E-021
756.5	4.7683232145854515E-021
757.5	4.7239314721849198E-021
758.5	4.6839066902558686E-021
759.5	4.6480175120170067E-021
760.5	4.6160569565452837E-021
761.5	4.5878401377177543E-021
762.5	4.5632022798622159E-021
763.5	4.5419969921027675E-021
764.5	4.5240947693033144E-021
765.5	4.5093816924927441E-021
766.5	4.4977583058691569E-021
767.5	4.4891386510645654E-021
768.5	4.4834494424192400E-021
769.5	4.4806293696588823E-021
770.5	4.4806285166656113E-021
771.5	4.4834078870495667E-021
772.5	4.4889390290166966E-021
773.5	4.4972037536361280E-021
774.5	4.5081939420784799E-021
775.5	4.5219114387597200E-021
776.5	4.5383680286164488E-021
777.5	4.5575854979874079E-021
778.5	4.5795957798113111E-021
779.5	4.6044411851005486E-021
780.5	4.6321747239426698E-021
781.5	4.6628605206465267E-021
782.5	4.6965743291195754E-021
783.5	4.7334041561729859E-021
784.5	4.7734510022417069E-021
785.5	4.8168297310242588E-021
786.5	4.8636700818452843E-021
787.5	4.9141178411873976E-021
788.5	4.9683361929033868E-021
789.5	5.0265072701977862E-021
790.5	5.0888339366696256E-021
791.5	5.1555418286714533E-021
792.5	5.2268816971307715E-021
793.5	5.3031320940037894E-021
794.5	5.3846024569424180E-021
795.5	5.4716366558699025E-021
796.5	5.5646170773732543E-021
797.5	5.6639693376275366E-021
798.5	5.7701677325920906E-021
799.5	5.8837415562530752E-021
800.5	6.0052824447351498E-021
801.5	6.1354529374533762E-021
802.5	6.2749964877742352E-021
803.5	6.4247492070329232E-021
804.5	6.5856536899772201E-021
805.5	6.7587753503836382E-021
806.5	6.9453217974528355E-021
807.5	7.1466659128867298E-021
808.5	7.3643734535767435E-021
809.5	7.6002362166801836E-021
810.5	7.8563120774471530E-021
811.5	8.1349735656863713E-021
812.5	8.4389671117804036E-021
813.5	8.7714857055383848E-021
814.5	9.1362585233130270E-021
815.5	9.5376621638201184E-021
816.5	9.9808595937912539E-021
817.5	1.0471974886721230E-020
818.5	1.1018314549903850E-020
819.5	1.1628649977043227E-020
820.5	1.2313580772557773E-020
821.5	1.3086006008955923E-020
822.5	1.3961740844774859E-020
823.5	1.4960330751101061E-020
824.5	1.6106136966112639E-020
825.5	1.7429797858343035E-020
826.5	1.8970216320248199E-020
827.5	2.0777290071087965E-020
828.5	2.2915699831769212E-020
829.5	2.5470213406816667E-020
830.5	2.8553168065250908E-020
831.5	3.2315071344326578E-020
832.5	3.6959594449416967E-020
833.5	4.2764498913277091E-020
834.5	5.0109780491974768E-020
835.5	5.9512128418287984E-020
836.5	7.1656733967064824E-020
837.5	8.7393465558401666E-020
838.5	1.0760295135630964E-019
839.5	1.3271325763722301E-019
840.5	1.6152417043169285E-019
841.5	1.8937425424202355E-019
842.5	2.0760391367191174E-019
843.5	2.0808305046213142E-019
844.5	1.9069000460306014E-019
845.5	1.6344289644200833E-019
846.5	1.3507385537508048E-019
847.5	1.1035532312504149E-019
848.5	9.0555546557237963E-020
849.5	7.5275044393781104E-020
850.5	6.3643211800922824E-020
851.5	5.4814741190200298E-020
852.5	4.8109212809220121E-020
853.5	4.3017031145060307E-020
854.5	3.9168462022267195E-020
855.5	3.6299752714578212E-020
856.5	3.4225705428803741E-020
857.5	3.2819798937653108E-020
858.5	3.2000723930230852E-020
859.5	3.1723973419886262E-020
860.5	3.1977474679256195E-020
861.5	3.2780705314875184E-020
862.5	3.4187186168468400E-020
863.5	3.6290671914048018E-020
864.5	3.9235741446749385E-020
865.5	4.3233672531003631E-020
866.5	4.8583923110652712E-020
867.5	5.5698599097795587E-020
868.5	6.5117532991143737E-020
869.5	7.7474420478251135E-020
870.5	9.3310678357946013E-020
871.5	1.1252824594279157E-019
872.5	1.3327351509631684E-019
873.5	1.5075082084523617E-019
874.5	1.5825290914798625E-019
875.5	1.5210050270325560E-019
876.5	1.3538932618033986E-019
877.5	1.1479517137843655E-019
878.5	9.5402766342881864E-020
879.5	7.9306661368080210E-020
880.5	6.6713926141112221E-020
881.5	5.7110382000366535E-020
882.5	4.9856270244536165E-020
883.5	4.4396024346288987E-020
884.5	4.0300567312017208E-020
885.5	3.7254179686308002E-020
886.5	3.5029637588062838E-020
887.5	3.3465553769382719E-020
888.5	3.2448996182860596E-020
889.5	3.1903084591314514E-020
890.5	3.1778519452822364E-020
891.5	3.2048062385709154E-020
892.5	3.2703243022333933E-020
893.5	3.3752825750415736E-020
894.5	3.5222792413961224E-020
895.5	3.7157791140379330E-020
896.5	3.9624188549219920E-020
897.5	4.2715069040853020E-020
898.5	4.6557781097390765E-020
899.5	5.1324971812111302E-020
900.5	5.7250514117372566E-020
901.5	6.4652336368181071E-020
902.5	7.3964848142753666E-020
903.5	8.5784071645745150E-020
904.5	1.0092752455530245E-019
905.5	1.2050471518997157E-019
906.5	1.4597278073171649E-019
907.5	1.7909052680052771E-019
908.5	2.2153375499657740E-019
909.5	2.7365624831331299E-019
910.5	3.3172695334856729E-019
911.5	3.8429304257463734E-019
912.5	4.1291249682781990E-019
913.5	4.0393977788646683E-019
914.5	3.6186840225069736E-019
915.5	3.0459800026904010E-019
916.5	2.4813002353486098E-019
917.5	2.0004622701754129E-019
918.5	1.6177168216637317E-019
919.5	1.3211251929682238E-019
920.5	1.0926655987937785E-019
921.5	9.1590018616257655E-020
922.5	7.7784022244008948E-020
923.5	6.6876856909582243E-020
924.5	5.8155793344386373E-020
925.5	5.1099946543488941E-020
926.5	4.5326973014822520E-020
927.5	4.0553874296063748E-020
928.5	3.6569034903719018E-020
929.5	3.3212475135807973E-020
930.5	3.0361906533342197E-020
931.5	2.7922834080734519E-020
932.5	2.5821474945750758E-020
933.5	2.3999644831177593E-020
934.5	2.2411028289345790E-020
935.5	2.1018430771853411E-020
936.5	1.9791733607071198E-020
937.5	1.8706357159679514E-020
938.5	1.7742094957373744E-020
939.5	1.6882221215642447E-020
940.5	1.6112801733175337E-020
941.5	1.5422157429863755E-020
942.5	1.4800443444289024E-020
943.5	1.4239316441558779E-020
944.5	1.3731669788120767E-020
945.5	1.3271421336322387E-020
946.5	1.2853342285246463E-020
947.5	1.2472918332997799E-020
948.5	1.2126236380513813E-020
949.5	1.1809891579872274E-020
950.5	1.1520910677553199E-020
951.5	1.1256688483249132E-020
952.5	1.1014934968563373E-020
953.5	1.0793631019013995E-020
954.5	1.0590991265152647E-020
955.5	1.0405432732391095E-020
956.5	1.0235548295209984E-020
957.5	1.0080084115464186E-020
958.5	9.9379203983052287E-021
959.5	9.8080549217698503E-021
960.5	9.6895888941673395E-021
961.5	9.5817147722790701E-021
962.5	9.4837057371045250E-021
963.5	9.3949065755847541E-021
964.5	9.3147257588489595E-021
965.5	9.2426285419763117E-021
966.5	9.1781309385475795E-021
967.5	9.1207944465692416E-021
968.5	9.0702214216303406E-021
969.5	9.0260510091513889E-021
970.5	8.9879555609078419E-021
971.5	8.9556374721408843E-021
972.5	8.9288263848964605E-021
973.5	8.9072767110746860E-021
974.5	8.8907654352830668E-021
975.5	8.8790901631769283E-021
976.5	8.8720673857104999E-021
977.5	8.8695309337525007E-021
978.5	8.8713306009559119E-021
979.5	8.8773309157089819E-021
980.5	8.8874100455117866E-021
981.5	8.9014588192857371E-021
982.5	8.9193798549868423E-021
983.5	8.9410867815031198E-021
984.5	8.9665035452102384E-021
985.5	8.9955637927697070E-021
986.5	9.0282103228075048E-021
987.5	9.0643946000310826E-021
988.5	9.1040763261480315E-021
989.5	9.1472230626576785E-021
990.5	9.1938099012103087E-021
991.5	9.2438191777806919E-021
992.5	9.2972402273926578E-021
993.5	9.3540691765685078E-021
994.5	9.4143087710691721E-021
995.5	9.4779682368440459E-021
996.5	9.5450631724299957E-021
997.5	9.6156154713312570E-021
998.5	9.6896532731811275E-021
999.5	9.7672109427359172E-021
1000.5	9.8483290759851805E-021
1001.5	9.9330545328832950E-021
1002.5	1.0021440496418583E-020
1003.5	1.0113546557940422E-020
1004.5	1.0209438828864363E-020
1005.5	1.0309190079073305E-020
1006.5	1.0412879902530828E-020
1007.5	1.0520594910823996E-020
1008.5	1.0632428955559561E-020
1009.5	1.0748483380751702E-020
1010.5	1.0868867306564499E-020
1011.5	1.0993697946010738E-020
1012.5	1.1123100956463684E-020
1013.5	1.1257210828113483E-020
1014.5	1.1396171311799102E-020
1015.5	1.1540135888974362E-020
1016.5	1.1689268286927989E-020
1017.5	1.1843743042778700E-020
1018.5	1.2003746120214422E-020
1019.5	1.2169475583448192E-020
1020.5	1.2341142333432149E-020
1021.5	1.2518970912018574E-020
1022.5	1.2703200380497290E-020
1023.5	1.2894085279792301E-020
1024.5	1.3091896680590067E-020
1025.5	1.3296923332828626E-020
1026.5	1.3509472925339339E-020
1027.5	1.3729873468052250E-020
1028.5	1.3958474811117985E-020
1029.5	1.4195650317653194E-020
1030.5	1.4441798709699336E-020
1031.5	1.4697346110560336E-020
1032.5	1.4962748311171813E-020
1033.5	1.5238493293865473E-020
1034.5	1.5525104054258625E-020
1035.5	1.5823141771641237E-020
1036.5	1.6133209391041771E-020
1037.5	1.6455955697420468E-020
1038.5	1.6792079986067087E-020
1039.5	1.7142337466072221E-020
1040.5	1.7507545579875357E-020
1041.5	1.7888591487587163E-020
1042.5	1.8286441059280466E-020
1043.5	1.8702149855285440E-020
1044.5	1.9136876772928519E-020
1045.5	1.9591901323447743E-020
1046.5	2.0068645902460387E-020
1047.5	2.0568704942091242E-020
1048.5	2.1093883412840519E-020
1049.5	2.1646247435234802E-020
1050.5	2.2228188600692078E-020
1051.5	2.2842497524654702E-020
1052.5	2.3492421730859998E-020
1053.5	2.4181625255494303E-020
1054.5	2.4913828884066544E-020
1055.5	2.5691667248197738E-020
1056.5	2.6514230531020984E-020
1057.5	2.7374143560815792E-020
1058.5	2.8259117817200504E-020
1059.5	2.9162859809545134E-020
1060.5	3.0095197909332923E-020
1061.5	3.1076230936220621E-020
1062.5	3.2123776046569921E-020
1063.5	3.3249119606560401E-020
1064.5	3.4459400813941086E-020
1065.5	3.5760565185483681E-020
1066.5	3.7159005208451333E-020
1067.5	3.8662244782804664E-020
1068.5	4.0279207899806427E-020
1069.5	4.2020363786705944E-020
1070.5	4.3897868658723242E-020
1071.5	4.5925748111565128E-020
1072.5	4.8120137101494692E-020
1073.5	5.0499587395191568E-020
1074.5	5.3085452838646091E-020
1075.5	5.5902366204099553E-020
1076.5	5.8978826326024871E-020
1077.5	6.2347920561694182E-020
1078.5	6.6048215656485034E-020
1079.5	7.0124860508052694E-020
1080.5	7.4630958044067509E-020
1081.5	7.9629281764772341E-020
1082.5	8.5194437294391650E-020
1083.5	9.1415603150855379E-020
1084.5	9.8400031642782255E-020
1085.5	1.0627755579691318E-019
1086.5	1.1520643950618150E-019
1087.5	1.2538103747536066E-019
1088.5	1.3704191657596823E-019
1089.5	1.5048935711815045E-019
1090.5	1.6610154055225788E-019
1091.5	1.8435929785493997E-019
1092.5	2.0588012701045951E-019
1093.5	2.3146541349432532E-019
1094.5	2.6216657457865592E-019
1095.5	2.9937839805721657E-019
1096.5	3.4497130315088623E-019
1097.5	4.0147838376970852E-019
1098.5	4.7235630080824913E-019
1099.5	5.6233553164700621E-019
1100.5	6.7784720690293390E-019
1101.5	8.2741047076253783E-019
1102.5	1.0215581701914245E-018
1103.5	1.2710991828464749E-018
1104.5	1.5809496378101287E-018
1105.5	1.9352935608981684E-018
1106.5	2.2749026653430344E-018
1107.5	2.4917879097738805E-018
1108.5	2.4873807610635482E-018
1109.5	2.2640235284911277E-018
1110.5	1.9224862935834173E-018
1111.5	1.5694730742399924E-018
1112.5	1.2622051059138443E-018
1113.5	1.0153125352905018E-018
1114.5	8.2345114411942172E-019
1115.5	6.7575043593208948E-019
1116.5	5.6173930059932521E-019
1117.5	4.7298223190582992E-019
1118.5	4.0312118966256920E-019
1119.5	3.4748197055800200E-019
1120.5	3.0264921239498208E-019
1121.5	2.6611962779436924E-019
1122.5	2.3604427034161396E-019
1123.5	2.1104391414966783E-019
1124.5	1.9007853804560564E-019
1125.5	1.7235521225658806E-019
1126.5	1.5726280749540033E-019
1127.5	1.4432536906636337E-019
1128.5	1.3316851582328831E-019
1129.5	1.2349498575240427E-019
1130.5	1.1506665773567095E-019
1131.5	1.0769120105549394E-019
1132.5	1.0121206372534570E-019
1133.5	9.5500893197407321E-020
1134.5	9.0451746154429338E-020
1135.5	8.5976626587367315E-020
1136.5	8.2002019006072650E-020
1137.5	7.8466173709167874E-020
1138.5	7.5316965179885167E-020
1139.5	7.2510190753947773E-020
1140.5	7.0008210099437471E-020
1141.5	6.7778850455713738E-020
1142.5	6.5794520564756108E-020
1143.5	6.4031489588782087E-020
1144.5	6.2469297308792977E-020
1145.5	6.1090269440242114E-020
1146.5	5.9879117629774659E-020
1147.5	5.8822608077279806E-020
1148.5	5.7909286099778892E-020
1149.5	5.7129246566869892E-020
1150.5	5.6473942175409583E-020
1151.5	5.5936023130571661E-020
1152.5	5.5509203063763442E-020
1153.5	5.5188147022311991E-020
1154.5	5.4968378169934490E-020
1155.5	5.4846200485580639E-020
1156.5	5.4818635275762900E-020
1157.5	5.4883369748744917E-020
1158.5	5.5038716258921722E-020
1159.5	5.5283581133011367E-020
1160.5	5.5617442249644809E-020
1161.5	5.6040334771513141E-020
1162.5	5.6552844633554013E-020
1163.5	5.7156109579633810E-020
1164.5	5.7851827720883425E-020
1165.5	5.8642273767911664E-020
1166.5	5.9530323273090697E-020
1167.5	6.0519485414762255E-020
1168.5	6.1613945069924457E-020
1169.5	6.2818615164095023E-020
1170.5	6.4139200566424070E-020
1171.5	6.5582275126590321E-020
1172.5	6.7155373842148410E-020
1173.5	6.8867102619046104E-020
1174.5	7.0727268667135844E-020
1175.5	7.2747035286272496E-020
1176.5	7.4939105685271796E-020
1177.5	7.7317941585376098E-020
1178.5	7.9900023757201896E-020
1179.5	8.2704163411563342E-020
1180.5	8.5751875624565557E-020
1181.5	8.9067828879127223E-020
1182.5	9.2680388555022532E-020
1183.5	9.6622277077691979E-020
1184.5	1.0093137982525343E-019
1185.5	1.0565173432045783E-019
1186.5	1.1083475143123351E-019
1187.5	1.1654073229297583E-019
1188.5	1.2284076489035450E-019
1189.5	1.2981911174686163E-019
1190.5	1.3757623790655546E-019
1191.5	1.4623268060460609E-019
1192.5	1.5593403490639254E-019
1193.5	1.6685743225099124E-019
1194.5	1.7922003473440834E-019
1195.5	1.9329027716949654E-019
1196.5	2.0940289145850358E-019
1197.5	2.2797918850929775E-019
1198.5	2.4955471871878767E-019
1199.5	2.7481738119277166E-019
1200.5	3.0466044391020520E-019
1201.5	3.4025695561926521E-019
1202.5	3.8316487305645850E-019
1203.5	4.3547596501041696E-019
1204.5	5.0002565670807260E-019
1205.5	5.8068287846031438E-019
1206.5	6.8273001494026358E-019
1207.5	8.1329749740269849E-019
1208.5	9.8166552531730884E-019
1209.5	1.1988173348033754E-018
1210.5	1.4746056627195922E-018
1211.5	1.8091198285566219E-018
1212.5	2.1744286428800619E-018
1213.5	2.4933062563452101E-018
1214.5	2.6514581390041195E-018
1215.5	2.5776810354752211E-018
1216.5	2.3156458940255012E-018
1217.5	1.9787503272071794E-018
1218.5	1.6589146333181936E-018
1219.5	1.3966274751133988E-018
1220.5	1.1982100613394328E-018
1221.5	1.0565803225279845E-018
1222.5	9.6235378959415991E-019
1223.5	9.0796508132175620E-019
1224.5	8.8863453069258270E-019
1225.5	9.0206910273128523E-019
1226.5	9.4725724835103422E-019
1227.5	1.0216654419298058E-018
1228.5	1.1158179101022690E-018
1229.5	1.2070924824106323E-018
1230.5	1.2629687308830314E-018
1231.5	1.2635011351498487E-018
1232.5	1.2216789513560907E-018
1233.5	1.1709271235144021E-018
1234.5	1.1394984336710724E-018
1235.5	1.1421567035006023E-018
1236.5	1.1853548905914773E-018
1237.5	1.2735910640945960E-018
1238.5	1.4132257539485545E-018
1239.5	1.6144956618471769E-018
1240.5	1.8926126874064847E-018
1241.5	2.2677511985842856E-018
1242.5	2.7618831895005689E-018
1243.5	3.3871485131803089E-018
1244.5	4.1168951121529536E-018
1245.5	4.8382339989729267E-018
1246.5	5.3311255382523814E-018
1247.5	5.3732742200744718E-018
1248.5	4.9388121506459820E-018
1249.5	4.2254252172127193E-018
1250.5	3.4666541528609421E-018
1251.5	2.7967421133902747E-018
1252.5	2.2545678409191158E-018
1253.5	1.8316904628377408E-018
1254.5	1.5054984097245308E-018
1255.5	1.2533869626851245E-018
1256.5	1.0569106631744068E-018
1257.5	9.0209387153846420E-019
1258.5	7.7864109392798603E-019
1259.5	6.7902528748410912E-019
1260.5	5.9773029689492117E-019
1261.5	5.3068380278515956E-019
1262.5	4.7484995951297054E-019
1263.5	4.2794113685574172E-019
1264.5	3.8821447827124991E-019
1265.5	3.5432777305205008E-019
1266.5	3.2523661251665505E-019
1267.5	3.0012034653549567E-019
1268.5	2.7832825412354921E-019
1269.5	2.5934001788760559E-019
1270.5	2.4273641434132696E-019
1271.5	2.2817737234758433E-019
1272.5	2.1538539941479773E-019
1273.5	2.0413295841927350E-019
1274.5	1.9423278139344673E-019
1275.5	1.8553038965825743E-019
1276.5	1.7789828918163313E-019
1277.5	1.7123145245417369E-019
1278.5	1.6544380090430349E-019
1279.5	1.6046547690892340E-019
1280.5	1.5624075007463224E-019
1281.5	1.5272644447277181E-019
1282.5	1.4989080605009348E-019
1283.5	1.4771275553919107E-019
1284.5	1.4618149417130345E-019
1285.5	1.4529644922106625E-019
1286.5	1.4506756554015305E-019
1287.5	1.4551596938662336E-019
1288.5	1.4667505381214781E-019
1289.5	1.4859206279310174E-019
1290.5	1.5133028700919386E-019
1291.5	1.5497203156428093E-019
1292.5	1.5962258050886712E-019
1293.5	1.6541547272281884E-019
1294.5	1.7251953021890330E-019
1295.5	1.8114826045846367E-019
1296.5	1.9157251428348150E-019
1297.5	2.0413765789670712E-019
1298.5	2.1928706452112218E-019
1299.5	2.3759452188742131E-019
1300.5	2.5980927299000170E-019
1301.5	2.8691892732017781E-019
1302.5	3.2023732051732172E-019
1303.5	3.6152595296323140E-019
1304.5	4.1315667954138277E-019
1305.5	4.7831327848276127E-019
1306.5	5.6119377698630604E-019
1307.5	6.6708161950924433E-019
1308.5	8.0198026391886804E-019
1309.5	9.7141720649293955E-019
1310.5	1.1786926458942421E-018
1311.5	1.4242710943386175E-018
1312.5	1.7050153477618436E-018
1313.5	2.0024296100328772E-018
1314.5	2.2583509441192366E-018
1315.5	2.3764790584140702E-018
1316.5	2.2900812141291281E-018
1317.5	2.0321643566057941E-018
1318.5	1.7024680844918630E-018
1319.5	1.3849391510734347E-018
1320.5	1.1171814632954104E-018
1321.5	9.0475765956940951E-019
1322.5	7.4016197578656440E-019
1323.5	6.1317117625510668E-019
1324.5	5.1466854319056926E-019
1325.5	4.3750644854269568E-019
1326.5	3.7635137361420349E-019
1327.5	3.2729221100944048E-019
1328.5	2.8746794692492372E-019
1329.5	2.5477533102200454E-019
1330.5	2.2765478554722288E-019
1331.5	2.0493786035562151E-019
1332.5	1.8573948225351123E-019
1333.5	1.6938179540501971E-019
1334.5	1.5534003113692792E-019
1335.5	1.4320372098312564E-019
1336.5	1.3264864063156909E-019
1337.5	1.2341631219855218E-019
1338.5	1.1529887633292877E-019
1339.5	1.0812781531737715E-019
1340.5	1.0176546480472778E-019
1341.5	9.6098564570255636E-020
1342.5	9.1033314450292440E-020
1343.5	8.6491551749348668E-020
1344.5	8.2407771736007339E-020
1345.5	7.8726787431193288E-020
1346.5	7.5401878176111304E-020
1347.5	7.2393314872826327E-020
1348.5	6.9667177713512041E-020
1349.5	6.7194402687963489E-020
1350.5	6.4950008293661058E-020
1351.5	6.2912465149485739E-020
1352.5	6.1063179680949152E-020
1353.5	5.9386069448943247E-020
1354.5	5.7867212572926722E-020
1355.5	5.6494557442565375E-020
1356.5	5.5257681803446031E-020
1357.5	5.4147592551740705E-020
1358.5	5.3156559334586007E-020
1359.5	5.2277976443148454E-020
1360.5	5.1506248590872665E-020
1361.5	5.0836697056195737E-020
1362.5	5.0265483387461583E-020
1363.5	4.9789548456785851E-020
1364.5	4.9406565139576612E-020
1365.5	4.9114903311369446E-020
1366.5	4.8913606213012339E-020
1367.5	4.8802377555114583E-020
1368.5	4.8781579026804680E-020
1369.5	4.8852238154491959E-020
1370.5	4.9016066734983775E-020
1371.5	4.9275490355367243E-020
1372.5	4.9633689821456179E-020
1373.5	5.0094655660513859E-020
1374.5	5.0663257257613318E-020
1375.5	5.1345328646611549E-020
1376.5	5.2147773528701246E-020
1377.5	5.3078692762020472E-020
1378.5	5.4147538390763112E-020
1379.5	5.5365299308062438E-020
1380.5	5.6744724934196810E-020
1381.5	5.8300594920182837E-020
1382.5	6.0050044962489643E-020
1383.5	6.2012961479104053E-020
1384.5	6.4212461341397418E-020
1385.5	6.6675477339326859E-020
1386.5	6.9433475933818889E-020
1387.5	7.2523341608033344E-020
1388.5	7.5988472446656119E-020
1389.5	7.9880145398486879E-020
1390.5	8.4259228351545751E-020
1391.5	8.9198341577010753E-020
1392.5	9.4784606011926815E-020
1393.5	1.0112316420515584E-019
1394.5	1.0834172731433699E-019
1395.5	1.1659649679328624E-019
1396.5	1.2607994490572347E-019
1397.5	1.3703113264841612E-019
1398.5	1.4974952504511570E-019
1399.5	1.6461367396473319E-019
1400.5	1.8210674000173841E-019
1401.5	2.0285170902836483E-019
1402.5	2.2766045533537754E-019
1403.5	2.5760268110780334E-019
1404.5	2.9410339961577773E-019
1405.5	3.3908107535659483E-019
1406.5	3.9514224308018663E-019
1407.5	4.6584986788416569E-019
1408.5	5.5607342321050937E-019
1409.5	6.7238369890355778E-019
1410.5	8.2330724415053139E-019
1411.5	1.0188420912471902E-018
1412.5	1.2676613871902435E-018
1413.5	1.5687946776203903E-018
1414.5	1.8944632072197011E-018
1415.5	2.1712801508357339E-018
1416.5	2.2947603719134598E-018
1417.5	2.2051707590844625E-018
1418.5	1.9482103964800849E-018
1419.5	1.6278118751347784E-018
1420.5	1.3246709722519485E-018
1421.5	1.0727681244970678E-018
1422.5	8.7614743761450593E-019
1423.5	7.2733150890418071E-019
1424.5	6.1683143856384521E-019
1425.5	5.3645357670949460E-019
1426.5	4.7971386076204722E-019
1427.5	4.4091816390668582E-019
1428.5	4.1355426361355358E-019
1429.5	3.8930617046023181E-019
1430.5	3.6030782462523456E-019
1431.5	3.2410588794922609E-019
1432.5	2.8453773212397727E-019
1433.5	2.4687937651880859E-019
1434.5	2.1409993306646120E-019
1435.5	1.8679424557001620E-019
1436.5	1.6438719317424299E-019
1437.5	1.4599160727046176E-019
1438.5	1.3077343790703889E-019
1439.5	1.1805245799441446E-019
1440.5	1.0730208253660661E-019
1441.5	9.8121384124265731E-020
1442.5	9.0205262336560098E-020
1443.5	8.3319897833649074E-020
1444.5	7.7284219918609900E-020
1445.5	7.1956358713050674E-020
1446.5	6.7223835062647919E-020
1447.5	6.2996446802633513E-020
1448.5	5.9201074285559104E-020
1449.5	5.5777850377823552E-020
1450.5	5.2677305431892192E-020
1451.5	4.9858214774968365E-020
1452.5	4.7285957495870030E-020
1453.5	4.4931251383708911E-020
1454.5	4.2769167635893237E-020
1455.5	4.0778355905449154E-020
1456.5	3.8940429148405114E-020
1457.5	3.7239471095354115E-020
1458.5	3.5661638718157504E-020
1459.5	3.4194838951990469E-020
1460.5	3.2828463954398771E-020
1461.5	3.1553172879215754E-020
1462.5	3.0360710889881187E-020
1463.5	2.9243758196611143E-020
1464.5	2.8195803460345370E-020
1465.5	2.7211037095434982E-020
1466.5	2.6284260917479520E-020
1467.5	2.5410811291353531E-020
1468.5	2.4586493487577441E-020
1469.5	2.3807525389882237E-020
1470.5	2.3070489040673405E-020
1471.5	2.2372288784783116E-020
1472.5	2.1710114991010711E-020
1473.5	2.1081412507350118E-020
1474.5	2.0483853148568724E-020
1475.5	1.9915311630929437E-020
1476.5	1.9373844463760460E-020
1477.5	1.8857671385504906E-020
1478.5	1.8365158996143402E-020
1479.5	1.7894806291093743E-020
1480.5	1.7445231845927410E-020
1481.5	1.7015162438156982E-020
1482.5	1.6603422923263597E-020
1483.5	1.6208927208115718E-020
1484.5	1.5830670186838444E-020
1485.5	1.5467720522724230E-020
1486.5	1.5119214175500281E-020
1487.5	1.4784348586648491E-020
1488.5	1.4462377446893112E-020
1489.5	1.4152605979742790E-020
1490.5	1.3854386683357026E-020
1491.5	1.3567115480218371E-020
1492.5	1.3290228230308666E-020
1493.5	1.3023197568861477E-020
1494.5	1.2765530034417138E-020
1495.5	1.2516763456947776E-020
1496.5	1.2276464579334970E-020
1497.5	1.2044226888547078E-020
1498.5	1.1819668635540360E-020
1499.5	1.1602431025250540E-020
1500.5	1.1392176560095755E-020
1501.5	1.1188587522216167E-020
1502.5	1.0991364581263398E-020
1503.5	1.0800225515952552E-020
1504.5	1.0614904038825336E-020
1505.5	1.0435148714765736E-020
1506.5	1.0260721964777733E-020
1507.5	1.0091399147393242E-020
1508.5	9.9269677108415562E-021
1509.5	9.7672264097902324E-021
1510.5	9.6119845810723530E-021
1511.5	9.4610614733546525E-021
1512.5	9.3142856261830683E-021
1513.5	9.1714942942737544E-021
1514.5	9.0325329133037463E-021
1515.5	8.8972546038020239E-021
1516.5	8.7655197100528976E-021
1517.5	8.6371953712032496E-021
1518.5	8.5121551220169677E-021
1519.5	8.3902785209468261E-021
1520.5	8.2714508033985238E-021
1521.5	8.1555625582466216E-021
1522.5	8.0425094258290179E-021
1523.5	7.9321918157979307E-021
1524.5	7.8245146433421727E-021
1525.5	7.7193870824198527E-021
1526.5	7.6167223347533105E-021
1527.5	7.5164374134405204E-021
1528.5	7.4184529401303112E-021
1529.5	7.3226929547936372E-021
1530.5	7.2290847372003316E-021
1531.5	7.1375586392811558E-021
1532.5	7.0480479276193662E-021
1533.5	6.9604886353746319E-021
1534.5	6.8748194229959286E-021
1535.5	6.7909814471290509E-021
1536.5	6.7089182371694320E-021
1537.5	6.6285755789521735E-021
1538.5	6.5499014051089485E-021
1539.5	6.4728456916561975E-021
1540.5	6.3973603604108431E-021
1541.5	6.3233991868590976E-021
1542.5	6.2509177131308293E-021
1543.5	6.1798731657568200E-021
1544.5	6.1102243779090177E-021
1545.5	6.0419317158450111E-021
1546.5	5.9749570092973368E-021
1547.5	5.9092634855661871E-021
1548.5	5.8448157070906029E-021
1549.5	5.7815795122886179E-021
1550.5	5.7195219594708539E-021
1551.5	5.6586112736453073E-021
1552.5	5.5988167960430451E-021
1553.5	5.5401089362059009E-021
1554.5	5.4824591264875495E-021
1555.5	5.4258397788291009E-021
1556.5	5.3702242436792552E-021
1557.5	5.3155867709374211E-021
1558.5	5.2619024728058960E-021
1559.5	5.2091472884444671E-021
1560.5	5.1572979503273740E-021
1561.5	5.1063319522089286E-021
1562.5	5.0562275186097580E-021
1563.5	5.0069635757411367E-021
1564.5	4.9585197237898290E-021
1565.5	4.9108762104906242E-021
1566.5	4.8640139059180643E-021
1567.5	4.8179142784329964E-021
1568.5	4.7725593717233975E-021
1569.5	4.7279317828824161E-021
1570.5	4.6840146414700539E-021
1571.5	4.6407915895078481E-021
1572.5	4.5982467623590114E-021
1573.5	4.5563647704490522E-021
1574.5	4.5151306817846078E-021
1575.5	4.4745300052304905E-021
1576.5	4.4345486745072935E-021
1577.5	4.3951730328739329E-021
1578.5	4.3563898184615413E-021
1579.5	4.3181861502269136E-021
1580.5	4.2805495144955428E-021
1581.5	4.2434677520657943E-021
1582.5	4.2069290458474429E-021
1583.5	4.1709219090090991E-021
1584.5	4.1354351736105508E-021
1585.5	4.1004579796971816E-021
1586.5	4.0659797648349777E-021
1587.5	4.0319902540656201E-021
1588.5	3.9984794502623532E-021
1589.5	3.9654376248682252E-021
1590.5	3.9328553089993237E-021
1591.5	3.9007232848964578E-021
1592.5	3.8690325777096185E-021
1593.5	3.8377744476003253E-021
1594.5	3.8069403821477354E-021
1595.5	3.7765220890450798E-021
1596.5	3.7465114890736534E-021
1597.5	3.7169007093422642E-021
1598.5	3.6876820767805788E-021
1599.5	3.6588481118754191E-021
1600.5	3.6303915226395469E-021
1601.5	3.6023051988030650E-021
1602.5	3.5745822062179158E-021
1603.5	3.5472157814665309E-021
1604.5	3.5201993266660319E-021
1605.5	3.4935264044598404E-021
1606.5	3.4671907331888943E-021
1607.5	3.4411861822350712E-021
1608.5	3.4155067675297431E-021
1609.5	3.3901466472207111E-021
1610.5	3.3651001174911103E-021
1611.5	3.3403616085241093E-021
1612.5	3.3159256806075837E-021
1613.5	3.2917870203731510E-021
1614.5	3.2679404371642238E-021
1615.5	3.2443808595279954E-021
1616.5	3.2211033318264666E-021
1617.5	3.1981030109618664E-021
1618.5	3.1753751632120211E-021
1619.5	3.1529151611713966E-021
1620.5	3.1307184807937598E-021
1621.5	3.1087806985325638E-021
1622.5	3.0870974885753299E-021
1623.5	3.0656646201684533E-021
1624.5	3.0444779550290414E-021
1625.5	3.0235334448405005E-021
1626.5	3.0028271288287494E-021
1627.5	2.9823551314160613E-021
1628.5	2.9621136599496748E-021
1629.5	2.9420990025024028E-021
1630.5	2.9223075257426300E-021
1631.5	2.9027356728711459E-021
1632.5	2.8833799616224095E-021
1633.5	2.8642369823279177E-021
1634.5	2.8453033960394373E-021
1635.5	2.8265759327099815E-021
1636.5	2.8080513894304633E-021
1637.5	2.7897266287200611E-021
1638.5	2.7715985768684087E-021
1639.5	2.7536642223277947E-021
1640.5	2.7359206141536200E-021
1641.5	2.7183648604914417E-021
1642.5	2.7009941271090065E-021
1643.5	2.6838056359717065E-021
1644.5	2.6667966638599930E-021
1645.5	2.6499645410272955E-021
1646.5	2.6333066498970997E-021
1647.5	2.6168204237978422E-021
1648.5	2.6005033457343604E-021
1649.5	2.5843529471946815E-021
1650.5	2.5683668069909558E-021
1651.5	2.5525425501334309E-021
1652.5	2.5368778467363470E-021
1653.5	2.5213704109547308E-021
1654.5	2.5060179999510635E-021
1655.5	2.4908184128908582E-021
1656.5	2.4757694899662038E-021
1657.5	2.4608691114463815E-021
1658.5	2.4461151967546789E-021
1659.5	2.4315057035705673E-021
1660.5	2.4170386269564361E-021
1661.5	2.4027119985081000E-021
1662.5	2.3885238855283402E-021
1663.5	2.3744723902227457E-021
1664.5	2.3605556489171674E-021
1665.5	2.3467718312960942E-021
1666.5	2.3331191396613323E-021
1667.5	2.3195958082103307E-021
1668.5	2.3062001023335658E-021
1669.5	2.2929303179304018E-021
1670.5	2.2797847807428557E-021
1671.5	2.2667618457067282E-021
1672.5	2.2538598963195777E-021
1673.5	2.2410773440250307E-021
1674.5	2.2284126276129311E-021
1675.5	2.2158642126348652E-021
1676.5	2.2034305908346016E-021
1677.5	2.1911102795930041E-021
1678.5	2.1789018213869942E-021
1679.5	2.1668037832621444E-021
1680.5	2.1548147563185063E-021
1681.5	2.1429333552093022E-021
1682.5	2.1311582176520768E-021
1683.5	2.1194880039519787E-021
1684.5	2.1079213965368105E-021
1685.5	2.0964570995035036E-021
1686.5	2.0850938381757132E-021
1687.5	2.0738303586721833E-021
1688.5	2.0626654274856159E-021
1689.5	2.0515978310717202E-021
1690.5	2.0406263754481634E-021
1691.5	2.0297498858031546E-021
1692.5	2.0189672061133794E-021
1693.5	2.0082771987710358E-021
1694.5	1.9976787442197185E-021
1695.5	1.9871707405989047E-021
1696.5	1.9767521033968017E-021
1697.5	1.9664217651113430E-021
1698.5	1.9561786749190942E-021
1699.5	1.9460217983518573E-021
1700.5	1.9359501169807825E-021
1701.5	1.9259626281077577E-021
1702.5	1.9160583444638994E-021
1703.5	1.9062362939149569E-021
1704.5	1.8964955191734301E-021
1705.5	1.8868350775172409E-021
1706.5	1.8772540405147693E-021
1707.5	1.8677514937560992E-021
1708.5	1.8583265365903044E-021
1709.5	1.8489782818686189E-021
1710.5	1.8397058556933362E-021
1711.5	1.8305083971722913E-021
1712.5	1.8213850581787870E-021
1713.5	1.8123350031168058E-021
1714.5	1.8033574086913962E-021
1715.5	1.7944514636840808E-021
1716.5	1.7856163687331746E-021
1717.5	1.7768513361188693E-021
1718.5	1.7681555895529879E-021
1719.5	1.7595283639732699E-021
1720.5	1.7509689053420852E-021
1721.5	1.7424764704494638E-021
1722.5	1.7340503267203313E-021
1723.5	1.7256897520258477E-021
1724.5	1.7173940344987499E-021
1725.5	1.7091624723525935E-021
1726.5	1.7009943737048060E-021
1727.5	1.6928890564034457E-021
1728.5	1.6848458478575955E-021
1729.5	1.6768640848712792E-021
1730.5	1.6689431134808360E-021
1731.5	1.6610822887956563E-021
1732.5	1.6532809748422055E-021
1733.5	1.6455385444112482E-021
1734.5	1.6378543789082127E-021
1735.5	1.6302278682065956E-021
1736.5	1.6226584105043619E-021
1737.5	1.6151454121832519E-021
1738.5	1.6076882876709273E-021
1739.5	1.6002864593059002E-021
1740.5	1.5929393572051713E-021
1741.5	1.5856464191345110E-021
1742.5	1.5784070903813352E-021
1743.5	1.5712208236301022E-021
1744.5	1.5640870788401769E-021
1745.5	1.5570053231261089E-021
1746.5	1.5499750306402659E-021
1747.5	1.5429956824577664E-021
1748.5	1.5360667664636642E-021
1749.5	1.5291877772423300E-021
1750.5	1.5223582159689808E-021
1751.5	1.5155775903033105E-021
1752.5	1.5088454142851714E-021
1753.5	1.5021612082322623E-021
1754.5	1.4955244986397787E-021
1755.5	1.4889348180819801E-021
1756.5	1.4823917051156333E-021
1757.5	1.4758947041852869E-021
1758.5	1.4694433655303429E-021
1759.5	1.4630372450938769E-021
1760.5	1.4566759044331759E-021
1761.5	1.4503589106319541E-021
1762.5	1.4440858362142090E-021
1763.5	1.4378562590596810E-021
1764.5	1.4316697623208853E-021
1765.5	1.4255259343416805E-021
1766.5	1.4194243685773378E-021
1767.5	1.4133646635160845E-021
1768.5	1.4073464226020847E-021
1769.5	1.4013692541598300E-021
1770.5	1.3954327713199077E-021
1771.5	1.3895365919461207E-021
1772.5	1.3836803385639255E-021
1773.5	1.3778636382901650E-021
1774.5	1.3720861227640677E-021
1775.5	1.3663474280794857E-021
1776.5	1.3606471947183441E-021
1777.5	1.3549850674852827E-021
1778.5	1.3493606954434569E-021
1779.5	1.3437737318514819E-021
1780.5	1.3382238341014885E-021
1781.5	1.3327106636582759E-021
1782.5	1.3272338859995336E-021
1783.5	1.3217931705571081E-021
1784.5	1.3163881906593024E-021
1785.5	1.3110186234741798E-021
1786.5	1.3056841499538501E-021
1787.5	1.3003844547797262E-021
1788.5	1.2951192263087243E-021
1789.5	1.2898881565203948E-021
1790.5	1.2846909409649544E-021
1791.5	1.2795272787122186E-021
1792.5	1.2743968723013994E-021
1793.5	1.2692994276917606E-021
1794.5	1.2642346542141148E-021
1795.5	1.2592022645231362E-021
1796.5	1.2542019745504844E-021
1797.5	1.2492335034587157E-021
1798.5	1.2442965735959672E-021
1799.5	1.2393909104514035E-021
1800.5	1.2345162426114061E-021
1801.5	1.2296723017164925E-021
1802.5	1.2248588224189497E-021
1803.5	1.2200755423411736E-021
1804.5	1.2153222020346926E-021
1805.5	1.2105985449398690E-021
1806.5	1.2059043173462616E-021
1807.5	1.2012392683536377E-021
1808.5	1.1966031498336222E-021
1809.5	1.1919957163919728E-021
1810.5	1.1874167253314673E-021
1811.5	1.1828659366153927E-021
1812.5	1.1783431128316243E-021
1813.5	1.1738480191572858E-021
1814.5	1.1693804233239737E-021
1815.5	1.1649400955835440E-021
1816.5	1.1605268086744431E-021
1817.5	1.1561403377885760E-021
1818.5	1.1517804605387033E-021
1819.5	1.1474469569263535E-021
1820.5	1.1431396093102445E-021
1821.5	1.1388582023752021E-021
1822.5	1.1346025231015699E-021
1823.5	1.1303723607350978E-021
1824.5	1.1261675067573020E-021
1825.5	1.1219877548562882E-021
1826.5	1.1178329008980316E-021
1827.5	1.1137027428980987E-021
1828.5	1.1095970809938119E-021
1829.5	1.1055157174168397E-021
1830.5	1.1014584564662158E-021
1831.5	1.0974251044817658E-021
1832.5	1.0934154698179480E-021
1833.5	1.0894293628180906E-021
1834.5	1.0854665957890232E-021
1835.5	1.0815269829760932E-021
1836.5	1.0776103405385669E-021
1837.5	1.0737164865253951E-021
1838.5	1.0698452408513507E-021
1839.5	1.0659964252735250E-021
1840.5	1.0621698633681737E-021
1841.5	1.0583653805079177E-021
1842.5	1.0545828038392753E-021
1843.5	1.0508219622605382E-021
1844.5	1.0470826863999713E-021
1845.5	1.0433648085943395E-021
1846.5	1.0396681628677501E-021
1847.5	1.0359925849108094E-021
1848.5	1.0323379120600863E-021
1849.5	1.0287039832778779E-021
1850.5	1.0250906391322704E-021
1851.5	1.0214977217774946E-021
1852.5	1.0179250749345656E-021
1853.5	1.0143725438722060E-021
1854.5	1.0108399753880450E-021
1855.5	1.0073272177900907E-021
1856.5	1.0038341208784714E-021
1857.5	1.0003605359274367E-021
1858.5	9.9690631566762285E-022
1859.5	9.9347131426856748E-022
1860.5	9.9005538732147720E-022
1861.5	9.8665839182224297E-022
1862.5	9.8328018615469295E-022
1863.5	9.7992063007408992E-022
1864.5	9.7657958469085579E-022
1865.5	9.7325691245453245E-022
1866.5	9.6995247713796395E-022
1867.5	9.6666614382170750E-022
1868.5	9.6339777887865809E-022
1869.5	9.6014724995889000E-022
1870.5	9.5691442597471375E-022
1871.5	9.5369917708593711E-022
1872.5	9.5050137468533371E-022
1873.5	9.4732089138431443E-022
1874.5	9.4415760099879439E-022
1875.5	9.4101137853525834E-022
1876.5	9.3788210017701756E-022
1877.5	9.3476964327065386E-022
1878.5	9.3167388631265371E-022
1879.5	9.2859470893622243E-022
1880.5	9.2553199189827927E-022
1881.5	9.2248561706663171E-022
1882.5	9.1945546740732169E-022
1883.5	9.1644142697214583E-022
1884.5	9.1344338088634376E-022
1885.5	9.1046121533645459E-022
1886.5	9.0749481755833236E-022
1887.5	9.0454407582533160E-022
1888.5	9.0160887943664200E-022
1889.5	8.9868911870578579E-022
1890.5	8.9578468494926702E-022
1891.5	8.9289547047537163E-022
1892.5	8.9002136857311890E-022
1893.5	8.8716227350135670E-022
1894.5	8.8431808047800291E-022
1895.5	8.8148868566943122E-022
1896.5	8.7867398617999171E-022
1897.5	8.7587388004167614E-022
1898.5	8.7308826620391234E-022
1899.5	8.7031704452349940E-022
1900.5	8.6756011575466859E-022
1901.5	8.6481738153927695E-022
1902.5	8.6208874439712926E-022
1903.5	8.5937410771642405E-022
1904.5	8.5667337574432498E-022
1905.5	8.5398645357765353E-022
1906.5	8.5131324715370328E-022
1907.5	8.4865366324116937E-022
1908.5	8.4600760943120010E-022
1909.5	8.4337499412855840E-022
1910.5	8.4075572654289867E-022
1911.5	8.3814971668015603E-022
1912.5	8.3555687533404363E-022
1913.5	8.3297711407765964E-022
1914.5	8.3041034525520027E-022
1915.5	8.2785648197377789E-022
1916.5	8.2531543809534360E-022
1917.5	8.2278712822871045E-022
1918.5	8.2027146772167782E-022
1919.5	8.1776837265325624E-022
1920.5	8.1527775982598647E-022
1921.5	8.1279954675835925E-022
1922.5	8.1033365167732568E-022
1923.5	8.0787999351090408E-022
1924.5	8.0543849188087729E-022
1925.5	8.0300906709558172E-022
1926.5	8.0059164014278381E-022
1927.5	7.9818613268264884E-022
1928.5	7.9579246704079121E-022
1929.5	7.9341056620141581E-022
1930.5	7.9104035380053837E-022
1931.5	7.8868175411929524E-022
1932.5	7.8633469207732882E-022
1933.5	7.8399909322625831E-022
1934.5	7.8167488374322917E-022
1935.5	7.7936199042454011E-022
1936.5	7.7706034067934853E-022
1937.5	7.7476986252345235E-022
1938.5	7.7249048457314650E-022
1939.5	7.7022213603915466E-022
1940.5	7.6796474672063390E-022
1941.5	7.6571824699925038E-022
1942.5	7.6348256783332863E-022
1943.5	7.6125764075206812E-022
1944.5	7.5904339784983259E-022
1945.5	7.5683977178050403E-022
1946.5	7.5464669575190660E-022
1947.5	7.5246410352029524E-022
1948.5	7.5029192938491138E-022
1949.5	7.4813010818260315E-022
1950.5	7.4597857528250539E-022
1951.5	7.4383726658079043E-022
1952.5	7.4170611849547185E-022
1953.5	7.3958506796127661E-022
1954.5	7.3747405242457214E-022
1955.5	7.3537300983835766E-022
1956.5	7.3328187865731015E-022
1957.5	7.3120059783288996E-022
1958.5	7.2912910680850418E-022
1959.5	7.2706734551472549E-022
1960.5	7.2501525436456550E-022
1961.5	7.2297277424880565E-022
1962.5	7.2093984653137966E-022
1963.5	7.1891641304481034E-022
1964.5	7.1690241608569899E-022
1965.5	7.1489779841026830E-022
1966.5	7.1290250322995182E-022
1967.5	7.1091647420704038E-022
1968.5	7.0893965545037386E-022
1969.5	7.0697199151108269E-022
1970.5	7.0501342737838075E-022
1971.5	7.0306390847540303E-022
1972.5	7.0112338065509174E-022
1973.5	6.9919179019613055E-022
1974.5	6.9726908379892255E-022
1975.5	6.9535520858161454E-022
1976.5	6.9345011207616785E-022
1977.5	6.9155374222447152E-022
1978.5	6.8966604737449908E-022
1979.5	6.8778697627651019E-022
1980.5	6.8591647807929351E-022
1981.5	6.8405450232645210E-022
1982.5	6.8220099895273063E-022
1983.5	6.8035591828038290E-022
1984.5	6.7851921101558042E-022
1985.5	6.7669082824486038E-022
1986.5	6.7487072143161340E-022
1987.5	6.7305884241261075E-022
1988.5	6.7125514339456861E-022
1989.5	6.6945957695075116E-022
1990.5	6.6767209601761167E-022
1991.5	6.6589265389146900E-022
1992.5	6.6412120422522274E-022
1993.5	6.6235770102510193E-022
1994.5	6.6060209864745104E-022
1995.5	6.5885435179555127E-022
1996.5	6.5711441551647567E-022
1997.5	6.5538224519797764E-022
1998.5	6.5365779656541718E-022
1999.5	6.5194102567871493E-022
[truncated: 1,000 more rows]
