# Supplementary material for: Modeling Radiative Efficiency across Fluorinated Molecules: Bridging Chemistry and Climate Policy for Global Warming Potential Estimations
Source: Environ Sci Technol. 2026 Feb 16;60(8):6188–202. doi: 10.1021/acs.est.5c16501 (PMC12961741; doi:10.1021/acs.est.5c16501)
Supplement: Supplementary file 1 [file es5c16501_si_001.zip › Supporting.Information/CFM2025.Table1/HFCarbons/HFC-236fa/rotamer_1.xyz]

11
E[M08-HX/pcseg-2]=-714.6530782227 Hartree, Gibbs corrections=64.819 kJ/mol,  S=2.45E-16 cm/molecule 
 F              1.3817521174  -1.4532627747   0.0664305862
 F              2.3312434541   0.3418420969   0.8047895451
 F              1.3859948044   0.3393062297  -1.1378047138
 F             -2.3309397257   0.3423431369   0.8033823141
 F             -1.3845413458   0.3357945721  -1.1386846630
 F             -1.3813734796  -1.4543546955   0.0690879420
 C              0.0001616280   0.3339887311   0.7861076849
 C              1.2798963217  -0.1214242335   0.1119324761
 C             -1.2792601010  -0.1224642942   0.1120380901
 H             -0.0002434747   1.4247892878   0.8133480775
 H              0.0003098013  -0.0425580566   1.8103726609
