# Supplementary material for: Modeling Radiative Efficiency across Fluorinated Molecules: Bridging Chemistry and Climate Policy for Global Warming Potential Estimations
Source: Environ Sci Technol. 2026 Feb 16;60(8):6188–202. doi: 10.1021/acs.est.5c16501 (PMC12961741; doi:10.1021/acs.est.5c16501)
Supplement: Supplementary file 1 [file es5c16501_si_001.zip › Supporting.Information/CFM2025.Table1/HFCarbons/HFC-236fa/wspectra.dat]

     0.5    3.324048620E-22
     1.5    3.341292145E-22
     2.5    3.359004115E-22
     3.5    3.377220761E-22
     4.5    3.395983665E-22
     5.5    3.415340903E-22
     6.5    3.435348476E-22
     7.5    3.456072151E-22
     8.5    3.477589813E-22
     9.5    3.499994528E-22
    10.5    3.523398544E-22
    11.5    3.547938583E-22
    12.5    3.573782896E-22
    13.5    3.601140784E-22
    14.5    3.630275545E-22
    15.5    3.661522308E-22
    16.5    3.695312793E-22
    17.5    3.732210032E-22
    18.5    3.772957398E-22
    19.5    3.818548068E-22
    20.5    3.870323126E-22
    21.5    3.930107859E-22
    22.5    4.000392938E-22
    23.5    4.084549606E-22
    24.5    4.187006555E-22
    25.5    4.313138355E-22
    26.5    4.468174632E-22
    27.5    4.653604701E-22
    28.5    4.859002103E-22
    29.5    5.050812117E-22
    30.5    5.173246531E-22
    31.5    5.182601615E-22
    32.5    5.089530142E-22
    33.5    4.947832936E-22
    34.5    4.807589149E-22
    35.5    4.693310644E-22
    36.5    4.610089101E-22
    37.5    4.554552565E-22
    38.5    4.521266188E-22
    39.5    4.505218210E-22
    40.5    4.502446644E-22
    41.5    4.510002297E-22
    42.5    4.525743327E-22
    43.5    4.548128760E-22
    44.5    4.576053638E-22
    45.5    4.608727631E-22
    46.5    4.645588542E-22
    47.5    4.686241413E-22
    48.5    4.730415746E-22
    49.5    4.777935398E-22
    50.5    4.828697322E-22
    51.5    4.882656505E-22
    52.5    4.939815322E-22
    53.5    5.000216035E-22
    54.5    5.063935605E-22
    55.5    5.131082213E-22
    56.5    5.201793091E-22
    57.5    5.276233375E-22
    58.5    5.354595786E-22
    59.5    5.437101023E-22
    60.5    5.523998765E-22
    61.5    5.615569257E-22
    62.5    5.712125451E-22
    63.5    5.814015715E-22
    64.5    5.921627130E-22
    65.5    6.035389435E-22
    66.5    6.155779677E-22
    67.5    6.283327669E-22
    68.5    6.418622351E-22
    69.5    6.562319220E-22
    70.5    6.715148986E-22
    71.5    6.877927675E-22
    72.5    7.051568439E-22
    73.5    7.237095397E-22
    74.5    7.435659897E-22
    75.5    7.648559680E-22
    76.5    7.877261546E-22
    77.5    8.123428261E-22
    78.5    8.388950616E-22
    79.5    8.675985802E-22
    80.5    8.987003530E-22
    81.5    9.324841743E-22
    82.5    9.692774221E-22
    83.5    1.009459308E-21
    84.5    1.053470997E-21
    85.5    1.101828095E-21
    86.5    1.155136152E-21
    87.5    1.214110030E-21
    88.5    1.279598270E-21
    89.5    1.352613962E-21
    90.5    1.434374145E-21
    91.5    1.526350505E-21
    92.5    1.630335142E-21
    93.5    1.748526633E-21
    94.5    1.883643704E-21
    95.5    2.039076775E-21
    96.5    2.219092016E-21
    97.5    2.429108888E-21
    98.5    2.676081451E-21
    99.5    2.969027464E-21
   100.5    3.319769254E-21
   101.5    3.743978904E-21
   102.5    4.262659121E-21
   103.5    4.904237835E-21
   104.5    5.707491887E-21
   105.5    6.725479530E-21
   106.5    8.030356602E-21
   107.5    9.717826081E-21
   108.5    1.190661874E-20
   109.5    1.471982009E-20
   110.5    1.821741811E-20
   111.5    2.223212150E-20
   112.5    2.611312577E-20
   113.5    2.865025723E-20
   114.5    2.870556639E-20
   115.5    2.625946030E-20
   116.5    2.243162394E-20
   117.5    1.844334734E-20
   118.5    1.496264860E-20
   119.5    1.216713674E-20
   120.5    1.000078852E-20
   121.5    8.341435664E-21
   122.5    7.070275955E-21
   123.5    6.091414193E-21
   124.5    5.332671117E-21
   125.5    4.741206906E-21
   126.5    4.278715012E-21
   127.5    3.917492864E-21
   128.5    3.637533484E-21
   129.5    3.424465038E-21
   130.5    3.268126991E-21
   131.5    3.161609858E-21
   132.5    3.100634962E-21
   133.5    3.083193630E-21
   134.5    3.109399769E-21
   135.5    3.181538366E-21
   136.5    3.304318600E-21
   137.5    3.485367319E-21
   138.5    3.736029514E-21
   139.5    4.072577477E-21
   140.5    4.517962477E-21
   141.5    5.104240921E-21
   142.5    5.875671205E-21
   143.5    6.891919878E-21
   144.5    8.229080789E-21
   145.5    9.971581725E-21
   146.5    1.217789019E-20
   147.5    1.478918784E-20
   148.5    1.746501875E-20
   149.5    1.946752675E-20
   150.5    1.994336029E-20
   151.5    1.864029237E-20
   152.5    1.617183075E-20
   153.5    1.341146265E-20
   154.5    1.091656086E-20
   155.5    8.875325182E-21
   156.5    7.276121622E-21
   157.5    6.040998921E-21
   158.5    5.086587911E-21
   159.5    4.343365765E-21
   160.5    3.758213367E-21
   161.5    3.291884991E-21
   162.5    2.915677796E-21
   163.5    2.608575671E-21
   164.5    2.355086086E-21
   165.5    2.143678921E-21
   166.5    1.965680193E-21
   167.5    1.814491437E-21
   168.5    1.685037255E-21
   169.5    1.573371663E-21
   170.5    1.476395130E-21
   171.5    1.391649197E-21
   172.5    1.317165884E-21
   173.5    1.251356143E-21
   174.5    1.192926427E-21
   175.5    1.140815654E-21
   176.5    1.094147167E-21
   177.5    1.052191775E-21
   178.5    1.014339087E-21
   179.5    9.800751011E-22
   180.5    9.489645411E-22
   181.5    9.206368400E-22
   182.5    8.947749378E-22
   183.5    8.711062709E-22
   184.5    8.493954772E-22
   185.5    8.294384576E-22
   186.5    8.110575122E-22
   187.5    7.940973370E-22
   188.5    7.784217104E-22
   189.5    7.639107392E-22
   190.5    7.504585568E-22
   191.5    7.379713928E-22
   192.5    7.263659457E-22
   193.5    7.155680068E-22
   194.5    7.055112906E-22
   195.5    6.961364389E-22
   196.5    6.873901673E-22
   197.5    6.792245342E-22
   198.5    6.715963100E-22
   199.5    6.644664328E-22
   200.5    6.577995368E-22
   201.5    6.515635420E-22
   202.5    6.457292973E-22
   203.5    6.402702683E-22
   204.5    6.351622643E-22
   205.5    6.303831981E-22
   206.5    6.259128750E-22
   207.5    6.217328068E-22
   208.5    6.178260470E-22
   209.5    6.141770457E-22
   210.5    6.107715200E-22
   211.5    6.075963395E-22
   212.5    6.046394243E-22
   213.5    6.018896538E-22
   214.5    5.993367858E-22
   215.5    5.969713840E-22
   216.5    5.947847533E-22
   217.5    5.927688817E-22
   218.5    5.909163890E-22
   219.5    5.892204799E-22
   220.5    5.876749031E-22
   221.5    5.862739142E-22
   222.5    5.850122428E-22
   223.5    5.838850632E-22
   224.5    5.828879685E-22
   225.5    5.820169476E-22
   226.5    5.812683656E-22
   227.5    5.806389460E-22
   228.5    5.801257562E-22
   229.5    5.797261946E-22
   230.5    5.794379811E-22
   231.5    5.792591484E-22
   232.5    5.791880363E-22
   233.5    5.792232885E-22
   234.5    5.793638505E-22
   235.5    5.796089707E-22
   236.5    5.799582029E-22
   237.5    5.804114122E-22
   238.5    5.809687823E-22
   239.5    5.816308267E-22
   240.5    5.823984014E-22
   241.5    5.832727225E-22
   242.5    5.842553858E-22
   243.5    5.853483913E-22
   244.5    5.865541719E-22
   245.5    5.878756270E-22
   246.5    5.893161621E-22
   247.5    5.908797347E-22
   248.5    5.925709077E-22
   249.5    5.943949121E-22
   250.5    5.963577192E-22
   251.5    5.984661251E-22
   252.5    6.007278490E-22
   253.5    6.031516482E-22
   254.5    6.057474519E-22
   255.5    6.085265194E-22
   256.5    6.115016246E-22
   257.5    6.146872750E-22
   258.5    6.180999694E-22
   259.5    6.217585057E-22
   260.5    6.256843462E-22
   261.5    6.299020558E-22
   262.5    6.344398292E-22
   263.5    6.393301271E-22
   264.5    6.446104488E-22
   265.5    6.503242760E-22
   266.5    6.565222297E-22
   267.5    6.632634997E-22
   268.5    6.706176190E-22
   269.5    6.786666836E-22
   270.5    6.875081454E-22
   271.5    6.972583544E-22
   272.5    7.080570846E-22
   273.5    7.200733627E-22
   274.5    7.335130405E-22
   275.5    7.486287179E-22
   276.5    7.657328690E-22
   277.5    7.852153737E-22
   278.5    8.075671670E-22
   279.5    8.334124658E-22
   280.5    8.635531300E-22
   281.5    8.990303164E-22
   282.5    9.412109020E-22
   283.5    9.919093922E-22
   284.5    1.053560225E-21
   285.5    1.129459793E-21
   286.5    1.224098818E-21
   287.5    1.343593113E-21
   288.5    1.496162658E-21
   289.5    1.692422641E-21
   290.5    1.944748990E-21
   291.5    2.263885568E-21
   292.5    2.649487257E-21
   293.5    3.072597639E-21
   294.5    3.460070248E-21
   295.5    3.708348708E-21
   296.5    3.734605177E-21
   297.5    3.527822081E-21
   298.5    3.161541817E-21
   299.5    2.746669806E-21
   300.5    2.365560554E-21
   301.5    2.051830127E-21
   302.5    1.807269011E-21
   303.5    1.621310657E-21
   304.5    1.481431381E-21
   305.5    1.376877039E-21
   306.5    1.299392824E-21
   307.5    1.242951456E-21
   308.5    1.203276083E-21
   309.5    1.177414108E-21
   310.5    1.163418780E-21
   311.5    1.160133784E-21
   312.5    1.167063518E-21
   313.5    1.184314630E-21
   314.5    1.212601468E-21
   315.5    1.253316121E-21
   316.5    1.308672113E-21
   317.5    1.381939490E-21
   318.5    1.477796339E-21
   319.5    1.602821022E-21
   320.5    1.766118522E-21
   321.5    1.979950565E-21
   322.5    2.259858725E-21
   323.5    2.622766960E-21
   324.5    3.079397957E-21
   325.5    3.614653159E-21
   326.5    4.153764999E-21
   327.5    4.542543208E-21
   328.5    4.613414723E-21
   329.5    4.330694432E-21
   330.5    3.828203111E-21
   331.5    3.279467471E-21
   332.5    2.789822794E-21
   333.5    2.392485243E-21
   334.5    2.083238135E-21
   335.5    1.846010877E-21
   336.5    1.664189793E-21
   337.5    1.524072415E-21
   338.5    1.415237940E-21
   339.5    1.330004559E-21
   340.5    1.262761940E-21
   341.5    1.209407765E-21
   342.5    1.166923535E-21
   343.5    1.133069235E-21
   344.5    1.106167246E-21
   345.5    1.084949993E-21
   346.5    1.068452232E-21
   347.5    1.055934428E-21
   348.5    1.046827836E-21
   349.5    1.040694850E-21
   350.5    1.037200166E-21
   351.5    1.036089737E-21
   352.5    1.037175377E-21
   353.5    1.040323554E-21
   354.5    1.045447358E-21
   355.5    1.052500909E-21
   356.5    1.061475736E-21
   357.5    1.072398796E-21
   358.5    1.085331942E-21
   359.5    1.100372736E-21
   360.5    1.117656617E-21
   361.5    1.137360497E-21
   362.5    1.159707960E-21
   363.5    1.184976344E-21
   364.5    1.213506110E-21
   365.5    1.245713052E-21
   366.5    1.282104152E-21
   367.5    1.323298118E-21
   368.5    1.370052109E-21
   369.5    1.423296650E-21
   370.5    1.484181581E-21
   371.5    1.554136974E-21
   372.5    1.634954614E-21
   373.5    1.728897996E-21
   374.5    1.838852258E-21
   375.5    1.968530581E-21
   376.5    2.122761070E-21
   377.5    2.307889023E-21
   378.5    2.532345018E-21
   379.5    2.807450059E-21
   380.5    3.148553379E-21
   381.5    3.576615364E-21
   382.5    4.120318671E-21
   383.5    4.818596722E-21
   384.5    5.722782673E-21
   385.5    6.895581581E-21
   386.5    8.399069059E-21
   387.5    1.025426793E-20
   388.5    1.234760521E-20
   389.5    1.429801465E-20
   390.5    1.545377739E-20
   391.5    1.527834096E-20
   392.5    1.386292093E-20
   393.5    1.182999592E-20
   394.5    9.781398490E-21
   395.5    8.019908992E-21
   396.5    6.612731480E-21
   397.5    5.522059401E-21
   398.5    4.683371901E-21
   399.5    4.036353208E-21
   400.5    3.532921580E-21
   401.5    3.136984865E-21
   402.5    2.822044778E-21
   403.5    2.568739659E-21
   404.5    2.362869204E-21
   405.5    2.193934829E-21
   406.5    2.054096452E-21
   407.5    1.937435440E-21
   408.5    1.839434302E-21
   409.5    1.756607627E-21
   410.5    1.686238295E-21
   411.5    1.626187172E-21
   412.5    1.574754464E-21
   413.5    1.530577674E-21
   414.5    1.492555747E-21
   415.5    1.459792122E-21
   416.5    1.431551589E-21
   417.5    1.407227282E-21
   418.5    1.386315237E-21
   419.5    1.368394597E-21
   420.5    1.353112104E-21
   421.5    1.340169856E-21
   422.5    1.329315571E-21
   423.5    1.320334802E-21
   424.5    1.313044661E-21
   425.5    1.307288746E-21
   426.5    1.302933004E-21
   427.5    1.299862347E-21
   428.5    1.297977873E-21
   429.5    1.297194566E-21
   430.5    1.297439396E-21
   431.5    1.298649735E-21
   432.5    1.300772037E-21
   433.5    1.303760735E-21
   434.5    1.307577317E-21
   435.5    1.312189555E-21
   436.5    1.317570853E-21
   437.5    1.323699709E-21
   438.5    1.330559263E-21
   439.5    1.338136921E-21
   440.5    1.346424051E-21
   441.5    1.355415733E-21
   442.5    1.365110562E-21
   443.5    1.375510497E-21
   444.5    1.386620749E-21
   445.5    1.398449714E-21
   446.5    1.411008930E-21
   447.5    1.424313080E-21
   448.5    1.438380015E-21
   449.5    1.453230823E-21
   450.5    1.468889913E-21
   451.5    1.485385146E-21
   452.5    1.502747993E-21
   453.5    1.521013724E-21
   454.5    1.540221644E-21
   455.5    1.560415362E-21
   456.5    1.581643104E-21
   457.5    1.603958083E-21
   458.5    1.627418906E-21
   459.5    1.652090061E-21
   460.5    1.678042453E-21
   461.5    1.705354029E-21
   462.5    1.734110485E-21
   463.5    1.764406068E-21
   464.5    1.796344497E-21
   465.5    1.830040012E-21
   466.5    1.865618572E-21
   467.5    1.903219231E-21
   468.5    1.942995711E-21
   469.5    1.985118216E-21
   470.5    2.029775525E-21
   471.5    2.077177406E-21
   472.5    2.127557417E-21
   473.5    2.181176165E-21
   474.5    2.238325103E-21
   475.5    2.299330976E-21
   476.5    2.364561045E-21
   477.5    2.434429237E-21
   478.5    2.509403434E-21
   479.5    2.590014119E-21
   480.5    2.676864714E-21
   481.5    2.770643950E-21
   482.5    2.872140783E-21
   483.5    2.982262447E-21
   484.5    3.102056411E-21
   485.5    3.232737266E-21
   486.5    3.375719796E-21
   487.5    3.532659952E-21
   488.5    3.705505902E-21
   489.5    3.896562112E-21
   490.5    4.108570335E-21
   491.5    4.344812752E-21
   492.5    4.609244390E-21
   493.5    4.906664549E-21
   494.5    5.242940691E-21
   495.5    5.625303573E-21
   496.5    6.062740035E-21
   497.5    6.566521014E-21
   498.5    7.150918578E-21
   499.5    7.834189706E-21
   500.5    8.639939563E-21
   501.5    9.599028171E-21
   502.5    1.075225724E-20
   503.5    1.215417276E-20
   504.5    1.387843676E-20
   505.5    1.602531327E-20
   506.5    1.873171020E-20
   507.5    2.218340905E-20
   508.5    2.662615667E-20
   509.5    3.236353622E-20
   510.5    3.970726038E-20
   511.5    4.880089319E-20
   512.5    5.919660512E-20
   513.5    6.921128888E-20
   514.5    7.578415423E-20
   515.5    7.614542532E-20
   516.5    7.041019396E-20
   517.5    6.148268480E-20
   518.5    5.242728939E-20
   519.5    4.491393110E-20
   520.5    3.942749424E-20
   521.5    3.591633966E-20
   522.5    3.420632086E-20
   523.5    3.416598489E-20
   524.5    3.572430025E-20
   525.5    3.877569973E-20
   526.5    4.295034749E-20
   527.5    4.730899911E-20
   528.5    5.037907649E-20
   529.5    5.106548363E-20
   530.5    4.966090972E-20
   531.5    4.732631074E-20
   532.5    4.468445863E-20
   533.5    4.141867256E-20
   534.5    3.712923880E-20
   535.5    3.213702323E-20
   536.5    2.720911330E-20
   537.5    2.290909934E-20
   538.5    1.941802250E-20
   539.5    1.668206737E-20
   540.5    1.456233854E-20
   541.5    1.290405004E-20
   542.5    1.156073505E-20
   543.5    1.041781677E-20
   544.5    9.416580795E-21
   545.5    8.543954105E-21
   546.5    7.797925486E-21
   547.5    7.168880429E-21
   548.5    6.640632275E-21
   549.5    6.195869549E-21
   550.5    5.819239630E-21
   551.5    5.498177101E-21
   552.5    5.222716223E-21
   553.5    4.985019084E-21
   554.5    4.778906390E-21
   555.5    4.599471357E-21
   556.5    4.442782513E-21
   557.5    4.305660342E-21
   558.5    4.185510284E-21
   559.5    4.080197450E-21
   560.5    3.987951912E-21
   561.5    3.907296444E-21
   562.5    3.836990843E-21
   563.5    3.775988616E-21
   564.5    3.723402966E-21
   565.5    3.678479852E-21
   566.5    3.640576484E-21
   567.5    3.609144031E-21
   568.5    3.583713624E-21
   569.5    3.563884973E-21
   570.5    3.549317051E-21
   571.5    3.539720454E-21
   572.5    3.534851115E-21
   573.5    3.534505120E-21
   574.5    3.538514439E-21
   575.5    3.546743417E-21
   576.5    3.559085906E-21
   577.5    3.575462929E-21
   578.5    3.595820828E-21
   579.5    3.620129797E-21
   580.5    3.648382791E-21
   581.5    3.680594746E-21
   582.5    3.716802099E-21
   583.5    3.757062579E-21
   584.5    3.801455263E-21
   585.5    3.850080884E-21
   586.5    3.903062387E-21
   587.5    3.960545753E-21
   588.5    4.022701073E-21
   589.5    4.089723916E-21
   590.5    4.161836983E-21
   591.5    4.239292098E-21
   592.5    4.322372551E-21
   593.5    4.411395839E-21
   594.5    4.506716856E-21
   595.5    4.608731593E-21
   596.5    4.717881413E-21
   597.5    4.834657983E-21
   598.5    4.959608983E-21
   599.5    5.093344691E-21
   600.5    5.236545603E-21
   601.5    5.389971258E-21
   602.5    5.554470486E-21
   603.5    5.730993317E-21
   604.5    5.920604878E-21
   605.5    6.124501637E-21
   606.5    6.344030459E-21
   607.5    6.580711020E-21
   608.5    6.836262282E-21
   609.5    7.112633862E-21
   610.5    7.412043355E-21
   611.5    7.737020911E-21
   612.5    8.090462735E-21
   613.5    8.475695550E-21
   614.5    8.896554682E-21
   615.5    9.357479101E-21
   616.5    9.863627722E-21
   617.5    1.042102254E-20
   618.5    1.103672578E-20
   619.5    1.171906063E-20
   620.5    1.247788792E-20
   621.5    1.332495545E-20
   622.5    1.427434230E-20
   623.5    1.534302815E-20
   624.5    1.655162877E-20
   625.5    1.792535438E-20
   626.5    1.949526936E-20
   627.5    2.129996372E-20
   628.5    2.338779231E-20
   629.5    2.581990468E-20
   630.5    2.867438646E-20
   631.5    3.205197693E-20
   632.5    3.608403874E-20
   633.5    4.094376136E-20
   634.5    4.686200802E-20
   635.5    5.414977361E-20
   636.5    6.322981290E-20
   637.5    7.468019798E-20
   638.5    8.929095303E-20
   639.5    1.081273238E-19
   640.5    1.325684381E-19
   641.5    1.642212956E-19
   642.5    2.044489907E-19
   643.5    2.529875969E-19
   644.5    3.051371393E-19
   645.5    3.488117752E-19
   646.5    3.672226420E-19
   647.5    3.513199806E-19
   648.5    3.090270533E-19
   649.5    2.570747985E-19
   650.5    2.081115839E-19
   651.5    1.673071844E-19
   652.5    1.351407234E-19
   653.5    1.103070496E-19
   654.5    9.119396104E-20
   655.5    7.640012592E-20
   656.5    6.483797258E-20
   657.5    5.569955265E-20
   658.5    4.839353604E-20
   659.5    4.248770498E-20
   660.5    3.766442818E-20
   661.5    3.368824399E-20
   662.5    3.038282258E-20
   663.5    2.761471062E-20
   664.5    2.528184607E-20
   665.5    2.330539620E-20
   666.5    2.162391045E-20
   667.5    2.018909326E-20
   668.5    1.896271969E-20
   669.5    1.791436443E-20
   670.5    1.701971602E-20
   671.5    1.625931679E-20
   672.5    1.561761636E-20
   673.5    1.508225942E-20
   674.5    1.464355123E-20
   675.5    1.429406081E-20
   676.5    1.402833355E-20
   677.5    1.384269379E-20
   678.5    1.373512462E-20
   679.5    1.370521796E-20
   680.5    1.375419267E-20
   681.5    1.388498342E-20
   682.5    1.410240808E-20
   683.5    1.441342767E-20
   684.5    1.482752034E-20
   685.5    1.535720150E-20
   686.5    1.601873608E-20
   687.5    1.683310912E-20
   688.5    1.782734988E-20
   689.5    1.903634614E-20
   690.5    2.050534725E-20
   691.5    2.229344413E-20
   692.5    2.447844627E-20
   693.5    2.716376403E-20
   694.5    3.048816455E-20
   695.5    3.463959015E-20
   696.5    3.987451791E-20
   697.5    4.654423158E-20
   698.5    5.512772737E-20
   699.5    6.626451512E-20
   700.5    8.076081401E-20
   701.5    9.949067585E-20
   702.5    1.230023693E-19
   703.5    1.505031164E-19
   704.5    1.781165803E-19
   705.5    1.978920901E-19
   706.5    2.012542477E-19
   707.5    1.864656696E-19
   708.5    1.604609838E-19
   709.5    1.321370791E-19
   710.5    1.068628376E-19
   711.5    8.631702145E-20
   712.5    7.027242272E-20
   713.5    5.790165046E-20
   714.5    4.835244000E-20
   715.5    4.092259142E-20
   716.5    3.507816389E-20
   717.5    3.042541659E-20
   718.5    2.667654484E-20
   719.5    2.362080624E-20
   720.5    2.110279499E-20
   721.5    1.900680356E-20
   722.5    1.724575124E-20
   723.5    1.575337223E-20
   724.5    1.447868491E-20
   725.5    1.338204853E-20
   726.5    1.243232685E-20
   727.5    1.160482777E-20
   728.5    1.087979159E-20
   729.5    1.024127060E-20
   730.5    9.676290353E-21
   731.5    9.174215839E-21
   732.5    8.726268058E-21
   733.5    8.325152056E-21
   734.5    7.964768314E-21
   735.5    7.639987025E-21
   736.5    7.346470212E-21
   737.5    7.080530542E-21
   738.5    6.839018491E-21
   739.5    6.619231595E-21
   740.5    6.418841004E-21
   741.5    6.235831695E-21
   742.5    6.068453534E-21
   743.5    5.915181007E-21
   744.5    5.774679924E-21
   745.5    5.645779740E-21
   746.5    5.527450465E-21
   747.5    5.418783301E-21
   748.5    5.318974343E-21
   749.5    5.227310813E-21
   750.5    5.143159380E-21
   751.5    5.065956224E-21
   752.5    4.995198550E-21
   753.5    4.930437321E-21
   754.5    4.871271020E-21
   755.5    4.817340273E-21
   756.5    4.768323215E-21
   757.5    4.723931472E-21
   758.5    4.683906690E-21
   759.5    4.648017512E-21
   760.5    4.616056957E-21
   761.5    4.587840138E-21
   762.5    4.563202280E-21
   763.5    4.541996992E-21
   764.5    4.524094769E-21
   765.5    4.509381692E-21
   766.5    4.497758306E-21
   767.5    4.489138651E-21
   768.5    4.483449442E-21
   769.5    4.480629370E-21
   770.5    4.480628517E-21
   771.5    4.483407887E-21
   772.5    4.488939029E-21
   773.5    4.497203754E-21
   774.5    4.508193942E-21
   775.5    4.521911439E-21
   776.5    4.538368029E-21
   777.5    4.557585498E-21
   778.5    4.579595780E-21
   779.5    4.604441185E-21
   780.5    4.632174724E-21
   781.5    4.662860521E-21
   782.5    4.696574329E-21
   783.5    4.733404156E-21
   784.5    4.773451002E-21
   785.5    4.816829731E-21
   786.5    4.863670082E-21
   787.5    4.914117841E-21
   788.5    4.968336193E-21
   789.5    5.026507270E-21
   790.5    5.088833937E-21
   791.5    5.155541829E-21
   792.5    5.226881697E-21
   793.5    5.303132094E-21
   794.5    5.384602457E-21
   795.5    5.471636656E-21
   796.5    5.564617077E-21
   797.5    5.663969338E-21
   798.5    5.770167733E-21
   799.5    5.883741556E-21
   800.5    6.005282445E-21
   801.5    6.135452937E-21
   802.5    6.274996488E-21
   803.5    6.424749207E-21
   804.5    6.585653690E-21
   805.5    6.758775350E-21
   806.5    6.945321797E-21
   807.5    7.146665913E-21
   808.5    7.364373454E-21
   809.5    7.600236217E-21
   810.5    7.856312077E-21
   811.5    8.134973566E-21
   812.5    8.438967112E-21
   813.5    8.771485706E-21
   814.5    9.136258523E-21
   815.5    9.537662164E-21
   816.5    9.980859594E-21
   817.5    1.047197489E-20
   818.5    1.101831455E-20
   819.5    1.162864998E-20
   820.5    1.231358077E-20
   821.5    1.308600601E-20
   822.5    1.396174084E-20
   823.5    1.496033075E-20
   824.5    1.610613697E-20
   825.5    1.742979786E-20
   826.5    1.897021632E-20
   827.5    2.077729007E-20
   828.5    2.291569983E-20
   829.5    2.547021341E-20
   830.5    2.855316807E-20
   831.5    3.231507134E-20
   832.5    3.695959445E-20
   833.5    4.276449891E-20
   834.5    5.010978049E-20
   835.5    5.951212842E-20
   836.5    7.165673397E-20
   837.5    8.739346556E-20
   838.5    1.076029514E-19
   839.5    1.327132576E-19
   840.5    1.615241704E-19
   841.5    1.893742542E-19
   842.5    2.076039137E-19
   843.5    2.080830505E-19
   844.5    1.906900046E-19
   845.5    1.634428964E-19
   846.5    1.350738554E-19
   847.5    1.103553231E-19
   848.5    9.055554656E-20
   849.5    7.527504439E-20
   850.5    6.364321180E-20
   851.5    5.481474119E-20
   852.5    4.810921281E-20
   853.5    4.301703115E-20
   854.5    3.916846202E-20
   855.5    3.629975271E-20
   856.5    3.422570543E-20
   857.5    3.281979894E-20
   858.5    3.200072393E-20
   859.5    3.172397342E-20
   860.5    3.197747468E-20
   861.5    3.278070531E-20
   862.5    3.418718617E-20
   863.5    3.629067191E-20
   864.5    3.923574145E-20
   865.5    4.323367253E-20
   866.5    4.858392311E-20
   867.5    5.569859910E-20
   868.5    6.511753299E-20
   869.5    7.747442048E-20
   870.5    9.331067836E-20
   871.5    1.125282459E-19
   872.5    1.332735151E-19
   873.5    1.507508208E-19
   874.5    1.582529091E-19
   875.5    1.521005027E-19
   876.5    1.353893262E-19
   877.5    1.147951714E-19
   878.5    9.540276634E-20
   879.5    7.930666137E-20
   880.5    6.671392614E-20
   881.5    5.711038200E-20
   882.5    4.985627024E-20
   883.5    4.439602435E-20
   884.5    4.030056731E-20
   885.5    3.725417969E-20
   886.5    3.502963759E-20
   887.5    3.346555377E-20
   888.5    3.244899618E-20
   889.5    3.190308459E-20
   890.5    3.177851945E-20
   891.5    3.204806239E-20
   892.5    3.270324302E-20
   893.5    3.375282575E-20
   894.5    3.522279241E-20
   895.5    3.715779114E-20
   896.5    3.962418855E-20
   897.5    4.271506904E-20
   898.5    4.655778110E-20
   899.5    5.132497181E-20
   900.5    5.725051412E-20
   901.5    6.465233637E-20
   902.5    7.396484814E-20
   903.5    8.578407165E-20
   904.5    1.009275246E-19
   905.5    1.205047152E-19
   906.5    1.459727807E-19
   907.5    1.790905268E-19
   908.5    2.215337550E-19
   909.5    2.736562483E-19
   910.5    3.317269533E-19
   911.5    3.842930426E-19
   912.5    4.129124968E-19
   913.5    4.039397779E-19
   914.5    3.618684023E-19
   915.5    3.045980003E-19
   916.5    2.481300235E-19
   917.5    2.000462270E-19
   918.5    1.617716822E-19
   919.5    1.321125193E-19
   920.5    1.092665599E-19
   921.5    9.159001862E-20
   922.5    7.778402224E-20
   923.5    6.687685691E-20
   924.5    5.815579334E-20
   925.5    5.109994654E-20
   926.5    4.532697301E-20
   927.5    4.055387430E-20
   928.5    3.656903490E-20
   929.5    3.321247514E-20
   930.5    3.036190653E-20
   931.5    2.792283408E-20
   932.5    2.582147495E-20
   933.5    2.399964483E-20
   934.5    2.241102829E-20
   935.5    2.101843077E-20
   936.5    1.979173361E-20
   937.5    1.870635716E-20
   938.5    1.774209496E-20
   939.5    1.688222122E-20
   940.5    1.611280173E-20
   941.5    1.542215743E-20
   942.5    1.480044344E-20
   943.5    1.423931644E-20
   944.5    1.373166979E-20
   945.5    1.327142134E-20
   946.5    1.285334229E-20
   947.5    1.247291833E-20
   948.5    1.212623638E-20
   949.5    1.180989158E-20
   950.5    1.152091068E-20
   951.5    1.125668848E-20
   952.5    1.101493497E-20
   953.5    1.079363102E-20
   954.5    1.059099127E-20
   955.5    1.040543273E-20
   956.5    1.023554830E-20
   957.5    1.008008412E-20
   958.5    9.937920398E-21
   959.5    9.808054922E-21
   960.5    9.689588894E-21
   961.5    9.581714772E-21
   962.5    9.483705737E-21
   963.5    9.394906576E-21
   964.5    9.314725759E-21
   965.5    9.242628542E-21
   966.5    9.178130939E-21
   967.5    9.120794447E-21
   968.5    9.070221422E-21
   969.5    9.026051009E-21
   970.5    8.987955561E-21
   971.5    8.955637472E-21
   972.5    8.928826385E-21
   973.5    8.907276711E-21
   974.5    8.890765435E-21
   975.5    8.879090163E-21
   976.5    8.872067386E-21
   977.5    8.869530934E-21
   978.5    8.871330601E-21
   979.5    8.877330916E-21
   980.5    8.887410046E-21
   981.5    8.901458819E-21
   982.5    8.919379855E-21
   983.5    8.941086782E-21
   984.5    8.966503545E-21
   985.5    8.995563793E-21
   986.5    9.028210323E-21
   987.5    9.064394600E-21
   988.5    9.104076326E-21
   989.5    9.147223063E-21
   990.5    9.193809901E-21
   991.5    9.243819178E-21
   992.5    9.297240227E-21
   993.5    9.354069177E-21
   994.5    9.414308771E-21
   995.5    9.477968237E-21
   996.5    9.545063172E-21
   997.5    9.615615471E-21
   998.5    9.689653273E-21
   999.5    9.767210943E-21
  1000.5    9.848329076E-21
  1001.5    9.933054533E-21
  1002.5    1.002144050E-20
  1003.5    1.011354656E-20
  1004.5    1.020943883E-20
  1005.5    1.030919008E-20
  1006.5    1.041287990E-20
  1007.5    1.052059491E-20
  1008.5    1.063242896E-20
  1009.5    1.074848338E-20
  1010.5    1.086886731E-20
  1011.5    1.099369795E-20
  1012.5    1.112310096E-20
  1013.5    1.125721083E-20
  1014.5    1.139617131E-20
  1015.5    1.154013589E-20
  1016.5    1.168926829E-20
  1017.5    1.184374304E-20
  1018.5    1.200374612E-20
  1019.5    1.216947558E-20
  1020.5    1.234114233E-20
  1021.5    1.251897091E-20
  1022.5    1.270320038E-20
  1023.5    1.289408528E-20
  1024.5    1.309189668E-20
  1025.5    1.329692333E-20
  1026.5    1.350947293E-20
  1027.5    1.372987347E-20
  1028.5    1.395847481E-20
  1029.5    1.419565032E-20
  1030.5    1.444179871E-20
  1031.5    1.469734611E-20
  1032.5    1.496274831E-20
  1033.5    1.523849329E-20
  1034.5    1.552510405E-20
  1035.5    1.582314177E-20
  1036.5    1.613320939E-20
  1037.5    1.645595570E-20
  1038.5    1.679207999E-20
  1039.5    1.714233747E-20
  1040.5    1.750754558E-20
  1041.5    1.788859149E-20
  1042.5    1.828644106E-20
  1043.5    1.870214986E-20
  1044.5    1.913687677E-20
  1045.5    1.959190132E-20
  1046.5    2.006864590E-20
  1047.5    2.056870494E-20
  1048.5    2.109388341E-20
  1049.5    2.164624744E-20
  1050.5    2.222818860E-20
  1051.5    2.284249752E-20
  1052.5    2.349242173E-20
  1053.5    2.418162526E-20
  1054.5    2.491382888E-20
  1055.5    2.569166725E-20
  1056.5    2.651423053E-20
  1057.5    2.737414356E-20
  1058.5    2.825911782E-20
  1059.5    2.916285981E-20
  1060.5    3.009519791E-20
  1061.5    3.107623094E-20
  1062.5    3.212377605E-20
  1063.5    3.324911961E-20
  1064.5    3.445940081E-20
  1065.5    3.576056519E-20
  1066.5    3.715900521E-20
  1067.5    3.866224478E-20
  1068.5    4.027920790E-20
  1069.5    4.202036379E-20
  1070.5    4.389786866E-20
  1071.5    4.592574811E-20
  1072.5    4.812013710E-20
  1073.5    5.049958740E-20
  1074.5    5.308545284E-20
  1075.5    5.590236620E-20
  1076.5    5.897882633E-20
  1077.5    6.234792056E-20
  1078.5    6.604821566E-20
  1079.5    7.012486051E-20
  1080.5    7.463095804E-20
  1081.5    7.962928176E-20
  1082.5    8.519443729E-20
  1083.5    9.141560315E-20
  1084.5    9.840003164E-20
  1085.5    1.062775558E-19
  1086.5    1.152064395E-19
  1087.5    1.253810375E-19
  1088.5    1.370419166E-19
  1089.5    1.504893571E-19
  1090.5    1.661015406E-19
  1091.5    1.843592979E-19
  1092.5    2.058801270E-19
  1093.5    2.314654135E-19
  1094.5    2.621665746E-19
  1095.5    2.993783981E-19
  1096.5    3.449713032E-19
  1097.5    4.014783838E-19
  1098.5    4.723563008E-19
  1099.5    5.623355316E-19
  1100.5    6.778472069E-19
  1101.5    8.274104708E-19
  1102.5    1.021558170E-18
  1103.5    1.271099183E-18
  1104.5    1.580949638E-18
  1105.5    1.935293561E-18
  1106.5    2.274902665E-18
  1107.5    2.491787910E-18
  1108.5    2.487380761E-18
  1109.5    2.264023528E-18
  1110.5    1.922486294E-18
  1111.5    1.569473074E-18
  1112.5    1.262205106E-18
  1113.5    1.015312535E-18
  1114.5    8.234511441E-19
  1115.5    6.757504359E-19
  1116.5    5.617393006E-19
  1117.5    4.729822319E-19
  1118.5    4.031211897E-19
  1119.5    3.474819706E-19
  1120.5    3.026492124E-19
  1121.5    2.661196278E-19
  1122.5    2.360442703E-19
  1123.5    2.110439141E-19
  1124.5    1.900785380E-19
  1125.5    1.723552123E-19
  1126.5    1.572628075E-19
  1127.5    1.443253691E-19
  1128.5    1.331685158E-19
  1129.5    1.234949858E-19
  1130.5    1.150666577E-19
  1131.5    1.076912011E-19
  1132.5    1.012120637E-19
  1133.5    9.550089320E-20
  1134.5    9.045174615E-20
  1135.5    8.597662659E-20
  1136.5    8.200201901E-20
  1137.5    7.846617371E-20
  1138.5    7.531696518E-20
  1139.5    7.251019075E-20
  1140.5    7.000821010E-20
  1141.5    6.777885046E-20
  1142.5    6.579452056E-20
  1143.5    6.403148959E-20
  1144.5    6.246929731E-20
  1145.5    6.109026944E-20
  1146.5    5.987911763E-20
  1147.5    5.882260808E-20
  1148.5    5.790928610E-20
  1149.5    5.712924657E-20
  1150.5    5.647394218E-20
  1151.5    5.593602313E-20
  1152.5    5.550920306E-20
  1153.5    5.518814702E-20
  1154.5    5.496837817E-20
  1155.5    5.484620049E-20
  1156.5    5.481863528E-20
  1157.5    5.488336975E-20
  1158.5    5.503871626E-20
  1159.5    5.528358113E-20
  1160.5    5.561744225E-20
  1161.5    5.604033477E-20
  1162.5    5.655284463E-20
  1163.5    5.715610958E-20
  1164.5    5.785182772E-20
  1165.5    5.864227377E-20
  1166.5    5.953032327E-20
  1167.5    6.051948541E-20
  1168.5    6.161394507E-20
  1169.5    6.281861516E-20
  1170.5    6.413920057E-20
  1171.5    6.558227513E-20
  1172.5    6.715537384E-20
  1173.5    6.886710262E-20
  1174.5    7.072726867E-20
  1175.5    7.274703529E-20
  1176.5    7.493910569E-20
  1177.5    7.731794159E-20
  1178.5    7.990002376E-20
  1179.5    8.270416341E-20
  1180.5    8.575187562E-20
  1181.5    8.906782888E-20
  1182.5    9.268038856E-20
  1183.5    9.662227708E-20
  1184.5    1.009313798E-19
  1185.5    1.056517343E-19
  1186.5    1.108347514E-19
  1187.5    1.165407323E-19
  1188.5    1.228407649E-19
  1189.5    1.298191117E-19
  1190.5    1.375762379E-19
  1191.5    1.462326806E-19
  1192.5    1.559340349E-19
  1193.5    1.668574323E-19
  1194.5    1.792200347E-19
  1195.5    1.932902772E-19
  1196.5    2.094028915E-19
  1197.5    2.279791885E-19
  1198.5    2.495547187E-19
  1199.5    2.748173812E-19
  1200.5    3.046604439E-19
  1201.5    3.402569556E-19
  1202.5    3.831648731E-19
  1203.5    4.354759650E-19
  1204.5    5.000256567E-19
  1205.5    5.806828785E-19
  1206.5    6.827300149E-19
  1207.5    8.132974974E-19
  1208.5    9.816655253E-19
  1209.5    1.198817335E-18
  1210.5    1.474605663E-18
  1211.5    1.809119829E-18
  1212.5    2.174428643E-18
  1213.5    2.493306256E-18
  1214.5    2.651458139E-18
  1215.5    2.577681035E-18
  1216.5    2.315645894E-18
  1217.5    1.978750327E-18
  1218.5    1.658914633E-18
  1219.5    1.396627475E-18
  1220.5    1.198210061E-18
  1221.5    1.056580323E-18
  1222.5    9.623537896E-19
  1223.5    9.079650813E-19
  1224.5    8.886345307E-19
  1225.5    9.020691027E-19
  1226.5    9.472572484E-19
  1227.5    1.021665442E-18
  1228.5    1.115817910E-18
  1229.5    1.207092482E-18
  1230.5    1.262968731E-18
  1231.5    1.263501135E-18
  1232.5    1.221678951E-18
  1233.5    1.170927124E-18
  1234.5    1.139498434E-18
  1235.5    1.142156704E-18
  1236.5    1.185354891E-18
  1237.5    1.273591064E-18
  1238.5    1.413225754E-18
  1239.5    1.614495662E-18
  1240.5    1.892612687E-18
  1241.5    2.267751199E-18
  1242.5    2.761883190E-18
  1243.5    3.387148513E-18
  1244.5    4.116895112E-18
  1245.5    4.838233999E-18
  1246.5    5.331125538E-18
  1247.5    5.373274220E-18
  1248.5    4.938812151E-18
  1249.5    4.225425217E-18
  1250.5    3.466654153E-18
  1251.5    2.796742113E-18
  1252.5    2.254567841E-18
  1253.5    1.831690463E-18
  1254.5    1.505498410E-18
  1255.5    1.253386963E-18
  1256.5    1.056910663E-18
  1257.5    9.020938715E-19
  1258.5    7.786410939E-19
  1259.5    6.790252875E-19
  1260.5    5.977302969E-19
  1261.5    5.306838028E-19
  1262.5    4.748499595E-19
  1263.5    4.279411369E-19
  1264.5    3.882144783E-19
  1265.5    3.543277731E-19
  1266.5    3.252366125E-19
  1267.5    3.001203465E-19
  1268.5    2.783282541E-19
  1269.5    2.593400179E-19
  1270.5    2.427364143E-19
  1271.5    2.281773723E-19
  1272.5    2.153853994E-19
  1273.5    2.041329584E-19
  1274.5    1.942327814E-19
  1275.5    1.855303897E-19
  1276.5    1.778982892E-19
  1277.5    1.712314525E-19
  1278.5    1.654438009E-19
  1279.5    1.604654769E-19
  1280.5    1.562407501E-19
  1281.5    1.527264445E-19
  1282.5    1.498908061E-19
  1283.5    1.477127555E-19
  1284.5    1.461814942E-19
  1285.5    1.452964492E-19
  1286.5    1.450675655E-19
  1287.5    1.455159694E-19
  1288.5    1.466750538E-19
  1289.5    1.485920628E-19
  1290.5    1.513302870E-19
  1291.5    1.549720316E-19
  1292.5    1.596225805E-19
  1293.5    1.654154727E-19
  1294.5    1.725195302E-19
  1295.5    1.811482605E-19
  1296.5    1.915725143E-19
  1297.5    2.041376579E-19
  1298.5    2.192870645E-19
  1299.5    2.375945219E-19
  1300.5    2.598092730E-19
  1301.5    2.869189273E-19
  1302.5    3.202373205E-19
  1303.5    3.615259530E-19
  1304.5    4.131566795E-19
  1305.5    4.783132785E-19
  1306.5    5.611937770E-19
  1307.5    6.670816195E-19
  1308.5    8.019802639E-19
  1309.5    9.714172065E-19
  1310.5    1.178692646E-18
  1311.5    1.424271094E-18
  1312.5    1.705015348E-18
  1313.5    2.002429610E-18
  1314.5    2.258350944E-18
  1315.5    2.376479058E-18
  1316.5    2.290081214E-18
  1317.5    2.032164357E-18
  1318.5    1.702468084E-18
  1319.5    1.384939151E-18
  1320.5    1.117181463E-18
  1321.5    9.047576596E-19
  1322.5    7.401619758E-19
  1323.5    6.131711763E-19
  1324.5    5.146685432E-19
  1325.5    4.375064485E-19
  1326.5    3.763513736E-19
  1327.5    3.272922110E-19
  1328.5    2.874679469E-19
  1329.5    2.547753310E-19
  1330.5    2.276547855E-19
  1331.5    2.049378604E-19
  1332.5    1.857394823E-19
  1333.5    1.693817954E-19
  1334.5    1.553400311E-19
  1335.5    1.432037210E-19
  1336.5    1.326486406E-19
  1337.5    1.234163122E-19
  1338.5    1.152988763E-19
  1339.5    1.081278153E-19
  1340.5    1.017654648E-19
  1341.5    9.609856457E-20
  1342.5    9.103331445E-20
  1343.5    8.649155175E-20
  1344.5    8.240777174E-20
  1345.5    7.872678743E-20
  1346.5    7.540187818E-20
  1347.5    7.239331487E-20
  1348.5    6.966717771E-20
  1349.5    6.719440269E-20
  1350.5    6.495000829E-20
  1351.5    6.291246515E-20
  1352.5    6.106317968E-20
  1353.5    5.938606945E-20
  1354.5    5.786721257E-20
  1355.5    5.649455744E-20
  1356.5    5.525768180E-20
  1357.5    5.414759255E-20
  1358.5    5.315655933E-20
  1359.5    5.227797644E-20
  1360.5    5.150624859E-20
  1361.5    5.083669706E-20
  1362.5    5.026548339E-20
  1363.5    4.978954846E-20
  1364.5    4.940656514E-20
  1365.5    4.911490331E-20
  1366.5    4.891360621E-20
  1367.5    4.880237756E-20
  1368.5    4.878157903E-20
  1369.5    4.885223815E-20
  1370.5    4.901606673E-20
  1371.5    4.927549036E-20
  1372.5    4.963368982E-20
  1373.5    5.009465566E-20
  1374.5    5.066325726E-20
  1375.5    5.134532865E-20
  1376.5    5.214777353E-20
  1377.5    5.307869276E-20
  1378.5    5.414753839E-20
  1379.5    5.536529931E-20
  1380.5    5.674472493E-20
  1381.5    5.830059492E-20
  1382.5    6.005004496E-20
  1383.5    6.201296148E-20
  1384.5    6.421246134E-20
  1385.5    6.667547734E-20
  1386.5    6.943347593E-20
  1387.5    7.252334161E-20
  1388.5    7.598847245E-20
  1389.5    7.988014540E-20
  1390.5    8.425922835E-20
  1391.5    8.919834158E-20
  1392.5    9.478460601E-20
  1393.5    1.011231642E-19
  1394.5    1.083417273E-19
  1395.5    1.165964968E-19
  1396.5    1.260799449E-19
  1397.5    1.370311326E-19
  1398.5    1.497495250E-19
  1399.5    1.646136740E-19
  1400.5    1.821067400E-19
  1401.5    2.028517090E-19
  1402.5    2.276604553E-19
  1403.5    2.576026811E-19
  1404.5    2.941033996E-19
  1405.5    3.390810754E-19
  1406.5    3.951422431E-19
  1407.5    4.658498679E-19
  1408.5    5.560734232E-19
  1409.5    6.723836989E-19
  1410.5    8.233072442E-19
  1411.5    1.018842091E-18
  1412.5    1.267661387E-18
  1413.5    1.568794678E-18
  1414.5    1.894463207E-18
  1415.5    2.171280151E-18
  1416.5    2.294760372E-18
  1417.5    2.205170759E-18
  1418.5    1.948210396E-18
  1419.5    1.627811875E-18
  1420.5    1.324670972E-18
  1421.5    1.072768124E-18
  1422.5    8.761474376E-19
  1423.5    7.273315089E-19
  1424.5    6.168314386E-19
  1425.5    5.364535767E-19
  1426.5    4.797138608E-19
  1427.5    4.409181639E-19
  1428.5    4.135542636E-19
  1429.5    3.893061705E-19
  1430.5    3.603078246E-19
  1431.5    3.241058879E-19
  1432.5    2.845377321E-19
  1433.5    2.468793765E-19
  1434.5    2.140999331E-19
  1435.5    1.867942456E-19
  1436.5    1.643871932E-19
  1437.5    1.459916073E-19
  1438.5    1.307734379E-19
  1439.5    1.180524580E-19
  1440.5    1.073020825E-19
  1441.5    9.812138412E-20
  1442.5    9.020526234E-20
  1443.5    8.331989783E-20
  1444.5    7.728421992E-20
  1445.5    7.195635871E-20
  1446.5    6.722383506E-20
  1447.5    6.299644680E-20
  1448.5    5.920107429E-20
  1449.5    5.577785038E-20
  1450.5    5.267730543E-20
  1451.5    4.985821477E-20
  1452.5    4.728595750E-20
  1453.5    4.493125138E-20
  1454.5    4.276916764E-20
  1455.5    4.077835591E-20
  1456.5    3.894042915E-20
  1457.5    3.723947110E-20
  1458.5    3.566163872E-20
  1459.5    3.419483895E-20
  1460.5    3.282846395E-20
  1461.5    3.155317288E-20
  1462.5    3.036071089E-20
  1463.5    2.924375820E-20
  1464.5    2.819580346E-20
  1465.5    2.721103710E-20
  1466.5    2.628426092E-20
  1467.5    2.541081129E-20
  1468.5    2.458649349E-20
  1469.5    2.380752539E-20
  1470.5    2.307048904E-20
  1471.5    2.237228878E-20
  1472.5    2.171011499E-20
  1473.5    2.108141251E-20
  1474.5    2.048385315E-20
  1475.5    1.991531163E-20
  1476.5    1.937384446E-20
  1477.5    1.885767139E-20
  1478.5    1.836515900E-20
  1479.5    1.789480629E-20
  1480.5    1.744523185E-20
  1481.5    1.701516244E-20
  1482.5    1.660342292E-20
  1483.5    1.620892721E-20
  1484.5    1.583067019E-20
  1485.5    1.546772052E-20
  1486.5    1.511921418E-20
  1487.5    1.478434859E-20
  1488.5    1.446237745E-20
  1489.5    1.415260598E-20
  1490.5    1.385438668E-20
  1491.5    1.356711548E-20
  1492.5    1.329022823E-20
  1493.5    1.302319757E-20
  1494.5    1.276553003E-20
  1495.5    1.251676346E-20
  1496.5    1.227646458E-20
  1497.5    1.204422689E-20
  1498.5    1.181966864E-20
  1499.5    1.160243103E-20
  1500.5    1.139217656E-20
  1501.5    1.118858752E-20
  1502.5    1.099136458E-20
  1503.5    1.080022552E-20
  1504.5    1.061490404E-20
  1505.5    1.043514871E-20
  1506.5    1.026072196E-20
  1507.5    1.009139915E-20
  1508.5    9.926967711E-21
  1509.5    9.767226410E-21
  1510.5    9.611984581E-21
  1511.5    9.461061473E-21
  1512.5    9.314285626E-21
  1513.5    9.171494294E-21
  1514.5    9.032532913E-21
  1515.5    8.897254604E-21
  1516.5    8.765519710E-21
  1517.5    8.637195371E-21
  1518.5    8.512155122E-21
  1519.5    8.390278521E-21
  1520.5    8.271450803E-21
  1521.5    8.155562558E-21
  1522.5    8.042509426E-21
  1523.5    7.932191816E-21
  1524.5    7.824514643E-21
  1525.5    7.719387082E-21
  1526.5    7.616722335E-21
  1527.5    7.516437413E-21
  1528.5    7.418452940E-21
  1529.5    7.322692955E-21
  1530.5    7.229084737E-21
  1531.5    7.137558639E-21
  1532.5    7.048047928E-21
  1533.5    6.960488635E-21
  1534.5    6.874819423E-21
  1535.5    6.790981447E-21
  1536.5    6.708918237E-21
  1537.5    6.628575579E-21
  1538.5    6.549901405E-21
  1539.5    6.472845692E-21
  1540.5    6.397360360E-21
  1541.5    6.323399187E-21
  1542.5    6.250917713E-21
  1543.5    6.179873166E-21
  1544.5    6.110224378E-21
  1545.5    6.041931716E-21
  1546.5    5.974957009E-21
  1547.5    5.909263486E-21
  1548.5    5.844815707E-21
  1549.5    5.781579512E-21
  1550.5    5.719521959E-21
  1551.5    5.658611274E-21
  1552.5    5.598816796E-21
  1553.5    5.540108936E-21
  1554.5    5.482459126E-21
  1555.5    5.425839779E-21
  1556.5    5.370224244E-21
  1557.5    5.315586771E-21
  1558.5    5.261902473E-21
  1559.5    5.209147288E-21
  1560.5    5.157297950E-21
  1561.5    5.106331952E-21
  1562.5    5.056227519E-21
  1563.5    5.006963576E-21
  1564.5    4.958519724E-21
  1565.5    4.910876210E-21
  1566.5    4.864013906E-21
  1567.5    4.817914278E-21
  1568.5    4.772559372E-21
  1569.5    4.727931783E-21
  1570.5    4.684014641E-21
  1571.5    4.640791590E-21
  1572.5    4.598246762E-21
  1573.5    4.556364770E-21
  1574.5    4.515130682E-21
  1575.5    4.474530005E-21
  1576.5    4.434548675E-21
  1577.5    4.395173033E-21
  1578.5    4.356389818E-21
  1579.5    4.318186150E-21
  1580.5    4.280549514E-21
  1581.5    4.243467752E-21
  1582.5    4.206929046E-21
  1583.5    4.170921909E-21
  1584.5    4.135435174E-21
  1585.5    4.100457980E-21
  1586.5    4.065979765E-21
  1587.5    4.031990254E-21
  1588.5    3.998479450E-21
  1589.5    3.965437625E-21
  1590.5    3.932855309E-21
  1591.5    3.900723285E-21
  1592.5    3.869032578E-21
  1593.5    3.837774448E-21
  1594.5    3.806940382E-21
  1595.5    3.776522089E-21
  1596.5    3.746511489E-21
  1597.5    3.716900709E-21
  1598.5    3.687682077E-21
  1599.5    3.658848112E-21
  1600.5    3.630391523E-21
  1601.5    3.602305199E-21
  1602.5    3.574582206E-21
  1603.5    3.547215781E-21
  1604.5    3.520199327E-21
  1605.5    3.493526404E-21
  1606.5    3.467190733E-21
  1607.5    3.441186182E-21
  1608.5    3.415506768E-21
  1609.5    3.390146647E-21
  1610.5    3.365100117E-21
  1611.5    3.340361609E-21
  1612.5    3.315925681E-21
  1613.5    3.291787020E-21
  1614.5    3.267940437E-21
  1615.5    3.244380860E-21
  1616.5    3.221103332E-21
  1617.5    3.198103011E-21
  1618.5    3.175375163E-21
  1619.5    3.152915161E-21
  1620.5    3.130718481E-21
  1621.5    3.108780699E-21
  1622.5    3.087097489E-21
  1623.5    3.065664620E-21
  1624.5    3.044477955E-21
  1625.5    3.023533445E-21
  1626.5    3.002827129E-21
  1627.5    2.982355131E-21
  1628.5    2.962113660E-21
  1629.5    2.942099003E-21
  1630.5    2.922307526E-21
  1631.5    2.902735673E-21
  1632.5    2.883379962E-21
  1633.5    2.864236982E-21
  1634.5    2.845303396E-21
  1635.5    2.826575933E-21
  1636.5    2.808051389E-21
  1637.5    2.789726629E-21
  1638.5    2.771598577E-21
  1639.5    2.753664222E-21
  1640.5    2.735920614E-21
  1641.5    2.718364860E-21
  1642.5    2.700994127E-21
  1643.5    2.683805636E-21
  1644.5    2.666796664E-21
  1645.5    2.649964541E-21
  1646.5    2.633306650E-21
  1647.5    2.616820424E-21
  1648.5    2.600503346E-21
  1649.5    2.584352947E-21
  1650.5    2.568366807E-21
  1651.5    2.552542550E-21
  1652.5    2.536877847E-21
  1653.5    2.521370411E-21
  1654.5    2.506018000E-21
  1655.5    2.490818413E-21
  1656.5    2.475769490E-21
  1657.5    2.460869111E-21
  1658.5    2.446115197E-21
  1659.5    2.431505704E-21
  1660.5    2.417038627E-21
  1661.5    2.402711999E-21
  1662.5    2.388523886E-21
  1663.5    2.374472390E-21
  1664.5    2.360555649E-21
  1665.5    2.346771831E-21
  1666.5    2.333119140E-21
  1667.5    2.319595808E-21
  1668.5    2.306200102E-21
  1669.5    2.292930318E-21
  1670.5    2.279784781E-21
  1671.5    2.266761846E-21
  1672.5    2.253859896E-21
  1673.5    2.241077344E-21
  1674.5    2.228412628E-21
  1675.5    2.215864213E-21
  1676.5    2.203430591E-21
  1677.5    2.191110280E-21
  1678.5    2.178901821E-21
  1679.5    2.166803783E-21
  1680.5    2.154814756E-21
  1681.5    2.142933355E-21
  1682.5    2.131158218E-21
  1683.5    2.119488004E-21
  1684.5    2.107921397E-21
  1685.5    2.096457100E-21
  1686.5    2.085093838E-21
  1687.5    2.073830359E-21
  1688.5    2.062665427E-21
  1689.5    2.051597831E-21
  1690.5    2.040626375E-21
  1691.5    2.029749886E-21
  1692.5    2.018967206E-21
  1693.5    2.008277199E-21
  1694.5    1.997678744E-21
  1695.5    1.987170741E-21
  1696.5    1.976752103E-21
  1697.5    1.966421765E-21
  1698.5    1.956178675E-21
  1699.5    1.946021798E-21
  1700.5    1.935950117E-21
  1701.5    1.925962628E-21
  1702.5    1.916058344E-21
  1703.5    1.906236294E-21
  1704.5    1.896495519E-21
  1705.5    1.886835078E-21
  1706.5    1.877254041E-21
  1707.5    1.867751494E-21
  1708.5    1.858326537E-21
  1709.5    1.848978282E-21
  1710.5    1.839705856E-21
  1711.5    1.830508397E-21
  1712.5    1.821385058E-21
  1713.5    1.812335003E-21
  1714.5    1.803357409E-21
  1715.5    1.794451464E-21
  1716.5    1.785616369E-21
  1717.5    1.776851336E-21
  1718.5    1.768155590E-21
  1719.5    1.759528364E-21
  1720.5    1.750968905E-21
  1721.5    1.742476470E-21
  1722.5    1.734050327E-21
  1723.5    1.725689752E-21
  1724.5    1.717394034E-21
  1725.5    1.709162472E-21
  1726.5    1.700994374E-21
  1727.5    1.692889056E-21
  1728.5    1.684845848E-21
  1729.5    1.676864085E-21
  1730.5    1.668943113E-21
  1731.5    1.661082289E-21
  1732.5    1.653280975E-21
  1733.5    1.645538544E-21
  1734.5    1.637854379E-21
  1735.5    1.630227868E-21
  1736.5    1.622658411E-21
  1737.5    1.615145412E-21
  1738.5    1.607688288E-21
  1739.5    1.600286459E-21
  1740.5    1.592939357E-21
  1741.5    1.585646419E-21
  1742.5    1.578407090E-21
  1743.5    1.571220824E-21
  1744.5    1.564087079E-21
  1745.5    1.557005323E-21
  1746.5    1.549975031E-21
  1747.5    1.542995682E-21
  1748.5    1.536066766E-21
  1749.5    1.529187777E-21
  1750.5    1.522358216E-21
  1751.5    1.515577590E-21
  1752.5    1.508845414E-21
  1753.5    1.502161208E-21
  1754.5    1.495524499E-21
  1755.5    1.488934818E-21
  1756.5    1.482391705E-21
  1757.5    1.475894704E-21
  1758.5    1.469443366E-21
  1759.5    1.463037245E-21
  1760.5    1.456675904E-21
  1761.5    1.450358911E-21
  1762.5    1.444085836E-21
  1763.5    1.437856259E-21
  1764.5    1.431669762E-21
  1765.5    1.425525934E-21
  1766.5    1.419424369E-21
  1767.5    1.413364664E-21
  1768.5    1.407346423E-21
  1769.5    1.401369254E-21
  1770.5    1.395432771E-21
  1771.5    1.389536592E-21
  1772.5    1.383680339E-21
  1773.5    1.377863638E-21
  1774.5    1.372086123E-21
  1775.5    1.366347428E-21
  1776.5    1.360647195E-21
  1777.5    1.354985067E-21
  1778.5    1.349360695E-21
  1779.5    1.343773732E-21
  1780.5    1.338223834E-21
  1781.5    1.332710664E-21
  1782.5    1.327233886E-21
  1783.5    1.321793171E-21
  1784.5    1.316388191E-21
  1785.5    1.311018623E-21
  1786.5    1.305684150E-21
  1787.5    1.300384455E-21
  1788.5    1.295119226E-21
  1789.5    1.289888157E-21
  1790.5    1.284690941E-21
  1791.5    1.279527279E-21
  1792.5    1.274396872E-21
  1793.5    1.269299428E-21
  1794.5    1.264234654E-21
  1795.5    1.259202265E-21
  1796.5    1.254201975E-21
  1797.5    1.249233503E-21
  1798.5    1.244296574E-21
  1799.5    1.239390910E-21
  1800.5    1.234516243E-21
  1801.5    1.229672302E-21
  1802.5    1.224858822E-21
  1803.5    1.220075542E-21
  1804.5    1.215322202E-21
  1805.5    1.210598545E-21
  1806.5    1.205904317E-21
  1807.5    1.201239268E-21
  1808.5    1.196603150E-21
  1809.5    1.191995716E-21
  1810.5    1.187416725E-21
  1811.5    1.182865937E-21
  1812.5    1.178343113E-21
  1813.5    1.173848019E-21
  1814.5    1.169380423E-21
  1815.5    1.164940096E-21
  1816.5    1.160526809E-21
  1817.5    1.156140338E-21
  1818.5    1.151780461E-21
  1819.5    1.147446957E-21
  1820.5    1.143139609E-21
  1821.5    1.138858202E-21
  1822.5    1.134602523E-21
  1823.5    1.130372361E-21
  1824.5    1.126167507E-21
  1825.5    1.121987755E-21
  1826.5    1.117832901E-21
  1827.5    1.113702743E-21
  1828.5    1.109597081E-21
  1829.5    1.105515717E-21
  1830.5    1.101458456E-21
  1831.5    1.097425104E-21
  1832.5    1.093415470E-21
  1833.5    1.089429363E-21
  1834.5    1.085466596E-21
  1835.5    1.081526983E-21
  1836.5    1.077610341E-21
  1837.5    1.073716487E-21
  1838.5    1.069845241E-21
  1839.5    1.065996425E-21
  1840.5    1.062169863E-21
  1841.5    1.058365381E-21
  1842.5    1.054582804E-21
  1843.5    1.050821962E-21
  1844.5    1.047082686E-21
  1845.5    1.043364809E-21
  1846.5    1.039668163E-21
  1847.5    1.035992585E-21
  1848.5    1.032337912E-21
  1849.5    1.028703983E-21
  1850.5    1.025090639E-21
  1851.5    1.021497722E-21
  1852.5    1.017925075E-21
  1853.5    1.014372544E-21
  1854.5    1.010839975E-21
  1855.5    1.007327218E-21
  1856.5    1.003834121E-21
  1857.5    1.000360536E-21
  1858.5    9.969063157E-22
  1859.5    9.934713143E-22
  1860.5    9.900553873E-22
  1861.5    9.866583918E-22
  1862.5    9.832801862E-22
  1863.5    9.799206301E-22
  1864.5    9.765795847E-22
  1865.5    9.732569125E-22
  1866.5    9.699524771E-22
  1867.5    9.666661438E-22
  1868.5    9.633977789E-22
  1869.5    9.601472500E-22
  1870.5    9.569144260E-22
  1871.5    9.536991771E-22
  1872.5    9.505013747E-22
  1873.5    9.473208914E-22
  1874.5    9.441576010E-22
  1875.5    9.410113785E-22
  1876.5    9.378821002E-22
  1877.5    9.347696433E-22
  1878.5    9.316738863E-22
  1879.5    9.285947089E-22
  1880.5    9.255319919E-22
  1881.5    9.224856171E-22
  1882.5    9.194554674E-22
  1883.5    9.164414270E-22
  1884.5    9.134433809E-22
  1885.5    9.104612153E-22
  1886.5    9.074948176E-22
  1887.5    9.045440758E-22
  1888.5    9.016088794E-22
  1889.5    8.986891187E-22
  1890.5    8.957846849E-22
  1891.5    8.928954705E-22
  1892.5    8.900213686E-22
  1893.5    8.871622735E-22
  1894.5    8.843180805E-22
  1895.5    8.814886857E-22
  1896.5    8.786739862E-22
  1897.5    8.758738800E-22
  1898.5    8.730882662E-22
  1899.5    8.703170445E-22
  1900.5    8.675601158E-22
  1901.5    8.648173815E-22
  1902.5    8.620887444E-22
  1903.5    8.593741077E-22
  1904.5    8.566733757E-22
  1905.5    8.539864536E-22
  1906.5    8.513132472E-22
  1907.5    8.486536632E-22
  1908.5    8.460076094E-22
  1909.5    8.433749941E-22
  1910.5    8.407557265E-22
  1911.5    8.381497167E-22
  1912.5    8.355568753E-22
  1913.5    8.329771141E-22
  1914.5    8.304103453E-22
  1915.5    8.278564820E-22
  1916.5    8.253154381E-22
  1917.5    8.227871282E-22
  1918.5    8.202714677E-22
  1919.5    8.177683727E-22
  1920.5    8.152777598E-22
  1921.5    8.127995468E-22
  1922.5    8.103336517E-22
  1923.5    8.078799935E-22
  1924.5    8.054384919E-22
  1925.5    8.030090671E-22
  1926.5    8.005916401E-22
  1927.5    7.981861327E-22
  1928.5    7.957924670E-22
  1929.5    7.934105662E-22
  1930.5    7.910403538E-22
  1931.5    7.886817541E-22
  1932.5    7.863346921E-22
  1933.5    7.839990932E-22
  1934.5    7.816748837E-22
  1935.5    7.793619904E-22
  1936.5    7.770603407E-22
  1937.5    7.747698625E-22
  1938.5    7.724904846E-22
  1939.5    7.702221360E-22
  1940.5    7.679647467E-22
  1941.5    7.657182470E-22
  1942.5    7.634825678E-22
  1943.5    7.612576408E-22
  1944.5    7.590433978E-22
  1945.5    7.568397718E-22
  1946.5    7.546466958E-22
  1947.5    7.524641035E-22
  1948.5    7.502919294E-22
  1949.5    7.481301082E-22
  1950.5    7.459785753E-22
  1951.5    7.438372666E-22
  1952.5    7.417061185E-22
  1953.5    7.395850680E-22
  1954.5    7.374740524E-22
  1955.5    7.353730098E-22
  1956.5    7.332818787E-22
  1957.5    7.312005978E-22
  1958.5    7.291291068E-22
  1959.5    7.270673455E-22
  1960.5    7.250152544E-22
  1961.5    7.229727742E-22
  1962.5    7.209398465E-22
  1963.5    7.189164130E-22
  1964.5    7.169024161E-22
  1965.5    7.148977984E-22
  1966.5    7.129025032E-22
  1967.5    7.109164742E-22
  1968.5    7.089396555E-22
  1969.5    7.069719915E-22
  1970.5    7.050134274E-22
  1971.5    7.030639085E-22
  1972.5    7.011233807E-22
  1973.5    6.991917902E-22
  1974.5    6.972690838E-22
  1975.5    6.953552086E-22
  1976.5    6.934501121E-22
  1977.5    6.915537422E-22
  1978.5    6.896660474E-22
  1979.5    6.877869763E-22
  1980.5    6.859164781E-22
  1981.5    6.840545023E-22
  1982.5    6.822009990E-22
  1983.5    6.803559183E-22
  1984.5    6.785192110E-22
  1985.5    6.766908282E-22
  1986.5    6.748707214E-22
  1987.5    6.730588424E-22
  1988.5    6.712551434E-22
  1989.5    6.694595770E-22
  1990.5    6.676720960E-22
  1991.5    6.658926539E-22
  1992.5    6.641212042E-22
  1993.5    6.623577010E-22
  1994.5    6.606020986E-22
  1995.5    6.588543518E-22
  1996.5    6.571144155E-22
  1997.5    6.553822452E-22
  1998.5    6.536577966E-22
  1999.5    6.519410257E-22
  2000.5    6.502318889E-22
  2001.5    6.485303430E-22
  2002.5    6.468363450E-22
  2003.5    6.451498523E-22
  2004.5    6.434708226E-22
  2005.5    6.417992138E-22
  2006.5    6.401349843E-22
  2007.5    6.384780927E-22
  2008.5    6.368284979E-22
  2009.5    6.351861593E-22
  2010.5    6.335510363E-22
  2011.5    6.319230888E-22
  2012.5    6.303022770E-22
  2013.5    6.286885612E-22
  2014.5    6.270819023E-22
  2015.5    6.254822612E-22
  2016.5    6.238895992E-22
  2017.5    6.223038780E-22
  2018.5    6.207250595E-22
  2019.5    6.191531057E-22
  2020.5    6.175879792E-22
  2021.5    6.160296426E-22
  2022.5    6.144780590E-22
  2023.5    6.129331915E-22
  2024.5    6.113950038E-22
  2025.5    6.098634595E-22
  2026.5    6.083385228E-22
  2027.5    6.068201580E-22
  2028.5    6.053083297E-22
  2029.5    6.038030026E-22
  2030.5    6.023041419E-22
  2031.5    6.008117128E-22
  2032.5    5.993256811E-22
  2033.5    5.978460126E-22
  2034.5    5.963726732E-22
  2035.5    5.949056294E-22
  2036.5    5.934448477E-22
  2037.5    5.919902949E-22
  2038.5    5.905419381E-22
  2039.5    5.890997446E-22
  2040.5    5.876636818E-22
  2041.5    5.862337176E-22
  2042.5    5.848098198E-22
  2043.5    5.833919568E-22
  2044.5    5.819800970E-22
  2045.5    5.805742089E-22
  2046.5    5.791742616E-22
  2047.5    5.777802240E-22
  2048.5    5.763920656E-22
  2049.5    5.750097559E-22
  2050.5    5.736332645E-22
  2051.5    5.722625616E-22
  2052.5    5.708976172E-22
  2053.5    5.695384018E-22
  2054.5    5.681848859E-22
  2055.5    5.668370404E-22
  2056.5    5.654948363E-22
  2057.5    5.641582447E-22
  2058.5    5.628272372E-22
  2059.5    5.615017853E-22
  2060.5    5.601818608E-22
  2061.5    5.588674358E-22
  2062.5    5.575584824E-22
  2063.5    5.562549731E-22
  2064.5    5.549568804E-22
  2065.5    5.536641772E-22
  2066.5    5.523768364E-22
  2067.5    5.510948311E-22
  2068.5    5.498181348E-22
  2069.5    5.485467209E-22
  2070.5    5.472805632E-22
  2071.5    5.460196356E-22
  2072.5    5.447639121E-22
  2073.5    5.435133669E-22
  2074.5    5.422679747E-22
  2075.5    5.410277098E-22
  2076.5    5.397925472E-22
  2077.5    5.385624618E-22
  2078.5    5.373374287E-22
  2079.5    5.361174232E-22
  2080.5    5.349024208E-22
  2081.5    5.336923971E-22
  2082.5    5.324873279E-22
  2083.5    5.312871893E-22
  2084.5    5.300919573E-22
  2085.5    5.289016082E-22
  2086.5    5.277161186E-22
  2087.5    5.265354650E-22
  2088.5    5.253596241E-22
  2089.5    5.241885730E-22
  2090.5    5.230222888E-22
  2091.5    5.218607486E-22
  2092.5    5.207039299E-22
  2093.5    5.195518103E-22
  2094.5    5.184043675E-22
  2095.5    5.172615792E-22
  2096.5    5.161234237E-22
  2097.5    5.149898789E-22
  2098.5    5.138609232E-22
  2099.5    5.127365351E-22
  2100.5    5.116166931E-22
  2101.5    5.105013761E-22
  2102.5    5.093905628E-22
  2103.5    5.082842324E-22
  2104.5    5.071823640E-22
  2105.5    5.060849369E-22
  2106.5    5.049919306E-22
  2107.5    5.039033246E-22
  2108.5    5.028190987E-22
  2109.5    5.017392328E-22
  2110.5    5.006637068E-22
  2111.5    4.995925009E-22
  2112.5    4.985255953E-22
  2113.5    4.974629704E-22
  2114.5    4.964046069E-22
  2115.5    4.953504852E-22
  2116.5    4.943005863E-22
  2117.5    4.932548910E-22
  2118.5    4.922133804E-22
  2119.5    4.911760357E-22
  2120.5    4.901428381E-22
  2121.5    4.891137690E-22
  2122.5    4.880888101E-22
  2123.5    4.870679430E-22
  2124.5    4.860511494E-22
  2125.5    4.850384114E-22
  2126.5    4.840297108E-22
  2127.5    4.830250300E-22
  2128.5    4.820243510E-22
  2129.5    4.810276565E-22
  2130.5    4.800349287E-22
  2131.5    4.790461504E-22
  2132.5    4.780613044E-22
  2133.5    4.770803734E-22
  2134.5    4.761033404E-22
  2135.5    4.751301885E-22
  2136.5    4.741609009E-22
  2137.5    4.731954610E-22
  2138.5    4.722338520E-22
  2139.5    4.712760576E-22
  2140.5    4.703220614E-22
  2141.5    4.693718470E-22
  2142.5    4.684253985E-22
  2143.5    4.674826997E-22
  2144.5    4.665437347E-22
  2145.5    4.656084877E-22
  2146.5    4.646769429E-22
  2147.5    4.637490847E-22
  2148.5    4.628248976E-22
  2149.5    4.619043663E-22
  2150.5    4.609874753E-22
  2151.5    4.600742094E-22
  2152.5    4.591645537E-22
  2153.5    4.582584930E-22
  2154.5    4.573560124E-22
  2155.5    4.564570972E-22
  2156.5    4.555617326E-22
  2157.5    4.546699040E-22
  2158.5    4.537815970E-22
  2159.5    4.528967969E-22
  2160.5    4.520154897E-22
  2161.5    4.511376609E-22
  2162.5    4.502632965E-22
  2163.5    4.493923825E-22
  2164.5    4.485249049E-22
  2165.5    4.476608498E-22
  2166.5    4.468002035E-22
  2167.5    4.459429522E-22
  2168.5    4.450890825E-22
  2169.5    4.442385809E-22
  2170.5    4.433914338E-22
  2171.5    4.425476281E-22
  2172.5    4.417071505E-22
  2173.5    4.408699879E-22
  2174.5    4.400361272E-22
  2175.5    4.392055554E-22
  2176.5    4.383782598E-22
  2177.5    4.375542274E-22
  2178.5    4.367334457E-22
  2179.5    4.359159019E-22
  2180.5    4.351015836E-22
  2181.5    4.342904783E-22
  2182.5    4.334825736E-22
  2183.5    4.326778573E-22
  2184.5    4.318763172E-22
  2185.5    4.310779412E-22
  2186.5    4.302827171E-22
  2187.5    4.294906331E-22
  2188.5    4.287016773E-22
  2189.5    4.279158379E-22
  2190.5    4.271331032E-22
  2191.5    4.263534615E-22
  2192.5    4.255769014E-22
  2193.5    4.248034112E-22
  2194.5    4.240329797E-22
  2195.5    4.232655954E-22
  2196.5    4.225012473E-22
  2197.5    4.217399240E-22
  2198.5    4.209816145E-22
  2199.5    4.202263077E-22
  2200.5    4.194739928E-22
  2201.5    4.187246589E-22
  2202.5    4.179782952E-22
  2203.5    4.172348909E-22
  2204.5    4.164944354E-22
  2205.5    4.157569181E-22
  2206.5    4.150223287E-22
  2207.5    4.142906565E-22
  2208.5    4.135618913E-22
  2209.5    4.128360227E-22
  2210.5    4.121130406E-22
  2211.5    4.113929349E-22
  2212.5    4.106756954E-22
  2213.5    4.099613122E-22
  2214.5    4.092497753E-22
  2215.5    4.085410748E-22
  2216.5    4.078352010E-22
  2217.5    4.071321442E-22
  2218.5    4.064318947E-22
  2219.5    4.057344428E-22
  2220.5    4.050397792E-22
  2221.5    4.043478943E-22
  2222.5    4.036587787E-22
  2223.5    4.029724232E-22
  2224.5    4.022888184E-22
  2225.5    4.016079552E-22
  2226.5    4.009298245E-22
  2227.5    4.002544172E-22
  2228.5    3.995817243E-22
  2229.5    3.989117369E-22
  2230.5    3.982444461E-22
  2231.5    3.975798432E-22
  2232.5    3.969179193E-22
  2233.5    3.962586659E-22
  2234.5    3.956020743E-22
  2235.5    3.949481360E-22
  2236.5    3.942968424E-22
  2237.5    3.936481852E-22
  2238.5    3.930021561E-22
  2239.5    3.923587466E-22
  2240.5    3.917179486E-22
  2241.5    3.910797539E-22
  2242.5    3.904441544E-22
  2243.5    3.898111420E-22
  2244.5    3.891807087E-22
  2245.5    3.885528467E-22
  2246.5    3.879275480E-22
  2247.5    3.873048048E-22
  2248.5    3.866846094E-22
  2249.5    3.860669540E-22
  2250.5    3.854518310E-22
  2251.5    3.848392330E-22
  2252.5    3.842291522E-22
  2253.5    3.836215813E-22
  2254.5    3.830165129E-22
  2255.5    3.824139396E-22
  2256.5    3.818138541E-22
  2257.5    3.812162492E-22
  2258.5    3.806211178E-22
  2259.5    3.800284526E-22
  2260.5    3.794382467E-22
  2261.5    3.788504930E-22
  2262.5    3.782651846E-22
  2263.5    3.776823145E-22
  2264.5    3.771018760E-22
  2265.5    3.765238623E-22
  2266.5    3.759482666E-22
  2267.5    3.753750823E-22
  2268.5    3.748043027E-22
  2269.5    3.742359213E-22
  2270.5    3.736699316E-22
  2271.5    3.731063271E-22
  2272.5    3.725451014E-22
  2273.5    3.719862481E-22
  2274.5    3.714297611E-22
  2275.5    3.708756339E-22
  2276.5    3.703238605E-22
  2277.5    3.697744347E-22
  2278.5    3.692273505E-22
  2279.5    3.686826017E-22
  2280.5    3.681401824E-22
  2281.5    3.676000868E-22
  2282.5    3.670623089E-22
  2283.5    3.665268428E-22
  2284.5    3.659936830E-22
  2285.5    3.654628235E-22
  2286.5    3.649342588E-22
  2287.5    3.644079833E-22
  2288.5    3.638839913E-22
  2289.5    3.633622775E-22
  2290.5    3.628428362E-22
  2291.5    3.623256622E-22
  2292.5    3.618107500E-22
  2293.5    3.612980944E-22
  2294.5    3.607876901E-22
  2295.5    3.602795318E-22
  2296.5    3.597736145E-22
  2297.5    3.592699331E-22
  2298.5    3.587684824E-22
  2299.5    3.582692575E-22
  2300.5    3.577722534E-22
  2301.5    3.572774653E-22
  2302.5    3.567848882E-22
  2303.5    3.562945174E-22
  2304.5    3.558063480E-22
  2305.5    3.553203755E-22
  2306.5    3.548365951E-22
  2307.5    3.543550023E-22
  2308.5    3.538755924E-22
  2309.5    3.533983610E-22
  2310.5    3.529233036E-22
  2311.5    3.524504158E-22
  2312.5    3.519796932E-22
  2313.5    3.515111315E-22
  2314.5    3.510447265E-22
  2315.5    3.505804739E-22
  2316.5    3.501183696E-22
  2317.5    3.496584094E-22
  2318.5    3.492005893E-22
  2319.5    3.487449052E-22
  2320.5    3.482913532E-22
  2321.5    3.478399294E-22
  2322.5    3.473906298E-22
  2323.5    3.469434506E-22
  2324.5    3.464983881E-22
  2325.5    3.460554384E-22
  2326.5    3.456145980E-22
  2327.5    3.451758632E-22
  2328.5    3.447392304E-22
  2329.5    3.443046960E-22
  2330.5    3.438722565E-22
  2331.5    3.434419086E-22
  2332.5    3.430136487E-22
  2333.5    3.425874736E-22
  2334.5    3.421633799E-22
  2335.5    3.417413644E-22
  2336.5    3.413214238E-22
  2337.5    3.409035550E-22
  2338.5    3.404877550E-22
  2339.5    3.400740205E-22
  2340.5    3.396623486E-22
  2341.5    3.392527363E-22
  2342.5    3.388451807E-22
  2343.5    3.384396789E-22
  2344.5    3.380362281E-22
  2345.5    3.376348255E-22
  2346.5    3.372354683E-22
  2347.5    3.368381539E-22
  2348.5    3.364428796E-22
  2349.5    3.360496428E-22
  2350.5    3.356584410E-22
  2351.5    3.352692717E-22
  2352.5    3.348821324E-22
  2353.5    3.344970207E-22
  2354.5    3.341139343E-22
  2355.5    3.337328708E-22
  2356.5    3.333538280E-22
  2357.5    3.329768037E-22
  2358.5    3.326017957E-22
  2359.5    3.322288019E-22
  2360.5    3.318578202E-22
  2361.5    3.314888486E-22
  2362.5    3.311218851E-22
  2363.5    3.307569278E-22
  2364.5    3.303939749E-22
  2365.5    3.300330244E-22
  2366.5    3.296740746E-22
  2367.5    3.293171237E-22
  2368.5    3.289621702E-22
  2369.5    3.286092122E-22
  2370.5    3.282582483E-22
  2371.5    3.279092770E-22
  2372.5    3.275622966E-22
  2373.5    3.272173058E-22
  2374.5    3.268743031E-22
  2375.5    3.265332873E-22
  2376.5    3.261942570E-22
  2377.5    3.258572110E-22
  2378.5    3.255221481E-22
  2379.5    3.251890670E-22
  2380.5    3.248579668E-22
  2381.5    3.245288464E-22
  2382.5    3.242017047E-22
  2383.5    3.238765408E-22
  2384.5    3.235533539E-22
  2385.5    3.232321430E-22
  2386.5    3.229129073E-22
  2387.5    3.225956462E-22
  2388.5    3.222803588E-22
  2389.5    3.219670446E-22
  2390.5    3.216557029E-22
  2391.5    3.213463332E-22
  2392.5    3.210389349E-22
  2393.5    3.207335077E-22
  2394.5    3.204300512E-22
  2395.5    3.201285649E-22
  2396.5    3.198290486E-22
  2397.5    3.195315020E-22
  2398.5    3.192359250E-22
  2399.5    3.189423173E-22
  2400.5    3.186506790E-22
  2401.5    3.183610100E-22
  2402.5    3.180733102E-22
  2403.5    3.177875798E-22
  2404.5    3.175038189E-22
  2405.5    3.172220276E-22
  2406.5    3.169422062E-22
  2407.5    3.166643549E-22
  2408.5    3.163884741E-22
  2409.5    3.161145642E-22
  2410.5    3.158426256E-22
  2411.5    3.155726588E-22
  2412.5    3.153046643E-22
  2413.5    3.150386428E-22
  2414.5    3.147745949E-22
  2415.5    3.145125213E-22
  2416.5    3.142524228E-22
  2417.5    3.139943002E-22
  2418.5    3.137381544E-22
  2419.5    3.134839863E-22
  2420.5    3.132317970E-22
  2421.5    3.129815874E-22
  2422.5    3.127333587E-22
  2423.5    3.124871120E-22
  2424.5    3.122428485E-22
  2425.5    3.120005696E-22
  2426.5    3.117602765E-22
  2427.5    3.115219706E-22
  2428.5    3.112856535E-22
  2429.5    3.110513266E-22
  2430.5    3.108189914E-22
  2431.5    3.105886496E-22
  2432.5    3.103603029E-22
  2433.5    3.101339531E-22
  2434.5    3.099096018E-22
  2435.5    3.096872511E-22
  2436.5    3.094669028E-22
  2437.5    3.092485589E-22
  2438.5    3.090322215E-22
  2439.5    3.088178926E-22
  2440.5    3.086055745E-22
  2441.5    3.083952694E-22
  2442.5    3.081869796E-22
  2443.5    3.079807074E-22
  2444.5    3.077764553E-22
  2445.5    3.075742258E-22
  2446.5    3.073740213E-22
  2447.5    3.071758446E-22
  2448.5    3.069796983E-22
  2449.5    3.067855852E-22
  2450.5    3.065935081E-22
  2451.5    3.064034698E-22
  2452.5    3.062154733E-22
  2453.5    3.060295217E-22
  2454.5    3.058456179E-22
  2455.5    3.056637652E-22
  2456.5    3.054839668E-22
  2457.5    3.053062259E-22
  2458.5    3.051305460E-22
  2459.5    3.049569304E-22
  2460.5    3.047853826E-22
  2461.5    3.046159062E-22
  2462.5    3.044485049E-22
  2463.5    3.042831823E-22
  2464.5    3.041199423E-22
  2465.5    3.039587887E-22
  2466.5    3.037997253E-22
  2467.5    3.036427563E-22
  2468.5    3.034878857E-22
  2469.5    3.033351176E-22
  2470.5    3.031844563E-22
  2471.5    3.030359060E-22
  2472.5    3.028894712E-22
  2473.5    3.027451563E-22
  2474.5    3.026029658E-22
  2475.5    3.024629044E-22
  2476.5    3.023249767E-22
  2477.5    3.021891874E-22
  2478.5    3.020555415E-22
  2479.5    3.019240439E-22
  2480.5    3.017946995E-22
  2481.5    3.016675135E-22
  2482.5    3.015424910E-22
  2483.5    3.014196373E-22
  2484.5    3.012989577E-22
  2485.5    3.011804577E-22
  2486.5    3.010641427E-22
  2487.5    3.009500183E-22
  2488.5    3.008380902E-22
  2489.5    3.007283643E-22
  2490.5    3.006208462E-22
  2491.5    3.005155420E-22
  2492.5    3.004124577E-22
  2493.5    3.003115995E-22
  2494.5    3.002129734E-22
  2495.5    3.001165859E-22
  2496.5    3.000224433E-22
  2497.5    2.999305521E-22
  2498.5    2.998409188E-22
  2499.5    2.997535502E-22
  2500.5    2.996684530E-22
  2501.5    2.995856341E-22
  2502.5    2.995051004E-22
  2503.5    2.994268590E-22
  2504.5    2.993509171E-22
  2505.5    2.992772818E-22
  2506.5    2.992059606E-22
  2507.5    2.991369609E-22
  2508.5    2.990702903E-22
  2509.5    2.990059564E-22
  2510.5    2.989439670E-22
  2511.5    2.988843299E-22
  2512.5    2.988270531E-22
  2513.5    2.987721448E-22
  2514.5    2.987196130E-22
  2515.5    2.986694661E-22
  2516.5    2.986217126E-22
  2517.5    2.985763608E-22
  2518.5    2.985334194E-22
  2519.5    2.984928972E-22
  2520.5    2.984548031E-22
  2521.5    2.984191459E-22
  2522.5    2.983859348E-22
  2523.5    2.983551789E-22
  2524.5    2.983268877E-22
  2525.5    2.983010704E-22
  2526.5    2.982777368E-22
  2527.5    2.982568963E-22
  2528.5    2.982385590E-22
  2529.5    2.982227346E-22
  2530.5    2.982094332E-22
  2531.5    2.981986651E-22
  2532.5    2.981904404E-22
  2533.5    2.981847696E-22
  2534.5    2.981816634E-22
  2535.5    2.981811323E-22
  2536.5    2.981831872E-22
  2537.5    2.981878390E-22
  2538.5    2.981950989E-22
  2539.5    2.982049781E-22
  2540.5    2.982174879E-22
  2541.5    2.982326398E-22
  2542.5    2.982504456E-22
  2543.5    2.982709169E-22
  2544.5    2.982940657E-22
  2545.5    2.983199040E-22
  2546.5    2.983484442E-22
  2547.5    2.983796986E-22
  2548.5    2.984136796E-22
  2549.5    2.984504000E-22
  2550.5    2.984898725E-22
  2551.5    2.985321103E-22
  2552.5    2.985771263E-22
  2553.5    2.986249338E-22
  2554.5    2.986755465E-22
  2555.5    2.987289777E-22
  2556.5    2.987852414E-22
  2557.5    2.988443514E-22
  2558.5    2.989063218E-22
  2559.5    2.989711670E-22
  2560.5    2.990389013E-22
  2561.5    2.991095394E-22
  2562.5    2.991830961E-22
  2563.5    2.992595863E-22
  2564.5    2.993390251E-22
  2565.5    2.994214279E-22
  2566.5    2.995068102E-22
  2567.5    2.995951877E-22
  2568.5    2.996865761E-22
  2569.5    2.997809916E-22
  2570.5    2.998784505E-22
  2571.5    2.999789691E-22
  2572.5    3.000825640E-22
  2573.5    3.001892522E-22
  2574.5    3.002990506E-22
  2575.5    3.004119764E-22
  2576.5    3.005280471E-22
  2577.5    3.006472804E-22
  2578.5    3.007696939E-22
  2579.5    3.008953058E-22
  2580.5    3.010241344E-22
  2581.5    3.011561981E-22
  2582.5    3.012915156E-22
  2583.5    3.014301058E-22
  2584.5    3.015719879E-22
  2585.5    3.017171812E-22
  2586.5    3.018657052E-22
  2587.5    3.020175799E-22
  2588.5    3.021728252E-22
  2589.5    3.023314614E-22
  2590.5    3.024935091E-22
  2591.5    3.026589890E-22
  2592.5    3.028279222E-22
  2593.5    3.030003297E-22
  2594.5    3.031762333E-22
  2595.5    3.033556546E-22
  2596.5    3.035386156E-22
  2597.5    3.037251386E-22
  2598.5    3.039152462E-22
  2599.5    3.041089611E-22
  2600.5    3.043063064E-22
  2601.5    3.045073054E-22
  2602.5    3.047119818E-22
  2603.5    3.049203595E-22
  2604.5    3.051324626E-22
  2605.5    3.053483155E-22
  2606.5    3.055679431E-22
  2607.5    3.057913704E-22
  2608.5    3.060186226E-22
  2609.5    3.062497256E-22
  2610.5    3.064847051E-22
  2611.5    3.067235875E-22
  2612.5    3.069663992E-22
  2613.5    3.072131673E-22
  2614.5    3.074639188E-22
  2615.5    3.077186814E-22
  2616.5    3.079774828E-22
  2617.5    3.082403513E-22
  2618.5    3.085073153E-22
  2619.5    3.087784037E-22
  2620.5    3.090536458E-22
  2621.5    3.093330710E-22
  2622.5    3.096167094E-22
  2623.5    3.099045911E-22
  2624.5    3.101967467E-22
  2625.5    3.104932074E-22
  2626.5    3.107940044E-22
  2627.5    3.110991695E-22
  2628.5    3.114087349E-22
  2629.5    3.117227330E-22
  2630.5    3.120411968E-22
  2631.5    3.123641596E-22
  2632.5    3.126916551E-22
  2633.5    3.130237175E-22
  2634.5    3.133603812E-22
  2635.5    3.137016813E-22
  2636.5    3.140476531E-22
  2637.5    3.143983325E-22
  2638.5    3.147537557E-22
  2639.5    3.151139594E-22
  2640.5    3.154789808E-22
  2641.5    3.158488575E-22
  2642.5    3.162236275E-22
  2643.5    3.166033295E-22
  2644.5    3.169880023E-22
  2645.5    3.173776856E-22
  2646.5    3.177724192E-22
  2647.5    3.181722437E-22
  2648.5    3.185772001E-22
  2649.5    3.189873298E-22
  2650.5    3.194026749E-22
  2651.5    3.198232779E-22
  2652.5    3.202491819E-22
  2653.5    3.206804304E-22
  2654.5    3.211170676E-22
  2655.5    3.215591382E-22
  2656.5    3.220066876E-22
  2657.5    3.224597614E-22
  2658.5    3.229184062E-22
  2659.5    3.233826689E-22
  2660.5    3.238525971E-22
  2661.5    3.243282391E-22
  2662.5    3.248096436E-22
  2663.5    3.252968601E-22
  2664.5    3.257899387E-22
  2665.5    3.262889299E-22
  2666.5    3.267938853E-22
  2667.5    3.273048568E-22
  2668.5    3.278218971E-22
  2669.5    3.283450596E-22
  2670.5    3.288743982E-22
  2671.5    3.294099678E-22
  2672.5    3.299518238E-22
  2673.5    3.305000225E-22
  2674.5    3.310546205E-22
  2675.5    3.316156758E-22
  2676.5    3.321832466E-22
  2677.5    3.327573920E-22
  2678.5    3.333381722E-22
  2679.5    3.339256477E-22
  2680.5    3.345198801E-22
  2681.5    3.351209318E-22
  2682.5    3.357288659E-22
  2683.5    3.363437465E-22
  2684.5    3.369656383E-22
  2685.5    3.375946071E-22
  2686.5    3.382307195E-22
  2687.5    3.388740430E-22
  2688.5    3.395246460E-22
  2689.5    3.401825977E-22
  2690.5    3.408479685E-22
  2691.5    3.415208295E-22
  2692.5    3.422012528E-22
  2693.5    3.428893117E-22
  2694.5    3.435850801E-22
  2695.5    3.442886334E-22
  2696.5    3.450000475E-22
  2697.5    3.457193998E-22
  2698.5    3.464467684E-22
  2699.5    3.471822327E-22
  2700.5    3.479258732E-22
  2701.5    3.486777714E-22
  2702.5    3.494380100E-22
  2703.5    3.502066728E-22
  2704.5    3.509838447E-22
  2705.5    3.517696119E-22
  2706.5    3.525640619E-22
  2707.5    3.533672832E-22
  2708.5    3.541793657E-22
  2709.5    3.550004005E-22
  2710.5    3.558304800E-22
  2711.5    3.566696979E-22
  2712.5    3.575181492E-22
  2713.5    3.583759304E-22
  2714.5    3.592431392E-22
  2715.5    3.601198748E-22
  2716.5    3.610062378E-22
  2717.5    3.619023302E-22
  2718.5    3.628082555E-22
  2719.5    3.637241189E-22
  2720.5    3.646500267E-22
  2721.5    3.655860871E-22
  2722.5    3.665324098E-22
  2723.5    3.674891060E-22
  2724.5    3.684562886E-22
  2725.5    3.694340722E-22
  2726.5    3.704225731E-22
  2727.5    3.714219091E-22
  2728.5    3.724322000E-22
  2729.5    3.734535674E-22
  2730.5    3.744861345E-22
  2731.5    3.755300264E-22
  2732.5    3.765853703E-22
  2733.5    3.776522951E-22
  2734.5    3.787309315E-22
  2735.5    3.798214126E-22
  2736.5    3.809238732E-22
  2737.5    3.820384502E-22
  2738.5    3.831652827E-22
  2739.5    3.843045117E-22
  2740.5    3.854562807E-22
  2741.5    3.866207352E-22
  2742.5    3.877980229E-22
  2743.5    3.889882939E-22
  2744.5    3.901917007E-22
  2745.5    3.914083978E-22
  2746.5    3.926385427E-22
  2747.5    3.938822949E-22
  2748.5    3.951398165E-22
  2749.5    3.964112724E-22
  2750.5    3.976968299E-22
  2751.5    3.989966588E-22
  2752.5    4.003109320E-22
  2753.5    4.016398250E-22
  2754.5    4.029835158E-22
  2755.5    4.043421858E-22
  2756.5    4.057160189E-22
  2757.5    4.071052023E-22
  2758.5    4.085099258E-22
  2759.5    4.099303828E-22
  2760.5    4.113667696E-22
  2761.5    4.128192856E-22
  2762.5    4.142881338E-22
  2763.5    4.157735202E-22
  2764.5    4.172756546E-22
  2765.5    4.187947498E-22
  2766.5    4.203310225E-22
  2767.5    4.218846931E-22
  2768.5    4.234559853E-22
  2769.5    4.250451270E-22
  2770.5    4.266523496E-22
  2771.5    4.282778886E-22
  2772.5    4.299219836E-22
  2773.5    4.315848780E-22
  2774.5    4.332668195E-22
  2775.5    4.349680603E-22
  2776.5    4.366888566E-22
  2777.5    4.384294692E-22
  2778.5    4.401901634E-22
  2779.5    4.419712092E-22
  2780.5    4.437728811E-22
  2781.5    4.455954586E-22
  2782.5    4.474392262E-22
  2783.5    4.493044733E-22
  2784.5    4.511914943E-22
  2785.5    4.531005892E-22
  2786.5    4.550320630E-22
  2787.5    4.569862264E-22
  2788.5    4.589633956E-22
  2789.5    4.609638926E-22
  2790.5    4.629880451E-22
  2791.5    4.650361870E-22
  2792.5    4.671086579E-22
  2793.5    4.692058041E-22
  2794.5    4.713279779E-22
  2795.5    4.734755384E-22
  2796.5    4.756488511E-22
  2797.5    4.778482885E-22
  2798.5    4.800742301E-22
  2799.5    4.823270622E-22
  2800.5    4.846071788E-22
  2801.5    4.869149811E-22
  2802.5    4.892508780E-22
  2803.5    4.916152861E-22
  2804.5    4.940086301E-22
  2805.5    4.964313428E-22
  2806.5    4.988838654E-22
  2807.5    5.013666476E-22
  2808.5    5.038801478E-22
  2809.5    5.064248334E-22
  2810.5    5.090011811E-22
  2811.5    5.116096767E-22
  2812.5    5.142508160E-22
  2813.5    5.169251042E-22
  2814.5    5.196330568E-22
  2815.5    5.223751997E-22
  2816.5    5.251520693E-22
  2817.5    5.279642127E-22
  2818.5    5.308121882E-22
  2819.5    5.336965656E-22
  2820.5    5.366179261E-22
  2821.5    5.395768630E-22
  2822.5    5.425739818E-22
  2823.5    5.456099006E-22
  2824.5    5.486852501E-22
  2825.5    5.518006746E-22
  2826.5    5.549568315E-22
  2827.5    5.581543924E-22
  2828.5    5.613940429E-22
  2829.5    5.646764834E-22
  2830.5    5.680024290E-22
  2831.5    5.713726103E-22
  2832.5    5.747877736E-22
  2833.5    5.782486815E-22
  2834.5    5.817561130E-22
  2835.5    5.853108643E-22
  2836.5    5.889137489E-22
  2837.5    5.925655984E-22
  2838.5    5.962672628E-22
  2839.5    6.000196111E-22
  2840.5    6.038235315E-22
  2841.5    6.076799324E-22
  2842.5    6.115897427E-22
  2843.5    6.155539123E-22
  2844.5    6.195734129E-22
  2845.5    6.236492382E-22
  2846.5    6.277824051E-22
  2847.5    6.319739539E-22
  2848.5    6.362249491E-22
  2849.5    6.405364801E-22
  2850.5    6.449096618E-22
  2851.5    6.493456356E-22
  2852.5    6.538455699E-22
  2853.5    6.584106608E-22
  2854.5    6.630421335E-22
  2855.5    6.677412423E-22
  2856.5    6.725092720E-22
  2857.5    6.773475388E-22
  2858.5    6.822573910E-22
  2859.5    6.872402102E-22
  2860.5    6.922974119E-22
  2861.5    6.974304471E-22
  2862.5    7.026408029E-22
  2863.5    7.079300038E-22
  2864.5    7.132996129E-22
  2865.5    7.187512329E-22
  2866.5    7.242865074E-22
  2867.5    7.299071224E-22
  2868.5    7.356148073E-22
  2869.5    7.414113364E-22
  2870.5    7.472985306E-22
  2871.5    7.532782581E-22
  2872.5    7.593524370E-22
  2873.5    7.655230361E-22
  2874.5    7.717920766E-22
  2875.5    7.781616344E-22
  2876.5    7.846338412E-22
  2877.5    7.912108868E-22
  2878.5    7.978950209E-22
  2879.5    8.046885550E-22
  2880.5    8.115938645E-22
  2881.5    8.186133910E-22
  2882.5    8.257496445E-22
  2883.5    8.330052057E-22
  2884.5    8.403827285E-22
  2885.5    8.478849422E-22
  2886.5    8.555146549E-22
  2887.5    8.632747554E-22
  2888.5    8.711682167E-22
  2889.5    8.791980984E-22
  2890.5    8.873675504E-22
  2891.5    8.956798159E-22
  2892.5    9.041382347E-22
  2893.5    9.127462467E-22
  2894.5    9.215073957E-22
  2895.5    9.304253334E-22
  2896.5    9.395038229E-22
  2897.5    9.487467435E-22
  2898.5    9.581580946E-22
  2899.5    9.677420006E-22
  2900.5    9.775027153E-22
  2901.5    9.874446272E-22
  2902.5    9.975722647E-22
  2903.5    1.007890302E-21
  2904.5    1.018403562E-21
  2905.5    1.029117029E-21
  2906.5    1.040035845E-21
  2907.5    1.051165327E-21
  2908.5    1.062510965E-21
  2909.5    1.074078435E-21
  2910.5    1.085873602E-21
  2911.5    1.097902534E-21
  2912.5    1.110171504E-21
  2913.5    1.122687002E-21
  2914.5    1.135455742E-21
  2915.5    1.148484677E-21
  2916.5    1.161781001E-21
  2917.5    1.175352166E-21
  2918.5    1.189205891E-21
  2919.5    1.203350173E-21
  2920.5    1.217793301E-21
  2921.5    1.232543868E-21
  2922.5    1.247610783E-21
  2923.5    1.263003289E-21
  2924.5    1.278730977E-21
  2925.5    1.294803799E-21
  2926.5    1.311232091E-21
  2927.5    1.328026583E-21
  2928.5    1.345198425E-21
  2929.5    1.362759204E-21
  2930.5    1.380720962E-21
  2931.5    1.399096226E-21
  2932.5    1.417898023E-21
  2933.5    1.437139910E-21
  2934.5    1.456836000E-21
  2935.5    1.477000986E-21
  2936.5    1.497650177E-21
  2937.5    1.518799524E-21
  2938.5    1.540465656E-21
  2939.5    1.562665914E-21
  2940.5    1.585418389E-21
  2941.5    1.608741963E-21
  2942.5    1.632656350E-21
  2943.5    1.657182140E-21
  2944.5    1.682340852E-21
  2945.5    1.708154977E-21
  2946.5    1.734648042E-21
  2947.5    1.761844659E-21
  2948.5    1.789770595E-21
  2949.5    1.818452832E-21
  2950.5    1.847919642E-21
  2951.5    1.878200660E-21
  2952.5    1.909326966E-21
  2953.5    1.941331173E-21
  2954.5    1.974247516E-21
  2955.5    2.008111956E-21
  2956.5    2.042962284E-21
  2957.5    2.078838237E-21
  2958.5    2.115781621E-21
  2959.5    2.153836441E-21
  2960.5    2.193049047E-21
  2961.5    2.233468289E-21
  2962.5    2.275145675E-21
  2963.5    2.318135558E-21
  2964.5    2.362495324E-21
  2965.5    2.408285603E-21
  2966.5    2.455570491E-21
  2967.5    2.504417800E-21
  2968.5    2.554899316E-21
  2969.5    2.607091090E-21
  2970.5    2.661073750E-21
  2971.5    2.716932836E-21
  2972.5    2.774759174E-21
  2973.5    2.834649274E-21
  2974.5    2.896705767E-21
  2975.5    2.961037886E-21
  2976.5    3.027761988E-21
  2977.5    3.097002123E-21
  2978.5    3.168890662E-21
  2979.5    3.243568985E-21
  2980.5    3.321188233E-21
  2981.5    3.401910138E-21
  2982.5    3.485907938E-21
  2983.5    3.573367381E-21
  2984.5    3.664487841E-21
  2985.5    3.759483544E-21
  2986.5    3.858584931E-21
  2987.5    3.962040170E-21
  2988.5    4.070116830E-21
  2989.5    4.183103751E-21
  2990.5    4.301313122E-21
  2991.5    4.425082807E-21
  2992.5    4.554778937E-21
  2993.5    4.690798828E-21
  2994.5    4.833574241E-21
  2995.5    4.983575063E-21
  2996.5    5.141313446E-21
  2997.5    5.307348484E-21
  2998.5    5.482291509E-21
  2999.5    5.666812096E-21
