# Supplementary material for: Modeling Radiative Efficiency across Fluorinated Molecules: Bridging Chemistry and Climate Policy for Global Warming Potential Estimations
Source: Environ Sci Technol. 2026 Feb 16;60(8):6188–202. doi: 10.1021/acs.est.5c16501 (PMC12961741; doi:10.1021/acs.est.5c16501)
Supplement: Supplementary file 1 [file es5c16501_si_001.zip › Supporting.Information/CFM2025.Table1/HFCarbons/HFC-365mfc/cross-section_1.dat]

0.5	2.6929723796008586E-022
1.5	2.7065667287250806E-022
2.5	2.7206525272158924E-022
3.5	2.7352703639563014E-022
4.5	2.7504655513157148E-022
5.5	2.7662888196173306E-022
6.5	2.7827971346708764E-022
7.5	2.8000546639337089E-022
8.5	2.8181339229718714E-022
9.5	2.8371171416573087E-022
10.5	2.8570978994622921E-022
11.5	2.8781830919716008E-022
12.5	2.9004953072360995E-022
13.5	2.9241757120708550E-022
14.5	2.9493875765412935E-022
15.5	2.9763206020003847E-022
16.5	3.0051962673530059E-022
17.5	3.0362744742234838E-022
18.5	3.0698618607184356E-022
19.5	3.1063222745002054E-022
20.5	3.1460900617934921E-022
21.5	3.1896870583370140E-022
22.5	3.2377444882456023E-022
23.5	3.2910314270192453E-022
24.5	3.3504921243082206E-022
25.5	3.4172953979957432E-022
26.5	3.4929006344643625E-022
27.5	3.5791468563711042E-022
28.5	3.6783741410020588E-022
29.5	3.7935908197274142E-022
30.5	3.9287059777974988E-022
31.5	4.0888556270342620E-022
32.5	4.2808634707983720E-022
33.5	4.5138939217436372E-022
34.5	4.8003741893231201E-022
35.5	5.1572741183238047E-022
36.5	5.6078032343055066E-022
37.5	6.1834123399889086E-022
38.5	6.9253915490630261E-022
39.5	7.8836426796834955E-022
40.5	9.1059864976566580E-022
41.5	1.0603505337955809E-021
42.5	1.2272845759693786E-021
43.5	1.3792763310769037E-021
44.5	1.4641440362991554E-021
45.5	1.4426584817581403E-021
46.5	1.3267893204252230E-021
47.5	1.1670951156602453E-021
48.5	1.0092665792147303E-021
49.5	8.7514404187344911E-022
50.5	7.6894935819079664E-022
51.5	6.8736013171552400E-022
52.5	6.2527769112743323E-022
53.5	5.7803761854145212E-022
54.5	5.4195293893796661E-022
55.5	5.1426807441611367E-022
56.5	4.9296622250354687E-022
57.5	4.7657864958658727E-022
58.5	4.6403309644447457E-022
59.5	4.5454231645329336E-022
60.5	4.4752464994474428E-022
61.5	4.4254806019294192E-022
62.5	4.3929077042257446E-022
63.5	4.3751350854024892E-022
64.5	4.3703986647659219E-022
65.5	4.3774237150396183E-022
66.5	4.3953262798092399E-022
67.5	4.4235441128161868E-022
68.5	4.4617895525463292E-022
69.5	4.5100192412901496E-022
70.5	4.5684173669100785E-022
71.5	4.6373904049837505E-022
72.5	4.7175723481079257E-022
73.5	4.8098402581598868E-022
74.5	4.9153407681932952E-022
75.5	5.0355289829924453E-022
76.5	5.1722221717888534E-022
77.5	5.3276718182982330E-022
78.5	5.5046591269942027E-022
79.5	5.7066211656908292E-022
80.5	5.9378177178230493E-022
81.5	6.2035530104524875E-022
82.5	6.5104723497205200E-022
83.5	6.8669621901283806E-022
84.5	7.2836945650720552E-022
85.5	7.7743750050940214E-022
86.5	8.3567798077610848E-022
87.5	9.0542075758534910E-022
88.5	9.8975259296975289E-022
89.5	1.0928071069190407E-021
90.5	1.2201752352685190E-021
91.5	1.3794796986179655E-021
92.5	1.5811529388354612E-021
93.5	1.8394065241578226E-021
94.5	2.1731816247987651E-021
95.5	2.6062671591719779E-021
96.5	3.1641964694565306E-021
97.5	3.8622007359284856E-021
98.5	4.6745647760525898E-021
99.5	5.4831547746260398E-021
100.5	6.0513302070651468E-021
101.5	6.1317546234634965E-021
102.5	5.6847166988949737E-021
103.5	4.9201335764765871E-021
104.5	4.0963677850684554E-021
105.5	3.3656689320132259E-021
106.5	2.7739770464420100E-021
107.5	2.3133969119063743E-021
108.5	1.9594823874068103E-021
109.5	1.6874251566930920E-021
110.5	1.4768901692579580E-021
111.5	1.3124527004898853E-021
112.5	1.1827560226983991E-021
113.5	1.0795115400353823E-021
114.5	9.9666230571028839E-022
115.5	9.2975558886362199E-022
116.5	8.7549211712345582E-022
117.5	8.3140755913747608E-022
118.5	7.9564839711999770E-022
119.5	7.6681397667207360E-022
120.5	7.4384480386881064E-022
121.5	7.2594334043858531E-022
122.5	7.1251791578732944E-022
123.5	7.0314340117816448E-022
124.5	6.9753438859654034E-022
125.5	6.9552809461368577E-022
126.5	6.9707529018674561E-022
127.5	7.0223840096206506E-022
128.5	7.1119665087198977E-022
129.5	7.2425883731757517E-022
130.5	7.4188512989502947E-022
131.5	7.6472029225871191E-022
132.5	7.9364208733711197E-022
133.5	8.2983054254057904E-022
134.5	8.7486649967450121E-022
135.5	9.3087180375352006E-022
136.5	1.0007089451422522E-021
137.5	1.0882649898541772E-021
138.5	1.1988518724901260E-021
139.5	1.3397567466544870E-021
140.5	1.5209529526422255E-021
141.5	1.7558784025930560E-021
142.5	2.0618543798771115E-021
143.5	2.4588020596019280E-021
144.5	2.9628081985945100E-021
145.5	3.5677978072146794E-021
146.5	4.2095327676103202E-021
147.5	4.7312391899813081E-021
148.5	4.9260434760369708E-021
149.5	4.6966344524899546E-021
150.5	4.1555817346312338E-021
151.5	3.5105261273699169E-021
152.5	2.9105936534383797E-021
153.5	2.4136308846367529E-021
154.5	2.0227729664881877E-021
155.5	1.7211245636697386E-021
156.5	1.4888105119761637E-021
157.5	1.3087839028903604E-021
158.5	1.1678801300588772E-021
159.5	1.0563361799686704E-021
160.5	9.6700800018355754E-022
161.5	8.9467056730117084E-022
162.5	8.3547974008917094E-022
163.5	7.8658154354515225E-022
164.5	7.4583474754000834E-022
165.5	7.1161510907521437E-022
166.5	6.8267697381056344E-022
167.5	6.5805482105699027E-022
168.5	6.3699262972540266E-022
169.5	6.1889271721094518E-022
170.5	6.0327831049364459E-022
171.5	5.8976588723216104E-022
172.5	5.7804453437578238E-022
173.5	5.6786039681924910E-022
174.5	5.5900485442130046E-022
175.5	5.5130545662311761E-022
176.5	5.4461891627468203E-022
177.5	5.3882565576958136E-022
178.5	5.3382553448514902E-022
179.5	5.2953448390385709E-022
180.5	5.2588184727952464E-022
181.5	5.2280827229319329E-022
182.5	5.2026404335955153E-022
183.5	5.1820776898871523E-022
184.5	5.1660536166010595E-022
185.5	5.1542926505695305E-022
186.5	5.1465789778049051E-022
187.5	5.1427529504456629E-022
188.5	5.1427094141643733E-022
189.5	5.1463979945916045E-022
190.5	5.1538255228657391E-022
191.5	5.1650609395983845E-022
192.5	5.1802432219041126E-022
193.5	5.1995931557159955E-022
194.5	5.2234301631194931E-022
195.5	5.2521959474892101E-022
196.5	5.2864875201907364E-022
197.5	5.3271033427680249E-022
198.5	5.3751080321170202E-022
199.5	5.4319235696070152E-022
200.5	5.4994585067909100E-022
201.5	5.5802914641629440E-022
202.5	5.6779309303834211E-022
203.5	5.7971776962385632E-022
204.5	5.9446108999928606E-022
205.5	6.1291781684211571E-022
206.5	6.3627235717844758E-022
207.5	6.6598538416788019E-022
208.5	7.0354448344837233E-022
209.5	7.4959031713199334E-022
210.5	8.0183357860558346E-022
211.5	8.5192355807154470E-022
212.5	8.8485941146180743E-022
213.5	8.8726814562678478E-022
214.5	8.5991357027469688E-022
215.5	8.1689515862377641E-022
216.5	7.7281515576993847E-022
217.5	7.3539270380616850E-022
218.5	7.0655093607635956E-022
219.5	6.8552817113587843E-022
220.5	6.7083481158653739E-022
221.5	6.6104883413760982E-022
222.5	6.5503254006439566E-022
223.5	6.5193562592168161E-022
224.5	6.5114055204903689E-022
225.5	6.5220433228523408E-022
226.5	6.5481128827815246E-022
227.5	6.5873808915429376E-022
228.5	6.6382885138375383E-022
229.5	6.6997769024166515E-022
230.5	6.7711658045757470E-022
231.5	6.8520695279502140E-022
232.5	6.9423392428841940E-022
233.5	7.0420240663583487E-022
234.5	7.1513458114565488E-022
235.5	7.2706839751660303E-022
236.5	7.4005687086064644E-022
237.5	7.5416803387136431E-022
238.5	7.6948546090101074E-022
239.5	7.8610932626298428E-022
240.5	8.0415799617976213E-022
241.5	8.2377018674332414E-022
242.5	8.4510775243194510E-022
243.5	8.6835920410013677E-022
244.5	8.9374409486583438E-022
245.5	9.2151846022964332E-022
246.5	9.5198155905458026E-022
247.5	9.8548423985938396E-022
248.5	1.0224393591553931E-021
249.5	1.0633348148229921E-021
250.5	1.1087499411421034E-021
251.5	1.1593762620274420E-021
252.5	1.2160439424757566E-021
253.5	1.2797557545976514E-021
254.5	1.3517310414150932E-021
255.5	1.4334631035740654E-021
256.5	1.5267947768843992E-021
257.5	1.6340188995377557E-021
258.5	1.7580131674071972E-021
259.5	1.9024229635366640E-021
260.5	2.0719117470599072E-021
261.5	2.2725074059102279E-021
262.5	2.5120858856222351E-021
263.5	2.8010520072049504E-021
264.5	3.1533031932522613E-021
265.5	3.5875945357718983E-021
266.5	4.1294556071608345E-021
267.5	4.8138092548899624E-021
268.5	5.6883094498316714E-021
269.5	6.8168578640265172E-021
270.5	8.2810080504580069E-021
271.5	1.0172253520718753E-020
272.5	1.2557686967966037E-020
273.5	1.5386552216979892E-020
274.5	1.8317050944619917E-020
275.5	2.0579824880213990E-020
276.5	2.1245241777441542E-020
277.5	1.9985014849514051E-020
278.5	1.7415551459909628E-020
279.5	1.4482770554025477E-020
280.5	1.1813479328063757E-020
281.5	9.6300926989863988E-021
282.5	7.9292118043648485E-021
283.5	6.6302516146709980E-021
284.5	5.6449228323233047E-021
285.5	4.8998974582129085E-021
286.5	4.3404192172159262E-021
287.5	3.9280375516272993E-021
288.5	3.6373228191248151E-021
289.5	3.4527996683904959E-021
290.5	3.3656343330011539E-021
291.5	3.3682164641214906E-021
292.5	3.4434673721090984E-021
293.5	3.5479417330294027E-021
294.5	3.6027532869482122E-021
295.5	3.5261417147887006E-021
296.5	3.3015010534984218E-021
297.5	2.9915901548346673E-021
298.5	2.6759884224175016E-021
299.5	2.4020318768664235E-021
300.5	2.1842698779550098E-021
301.5	2.0209079528427990E-021
302.5	1.9056620601116888E-021
303.5	1.8329647444799113E-021
304.5	1.7993815146756617E-021
305.5	1.8029433328097360E-021
306.5	1.8403253397924905E-021
307.5	1.9008602535621901E-021
308.5	1.9588362185374093E-021
309.5	1.9748489550286711E-021
310.5	1.9198127796579495E-021
311.5	1.8020500915258076E-021
312.5	1.6573985370936376E-021
313.5	1.5178881898106577E-021
314.5	1.3984596711894601E-021
315.5	1.3015931384368173E-021
316.5	1.2245102496967719E-021
317.5	1.1632561788718780E-021
318.5	1.1142484002463306E-021
319.5	1.0746463765144382E-021
320.5	1.0423075841102765E-021
321.5	1.0156426703622552E-021
322.5	9.9347407865137326E-022
323.5	9.7492387452183835E-022
324.5	9.5933107212803460E-022
325.5	9.4619243187071815E-022
326.5	9.3512044716377747E-022
327.5	9.2581350966842301E-022
328.5	9.1803460386681336E-022
329.5	9.1159597090508454E-022
330.5	9.0634797187554257E-022
331.5	9.0217093144772125E-022
332.5	8.9896912041075532E-022
333.5	8.9666629361477592E-022
334.5	8.9520237648581062E-022
335.5	8.9453101526753648E-022
336.5	8.9461779135662129E-022
337.5	8.9543896061787203E-022
338.5	8.9698062254696469E-022
339.5	8.9923825717362364E-022
340.5	9.0221659357889681E-022
341.5	9.0592979569221236E-022
342.5	9.1040197086193125E-022
343.5	9.1566802646351530E-022
344.5	9.2177492136352687E-022
345.5	9.2878338440777041E-022
346.5	9.3677020368827430E-022
347.5	9.4583123135538558E-022
348.5	9.5608530355095758E-022
349.5	9.6767934983023049E-022
350.5	9.8079507013362623E-022
351.5	9.9565770301301995E-022
352.5	1.0125476156900053E-021
353.5	1.0318157433262688E-021
354.5	1.0539043345309354E-021
355.5	1.0793750868086595E-021
356.5	1.1089476748159332E-021
357.5	1.1435530254321553E-021
358.5	1.1844076726900917E-021
359.5	1.2331183837164096E-021
360.5	1.2918302327037524E-021
361.5	1.3634364175860695E-021
362.5	1.4518733311856683E-021
363.5	1.5625252952769785E-021
364.5	1.7027455294585193E-021
365.5	1.8824213967898988E-021
366.5	2.1142608602657275E-021
367.5	2.4127914147511866E-021
368.5	2.7894972864304297E-021
369.5	3.2391235779691467E-021
370.5	3.7131406385216766E-021
371.5	4.0954556421077498E-021
372.5	4.2360594472455560E-021
373.5	4.0686054558147024E-021
374.5	3.6790836132240390E-021
375.5	3.2185552470240137E-021
376.5	2.7933611471786441E-021
377.5	2.4438882262860468E-021
378.5	2.1716826313192789E-021
379.5	1.9642932360547733E-021
380.5	1.8073293090997794E-021
381.5	1.6885201274112202E-021
382.5	1.5984227173472237E-021
383.5	1.5300575676163518E-021
384.5	1.4783399765093871E-021
385.5	1.4395757215402719E-021
386.5	1.4110749722590125E-021
387.5	1.3908731268409684E-021
388.5	1.3775337630898196E-021
389.5	1.3700109785708665E-021
390.5	1.3675537903621328E-021
391.5	1.3696403032903457E-021
392.5	1.3759332495526288E-021
393.5	1.3862513299257734E-021
394.5	1.4005528180308889E-021
395.5	1.4189293887153650E-021
396.5	1.4416093160338994E-021
397.5	1.4689702313593948E-021
398.5	1.5015626931096883E-021
399.5	1.5401470544111572E-021
400.5	1.5857477092845392E-021
401.5	1.6397309915227507E-021
402.5	1.7039161129478793E-021
403.5	1.7807329656360032E-021
404.5	1.8734468002951174E-021
405.5	1.9864778522936056E-021
406.5	2.1258526635240725E-021
407.5	2.2998272854734049E-021
408.5	2.5197011524826496E-021
409.5	2.8007363359820669E-021
410.5	3.1627536520350224E-021
411.5	3.6290185741403142E-021
412.5	4.2197656895181695E-021
413.5	4.9328969449894109E-021
414.5	5.7040630205543214E-021
415.5	6.3626716367806917E-021
416.5	6.6649543244666695E-021
417.5	6.4702485878298690E-021
418.5	5.8835816355388831E-021
419.5	5.1468843696791089E-021
420.5	4.4485607710054392E-021
421.5	3.8678519592050110E-021
422.5	3.4136884590560499E-021
423.5	3.0676851242202488E-021
424.5	2.8064228712241150E-021
425.5	2.6093861282466007E-021
426.5	2.4606116737913715E-021
427.5	2.3482354853310178E-021
428.5	2.2635812888408028E-021
429.5	2.2003183121003178E-021
430.5	2.1538064199556064E-021
431.5	2.1206185779127593E-021
432.5	2.0982013155206974E-021
433.5	2.0846351763431019E-021
434.5	2.0784655447556921E-021
435.5	2.0785825139963062E-021
436.5	2.0841349117199585E-021
437.5	2.0944682278972259E-021
438.5	2.1090793955752057E-021
439.5	2.1275835638420337E-021
440.5	2.1496894914345771E-021
441.5	2.1751812047084012E-021
442.5	2.2039042597615250E-021
443.5	2.2357554293474684E-021
444.5	2.2706749703266754E-021
445.5	2.3086408632467537E-021
446.5	2.3496645833898431E-021
447.5	2.3937880833358319E-021
448.5	2.4410817550964763E-021
449.5	2.4916432050262940E-021
450.5	2.5455967238524853E-021
451.5	2.6030933721021274E-021
452.5	2.6643116313835570E-021
453.5	2.7294585969162537E-021
454.5	2.7987717082927754E-021
455.5	2.8725210351810794E-021
456.5	2.9510121537638200E-021
457.5	3.0345896692515071E-021
458.5	3.1236414608416261E-021
459.5	3.2186037491061842E-021
460.5	3.3199671131733383E-021
461.5	3.4282836176280735E-021
462.5	3.5441752485014451E-021
463.5	3.6683439061914067E-021
464.5	3.8015832634007373E-021
465.5	3.9447928717450067E-021
466.5	4.0989949962415295E-021
467.5	4.2653547786183523E-021
468.5	4.4452044865332846E-021
469.5	4.6400728074751399E-021
470.5	4.8517204083968910E-021
471.5	5.0821833255887216E-021
472.5	5.3338262022834413E-021
473.5	5.6094079933324949E-021
474.5	5.9121635620235586E-021
475.5	6.2459056813297974E-021
476.5	6.6151534309359291E-021
477.5	7.0252950105157682E-021
478.5	7.4827957977632940E-021
479.5	7.9954664002401766E-021
480.5	8.5728109735196922E-021
481.5	9.2264839302174706E-021
482.5	9.9708944263246628E-021
483.5	1.0824014299413997E-020
484.5	1.1808468867147747E-020
485.5	1.2953024776870825E-020
486.5	1.4294640211829648E-020
487.5	1.5881317688132172E-020
488.5	1.7776108196553217E-020
489.5	2.0062767858304904E-020
490.5	2.2853767401220877E-020
491.5	2.6301569230567119E-020
492.5	3.0614170802319049E-020
493.5	3.6075378918305944E-020
494.5	4.3067688877468398E-020
495.5	5.2087105505612072E-020
496.5	6.3715417931652844E-020
497.5	7.8459216740651475E-020
498.5	9.6270509887478815E-020
499.5	1.1555704398889155E-019
500.5	1.3209749232048413E-019
501.5	1.3987663673936035E-019
502.5	1.3546075009084527E-019
503.5	1.2150375659204756E-019
504.5	1.0402983217392730E-019
505.5	8.7733186550643996E-020
506.5	7.4623433720622318E-020
507.5	6.4997409558915471E-020
508.5	5.8508906117706646E-020
509.5	5.4728964312132700E-020
510.5	5.3356351109206845E-020
511.5	5.4276675242291785E-020
512.5	5.7568579902059451E-020
513.5	6.3479952738364992E-020
514.5	7.2336732742369320E-020
515.5	8.4269592066855850E-020
516.5	9.8571817009827001E-020
517.5	1.1269551386645678E-019
518.5	1.2191771610414090E-019
519.5	1.2173419711549591E-019
520.5	1.1194956334017317E-019
521.5	9.6868035470492122E-020
522.5	8.1279163678503577E-020
523.5	6.7848766408996502E-020
524.5	5.7330889784527629E-020
525.5	4.9571589097889947E-020
526.5	4.4171344575996116E-020
527.5	4.0754968919679687E-020
528.5	3.9019643639534864E-020
529.5	3.8652168430752935E-020
530.5	3.9140202481143399E-020
531.5	3.9583795623397579E-020
532.5	3.8869115080435457E-020
533.5	3.6418090282223410E-020
534.5	3.2687326462377247E-020
535.5	2.8630334185396958E-020
536.5	2.4942411259483632E-020
537.5	2.1884789033607221E-020
538.5	1.9455748464970814E-020
539.5	1.7558495057209675E-020
540.5	1.6084272566833093E-020
541.5	1.4940534838886728E-020
542.5	1.4055794287476132E-020
543.5	1.3376970264450908E-020
544.5	1.2865311524452708E-020
545.5	1.2492784768606672E-020
546.5	1.2239313203696886E-020
547.5	1.2090789053122719E-020
548.5	1.2037688307287143E-020
549.5	1.2074130669179262E-020
550.5	1.2197266299348793E-020
551.5	1.2406907716983267E-020
552.5	1.2705354557978728E-020
553.5	1.3097381497590340E-020
554.5	1.3590377658596016E-020
555.5	1.4194641490327772E-020
556.5	1.4923850525861882E-020
557.5	1.5795742711261033E-020
558.5	1.6833067540581670E-020
559.5	1.8064894071384416E-020
560.5	1.9528403248606604E-020
561.5	2.1271349888130928E-020
562.5	2.3355463981412003E-020
563.5	2.5861184333210498E-020
564.5	2.8894297245794074E-020
565.5	3.2595309937082160E-020
566.5	3.7152739242138000E-020
567.5	4.2821923733775475E-020
568.5	4.9951328334690527E-020
569.5	5.9018066431537815E-020
570.5	7.0671840114677205E-020
571.5	8.5776960107294363E-020
572.5	1.0541337492968526E-019
573.5	1.3072322500155888E-019
574.5	1.6233473312417544E-019
575.5	1.9892505390668093E-019
576.5	2.3488145131192620E-019
577.5	2.5932766984402467E-019
578.5	2.6140383689472339E-019
579.5	2.4003369422858803E-019
580.5	2.0506445285481398E-019
581.5	1.6796175612756664E-019
582.5	1.3526086482864016E-019
583.5	1.0883015393579104E-019
584.5	8.8238395019103469E-020
585.5	7.2371716360897165E-020
586.5	6.0121588058251616E-020
587.5	5.0584983419114326E-020
588.5	4.3078296184325815E-020
589.5	3.7098208036988402E-020
590.5	3.2276897869327808E-020
591.5	2.8344910314096590E-020
592.5	2.5103389080167262E-020
593.5	2.2404139293548773E-020
594.5	2.0135522881731010E-020
595.5	1.8212505647812291E-020
596.5	1.6569606850011353E-020
597.5	1.5155868588328877E-020
598.5	1.3931233971951941E-020
599.5	1.2863913845297270E-020
600.5	1.1928452822122732E-020
601.5	1.1104294544279397E-020
602.5	1.0374706761393707E-020
603.5	9.7259682824645136E-021
604.5	9.1467483519062958E-021
605.5	8.6276287510995608E-021
606.5	8.1607327271454175E-021
607.5	7.7394345805438449E-021
608.5	7.3581306653549728E-021
609.5	7.0120575235570168E-021
610.5	6.6971464725027842E-021
611.5	6.4099065911785965E-021
612.5	6.1473299850417762E-021
613.5	5.9068146446223474E-021
614.5	5.6861012865939141E-021
615.5	5.4832213748294193E-021
616.5	5.2964541326674557E-021
617.5	5.1242908264676022E-021
618.5	4.9654049610731535E-021
619.5	4.8186273067990567E-021
620.5	4.6829248947768339E-021
621.5	4.5573832875926003E-021
622.5	4.4411915661235853E-021
623.5	4.3336295795739401E-021
624.5	4.2340570901874530E-021
625.5	4.1419045117401710E-021
626.5	4.0566649953436357E-021
627.5	3.9778876601367682E-021
628.5	3.9051718022968126E-021
629.5	3.8381619451631620E-021
630.5	3.7765436174821551E-021
631.5	3.7200397669072752E-021
632.5	3.6684077327738614E-021
633.5	3.6214367164937726E-021
634.5	3.5789457002413320E-021
635.5	3.5407817753910579E-021
636.5	3.5068188518148508E-021
637.5	3.4769567279957856E-021
638.5	3.4511205102810731E-021
639.5	3.4292603777740342E-021
640.5	3.4113516976500084E-021
641.5	3.3973955043823925E-021
642.5	3.3874193658222612E-021
643.5	3.3814786696771785E-021
644.5	3.3796583761435825E-021
645.5	3.3820752968266448E-021
646.5	3.3888809773350565E-021
647.5	3.4002652819588154E-021
648.5	3.4164608047740897E-021
649.5	3.4377482638632192E-021
650.5	3.4644630760494936E-021
651.5	3.4970033612179877E-021
652.5	3.5358396913836879E-021
653.5	3.5815269848228269E-021
654.5	3.6347190560937022E-021
655.5	3.6961864772179234E-021
656.5	3.7668385954615067E-021
657.5	3.8477508053728595E-021
658.5	3.9401985097860662E-021
659.5	4.0456996584417710E-021
660.5	4.1660683691895150E-021
661.5	4.3034829804638465E-021
662.5	4.4605730486975174E-021
663.5	4.6405314270086271E-021
664.5	4.8472598419402699E-021
665.5	5.0855596187661158E-021
666.5	5.3613838322984942E-021
667.5	5.6821738357532009E-021
668.5	6.0573128280252644E-021
669.5	6.4987433277729869E-021
670.5	7.0218162999233227E-021
671.5	7.6464703478264721E-021
672.5	8.3988840765982683E-021
673.5	9.3138084185122462E-021
674.5	1.0437871785224676E-020
675.5	1.1834252927430824E-020
676.5	1.3589192482827606E-020
677.5	1.5820713360444148E-020
678.5	1.8689180105752655E-020
679.5	2.2406657900915774E-020
680.5	2.7234170235026153E-020
681.5	3.3436076385686786E-020
682.5	4.1121437389225636E-020
683.5	4.9867990217187912E-020
684.5	5.8162732669211828E-020
685.5	6.3313625650271913E-020
686.5	6.2955645905787022E-020
687.5	5.7271408646741319E-020
688.5	4.8797642453782340E-020
689.5	4.0126228161139750E-020
690.5	3.2613595546733545E-020
691.5	2.6589439488785006E-020
692.5	2.1911243450705455E-020
693.5	1.8309793963919795E-020
694.5	1.5528843737807388E-020
695.5	1.3362814755079000E-020
696.5	1.1657006912433063E-020
697.5	1.0297749072090394E-020
698.5	9.2019829826716052E-021
699.5	8.3088144881442176E-021
700.5	7.5732482885546081E-021
701.5	6.9617040044083529E-021
702.5	6.4488470654864740E-021
703.5	6.0153518708154103E-021
704.5	5.6463158748979840E-021
705.5	5.3301266428415969E-021
706.5	5.0576450614521838E-021
707.5	4.8216106373047885E-021
708.5	4.6162040982732350E-021
709.5	4.4367224442355949E-021
710.5	4.2793351595877996E-021
711.5	4.1408995761199938E-021
712.5	4.0188197590358218E-021
713.5	3.9109377177567148E-021
714.5	3.8154488420330958E-021
715.5	3.7308356515419959E-021
716.5	3.6558155054335501E-021
717.5	3.5892990381672177E-021
718.5	3.5303568998301904E-021
719.5	3.4781929726872237E-021
720.5	3.4321226732442281E-021
721.5	3.3915552741936356E-021
722.5	3.3559794239957581E-021
723.5	3.3249512254094016E-021
724.5	3.2980843737015437E-021
725.5	3.2750419618730330E-021
726.5	3.2555296422871609E-021
727.5	3.2392898976319766E-021
728.5	3.2260972236550337E-021
729.5	3.2157540649039525E-021
730.5	3.2080873752754423E-021
731.5	3.2029456993923853E-021
732.5	3.2001966901132095E-021
733.5	3.1997249929119591E-021
734.5	3.2014304402811042E-021
735.5	3.2052265093413605E-021
736.5	3.2110390039895379E-021
737.5	3.2188049295624513E-021
738.5	3.2284715334447564E-021
739.5	3.2399954895389644E-021
740.5	3.2533422082349865E-021
741.5	3.2684852566141684E-021
742.5	3.2854058762180173E-021
743.5	3.3040925879012948E-021
744.5	3.3245408751499378E-021
745.5	3.3467529388400870E-021
746.5	3.3707375177967216E-021
747.5	3.3965097707222714E-021
748.5	3.4240912161426027E-021
749.5	3.4535097279907164E-021
750.5	3.4847995853431612E-021
751.5	3.5180015756638309E-021
752.5	3.5531631517150223E-021
753.5	3.5903386430853544E-021
754.5	3.6295895240768929E-021
755.5	3.6709847405070172E-021
756.5	3.7146010988325871E-021
757.5	3.7605237219137679E-021
758.5	3.8088465767224500E-021
759.5	3.8596730803886653E-021
760.5	3.9131167921920901E-021
761.5	3.9693022004744165E-021
762.5	4.0283656150048283E-021
763.5	4.0904561771144919E-021
764.5	4.1557370019733485E-021
765.5	4.2243864697686299E-021
766.5	4.2965996853254988E-021
767.5	4.3725901289662889E-021
768.5	4.4525915252319052E-021
769.5	4.5368599606051185E-021
770.5	4.6256762867238357E-021
771.5	4.7193488519288726E-021
772.5	4.8182166115719789E-021
773.5	4.9226526765830754E-021
774.5	5.0330683706929658E-021
775.5	5.1499178798422220E-021
776.5	5.2737035931958252E-021
777.5	5.4049822544749282E-021
778.5	5.5443720658311822E-021
779.5	5.6925609152620500E-021
780.5	5.8503159339174046E-021
781.5	6.0184946332663909E-021
782.5	6.1980579261471926E-021
783.5	6.3900854030121421E-021
784.5	6.5957933188424083E-021
785.5	6.8165558519871658E-021
786.5	7.0539303298131214E-021
787.5	7.3096872857607204E-021
788.5	7.5858464291265373E-021
789.5	7.8847198872453467E-021
790.5	8.2089644394051282E-021
791.5	8.5616449294516514E-021
792.5	8.9463116560074406E-021
793.5	9.3670953455495603E-021
794.5	9.8288243835237729E-021
795.5	1.0337170408895557E-020
796.5	1.0898830304073547E-020
797.5	1.1521755227942342E-020
798.5	1.2215440920798061E-020
799.5	1.2991298454360128E-020
800.5	1.3863131486651525E-020
801.5	1.4847755759108129E-020
802.5	1.5965810295396054E-020
803.5	1.7242829391888354E-020
804.5	1.8710672813236974E-020
805.5	2.0409452792401069E-020
806.5	2.2390156709960926E-020
807.5	2.4718252893439722E-020
808.5	2.7478697077350531E-020
809.5	3.0782946674761644E-020
810.5	3.4778860253419782E-020
811.5	3.9664725028123585E-020
812.5	4.5709088832928111E-020
813.5	5.3278398494189207E-020
814.5	6.2874026267380583E-020
815.5	7.5177147381676787E-020
816.5	9.1088661211387411E-020
817.5	1.1171812614799926E-019
818.5	1.3819158864196795E-019
819.5	1.7098134642924187E-019
820.5	2.0831374421461409E-019
821.5	2.4379085074673757E-019
822.5	2.6598726823381266E-019
823.5	2.6480835979946072E-019
824.5	2.4095439261773983E-019
825.5	2.0518040511425420E-019
826.5	1.6853266701670078E-019
827.5	1.3681465508512959E-019
828.5	1.1145086963171981E-019
829.5	9.1846600511235475E-020
830.5	7.6863694125432381E-020
831.5	6.5418570107222352E-020
832.5	5.6644535635472725E-020
833.5	4.9893732398166352E-020
834.5	4.4696118219599721E-020
835.5	4.0716209173414920E-020
836.5	3.7718588322892722E-020
837.5	3.5543317209707415E-020
838.5	3.4089809093450103E-020
839.5	3.3307532865947558E-020
840.5	3.3192335628461169E-020
841.5	3.3787497847063392E-020
842.5	3.5188285686928268E-020
843.5	3.7546522199342654E-020
844.5	4.1064566454649491E-020
845.5	4.5949885926313261E-020
846.5	5.2265907378320743E-020
847.5	5.9587207763957453E-020
848.5	6.6505244529987067E-020
849.5	7.0601136785147712E-020
850.5	6.9854843102541211E-020
851.5	6.4560893556361688E-020
852.5	5.7010735315597196E-020
853.5	4.9447438215185338E-020
854.5	4.3009277858466295E-020
855.5	3.7954447297194971E-020
856.5	3.4146762692625985E-020
857.5	3.1349341909215865E-020
858.5	2.9341212677987397E-020
859.5	2.7947933203683433E-020
860.5	2.7041045862731275E-020
861.5	2.6529409031309734E-020
862.5	2.6350303813399750E-020
863.5	2.6462392787652950E-020
864.5	2.6840688323580752E-020
865.5	2.7473190556012459E-020
866.5	2.8358820036037661E-020
867.5	2.9506359392274189E-020
868.5	3.0934224984153612E-020
869.5	3.2670987080905939E-020
870.5	3.4756645660428009E-020
871.5	3.7244756979819161E-020
872.5	4.0205605379007744E-020
873.5	4.3730739992396666E-020
874.5	4.7939366217606266E-020
875.5	5.2987322715027417E-020
876.5	5.9079721117192339E-020
877.5	6.6488820720407916E-020
878.5	7.5579394828037522E-020
879.5	8.6844711986036676E-020
880.5	1.0095710321674237E-019
881.5	1.1883708972767224E-019
882.5	1.4174154796475137E-019
883.5	1.7135671887970984E-019
884.5	2.0983575496961549E-019
885.5	2.5959630154316101E-019
886.5	3.2241636499619430E-019
887.5	3.9697060508533927E-019
888.5	4.7425546016462481E-019
889.5	5.3395778469030981E-019
890.5	5.5146181225875221E-019
891.5	5.1797557391436282E-019
892.5	4.4971486681266724E-019
893.5	3.7169805321258109E-019
894.5	3.0053799881083657E-019
895.5	2.4213338013489976E-019
896.5	1.9638339113619351E-019
897.5	1.6112557539084682E-019
898.5	1.3397737266050264E-019
899.5	1.1293415764092570E-019
900.5	9.6459443339650923E-020
901.5	8.3417186349335712E-020
902.5	7.2976957817854984E-020
903.5	6.4531531252888860E-020
904.5	5.7634170025634244E-020
905.5	5.1953289861439000E-020
906.5	4.7240323811692636E-020
907.5	4.3307061646623120E-020
908.5	4.0009634762430199E-020
909.5	3.7237130431432330E-020
910.5	3.4903435707008343E-020
911.5	3.2941348693535047E-020
912.5	3.1298296637677980E-020
913.5	2.9933206383885551E-020
914.5	2.8814213490328640E-020
915.5	2.7916993100134781E-020
916.5	2.7223563132623520E-020
917.5	2.6721458429258501E-020
918.5	2.6403209961154618E-020
919.5	2.6266090876130418E-020
920.5	2.6312114620299723E-020
921.5	2.6548292575763895E-020
922.5	2.6987182430514485E-020
923.5	2.7647786962817951E-020
924.5	2.8556900002146286E-020
925.5	2.9751047332194169E-020
926.5	3.1279242615663238E-020
927.5	3.3206882126384664E-020
928.5	3.5621249779425914E-020
929.5	3.8639307524762244E-020
930.5	4.2418703537002492E-020
931.5	4.7173183132139894E-020
932.5	5.3193594080218667E-020
933.5	6.0874665868155084E-020
934.5	7.0743490809591279E-020
935.5	8.3472347456881900E-020
936.5	9.9823256962995099E-020
937.5	1.2039593362959308E-019
938.5	1.4495716315876132E-019
939.5	1.7128039531482589E-019
940.5	1.9450159740307563E-019
941.5	2.0947937267217771E-019
942.5	2.1576906313824517E-019
943.5	2.1844700396445741E-019
944.5	2.2255115196159293E-019
945.5	2.2784539539399944E-019
946.5	2.2832602969947764E-019
947.5	2.1723754931365562E-019
948.5	1.9406130834810260E-019
949.5	1.6485747550731628E-019
950.5	1.3626358213821901E-019
951.5	1.1176214022714165E-019
952.5	9.2083683459439440E-020
953.5	7.6686967419653395E-020
954.5	6.4707818658930197E-020
955.5	5.5343445676547204E-020
956.5	4.7952778260193100E-020
957.5	4.2052452951560294E-020
958.5	3.7285496936872135E-020
959.5	3.3389296040209977E-020
960.5	3.0169801018111910E-020
961.5	2.7482407393593637E-020
962.5	2.5218235968574067E-020
963.5	2.3294395429692264E-020
964.5	2.1647073572271123E-020
965.5	2.0226610175666092E-020
966.5	1.8993954865192685E-020
967.5	1.7918096469925154E-020
968.5	1.6974178533883667E-020
969.5	1.6142103630379370E-020
970.5	1.5405489194333749E-020
971.5	1.4750878627922125E-020
972.5	1.4167139610810511E-020
973.5	1.3645001024886454E-020
974.5	1.3176693479557079E-020
975.5	1.2755667969319340E-020
976.5	1.2376373967882336E-020
977.5	1.2034083111968641E-020
978.5	1.1724748130687242E-020
979.5	1.1444889228977073E-020
980.5	1.1191502009680109E-020
981.5	1.0961982408993980E-020
982.5	1.0754065158387998E-020
983.5	1.0565773067514598E-020
984.5	1.0395375015071130E-020
985.5	1.0241350986842096E-020
986.5	1.0102362847757236E-020
987.5	9.9772298036843709E-021
988.5	9.8649077179522053E-021
989.5	9.7644716114487351E-021
990.5	9.6751008041566652E-021
991.5	9.5960662581321222E-021
992.5	9.5267197632299374E-021
993.5	9.4664846719139375E-021
994.5	9.4148479417737876E-021
995.5	9.3713532866039479E-021
996.5	9.3355952711773040E-021
997.5	9.3072142127949222E-021
998.5	9.2858917755876231E-021
999.5	9.2713471623867916E-021
1000.5	9.2633338245629097E-021
1001.5	9.2616366231793353E-021
1002.5	9.2660693856289094E-021
1003.5	9.2764728110144289E-021
1004.5	9.2927126852277922E-021
1005.5	9.3146783732410655E-021
1006.5	9.3422815617632827E-021
1007.5	9.3754552303192173E-021
1008.5	9.4141528331212344E-021
1009.5	9.4583476779599310E-021
1010.5	9.5080324918450204E-021
1011.5	9.5632191663814013E-021
1012.5	9.6239386789565426E-021
1013.5	9.6902411888273147E-021
1014.5	9.7621963102085592E-021
1015.5	9.8398935675651048E-021
1016.5	9.9234430415795599E-021
1017.5	1.0012976217805756E-020
1018.5	1.0108647053927592E-020
1019.5	1.0210633285949132E-020
1020.5	1.0319137998688740E-020
1021.5	1.0434391491812354E-020
1022.5	1.0556653479531178E-020
1023.5	1.0686215670268168E-020
1024.5	1.0823404782391153E-020
1025.5	1.0968586063925047E-020
1026.5	1.1122167398505415E-020
1027.5	1.1284604097372387E-020
1028.5	1.1456404498760963E-020
1029.5	1.1638136522691101E-020
1030.5	1.1830435362281482E-020
1031.5	1.2034012534101066E-020
1032.5	1.2249666562082000E-020
1033.5	1.2478295635233532E-020
1034.5	1.2720912662906085E-020
1035.5	1.2978663258096535E-020
1036.5	1.3252847316548901E-020
1037.5	1.3544945037022447E-020
1038.5	1.3856648459428121E-020
1039.5	1.4189899900850269E-020
1040.5	1.4546939069964665E-020
1041.5	1.4930361173026115E-020
1042.5	1.5343189038416218E-020
1043.5	1.5788963250849347E-020
1044.5	1.6271855599114301E-020
1045.5	1.6796812943851441E-020
1046.5	1.7369741108595573E-020
1047.5	1.7997741886156232E-020
1048.5	1.8689421171544911E-020
1049.5	1.9455293231052802E-020
1050.5	2.0308316161655013E-020
1051.5	2.1264608132094383E-020
1052.5	2.2344415191855704E-020
1053.5	2.3573432510801389E-020
1054.5	2.4984626597144564E-020
1055.5	2.6620773019990312E-020
1056.5	2.8538021148438757E-020
1057.5	3.0810933515238786E-020
1058.5	3.3539624795716590E-020
1059.5	3.6859814950309994E-020
1060.5	4.0956679421893052E-020
1061.5	4.6082882380555699E-020
1062.5	5.2578809281090221E-020
1063.5	6.0885244115413417E-020
1064.5	7.1517120376525796E-020
1065.5	8.4916200855007498E-020
1066.5	1.0101630758979570E-019
1067.5	1.1835391618665670E-019
1068.5	1.3311584828459060E-019
1069.5	1.3994445496866665E-019
1070.5	1.3587344900956215E-019
1071.5	1.2335136953780189E-019
1072.5	1.0771806644907648E-019
1073.5	9.3059527117908915E-020
1074.5	8.1069217844931576E-020
1075.5	7.1924756300562867E-020
1076.5	6.5223024793956715E-020
1077.5	6.0459184455772503E-020
1078.5	5.7195831291905732E-020
1079.5	5.5097427489157427E-020
1080.5	5.3920073575000056E-020
1081.5	5.3491796454291446E-020
1082.5	5.3694587032584039E-020
1083.5	5.4450679430768466E-020
1084.5	5.5712844134261021E-020
1085.5	5.7457863160701640E-020
1086.5	5.9682404437370940E-020
1087.5	6.2400714551210409E-020
1088.5	6.5643752149278783E-020
1089.5	6.9459555468868978E-020
1090.5	7.3914780815170125E-020
1091.5	7.9097478443947035E-020
1092.5	8.5121304962072882E-020
1093.5	9.2131525595020655E-020
1094.5	1.0031335782222428E-019
1095.5	1.0990347938799440E-019
1096.5	1.2120590971507811E-019
1097.5	1.3461403306807240E-019
1098.5	1.5064134725977381E-019
1099.5	1.6996470306375676E-019
1100.5	1.9348546938144689E-019
1101.5	2.2241628007683380E-019
1102.5	2.5840354076857038E-019
1103.5	3.0369736984055651E-019
1104.5	3.6137652114587823E-019
1105.5	4.3561228106052387E-019
1106.5	5.3187440722650442E-019
1107.5	6.5675019890228546E-019
1108.5	8.1647995373130946E-019
1109.5	1.0122666676955649E-018
1110.5	1.2298709477640327E-018
1111.5	1.4260657809201416E-018
1112.5	1.5318171831300405E-018
1113.5	1.4968359382037690E-018
1114.5	1.3388977730349903E-018
1115.5	1.1251396271981420E-018
1116.5	9.1496295969317487E-019
1117.5	7.3628242760470761E-019
1118.5	5.9421030775597074E-019
1119.5	4.8422084677957810E-019
1120.5	3.9957988394202800E-019
1121.5	3.3416442847339087E-019
1122.5	2.8314201129893358E-019
1123.5	2.4289922026640956E-019
1124.5	2.1078631937197559E-019
1125.5	1.8486702230330741E-019
1126.5	1.6372015788414655E-019
1127.5	1.4629391785427780E-019
1128.5	1.3180190675180045E-019
1129.5	1.1964973653275364E-019
1130.5	1.0938319057059256E-019
1131.5	1.0065142866000835E-019
1132.5	9.3180660740061103E-020
1133.5	8.6755134494488132E-020
1134.5	8.1203267853013844E-020
1135.5	7.6387431547438683E-020
1136.5	7.2196345475199564E-020
1137.5	6.8539364989207610E-020
1138.5	6.5342147030251068E-020
1139.5	6.2543333366077780E-020
1140.5	6.0091990575009876E-020
1141.5	5.7945618158126473E-020
1142.5	5.6068586896660572E-020
1143.5	5.4430905768251730E-020
1144.5	5.3007241792107737E-020
1145.5	5.1776136093838434E-020
1146.5	5.0719373336936485E-020
1147.5	4.9821471899159674E-020
1148.5	4.9069269787386510E-020
1149.5	4.8451586996916829E-020
1150.5	4.7958949338739953E-020
1151.5	4.7583362045918836E-020
1152.5	4.7318123992122261E-020
1153.5	4.7157675304222987E-020
1154.5	4.7097472668467719E-020
1155.5	4.7133887821001741E-020
1156.5	4.7264125656893206E-020
1157.5	4.7486159146282043E-020
1158.5	4.7798678856740283E-020
1159.5	4.8201055381826070E-020
1160.5	4.8693313393949935E-020
1161.5	4.9276116396244744E-020
1162.5	4.9950761560266072E-020
1163.5	5.0719184318276988E-020
1164.5	5.1583972642859158E-020
1165.5	5.2548391203707717E-020
1166.5	5.3616415852240524E-020
1167.5	5.4792779159690357E-020
1168.5	5.6083028034946162E-020
1169.5	5.7493594787212718E-020
1170.5	5.9031883390320711E-020
1171.5	6.0706373168022670E-020
1172.5	6.2526742674825911E-020
1173.5	6.4504017222485908E-020
1174.5	6.6650744333530355E-020
1175.5	6.8981202435699991E-020
1176.5	7.1511649404466354E-020
1177.5	7.4260619193044628E-020
1178.5	7.7249276864279700E-020
1179.5	8.0501844994978957E-020
1180.5	8.4046117847121368E-020
1181.5	8.7914084144653429E-020
1182.5	9.2142685104577985E-020
1183.5	9.6774742022129079E-020
1184.5	1.0186009786168086E-019
1185.5	1.0745703088052960E-019
1186.5	1.1363401661368001E-019
1187.5	1.2047193942628654E-019
1188.5	1.2806688895369140E-019
1189.5	1.3653372394209230E-019
1190.5	1.4601065188591158E-019
1191.5	1.5666516568120948E-019
1192.5	1.6870181049689592E-019
1193.5	1.8237244340664009E-019
1194.5	1.9798992222185987E-019
1195.5	2.1594655903749727E-019
1196.5	2.3673925844928001E-019
1197.5	2.6100411766633813E-019
1198.5	2.8956451714772230E-019
1199.5	3.2349852707218272E-019
1200.5	3.6423393227672271E-019
1201.5	4.1368227790101524E-019
1202.5	4.7442623979223353E-019
1203.5	5.4997407946963116E-019
1204.5	6.4508064021613073E-019
1205.5	7.6607675307677054E-019
1206.5	9.2097087534383523E-019
1207.5	1.1186146952750260E-018
1208.5	1.3652003958228879E-018
1209.5	1.6550311681200680E-018
1210.5	1.9542699819528883E-018
1211.5	2.1906200847755577E-018
1212.5	2.2836001918920163E-018
1213.5	2.2153496018487589E-018
1214.5	2.0526480593960784E-018
1215.5	1.8856445542750424E-018
1216.5	1.7738171975708215E-018
1217.5	1.7425822722755204E-018
1218.5	1.7988801230191691E-018
1219.5	1.9399165176338650E-018
1220.5	2.1504841683976085E-018
1221.5	2.3959803016751388E-018
1222.5	2.6303846128069867E-018
1223.5	2.8281430468242817E-018
1224.5	2.9943092461292402E-018
1225.5	3.1159950362793698E-018
1226.5	3.1245900539587948E-018
1227.5	2.9496695070279553E-018
1228.5	2.6082698989193983E-018
1229.5	2.1955096679585339E-018
1230.5	1.8009232321712956E-018
1231.5	1.4670798423834424E-018
1232.5	1.2005757513267713E-018
1233.5	9.9257350142206185E-019
1234.5	8.3084786976067059E-019
1235.5	7.0440547502608825E-019
1236.5	6.0457498581058202E-019
1237.5	5.2485176855933153E-019
1238.5	4.6044156655322732E-019
1239.5	4.0781912723870064E-019
1240.5	3.6437905116447798E-019
1241.5	3.2817886884064716E-019
1242.5	2.9775527441642205E-019
1243.5	2.7199386145719717E-019
1244.5	2.5003672799565430E-019
1245.5	2.3121657490158342E-019
1246.5	2.1500931620766469E-019
1247.5	2.0099968048883942E-019
1248.5	1.8885599627271559E-019
1249.5	1.7831152907106054E-019
1250.5	1.6915053898842844E-019
1251.5	1.6119777556695789E-019
1252.5	1.5431050290560611E-019
1253.5	1.4837240873326923E-019
1254.5	1.4328893327681595E-019
1255.5	1.3898368241917924E-019
1256.5	1.3539568159912765E-019
1257.5	1.3247729356410593E-019
1258.5	1.3019267226567261E-019
1259.5	1.2851666231976754E-019
1260.5	1.2743408240360476E-019
1261.5	1.2693935456070351E-019
1262.5	1.2703646181941388E-019
1263.5	1.2773923561084010E-019
1264.5	1.2907199386183973E-019
1265.5	1.3107057204963282E-019
1266.5	1.3378381490567545E-019
1267.5	1.3727562832360751E-019
1268.5	1.4162773267208520E-019
1269.5	1.4694331475525059E-019
1270.5	1.5335185270793591E-019
1271.5	1.6101549577975658E-019
1272.5	1.7013753343306965E-019
1273.5	1.8097370653581704E-019
1274.5	1.9384742916851867E-019
1275.5	2.0917044977700377E-019
1276.5	2.2747115508303130E-019
1277.5	2.4943371155200718E-019
1278.5	2.7595269079549701E-019
1279.5	3.0820992068678536E-019
1280.5	3.4778322401915920E-019
1281.5	3.9680044996788296E-019
1282.5	4.5815600197646028E-019
1283.5	5.3580764709028897E-019
1284.5	6.3515810608588674E-019
1285.5	7.6346779859188577E-019
1286.5	9.3005966723219842E-019
1287.5	1.1455715426004539E-018
1288.5	1.4183609737578220E-018
1289.5	1.7444217444956413E-018
1290.5	2.0879580526122350E-018
1291.5	2.3639315613573433E-018
1292.5	2.4634388038551059E-018
1293.5	2.3397853537357690E-018
1294.5	2.0572021940851448E-018
1295.5	1.7262124925008049E-018
1296.5	1.4243211608385850E-018
1297.5	1.1813961410538815E-018
1298.5	9.9964083975445293E-019
1299.5	8.7161752634371639E-019
1300.5	7.8881136513355722E-019
1301.5	7.4393158821915625E-019
1302.5	7.2965332688121185E-019
1303.5	7.3483034912066153E-019
1304.5	7.4052482690679391E-019
1305.5	7.2332689392728637E-019
1306.5	6.7066755904924195E-019
1307.5	5.9143872144526511E-019
1308.5	5.0519153585877401E-019
1309.5	4.2636991344369969E-019
1310.5	3.6043991766579470E-019
1311.5	3.0736815949029436E-019
1312.5	2.6511678931684475E-019
1313.5	2.3138690010796213E-019
1314.5	2.0421222865819420E-019
1315.5	1.8206224233559116E-019
1316.5	1.6378673002558119E-019
1317.5	1.4852980636345329E-019
1318.5	1.3565327349639018E-019
1319.5	1.2467748379394432E-019
1320.5	1.1523811045356237E-019
1321.5	1.0705517762785709E-019
1322.5	9.9910973613855663E-020
1323.5	9.3634246247027563E-020
1324.5	8.8088809008811801E-020
1325.5	8.3165248152664281E-020
1326.5	7.8774823152080596E-020
1327.5	7.4844931674956883E-020
1328.5	7.1315701515725701E-020
1329.5	6.8137402762300298E-020
1330.5	6.5268463301315314E-020
1331.5	6.2673932824497729E-020
1332.5	6.0324283723243792E-020
1333.5	5.8194467639160777E-020
1334.5	5.6263167998977068E-020
1335.5	5.4512204317174835E-020
1336.5	5.2926055242408893E-020
1337.5	5.1491475516456750E-020
1338.5	5.0197188079282003E-020
1339.5	4.9033637099702222E-020
1340.5	4.7992791168235851E-020
1341.5	4.7067988565098433E-020
1342.5	4.6253818636852501E-020
1343.5	4.5546035048173232E-020
1344.5	4.4941498151294745E-020
1345.5	4.4438145042155826E-020
1346.5	4.4034987143826515E-020
1347.5	4.3732136466397748E-020
1348.5	4.3530863136716171E-020
1349.5	4.3433688486931159E-020
1350.5	4.3444520084001964E-020
1351.5	4.3568837767562715E-020
1352.5	4.3813943308806646E-020
1353.5	4.4189291086568489E-020
1354.5	4.4706923741765184E-020
1355.5	4.5382045908204153E-020
1356.5	4.6233781988513477E-020
1357.5	4.7286182271142056E-020
1358.5	4.8569568037100602E-020
1359.5	5.0122344527485327E-020
1360.5	5.1993466480294971E-020
1361.5	5.4245822911712401E-020
1362.5	5.6960928254094148E-020
1363.5	6.0245482890752830E-020
1364.5	6.4240618400572033E-020
1365.5	6.9134988892687703E-020
1366.5	7.5183296298128079E-020
1367.5	8.2732213625990226E-020
1368.5	9.2255495206765733E-020
1369.5	1.0439776632383622E-019
1370.5	1.2001760430102558E-019
1371.5	1.4019349970199470E-019
1372.5	1.6608558695302747E-019
1373.5	1.9839617713026191E-019
1374.5	2.3599376400047633E-019
1375.5	2.7359234365610592E-019
1376.5	3.0054838806684123E-019
1377.5	3.0567264783790070E-019
1378.5	2.8709288768500345E-019
1379.5	2.5424944741698889E-019
1380.5	2.1884814152985785E-019
1381.5	1.8782872930333274E-019
1382.5	1.6331927174373308E-019
1383.5	1.4500498115142237E-019
1384.5	1.3182085512565361E-019
1385.5	1.2268939590423028E-019
1386.5	1.1674288085704172E-019
1387.5	1.1334584929154678E-019
1388.5	1.1205974802912920E-019
1389.5	1.1260099563338651E-019
1390.5	1.1480735813916285E-019
1391.5	1.1861509025213190E-019
1392.5	1.2404587277232810E-019
1393.5	1.3120222044531266E-019
1394.5	1.4027062002698804E-019
1395.5	1.5153251987383959E-019
1396.5	1.6538429358918829E-019
1397.5	1.8236849845961456E-019
1398.5	2.0322027720265776E-019
1399.5	2.2893475597559663E-019
1400.5	2.6086382433612809E-019
1401.5	3.0085336843690786E-019
1402.5	3.5143307615090016E-019
1403.5	4.1606433839263299E-019
1404.5	4.9941981626578168E-019
1405.5	6.0756305520502541E-019
1406.5	7.4760331747023893E-019
1407.5	9.2571039999996135E-019
1408.5	1.1412218267274877E-018
1409.5	1.3745290964916806E-018
1410.5	1.5739615230081510E-018
1411.5	1.6664270664028131E-018
1412.5	1.6110844069607783E-018
1413.5	1.4414489700815706E-018
1414.5	1.2315529907346997E-018
1415.5	1.0388804576396612E-018
1416.5	8.8809737596270001E-019
1417.5	7.8223190735677536E-019
1418.5	7.1383035735053495E-019
1419.5	6.6897918148545465E-019
1420.5	6.2910476490361761E-019
1421.5	5.7824125110876559E-019
1422.5	5.1333900663486344E-019
1423.5	4.4350630600148682E-019
1424.5	3.7911974051691071E-019
1425.5	3.2539577065480880E-019
1426.5	2.8311318829296778E-019
1427.5	2.5112114995219616E-019
1428.5	2.2793268740353015E-019
1429.5	2.1236800628304159E-019
1430.5	2.0370689555311608E-019
1431.5	2.0159467695256839E-019
1432.5	2.0569120351254010E-019
1433.5	2.1486680329617265E-019
1434.5	2.2587562371093551E-019
1435.5	2.3258202176065522E-019
1436.5	2.2844264610845442E-019
1437.5	2.1196577320332767E-019
1438.5	1.8808630249037321E-019
1439.5	1.6325061225253992E-019
1440.5	1.4136071351609949E-019
1441.5	1.2363763935669073E-019
1442.5	1.0993180182423442E-019
1443.5	9.9689036749482915E-020
1444.5	9.2380026060733741E-020
1445.5	8.7628771347163559E-020
1446.5	8.5201495156427723E-020
1447.5	8.4894467989108177E-020
1448.5	8.6278079963134888E-020
1449.5	8.8290034100250023E-020
1450.5	8.9027381787635120E-020
1451.5	8.6547431118211785E-020
1452.5	8.0489268138478356E-020
1453.5	7.2368209281929693E-020
1454.5	6.4063970303956354E-020
1455.5	5.6670264842958612E-020
1456.5	5.0496055877867150E-020
1457.5	4.5456010330397858E-020
1458.5	4.1346668074788714E-020
1459.5	3.7965700449301951E-020
1460.5	3.5147006223992462E-020
1461.5	3.2763330215698809E-020
1462.5	3.0719528965020038E-020
1463.5	2.8944776062987709E-020
1464.5	2.7386061400087624E-020
1465.5	2.6003302651317117E-020
1466.5	2.4765813492967764E-020
1467.5	2.3649787433594008E-020
1468.5	2.2636507792706489E-020
1469.5	2.1711067831992348E-020
1470.5	2.0861447857061065E-020
1471.5	2.0077842865597388E-020
1472.5	1.9352167259974582E-020
1473.5	1.8677685819828437E-020
1474.5	1.8048735615507903E-020
1475.5	1.7460514115971165E-020
1476.5	1.6908915994072755E-020
1477.5	1.6390406136826718E-020
1478.5	1.5901919851808134E-020
1479.5	1.5440783707652928E-020
1480.5	1.5004652181424547E-020
1481.5	1.4591456527372328E-020
1482.5	1.4199363178887178E-020
1483.5	1.3826739649887498E-020
1484.5	1.3472126383522719E-020
1485.5	1.3134213353717426E-020
1486.5	1.2811820492900978E-020
1487.5	1.2503881221490123E-020
1488.5	1.2209428508597213E-020
1489.5	1.1927583011466389E-020
1490.5	1.1657542932323183E-020
1491.5	1.1398575302263931E-020
1492.5	1.1150008457378654E-020
1493.5	1.0911225516110238E-020
1494.5	1.0681658701607807E-020
1495.5	1.0460784380570524E-020
1496.5	1.0248118712343495E-020
1497.5	1.0043213819999516E-020
1498.5	9.8456544097236077E-021
1499.5	9.6550547767114883E-021
1500.5	9.4710561455419239E-021
1501.5	9.2933243010103682E-021
1502.5	9.1215474720523687E-021
1503.5	8.9554344369021594E-021
1504.5	8.7947128222352632E-021
1505.5	8.6391275728996196E-021
1506.5	8.4884395720824756E-021
1507.5	8.3424243944971342E-021
1508.5	8.2008711774921668E-021
1509.5	8.0635815969564776E-021
1510.5	7.9303689365744750E-021
1511.5	7.8010572404236508E-021
1512.5	7.6754805401412731E-021
1513.5	7.5534821489492553E-021
1514.5	7.4349140157436347E-021
1515.5	7.3196361332489927E-021
1516.5	7.2075159949275085E-021
1517.5	7.0984280959319587E-021
1518.5	6.9922534739153649E-021
1519.5	6.8888792859674832E-021
1520.5	6.7881984183494580E-021
1521.5	6.6901091260502568E-021
1522.5	6.5945146994987807E-021
1523.5	6.5013231560391333E-021
1524.5	6.4104469540185508E-021
1525.5	6.3218027275517273E-021
1526.5	6.2353110402154864E-021
1527.5	6.1508961560967891E-021
1528.5	6.0684858267677233E-021
1529.5	5.9880110928953923E-021
1530.5	5.9094060993147397E-021
1531.5	5.8326079224998338E-021
1532.5	5.7575564094653879E-021
1533.5	5.6841940272169966E-021
1534.5	5.6124657219461064E-021
1535.5	5.5423187872360415E-021
1536.5	5.4737027406083911E-021
1537.5	5.4065692077961877E-021
1538.5	5.3408718141818958E-021
1539.5	5.2765660828847955E-021
1540.5	5.2136093390248904E-021
1541.5	5.1519606197285819E-021
1542.5	5.0915805894765402E-021
1543.5	5.0324314604257035E-021
1544.5	4.9744769173664057E-021
1545.5	4.9176820470018895E-021
1546.5	4.8620132712615683E-021
1547.5	4.8074382843812813E-021
1548.5	4.7539259935040166E-021
1549.5	4.7014464625727974E-021
1550.5	4.6499708593044168E-021
1551.5	4.5994714050480526E-021
1552.5	4.5499213273470354E-021
1553.5	4.5012948150350604E-021
1554.5	4.4535669757100779E-021
1555.5	4.4067137954401859E-021
1556.5	4.3607121005659295E-021
1557.5	4.3155395214728445E-021
1558.5	4.2711744582166443E-021
1559.5	4.2275960478915115E-021
1560.5	4.1847841336392170E-021
1561.5	4.1427192352036927E-021
1562.5	4.1013825209419214E-021
1563.5	4.0607557812079006E-021
1564.5	4.0208214030317805E-021
1565.5	3.9815623460213411E-021
1566.5	3.9429621194176086E-021
1567.5	3.9050047602407251E-021
1568.5	3.8676748124662057E-021
1569.5	3.8309573071754344E-021
1570.5	3.7948377436277669E-021
1571.5	3.7593020712047500E-021
1572.5	3.7243366721800973E-021
1573.5	3.6899283452717069E-021
1574.5	3.6560642899348257E-021
1575.5	3.6227320913576817E-021
1576.5	3.5899197061233472E-021
1577.5	3.5576154485036731E-021
1578.5	3.5258079773530555E-021
1579.5	3.4944862835717903E-021
1580.5	3.4636396781103517E-021
1581.5	3.4332577804876999E-021
1582.5	3.4033305077981373E-021
1583.5	3.3738480641827195E-021
1584.5	3.3448009307425677E-021
1585.5	3.3161798558726250E-021
1586.5	3.2879758459956466E-021
1587.5	3.2601801566772756E-021
1588.5	3.2327842841041035E-021
1589.5	3.2057799569075890E-021
1590.5	3.1791591283176315E-021
1591.5	3.1529139686304322E-021
1592.5	3.1270368579761312E-021
1593.5	3.1015203793724096E-021
1594.5	3.0763573120510250E-021
1595.5	3.0515406250448809E-021
1596.5	3.0270634710238787E-021
1597.5	3.0029191803684198E-021
1598.5	2.9791012554699618E-021
1599.5	2.9556033652485897E-021
1600.5	2.9324193398780485E-021
1601.5	2.9095431657091783E-021
1602.5	2.8869689803831277E-021
1603.5	2.8646910681261475E-021
1604.5	2.8427038552181751E-021
1605.5	2.8210019056277914E-021
1606.5	2.7995799168064872E-021
1607.5	2.7784327156355438E-021
1608.5	2.7575552545190877E-021
1609.5	2.7369426076172841E-021
1610.5	2.7165899672138029E-021
1611.5	2.6964926402120726E-021
1612.5	2.6766460447550212E-021
1613.5	2.6570457069632792E-021
1614.5	2.6376872577870495E-021
1615.5	2.6185664299670695E-021
1616.5	2.5996790551002837E-021
1617.5	2.5810210608060742E-021
1618.5	2.5625884679890481E-021
1619.5	2.5443773881945943E-021
1620.5	2.5263840210535639E-021
1621.5	2.5086046518126026E-021
1622.5	2.4910356489468329E-021
1623.5	2.4736734618516761E-021
1624.5	2.4565146186108277E-021
1625.5	2.4395557238374309E-021
1626.5	2.4227934565857146E-021
1627.5	2.4062245683304143E-021
1628.5	2.3898458810114299E-021
1629.5	2.3736542851412982E-021
1630.5	2.3576467379731377E-021
1631.5	2.3418202617268275E-021
1632.5	2.3261719418712861E-021
1633.5	2.3106989254607948E-021
1634.5	2.2953984195234019E-021
1635.5	2.2802676894995100E-021
1636.5	2.2653040577288574E-021
1637.5	2.2505049019841382E-021
1638.5	2.2358676540496170E-021
1639.5	2.2213897983431194E-021
1640.5	2.2070688705798884E-021
1641.5	2.1929024564768154E-021
1642.5	2.1788881904956546E-021
1643.5	2.1650237546238330E-021
1644.5	2.1513068771915924E-021
1645.5	2.1377353317241781E-021
1646.5	2.1243069358278861E-021
1647.5	2.1110195501088177E-021
1648.5	2.0978710771232126E-021
1649.5	2.0848594603583148E-021
1650.5	2.0719826832427220E-021
1651.5	2.0592387681852433E-021
1652.5	2.0466257756413169E-021
1653.5	2.0341418032060533E-021
1654.5	2.0217849847330550E-021
1655.5	2.0095534894781343E-021
1656.5	1.9974455212671358E-021
1657.5	1.9854593176870605E-021
1658.5	1.9735931492997595E-021
1659.5	1.9618453188774315E-021
1660.5	1.9502141606592738E-021
1661.5	1.9386980396285459E-021
1662.5	1.9272953508094620E-021
1663.5	1.9160045185832316E-021
1664.5	1.9048239960226668E-021
1665.5	1.8937522642447722E-021
1666.5	1.8827878317807533E-021
1667.5	1.8719292339628820E-021
1668.5	1.8611750323277322E-021
1669.5	1.8505238140352491E-021
1670.5	1.8399741913031688E-021
1671.5	1.8295248008563376E-021
1672.5	1.8191743033904520E-021
1673.5	1.8089213830497979E-021
1674.5	1.7987647469185544E-021
1675.5	1.7887031245252700E-021
1676.5	1.7787352673600904E-021
1677.5	1.7688599484043798E-021
1678.5	1.7590759616723607E-021
1679.5	1.7493821217644082E-021
1680.5	1.7397772634316679E-021
1681.5	1.7302602411516515E-021
1682.5	1.7208299287144989E-021
1683.5	1.7114852188195932E-021
1684.5	1.7022250226822228E-021
1685.5	1.6930482696500150E-021
1686.5	1.6839539068288336E-021
1687.5	1.6749408987179028E-021
1688.5	1.6660082268538639E-021
1689.5	1.6571548894635273E-021
1690.5	1.6483799011250729E-021
1691.5	1.6396822924374510E-021
1692.5	1.6310611096977622E-021
1693.5	1.6225154145863930E-021
1694.5	1.6140442838596805E-021
1695.5	1.6056468090499144E-021
1696.5	1.5973220961724529E-021
1697.5	1.5890692654397768E-021
1698.5	1.5808874509822729E-021
1699.5	1.5727758005755783E-021
1700.5	1.5647334753742951E-021
1701.5	1.5567596496519101E-021
1702.5	1.5488535105467479E-021
1703.5	1.5410142578137964E-021
1704.5	1.5332411035822466E-021
1705.5	1.5255332721185948E-021
1706.5	1.5178899995951564E-021
1707.5	1.5103105338638548E-021
1708.5	1.5027941342351334E-021
1709.5	1.4953400712618717E-021
1710.5	1.4879476265281588E-021
1711.5	1.4806160924428100E-021
1712.5	1.4733447720374926E-021
1713.5	1.4661329787693517E-021
1714.5	1.4589800363280076E-021
1715.5	1.4518852784468254E-021
1716.5	1.4448480487183352E-021
1717.5	1.4378677004137054E-021
1718.5	1.4309435963061613E-021
1719.5	1.4240751084982487E-021
1720.5	1.4172616182528507E-021
1721.5	1.4105025158278546E-021
1722.5	1.4037972003143838E-021
1723.5	1.3971450794785013E-021
1724.5	1.3905455696063055E-021
1725.5	1.3839980953523214E-021
1726.5	1.3775020895911188E-021
1727.5	1.3710569932720687E-021
1728.5	1.3646622552771650E-021
1729.5	1.3583173322818356E-021
1730.5	1.3520216886186705E-021
1731.5	1.3457747961439932E-021
1732.5	1.3395761341072082E-021
1733.5	1.3334251890228605E-021
1734.5	1.3273214545453369E-021
1735.5	1.3212644313461466E-021
1736.5	1.3152536269937230E-021
1737.5	1.3092885558356820E-021
1738.5	1.3033687388834813E-021
1739.5	1.2974937036994243E-021
1740.5	1.2916629842859497E-021
1741.5	1.2858761209771552E-021
1742.5	1.2801326603325066E-021
1743.5	1.2744321550326735E-021
1744.5	1.2687741637774493E-021
1745.5	1.2631582511856999E-021
1746.5	1.2575839876973055E-021
1747.5	1.2520509494770330E-021
1748.5	1.2465587183203136E-021
1749.5	1.2411068815608627E-021
1750.5	1.2356950319801197E-021
1751.5	1.2303227677184461E-021
1752.5	1.2249896921880602E-021
1753.5	1.2196954139876573E-021
1754.5	1.2144395468186787E-021
1755.5	1.2092217094032032E-021
1756.5	1.2040415254034045E-021
1757.5	1.1988986233425641E-021
1758.5	1.1937926365275815E-021
1759.5	1.1887232029729669E-021
1760.5	1.1836899653262710E-021
1761.5	1.1786925707949310E-021
1762.5	1.1737306710744889E-021
1763.5	1.1688039222781647E-021
1764.5	1.1639119848677480E-021
1765.5	1.1590545235857780E-021
1766.5	1.1542312073889906E-021
1767.5	1.1494417093829975E-021
1768.5	1.1446857067581777E-021
1769.5	1.1399628807267472E-021
1770.5	1.1352729164609923E-021
1771.5	1.1306155030326309E-021
1772.5	1.1259903333532853E-021
1773.5	1.1213971041160379E-021
1774.5	1.1168355157380516E-021
1775.5	1.1123052723042289E-021
1776.5	1.1078060815118859E-021
1777.5	1.1033376546164300E-021
1778.5	1.0988997063780051E-021
1779.5	1.0944919550090964E-021
1780.5	1.0901141221230709E-021
1781.5	1.0857659326836312E-021
1782.5	1.0814471149551697E-021
1783.5	1.0771574004539982E-021
1784.5	1.0728965239004385E-021
1785.5	1.0686642231717596E-021
1786.5	1.0644602392559333E-021
1787.5	1.0602843162062064E-021
1788.5	1.0561362010964591E-021
1789.5	1.0520156439773426E-021
1790.5	1.0479223978331773E-021
1791.5	1.0438562185395942E-021
1792.5	1.0398168648219100E-021
1793.5	1.0358040982142147E-021
1794.5	1.0318176830191606E-021
1795.5	1.0278573862684407E-021
1796.5	1.0239229776839419E-021
1797.5	1.0200142296395506E-021
1798.5	1.0161309171236186E-021
1799.5	1.0122728177020510E-021
1800.5	1.0084397114820251E-021
1801.5	1.0046313810763131E-021
1802.5	1.0008476115682070E-021
1803.5	9.9708819047702810E-022
1804.5	9.9335290772421121E-022
1805.5	9.8964155559995419E-022
1806.5	9.8595392873041721E-022
1807.5	9.8228982404546943E-022
1808.5	9.7864904074696274E-022
1809.5	9.7503138027752785E-022
1810.5	9.7143664628988683E-022
1811.5	9.6786464461666069E-022
1812.5	9.6431518324067344E-022
1813.5	9.6078807226574076E-022
1814.5	9.5728312388792792E-022
1815.5	9.5380015236727532E-022
1816.5	9.5033897399998117E-022
1817.5	9.4689940709103097E-022
1818.5	9.4348127192726563E-022
1819.5	9.4008439075088269E-022
1820.5	9.3670858773335594E-022
1821.5	9.3335368894977936E-022
1822.5	9.3001952235360790E-022
1823.5	9.2670591775180680E-022
1824.5	9.2341270678038925E-022
1825.5	9.2013972288034020E-022
1826.5	9.1688680127392103E-022
1827.5	9.1365377894134211E-022
1828.5	9.1044049459780247E-022
1829.5	9.0724678867088719E-022
1830.5	9.0407250327831712E-022
1831.5	9.0091748220604233E-022
1832.5	8.9778157088667527E-022
1833.5	8.9466461637825725E-022
1834.5	8.9156646734335412E-022
1835.5	8.8848697402846697E-022
1836.5	8.8542598824376520E-022
1837.5	8.8238336334312538E-022
1838.5	8.7935895420447543E-022
1839.5	8.7635261721043832E-022
1840.5	8.7336421022926813E-022
1841.5	8.7039359259607604E-022
1842.5	8.6744062509433875E-022
1843.5	8.6450516993768621E-022
1844.5	8.6158709075196172E-022
1845.5	8.5868625255755224E-022
1846.5	8.5580252175198245E-022
1847.5	8.5293576609276682E-022
1848.5	8.5008585468051899E-022
1849.5	8.4725265794231105E-022
1850.5	8.4443604761527931E-022
1851.5	8.4163589673047004E-022
1852.5	8.3885207959692663E-022
1853.5	8.3608447178600935E-022
1854.5	8.3333295011594333E-022
1855.5	8.3059739263659452E-022
1856.5	8.2787767861446752E-022
1857.5	8.2517368851792056E-022
1858.5	8.2248530400259794E-022
1859.5	8.1981240789706931E-022
1860.5	8.1715488418868110E-022
1861.5	8.1451261800960799E-022
1862.5	8.1188549562310908E-022
1863.5	8.0927340440997583E-022
1864.5	8.0667623285518121E-022
1865.5	8.0409387053471305E-022
1866.5	8.0152620810259923E-022
1867.5	7.9897313727811471E-022
1868.5	7.9643455083317206E-022
1869.5	7.9391034257988999E-022
1870.5	7.9140040735833613E-022
1871.5	7.8890464102444459E-022
1872.5	7.8642294043810174E-022
1873.5	7.8395520345139980E-022
1874.5	7.8150132889705460E-022
1875.5	7.7906121657698609E-022
1876.5	7.7663476725105503E-022
1877.5	7.7422188262596089E-022
1878.5	7.7182246534428932E-022
1879.5	7.6943641897371340E-022
1880.5	7.6706364799634332E-022
1881.5	7.6470405779822400E-022
1882.5	7.6235755465897431E-022
1883.5	7.6002404574157277E-022
1884.5	7.5770343908227745E-022
1885.5	7.5539564358068927E-022
1886.5	7.5310056898994624E-022
1887.5	7.5081812590705352E-022
1888.5	7.4854822576334289E-022
1889.5	7.4629078081506384E-022
1890.5	7.4404570413409963E-022
1891.5	7.4181290959880806E-022
1892.5	7.3959231188498874E-022
1893.5	7.3738382645696655E-022
1894.5	7.3518736955880010E-022
1895.5	7.3300285820560211E-022
1896.5	7.3083021017498132E-022
1897.5	7.2866934399859201E-022
1898.5	7.2652017895380132E-022
1899.5	7.2438263505546311E-022
1900.5	7.2225663304780348E-022
1901.5	7.2014209439641056E-022
1902.5	7.1803894128033174E-022
1903.5	7.1594709658427466E-022
1904.5	7.1386648389090851E-022
1905.5	7.1179702747326877E-022
1906.5	7.0973865228726026E-022
1907.5	7.0769128396425485E-022
1908.5	7.0565484880379160E-022
1909.5	7.0362927376636511E-022
1910.5	7.0161448646631162E-022
1911.5	6.9961041516478513E-022
1912.5	6.9761698876282552E-022
1913.5	6.9563413679451336E-022
1914.5	6.9366178942021604E-022
1915.5	6.9169987741991737E-022
1916.5	6.8974833218663389E-022
1917.5	6.8780708571991702E-022
1918.5	6.8587607061943293E-022
1919.5	6.8395522007863101E-022
1920.5	6.8204446787848572E-022
1921.5	6.8014374838132321E-022
1922.5	6.7825299652472248E-022
1923.5	6.7637214781549592E-022
1924.5	6.7450113832374265E-022
1925.5	6.7263990467698048E-022
1926.5	6.7078838405434816E-022
1927.5	6.6894651418088109E-022
1928.5	6.6711423332186097E-022
1929.5	6.6529148027723117E-022
1930.5	6.6347819437608599E-022
1931.5	6.6167431547122637E-022
1932.5	6.5987978393378256E-022
1933.5	6.5809454064790538E-022
1934.5	6.5631852700552082E-022
1935.5	6.5455168490115111E-022
1936.5	6.5279395672679768E-022
1937.5	6.5104528536688948E-022
1938.5	6.4930561419328957E-022
1939.5	6.4757488706036718E-022
1940.5	6.4585304830012585E-022
1941.5	6.4414004271739440E-022
1942.5	6.4243581558507335E-022
1943.5	6.4074031263944190E-022
1944.5	6.3905348007551925E-022
1945.5	6.3737526454248395E-022
1946.5	6.3570561313914751E-022
1947.5	6.3404447340948283E-022
1948.5	6.3239179333820730E-022
1949.5	6.3074752134641667E-022
1950.5	6.2911160628727481E-022
1951.5	6.2748399744175037E-022
1952.5	6.2586464451440949E-022
1953.5	6.2425349762925501E-022
1954.5	6.2265050732561646E-022
1955.5	6.2105562455408841E-022
1956.5	6.1946880067251902E-022
1957.5	6.1788998744204223E-022
1958.5	6.1631913702316082E-022
1959.5	6.1475620197187342E-022
1960.5	6.1320113523584761E-022
1961.5	6.1165389015063817E-022
1962.5	6.1011442043594918E-022
1963.5	6.0858268019194163E-022
1964.5	6.0705862389558134E-022
1965.5	6.0554220639703297E-022
1966.5	6.0403338291609229E-022
1967.5	6.0253210903866382E-022
1968.5	6.0103834071327627E-022
1969.5	5.9955203424764009E-022
1970.5	5.9807314630524447E-022
1971.5	5.9660163390199383E-022
1972.5	5.9513745440288287E-022
1973.5	5.9368056551870900E-022
1974.5	5.9223092530282581E-022
1975.5	5.9078849214792972E-022
1976.5	5.8935322478288548E-022
1977.5	5.8792508226958961E-022
1978.5	5.8650402399986603E-022
1979.5	5.8509000969240002E-022
1980.5	5.8368299938970605E-022
1981.5	5.8228295345513026E-022
1982.5	5.8088983256988663E-022
1983.5	5.7950359773012750E-022
1984.5	5.7812421024404649E-022
1985.5	5.7675163172901453E-022
1986.5	5.7538582410874820E-022
1987.5	5.7402674961051004E-022
1988.5	5.7267437076234026E-022
1989.5	5.7132865039031929E-022
1990.5	5.6998955161586108E-022
1991.5	5.6865703785303829E-022
1992.5	5.6733107280593422E-022
1993.5	5.6601162046602716E-022
1994.5	5.6469864510960294E-022
1995.5	5.6339211129519523E-022
1996.5	5.6209198386105657E-022
1997.5	5.6079822792265526E-022
1998.5	5.5951080887020126E-022
1999.5	5.5822969236619902E-022
[truncated: 1,000 more rows]
