# Supplementary material for: Modeling Radiative Efficiency across Fluorinated Molecules: Bridging Chemistry and Climate Policy for Global Warming Potential Estimations
Source: Environ Sci Technol. 2026 Feb 16;60(8):6188–202. doi: 10.1021/acs.est.5c16501 (PMC12961741; doi:10.1021/acs.est.5c16501)
Supplement: Supplementary file 1 [file es5c16501_si_001.zip › Supporting.Information/CFM2025.Table1/HFCarbons/HFC-365mfc/cross-section_2.dat]

0.5	3.8315564755093537E-022
1.5	3.8690473915883465E-022
2.5	3.9078078326662017E-022
3.5	3.9479079596471987E-022
4.5	3.9894231451578579E-022
5.5	4.0324344593414771E-022
6.5	4.0770292102431993E-022
7.5	4.1233015459818334E-022
8.5	4.1713531269956001E-022
9.5	4.2212938779273745E-022
10.5	4.2732428302167512E-022
11.5	4.3273290682352716E-022
12.5	4.3836927938905441E-022
13.5	4.4424865270998970E-022
14.5	4.5038764624741716E-022
15.5	4.5680440060553953E-022
16.5	4.6351875201390293E-022
17.5	4.7055243092322665E-022
18.5	4.7792928862400368E-022
19.5	4.8567555652626032E-022
20.5	4.9382014362235369E-022
21.5	5.0239497872903904E-022
22.5	5.1143540541655119E-022
23.5	5.2098063913975808E-022
24.5	5.3107429806450546E-022
25.5	5.4176502152695720E-022
26.5	5.5310719309863684E-022
27.5	5.6516178901489078E-022
28.5	5.7799737746778944E-022
29.5	5.9169130023839964E-022
30.5	6.0633107570642592E-022
31.5	6.2201607190216902E-022
32.5	6.3885951058901451E-022
33.5	6.5699087923248453E-022
34.5	6.7655884826922006E-022
35.5	6.9773481789255273E-022
36.5	7.2071725375163195E-022
37.5	7.4573701745764347E-022
38.5	7.7306395968899570E-022
39.5	8.0301512671069575E-022
40.5	8.3596504335439357E-022
41.5	8.7235868845428155E-022
42.5	9.1272798892632058E-022
43.5	9.5771295004206457E-022
44.5	1.0080889469132145E-021
45.5	1.0648022771592580E-021
46.5	1.1290168933268560E-021
47.5	1.2021764093670950E-021
48.5	1.2860871781762283E-021
49.5	1.3830307210272189E-021
50.5	1.4959174328689761E-021
51.5	1.6284988434523213E-021
52.5	1.7856635628665414E-021
53.5	1.9738533883073853E-021
54.5	2.2016519178949086E-021
55.5	2.4806185264480810E-021
56.5	2.8264619080543456E-021
57.5	3.2606528712061213E-021
58.5	3.8125107341565589E-021
59.5	4.5215007679374442E-021
60.5	5.4385208754804390E-021
61.5	6.6223157163140732E-021
62.5	8.1210545392132291E-021
63.5	9.9194266378512037E-021
64.5	1.1833711635099972E-020
65.5	1.3408710341441628E-020
66.5	1.4034788160806321E-020
67.5	1.3413317040616777E-020
68.5	1.1863921370521193E-020
69.5	9.9977322117095038E-021
70.5	8.2601405393409854E-021
71.5	6.8267849262146846E-021
72.5	5.7095868475112448E-021
73.5	4.8599175549963786E-021
74.5	4.2198024760104696E-021
75.5	3.7395227175648593E-021
76.5	3.3809194536338231E-021
77.5	3.1160580932691984E-021
78.5	2.9249685148330293E-021
79.5	2.7936293263507082E-021
80.5	2.7124440902362022E-021
81.5	2.6751761571598895E-021
82.5	2.6782504117239874E-021
83.5	2.7203405181921458E-021
84.5	2.8021870104796980E-021
85.5	2.9266196723622547E-021
86.5	3.0987847079471605E-021
87.5	3.3266049594658033E-021
88.5	3.6215327423380603E-021
89.5	3.9996919382930393E-021
90.5	4.4835470338046813E-021
91.5	5.1042663857022048E-021
92.5	5.9049082804738489E-021
93.5	6.9442769376387177E-021
94.5	8.3002853142236297E-021
95.5	1.0068697050956603E-020
96.5	1.2345659214875755E-020
97.5	1.5167818509777449E-020
98.5	1.8371804291916975E-020
99.5	2.1389099970554963E-020
100.5	2.3224911152112497E-020
101.5	2.3028303597699336E-020
102.5	2.0897041186246783E-020
103.5	1.7773933827364228E-020
104.5	1.4599950487279350E-020
105.5	1.1859458329731380E-020
106.5	9.6659380838427495E-021
107.5	7.9645236167085820E-021
108.5	6.6561573957155457E-021
109.5	5.6472875057763333E-021
110.5	4.8630720283859133E-021
111.5	4.2472605798326424E-021
112.5	3.7585474443795223E-021
113.5	3.3667655332633810E-021
114.5	3.0498112254636882E-021
115.5	2.7913676056623478E-021
116.5	2.5792762562887544E-021
117.5	2.4043870218981108E-021
118.5	2.2597465198839471E-021
119.5	2.1400232026230627E-021
120.5	2.0410971349099614E-021
121.5	1.9597648711367160E-021
122.5	1.8935253416283208E-021
123.5	1.8404232962740978E-021
124.5	1.7989340998985904E-021
125.5	1.7678786159367314E-021
126.5	1.7463603056355509E-021
127.5	1.7337190182319591E-021
128.5	1.7294975949272283E-021
129.5	1.7334185854930152E-021
130.5	1.7453692365290700E-021
131.5	1.7653935619439655E-021
132.5	1.7936908252151296E-021
133.5	1.8306202060644014E-021
134.5	1.8767118369181711E-021
135.5	1.9326848177025609E-021
136.5	1.9994732926559357E-021
137.5	2.0782622476439311E-021
138.5	2.1705354213507103E-021
139.5	2.2781387003391546E-021
140.5	2.4033637012739761E-021
141.5	2.5490580996041385E-021
142.5	2.7187718864053591E-021
143.5	2.9169524854127235E-021
144.5	3.1492070801746719E-021
145.5	3.4226583935585822E-021
146.5	3.7464317289463184E-021
147.5	4.1323280823674678E-021
148.5	4.5957630491844566E-021
149.5	5.1570872982300311E-021
150.5	5.8434548893434294E-021
151.5	6.6914712764691154E-021
152.5	7.7509220672969638E-021
153.5	9.0899052944503829E-021
154.5	1.0801494625399681E-020
155.5	1.3011151120249563E-020
156.5	1.5881138738350519E-020
157.5	1.9599999614652110E-020
158.5	2.4326029801277859E-020
159.5	3.0022623728025336E-020
160.5	3.6126265885427621E-020
161.5	4.1204715609744675E-020
162.5	4.3290455166882129E-020
163.5	4.1352316945511481E-020
164.5	3.6350175266742553E-020
165.5	3.0247850480668968E-020
166.5	2.4513124308496801E-020
167.5	1.9739181618155909E-020
168.5	1.5976192325048824E-020
169.5	1.3069478454976004E-020
170.5	1.0830121088173443E-020
171.5	9.0944020202050992E-021
172.5	7.7353953934261469E-021
173.5	6.6588376487435503E-021
174.5	5.7957318942756077E-021
175.5	5.0956289524673711E-021
176.5	4.5214331225643614E-021
177.5	4.0456227271552097E-021
178.5	3.6475645023864425E-021
179.5	3.3116183839967275E-021
180.5	3.0257979778830570E-021
181.5	2.7808180695135557E-021
182.5	2.5694116534425210E-021
183.5	2.3858355281456368E-021
184.5	2.2255087898760361E-021
185.5	2.0847458160900703E-021
186.5	1.9605570667477103E-021
187.5	1.8504990339738191E-021
188.5	1.7525601558708923E-021
189.5	1.6650732976892151E-021
190.5	1.5866480402993267E-021
191.5	1.5161178677016942E-021
192.5	1.4524986575117512E-021
193.5	1.3949558165567120E-021
194.5	1.3427780804540444E-021
195.5	1.2953564884006019E-021
196.5	1.2521674056268147E-021
197.5	1.2127587331396381E-021
198.5	1.1767386435276180E-021
199.5	1.1437663311665456E-021
200.5	1.1135443783028397E-021
201.5	1.0858124246701929E-021
202.5	1.0603418943755370E-021
203.5	1.0369315847845980E-021
204.5	1.0154039617318719E-021
205.5	9.9560203630524661E-022
206.5	9.7738672274781190E-022
207.5	9.6063459620682015E-022
208.5	9.4523598429618541E-022
209.5	9.3109333860130448E-022
210.5	9.1811984201342443E-022
211.5	9.0623821565043606E-022
212.5	8.9537969550011397E-022
213.5	8.8548315412002718E-022
214.5	8.7649434698768865E-022
215.5	8.6836526660548540E-022
216.5	8.6105359037813928E-022
217.5	8.5452221071615987E-022
218.5	8.4873883787348115E-022
219.5	8.4367566777961506E-022
220.5	8.3930910864075802E-022
221.5	8.3561956141410672E-022
222.5	8.3259125045121476E-022
223.5	8.3021210169991461E-022
224.5	8.2847366688671692E-022
225.5	8.2737109310740606E-022
226.5	8.2690313826715096E-022
227.5	8.2707223386866365E-022
228.5	8.2788459778681242E-022
229.5	8.2935040093516017E-022
230.5	8.3148399317655200E-022
231.5	8.3430419551983585E-022
232.5	8.3783466765703757E-022
233.5	8.4210436232969126E-022
234.5	8.4714808099742213E-022
235.5	8.5300714898199548E-022
236.5	8.5973023289285605E-022
237.5	8.6737432899197543E-022
238.5	8.7600595860786623E-022
239.5	8.8570261627228101E-022
240.5	8.9655452861977141E-022
241.5	9.0866679820196742E-022
242.5	9.2216202751856549E-022
243.5	9.3718354654593512E-022
244.5	9.5389940435006747E-022
245.5	9.7250733551829557E-022
246.5	9.9324098012112127E-022
247.5	1.0163777288589611E-021
248.5	1.0422486932598961E-021
249.5	1.0712514792671008E-021
250.5	1.1038666932878643E-021
251.5	1.1406794652883526E-021
252.5	1.1824077821774013E-021
253.5	1.2299401587777930E-021
254.5	1.2843862411587192E-021
255.5	1.3471454987477749E-021
256.5	1.4200014531239175E-021
257.5	1.5052522464495981E-021
258.5	1.6058932078701331E-021
259.5	1.7258738945212203E-021
260.5	1.8704610022905987E-021
261.5	2.0467481956709476E-021
262.5	2.2643578962632844E-021
263.5	2.5363569546930342E-021
264.5	2.8802945672321467E-021
265.5	3.3188953740998216E-021
266.5	3.8788912124507901E-021
267.5	4.5839942809467417E-021
268.5	5.4338320431354946E-021
269.5	6.3602890946738375E-021
270.5	7.1793372202971592E-021
271.5	7.6272987323811595E-021
272.5	7.5544358855625482E-021
273.5	7.0822309067818125E-021
274.5	6.4850290693420836E-021
275.5	5.9817661844576278E-021
276.5	5.6758466658885211E-021
277.5	5.5993810844238229E-021
278.5	5.7625585238737861E-021
279.5	6.1804741881363097E-021
280.5	6.8830570606593064E-021
281.5	7.9128047814371995E-021
282.5	9.3043500871610155E-021
283.5	1.1027202531473887E-020
284.5	1.2875600356929007E-020
285.5	1.4367202814501618E-020
286.5	1.4879714450664289E-020
287.5	1.4134674240252788E-020
288.5	1.2483057033528249E-020
289.5	1.0547433794387570E-020
290.5	8.7679696377200162E-021
291.5	7.3133995197183781E-021
292.5	6.1927202515408597E-021
293.5	5.3581269250783122E-021
294.5	4.7552384347409850E-021
295.5	4.3401130348287318E-021
296.5	4.0817381979522767E-021
297.5	3.9580753101551099E-021
298.5	3.9465168999719219E-021
299.5	4.0071678047134979E-021
300.5	4.0657847875922023E-021
301.5	4.0263514496270332E-021
302.5	3.8350306919090495E-021
303.5	3.5282086592766601E-021
304.5	3.1899071493959452E-021
305.5	2.8840510095735691E-021
306.5	2.6362702120683214E-021
307.5	2.4482769504947408E-021
308.5	2.3130269993393661E-021
309.5	2.2224720205944319E-021
310.5	2.1703377506616677E-021
311.5	2.1527854136326775E-021
312.5	2.1684311164271010E-021
313.5	2.2183175113858702E-021
314.5	2.3060561834216047E-021
315.5	2.4382278950878970E-021
316.5	2.6250796016651480E-021
317.5	2.8814890806027313E-021
318.5	3.2279435463958212E-021
319.5	3.6905974353359346E-021
320.5	4.2976905442596742E-021
321.5	5.0658358726120751E-021
322.5	5.9652596140286566E-021
323.5	6.8615930445506730E-021
324.5	7.4868038071933437E-021
325.5	7.5618664397776508E-021
326.5	7.0432595617407996E-021
327.5	6.1688069198298585E-021
328.5	5.2298610124328626E-021
329.5	4.3975902642935764E-021
330.5	3.7233530363799328E-021
331.5	3.1979830844711880E-021
332.5	2.7937679050204372E-021
333.5	2.4826431501789209E-021
334.5	2.2416143319108874E-021
335.5	2.0532365426361236E-021
336.5	1.9046592756383917E-021
337.5	1.7864966011591788E-021
338.5	1.6918826491965887E-021
339.5	1.6157631701696467E-021
340.5	1.5543863965866401E-021
341.5	1.5049429862974729E-021
342.5	1.4653123023453413E-021
343.5	1.4338831584196696E-021
344.5	1.4094264882934709E-021
345.5	1.3910043467608703E-021
346.5	1.3779045448952671E-021
347.5	1.3695935930213449E-021
348.5	1.3656829303377242E-021
349.5	1.3659050025535083E-021
350.5	1.3700968476466434E-021
351.5	1.3781896288241545E-021
352.5	1.3902031250876779E-021
353.5	1.4062446316663676E-021
354.5	1.4265120919959014E-021
355.5	1.4513016249912601E-021
356.5	1.4810199663630199E-021
357.5	1.5162027523444869E-021
358.5	1.5575400879337676E-021
359.5	1.6059115247145337E-021
360.5	1.6624335167255677E-021
361.5	1.7285237591036200E-021
362.5	1.8059887388088368E-021
363.5	1.8971436295462731E-021
364.5	2.0049777704742512E-021
365.5	2.1333849916660890E-021
366.5	2.2874868124369704E-021
367.5	2.4740889930111066E-021
368.5	2.7023286619642136E-021
369.5	2.9845888071503808E-021
370.5	3.3377705385355730E-021
371.5	3.7849900653328929E-021
372.5	4.3576121132487434E-021
373.5	5.0969817356767596E-021
374.5	6.0536130145961499E-021
375.5	7.2775839250292685E-021
376.5	8.7861392528954762E-021
377.5	1.0488650254863249E-020
378.5	1.2079820039313869E-020
379.5	1.3036619588941028E-020
380.5	1.2927537029806598E-020
381.5	1.1824996035438928E-020
382.5	1.0229280507444270E-020
383.5	8.6251752879057389E-021
384.5	7.2574661305400039E-021
385.5	6.1816142621365222E-021
386.5	5.3687819851555284E-021
387.5	4.7689469450143155E-021
388.5	4.3359329482652165E-021
389.5	4.0340546662350506E-021
390.5	3.8381616496427274E-021
391.5	3.7320408231094643E-021
392.5	3.7069023334343282E-021
393.5	3.7604446816888929E-021
394.5	3.8966027951828893E-021
395.5	4.1259854890238634E-021
396.5	4.4669649400907414E-021
397.5	4.9472097934475255E-021
398.5	5.6048365769962337E-021
399.5	6.4865611676225855E-021
400.5	7.6358640094236829E-021
401.5	9.0563347450524732E-021
402.5	1.0632248822904180E-020
403.5	1.2030074822338825E-020
404.5	1.2735870584328980E-020
405.5	1.2399472558698444E-020
406.5	1.1181262450517409E-020
407.5	9.5835629233656483E-021
408.5	8.0326979415618536E-021
409.5	6.7221161842212000E-021
410.5	5.6830344905277202E-021
411.5	4.8799026473959044E-021
412.5	4.2627867193010030E-021
413.5	3.7868565838701563E-021
414.5	3.4168851202433106E-021
415.5	3.1265680310028489E-021
416.5	2.8966169088826390E-021
417.5	2.7129282331294926E-021
418.5	2.5651412842168900E-021
419.5	2.4455809165628454E-021
420.5	2.3485041168807601E-021
421.5	2.2695679341691416E-021
422.5	2.2054535837156018E-021
423.5	2.1535994473225431E-021
424.5	2.1120098978793242E-021
425.5	2.0791171365924857E-021
426.5	2.0536803577274632E-021
427.5	2.0347114267170262E-021
428.5	2.0214195714030558E-021
429.5	2.0131698442527924E-021
430.5	2.0094516598380306E-021
431.5	2.0098547784853223E-021
432.5	2.0140508487658436E-021
433.5	2.0217791419415425E-021
434.5	2.0328354800374812E-021
435.5	2.0470636226712440E-021
436.5	2.0643485679171868E-021
437.5	2.0846113610653806E-021
438.5	2.1078051071644104E-021
439.5	2.1339119591688258E-021
440.5	2.1629409106953182E-021
441.5	2.1949262660449628E-021
442.5	2.2299266940178258E-021
443.5	2.2680247988532948E-021
444.5	2.3093271633848206E-021
445.5	2.3539648377134979E-021
446.5	2.4020942625502099E-021
447.5	2.4538986307861369E-021
448.5	2.5095897046103940E-021
449.5	2.5694101192980608E-021
450.5	2.6336362193029836E-021
451.5	2.7025814881797068E-021
452.5	2.7766006518556018E-021
453.5	2.8560945557088685E-021
454.5	2.9415159407690017E-021
455.5	3.0333762743548817E-021
456.5	3.1322538271190427E-021
457.5	3.2388032337054159E-021
458.5	3.3537668305384120E-021
459.5	3.4779881348775767E-021
460.5	3.6124279184354795E-021
461.5	3.7581834421714818E-021
462.5	3.9165115637999498E-021
463.5	4.0888566160863536E-021
464.5	4.2768841956438344E-021
465.5	4.4825223170329286E-021
466.5	4.7080118006330779E-021
467.5	4.9559683096627594E-021
468.5	5.2294591800767644E-021
469.5	5.5320991644182235E-021
470.5	5.8681705324940413E-021
471.5	6.2427747739458083E-021
472.5	6.6620256257264190E-021
473.5	7.1332965840976094E-021
474.5	7.6655408692372367E-021
475.5	8.2697085990618445E-021
476.5	8.9592955989293730E-021
477.5	9.7510721695569936E-021
478.5	1.0666060268014999E-020
479.5	1.1730856935760319E-020
480.5	1.2979444909460544E-020
481.5	1.4455694716554485E-020
482.5	1.6216855376075320E-020
483.5	1.8338464873085367E-020
484.5	2.0921298506070327E-020
485.5	2.4101213178609163E-020
486.5	2.8062990214504269E-020
487.5	3.3059320778928083E-020
488.5	3.9435239852025336E-020
489.5	4.7654627262881720E-020
490.5	5.8313606219275468E-020
491.5	7.2093487787850743E-020
492.5	8.9532457158989217E-020
493.5	1.1038282866626965E-019
494.5	1.3236646372219511E-019
495.5	1.5003772181344881E-019
496.5	1.5636639306682466E-019
497.5	1.4825224260048988E-019
498.5	1.2973552389735913E-019
499.5	1.0789893874130224E-019
500.5	8.7725002590614506E-020
501.5	7.1105981788456060E-020
502.5	5.8116026920776480E-020
503.5	4.8175217371790515E-020
504.5	4.0614419650736003E-020
505.5	3.4865700570665966E-020
506.5	3.0495996809443906E-020
507.5	2.7190864853541134E-020
508.5	2.4729035802039264E-020
509.5	2.2960504795049285E-020
510.5	2.1790894131446036E-020
511.5	2.1171842486038878E-020
512.5	2.1096564919159647E-020
513.5	2.1599648539125432E-020
514.5	2.2759559038355879E-020
515.5	2.4699811495588145E-020
516.5	2.7577277174801710E-020
517.5	3.1528248946084035E-020
518.5	3.6513233902885405E-020
519.5	4.2001631136839038E-020
520.5	4.6636232702471531E-020
521.5	4.8522121596521849E-020
522.5	4.6619264848601801E-020
523.5	4.1802734793198539E-020
524.5	3.5964937089460766E-020
525.5	3.0556758631338663E-020
526.5	2.6192181180189649E-020
527.5	2.2959209036574696E-020
528.5	2.0745475135510608E-020
529.5	1.9391553500941850E-020
530.5	1.8710798456739050E-020
531.5	1.8431145528875197E-020
532.5	1.8144171636331761E-020
533.5	1.7422611709561019E-020
534.5	1.6118296089430098E-020
535.5	1.4460497673060822E-020
536.5	1.2790872435192541E-020
537.5	1.1321212319508802E-020
538.5	1.0113042062311678E-020
539.5	9.1484565714283374E-021
540.5	8.3850247481459559E-021
541.5	7.7803767449303524E-021
542.5	7.2996373870563377E-021
543.5	6.9160740733820007E-021
544.5	6.6097472345589129E-021
545.5	6.3659104414155924E-021
546.5	6.1736659525270972E-021
547.5	6.0249505424869905E-021
548.5	5.9138029145764262E-021
549.5	5.8358441259073454E-021
550.5	5.7879122135320810E-021
551.5	5.7678070622825994E-021
552.5	5.7741144927832173E-021
553.5	5.8060883319309297E-021
554.5	5.8635762731093426E-021
555.5	5.9469803631257012E-021
556.5	6.0572466149895850E-021
557.5	6.1958810422676567E-021
558.5	6.3649917207371847E-021
559.5	6.5673586040025526E-021
560.5	6.8065350092113977E-021
561.5	7.0869872028389195E-021
562.5	7.4142816473648982E-021
563.5	7.7953335916960047E-021
564.5	8.2387363153762189E-021
565.5	8.7551982052710092E-021
566.5	9.3581260332081001E-021
567.5	1.0064408917134722E-020
568.5	1.0895480878479671E-020
569.5	1.1878774212798004E-020
570.5	1.3049726290372314E-020
571.5	1.4454576306052008E-020
572.5	1.6154295636794292E-020
573.5	1.8230146270265315E-020
574.5	2.0791559790060304E-020
575.5	2.3987245815219465E-020
576.5	2.8020535595365492E-020
577.5	3.3169478620296406E-020
578.5	3.9809759284246125E-020
579.5	4.8430344164256563E-020
580.5	5.9608851637323779E-020
581.5	7.3859017100785878E-020
582.5	9.1168494238882329E-020
583.5	1.1002639236318431E-019
584.5	1.2630386359708328E-019
585.5	1.3393990191743029E-019
586.5	1.2921632276750495E-019
587.5	1.1450031668159558E-019
588.5	9.5781195756535533E-020
589.5	7.7861490884528474E-020
590.5	6.2816124501364763E-020
591.5	5.0916079289241946E-020
592.5	4.1717150411152779E-020
593.5	3.4635184692168863E-020
594.5	2.9154140910926406E-020
595.5	2.4871054613542766E-020
596.5	2.1485844598899739E-020
597.5	1.8778716897025533E-020
598.5	1.6589017577201083E-020
599.5	1.4798718952977886E-020
600.5	1.3320355429117439E-020
601.5	1.2088438433829306E-020
602.5	1.1053396705524481E-020
603.5	1.0177295178651161E-020
604.5	9.4307932344510309E-021
605.5	8.7909657899346902E-021
606.5	8.2397276848086704E-021
607.5	7.7626829215932087E-021
608.5	7.3482756985582987E-021
609.5	6.9871578475518302E-021
610.5	6.6717129614803317E-021
611.5	6.3956950827995775E-021
612.5	6.1539519578443474E-021
613.5	5.9422113018692990E-021
614.5	5.7569144421185362E-021
615.5	5.5950858995534579E-021
616.5	5.4542304657911218E-021
617.5	5.3322514914847706E-021
618.5	5.2273856730128476E-021
619.5	5.1381507765338932E-021
620.5	5.0633035909450249E-021
621.5	5.0018060373910377E-021
622.5	4.9527978417084688E-021
623.5	4.9155745396800317E-021
624.5	4.8895698635620912E-021
625.5	4.8743417740841192E-021
626.5	4.8695615711890185E-021
627.5	4.8750056511954593E-021
628.5	4.8905495868456916E-021
629.5	4.9161642967545561E-021
630.5	4.9519141474897299E-021
631.5	4.9979568992303757E-021
632.5	5.0545454683112358E-021
633.5	5.1220315401774676E-021
634.5	5.2008711273772892E-021
635.5	5.2916322322542250E-021
636.5	5.3950048462540176E-021
637.5	5.5118136009886461E-021
638.5	5.6430334848998726E-021
639.5	5.7898091591213281E-021
640.5	5.9534785540638272E-021
641.5	6.1356016135794807E-021
642.5	6.3379952884612116E-021
643.5	6.5627761817199598E-021
644.5	6.8124126363713331E-021
645.5	7.0897885619856076E-021
646.5	7.3982819595762464E-021
647.5	7.7418619815204070E-021
648.5	8.1252095320500499E-021
649.5	8.5538679837602331E-021
650.5	9.0344327112274071E-021
651.5	9.5747910448593678E-021
652.5	1.0184428243913849E-020
653.5	1.0874820637640149E-020
654.5	1.1659944861045072E-020
655.5	1.2556943109172029E-020
656.5	1.3587000023553840E-020
657.5	1.4776509403906555E-020
658.5	1.6158641696193299E-020
659.5	1.7775471064264570E-020
660.5	1.9680891108137716E-020
661.5	2.1944651568642057E-020
662.5	2.4657999416388239E-020
663.5	2.7941624999395050E-020
664.5	3.1956914058486467E-020
665.5	3.6921882786814104E-020
666.5	4.3133527178949674E-020
667.5	5.0998257628806792E-020
668.5	6.1070367938243698E-020
669.5	7.4091527848248847E-020
670.5	9.1002715001831791E-020
671.5	1.1284259379071656E-019
672.5	1.4032082722419755E-019
673.5	1.7268740395313139E-019
674.5	2.0571288181143402E-019
675.5	2.3030903182290543E-019
676.5	2.3608004797979376E-019
677.5	2.2010784118058919E-019
678.5	1.9001920902957962E-019
679.5	1.5648076039950488E-019
680.5	1.2623727716827055E-019
681.5	1.0153984279555242E-019
682.5	8.2225798674995317E-020
683.5	6.7337991372133336E-020
684.5	5.5859140119456466E-020
685.5	4.6942700402552537E-020
686.5	3.9942501823223018E-020
687.5	3.4381409999019196E-020
688.5	2.9910614411189692E-020
689.5	2.6274818370101176E-020
690.5	2.3285904967544076E-020
691.5	2.0803940945547185E-020
692.5	1.8723718736761601E-020
693.5	1.6965261183257325E-020
694.5	1.5467101850345165E-020
695.5	1.4181497180703840E-020
696.5	1.3070985088835482E-020
697.5	1.2105887209195949E-020
698.5	1.1262477689579548E-020
699.5	1.0521627047026666E-020
700.5	9.8677878555051819E-021
701.5	9.2882287953973177E-021
702.5	8.7724508983334782E-021
703.5	8.3117387126856039E-021
704.5	7.8988122970851610E-021
705.5	7.5275552288719938E-021
706.5	7.1928004055281297E-021
707.5	6.8901601407102293E-021
708.5	6.6158904714588174E-021
709.5	6.3667820832609282E-021
710.5	6.1400720904698189E-021
711.5	5.9333722665095117E-021
712.5	5.7446103317686385E-021
713.5	5.5719816696815215E-021
714.5	5.4139094194127160E-021
715.5	5.2690113345313378E-021
716.5	5.1360721357508908E-021
717.5	5.0140203475850039E-021
718.5	4.9019088123224022E-021
719.5	4.7988982339257620E-021
720.5	4.7042432296678380E-021
721.5	4.6172804663220558E-021
722.5	4.5374185364126665E-021
723.5	4.4641292928825450E-021
724.5	4.3969404109834195E-021
725.5	4.3354289868717277E-021
726.5	4.2792160153439978E-021
727.5	4.2279616159554666E-021
728.5	4.1813608986745261E-021
729.5	4.1391403782074173E-021
730.5	4.1010548609508378E-021
731.5	4.0668847408043822E-021
732.5	4.0364336502854254E-021
733.5	4.0095264219252613E-021
734.5	3.9860073221000402E-021
735.5	3.9657385255166762E-021
736.5	3.9485988037391788E-021
737.5	3.9344824055739206E-021
738.5	3.9232981109740831E-021
739.5	3.9149684434907716E-021
740.5	3.9094290292914942E-021
741.5	3.9066280934714805E-021
742.5	3.9065260868760755E-021
743.5	3.9090954390020554E-021
744.5	3.9143204348169478E-021
745.5	3.9221972155909229E-021
746.5	3.9327339061392878E-021
747.5	3.9459508732913705E-021
748.5	3.9618811230064024E-021
749.5	3.9805708464304506E-021
750.5	4.0020801284250237E-021
751.5	4.0264838358094602E-021
752.5	4.0538727068801556E-021
753.5	4.0843546688650409E-021
754.5	4.1180564160447818E-021
755.5	4.1551252885775643E-021
756.5	4.1957315009219729E-021
757.5	4.2400707795688385E-021
758.5	4.2883674830856405E-021
759.5	4.3408782939125674E-021
760.5	4.3978965917868832E-021
761.5	4.4597576442299678E-021
762.5	4.5268447816700819E-021
763.5	4.5995967654150840E-021
764.5	4.6785166083755000E-021
765.5	4.7641821745548376E-021
766.5	4.8572589684082860E-021
767.5	4.9585156353442100E-021
768.5	5.0688428382224080E-021
769.5	5.1892763630689622E-021
770.5	5.3210255560680262E-021
771.5	5.4655085249976161E-021
772.5	5.6243959821591903E-021
773.5	5.7996662055689377E-021
774.5	5.9936744120064676E-021
775.5	6.2092409573769150E-021
776.5	6.4497643339501893E-021
777.5	6.7193671059828627E-021
778.5	7.0230859878781400E-021
779.5	7.3671216265152791E-021
780.5	7.7591699037761632E-021
781.5	8.2088656272913791E-021
782.5	8.7283826752486069E-021
783.5	9.3332540126697608E-021
784.5	1.0043503446493681E-020
785.5	1.0885222702644586E-020
786.5	1.1892787830199735E-020
787.5	1.3111993775996241E-020
788.5	1.4604496701505573E-020
789.5	1.6454072435520648E-020
790.5	1.8775244218032318E-020
791.5	2.1724529537357982E-020
792.5	2.5513096422667413E-020
793.5	3.0414821363266852E-020
794.5	3.6750369772848411E-020
795.5	4.4796429649736635E-020
796.5	5.4516615333484946E-020
797.5	6.5008177724375371E-020
798.5	7.3901502444412000E-020
799.5	7.7841215106928189E-020
800.5	7.4932383621368551E-020
801.5	6.6665620536626143E-020
802.5	5.6375623224198066E-020
803.5	4.6634258570798908E-020
804.5	3.8513333225002016E-020
805.5	3.2126850016724011E-020
806.5	2.7219233070985442E-020
807.5	2.3468238022758694E-020
808.5	2.0592305405205409E-020
809.5	1.8372551253312718E-020
810.5	1.6646338078202207E-020
811.5	1.5294716416211112E-020
812.5	1.4230867591715874E-020
813.5	1.3391130759763346E-020
814.5	1.2728464086901422E-020
815.5	1.2207797419154271E-020
816.5	1.1802754731672458E-020
817.5	1.1493340704157670E-020
818.5	1.1264299371460854E-020
819.5	1.1103941233257661E-020
820.5	1.1003298617269213E-020
821.5	1.0955513011928759E-020
822.5	1.0955388093722674E-020
823.5	1.0999062620058314E-020
824.5	1.1083771337142109E-020
825.5	1.1207671685095098E-020
826.5	1.1369720798996304E-020
827.5	1.1569592064732205E-020
828.5	1.1807623940307573E-020
829.5	1.2084796339706631E-020
830.5	1.2402731907948057E-020
831.5	1.2763721219353458E-020
832.5	1.3170772483129153E-020
833.5	1.3627687893220879E-020
834.5	1.4139170460705147E-020
835.5	1.4710967179172488E-020
836.5	1.5350056895013200E-020
837.5	1.6064894546117384E-020
838.5	1.6865727854116039E-020
839.5	1.7765008618442234E-020
840.5	1.8777929206542137E-020
841.5	1.9923126752390771E-020
842.5	2.1223614579489807E-020
843.5	2.2708024863307507E-020
844.5	2.4412282144284185E-020
845.5	2.6381879370027626E-020
846.5	2.8675004607678548E-020
847.5	3.1366878782138282E-020
848.5	3.4555828038988901E-020
849.5	3.8371846117478127E-020
850.5	4.2988712949192639E-020
851.5	4.8641096563149354E-020
852.5	5.5648308130712585E-020
853.5	6.4445911403507222E-020
854.5	7.5623410185815270E-020
855.5	8.9955772732715662E-020
856.5	1.0838616324696612E-019
857.5	1.3184166856640601E-019
858.5	1.6061947286246772E-019
859.5	1.9298005323751054E-019
860.5	2.2318811263747010E-019
861.5	2.4158236333875603E-019
862.5	2.4044347006976978E-019
863.5	2.2145921843300605E-019
864.5	1.9399603071843768E-019
865.5	1.6693184714354813E-019
866.5	1.4472170177769261E-019
867.5	1.2842140034954234E-019
868.5	1.1761686313198801E-019
869.5	1.1157176132065769E-019
870.5	1.0969067385646414E-019
871.5	1.1166028177813374E-019
872.5	1.1748360522890336E-019
873.5	1.2749919037625526E-019
874.5	1.4241771558740820E-019
875.5	1.6337891219170826E-019
876.5	1.9199893341858405E-019
877.5	2.3030307980807461E-019
878.5	2.8025807004527388E-019
879.5	3.4228134826672544E-019
880.5	4.1190682940278529E-019
881.5	4.7533731300687815E-019
882.5	5.1015185743454871E-019
883.5	4.9943291612692159E-019
884.5	4.4822075251262794E-019
885.5	3.7817844121582122E-019
886.5	3.0893259197170272E-019
887.5	2.4987708905023181E-019
888.5	2.0282934081440154E-019
889.5	1.6635817557247873E-019
890.5	1.3826582967500172E-019
891.5	1.1654007849079151E-019
892.5	9.9588561140039388E-020
893.5	8.6219234872414304E-020
894.5	7.5557581285034400E-020
895.5	6.6964546974499543E-020
896.5	5.9971265752162713E-020
897.5	5.4231019968341894E-020
898.5	4.9484964732938019E-020
899.5	4.5537927910374663E-020
900.5	4.2241333393463332E-020
901.5	3.9481096787186054E-020
902.5	3.7168986673474599E-020
903.5	3.5236412448479709E-020
904.5	3.3629925696711473E-020
905.5	3.2307945466718267E-020
906.5	3.1238370368120292E-020
907.5	3.0396845072680145E-020
908.5	2.9765521449908038E-020
909.5	2.9332206012945027E-020
910.5	2.9089822981611915E-020
911.5	2.9036151251906620E-020
912.5	2.9173817691364262E-020
913.5	2.9510551508110411E-020
914.5	3.0059727765880437E-020
915.5	3.0841255432249334E-020
916.5	3.1882900328752782E-020
917.5	3.3222180954888834E-020
918.5	3.4909042406209660E-020
919.5	3.7009610614709150E-020
920.5	3.9611470278245141E-020
921.5	4.2831114459850463E-020
922.5	4.6824504434744331E-020
923.5	5.1802069834091435E-020
924.5	5.8049940317069233E-020
925.5	6.5959535096178195E-020
926.5	7.6067143631081080E-020
927.5	8.9101666899479901E-020
928.5	1.0602628538548867E-019
929.5	1.2802343409440481E-019
930.5	1.5628087086424777E-019
931.5	1.9125700529415309E-019
932.5	2.3095539382293455E-019
933.5	2.6840191464979847E-019
934.5	2.9137383654907351E-019
935.5	2.8939470583676655E-019
936.5	2.6364291935463876E-019
937.5	2.2570898250403706E-019
938.5	1.8718320066611314E-019
939.5	1.5404476165847502E-019
940.5	1.2770748919715171E-019
941.5	1.0751214601923933E-019
942.5	9.2256441953280015E-020
943.5	8.0808425506636339E-020
944.5	7.2270395800711395E-020
945.5	6.5978832462174791E-020
946.5	6.1461169281891672E-020
947.5	5.8391107560451094E-020
948.5	5.6553669460619194E-020
949.5	5.5821143938554663E-020
950.5	5.6138535408530384E-020
951.5	5.7517072427193591E-020
952.5	6.0035014112374662E-020
953.5	6.3845857461992239E-020
954.5	6.9194942488785256E-020
955.5	7.6446235461457509E-020
956.5	8.6121265829719432E-020
957.5	9.8950227755982906E-020
958.5	1.1592654650193513E-019
959.5	1.3832859647048645E-019
960.5	1.6759773343607745E-019
961.5	2.0479526146370888E-019
962.5	2.4912244239134467E-019
963.5	2.9516913485995303E-019
964.5	3.3071934453098336E-019
965.5	3.4094230545345321E-019
966.5	3.2049864151635453E-019
967.5	2.7911107222796461E-019
968.5	2.3183866008993197E-019
969.5	1.8869784455944117E-019
970.5	1.5325096634884486E-019
971.5	1.2544100021516168E-019
972.5	1.0396546231060176E-019
973.5	8.7387791394238084E-020
974.5	7.4498648886816390E-020
975.5	6.4370657558817281E-020
976.5	5.6317740404723654E-020
977.5	4.9838009237648278E-020
978.5	4.4564099316002440E-020
979.5	4.0225362152181120E-020
980.5	3.6620523717424277E-020
981.5	3.3598296046301267E-020
982.5	3.1043695969012972E-020
983.5	2.8868365727482585E-020
984.5	2.7003679609496789E-020
985.5	2.5395791956019268E-020
986.5	2.4002045179341654E-020
987.5	2.2788337885807279E-020
988.5	2.1727176881456926E-020
989.5	2.0796220977731144E-020
990.5	1.9977181924514330E-020
991.5	1.9254987200982988E-020
992.5	1.8617136642355600E-020
993.5	1.8053203881303864E-020
994.5	1.7554446950052156E-020
995.5	1.7113501878193843E-020
996.5	1.6724139917913442E-020
997.5	1.6381073939812370E-020
998.5	1.6079803122667758E-020
999.5	1.5816487692279716E-020
1000.5	1.5587847415303015E-020
1001.5	1.5391079011592296E-020
1002.5	1.5223788746461081E-020
1003.5	1.5083937297738571E-020
1004.5	1.4969794630388030E-020
1005.5	1.4879903103741434E-020
1006.5	1.4813047419789214E-020
1007.5	1.4768230322582516E-020
1008.5	1.4744653198945537E-020
1009.5	1.4741700924695623E-020
1010.5	1.4758930460196241E-020
1011.5	1.4796062833524248E-020
1012.5	1.4852978266201110E-020
1013.5	1.4929714301454437E-020
1014.5	1.5026466893686364E-020
1015.5	1.5143594515164388E-020
1016.5	1.5281625436791103E-020
1017.5	1.5441268449303067E-020
1018.5	1.5623427415200406E-020
1019.5	1.5829220187004122E-020
1020.5	1.6060002602597500E-020
1021.5	1.6317398484282359E-020
1022.5	1.6603336838911974E-020
1023.5	1.6920097800779387E-020
1024.5	1.7270369301980704E-020
1025.5	1.7657317030843176E-020
1026.5	1.8084670994427353E-020
1027.5	1.8556833000657793E-020
1028.5	1.9079010709334708E-020
1029.5	1.9657385695707637E-020
1030.5	2.0299325404933935E-020
1031.5	2.1013652207260040E-020
1032.5	2.1810987362289120E-020
1033.5	2.2704194104493616E-020
1034.5	2.3708953060263452E-020
1035.5	2.4844515964733864E-020
1036.5	2.6134701897185788E-020
1037.5	2.7609226585835493E-020
1038.5	2.9305493622630568E-020
1039.5	3.1271032465589747E-020
1040.5	3.3566850444456941E-020
1041.5	3.6272086938164717E-020
1042.5	3.9490534173792610E-020
1043.5	4.3359840348615033E-020
1044.5	4.8064550535541963E-020
1045.5	5.3854544088466480E-020
1046.5	6.1070730102006585E-020
1047.5	7.0179472490978316E-020
1048.5	8.1814318833275505E-020
1049.5	9.6813133963204928E-020
1050.5	1.1620786416933205E-019
1051.5	1.4104600057413186E-019
1052.5	1.7176770210752389E-019
1053.5	2.0672575022657689E-019
1054.5	2.3997377134726050E-019
1055.5	2.6088838904634556E-019
1056.5	2.6007750478013869E-019
1057.5	2.3818399035628085E-019
1058.5	2.0520590645007866E-019
1059.5	1.7141776177303602E-019
1060.5	1.4221907663884338E-019
1061.5	1.1893513462070196E-019
1062.5	1.0101155943088822E-019
1063.5	8.7387227563163018E-020
1064.5	7.7050558385963035E-020
1065.5	6.9190278581227549E-020
1066.5	6.3196801811084242E-020
1067.5	5.8623419945662299E-020
1068.5	5.5145128061213921E-020
1069.5	5.2525210399472672E-020
1070.5	5.0590475197468592E-020
1071.5	4.9213555726647032E-020
1072.5	4.8300433729328464E-020
1073.5	4.7781672156414875E-020
1074.5	4.7606245033001213E-020
1075.5	4.7737183235083796E-020
1076.5	4.8148498085493602E-020
1077.5	4.8823015122926327E-020
1078.5	4.9750867776255551E-020
1079.5	5.0928481319728944E-020
1080.5	5.2357933369381528E-020
1081.5	5.4046616666662324E-020
1082.5	5.6007158730448596E-020
1083.5	5.8257575129606819E-020
1084.5	6.0821651490885737E-020
1085.5	6.3729566092424037E-020
1086.5	6.7018781845761765E-020
1087.5	7.0735255418225734E-020
1088.5	7.4935034159072172E-020
1089.5	7.9686340794535118E-020
1090.5	8.5072284782859432E-020
1091.5	9.1194392285309888E-020
1092.5	9.8177220397618921E-020
1093.5	1.0617442507928818E-019
1094.5	1.1537680013985969E-019
1095.5	1.2602301759237211E-019
1096.5	1.3841410892399805E-019
1097.5	1.5293317903975963E-019
1098.5	1.7007250882658641E-019
1099.5	1.9047117802012200E-019
1100.5	2.1496776315318992E-019
1101.5	2.4467469759581237E-019
1102.5	2.8108364135478662E-019
1103.5	3.2621452484786319E-019
1104.5	3.8282356305114217E-019
1105.5	4.5468293011524217E-019
1106.5	5.4692289575341149E-019
1107.5	6.6634662689209042E-019
1108.5	8.2138804579760152E-019
1109.5	1.0207698939069302E-018
1110.5	1.2686762394290134E-018
1111.5	1.5530342763409885E-018
1112.5	1.8273136787064435E-018
1113.5	2.0053898233479851E-018
1114.5	2.0068290780391629E-018
1115.5	1.8309944981524517E-018
1116.5	1.5577212549600648E-018
1117.5	1.2734838605116853E-018
1118.5	1.0253588806758571E-018
1119.5	8.2574197428911197E-019
1120.5	6.7056582588835705E-019
1121.5	5.5112476988492262E-019
1122.5	4.5896840405614594E-019
1123.5	3.8727111672920824E-019
1124.5	3.3088305138406146E-019
1125.5	2.8601700716618078E-019
1126.5	2.4990579856138278E-019
1127.5	2.2052162960652739E-019
1128.5	1.9636721614242973E-019
1129.5	1.7632607757814583E-019
1130.5	1.5955668581687042E-019
1131.5	1.4541776389108424E-019
1132.5	1.3341534617160894E-019
1133.5	1.2316498196925550E-019
1134.5	1.1436450534544157E-019
1135.5	1.0677422372047759E-019
1136.5	1.0020235827335903E-019
1137.5	9.4494236433250160E-020
1138.5	8.9524190959514181E-020
1139.5	8.5189430536170271E-020
1140.5	8.1405360361384559E-020
1141.5	7.8101979282472988E-020
1142.5	7.5221083576408125E-020
1143.5	7.2714080539363648E-020
1144.5	7.0540267068701189E-020
1145.5	6.8665465791917470E-020
1146.5	6.7060938383296356E-020
1147.5	6.5702515512417889E-020
1148.5	6.4569897471821609E-020
1149.5	6.3646090390977410E-020
1150.5	6.2916951088301759E-020
1151.5	6.2370819773829270E-020
1152.5	6.1998224517396699E-020
1153.5	6.1791645021044424E-020
1154.5	6.1745326057681072E-020
1155.5	6.1855133166073732E-020
1156.5	6.2118444978226405E-020
1157.5	6.2534078015420475E-020
1158.5	6.3102241013433487E-020
1159.5	6.3824516896948506E-020
1160.5	6.4703871476421289E-020
1161.5	6.5744688838051238E-020
1162.5	6.6952834284988186E-020
1163.5	6.8335746610437536E-020
1164.5	6.9902562487970616E-020
1165.5	7.1664276903717981E-020
1166.5	7.3633944891232391E-020
1167.5	7.5826931438876087E-020
1168.5	7.8261218418174113E-020
1169.5	8.0957779854797640E-020
1170.5	8.3941039996542463E-020
1171.5	8.7239432644873286E-020
1172.5	9.0886085405228442E-020
1173.5	9.4919659280782371E-020
1174.5	9.9385382940695735E-020
1175.5	1.0433633280767699E-019
1176.5	1.0983502590829418E-019
1177.5	1.1595541373171543E-019
1178.5	1.2278539430783485E-019
1179.5	1.3042999944040106E-019
1180.5	1.3901546899234499E-019
1181.5	1.4869450084773739E-019
1182.5	1.5965307326308899E-019
1183.5	1.7211938997484592E-019
1184.5	1.8637571880532177E-019
1185.5	2.0277421323810055E-019
1186.5	2.2175827083796372E-019
1187.5	2.4389166288166786E-019
1188.5	2.6989866924420454E-019
1189.5	3.0071991694143284E-019
1190.5	3.3759073846303727E-019
1191.5	3.8215183134168494E-019
1192.5	4.3660584801749458E-019
1193.5	5.0393760405888483E-019
1194.5	5.8821685485166368E-019
1195.5	6.9499110599696187E-019
1196.5	8.3172249504864824E-019
1197.5	1.0080489301509121E-018
1198.5	1.2351688788437673E-018
1199.5	1.5225301022340262E-018
1200.5	1.8681923341723832E-018
1201.5	2.2394492110971238E-018
1202.5	2.5530749734903915E-018
1203.5	2.6953063702592479E-018
1204.5	2.6079349868023579E-018
1205.5	2.3490388604333241E-018
1206.5	2.0348466260868719E-018
1207.5	1.7529101334780183E-018
1208.5	1.5408415851633655E-018
1209.5	1.4060301273604220E-018
1210.5	1.3454696780842640E-018
1211.5	1.3553702308545421E-018
1212.5	1.4328358354659990E-018
1213.5	1.5710902922067370E-018
1214.5	1.7474997851579827E-018
1215.5	1.9087862362415640E-018
1216.5	1.9767103682540866E-018
1217.5	1.8988389808737936E-018
1218.5	1.6984276807707919E-018
1219.5	1.4483466310777353E-018
1220.5	1.2098894737807448E-018
1221.5	1.0104394535670980E-018
1222.5	8.5402851803420895E-019
1223.5	7.3523574940329964E-019
1224.5	6.4676020574962035E-019
1225.5	5.8223046126052970E-019
1226.5	5.3686314379819667E-019
1227.5	5.0739358868304317E-019
1228.5	4.9185396185586321E-019
1229.5	4.8939380896649682E-019
1230.5	5.0019805031785237E-019
1231.5	5.2551312002684219E-019
1232.5	5.6777510865573534E-019
1233.5	6.3080406142014445E-019
1234.5	7.1993263188290565E-019
1235.5	8.4166341733219053E-019
1236.5	1.0017936028141192E-018
1237.5	1.1998187363605742E-018
1238.5	1.4172292830920521E-018
1239.5	1.6041649853172935E-018
1240.5	1.6879532219562162E-018
1241.5	1.6245398431857035E-018
1242.5	1.4427825624811880E-018
1243.5	1.2143510821162153E-018
1244.5	9.9635515039456412E-019
1245.5	8.1330535470408678E-019
1246.5	6.6827585498512768E-019
1247.5	5.5588249066512227E-019
1248.5	4.6911121930275252E-019
1249.5	4.0177964539707114E-019
1250.5	3.4906433896055987E-019
1251.5	3.0737573941829136E-019
1252.5	2.7408742400232126E-019
1253.5	2.4728359661645031E-019
1254.5	2.2556227792176050E-019
1255.5	2.0789184553982125E-019
1256.5	1.9350932381441510E-019
1257.5	1.8184908236503573E-019
1258.5	1.7249310736483967E-019
1259.5	1.6513651899217059E-019
1260.5	1.5956399227035745E-019
1261.5	1.5563419355336511E-019
1262.5	1.5327039748561337E-019
1263.5	1.5245623334166975E-019
1264.5	1.5323613915250545E-019
1265.5	1.5572067251366067E-019
1266.5	1.6009742514656196E-019
1267.5	1.6664900157142833E-019
1268.5	1.7578044284966522E-019
1269.5	1.8805968677989946E-019
1270.5	2.0427615805091464E-019
1271.5	2.2552406076649643E-019
1272.5	2.5331706770736976E-019
1273.5	2.8973554430705721E-019
1274.5	3.3758368927698070E-019
1275.5	4.0045882002923591E-019
1276.5	4.8243160370551867E-019
1277.5	5.8657818317777042E-019
1278.5	7.1093388713368715E-019
1279.5	8.4086336501624308E-019
1280.5	9.4266861534292283E-019
1281.5	9.7456150407913456E-019
1282.5	9.2034134226174921E-019
1283.5	8.0627410256840882E-019
1284.5	6.7470202325678019E-019
1285.5	5.5433435714002548E-019
1286.5	4.5563508549284438E-019
1287.5	3.7867411268292586E-019
1288.5	3.1989482618506886E-019
1289.5	2.7532220226874032E-019
1290.5	2.4162118978106920E-019
1291.5	2.1627018425528184E-019
1292.5	1.9745814232436006E-019
1293.5	1.8393486993345461E-019
1294.5	1.7488552120718314E-019
1295.5	1.6984441918555933E-019
1296.5	1.6864707745988803E-019
1297.5	1.7141665351779134E-019
1298.5	1.7858178953674600E-019
1299.5	1.9092154177691724E-019
1300.5	2.0962273942735411E-019
1301.5	2.3629910266097698E-019
1302.5	2.7282203098930500E-019
1303.5	3.2058859142780105E-019
1304.5	3.7852531446913680E-019
1305.5	4.3934707037012040E-019
1306.5	4.8647127522861574E-019
1307.5	4.9949262295719698E-019
1308.5	4.7066138964883685E-019
1309.5	4.1292309873898312E-019
1310.5	3.4689693145099750E-019
1311.5	2.8646954085978493E-019
1312.5	2.3664687148894732E-019
1313.5	1.9740074352822353E-019
1314.5	1.6695312328760123E-019
1315.5	1.4332598148122583E-019
1316.5	1.2484907037881293E-019
1317.5	1.1023941701781846E-019
1318.5	9.8546708663488867E-020
1319.5	8.9074994333327871E-020
1320.5	8.1314298617678449E-020
1321.5	7.4888473406541481E-020
1322.5	6.9517451674422064E-020
1323.5	6.4990466918001978E-020
1324.5	6.1147148371181400E-020
1325.5	5.7864141706727539E-020
1326.5	5.5045577941650593E-020
1327.5	5.2616224851587446E-020
1328.5	5.0516518379113385E-020
1329.5	4.8698921947412408E-020
1330.5	4.7125232334601193E-020
1331.5	4.5764566939185130E-020
1332.5	4.4591846553119056E-020
1333.5	4.3586642192180155E-020
1334.5	4.2732292191470483E-020
1335.5	4.2015222053520937E-020
1336.5	4.1424418047103762E-020
1337.5	4.0951018721203848E-020
1338.5	4.0587997960064243E-020
1339.5	4.0329920078979538E-020
1340.5	4.0172752514693440E-020
1341.5	4.0113725432355225E-020
1342.5	4.0151230427886038E-020
1343.5	4.0284752717497987E-020
1344.5	4.0514832969013681E-020
1345.5	4.0843056387086747E-020
1346.5	4.1272067928159069E-020
1347.5	4.1805613682025707E-020
1348.5	4.2448609594816309E-020
1349.5	4.3207239898911590E-020
1350.5	4.4089088938057437E-020
1351.5	4.5103311620747517E-020
1352.5	4.6260849611225160E-020
1353.5	4.7574702714837718E-020
1354.5	4.9060267917390952E-020
1355.5	5.0735762446050720E-020
1356.5	5.2622752375545396E-020
1357.5	5.4746815186828541E-020
1358.5	5.7138373971581180E-020
1359.5	5.9833753627753061E-020
1360.5	6.2876526793734079E-020
1361.5	6.6319241431795958E-020
1362.5	7.0225655837163568E-020
1363.5	7.4673654757094573E-020
1364.5	7.9759088699320632E-020
1365.5	8.5600877011121356E-020
1366.5	9.2347858313651419E-020
1367.5	1.0018808087292134E-019
1368.5	1.0936153224290887E-019
1369.5	1.2017775780583911E-019
1370.5	1.3304047400772747E-019
1371.5	1.4848221811775313E-019
1372.5	1.6721334579736922E-019
1373.5	1.9019120763043884E-019
1374.5	2.1871652555049143E-019
1375.5	2.5456272819509241E-019
1376.5	3.0013376131559294E-019
1377.5	3.5860836548341018E-019
1378.5	4.3391747340640889E-019
1379.5	5.3011761285083230E-019
1380.5	6.4915219646088299E-019
1381.5	7.8545197814142006E-019
1382.5	9.1765835699819977E-019
1383.5	1.0066169833481746E-018
1384.5	1.0165456239990012E-018
1385.5	9.4854236027407148E-019
1386.5	8.3992086595264159E-019
1387.5	7.3049724543972614E-019
1388.5	6.4229639233788733E-019
1389.5	5.8211258382901392E-019
1390.5	5.4992236319954702E-019
1391.5	5.4436932890749064E-019
1392.5	5.6515342426417837E-019
1393.5	6.1377521934800777E-019
1394.5	6.9330788117324499E-019
1395.5	8.0678888996387608E-019
1396.5	9.5266464731272567E-019
1397.5	1.1154889083154112E-018
1398.5	1.2555032702097645E-018
1399.5	1.3156358621287421E-018
1400.5	1.2618919438734307E-018
1401.5	1.1172923922811728E-018
1402.5	9.3766265212467328E-019
1403.5	7.6708786045388118E-019
1404.5	6.2429969865051912E-019
1405.5	5.1150252665999019E-019
1406.5	4.2443356429485362E-019
1407.5	3.5762408676692774E-019
1408.5	3.0628779737814084E-019
1409.5	2.6672265374121924E-019
1410.5	2.3621483320225429E-019
1411.5	2.1283515816135760E-019
1412.5	1.9525464082914971E-019
1413.5	1.8260911957649992E-019
1414.5	1.7441272273830330E-019
1415.5	1.7051239592542188E-019
1416.5	1.7107284686760624E-019
1417.5	1.7657209594752171E-019
1418.5	1.8775728843390660E-019
1419.5	2.0543062674062407E-019
1420.5	2.2977868623243782E-019
1421.5	2.5883733953660212E-019
1422.5	2.8630034348132015E-019
1423.5	3.0140922370207541E-019
1424.5	2.9520709620720218E-019
1425.5	2.6900211348312122E-019
1426.5	2.3292356079695589E-019
1427.5	1.9686768593424307E-019
1428.5	1.6584409171221535E-019
1429.5	1.4098068107123181E-019
1430.5	1.2167325591860589E-019
1431.5	1.0688454594971732E-019
1432.5	9.5662106186688021E-020
1433.5	8.7278246974878701E-020
1434.5	8.1234040531927413E-020
1435.5	7.7227761462194531E-020
1436.5	7.5117182630525794E-020
1437.5	7.4868575517204790E-020
1438.5	7.6452756852214418E-020
1439.5	7.9613261844721637E-020
1440.5	8.3464075814100772E-020
1441.5	8.6196465160375875E-020
1442.5	8.5724483027018838E-020
1443.5	8.1393958679367079E-020
1444.5	7.4658319597837020E-020
1445.5	6.7652355013546233E-020
1446.5	6.1785663817327540E-020
1447.5	5.7571161087073814E-020
1448.5	5.4957993793610745E-020
1449.5	5.3512314337585801E-020
1450.5	5.2413658719445005E-020
1451.5	5.0630575458918006E-020
1452.5	4.7554015793966285E-020
1453.5	4.3471925622956754E-020
1454.5	3.9158332557654983E-020
1455.5	3.5206377092378651E-020
1456.5	3.1842112300331102E-020
1457.5	2.9060362130915117E-020
1458.5	2.6770803319235644E-020
1459.5	2.4872200826917912E-020
1460.5	2.3277885246706687E-020
1461.5	2.1920181219511741E-020
1462.5	2.0747999225483979E-020
1463.5	1.9723103379535998E-020
1464.5	1.8816783137672769E-020
1465.5	1.8007282562875452E-020
1466.5	1.7277918926787147E-020
1467.5	1.6615733016818352E-020
1468.5	1.6010525043996655E-020
1469.5	1.5454163503455990E-020
1470.5	1.4940085863818920E-020
1471.5	1.4462934268073637E-020
1472.5	1.4018286834945519E-020
1473.5	1.3602457234937884E-020
1474.5	1.3212343507324368E-020
1475.5	1.2845312762217124E-020
1476.5	1.2499112312395469E-020
1477.5	1.2171800476119181E-020
1478.5	1.1861692171306401E-020
1479.5	1.1567315742743050E-020
1480.5	1.1287378401778399E-020
1481.5	1.1020738329930294E-020
1482.5	1.0766381983909480E-020
1483.5	1.0523405494490289E-020
1484.5	1.0290999313165219E-020
1485.5	1.0068435454912998E-020
1486.5	9.8550568311437042E-021
1487.5	9.6502682770389238E-021
1488.5	9.4535289614245200E-021
1489.5	9.2643459317310555E-021
1490.5	9.0822685964050699E-021
1491.5	8.9068839859144762E-021
1492.5	8.7378126638875764E-021
1493.5	8.5747051839024123E-021
1494.5	8.4172390064736603E-021
1495.5	8.2651158059772638E-021
1496.5	8.1180591094510228E-021
1497.5	7.9758122190560818E-021
1498.5	7.8381363779741280E-021
1499.5	7.7048091460309313E-021
1500.5	7.5756229566758495E-021
1501.5	7.4503838313422503E-021
1502.5	7.3289102308477185E-021
1503.5	7.2110320265111167E-021
1504.5	7.0965895761793974E-021
1505.5	6.9854328924639229E-021
1506.5	6.8774208922557196E-021
1507.5	6.7724207180822771E-021
1508.5	6.6703071231318440E-021
1509.5	6.5709619128443805E-021
1510.5	6.4742734368827170E-021
1511.5	6.3801361260790907E-021
1512.5	6.2884500696224591E-021
1513.5	6.1991206283282905E-021
1514.5	6.1120580803296996E-021
1515.5	6.0271772959586266E-021
1516.5	5.9443974389585694E-021
1517.5	5.8636416914945292E-021
1518.5	5.7848370007082717E-021
1519.5	5.7079138448138416E-021
1520.5	5.6328060169444619E-021
1521.5	5.5594504251516295E-021
1522.5	5.4877869071241484E-021
1523.5	5.4177580583420128E-021
1524.5	5.3493090725099958E-021
1525.5	5.2823875932308634E-021
1526.5	5.2169435759802472E-021
1527.5	5.1529291595357658E-021
1528.5	5.0902985460938339E-021
1529.5	5.0290078893794837E-021
1530.5	4.9690151901188781E-021
1531.5	4.9102801983017534E-021
1532.5	4.8527643217125135E-021
1533.5	4.7964305402551280E-021
1534.5	4.7412433256384958E-021
1535.5	4.6871685660264528E-021
1536.5	4.6341734952904356E-021
1537.5	4.5822266265332838E-021
1538.5	4.5312976895802315E-021
1539.5	4.4813575721582273E-021
1540.5	4.4323782645072616E-021
1541.5	4.3843328071879953E-021
1542.5	4.3371952418686876E-021
1543.5	4.2909405648913696E-021
1544.5	4.2455446834327693E-021
1545.5	4.2009843740895697E-021
1546.5	4.1572372437305171E-021
1547.5	4.1142816924696843E-021
1548.5	4.0720968786259618E-021
1549.5	4.0306626855437700E-021
1550.5	3.9899596901590222E-021
1551.5	3.9499691332027065E-021
1552.5	3.9106728909420590E-021
1553.5	3.8720534483663984E-021
1554.5	3.8340938737310636E-021
1555.5	3.7967777943789251E-021
1556.5	3.7600893737644355E-021
1557.5	3.7240132896101867E-021
1558.5	3.6885347131306895E-021
1559.5	3.6536392892623839E-021
1560.5	3.6193131178429098E-021
1561.5	3.5855427356863384E-021
1562.5	3.5523150995045455E-021
1563.5	3.5196175696280451E-021
1564.5	3.4874378944825779E-021
1565.5	3.4557641957804897E-021
1566.5	3.4245849543884628E-021
1567.5	3.3938889968355720E-021
1568.5	3.3636654824277693E-021
1569.5	3.3339038909370461E-021
1570.5	3.3045940108353392E-021
1571.5	3.2757259280450851E-021
1572.5	3.2472900151799884E-021
1573.5	3.2192769212510804E-021
1574.5	3.1916775618146149E-021
1575.5	3.1644831095397366E-021
1576.5	3.1376849851750461E-021
1577.5	3.1112748488944208E-021
1578.5	3.0852445920035795E-021
1579.5	3.0595863289898240E-021
1580.5	3.0342923898984724E-021
1581.5	3.0093553130203406E-021
1582.5	2.9847678378754860E-021
1583.5	2.9605228984792711E-021
1584.5	2.9366136168775074E-021
1585.5	2.9130332969381802E-021
1586.5	2.8897754183879064E-021
1587.5	2.8668336310818979E-021
1588.5	2.8442017494968092E-021
1589.5	2.8218737474363651E-021
1590.5	2.7998437529402472E-021
1591.5	2.7781060433871132E-021
1592.5	2.7566550407831985E-021
1593.5	2.7354853072282857E-021
1594.5	2.7145915405512923E-021
1595.5	2.6939685701081110E-021
1596.5	2.6736113527346827E-021
1597.5	2.6535149688486380E-021
1598.5	2.6336746186931731E-021
1599.5	2.6140856187171402E-021
1600.5	2.5947433980855874E-021
1601.5	2.5756434953153203E-021
1602.5	2.5567815550302528E-021
1603.5	2.5381533248316138E-021
1604.5	2.5197546522782768E-021
1605.5	2.5015814819727164E-021
1606.5	2.4836298527482951E-021
1607.5	2.4658958949538026E-021
1608.5	2.4483758278313243E-021
1609.5	2.4310659569837297E-021
1610.5	2.4139626719282126E-021
1611.5	2.3970624437325033E-021
1612.5	2.3803618227304882E-021
1613.5	2.3638574363141620E-021
1614.5	2.3475459867989339E-021
1615.5	2.3314242493594698E-021
1616.5	2.3154890700333616E-021
1617.5	2.2997373637900307E-021
1618.5	2.2841661126624069E-021
1619.5	2.2687723639389916E-021
1620.5	2.2535532284140632E-021
1621.5	2.2385058786938340E-021
1622.5	2.2236275475565017E-021
1623.5	2.2089155263641872E-021
1624.5	2.1943671635248619E-021
1625.5	2.1799798630024477E-021
1626.5	2.1657510828733084E-021
1627.5	2.1516783339275005E-021
1628.5	2.1377591783131316E-021
1629.5	2.1239912282223093E-021
1630.5	2.1103721446171869E-021
1631.5	2.0968996359946961E-021
1632.5	2.0835714571885970E-021
1633.5	2.0703854082075368E-021
1634.5	2.0573393331078670E-021
1635.5	2.0444311189000034E-021
1636.5	2.0316586944871785E-021
1637.5	2.0190200296354702E-021
1638.5	2.0065131339740366E-021
1639.5	1.9941360560245276E-021
1640.5	1.9818868822586888E-021
1641.5	1.9697637361832074E-021
1642.5	1.9577647774508766E-021
1643.5	1.9458882009972168E-021
1644.5	1.9341322362016946E-021
1645.5	1.9224951460727274E-021
1646.5	1.9109752264557031E-021
1647.5	1.8995708052632376E-021
1648.5	1.8882802417269686E-021
1649.5	1.8771019256701815E-021
1650.5	1.8660342768005726E-021
1651.5	1.8550757440225400E-021
1652.5	1.8442248047683416E-021
1653.5	1.8334799643475403E-021
1654.5	1.8228397553141477E-021
1655.5	1.8123027368509153E-021
1656.5	1.8018674941702207E-021
1657.5	1.7915326379310395E-021
1658.5	1.7812968036715036E-021
1659.5	1.7711586512565581E-021
1660.5	1.7611168643402398E-021
1661.5	1.7511701498421557E-021
1662.5	1.7413172374376970E-021
1663.5	1.7315568790615879E-021
1664.5	1.7218878484243577E-021
1665.5	1.7123089405413460E-021
1666.5	1.7028189712738719E-021
1667.5	1.6934167768821870E-021
1668.5	1.6841012135898740E-021
1669.5	1.6748711571593454E-021
1670.5	1.6657255024781195E-021
1671.5	1.6566631631555441E-021
1672.5	1.6476830711296740E-021
1673.5	1.6387841762840009E-021
1674.5	1.6299654460737458E-021
1675.5	1.6212258651614423E-021
1676.5	1.6125644350615416E-021
1677.5	1.6039801737937738E-021
1678.5	1.5954721155450246E-021
1679.5	1.5870393103394780E-021
1680.5	1.5786808237167916E-021
1681.5	1.5703957364180792E-021
1682.5	1.5621831440794782E-021
1683.5	1.5540421569330929E-021
1684.5	1.5459718995151023E-021
1685.5	1.5379715103808350E-021
1686.5	1.5300401418266254E-021
1687.5	1.5221769596182515E-021
1688.5	1.5143811427257804E-021
1689.5	1.5066518830646450E-021
1690.5	1.4989883852427854E-021
1691.5	1.4913898663136802E-021
1692.5	1.4838555555351223E-021
1693.5	1.4763846941335649E-021
1694.5	1.4689765350739171E-021
1695.5	1.4616303428346056E-021
1696.5	1.4543453931877977E-021
1697.5	1.4471209729846260E-021
1698.5	1.4399563799452920E-021
1699.5	1.4328509224539130E-021
1700.5	1.4258039193579995E-021
1701.5	1.4188146997724247E-021
1702.5	1.4118826028877912E-021
1703.5	1.4050069777830542E-021
1704.5	1.3981871832423167E-021
1705.5	1.3914225875756712E-021
1706.5	1.3847125684439908E-021
1707.5	1.3780565126875701E-021
1708.5	1.3714538161585143E-021
1709.5	1.3649038835567816E-021
1710.5	1.3584061282697894E-021
1711.5	1.3519599722154901E-021
1712.5	1.3455648456888314E-021
1713.5	1.3392201872115207E-021
1714.5	1.3329254433850001E-021
1715.5	1.3266800687465620E-021
1716.5	1.3204835256285264E-021
1717.5	1.3143352840203987E-021
1718.5	1.3082348214339377E-021
1719.5	1.3021816227710668E-021
1720.5	1.2961751801945503E-021
1721.5	1.2902149930013752E-021
1722.5	1.2843005674987675E-021
1723.5	1.2784314168827821E-021
1724.5	1.2726070611194045E-021
1725.5	1.2668270268281006E-021
1726.5	1.2610908471677617E-021
1727.5	1.2553980617249796E-021
1728.5	1.2497482164046064E-021
1729.5	1.2441408633225364E-021
1730.5	1.2385755607006582E-021
1731.5	1.2330518727639332E-021
1732.5	1.2275693696395441E-021
1733.5	1.2221276272580647E-021
1734.5	1.2167262272566075E-021
1735.5	1.2113647568839017E-021
1736.5	1.2060428089072545E-021
1737.5	1.2007599815213587E-021
1738.5	1.1955158782588945E-021
1739.5	1.1903101079028927E-021
1740.5	1.1851422844008179E-021
1741.5	1.1800120267803253E-021
1742.5	1.1749189590666626E-021
1743.5	1.1698627102016757E-021
1744.5	1.1648429139643772E-021
1745.5	1.1598592088930549E-021
1746.5	1.1549112382088716E-021
1747.5	1.1499986497409318E-021
1748.5	1.1451210958527805E-021
1749.5	1.1402782333703025E-021
1750.5	1.1354697235109877E-021
1751.5	1.1306952318145411E-021
1752.5	1.1259544280747954E-021
1753.5	1.1212469862729091E-021
1754.5	1.1165725845118158E-021
1755.5	1.1119309049518984E-021
1756.5	1.1073216337478624E-021
1757.5	1.1027444609867825E-021
1758.5	1.0981990806272953E-021
1759.5	1.0936851904399186E-021
1760.5	1.0892024919484630E-021
1761.5	1.0847506903725237E-021
1762.5	1.0803294945710252E-021
1763.5	1.0759386169867897E-021
1764.5	1.0715777735921221E-021
1765.5	1.0672466838353740E-021
1766.5	1.0629450705884787E-021
1767.5	1.0586726600954299E-021
1768.5	1.0544291819216859E-021
1769.5	1.0502143689044821E-021
1770.5	1.0460279571040294E-021
1771.5	1.0418696857555819E-021
1772.5	1.0377392972223565E-021
1773.5	1.0336365369492869E-021
1774.5	1.0295611534175929E-021
1775.5	1.0255128981001486E-021
1776.5	1.0214915254176351E-021
1777.5	1.0174967926954646E-021
1778.5	1.0135284601214470E-021
1779.5	1.0095862907042000E-021
1780.5	1.0056700502322819E-021
1781.5	1.0017795072340260E-021
1782.5	9.9791443293807179E-022
1783.5	9.9407460123457381E-022
1784.5	9.9025978863707642E-022
1785.5	9.8646977424504155E-022
1786.5	9.8270433970701243E-022
1787.5	9.7896326918440820E-022
1788.5	9.7524634931592918E-022
1789.5	9.7155336918256701E-022
1790.5	9.6788412027320106E-022
1791.5	9.6423839645077948E-022
1792.5	9.6061599391906090E-022
1793.5	9.5701671118991715E-022
1794.5	9.5344034905117841E-022
1795.5	9.4988671053501837E-022
1796.5	9.4635560088685442E-022
1797.5	9.4284682753477353E-022
1798.5	9.3936020005945426E-022
1799.5	9.3589553016458775E-022
1800.5	9.3245263164778280E-022
1801.5	9.2903132037194685E-022
1802.5	9.2563141423713504E-022
1803.5	9.2225273315285836E-022
1804.5	9.1889509901083610E-022
1805.5	9.1555833565819834E-022
1806.5	9.1224226887111196E-022
1807.5	9.0894672632883893E-022
1808.5	9.0567153758820607E-022
1809.5	9.0241653405848553E-022
1810.5	8.9918154897667866E-022
1811.5	8.9596641738319015E-022
1812.5	8.9277097609789180E-022
1813.5	8.8959506369656356E-022
1814.5	8.8643852048770804E-022
1815.5	8.8330118848973169E-022
1816.5	8.8018291140848374E-022
1817.5	8.7708353461514589E-022
1818.5	8.7400290512447227E-022
1819.5	8.7094087157336405E-022
1820.5	8.6789728419978256E-022
1821.5	8.6487199482198537E-022
1822.5	8.6186485681808680E-022
1823.5	8.5887572510593362E-022
1824.5	8.5590445612329001E-022
1825.5	8.5295090780832809E-022
1826.5	8.5001493958041847E-022
1827.5	8.4709641232121024E-022
1828.5	8.4419518835600551E-022
1829.5	8.4131113143541482E-022
1830.5	8.3844410671728783E-022
1831.5	8.3559398074892338E-022
1832.5	8.3276062144954521E-022
1833.5	8.2994389809304074E-022
1834.5	8.2714368129096115E-022
1835.5	8.2435984297577614E-022
1836.5	8.2159225638437817E-022
1837.5	8.1884079604183384E-022
1838.5	8.1610533774537619E-022
1839.5	8.1338575854863549E-022
1840.5	8.1068193674610277E-022
1841.5	8.0799375185782472E-022
1842.5	8.0532108461432049E-022
1843.5	8.0266381694172558E-022
1844.5	8.0002183194714776E-022
1845.5	7.9739501390424268E-022
1846.5	7.9478324823899559E-022
1847.5	7.9218642151571422E-022
1848.5	7.8960442142322165E-022
1849.5	7.8703713676125117E-022
1850.5	7.8448445742703781E-022
1851.5	7.8194627440210273E-022
1852.5	7.7942247973922867E-022
1853.5	7.7691296654962120E-022
1854.5	7.7441762899025502E-022
1855.5	7.7193636225140059E-022
1856.5	7.6946906254432880E-022
1857.5	7.6701562708919004E-022
1858.5	7.6457595410306694E-022
1859.5	7.6214994278819351E-022
1860.5	7.5973749332034342E-022
1861.5	7.5733850683738034E-022
1862.5	7.5495288542797073E-022
1863.5	7.5258053212045310E-022
1864.5	7.5022135087186386E-022
1865.5	7.4787524655711780E-022
1866.5	7.4554212495833824E-022
1867.5	7.4322189275433385E-022
1868.5	7.4091445751022578E-022
1869.5	7.3861972766721344E-022
1870.5	7.3633761253248501E-022
1871.5	7.3406802226926652E-022
1872.5	7.3181086788700622E-022
1873.5	7.2956606123169451E-022
1874.5	7.2733351497631705E-022
1875.5	7.2511314261143829E-022
1876.5	7.2290485843591095E-022
1877.5	7.2070857754771475E-022
1878.5	7.1852421583491876E-022
1879.5	7.1635168996676455E-022
1880.5	7.1419091738487127E-022
1881.5	7.1204181629456057E-022
1882.5	7.0990430565629344E-022
1883.5	7.0777830517722776E-022
1884.5	7.0566373530288597E-022
1885.5	7.0356051720893257E-022
1886.5	7.0146857279306582E-022
1887.5	6.9938782466701303E-022
1888.5	6.9731819614863401E-022
1889.5	6.9525961125412909E-022
1890.5	6.9321199469034996E-022
1891.5	6.9117527184721247E-022
1892.5	6.8914936879020826E-022
1893.5	6.8713421225301567E-022
1894.5	6.8512972963020759E-022
1895.5	6.8313584897005326E-022
1896.5	6.8115249896741724E-022
1897.5	6.7917960895674722E-022
1898.5	6.7721710890515507E-022
1899.5	6.7526492940558748E-022
1900.5	6.7332300167008489E-022
1901.5	6.7139125752312734E-022
1902.5	6.6946962939506630E-022
1903.5	6.6755805031564071E-022
1904.5	6.6565645390757696E-022
1905.5	6.6376477438027053E-022
1906.5	6.6188294652354886E-022
1907.5	6.6001090570151179E-022
1908.5	6.5814858784645442E-022
1909.5	6.5629592945286319E-022
1910.5	6.5445286757149104E-022
1911.5	6.5261933980350468E-022
1912.5	6.5079528429471054E-022
1913.5	6.4898063972984760E-022
1914.5	6.4717534532695672E-022
1915.5	6.4537934083181927E-022
1916.5	6.4359256651246405E-022
1917.5	6.4181496315374521E-022
1918.5	6.4004647205198598E-022
1919.5	6.3828703500969157E-022
1920.5	6.3653659433032448E-022
1921.5	6.3479509281314744E-022
1922.5	6.3306247374812981E-022
1923.5	6.3133868091091551E-022
1924.5	6.2962365855785496E-022
1925.5	6.2791735142109618E-022
1926.5	6.2621970470373921E-022
1927.5	6.2453066407504603E-022
1928.5	6.2285017566571349E-022
1929.5	6.2117818606320055E-022
1930.5	6.1951464230711386E-022
1931.5	6.1785949188465099E-022
1932.5	6.1621268272609547E-022
1933.5	6.1457416320037085E-022
1934.5	6.1294388211064460E-022
1935.5	6.1132178868998905E-022
1936.5	6.0970783259709052E-022
1937.5	6.0810196391201373E-022
1938.5	6.0650413313201540E-022
1939.5	6.0491429116740789E-022
1940.5	6.0333238933747363E-022
1941.5	6.0175837936642684E-022
1942.5	6.0019221337942478E-022
1943.5	5.9863384389862698E-022
1944.5	5.9708322383929762E-022
1945.5	5.9554030650595947E-022
1946.5	5.9400504558859070E-022
1947.5	5.9247739515886548E-022
1948.5	5.9095730966644071E-022
1949.5	5.8944474393528748E-022
1950.5	5.8793965316006281E-022
1951.5	5.8644199290252600E-022
1952.5	5.8495171908799747E-022
1953.5	5.8346878800185655E-022
1954.5	5.8199315628608334E-022
1955.5	5.8052478093583779E-022
1956.5	5.7906361929608173E-022
1957.5	5.7760962905823732E-022
1958.5	5.7616276825688655E-022
1959.5	5.7472299526650669E-022
1960.5	5.7329026879824687E-022
1961.5	5.7186454789673709E-022
1962.5	5.7044579193693896E-022
1963.5	5.6903396062102938E-022
1964.5	5.6762901397532048E-022
1965.5	5.6623091234721719E-022
1966.5	5.6483961640220639E-022
1967.5	5.6345508712088170E-022
1968.5	5.6207728579600446E-022
1969.5	5.6070617402959345E-022
1970.5	5.5934171373005299E-022
1971.5	5.5798386710932968E-022
1972.5	5.5663259668010292E-022
1973.5	5.5528786525300781E-022
1974.5	5.5394963593388809E-022
1975.5	5.5261787212108096E-022
1976.5	5.5129253750273142E-022
1977.5	5.4997359605413940E-022
1978.5	5.4866101203513342E-022
1979.5	5.4735474998747558E-022
1980.5	5.4605477473229494E-022
1981.5	5.4476105136755040E-022
1982.5	5.4347354526552092E-022
1983.5	5.4219222207032387E-022
1984.5	5.4091704769546157E-022
1985.5	5.3964798832139458E-022
1986.5	5.3838501039314163E-022
1987.5	5.3712808061790748E-022
1988.5	5.3587716596273483E-022
1989.5	5.3463223365218408E-022
1990.5	5.3339325116603805E-022
1991.5	5.3216018623703116E-022
1992.5	5.3093300684860539E-022
1993.5	5.2971168123268811E-022
1994.5	5.2849617786749704E-022
1995.5	5.2728646547536836E-022
1996.5	5.2608251302060674E-022
1997.5	5.2488428970736223E-022
1998.5	5.2369176497752669E-022
1999.5	5.2250490850865654E-022
[truncated: 1,000 more rows]
