# Supplementary material for: Modeling Radiative Efficiency across Fluorinated Molecules: Bridging Chemistry and Climate Policy for Global Warming Potential Estimations
Source: Environ Sci Technol. 2026 Feb 16;60(8):6188–202. doi: 10.1021/acs.est.5c16501 (PMC12961741; doi:10.1021/acs.est.5c16501)
Supplement: Supplementary file 1 [file es5c16501_si_001.zip › Supporting.Information/CFM2025.Table1/HFCarbons/HFC-365mfc/rotamer_1.xyz]

14
E[M08-HX/pcseg-2]=-654.7271607690 Hartree, Gibbs corrections=156.439 kJ/mol,  S=1.97E-16 cm/molecule 
F    1.4210286144    0.8881247103    0.9234038400
F    1.1765872821    -1.2565073239    0.5714856854
F    -1.3190005043    0.5730629570    1.0830975983
F    -1.5126243717    -1.3241109057    0.0698898961
F    -2.3080530831    0.4661243306    -0.8358880327
C    0.0173959412    0.2369058870    -0.8524583177
C    1.2883454274    -0.0509967896    -0.0625824170
C    -1.2808191409    -0.0195131989    -0.1136016453
C    2.5318613498    -0.0468927361    -0.9161399675
H    0.0298624168    1.2892554853    -1.1437888480
H    0.0022586039    -0.3714957992    -1.7594379577
H    3.4028974024    -0.2106698506    -0.2797305430
H    2.6324188149    0.9181365248    -1.4161070423
H    2.4758412471    -0.8414232911    -1.6621422485
