# Supplementary material for: Modeling Radiative Efficiency across Fluorinated Molecules: Bridging Chemistry and Climate Policy for Global Warming Potential Estimations
Source: Environ Sci Technol. 2026 Feb 16;60(8):6188–202. doi: 10.1021/acs.est.5c16501 (PMC12961741; doi:10.1021/acs.est.5c16501)
Supplement: Supplementary file 1 [file es5c16501_si_001.zip › Supporting.Information/CFM2025.Table1/HFCarbons/HFC-365mfc/rotamer_2.xyz]

14
E[M08-HX/pcseg-2]=-654.7299907663 Hartree, Gibbs corrections=158.434 kJ/mol,  S=1.97E-16 cm/molecule 
F    2.3213044498    -0.0571550566    -0.9154191998
F    1.4889904477    0.9861147269    0.8156757548
F    -1.3069893638    0.5783291571    1.0850308835
F    -1.5288185551    -1.3176950097    0.0756315622
F    -2.3080786527    0.4821583179    -0.8292360051
C    0.0204225476    0.2154275856    -0.8483549513
C    1.2741106408    -0.0690443663    -0.0288806917
C    -1.2835808780    -0.0088608217    -0.1184622483
C    1.3125728544    -1.3488365525    0.7654024605
H    0.0577801456    1.2594779481    -1.1661152516
H    0.0181329072    -0.4200455470    -1.7364163829
H    2.3161115127    -1.4596716464    1.1783438888
H    1.0866441080    -2.2047091636    0.1274695881
H    0.5883978358    -1.3064895719    1.5803305927
