# Supplementary material for: Modeling Radiative Efficiency across Fluorinated Molecules: Bridging Chemistry and Climate Policy for Global Warming Potential Estimations
Source: Environ Sci Technol. 2026 Feb 16;60(8):6188–202. doi: 10.1021/acs.est.5c16501 (PMC12961741; doi:10.1021/acs.est.5c16501)
Supplement: Supplementary file 1 [file es5c16501_si_001.zip › Supporting.Information/CFM2025.Table1/HFCarbons/HFC-365mfc/wspectra.dat]

     0.5    3.717214866E-22
     1.5    3.752305984E-22
     2.5    3.788588489E-22
     3.5    3.826129572E-22
     4.5    3.865001588E-22
     5.5    3.905282560E-22
     6.5    3.947056747E-22
     7.5    3.990415289E-22
     8.5    4.035456918E-22
     9.5    4.082288778E-22
    10.5    4.131027344E-22
    11.5    4.181799472E-22
    12.5    4.234743595E-22
    13.5    4.290011094E-22
    14.5    4.347767869E-22
    15.5    4.408196159E-22
    16.5    4.471496648E-22
    17.5    4.537890918E-22
    18.5    4.607624323E-22
    19.5    4.680969375E-22
    20.5    4.758229750E-22
    21.5    4.839745077E-22
    22.5    4.925896689E-22
    23.5    5.017114592E-22
    24.5    5.113885990E-22
    25.5    5.216765809E-22
    26.5    5.326389828E-22
    27.5    5.443491257E-22
    28.5    5.568921920E-22
    29.5    5.703679674E-22
    30.5    5.848944381E-22
    31.5    6.006125712E-22
    32.5    6.176927448E-22
    33.5    6.363434759E-22
    34.5    6.568233042E-22
    35.5    6.794568357E-22
    36.5    7.046556856E-22
    37.5    7.329433740E-22
    38.5    7.649773055E-22
    39.5    8.015438232E-22
    40.5    8.434600775E-22
    41.5    8.912376543E-22
    42.5    9.443171414E-22
    43.5    1.000048194E-21
    44.5    1.053888000E-21
    45.5    1.102748255E-21
    46.5    1.148878068E-21
    47.5    1.198653392E-21
    48.5    1.258287639E-21
    49.5    1.332026513E-21
    50.5    1.422912110E-21
    51.5    1.533985565E-21
    52.5    1.669132523E-21
    53.5    1.833679445E-21
    54.5    2.034977665E-21
    55.5    2.283148988E-21
    56.5    2.592122034E-21
    57.5    2.981063924E-21
    58.5    3.476241920E-21
    59.5    4.113078958E-21
    60.5    4.937303139E-21
    61.5    6.001716337E-21
    62.5    7.349618121E-21
    63.5    8.967211324E-21
    64.5    1.068920786E-20
    65.5    1.210610883E-20
    66.5    1.266949296E-20
    67.5    1.211071607E-20
    68.5    1.071730159E-20
    69.5    9.039007674E-21
    70.5    7.476499040E-21
    71.5    6.187779943E-21
    72.5    5.183581019E-21
    73.5    4.420165839E-21
    74.5    3.845393407E-21
    75.5    3.414552432E-21
    76.5    3.093334414E-21
    77.5    2.856632687E-21
    78.5    2.686510546E-21
    79.5    2.570389207E-21
    80.5    2.499678726E-21
    81.5    2.468822032E-21
    82.5    2.474669775E-21
    83.5    2.516113036E-21
    84.5    2.593925154E-21
    85.5    2.710789370E-21
    86.5    2.871513602E-21
    87.5    3.083459020E-21
    88.5    3.357237834E-21
    89.5    3.707769811E-21
    90.5    4.155824921E-21
    91.5    4.730206966E-21
    92.5    5.470697801E-21
    93.5    6.431623455E-21
    94.5    7.684974682E-21
    95.5    9.319287103E-21
    96.5    1.142361645E-20
    97.5    1.403245877E-20
    98.5    1.699626741E-20
    99.5    1.979175517E-20
   100.5    2.150026481E-20
   101.5    2.133147802E-20
   102.5    1.936935282E-20
   103.5    1.648309882E-20
   104.5    1.354513463E-20
   105.5    1.100647474E-20
   106.5    8.973817121E-21
   107.5    7.397012681E-21
   108.5    6.184496687E-21
   109.5    5.249620757E-21
   110.5    4.523016791E-21
   111.5    3.952534297E-21
   112.5    3.499875170E-21
   113.5    3.137069453E-21
   114.5    2.843625004E-21
   115.5    2.604416360E-21
   116.5    2.408174778E-21
   117.5    2.246421524E-21
   118.5    2.112715363E-21
   119.5    2.002119508E-21
   120.5    1.910821365E-21
   121.5    1.835859100E-21
   122.5    1.774923395E-21
   123.5    1.726212660E-21
   124.5    1.688326709E-21
   125.5    1.660188472E-21
   126.5    1.640986501E-21
   127.5    1.630133209E-21
   128.5    1.627235347E-21
   129.5    1.632074336E-21
   130.5    1.644594960E-21
   131.5    1.664901562E-21
   132.5    1.693261544E-21
   133.5    1.730116518E-21
   134.5    1.776102133E-21
   135.5    1.832078360E-21
   136.5    1.899172995E-21
   137.5    1.978842380E-21
   138.5    2.072954697E-21
   139.5    2.183902268E-21
   140.5    2.314748143E-21
   141.5    2.469403515E-21
   142.5    2.652801348E-21
   143.5    2.870943010E-21
   144.5    3.130488087E-21
   145.5    3.437233930E-21
   146.5    3.792938367E-21
   147.5    4.192473363E-21
   148.5    4.628931259E-21
   149.5    5.110846603E-21
   150.5    5.673951262E-21
   151.5    6.372026810E-21
   152.5    7.264835053E-21
   153.5    8.419444529E-21
   154.5    9.919896884E-21
   155.5    1.187735712E-20
   156.5    1.443579800E-20
   157.5    1.776311549E-20
   158.5    2.200038682E-20
   159.5    2.711370206E-20
   160.5    3.259541896E-20
   161.5    3.715660404E-20
   162.5    3.902694028E-20
   163.5    3.727852783E-20
   164.5    3.277463119E-20
   165.5    2.728169215E-20
   166.5    2.211996624E-20
   167.5    1.782297116E-20
   168.5    1.443576260E-20
   169.5    1.181913601E-20
   170.5    9.803096671E-21
   171.5    8.240329150E-21
   172.5    7.016622821E-21
   173.5    6.047154992E-21
   174.5    5.269836791E-21
   175.5    4.639268051E-21
   176.5    4.122063994E-21
   177.5    3.693454781E-21
   178.5    3.334869175E-21
   179.5    3.032229314E-21
   180.5    2.774745433E-21
   181.5    2.554058820E-21
   182.5    2.363627261E-21
   183.5    2.198280155E-21
   184.5    2.053893211E-21
   185.5    1.927148163E-21
   186.5    1.815353529E-21
   187.5    1.716309584E-21
   188.5    1.628205721E-21
   189.5    1.549541719E-21
   190.5    1.479066860E-21
   191.5    1.415732468E-21
   192.5    1.358654645E-21
   193.5    1.307084829E-21
   194.5    1.260386392E-21
   195.5    1.218015963E-21
   196.5    1.179508488E-21
   197.5    1.144465290E-21
   198.5    1.112544579E-21
   199.5    1.083454058E-21
   200.5    1.056945342E-21
   201.5    1.032810112E-21
   202.5    1.010877983E-21
   203.5    9.910161677E-22
   204.5    9.731310319E-22
   205.5    9.571712081E-22
   206.5    9.431305217E-22
   207.5    9.310446297E-22
   208.5    9.209642635E-22
   209.5    9.128660089E-22
   210.5    9.064418653E-22
   211.5    9.007836995E-22
   212.5    8.943232024E-22
   213.5    8.856624108E-22
   214.5    8.748292326E-22
   215.5    8.631964126E-22
   216.5    8.521922997E-22
   217.5    8.425587030E-22
   218.5    8.344597050E-22
   219.5    8.277938024E-22
   220.5    8.223901806E-22
   221.5    8.180884031E-22
   222.5    8.147600258E-22
   223.5    8.123087959E-22
   224.5    8.106650975E-22
   225.5    8.097800785E-22
   226.5    8.096209197E-22
   227.5    8.101673806E-22
   228.5    8.114094000E-22
   229.5    8.133454942E-22
   230.5    8.159817404E-22
   231.5    8.193311963E-22
   232.5    8.234136510E-22
   233.5    8.282556430E-22
   234.5    8.338907062E-22
   235.5    8.403598271E-22
   236.5    8.477121089E-22
   237.5    8.560056562E-22
   238.5    8.653087029E-22
   239.5    8.757010212E-22
   240.5    8.872756635E-22
   241.5    9.001411080E-22
   242.5    9.144238992E-22
   243.5    9.302719041E-22
   244.5    9.478583443E-22
   245.5    9.673868090E-22
   246.5    9.890975281E-22
   247.5    1.013275269E-21
   248.5    1.040259353E-21
   249.5    1.070456453E-21
   250.5    1.104357090E-21
   251.5    1.142557080E-21
   252.5    1.185785673E-21
   253.5    1.234942859E-21
   254.5    1.291149301E-21
   255.5    1.355813891E-21
   256.5    1.430726107E-21
   257.5    1.518183559E-21
   258.5    1.621169762E-21
   259.5    1.743603727E-21
   260.5    1.890691570E-21
   261.5    2.069419926E-21
   262.5    2.289235828E-21
   263.5    2.562938793E-21
   264.5    2.907711291E-21
   265.5    3.345879323E-21
   266.5    3.904053988E-21
   267.5    4.607073309E-21
   268.5    5.459387781E-21
   269.5    6.406139733E-21
   270.5    7.289971838E-21
   271.5    7.882874257E-21
   272.5    8.056884309E-21
   273.5    7.916187284E-21
   274.5    7.673252614E-21
   275.5    7.447767281E-21
   276.5    7.239393627E-21
   277.5    7.044049537E-21
   278.5    6.932803197E-21
   279.5    7.014227212E-21
   280.5    7.378191695E-21
   281.5    8.085262368E-21
   282.5    9.166252668E-21
   283.5    1.058564143E-20
   284.5    1.214946400E-20
   285.5    1.341645448E-20
   286.5    1.382131219E-20
   287.5    1.310967901E-20
   288.5    1.159472960E-20
   289.5    9.834959511E-21
   290.5    8.225443426E-21
   291.5    6.917206930E-21
   292.5    5.916628216E-21
   293.5    5.176340187E-21
   294.5    4.639500820E-21
   295.5    4.258370464E-21
   296.5    4.003383361E-21
   297.5    3.861016631E-21
   298.5    3.818924856E-21
   299.5    3.845973013E-21
   300.5    3.876834806E-21
   301.5    3.824956016E-21
   302.5    3.641275030E-21
   303.5    3.357964828E-21
   304.5    3.050264465E-21
   305.5    2.775481434E-21
   306.5    2.556337936E-21
   307.5    2.393302964E-21
   308.5    2.277457607E-21
   309.5    2.197604626E-21
   310.5    2.145178934E-21
   311.5    2.117563034E-21
   312.5    2.117110983E-21
   313.5    2.147977326E-21
   314.5    2.214911360E-21
   315.5    2.324082046E-21
   316.5    2.484428283E-21
   317.5    2.708936595E-21
   318.5    3.015677007E-21
   319.5    3.427892154E-21
   320.5    3.970770706E-21
   321.5    4.659097703E-21
   322.5    5.465971099E-21
   323.5    6.270427901E-21
   324.5    6.831286359E-21
   325.5    6.897491433E-21
   326.5    6.429853435E-21
   327.5    5.642282520E-21
   328.5    4.796848488E-21
   329.5    4.047511424E-21
   330.5    3.440457029E-21
   331.5    2.967427556E-21
   332.5    2.603483899E-21
   333.5    2.323372396E-21
   334.5    2.106401737E-21
   335.5    1.936874250E-21
   336.5    1.803226479E-21
   337.5    1.697012684E-21
   338.5    1.612055100E-21
   339.5    1.543806595E-21
   340.5    1.488892644E-21
   341.5    1.444787454E-21
   342.5    1.409585772E-21
   343.5    1.381841721E-21
   344.5    1.360454379E-21
   345.5    1.344586090E-21
   346.5    1.333603899E-21
   347.5    1.327037518E-21
   348.5    1.324549340E-21
   349.5    1.325913435E-21
   350.5    1.331001455E-21
   351.5    1.339774095E-21
   352.5    1.352277302E-21
   353.5    1.368642840E-21
   354.5    1.389093186E-21
   355.5    1.413951130E-21
   356.5    1.443654835E-21
   357.5    1.478779632E-21
   358.5    1.520068494E-21
   359.5    1.568474002E-21
   360.5    1.625215909E-21
   361.5    1.691860087E-21
   362.5    1.770426916E-21
   363.5    1.863539788E-21
   364.5    1.974626283E-21
   365.5    2.108182126E-21
   366.5    2.270090702E-21
   367.5    2.467933221E-21
   368.5    2.711082518E-21
   369.5    3.010150305E-21
   370.5    3.375466851E-21
   371.5    3.816168381E-21
   372.5    4.345405261E-21
   373.5    4.993707678E-21
   374.5    5.815152355E-21
   375.5    6.869958458E-21
   376.5    8.184318185E-21
   377.5    9.680759959E-21
   378.5    1.108480141E-20
   379.5    1.192468800E-20
   380.5    1.181079699E-20
   381.5    1.080704666E-20
   382.5    9.362531904E-21
   383.5    7.912652440E-21
   384.5    6.677100929E-21
   385.5    5.705397948E-21
   386.5    4.971331684E-21
   387.5    4.429705952E-21
   388.5    4.038837523E-21
   389.5    3.766519712E-21
   390.5    3.590052370E-21
   391.5    3.494798199E-21
   392.5    3.472816192E-21
   393.5    3.522017770E-21
   394.5    3.645938506E-21
   395.5    3.854131039E-21
   396.5    4.163145456E-21
   397.5    4.597909717E-21
   398.5    5.192767812E-21
   399.5    5.989820562E-21
   400.5    7.028284788E-21
   401.5    8.311526859E-21
   402.5    9.735626483E-21
   403.5    1.100079095E-20
   404.5    1.164501833E-20
   405.5    1.135375395E-20
   406.5    1.027187847E-20
   407.5    8.852098237E-21
   408.5    7.479058618E-21
   409.5    6.328314017E-21
   410.5    5.429936832E-21
   411.5    4.754283381E-21
   412.5    4.258466359E-21
   413.5    3.901946985E-21
   414.5    3.646573559E-21
   415.5    3.451551752E-21
   416.5    3.275049884E-21
   417.5    3.090254827E-21
   418.5    2.898393622E-21
   419.5    2.716857660E-21
   420.5    2.559401019E-21
   421.5    2.430074628E-21
   422.5    2.326789830E-21
   423.5    2.245395941E-21
   424.5    2.181745895E-21
   425.5    2.132369075E-21
   426.5    2.094546186E-21
   427.5    2.066196888E-21
   428.5    2.045738513E-21
   429.5    2.031964114E-21
   430.5    2.023948398E-21
   431.5    2.020978165E-21
   432.5    2.022501608E-21
   433.5    2.028091421E-21
   434.5    2.037417851E-21
   435.5    2.050228888E-21
   436.5    2.066335599E-21
   437.5    2.085601231E-21
   438.5    2.107933077E-21
   439.5    2.133276434E-21
   440.5    2.161610145E-21
   441.5    2.192943380E-21
   442.5    2.227313407E-21
   443.5    2.264784167E-21
   444.5    2.305445541E-21
   445.5    2.349413205E-21
   446.5    2.396829044E-21
   447.5    2.447862066E-21
   448.5    2.502709836E-21
   449.5    2.561600425E-21
   450.5    2.624794907E-21
   451.5    2.692590455E-21
   452.5    2.765324096E-21
   453.5    2.843377217E-21
   454.5    2.927180939E-21
   455.5    3.017222486E-21
   456.5    3.114052743E-21
   457.5    3.218295212E-21
   458.5    3.330656631E-21
   459.5    3.451939617E-21
   460.5    3.583057721E-21
   461.5    3.725053455E-21
   462.5    3.879119918E-21
   463.5    4.046626885E-21
   464.5    4.229152391E-21
   465.5    4.428521167E-21
   466.5    4.646851661E-21
   467.5    4.886613869E-21
   468.5    5.150700883E-21
   469.5    5.442517964E-21
   470.5    5.766094152E-21
   471.5    6.126223089E-21
   472.5    6.528642013E-21
   473.5    6.980261006E-21
   474.5    7.489459028E-21
   475.5    8.066469432E-21
   476.5    8.723886559E-21
   477.5    9.477337669E-21
   478.5    1.034638288E-20
   479.5    1.135573263E-20
   480.5    1.253691140E-20
   481.5    1.393055443E-20
   482.5    1.558960858E-20
   483.5    1.758383078E-20
   484.5    2.000614818E-20
   485.5    2.298166319E-20
   486.5    2.668031210E-20
   487.5    3.133423035E-20
   488.5    3.726013483E-20
   489.5    4.488373169E-20
   490.5    5.475257364E-20
   491.5    6.749486244E-20
   492.5    8.361562437E-20
   493.5    1.029205486E-19
   494.5    1.233986890E-19
   495.5    1.402010912E-19
   496.5    1.470619757E-19
   497.5    1.412433208E-19
   498.5    1.263748204E-19
   499.5    1.086679993E-19
   500.5    9.218108267E-20
   501.5    7.801223266E-20
   502.5    6.588332334E-20
   503.5    5.553919098E-20
   504.5    4.698287358E-20
   505.5    4.017488544E-20
   506.5    3.492746761E-20
   507.5    3.098756393E-20
   508.5    2.812135857E-20
   509.5    2.615083287E-20
   510.5    2.496083580E-20
   511.5    2.449637502E-20
   512.5    2.475924467E-20
   513.5    2.580545242E-20
   514.5    2.773831632E-20
   515.5    3.068207020E-20
   516.5    3.470686032E-20
   517.5    3.967942177E-20
   518.5    4.508992668E-20
   519.5    5.000872520E-20
   520.5    5.319528390E-20
   521.5    5.337723036E-20
   522.5    5.009996394E-20
   523.5    4.441839155E-20
   524.5    3.811059979E-20
   525.5    3.246631133E-20
   526.5    2.799772764E-20
   527.5    2.474633731E-20
   528.5    2.258064731E-20
   529.5    2.132578895E-20
   530.5    2.076240883E-20
   531.5    2.055538745E-20
   532.5    2.022546138E-20
   533.5    1.933022100E-20
   534.5    1.778223081E-20
   535.5    1.588349482E-20
   536.5    1.401118327E-20
   537.5    1.238205304E-20
   538.5    1.105127763E-20
   539.5    9.993029531E-21
   540.5    9.158216991E-21
   541.5    8.499431233E-21
   542.5    7.978120303E-21
   543.5    7.564905613E-21
   544.5    7.237958444E-21
   545.5    6.981198040E-21
   546.5    6.782804860E-21
   547.5    6.634108657E-21
   548.5    6.528790351E-21
   549.5    6.462320228E-21
   550.5    6.431567669E-21
   551.5    6.434534676E-21
   552.5    6.470180028E-21
   553.5    6.538311979E-21
   554.5    6.639535566E-21
   555.5    6.775246676E-21
   556.5    6.947669878E-21
   557.5    7.159941266E-21
   558.5    7.416241818E-21
   559.5    7.721991556E-21
   560.5    8.084120829E-21
   561.5    8.511443131E-21
   562.5    9.015165112E-21
   563.5    9.609585579E-21
   564.5    1.031305836E-20
   565.5    1.114932681E-20
   566.5    1.214938303E-20
   567.5    1.335406226E-20
   568.5    1.481764042E-20
   569.5    1.661270874E-20
   570.5    1.883639175E-20
   571.5    2.161708298E-20
   572.5    2.511808396E-20
   573.5    2.952719475E-20
   574.5    3.500594621E-20
   575.5    4.155526796E-20
   576.5    4.879441626E-20
   577.5    5.588127635E-20
   578.5    6.206320870E-20
   579.5    6.767199315E-20
   580.5    7.421614123E-20
   581.5    8.330922699E-20
   582.5    9.559644353E-20
   583.5    1.099062609E-19
   584.5    1.224811622E-19
   585.5    1.277569546E-19
   586.5    1.222775264E-19
   587.5    1.080816585E-19
   588.5    9.048853937E-20
   589.5    7.376786319E-20
   590.5    5.974924139E-20
   591.5    4.864938348E-20
   592.5    4.004872361E-20
   593.5    3.340688946E-20
   594.5    2.824845172E-20
   595.5    2.420237392E-20
   596.5    2.099213444E-20
   597.5    1.841489458E-20
   598.5    1.632211129E-20
   599.5    1.460441734E-20
   600.5    1.318057446E-20
   601.5    1.198960639E-20
   602.5    1.098523968E-20
   603.5    1.013197095E-20
   604.5    9.402268201E-21
   605.5    8.774562768E-21
   606.5    8.231794665E-21
   607.5    7.760348221E-21
   608.5    7.349265378E-21
   609.5    6.989658382E-21
   610.5    6.674267106E-21
   611.5    6.397122265E-21
   612.5    6.153286950E-21
   613.5    5.938656614E-21
   614.5    5.749803074E-21
   615.5    5.583851973E-21
   616.5    5.438385874E-21
   617.5    5.311367169E-21
   618.5    5.201076421E-21
   619.5    5.106062828E-21
   620.5    5.025104294E-21
   621.5    4.957175155E-21
   622.5    4.901420095E-21
   623.5    4.857133074E-21
   624.5    4.823740395E-21
   625.5    4.800787211E-21
   626.5    4.787926931E-21
   627.5    4.784913127E-21
   628.5    4.791593627E-21
   629.5    4.807906571E-21
   630.5    4.833878282E-21
   631.5    4.869622855E-21
   632.5    4.915343436E-21
   633.5    4.971335225E-21
   634.5    5.037990261E-21
   635.5    5.115804148E-21
   636.5    5.205384925E-21
   637.5    5.307464347E-21
   638.5    5.422911968E-21
   639.5    5.552752495E-21
   640.5    5.698187023E-21
   641.5    5.860618943E-21
   642.5    6.041685510E-21
   643.5    6.243296329E-21
   644.5    6.467680394E-21
   645.5    6.717443730E-21
   646.5    6.995640324E-21
   647.5    7.305859794E-21
   648.5    7.652336327E-21
   649.5    8.040084797E-21
   650.5    8.475071925E-21
   651.5    8.964432942E-21
   652.5    9.516747814E-21
   653.5    1.014239609E-20
   654.5    1.085401648E-20
   655.5    1.166710706E-20
   656.5    1.260081633E-20
   657.5    1.367899552E-20
   658.5    1.493161203E-20
   659.5    1.639666719E-20
   660.5    1.812282454E-20
   661.5    2.017304803E-20
   662.5    2.262968525E-20
   663.5    2.560162696E-20
   664.5    2.923444365E-20
   665.5    3.372473955E-20
   666.5    3.934028284E-20
   667.5    4.644741769E-20
   668.5    5.554571560E-20
   669.5    6.730356389E-20
   670.5    8.256898473E-20
   671.5    1.022783376E-19
   672.5    1.270726469E-19
   673.5    1.562807108E-19
   674.5    1.861025086E-19
   675.5    2.083688361E-19
   676.5    2.137365402E-19
   677.5    1.995924316E-19
   678.5    1.728134959E-19
   679.5    1.430164508E-19
   680.5    1.162949508E-19
   681.5    9.470056380E-20
   682.5    7.809791839E-20
   683.5    6.558357721E-20
   684.5    5.609047699E-20
   685.5    4.858674054E-20
   686.5    4.225358271E-20
   687.5    3.668012408E-20
   688.5    3.180733263E-20
   689.5    2.766583771E-20
   690.5    2.422263258E-20
   691.5    2.138494609E-20
   692.5    1.904382395E-20
   693.5    1.710028506E-20
   694.5    1.547330224E-20
   695.5    1.409928150E-20
   696.5    1.292898720E-20
   697.5    1.192430605E-20
   698.5    1.105555377E-20
   699.5    1.029940670E-20
   700.5    9.637360126E-21
   701.5    9.054588969E-21
   702.5    8.539104408E-21
   703.5    8.081125472E-21
   704.5    7.672606725E-21
   705.5    7.306879810E-21
   706.5    6.978378739E-21
   707.5    6.682427325E-21
   708.5    6.415073193E-21
   709.5    6.172957027E-21
   710.5    5.953208725E-21
   711.5    5.753364295E-21
   712.5    5.571298871E-21
   713.5    5.405172349E-21
   714.5    5.253384996E-21
   715.5    5.114540984E-21
   716.5    4.987418271E-21
   717.5    4.870943583E-21
   718.5    4.764171552E-21
   719.5    4.666267218E-21
   720.5    4.576491303E-21
   721.5    4.494187765E-21
   722.5    4.418773238E-21
   723.5    4.349728034E-21
   724.5    4.286588467E-21
   725.5    4.228940270E-21
   726.5    4.176412939E-21
   727.5    4.128674865E-21
   728.5    4.085429130E-21
   729.5    4.046409874E-21
   730.5    4.011379149E-21
   731.5    3.980124192E-21
   732.5    3.952455066E-21
   733.5    3.928202610E-21
   734.5    3.907216670E-21
   735.5    3.889364572E-21
   736.5    3.874529813E-21
   737.5    3.862610934E-21
   738.5    3.853520578E-21
   739.5    3.847184698E-21
   740.5    3.843541912E-21
   741.5    3.842542990E-21
   742.5    3.844150470E-21
   743.5    3.848338399E-21
   744.5    3.855092184E-21
   745.5    3.864408577E-21
   746.5    3.876295763E-21
   747.5    3.890773587E-21
   748.5    3.907873901E-21
   749.5    3.927641057E-21
   750.5    3.950132547E-21
   751.5    3.975419817E-21
   752.5    4.003589257E-21
   753.5    4.034743412E-21
   754.5    4.069002428E-21
   755.5    4.106505771E-21
   756.5    4.147414275E-21
   757.5    4.191912560E-21
   758.5    4.240211890E-21
   759.5    4.292553555E-21
   760.5    4.349212878E-21
   761.5    4.410503957E-21
   762.5    4.476785317E-21
   763.5    4.548466634E-21
   764.5    4.626016787E-21
   765.5    4.709973522E-21
   766.5    4.800955104E-21
   767.5    4.899674426E-21
   768.5    5.006956178E-21
   769.5    5.123757846E-21
   770.5    5.251195532E-21
   771.5    5.390575897E-21
   772.5    5.543435913E-21
   773.5    5.711592659E-21
   774.5    5.897206139E-21
   775.5    6.102859087E-21
   776.5    6.331659155E-21
   777.5    6.587370813E-21
   778.5    6.874587049E-21
   779.5    7.198954894E-21
   780.5    7.567474414E-21
   781.5    7.988898963E-21
   782.5    8.474276363E-21
   783.5    9.037688109E-21
   784.5    9.697269270E-21
   785.5    1.047662933E-20
   786.5    1.140684853E-20
   787.5    1.252930070E-20
   788.5    1.389965305E-20
   789.5    1.559350046E-20
   790.5    1.771413205E-20
   791.5    2.040265492E-20
   792.5    2.384938722E-20
   793.5    2.830111638E-20
   794.5    3.404679008E-20
   795.5    4.133587966E-20
   796.5    5.013632601E-20
   797.5    5.963683653E-20
   798.5    6.770671753E-20
   799.5    7.132870198E-20
   800.5    6.879954141E-20
   801.5    6.146184323E-20
   802.5    5.231749253E-20
   803.5    4.368264231E-20
   804.5    3.652466319E-20
   805.5    3.095013758E-20
   806.5    2.673427604E-20
   807.5    2.359377000E-20
   808.5    2.128386707E-20
   809.5    1.961885761E-20
   810.5    1.846728550E-20
   811.5    1.774205959E-20
   812.5    1.739204867E-20
   813.5    1.739678517E-20
   814.5    1.776430143E-20
   815.5    1.853145579E-20
   816.5    1.976499329E-20
   817.5    2.155835335E-20
   818.5    2.401089460E-20
   819.5    2.715953165E-20
   820.5    3.081807917E-20
   821.5    3.433785909E-20
   822.5    3.656680833E-20
   823.5    3.648770571E-20
   824.5    3.416838758E-20
   825.5    3.068726454E-20
   826.5    2.715271334E-20
   827.5    2.414725075E-20
   828.5    2.181423581E-20
   829.5    2.009482663E-20
   830.5    1.887618453E-20
   831.5    1.805155214E-20
   832.5    1.753659850E-20
   833.5    1.726968318E-20
   834.5    1.720783321E-20
   835.5    1.732252767E-20
   836.5    1.759640295E-20
   837.5    1.802100320E-20
   838.5    1.859544565E-20
   839.5    1.932585709E-20
   840.5    2.022548714E-20
   841.5    2.131544772E-20
   842.5    2.262600812E-20
   843.5    2.419817186E-20
   844.5    2.608457759E-20
   845.5    2.834698443E-20
   846.5    3.104410656E-20
   847.5    3.420088802E-20
   848.5    3.776432861E-20
   849.5    4.160845288E-20
   850.5    4.568672760E-20
   851.5    5.023983242E-20
   852.5    5.578512905E-20
   853.5    6.293969893E-20
   854.5    7.234815594E-20
   855.5    8.473357150E-20
   856.5    1.009307170E-19
   857.5    1.217497883E-19
   858.5    1.474359341E-19
   859.5    1.764068037E-19
   860.5    2.034901637E-19
   861.5    2.199858022E-19
   862.5    2.189432951E-19
   863.5    2.018767817E-19
   864.5    1.772095579E-19
   865.5    1.529267970E-19
   866.5    1.330360307E-19
   867.5    1.184879180E-19
   868.5    1.089118123E-19
   869.5    1.036481994E-19
   870.5    1.021654700E-19
   871.5    1.041871483E-19
   872.5    1.097230095E-19
   873.5    1.190867951E-19
   874.5    1.329297853E-19
   875.5    1.522929045E-19
   876.5    1.786506030E-19
   877.5    2.138521333E-19
   878.5    2.597033395E-19
   879.5    3.166292806E-19
   880.5    3.806798937E-19
   881.5    4.395359966E-19
   882.5    4.731544779E-19
   883.5    4.664860651E-19
   884.5    4.242810853E-19
   885.5    3.662699025E-19
   886.5    3.102866916E-19
   887.5    2.646488652E-19
   888.5    2.300871425E-19
   889.5    2.032741410E-19
   890.5    1.797607830E-19
   891.5    1.568539921E-19
   892.5    1.347497808E-19
   893.5    1.148882702E-19
   894.5    9.815110181E-20
   895.5    8.455576967E-20
   896.5    7.367036983E-20
   897.5    6.496584017E-20
   898.5    5.797006301E-20
   899.5    5.230615297E-20
   900.5    4.768615385E-20
   901.5    4.389335165E-20
   902.5    4.076498023E-20
   903.5    3.817835680E-20
   904.5    3.604053722E-20
   905.5    3.428081714E-20
   906.5    3.284535673E-20
   907.5    3.169334566E-20
   908.5    3.079428025E-20
   909.5    3.012605320E-20
   910.5    2.967365148E-20
   911.5    2.942832831E-20
   912.5    2.938716719E-20
   913.5    2.955299636E-20
   914.5    2.993464776E-20
   915.5    3.054758818E-20
   916.5    3.141498925E-20
   917.5    3.256934988E-20
   918.5    3.405484940E-20
   919.5    3.593069923E-20
   920.5    3.827589064E-20
   921.5    4.119592205E-20
   922.5    4.483235353E-20
   923.5    4.937639078E-20
   924.5    5.508811982E-20
   925.5    6.232331991E-20
   926.5    7.156934612E-20
   927.5    8.348846740E-20
   928.5    9.895590284E-20
   929.5    1.190470880E-19
   930.5    1.448463325E-19
   931.5    1.767874758E-19
   932.5    2.131037740E-19
   933.5    2.475611179E-19
   934.5    2.692171693E-19
   935.5    2.687150792E-19
   936.5    2.471914302E-19
   937.5    2.151329841E-19
   938.5    1.829426767E-19
   939.5    1.557756396E-19
   940.5    1.344152466E-19
   941.5    1.177521423E-19
   942.5    1.046601212E-19
   943.5    9.463069538E-20
   944.5    8.736224862E-20
   945.5    8.223418283E-20
   946.5    7.821847061E-20
   947.5    7.434316411E-20
   948.5    7.036278981E-20
   949.5    6.677105070E-20
   950.5    6.418504411E-20
   951.5    6.296460011E-20
   952.5    6.325348209E-20
   953.5    6.513541806E-20
   954.5    6.874432583E-20
   955.5    7.432700073E-20
   956.5    8.228821886E-20
   957.5    9.323630360E-20
   958.5    1.080290673E-19
   959.5    1.277901315E-19
   960.5    1.537966176E-19
   961.5    1.869887268E-19
   962.5    2.266369997E-19
   963.5    2.678662808E-19
   964.5    2.996809512E-19
   965.5    3.087346283E-19
   966.5    2.902202182E-19
   967.5    2.528809277E-19
   968.5    2.102610262E-19
   969.5    1.713690400E-19
   970.5    1.394079188E-19
   971.5    1.143250126E-19
   972.5    9.494752080E-20
   973.5    7.998221687E-20
   974.5    6.834042910E-20
   975.5    5.918725387E-20
   976.5    5.190495561E-20
   977.5    4.604157313E-20
   978.5    4.126622760E-20
   979.5    3.733510080E-20
   980.5    3.406682980E-20
   981.5    3.132505812E-20
   982.5    2.900612223E-20
   983.5    2.703033908E-20
   984.5    2.533580080E-20
   985.5    2.387391651E-20
   986.5    2.260617810E-20
   987.5    2.150179021E-20
   988.5    2.053591577E-20
   989.5    1.968836431E-20
   990.5    1.894260174E-20
   991.5    1.828499599E-20
   992.5    1.770423710E-20
   993.5    1.719088787E-20
   994.5    1.673703271E-20
   995.5    1.633600135E-20
   996.5    1.598214985E-20
   997.5    1.567068591E-20
   998.5    1.539752874E-20
   999.5    1.515919597E-20
  1000.5    1.495271201E-20
  1001.5    1.477553352E-20
  1002.5    1.462548843E-20
  1003.5    1.450072624E-20
  1004.5    1.439967716E-20
  1005.5    1.432101882E-20
  1006.5    1.426364911E-20
  1007.5    1.422666419E-20
  1008.5    1.420934097E-20
  1009.5    1.421112341E-20
  1010.5    1.423161225E-20
  1011.5    1.427055772E-20
  1012.5    1.432785517E-20
  1013.5    1.440354343E-20
  1014.5    1.449780575E-20
  1015.5    1.461097360E-20
  1016.5    1.474353325E-20
  1017.5    1.489613553E-20
  1018.5    1.506960898E-20
  1019.5    1.526497704E-20
  1020.5    1.548347979E-20
  1021.5    1.572660111E-20
  1022.5    1.599610237E-20
  1023.5    1.629406401E-20
  1024.5    1.662293684E-20
  1025.5    1.698560532E-20
  1026.5    1.738546584E-20
  1027.5    1.782652387E-20
  1028.5    1.831351515E-20
  1029.5    1.885205751E-20
  1030.5    1.944884231E-20
  1031.5    2.011187740E-20
  1032.5    2.085079758E-20
  1033.5    2.167726452E-20
  1034.5    2.260548584E-20
  1035.5    2.365289498E-20
  1036.5    2.484104955E-20
  1037.5    2.619682973E-20
  1038.5    2.775405282E-20
  1039.5    2.955567020E-20
  1040.5    3.165678750E-20
  1041.5    3.412885721E-20
  1042.5    3.706555184E-20
  1043.5    4.059105192E-20
  1044.5    4.487178863E-20
  1045.5    5.013304415E-20
  1046.5    5.668208507E-20
  1047.5    6.493915418E-20
  1048.5    7.547503968E-20
  1049.5    8.904452022E-20
  1050.5    1.065772108E-19
  1051.5    1.290170277E-19
  1052.5    1.567619601E-19
  1053.5    1.883327910E-19
  1054.5    2.183836183E-19
  1055.5    2.373622073E-19
  1056.5    2.368252941E-19
  1057.5    2.173586782E-19
  1058.5    1.879664253E-19
  1059.5    1.579048624E-19
  1060.5    1.320498625E-19
  1061.5    1.116189918E-19
  1062.5    9.614773018E-20
  1063.5    8.472578212E-20
  1064.5    7.649486627E-20
  1065.5    7.076954469E-20
  1066.5    6.699480250E-20
  1067.5    6.462181842E-20
  1068.5    6.297528985E-20
  1069.5    6.130423445E-20
  1070.5    5.915496557E-20
  1071.5    5.665880024E-20
  1072.5    5.426741307E-20
  1073.5    5.232867299E-20
  1074.5    5.096674357E-20
  1075.5    5.016620543E-20
  1076.5    4.986319696E-20
  1077.5    4.999157030E-20
  1078.5    5.049852367E-20
  1079.5    5.134714518E-20
  1080.5    5.251481034E-20
  1081.5    5.399089919E-20
  1082.5    5.577492014E-20
  1083.5    5.787526996E-20
  1084.5    6.030860264E-20
  1085.5    6.309973417E-20
  1086.5    6.628203064E-20
  1087.5    6.989826426E-20
  1088.5    7.400196286E-20
  1089.5    7.865932215E-20
  1090.5    8.395179929E-20
  1091.5    8.997956713E-20
  1092.5    9.686608809E-20
  1093.5    1.047641755E-19
  1094.5    1.138640632E-19
  1095.5    1.244042228E-19
  1096.5    1.366859861E-19
  1097.5    1.510934900E-19
  1098.5    1.681211463E-19
  1099.5    1.884118278E-19
  1100.5    2.128104170E-19
  1101.5    2.424394097E-19
  1102.5    2.788060062E-19
  1103.5    3.239532534E-19
  1104.5    3.806697570E-19
  1105.5    4.527677719E-19
  1106.5    5.454116605E-19
  1107.5    6.653829115E-19
  1108.5    8.208951537E-19
  1109.5    1.019915963E-18
  1110.5    1.264779242E-18
  1111.5    1.540283543E-18
  1112.5    1.797638624E-18
  1113.5    1.954318611E-18
  1114.5    1.939752486E-18
  1115.5    1.760109455E-18
  1116.5    1.493172647E-18
  1117.5    1.219535736E-18
  1118.5    9.820610495E-19
  1119.5    7.914449244E-19
  1120.5    6.433522288E-19
  1121.5    5.293366606E-19
  1122.5    4.413111463E-19
  1123.5    3.727726575E-19
  1124.5    3.188224107E-19
  1125.5    2.758590819E-19
  1126.5    2.412506584E-19
  1127.5    2.130673572E-19
  1128.5    1.898832845E-19
  1129.5    1.706343908E-19
  1130.5    1.545180433E-19
  1131.5    1.409221321E-19
  1132.5    1.293748025E-19
  1133.5    1.195085454E-19
  1134.5    1.110343084E-19
  1135.5    1.037226487E-19
  1136.5    9.738987160E-20
  1137.5    9.188773438E-20
  1138.5    8.709572402E-20
  1139.5    8.291521011E-20
  1140.5    7.926497826E-20
  1141.5    7.607778907E-20
  1142.5    7.329770584E-20
  1143.5    7.087800392E-20
  1144.5    6.877952375E-20
  1145.5    6.696936521E-20
  1146.5    6.541984673E-20
  1147.5    6.410767144E-20
  1148.5    6.301325644E-20
  1149.5    6.212019170E-20
  1150.5    6.141480293E-20
  1151.5    6.088579840E-20
  1152.5    6.052398442E-20
  1153.5    6.032203758E-20
  1154.5    6.027432436E-20
  1155.5    6.037676113E-20
  1156.5    6.062670907E-20
  1157.5    6.102289999E-20
  1158.5    6.156539016E-20
  1159.5    6.225554035E-20
  1160.5    6.309602099E-20
  1161.5    6.409084255E-20
  1162.5    6.524541155E-20
  1163.5    6.656661414E-20
  1164.5    6.806292933E-20
  1165.5    6.974457580E-20
  1166.5    7.162369681E-20
  1167.5    7.371458959E-20
  1168.5    7.603398724E-20
  1169.5    7.860140345E-20
  1170.5    8.143955321E-20
  1171.5    8.457486641E-20
  1172.5    8.803811579E-20
  1173.5    9.186518707E-20
  1174.5    9.609802692E-20
  1175.5    1.007858155E-19
  1176.5    1.059864243E-19
  1177.5    1.117682395E-19
  1178.5    1.182124576E-19
  1179.5    1.254159951E-19
  1180.5    1.334952056E-19
  1181.5    1.425906648E-19
  1182.5    1.528733839E-19
  1183.5    1.645529499E-19
  1184.5    1.778882894E-19
  1185.5    1.932020436E-19
  1186.5    2.108999589E-19
  1187.5    2.314973128E-19
  1188.5    2.556552996E-19
  1189.5    2.842316191E-19
  1190.5    3.183514257E-19
  1191.5    3.595074712E-19
  1192.5    4.097017493E-19
  1193.5    4.716446199E-19
  1194.5    5.490285543E-19
  1195.5    6.468833510E-19
  1196.5    7.719716682E-19
  1197.5    9.330274128E-19
  1198.5    1.140207140E-18
  1199.5    1.402118091E-18
  1200.5    1.717158234E-18
  1201.5    2.056097686E-18
  1202.5    2.344327949E-18
  1203.5    2.479862690E-18
  1204.5    2.410816542E-18
  1205.5    2.190070861E-18
  1206.5    1.922986337E-18
  1207.5    1.689211403E-18
  1208.5    1.523202926E-18
  1209.5    1.431035904E-18
  1210.5    1.406608075E-18
  1211.5    1.439249685E-18
  1212.5    1.518273324E-18
  1213.5    1.635789638E-18
  1214.5    1.778144114E-18
  1215.5    1.906462247E-18
  1216.5    1.956334946E-18
  1217.5    1.883146997E-18
  1218.5    1.708515556E-18
  1219.5    1.497712236E-18
  1220.5    1.304348119E-18
  1221.5    1.149581544E-18
  1222.5    1.032417990E-18
  1223.5    9.454146819E-19
  1224.5    8.825113792E-19
  1225.5    8.366822156E-19
  1226.5    7.967340326E-19
  1227.5    7.526576508E-19
  1228.5    7.043937351E-19
  1229.5    6.607294483E-19
  1230.5    6.308225794E-19
  1231.5    6.200693810E-19
  1232.5    6.313237253E-19
  1233.5    6.671345357E-19
  1234.5    7.310712267E-19
  1235.5    8.278793726E-19
  1236.5    9.619031667E-19
  1237.5    1.132035592E-18
  1238.5    1.321144463E-18
  1239.5    1.484022686E-18
  1240.5    1.555034097E-18
  1241.5    1.494353587E-18
  1242.5    1.327793899E-18
  1243.5    1.119715436E-18
  1244.5    9.214065803E-19
  1245.5    7.548494458E-19
  1246.5    6.227568407E-19
  1247.5    5.202436020E-19
  1248.5    4.409667603E-19
  1249.5    3.793379968E-19
  1250.5    3.309966059E-19
  1251.5    2.926959070E-19
  1252.5    2.620589001E-19
  1253.5    2.373505012E-19
  1254.5    2.173000277E-19
  1255.5    2.009717855E-19
  1256.5    1.876732969E-19
  1257.5    1.768909507E-19
  1258.5    1.682451121E-19
  1259.5    1.614589923E-19
  1260.5    1.563373658E-19
  1261.5    1.527525319E-19
  1262.5    1.506358706E-19
  1263.5    1.499740440E-19
  1264.5    1.508094697E-19
  1265.5    1.532452013E-19
  1266.5    1.574548970E-19
  1267.5    1.636991986E-19
  1268.5    1.723506779E-19
  1269.5    1.839306003E-19
  1270.5    1.991621159E-19
  1271.5    2.190458277E-19
  1272.5    2.449638140E-19
  1273.5    2.788132034E-19
  1274.5    3.231490635E-19
  1275.5    3.812488027E-19
  1276.5    4.568273569E-19
  1277.5    5.527206563E-19
  1278.5    6.672511671E-19
  1279.5    7.873719694E-19
  1280.5    8.829276146E-19
  1281.5    9.165402044E-19
  1282.5    8.739266628E-19
  1283.5    7.791126746E-19
  1284.5    6.707308496E-19
  1285.5    5.753364548E-19
  1286.5    5.032788833E-19
  1287.5    4.556893170E-19
  1288.5    4.302076157E-19
  1289.5    4.228556233E-19
  1290.5    4.270384375E-19
  1291.5    4.319477616E-19
  1292.5    4.250178613E-19
  1293.5    4.004348333E-19
  1294.5    3.639160193E-19
  1295.5    3.261417290E-19
  1296.5    2.947473776E-19
  1297.5    2.728432245E-19
  1298.5    2.610361414E-19
  1299.5    2.592800188E-19
  1300.5    2.677874021E-19
  1301.5    2.872777839E-19
  1302.5    3.186990339E-19
  1303.5    3.621885660E-19
  1304.5    4.148788936E-19
  1305.5    4.678655701E-19
  1306.5    5.049690741E-19
  1307.5    5.087262535E-19
  1308.5    4.741290584E-19
  1309.5    4.142734869E-19
  1310.5    3.482569775E-19
  1311.5    2.885682718E-19
  1312.5    2.395059455E-19
  1313.5    2.008137825E-19
  1314.5    1.706948461E-19
  1315.5    1.472160467E-19
  1316.5    1.287593610E-19
  1317.5    1.140847059E-19
  1318.5    1.022731127E-19
  1319.5    9.265035251E-20
  1320.5    8.472107663E-20
  1321.5    7.811879496E-20
  1322.5    7.256970249E-20
  1323.5    6.786700090E-20
  1324.5    6.385274813E-20
  1325.5    6.040498981E-20
  1326.5    5.742857285E-20
  1327.5    5.484852911E-20
  1328.5    5.260526360E-20
  1329.5    5.065101947E-20
  1330.5    4.894725518E-20
  1331.5    4.746267964E-20
  1332.5    4.617176691E-20
  1333.5    4.505362411E-20
  1334.5    4.409112210E-20
  1335.5    4.327022384E-20
  1336.5    4.257946291E-20
  1337.5    4.200953763E-20
  1338.5    4.155299499E-20
  1339.5    4.120398553E-20
  1340.5    4.095807510E-20
  1341.5    4.081210304E-20
  1342.5    4.076407911E-20
  1343.5    4.081311377E-20
  1344.5    4.095937811E-20
  1345.5    4.120409096E-20
  1346.5    4.154953240E-20
  1347.5    4.199908355E-20
  1348.5    4.255729424E-20
  1349.5    4.322998086E-20
  1350.5    4.402435851E-20
  1351.5    4.494921302E-20
  1352.5    4.601512055E-20
  1353.5    4.723472483E-20
  1354.5    4.862308600E-20
  1355.5    5.019811874E-20
  1356.5    5.198114394E-20
  1357.5    5.399758570E-20
  1358.5    5.627785689E-20
  1359.5    5.885849132E-20
  1360.5    6.178360213E-20
  1361.5    6.510677578E-20
  1362.5    6.889355370E-20
  1363.5    7.322471444E-20
  1364.5    7.820065583E-20
  1365.5    8.394730029E-20
  1366.5    9.062411769E-20
  1367.5    9.843508610E-20
  1368.5    1.076436690E-19
  1369.5    1.185930618E-19
  1370.5    1.317326603E-19
  1371.5    1.476498287E-19
  1372.5    1.671000913E-19
  1373.5    1.910151867E-19
  1374.5    2.204515816E-19
  1375.5    2.564737657E-19
  1376.5    3.001754000E-19
  1377.5    3.532923285E-19
  1378.5    4.191727044E-19
  1379.5    5.024137214E-19
  1380.5    6.059391755E-19
  1381.5    7.254360297E-19
  1382.5    8.419043167E-19
  1383.5    9.200901262E-19
  1384.5    9.276976814E-19
  1385.5    8.656065825E-19
  1386.5    7.672961601E-19
  1387.5    6.685201948E-19
  1388.5    5.890477023E-19
  1389.5    5.349621704E-19
  1390.5    5.062262055E-19
  1391.5    5.016132205E-19
  1392.5    5.208554688E-19
  1393.5    5.653131217E-19
  1394.5    6.377694532E-19
  1395.5    7.409851706E-19
  1396.5    8.736025004E-19
  1397.5    1.021780863E-18
  1398.5    1.149828396E-18
  1399.5    1.206504570E-18
  1400.5    1.161364309E-18
  1401.5    1.035302004E-18
  1402.5    8.787909063E-19
  1403.5    7.318365384E-19
  1404.5    6.117587130E-19
  1405.5    5.211493464E-19
  1406.5    4.568876887E-19
  1407.5    4.146738066E-19
  1408.5    3.901355355E-19
  1409.5    3.779734367E-19
  1410.5    3.705572245E-19
  1411.5    3.588112346E-19
  1412.5    3.374384772E-19
  1413.5    3.090273399E-19
  1414.5    2.805753862E-19
  1415.5    2.577177262E-19
  1416.5    2.430795957E-19
  1417.5    2.373951113E-19
  1418.5    2.405878539E-19
  1419.5    2.519822062E-19
  1420.5    2.698807629E-19
  1421.5    2.909132816E-19
  1422.5    3.091005621E-19
  1423.5    3.156792361E-19
  1424.5    3.036339721E-19
  1425.5    2.746654119E-19
  1426.5    2.379638234E-19
  1427.5    2.023160568E-19
  1428.5    1.720793009E-19
  1429.5    1.481497094E-19
  1430.5    1.299114339E-19
  1431.5    1.163957528E-19
  1432.5    1.067117108E-19
  1433.5    1.000912495E-19
  1434.5    9.575958286E-20
  1435.5    9.282911783E-20
  1436.5    9.051479832E-20
  1437.5    8.863647756E-20
  1438.5    8.766348725E-20
  1439.5    8.801249149E-20
  1440.5    8.927831017E-20
  1441.5    8.995647213E-20
  1442.5    8.815548818E-20
  1443.5    8.323123068E-20
  1444.5    7.643801111E-20
  1445.5    6.965847438E-20
  1446.5    6.413718433E-20
  1447.5    6.031508743E-20
  1448.5    5.810329425E-20
  1449.5    5.700484553E-20
  1450.5    5.609056942E-20
  1451.5    5.423750367E-20
  1452.5    5.086151832E-20
  1453.5    4.637381720E-20
  1454.5    4.165946596E-20
  1455.5    3.736187486E-20
  1456.5    3.371542315E-20
  1457.5    3.070688505E-20
  1458.5    2.823457560E-20
  1459.5    2.618710750E-20
  1460.5    2.446983445E-20
  1461.5    2.300909781E-20
  1462.5    2.174938399E-20
  1463.5    2.064918421E-20
  1464.5    1.967734765E-20
  1465.5    1.881027798E-20
  1466.5    1.802988615E-20
  1467.5    1.732212362E-20
  1468.5    1.667593530E-20
  1469.5    1.608250929E-20
  1470.5    1.553473501E-20
  1471.5    1.502680802E-20
  1472.5    1.455393851E-20
  1473.5    1.411213395E-20
  1474.5    1.369803522E-20
  1475.5    1.330879153E-20
  1476.5    1.294196414E-20
  1477.5    1.259545136E-20
  1478.5    1.226742956E-20
  1479.5    1.195630639E-20
  1480.5    1.166068334E-20
  1481.5    1.137932552E-20
  1482.5    1.111113702E-20
  1483.5    1.085514080E-20
  1484.5    1.061046205E-20
  1485.5    1.037631432E-20
  1486.5    1.015198801E-20
  1487.5    9.936840608E-21
  1488.5    9.730288484E-21
  1489.5    9.531799883E-21
  1490.5    9.340888943E-21
  1491.5    9.157110559E-21
  1492.5    8.980055948E-21
  1493.5    8.809348806E-21
  1494.5    8.644641966E-21
  1495.5    8.485614477E-21
  1496.5    8.331969039E-21
  1497.5    8.183429758E-21
  1498.5    8.039740146E-21
  1499.5    7.900661368E-21
  1500.5    7.765970673E-21
  1501.5    7.635459998E-21
  1502.5    7.508934727E-21
  1503.5    7.386212569E-21
  1504.5    7.267122562E-21
  1505.5    7.151504167E-21
  1506.5    7.039206456E-21
  1507.5    6.930087375E-21
  1508.5    6.824013080E-21
  1509.5    6.720857330E-21
  1510.5    6.620500935E-21
  1511.5    6.522831258E-21
  1512.5    6.427741754E-21
  1513.5    6.335131554E-21
  1514.5    6.244905077E-21
  1515.5    6.156971682E-21
  1516.5    6.071245346E-21
  1517.5    5.987644359E-21
  1518.5    5.906091060E-21
  1519.5    5.826511575E-21
  1520.5    5.748835591E-21
  1521.5    5.672996132E-21
  1522.5    5.598929367E-21
  1523.5    5.526574419E-21
  1524.5    5.455873194E-21
  1525.5    5.386770221E-21
  1526.5    5.319212504E-21
  1527.5    5.253149383E-21
  1528.5    5.188532404E-21
  1529.5    5.125315198E-21
  1530.5    5.063453371E-21
  1531.5    5.002904395E-21
  1532.5    4.943627513E-21
  1533.5    4.885583644E-21
  1534.5    4.828735301E-21
  1535.5    4.773046503E-21
  1536.5    4.718482705E-21
  1537.5    4.665010725E-21
  1538.5    4.612598675E-21
  1539.5    4.561215899E-21
  1540.5    4.510832916E-21
  1541.5    4.461421360E-21
  1542.5    4.412953928E-21
  1543.5    4.365404334E-21
  1544.5    4.318747256E-21
  1545.5    4.272958299E-21
  1546.5    4.228013944E-21
  1547.5    4.183891518E-21
  1548.5    4.140569150E-21
  1549.5    4.098025735E-21
  1550.5    4.056240907E-21
  1551.5    4.015195001E-21
  1552.5    3.974869023E-21
  1553.5    3.935244627E-21
  1554.5    3.896304080E-21
  1555.5    3.858030243E-21
  1556.5    3.820406543E-21
  1557.5    3.783416949E-21
  1558.5    3.747045952E-21
  1559.5    3.711278545E-21
  1560.5    3.676100198E-21
  1561.5    3.641496844E-21
  1562.5    3.607454859E-21
  1563.5    3.573961043E-21
  1564.5    3.541002606E-21
  1565.5    3.508567153E-21
  1566.5    3.476642663E-21
  1567.5    3.445217484E-21
  1568.5    3.414280310E-21
  1569.5    3.383820176E-21
  1570.5    3.353826437E-21
  1571.5    3.324288766E-21
  1572.5    3.295197133E-21
  1573.5    3.266541802E-21
  1574.5    3.238313314E-21
  1575.5    3.210502483E-21
  1576.5    3.183100380E-21
  1577.5    3.156098330E-21
  1578.5    3.129487900E-21
  1579.5    3.103260890E-21
  1580.5    3.077409328E-21
  1581.5    3.051925458E-21
  1582.5    3.026801737E-21
  1583.5    3.002030825E-21
  1584.5    2.977605578E-21
  1585.5    2.953519043E-21
  1586.5    2.929764452E-21
  1587.5    2.906335215E-21
  1588.5    2.883224912E-21
  1589.5    2.860427293E-21
  1590.5    2.837936267E-21
  1591.5    2.815745900E-21
  1592.5    2.793850408E-21
  1593.5    2.772244155E-21
  1594.5    2.750921646E-21
  1595.5    2.729877525E-21
  1596.5    2.709106565E-21
  1597.5    2.688603673E-21
  1598.5    2.668363877E-21
  1599.5    2.648382329E-21
  1600.5    2.628654298E-21
  1601.5    2.609175165E-21
  1602.5    2.589940425E-21
  1603.5    2.570945678E-21
  1604.5    2.552186628E-21
  1605.5    2.533659082E-21
  1606.5    2.515358944E-21
  1607.5    2.497282214E-21
  1608.5    2.479424982E-21
  1609.5    2.461783432E-21
  1610.5    2.444353833E-21
  1611.5    2.427132538E-21
  1612.5    2.410115984E-21
  1613.5    2.393300689E-21
  1614.5    2.376683246E-21
  1615.5    2.360260327E-21
  1616.5    2.344028675E-21
  1617.5    2.327985107E-21
  1618.5    2.312126507E-21
  1619.5    2.296449830E-21
  1620.5    2.280952094E-21
  1621.5    2.265630382E-21
  1622.5    2.250481842E-21
  1623.5    2.235503680E-21
  1624.5    2.220693161E-21
  1625.5    2.206047610E-21
  1626.5    2.191564406E-21
  1627.5    2.177240983E-21
  1628.5    2.163074831E-21
  1629.5    2.149063488E-21
  1630.5    2.135204544E-21
  1631.5    2.121495640E-21
  1632.5    2.107934462E-21
  1633.5    2.094518746E-21
  1634.5    2.081246271E-21
  1635.5    2.068114862E-21
  1636.5    2.055122387E-21
  1637.5    2.042266756E-21
  1638.5    2.029545921E-21
  1639.5    2.016957874E-21
  1640.5    2.004500645E-21
  1641.5    1.992172305E-21
  1642.5    1.979970961E-21
  1643.5    1.967894755E-21
  1644.5    1.955941866E-21
  1645.5    1.944110510E-21
  1646.5    1.932398933E-21
  1647.5    1.920805416E-21
  1648.5    1.909328273E-21
  1649.5    1.897965849E-21
  1650.5    1.886716519E-21
  1651.5    1.875578691E-21
  1652.5    1.864550798E-21
  1653.5    1.853631307E-21
  1654.5    1.842818708E-21
  1655.5    1.832111523E-21
  1656.5    1.821508298E-21
  1657.5    1.811007606E-21
  1658.5    1.800608046E-21
  1659.5    1.790308243E-21
  1660.5    1.780106844E-21
  1661.5    1.770002523E-21
  1662.5    1.759993975E-21
  1663.5    1.750079920E-21
  1664.5    1.740259099E-21
  1665.5    1.730530275E-21
  1666.5    1.720892234E-21
  1667.5    1.711343781E-21
  1668.5    1.701883743E-21
  1669.5    1.692510968E-21
  1670.5    1.683224320E-21
  1671.5    1.674022687E-21
  1672.5    1.664904973E-21
  1673.5    1.655870101E-21
  1674.5    1.646917012E-21
  1675.5    1.638044666E-21
  1676.5    1.629252039E-21
  1677.5    1.620538124E-21
  1678.5    1.611901932E-21
  1679.5    1.603342488E-21
  1680.5    1.594858835E-21
  1681.5    1.586450031E-21
  1682.5    1.578115150E-21
  1683.5    1.569853280E-21
  1684.5    1.561663524E-21
  1685.5    1.553544999E-21
  1686.5    1.545496837E-21
  1687.5    1.537518185E-21
  1688.5    1.529608200E-21
  1689.5    1.521766055E-21
  1690.5    1.513990937E-21
  1691.5    1.506282042E-21
  1692.5    1.498638583E-21
  1693.5    1.491059782E-21
  1694.5    1.483544875E-21
  1695.5    1.476093108E-21
  1696.5    1.468703741E-21
  1697.5    1.461376043E-21
  1698.5    1.454109296E-21
  1699.5    1.446902793E-21
  1700.5    1.439755835E-21
  1701.5    1.432667737E-21
  1702.5    1.425637822E-21
  1703.5    1.418665426E-21
  1704.5    1.411749890E-21
  1705.5    1.404890571E-21
  1706.5    1.398086830E-21
  1707.5    1.391338042E-21
  1708.5    1.384643587E-21
  1709.5    1.378002858E-21
  1710.5    1.371415254E-21
  1711.5    1.364880184E-21
  1712.5    1.358397066E-21
  1713.5    1.351965327E-21
  1714.5    1.345584399E-21
  1715.5    1.339253725E-21
  1716.5    1.332972757E-21
  1717.5    1.326740951E-21
  1718.5    1.320557775E-21
  1719.5    1.314422701E-21
  1720.5    1.308335212E-21
  1721.5    1.302294794E-21
  1722.5    1.296300944E-21
  1723.5    1.290353164E-21
  1724.5    1.284450964E-21
  1725.5    1.278593860E-21
  1726.5    1.272781375E-21
  1727.5    1.267013039E-21
  1728.5    1.261288388E-21
  1729.5    1.255606965E-21
  1730.5    1.249968319E-21
  1731.5    1.244372003E-21
  1732.5    1.238817580E-21
  1733.5    1.233304617E-21
  1734.5    1.227832685E-21
  1735.5    1.222401364E-21
  1736.5    1.217010238E-21
  1737.5    1.211658897E-21
  1738.5    1.206346936E-21
  1739.5    1.201073955E-21
  1740.5    1.195839560E-21
  1741.5    1.190643364E-21
  1742.5    1.185484981E-21
  1743.5    1.180364033E-21
  1744.5    1.175280146E-21
  1745.5    1.170232952E-21
  1746.5    1.165222086E-21
  1747.5    1.160247189E-21
  1748.5    1.155307907E-21
  1749.5    1.150403889E-21
  1750.5    1.145534789E-21
  1751.5    1.140700266E-21
  1752.5    1.135899984E-21
  1753.5    1.131133609E-21
  1754.5    1.126400814E-21
  1755.5    1.121701274E-21
  1756.5    1.117034670E-21
  1757.5    1.112400684E-21
  1758.5    1.107799005E-21
  1759.5    1.103229325E-21
  1760.5    1.098691339E-21
  1761.5    1.094184746E-21
  1762.5    1.089709250E-21
  1763.5    1.085264558E-21
  1764.5    1.080850380E-21
  1765.5    1.076466430E-21
  1766.5    1.072112425E-21
  1767.5    1.067788086E-21
  1768.5    1.063493138E-21
  1769.5    1.059227308E-21
  1770.5    1.054990327E-21
  1771.5    1.050781930E-21
  1772.5    1.046601853E-21
  1773.5    1.042449838E-21
  1774.5    1.038325628E-21
  1775.5    1.034228969E-21
  1776.5    1.030159612E-21
  1777.5    1.026117309E-21
  1778.5    1.022101815E-21
  1779.5    1.018112890E-21
  1780.5    1.014150294E-21
  1781.5    1.010213793E-21
  1782.5    1.006303151E-21
  1783.5    1.002418140E-21
  1784.5    9.985585321E-22
  1785.5    9.947241014E-22
  1786.5    9.909146258E-22
  1787.5    9.871298855E-22
  1788.5    9.833696631E-22
  1789.5    9.796337438E-22
  1790.5    9.759219152E-22
  1791.5    9.722339674E-22
  1792.5    9.685696928E-22
  1793.5    9.649288862E-22
  1794.5    9.613113448E-22
  1795.5    9.577168679E-22
  1796.5    9.541452572E-22
  1797.5    9.505963166E-22
  1798.5    9.470698523E-22
  1799.5    9.435656724E-22
  1800.5    9.400835876E-22
  1801.5    9.366234101E-22
  1802.5    9.331849547E-22
  1803.5    9.297680381E-22
  1804.5    9.263724788E-22
  1805.5    9.229980976E-22
  1806.5    9.196447171E-22
  1807.5    9.163121620E-22
  1808.5    9.130002586E-22
  1809.5    9.097088355E-22
  1810.5    9.064377228E-22
  1811.5    9.031867528E-22
  1812.5    8.999557592E-22
  1813.5    8.967445779E-22
  1814.5    8.935530464E-22
  1815.5    8.903810037E-22
  1816.5    8.872282910E-22
  1817.5    8.840947508E-22
  1818.5    8.809802275E-22
  1819.5    8.778845671E-22
  1820.5    8.748076172E-22
  1821.5    8.717492270E-22
  1822.5    8.687092473E-22
  1823.5    8.656875306E-22
  1824.5    8.626839308E-22
  1825.5    8.596983034E-22
  1826.5    8.567305053E-22
  1827.5    8.537803951E-22
  1828.5    8.508478326E-22
  1829.5    8.479326794E-22
  1830.5    8.450347982E-22
  1831.5    8.421540533E-22
  1832.5    8.392903104E-22
  1833.5    8.364434366E-22
  1834.5    8.336133001E-22
  1835.5    8.307997708E-22
  1836.5    8.280027198E-22
  1837.5    8.252220194E-22
  1838.5    8.224575434E-22
  1839.5    8.197091667E-22
  1840.5    8.169767656E-22
  1841.5    8.142602176E-22
  1842.5    8.115594014E-22
  1843.5    8.088741969E-22
  1844.5    8.062044853E-22
  1845.5    8.035501490E-22
  1846.5    8.009110714E-22
  1847.5    7.982871372E-22
  1848.5    7.956782323E-22
  1849.5    7.930842436E-22
  1850.5    7.905050591E-22
  1851.5    7.879405681E-22
  1852.5    7.853906609E-22
  1853.5    7.828552287E-22
  1854.5    7.803341640E-22
  1855.5    7.778273603E-22
  1856.5    7.753347120E-22
  1857.5    7.728561148E-22
  1858.5    7.703914651E-22
  1859.5    7.679406605E-22
  1860.5    7.655035996E-22
  1861.5    7.630801819E-22
  1862.5    7.606703079E-22
  1863.5    7.582738791E-22
  1864.5    7.558907978E-22
  1865.5    7.535209674E-22
  1866.5    7.511642922E-22
  1867.5    7.488206773E-22
  1868.5    7.464900289E-22
  1869.5    7.441722538E-22
  1870.5    7.418672600E-22
  1871.5    7.395749561E-22
  1872.5    7.372952518E-22
  1873.5    7.350280575E-22
  1874.5    7.327732845E-22
  1875.5    7.305308449E-22
  1876.5    7.283006516E-22
  1877.5    7.260826184E-22
  1878.5    7.238766599E-22
  1879.5    7.216826913E-22
  1880.5    7.195006289E-22
  1881.5    7.173303896E-22
  1882.5    7.151718910E-22
  1883.5    7.130250516E-22
  1884.5    7.108897907E-22
  1885.5    7.087660280E-22
  1886.5    7.066536844E-22
  1887.5    7.045526811E-22
  1888.5    7.024629405E-22
  1889.5    7.003843852E-22
  1890.5    6.983169388E-22
  1891.5    6.962605256E-22
  1892.5    6.942150704E-22
  1893.5    6.921804990E-22
  1894.5    6.901567374E-22
  1895.5    6.881437128E-22
  1896.5    6.861413527E-22
  1897.5    6.841495853E-22
  1898.5    6.821683395E-22
  1899.5    6.801975449E-22
  1900.5    6.782371316E-22
  1901.5    6.762870304E-22
  1902.5    6.743471728E-22
  1903.5    6.724174906E-22
  1904.5    6.704979166E-22
  1905.5    6.685883840E-22
  1906.5    6.666888264E-22
  1907.5    6.647991785E-22
  1908.5    6.629193750E-22
  1909.5    6.610493515E-22
  1910.5    6.591890442E-22
  1911.5    6.573383897E-22
  1912.5    6.554973253E-22
  1913.5    6.536657886E-22
  1914.5    6.518437180E-22
  1915.5    6.500310523E-22
  1916.5    6.482277310E-22
  1917.5    6.464336939E-22
  1918.5    6.446488814E-22
  1919.5    6.428732345E-22
  1920.5    6.411066946E-22
  1921.5    6.393492038E-22
  1922.5    6.376007043E-22
  1923.5    6.358611392E-22
  1924.5    6.341304520E-22
  1925.5    6.324085864E-22
  1926.5    6.306954870E-22
  1927.5    6.289910986E-22
  1928.5    6.272953665E-22
  1929.5    6.256082366E-22
  1930.5    6.239296551E-22
  1931.5    6.222595687E-22
  1932.5    6.205979246E-22
  1933.5    6.189446704E-22
  1934.5    6.172997542E-22
  1935.5    6.156631245E-22
  1936.5    6.140347302E-22
  1937.5    6.124145206E-22
  1938.5    6.108024456E-22
  1939.5    6.091984554E-22
  1940.5    6.076025005E-22
  1941.5    6.060145319E-22
  1942.5    6.044345012E-22
  1943.5    6.028623602E-22
  1944.5    6.012980611E-22
  1945.5    5.997415565E-22
  1946.5    5.981927995E-22
  1947.5    5.966517435E-22
  1948.5    5.951183423E-22
  1949.5    5.935925500E-22
  1950.5    5.920743213E-22
  1951.5    5.905636111E-22
  1952.5    5.890603745E-22
  1953.5    5.875645675E-22
  1954.5    5.860761458E-22
  1955.5    5.845950661E-22
  1956.5    5.831212849E-22
  1957.5    5.816547594E-22
  1958.5    5.801954470E-22
  1959.5    5.787433055E-22
  1960.5    5.772982931E-22
  1961.5    5.758603682E-22
  1962.5    5.744294896E-22
  1963.5    5.730056165E-22
  1964.5    5.715887084E-22
  1965.5    5.701787250E-22
  1966.5    5.687756264E-22
  1967.5    5.673793731E-22
  1968.5    5.659899259E-22
  1969.5    5.646072457E-22
  1970.5    5.632312941E-22
  1971.5    5.618620327E-22
  1972.5    5.604994234E-22
  1973.5    5.591434286E-22
  1974.5    5.577940110E-22
  1975.5    5.564511332E-22
  1976.5    5.551147587E-22
  1977.5    5.537848508E-22
  1978.5    5.524613733E-22
  1979.5    5.511442903E-22
  1980.5    5.498335661E-22
  1981.5    5.485291654E-22
  1982.5    5.472310530E-22
  1983.5    5.459391941E-22
  1984.5    5.446535542E-22
  1985.5    5.433740990E-22
  1986.5    5.421007944E-22
  1987.5    5.408336068E-22
  1988.5    5.395725027E-22
  1989.5    5.383174488E-22
  1990.5    5.370684122E-22
  1991.5    5.358253602E-22
  1992.5    5.345882603E-22
  1993.5    5.333570804E-22
  1994.5    5.321317884E-22
  1995.5    5.309123528E-22
  1996.5    5.296987421E-22
  1997.5    5.284909249E-22
  1998.5    5.272888705E-22
  1999.5    5.260925480E-22
  2000.5    5.249019270E-22
  2001.5    5.237169772E-22
  2002.5    5.225376686E-22
  2003.5    5.213639715E-22
  2004.5    5.201958561E-22
  2005.5    5.190332933E-22
  2006.5    5.178762539E-22
  2007.5    5.167247090E-22
  2008.5    5.155786300E-22
  2009.5    5.144379884E-22
  2010.5    5.133027560E-22
  2011.5    5.121729047E-22
  2012.5    5.110484069E-22
  2013.5    5.099292348E-22
  2014.5    5.088153612E-22
  2015.5    5.077067588E-22
  2016.5    5.066034007E-22
  2017.5    5.055052602E-22
  2018.5    5.044123107E-22
  2019.5    5.033245258E-22
  2020.5    5.022418794E-22
  2021.5    5.011643455E-22
  2022.5    5.000918985E-22
  2023.5    4.990245126E-22
  2024.5    4.979621626E-22
  2025.5    4.969048233E-22
  2026.5    4.958524697E-22
  2027.5    4.948050770E-22
  2028.5    4.937626206E-22
  2029.5    4.927250761E-22
  2030.5    4.916924192E-22
  2031.5    4.906646259E-22
  2032.5    4.896416722E-22
  2033.5    4.886235346E-22
  2034.5    4.876101894E-22
  2035.5    4.866016133E-22
  2036.5    4.855977833E-22
  2037.5    4.845986761E-22
  2038.5    4.836042692E-22
  2039.5    4.826145397E-22
  2040.5    4.816294652E-22
  2041.5    4.806490235E-22
  2042.5    4.796731923E-22
  2043.5    4.787019496E-22
  2044.5    4.777352738E-22
  2045.5    4.767731430E-22
  2046.5    4.758155358E-22
  2047.5    4.748624309E-22
  2048.5    4.739138072E-22
  2049.5    4.729696435E-22
  2050.5    4.720299190E-22
  2051.5    4.710946131E-22
  2052.5    4.701637052E-22
  2053.5    4.692371748E-22
  2054.5    4.683150018E-22
  2055.5    4.673971660E-22
  2056.5    4.664836476E-22
  2057.5    4.655744267E-22
  2058.5    4.646694836E-22
  2059.5    4.637687989E-22
  2060.5    4.628723532E-22
  2061.5    4.619801273E-22
  2062.5    4.610921022E-22
  2063.5    4.602082588E-22
  2064.5    4.593285784E-22
  2065.5    4.584530425E-22
  2066.5    4.575816323E-22
  2067.5    4.567143297E-22
  2068.5    4.558511163E-22
  2069.5    4.549919740E-22
  2070.5    4.541368850E-22
  2071.5    4.532858313E-22
  2072.5    4.524387952E-22
  2073.5    4.515957593E-22
  2074.5    4.507567060E-22
  2075.5    4.499216180E-22
  2076.5    4.490904782E-22
  2077.5    4.482632695E-22
  2078.5    4.474399750E-22
  2079.5    4.466205780E-22
  2080.5    4.458050616E-22
  2081.5    4.449934094E-22
  2082.5    4.441856050E-22
  2083.5    4.433816320E-22
  2084.5    4.425814742E-22
  2085.5    4.417851157E-22
  2086.5    4.409925405E-22
  2087.5    4.402037327E-22
  2088.5    4.394186766E-22
  2089.5    4.386373567E-22
  2090.5    4.378597574E-22
  2091.5    4.370858635E-22
  2092.5    4.363156597E-22
  2093.5    4.355491308E-22
  2094.5    4.347862619E-22
  2095.5    4.340270380E-22
  2096.5    4.332714444E-22
  2097.5    4.325194664E-22
  2098.5    4.317710894E-22
  2099.5    4.310262989E-22
  2100.5    4.302850807E-22
  2101.5    4.295474204E-22
  2102.5    4.288133040E-22
  2103.5    4.280827173E-22
  2104.5    4.273556466E-22
  2105.5    4.266320779E-22
  2106.5    4.259119976E-22
  2107.5    4.251953921E-22
  2108.5    4.244822477E-22
  2109.5    4.237725513E-22
  2110.5    4.230662894E-22
  2111.5    4.223634488E-22
  2112.5    4.216640164E-22
  2113.5    4.209679793E-22
  2114.5    4.202753246E-22
  2115.5    4.195860394E-22
  2116.5    4.189001110E-22
  2117.5    4.182175269E-22
  2118.5    4.175382744E-22
  2119.5    4.168623413E-22
  2120.5    4.161897152E-22
  2121.5    4.155203838E-22
  2122.5    4.148543351E-22
  2123.5    4.141915569E-22
  2124.5    4.135320374E-22
  2125.5    4.128757647E-22
  2126.5    4.122227271E-22
  2127.5    4.115729128E-22
  2128.5    4.109263103E-22
  2129.5    4.102829082E-22
  2130.5    4.096426949E-22
  2131.5    4.090056593E-22
  2132.5    4.083717900E-22
  2133.5    4.077410760E-22
  2134.5    4.071135063E-22
  2135.5    4.064890697E-22
  2136.5    4.058677556E-22
  2137.5    4.052495531E-22
  2138.5    4.046344514E-22
  2139.5    4.040224401E-22
  2140.5    4.034135085E-22
  2141.5    4.028076463E-22
  2142.5    4.022048430E-22
  2143.5    4.016050884E-22
  2144.5    4.010083722E-22
  2145.5    4.004146845E-22
  2146.5    3.998240151E-22
  2147.5    3.992363541E-22
  2148.5    3.986516916E-22
  2149.5    3.980700178E-22
  2150.5    3.974913231E-22
  2151.5    3.969155978E-22
  2152.5    3.963428323E-22
  2153.5    3.957730172E-22
  2154.5    3.952061430E-22
  2155.5    3.946422006E-22
  2156.5    3.940811806E-22
  2157.5    3.935230738E-22
  2158.5    3.929678712E-22
  2159.5    3.924155639E-22
  2160.5    3.918661427E-22
  2161.5    3.913195990E-22
  2162.5    3.907759238E-22
  2163.5    3.902351086E-22
  2164.5    3.896971446E-22
  2165.5    3.891620233E-22
  2166.5    3.886297363E-22
  2167.5    3.881002750E-22
  2168.5    3.875736313E-22
  2169.5    3.870497967E-22
  2170.5    3.865287632E-22
  2171.5    3.860105226E-22
  2172.5    3.854950668E-22
  2173.5    3.849823878E-22
  2174.5    3.844724778E-22
  2175.5    3.839653289E-22
  2176.5    3.834609334E-22
  2177.5    3.829592835E-22
  2178.5    3.824603716E-22
  2179.5    3.819641901E-22
  2180.5    3.814707317E-22
  2181.5    3.809799887E-22
  2182.5    3.804919540E-22
  2183.5    3.800066201E-22
  2184.5    3.795239800E-22
  2185.5    3.790440263E-22
  2186.5    3.785667521E-22
  2187.5    3.780921503E-22
  2188.5    3.776202140E-22
  2189.5    3.771509363E-22
  2190.5    3.766843103E-22
  2191.5    3.762203294E-22
  2192.5    3.757589868E-22
  2193.5    3.753002759E-22
  2194.5    3.748441901E-22
  2195.5    3.743907230E-22
  2196.5    3.739398682E-22
  2197.5    3.734916191E-22
  2198.5    3.730459697E-22
  2199.5    3.726029135E-22
  2200.5    3.721624446E-22
  2201.5    3.717245566E-22
  2202.5    3.712892437E-22
  2203.5    3.708564997E-22
  2204.5    3.704263188E-22
  2205.5    3.699986952E-22
  2206.5    3.695736230E-22
  2207.5    3.691510964E-22
  2208.5    3.687311099E-22
  2209.5    3.683136578E-22
  2210.5    3.678987345E-22
  2211.5    3.674863346E-22
  2212.5    3.670764526E-22
  2213.5    3.666690832E-22
  2214.5    3.662642210E-22
  2215.5    3.658618609E-22
  2216.5    3.654619975E-22
  2217.5    3.650646258E-22
  2218.5    3.646697408E-22
  2219.5    3.642773373E-22
  2220.5    3.638874105E-22
  2221.5    3.634999555E-22
  2222.5    3.631149674E-22
  2223.5    3.627324414E-22
  2224.5    3.623523729E-22
  2225.5    3.619747572E-22
  2226.5    3.615995897E-22
  2227.5    3.612268659E-22
  2228.5    3.608565812E-22
  2229.5    3.604887312E-22
  2230.5    3.601233117E-22
  2231.5    3.597603182E-22
  2232.5    3.593997465E-22
  2233.5    3.590415925E-22
  2234.5    3.586858520E-22
  2235.5    3.583325209E-22
  2236.5    3.579815952E-22
  2237.5    3.576330709E-22
  2238.5    3.572869441E-22
  2239.5    3.569432110E-22
  2240.5    3.566018678E-22
  2241.5    3.562629108E-22
  2242.5    3.559263362E-22
  2243.5    3.555921404E-22
  2244.5    3.552603199E-22
  2245.5    3.549308712E-22
  2246.5    3.546037907E-22
  2247.5    3.542790751E-22
  2248.5    3.539567211E-22
  2249.5    3.536367253E-22
  2250.5    3.533190846E-22
  2251.5    3.530037957E-22
  2252.5    3.526908555E-22
  2253.5    3.523802609E-22
  2254.5    3.520720090E-22
  2255.5    3.517660968E-22
  2256.5    3.514625213E-22
  2257.5    3.511612798E-22
  2258.5    3.508623694E-22
  2259.5    3.505657874E-22
  2260.5    3.502715311E-22
  2261.5    3.499795979E-22
  2262.5    3.496899852E-22
  2263.5    3.494026905E-22
  2264.5    3.491177114E-22
  2265.5    3.488350453E-22
  2266.5    3.485546900E-22
  2267.5    3.482766432E-22
  2268.5    3.480009026E-22
  2269.5    3.477274660E-22
  2270.5    3.474563313E-22
  2271.5    3.471874965E-22
  2272.5    3.469209594E-22
  2273.5    3.466567181E-22
  2274.5    3.463947707E-22
  2275.5    3.461351153E-22
  2276.5    3.458777502E-22
  2277.5    3.456226735E-22
  2278.5    3.453698835E-22
  2279.5    3.451193787E-22
  2280.5    3.448711574E-22
  2281.5    3.446252181E-22
  2282.5    3.443815593E-22
  2283.5    3.441401795E-22
  2284.5    3.439010774E-22
  2285.5    3.436642517E-22
  2286.5    3.434297012E-22
  2287.5    3.431974245E-22
  2288.5    3.429674205E-22
  2289.5    3.427396882E-22
  2290.5    3.425142265E-22
  2291.5    3.422910344E-22
  2292.5    3.420701109E-22
  2293.5    3.418514552E-22
  2294.5    3.416350665E-22
  2295.5    3.414209439E-22
  2296.5    3.412090868E-22
  2297.5    3.409994945E-22
  2298.5    3.407921663E-22
  2299.5    3.405871018E-22
  2300.5    3.403843004E-22
  2301.5    3.401837616E-22
  2302.5    3.399854852E-22
  2303.5    3.397894707E-22
  2304.5    3.395957179E-22
  2305.5    3.394042265E-22
  2306.5    3.392149964E-22
  2307.5    3.390280275E-22
  2308.5    3.388433197E-22
  2309.5    3.386608730E-22
  2310.5    3.384806875E-22
  2311.5    3.383027633E-22
  2312.5    3.381271005E-22
  2313.5    3.379536994E-22
  2314.5    3.377825602E-22
  2315.5    3.376136833E-22
  2316.5    3.374470691E-22
  2317.5    3.372827180E-22
  2318.5    3.371206305E-22
  2319.5    3.369608073E-22
  2320.5    3.368032488E-22
  2321.5    3.366479558E-22
  2322.5    3.364949290E-22
  2323.5    3.363441693E-22
  2324.5    3.361956774E-22
  2325.5    3.360494542E-22
  2326.5    3.359055008E-22
  2327.5    3.357638181E-22
  2328.5    3.356244073E-22
  2329.5    3.354872694E-22
  2330.5    3.353524056E-22
  2331.5    3.352198173E-22
  2332.5    3.350895056E-22
  2333.5    3.349614721E-22
  2334.5    3.348357181E-22
  2335.5    3.347122451E-22
  2336.5    3.345910547E-22
  2337.5    3.344721484E-22
  2338.5    3.343555280E-22
  2339.5    3.342411951E-22
  2340.5    3.341291516E-22
  2341.5    3.340193993E-22
  2342.5    3.339119400E-22
  2343.5    3.338067759E-22
  2344.5    3.337039089E-22
  2345.5    3.336033411E-22
  2346.5    3.335050746E-22
  2347.5    3.334091117E-22
  2348.5    3.333154546E-22
  2349.5    3.332241057E-22
  2350.5    3.331350674E-22
  2351.5    3.330483422E-22
  2352.5    3.329639325E-22
  2353.5    3.328818410E-22
  2354.5    3.328020703E-22
  2355.5    3.327246231E-22
  2356.5    3.326495022E-22
  2357.5    3.325767104E-22
  2358.5    3.325062507E-22
  2359.5    3.324381261E-22
  2360.5    3.323723395E-22
  2361.5    3.323088940E-22
  2362.5    3.322477929E-22
  2363.5    3.321890394E-22
  2364.5    3.321326367E-22
  2365.5    3.320785882E-22
  2366.5    3.320268974E-22
  2367.5    3.319775677E-22
  2368.5    3.319306028E-22
  2369.5    3.318860062E-22
  2370.5    3.318437816E-22
  2371.5    3.318039329E-22
  2372.5    3.317664638E-22
  2373.5    3.317313782E-22
  2374.5    3.316986802E-22
  2375.5    3.316683738E-22
  2376.5    3.316404631E-22
  2377.5    3.316149522E-22
  2378.5    3.315918454E-22
  2379.5    3.315711471E-22
  2380.5    3.315528616E-22
  2381.5    3.315369935E-22
  2382.5    3.315235472E-22
  2383.5    3.315125273E-22
  2384.5    3.315039386E-22
  2385.5    3.314977858E-22
  2386.5    3.314940737E-22
  2387.5    3.314928072E-22
  2388.5    3.314939914E-22
  2389.5    3.314976312E-22
  2390.5    3.315037318E-22
  2391.5    3.315122984E-22
  2392.5    3.315233362E-22
  2393.5    3.315368507E-22
  2394.5    3.315528473E-22
  2395.5    3.315713314E-22
  2396.5    3.315923086E-22
  2397.5    3.316157847E-22
  2398.5    3.316417654E-22
  2399.5    3.316702564E-22
  2400.5    3.317012638E-22
  2401.5    3.317347934E-22
  2402.5    3.317708513E-22
  2403.5    3.318094437E-22
  2404.5    3.318505769E-22
  2405.5    3.318942570E-22
  2406.5    3.319404905E-22
  2407.5    3.319892839E-22
  2408.5    3.320406438E-22
  2409.5    3.320945767E-22
  2410.5    3.321510894E-22
  2411.5    3.322101887E-22
  2412.5    3.322718815E-22
  2413.5    3.323361748E-22
  2414.5    3.324030757E-22
  2415.5    3.324725913E-22
  2416.5    3.325447288E-22
  2417.5    3.326194956E-22
  2418.5    3.326968991E-22
  2419.5    3.327769469E-22
  2420.5    3.328596464E-22
  2421.5    3.329450055E-22
  2422.5    3.330330319E-22
  2423.5    3.331237334E-22
  2424.5    3.332171181E-22
  2425.5    3.333131941E-22
  2426.5    3.334119694E-22
  2427.5    3.335134523E-22
  2428.5    3.336176512E-22
  2429.5    3.337245745E-22
  2430.5    3.338342307E-22
  2431.5    3.339466286E-22
  2432.5    3.340617767E-22
  2433.5    3.341796841E-22
  2434.5    3.343003595E-22
  2435.5    3.344238121E-22
  2436.5    3.345500510E-22
  2437.5    3.346790854E-22
  2438.5    3.348109246E-22
  2439.5    3.349455781E-22
  2440.5    3.350830555E-22
  2441.5    3.352233664E-22
  2442.5    3.353665206E-22
  2443.5    3.355125279E-22
  2444.5    3.356613983E-22
  2445.5    3.358131418E-22
  2446.5    3.359677688E-22
  2447.5    3.361252895E-22
  2448.5    3.362857142E-22
  2449.5    3.364490535E-22
  2450.5    3.366153181E-22
  2451.5    3.367845187E-22
  2452.5    3.369566662E-22
  2453.5    3.371317715E-22
  2454.5    3.373098458E-22
  2455.5    3.374909002E-22
  2456.5    3.376749461E-22
  2457.5    3.378619949E-22
  2458.5    3.380520582E-22
  2459.5    3.382451477E-22
  2460.5    3.384412752E-22
  2461.5    3.386404526E-22
  2462.5    3.388426920E-22
  2463.5    3.390480056E-22
  2464.5    3.392564056E-22
  2465.5    3.394679046E-22
  2466.5    3.396825150E-22
  2467.5    3.399002496E-22
  2468.5    3.401211212E-22
  2469.5    3.403451428E-22
  2470.5    3.405723273E-22
  2471.5    3.408026882E-22
  2472.5    3.410362386E-22
  2473.5    3.412729921E-22
  2474.5    3.415129623E-22
  2475.5    3.417561630E-22
  2476.5    3.420026081E-22
  2477.5    3.422523116E-22
  2478.5    3.425052877E-22
  2479.5    3.427615508E-22
  2480.5    3.430211152E-22
  2481.5    3.432839957E-22
  2482.5    3.435502070E-22
  2483.5    3.438197640E-22
  2484.5    3.440926817E-22
  2485.5    3.443689754E-22
  2486.5    3.446486605E-22
  2487.5    3.449317524E-22
  2488.5    3.452182668E-22
  2489.5    3.455082196E-22
  2490.5    3.458016267E-22
  2491.5    3.460985043E-22
  2492.5    3.463988686E-22
  2493.5    3.467027362E-22
  2494.5    3.470101237E-22
  2495.5    3.473210479E-22
  2496.5    3.476355257E-22
  2497.5    3.479535742E-22
  2498.5    3.482752108E-22
  2499.5    3.486004529E-22
  2500.5    3.489293182E-22
  2501.5    3.492618244E-22
  2502.5    3.495979896E-22
  2503.5    3.499378319E-22
  2504.5    3.502813697E-22
  2505.5    3.506286215E-22
  2506.5    3.509796060E-22
  2507.5    3.513343421E-22
  2508.5    3.516928489E-22
  2509.5    3.520551456E-22
  2510.5    3.524212517E-22
  2511.5    3.527911868E-22
  2512.5    3.531649709E-22
  2513.5    3.535426238E-22
  2514.5    3.539241659E-22
  2515.5    3.543096176E-22
  2516.5    3.546989995E-22
  2517.5    3.550923324E-22
  2518.5    3.554896374E-22
  2519.5    3.558909357E-22
  2520.5    3.562962488E-22
  2521.5    3.567055984E-22
  2522.5    3.571190062E-22
  2523.5    3.575364945E-22
  2524.5    3.579580854E-22
  2525.5    3.583838016E-22
  2526.5    3.588136658E-22
  2527.5    3.592477010E-22
  2528.5    3.596859303E-22
  2529.5    3.601283771E-22
  2530.5    3.605750653E-22
  2531.5    3.610260185E-22
  2532.5    3.614812610E-22
  2533.5    3.619408171E-22
  2534.5    3.624047114E-22
  2535.5    3.628729687E-22
  2536.5    3.633456142E-22
  2537.5    3.638226732E-22
  2538.5    3.643041712E-22
  2539.5    3.647901341E-22
  2540.5    3.652805879E-22
  2541.5    3.657755592E-22
  2542.5    3.662750743E-22
  2543.5    3.667791603E-22
  2544.5    3.672878442E-22
  2545.5    3.678011535E-22
  2546.5    3.683191158E-22
  2547.5    3.688417591E-22
  2548.5    3.693691116E-22
  2549.5    3.699012018E-22
  2550.5    3.704380585E-22
  2551.5    3.709797109E-22
  2552.5    3.715261882E-22
  2553.5    3.720775201E-22
  2554.5    3.726337366E-22
  2555.5    3.731948679E-22
  2556.5    3.737609446E-22
  2557.5    3.743319975E-22
  2558.5    3.749080578E-22
  2559.5    3.754891571E-22
  2560.5    3.760753270E-22
  2561.5    3.766665996E-22
  2562.5    3.772630075E-22
  2563.5    3.778645834E-22
  2564.5    3.784713604E-22
  2565.5    3.790833718E-22
  2566.5    3.797006515E-22
  2567.5    3.803232335E-22
  2568.5    3.809511522E-22
  2569.5    3.815844426E-22
  2570.5    3.822231396E-22
  2571.5    3.828672789E-22
  2572.5    3.835168961E-22
  2573.5    3.841720277E-22
  2574.5    3.848327101E-22
  2575.5    3.854989802E-22
  2576.5    3.861708755E-22
  2577.5    3.868484337E-22
  2578.5    3.875316927E-22
  2579.5    3.882206912E-22
  2580.5    3.889154679E-22
  2581.5    3.896160622E-22
  2582.5    3.903225137E-22
  2583.5    3.910348625E-22
  2584.5    3.917531491E-22
  2585.5    3.924774144E-22
  2586.5    3.932076997E-22
  2587.5    3.939440468E-22
  2588.5    3.946864979E-22
  2589.5    3.954350956E-22
  2590.5    3.961898828E-22
  2591.5    3.969509033E-22
  2592.5    3.977182008E-22
  2593.5    3.984918198E-22
  2594.5    3.992718053E-22
  2595.5    4.000582024E-22
  2596.5    4.008510571E-22
  2597.5    4.016504156E-22
  2598.5    4.024563247E-22
  2599.5    4.032688317E-22
  2600.5    4.040879843E-22
  2601.5    4.049138308E-22
  2602.5    4.057464199E-22
  2603.5    4.065858010E-22
  2604.5    4.074320237E-22
  2605.5    4.082851386E-22
  2606.5    4.091451964E-22
  2607.5    4.100122484E-22
  2608.5    4.108863468E-22
  2609.5    4.117675438E-22
  2610.5    4.126558927E-22
  2611.5    4.135514470E-22
  2612.5    4.144542609E-22
  2613.5    4.153643892E-22
  2614.5    4.162818872E-22
  2615.5    4.172068109E-22
  2616.5    4.181392168E-22
  2617.5    4.190791620E-22
  2618.5    4.200267045E-22
  2619.5    4.209819025E-22
  2620.5    4.219448151E-22
  2621.5    4.229155019E-22
  2622.5    4.238940233E-22
  2623.5    4.248804403E-22
  2624.5    4.258748144E-22
  2625.5    4.268772080E-22
  2626.5    4.278876841E-22
  2627.5    4.289063063E-22
  2628.5    4.299331390E-22
  2629.5    4.309682474E-22
  2630.5    4.320116971E-22
  2631.5    4.330635548E-22
  2632.5    4.341238876E-22
  2633.5    4.351927637E-22
  2634.5    4.362702516E-22
  2635.5    4.373564211E-22
  2636.5    4.384513422E-22
  2637.5    4.395550862E-22
  2638.5    4.406677249E-22
  2639.5    4.417893309E-22
  2640.5    4.429199778E-22
  2641.5    4.440597399E-22
  2642.5    4.452086922E-22
  2643.5    4.463669108E-22
  2644.5    4.475344726E-22
  2645.5    4.487114553E-22
  2646.5    4.498979375E-22
  2647.5    4.510939986E-22
  2648.5    4.522997191E-22
  2649.5    4.535151802E-22
  2650.5    4.547404643E-22
  2651.5    4.559756546E-22
  2652.5    4.572208350E-22
  2653.5    4.584760909E-22
  2654.5    4.597415082E-22
  2655.5    4.610171740E-22
  2656.5    4.623031765E-22
  2657.5    4.635996047E-22
  2658.5    4.649065488E-22
  2659.5    4.662241000E-22
  2660.5    4.675523505E-22
  2661.5    4.688913936E-22
  2662.5    4.702413239E-22
  2663.5    4.716022368E-22
  2664.5    4.729742289E-22
  2665.5    4.743573982E-22
  2666.5    4.757518435E-22
  2667.5    4.771576649E-22
  2668.5    4.785749638E-22
  2669.5    4.800038427E-22
  2670.5    4.814444054E-22
  2671.5    4.828967567E-22
  2672.5    4.843610029E-22
  2673.5    4.858372516E-22
  2674.5    4.873256115E-22
  2675.5    4.888261927E-22
  2676.5    4.903391067E-22
  2677.5    4.918644663E-22
  2678.5    4.934023855E-22
  2679.5    4.949529800E-22
  2680.5    4.965163667E-22
  2681.5    4.980926639E-22
  2682.5    4.996819915E-22
  2683.5    5.012844707E-22
  2684.5    5.029002244E-22
  2685.5    5.045293769E-22
  2686.5    5.061720539E-22
  2687.5    5.078283828E-22
  2688.5    5.094984927E-22
  2689.5    5.111825140E-22
  2690.5    5.128805791E-22
  2691.5    5.145928216E-22
  2692.5    5.163193773E-22
  2693.5    5.180603832E-22
  2694.5    5.198159783E-22
  2695.5    5.215863034E-22
  2696.5    5.233715010E-22
  2697.5    5.251717152E-22
  2698.5    5.269870924E-22
  2699.5    5.288177803E-22
  2700.5    5.306639290E-22
  2701.5    5.325256902E-22
  2702.5    5.344032176E-22
  2703.5    5.362966671E-22
  2704.5    5.382061962E-22
  2705.5    5.401319648E-22
  2706.5    5.420741348E-22
  2707.5    5.440328700E-22
  2708.5    5.460083366E-22
  2709.5    5.480007027E-22
  2710.5    5.500101389E-22
  2711.5    5.520368179E-22
  2712.5    5.540809146E-22
  2713.5    5.561426062E-22
  2714.5    5.582220724E-22
  2715.5    5.603194953E-22
  2716.5    5.624350591E-22
  2717.5    5.645689509E-22
  2718.5    5.667213599E-22
  2719.5    5.688924782E-22
  2720.5    5.710825001E-22
  2721.5    5.732916228E-22
  2722.5    5.755200462E-22
  2723.5    5.777679726E-22
  2724.5    5.800356074E-22
  2725.5    5.823231585E-22
  2726.5    5.846308369E-22
  2727.5    5.869588563E-22
  2728.5    5.893074334E-22
  2729.5    5.916767879E-22
  2730.5    5.940671425E-22
  2731.5    5.964787231E-22
  2732.5    5.989117585E-22
  2733.5    6.013664810E-22
  2734.5    6.038431258E-22
  2735.5    6.063419317E-22
  2736.5    6.088631406E-22
  2737.5    6.114069981E-22
  2738.5    6.139737530E-22
  2739.5    6.165636576E-22
  2740.5    6.191769682E-22
  2741.5    6.218139442E-22
  2742.5    6.244748490E-22
  2743.5    6.271599499E-22
  2744.5    6.298695177E-22
  2745.5    6.326038274E-22
  2746.5    6.353631578E-22
  2747.5    6.381477918E-22
  2748.5    6.409580164E-22
  2749.5    6.437941229E-22
  2750.5    6.466564066E-22
  2751.5    6.495451675E-22
  2752.5    6.524607097E-22
  2753.5    6.554033418E-22
  2754.5    6.583733772E-22
  2755.5    6.613711338E-22
  2756.5    6.643969343E-22
  2757.5    6.674511061E-22
  2758.5    6.705339815E-22
  2759.5    6.736458981E-22
  2760.5    6.767871982E-22
  2761.5    6.799582296E-22
  2762.5    6.831593451E-22
  2763.5    6.863909031E-22
  2764.5    6.896532672E-22
  2765.5    6.929468070E-22
  2766.5    6.962718973E-22
  2767.5    6.996289191E-22
  2768.5    7.030182589E-22
  2769.5    7.064403095E-22
  2770.5    7.098954697E-22
  2771.5    7.133841446E-22
  2772.5    7.169067455E-22
  2773.5    7.204636902E-22
  2774.5    7.240554033E-22
  2775.5    7.276823159E-22
  2776.5    7.313448660E-22
  2777.5    7.350434985E-22
  2778.5    7.387786656E-22
  2779.5    7.425508266E-22
  2780.5    7.463604484E-22
  2781.5    7.502080050E-22
  2782.5    7.540939786E-22
  2783.5    7.580188588E-22
  2784.5    7.619831436E-22
  2785.5    7.659873387E-22
  2786.5    7.700319586E-22
  2787.5    7.741175259E-22
  2788.5    7.782445719E-22
  2789.5    7.824136370E-22
  2790.5    7.866252702E-22
  2791.5    7.908800300E-22
  2792.5    7.951784840E-22
  2793.5    7.995212097E-22
  2794.5    8.039087940E-22
  2795.5    8.083418341E-22
  2796.5    8.128209370E-22
  2797.5    8.173467204E-22
  2798.5    8.219198123E-22
  2799.5    8.265408518E-22
  2800.5    8.312104889E-22
  2801.5    8.359293847E-22
  2802.5    8.406982122E-22
  2803.5    8.455176559E-22
  2804.5    8.503884122E-22
  2805.5    8.553111900E-22
  2806.5    8.602867106E-22
  2807.5    8.653157082E-22
  2808.5    8.703989299E-22
  2809.5    8.755371363E-22
  2810.5    8.807311016E-22
  2811.5    8.859816140E-22
  2812.5    8.912894759E-22
  2813.5    8.966555043E-22
  2814.5    9.020805310E-22
  2815.5    9.075654033E-22
  2816.5    9.131109837E-22
  2817.5    9.187181509E-22
  2818.5    9.243877997E-22
  2819.5    9.301208418E-22
  2820.5    9.359182057E-22
  2821.5    9.417808374E-22
  2822.5    9.477097008E-22
  2823.5    9.537057778E-22
  2824.5    9.597700693E-22
  2825.5    9.659035949E-22
  2826.5    9.721073942E-22
  2827.5    9.783825264E-22
  2828.5    9.847300714E-22
  2829.5    9.911511300E-22
  2830.5    9.976468244E-22
  2831.5    1.004218299E-21
  2832.5    1.010866720E-21
  2833.5    1.017593278E-21
  2834.5    1.024399187E-21
  2835.5    1.031285682E-21
  2836.5    1.038254028E-21
  2837.5    1.045305512E-21
  2838.5    1.052441448E-21
  2839.5    1.059663176E-21
  2840.5    1.066972064E-21
  2841.5    1.074369508E-21
  2842.5    1.081856933E-21
  2843.5    1.089435793E-21
  2844.5    1.097107572E-21
  2845.5    1.104873786E-21
  2846.5    1.112735982E-21
  2847.5    1.120695740E-21
  2848.5    1.128754673E-21
  2849.5    1.136914430E-21
  2850.5    1.145176692E-21
  2851.5    1.153543180E-21
  2852.5    1.162015650E-21
  2853.5    1.170595896E-21
  2854.5    1.179285753E-21
  2855.5    1.188087095E-21
  2856.5    1.197001838E-21
  2857.5    1.206031940E-21
  2858.5    1.215179403E-21
  2859.5    1.224446273E-21
  2860.5    1.233834645E-21
  2861.5    1.243346658E-21
  2862.5    1.252984502E-21
  2863.5    1.262750417E-21
  2864.5    1.272646694E-21
  2865.5    1.282675679E-21
  2866.5    1.292839770E-21
  2867.5    1.303141423E-21
  2868.5    1.313583153E-21
  2869.5    1.324167532E-21
  2870.5    1.334897196E-21
  2871.5    1.345774843E-21
  2872.5    1.356803237E-21
  2873.5    1.367985209E-21
  2874.5    1.379323659E-21
  2875.5    1.390821559E-21
  2876.5    1.402481955E-21
  2877.5    1.414307968E-21
  2878.5    1.426302799E-21
  2879.5    1.438469729E-21
  2880.5    1.450812121E-21
  2881.5    1.463333428E-21
  2882.5    1.476037188E-21
  2883.5    1.488927035E-21
  2884.5    1.502006694E-21
  2885.5    1.515279991E-21
  2886.5    1.528750853E-21
  2887.5    1.542423311E-21
  2888.5    1.556301506E-21
  2889.5    1.570389689E-21
  2890.5    1.584692229E-21
  2891.5    1.599213617E-21
  2892.5    1.613958464E-21
  2893.5    1.628931513E-21
  2894.5    1.644137641E-21
  2895.5    1.659581862E-21
  2896.5    1.675269334E-21
  2897.5    1.691205365E-21
  2898.5    1.707395416E-21
  2899.5    1.723845108E-21
  2900.5    1.740560231E-21
  2901.5    1.757546746E-21
  2902.5    1.774810792E-21
  2903.5    1.792358699E-21
  2904.5    1.810196986E-21
  2905.5    1.828332379E-21
  2906.5    1.846771810E-21
  2907.5    1.865522431E-21
  2908.5    1.884591622E-21
  2909.5    1.903987002E-21
  2910.5    1.923716433E-21
  2911.5    1.943788041E-21
  2912.5    1.964210216E-21
  2913.5    1.984991631E-21
  2914.5    2.006141255E-21
  2915.5    2.027668360E-21
  2916.5    2.049582543E-21
  2917.5    2.071893732E-21
  2918.5    2.094612211E-21
  2919.5    2.117748630E-21
  2920.5    2.141314026E-21
  2921.5    2.165319839E-21
  2922.5    2.189777937E-21
  2923.5    2.214700632E-21
  2924.5    2.240100704E-21
  2925.5    2.265991430E-21
  2926.5    2.292386602E-21
  2927.5    2.319300562E-21
  2928.5    2.346748226E-21
  2929.5    2.374745119E-21
  2930.5    2.403307408E-21
  2931.5    2.432451939E-21
  2932.5    2.462196274E-21
  2933.5    2.492558737E-21
  2934.5    2.523558455E-21
  2935.5    2.555215410E-21
  2936.5    2.587550490E-21
  2937.5    2.620585547E-21
  2938.5    2.654343459E-21
  2939.5    2.688848195E-21
  2940.5    2.724124891E-21
  2941.5    2.760199926E-21
  2942.5    2.797101009E-21
  2943.5    2.834857271E-21
  2944.5    2.873499373E-21
  2945.5    2.913059609E-21
  2946.5    2.953572037E-21
  2947.5    2.995072609E-21
  2948.5    3.037599319E-21
  2949.5    3.081192369E-21
  2950.5    3.125894345E-21
  2951.5    3.171750419E-21
  2952.5    3.218808566E-21
  2953.5    3.267119813E-21
  2954.5    3.316738507E-21
  2955.5    3.367722621E-21
  2956.5    3.420134089E-21
  2957.5    3.474039194E-21
  2958.5    3.529508984E-21
  2959.5    3.586619759E-21
  2960.5    3.645453610E-21
  2961.5    3.706099032E-21
  2962.5    3.768651621E-21
  2963.5    3.833214859E-21
  2964.5    3.899901025E-21
  2965.5    3.968832221E-21
  2966.5    4.040141562E-21
  2967.5    4.113974541E-21
  2968.5    4.190490610E-21
  2969.5    4.269865009E-21
  2970.5    4.352290903E-21
  2971.5    4.437981871E-21
  2972.5    4.527174831E-21
  2973.5    4.620133490E-21
  2974.5    4.717152413E-21
  2975.5    4.818561875E-21
  2976.5    4.924733639E-21
  2977.5    5.036087903E-21
  2978.5    5.153101671E-21
  2979.5    5.276318899E-21
  2980.5    5.406362876E-21
  2981.5    5.543951405E-21
  2982.5    5.689915530E-21
  2983.5    5.845222812E-21
  2984.5    6.011006421E-21
  2985.5    6.188601788E-21
  2986.5    6.379593116E-21
  2987.5    6.585872861E-21
  2988.5    6.809718455E-21
  2989.5    7.053892114E-21
  2990.5    7.321771872E-21
  2991.5    7.617525243E-21
  2992.5    7.946341667E-21
  2993.5    8.314746793E-21
  2994.5    8.731031792E-21
  2995.5    9.205845792E-21
  2996.5    9.753021360E-21
  2997.5    1.039073449E-20
  2998.5    1.114314466E-20
  2999.5    1.204271753E-20
