# Supplementary material for: Modeling Radiative Efficiency across Fluorinated Molecules: Bridging Chemistry and Climate Policy for Global Warming Potential Estimations
Source: Environ Sci Technol. 2026 Feb 16;60(8):6188–202. doi: 10.1021/acs.est.5c16501 (PMC12961741; doi:10.1021/acs.est.5c16501)
Supplement: Supplementary file 1 [file es5c16501_si_001.zip › Supporting.Information/CFM2025.Table1/HFEsters/Allyl.trifluoracetate/RESULTS.txt]

 ##################### RESULTS #####################

 Number of used conformers =          49

 rotamer  delta G (kcal/mol)    frac. popul. (%)
    1           0.00               6.42E+00
    2           0.46               2.94E+00
    3           0.67               2.08E+00
    4           0.57               2.46E+00
    5           0.58               2.43E+00
    6           0.43               3.12E+00
    7           0.74               1.84E+00
    8           1.04               1.10E+00
    9           0.91               1.38E+00
   10           0.17               4.84E+00
   11           0.04               6.01E+00
   12           0.85               1.53E+00
   13           0.81               1.63E+00
   14           0.93               1.33E+00
   15           0.41               3.20E+00
   16           0.48               2.84E+00
   17           0.62               2.26E+00
   18           0.57               2.44E+00
   19           1.10               1.01E+00
   20           1.10               1.01E+00
   21           0.63               2.21E+00
   22           0.20               4.56E+00
   23           0.63               2.20E+00
   24           0.66               2.10E+00
   25           0.90               1.40E+00
   26           0.37               3.45E+00
   27           1.34               6.63E-01
   28           1.29               7.22E-01
   29           0.28               4.02E+00
   30           0.71               1.95E+00
   31           1.08               1.03E+00
   32           1.15               9.18E-01
   33           1.05               1.10E+00
   34           1.02               1.15E+00
   35           0.39               3.32E+00
   36           0.94               1.32E+00
   37           1.02               1.14E+00
   38           0.90               1.39E+00
   39           1.40               6.07E-01
   40           0.74               1.84E+00
   41           0.33               3.66E+00
   42           0.65               2.13E+00
   43           1.09               1.01E+00
   44           0.50               2.76E+00
   45           8.82               2.20E-06
   46           8.54               3.51E-06
   47           8.36               4.74E-06
   48           8.94               1.81E-06
   49           0.86               1.51E+00

 Total population sums up to 100.00 %

 Int. abs. cross-section, S = 2.61E-16 cm molecule-1

 ####### Radiative Effeciency (RE) calculation #######

 Well mixed [no f(tau)] RE =  0.306 W m-2 ppbv-1

 ------------ LOWEST CONFORMER ONLY ------------
 LC well mixed RE =  0.290 W m-2 ppbv-1
 -----------------------------------------------

 Lifetime correction, f(tau) = 0.01744

 Effective RE =  0.005 W m-2 ppbv-1


 ##### Global Warming Potencial (GWP) calculation #####

       GWP(20)  =     0.033
=====> GWP(100) =     0.009 <======
       GWP(500) =     0.003


 Data for the error bar calculation - GWP(100)

 AGWP_X(100)  = 8.033679094E-16 W m-2 year kg

 dAGWP_X/dRE  = 1.503549442E-13 year kg ppbv
 dAGWP_X/dtau = 1.956200850E-13 W m-2 kg
