# Supplementary material for: Modeling Radiative Efficiency across Fluorinated Molecules: Bridging Chemistry and Climate Policy for Global Warming Potential Estimations
Source: Environ Sci Technol. 2026 Feb 16;60(8):6188–202. doi: 10.1021/acs.est.5c16501 (PMC12961741; doi:10.1021/acs.est.5c16501)
Supplement: Supplementary file 1 [file es5c16501_si_001.zip › Supporting.Information/CFM2025.Table1/HFEsters/Allyl.trifluoracetate/cross-section_1.dat]

0.5	6.2137270831742663E-022
1.5	6.4148762784970652E-022
2.5	6.6363420577194714E-022
3.5	6.8812591701835934E-022
4.5	7.1534260114474576E-022
5.5	7.4574865322872623E-022
6.5	7.7991735882921555E-022
7.5	8.1856381203136723E-022
8.5	8.6258993384457925E-022
9.5	9.1314667220258943E-022
10.5	9.7172068345634792E-022
11.5	1.0402557791290455E-021
12.5	1.1213229318872705E-021
13.5	1.2183551859082965E-021
14.5	1.3359600971757668E-021
15.5	1.4802961514041130E-021
16.5	1.6594059787756303E-021
17.5	1.8831251732045349E-021
18.5	2.1614992400770693E-021
19.5	2.4993131236139903E-021
20.5	2.8833290710290124E-021
21.5	3.2640829899210022E-021
22.5	3.5554630992823053E-021
23.5	3.6879860931119233E-021
24.5	3.6801577166659455E-021
25.5	3.6262386497609409E-021
26.5	3.6208818466308245E-021
27.5	3.7215350654656563E-021
28.5	3.9586581965595845E-021
29.5	4.3559004903814259E-021
30.5	4.9435475937113573E-021
31.5	5.7651581345994950E-021
32.5	6.8781806988042896E-021
33.5	8.3432099026991529E-021
34.5	1.0185804037597638E-020
35.5	1.2305389900131714E-020
36.5	1.4337104745042568E-020
37.5	1.5621450802094248E-020
38.5	1.5561766372983042E-020
39.5	1.4178397505035364E-020
40.5	1.2086193389936300E-020
41.5	9.9311139210928077E-021
42.5	8.0575533033036417E-021
43.5	6.5524017681161469E-021
44.5	5.3823387885447378E-021
45.5	4.4810396730251734E-021
46.5	3.7848205601677756E-021
47.5	3.2424270313433325E-021
48.5	2.8152361230686523E-021
49.5	2.4748511521211961E-021
50.5	2.2005186374637039E-021
51.5	1.9770237329876239E-021
52.5	1.7931268148612077E-021
53.5	1.6404437777863931E-021
54.5	1.5126545296464313E-021
55.5	1.4049444389102883E-021
56.5	1.3136085442164636E-021
57.5	1.2357691034742401E-021
58.5	1.1691723266066617E-021
59.5	1.1120408244515586E-021
60.5	1.0629656394882209E-021
61.5	1.0208267245074506E-021
62.5	9.8473415218430457E-022
63.5	9.5398469200466266E-022
64.5	9.2803003488676071E-022
65.5	9.0645411999064541E-022
66.5	8.8895788743592806E-022
67.5	8.7535046214183296E-022
68.5	8.6554635682190261E-022
69.5	8.5956884185387137E-022
70.5	8.5756024051498731E-022
71.5	8.5980065436506404E-022
72.5	8.6673761197846171E-022
73.5	8.7903050482899098E-022
74.5	8.9761560418620717E-022
75.5	9.2380012903816803E-022
76.5	9.5939732083623947E-022
77.5	1.0069182692674693E-021
78.5	1.0698378993543066E-021
79.5	1.1529439091675798E-021
80.5	1.2627343552747550E-021
81.5	1.4076863982115778E-021
82.5	1.5978168548980314E-021
83.5	1.8419991399318141E-021
84.5	2.1398607201154914E-021
85.5	2.4647929840183733E-021
86.5	2.7445568039966385E-021
87.5	2.8736779469934088E-021
88.5	2.7882139666038237E-021
89.5	2.5302149518686244E-021
90.5	2.2040232362084141E-021
91.5	1.8928408032273141E-021
92.5	1.6324676187608959E-021
93.5	1.4275299230004422E-021
94.5	1.2703649895268463E-021
95.5	1.1509667986081674E-021
96.5	1.0605831835394444E-021
97.5	9.9250451028005091E-022
98.5	9.4191118349008475E-022
99.5	9.0552058361918361E-022
100.5	8.8127526335718543E-022
101.5	8.6812797919390990E-022
102.5	8.6591062334981254E-022
103.5	8.7522680906383452E-022
104.5	8.9721551687033104E-022
105.5	9.3282401546462605E-022
106.5	9.8090071511602865E-022
107.5	1.0345267291165936E-021
108.5	1.0775565147090229E-021
109.5	1.0889558051885676E-021
110.5	1.0588859994615341E-021
111.5	9.9863534071929889E-022
112.5	9.2894261533020371E-022
113.5	8.6461523640186406E-022
114.5	8.1131844875116337E-022
115.5	7.6926522198604397E-022
116.5	7.3668674793753648E-022
117.5	7.1153247883715012E-022
118.5	6.9204655773341769E-022
119.5	6.7687031680346455E-022
120.5	6.6499228174969722E-022
121.5	6.5566856110699906E-022
122.5	6.4835185897994457E-022
123.5	6.4263690047346014E-022
124.5	6.3822076648057385E-022
125.5	6.3487468194066063E-022
126.5	6.3242406612768212E-022
127.5	6.3073439450966870E-022
128.5	6.2970111599654926E-022
129.5	6.2924240249274403E-022
130.5	6.2929388786682782E-022
131.5	6.2980481625730746E-022
132.5	6.3073519910541367E-022
133.5	6.3205370259151752E-022
134.5	6.3373607075215358E-022
135.5	6.3576394709962815E-022
136.5	6.3812399754807214E-022
137.5	6.4080726555354191E-022
138.5	6.4380871041516561E-022
139.5	6.4712689423516144E-022
140.5	6.5076379385717218E-022
141.5	6.5472472241674334E-022
142.5	6.5901835181539918E-022
143.5	6.6365683311513074E-022
144.5	6.6865601704882692E-022
145.5	6.7403578198471323E-022
146.5	6.7982048217491188E-022
147.5	6.8603953538578566E-022
148.5	6.9272817654282696E-022
149.5	6.9992841343744923E-022
150.5	7.0769023263704759E-022
151.5	7.1607311959499429E-022
152.5	7.2514797806992290E-022
153.5	7.3499956243659759E-022
154.5	7.4572957529717928E-022
155.5	7.5746063628810261E-022
156.5	7.7034140237855239E-022
157.5	7.8455322443487392E-022
158.5	8.0031887291130303E-022
159.5	8.1791407733405200E-022
160.5	8.3768292982090019E-022
161.5	8.6005864721020608E-022
162.5	8.8559183664863954E-022
163.5	9.1498936496874851E-022
164.5	9.4916833572491599E-022
165.5	9.8933172315468204E-022
166.5	1.0370751270404544E-021
167.5	1.0945380520847742E-021
168.5	1.1646177855854215E-021
169.5	1.2512674340893490E-021
170.5	1.3598950768966081E-021
171.5	1.4978471603923304E-021
172.5	1.6748371725205580E-021
173.5	1.9028210498601044E-021
174.5	2.1939114252983850E-021
175.5	2.5531220031879712E-021
176.5	2.9611633150679169E-021
177.5	3.3488326946868258E-021
178.5	3.5929280441571378E-021
179.5	3.5851244008763462E-021
180.5	3.3336709150683764E-021
181.5	2.9546615079034935E-021
182.5	2.5668045793162029E-021
183.5	2.2322649694702671E-021
184.5	1.9661819004458581E-021
185.5	1.7620584307420119E-021
186.5	1.6075896083509125E-021
187.5	1.4910625859302475E-021
188.5	1.4030853692332917E-021
189.5	1.3365973528724371E-021
190.5	1.2864187977318058E-021
191.5	1.2487741820443972E-021
192.5	1.2209056188180537E-021
193.5	1.2007862959871403E-021
194.5	1.1869155433840497E-021
195.5	1.1781741809256354E-021
196.5	1.1737226450638229E-021
197.5	1.1729290278608345E-021
198.5	1.1753179860793603E-021
199.5	1.1805342836581827E-021
200.5	1.1883166960813685E-021
201.5	1.1984793562830002E-021
202.5	1.2108985474976582E-021
203.5	1.2255035870656921E-021
204.5	1.2422708930063816E-021
205.5	1.2612206483881812E-021
206.5	1.2824157230336770E-021
207.5	1.3059627108087025E-021
208.5	1.3320151189698474E-021
209.5	1.3607789255678433E-021
210.5	1.3925209234315470E-021
211.5	1.4275805198261790E-021
212.5	1.4663859918522380E-021
213.5	1.5094766539911953E-021
214.5	1.5575330409131711E-021
215.5	1.6114181414461960E-021
216.5	1.6722340797872239E-021
217.5	1.7414006336806911E-021
218.5	1.8207648962125465E-021
219.5	1.9127556019509225E-021
220.5	2.0206015282681485E-021
221.5	2.1486409924788757E-021
222.5	2.3027573832544685E-021
223.5	2.4909776849594276E-021
224.5	2.7242466723059283E-021
225.5	3.0172791895997798E-021
226.5	3.3890367552099625E-021
227.5	3.8613946663323691E-021
228.5	4.4523010693568647E-021
229.5	5.1561385034635672E-021
230.5	5.9047918845577730E-021
231.5	6.5294611601263373E-021
232.5	6.8042151575542430E-021
233.5	6.6186881276247162E-021
234.5	6.0917983264512577E-021
235.5	5.4503618438493597E-021
236.5	4.8596204666742516E-021
237.5	4.3848140952352721E-021
238.5	4.0305357901433836E-021
239.5	3.7789713311692434E-021
240.5	3.6088694535773760E-021
241.5	3.5020598481796643E-021
242.5	3.4446743081049459E-021
243.5	3.4266484886754061E-021
244.5	3.4408803165415249E-021
245.5	3.4824768154359875E-021
246.5	3.5481800083654680E-021
247.5	3.6359578930287147E-021
248.5	3.7447241617268086E-021
249.5	3.8741530638557336E-021
250.5	4.0245640879729423E-021
251.5	4.1968590998050554E-021
252.5	4.3925009366328764E-021
253.5	4.6135273504078517E-021
254.5	4.8625980696034826E-021
255.5	5.1430760928807273E-021
256.5	5.4591475796640285E-021
257.5	5.8159882965975716E-021
258.5	6.2199889921792348E-021
259.5	6.6790579007494425E-021
260.5	7.2030266337766562E-021
261.5	7.8041971644719383E-021
262.5	8.4980841548325642E-021
263.5	9.3044310131582945E-021
264.5	1.0248613414825110E-020
265.5	1.1363595541648932E-020
266.5	1.2692678095748622E-020
267.5	1.4293378378282095E-020
268.5	1.6242907722111540E-020
269.5	1.8645822919744829E-020
270.5	2.1644382088664990E-020
271.5	2.5431479674367647E-020
272.5	3.0263484829737669E-020
273.5	3.6462530671671595E-020
274.5	4.4377431957450912E-020
275.5	5.4229168257214716E-020
276.5	6.5715153431064013E-020
277.5	7.7339879823178883E-020
278.5	8.6064823039535687E-020
279.5	8.8694481605771493E-020
280.5	8.4735505060959332E-020
281.5	7.6997114860337884E-020
282.5	6.8988409331302570E-020
283.5	6.2887298581086999E-020
284.5	5.9538030044697883E-020
285.5	5.9157658491431787E-020
286.5	6.1847794511904408E-020
287.5	6.7810510204535707E-020
288.5	7.7341642619326979E-020
289.5	9.0564806099221531E-020
290.5	1.0673335689447389E-019
291.5	1.2307635910586304E-019
292.5	1.3424678384381126E-019
293.5	1.3477125206503002E-019
294.5	1.2385711907639198E-019
295.5	1.0618064683481026E-019
296.5	8.7393473931969568E-020
297.5	7.0780577132023105E-020
298.5	5.7304696208750501E-020
299.5	4.6765485086997516E-020
300.5	3.8610977072583723E-020
301.5	3.2287047382557916E-020
302.5	2.7340545194837263E-020
303.5	2.3427557881815902E-020
304.5	2.0294335404305822E-020
305.5	1.7755056543089824E-020
306.5	1.5673300823627042E-020
307.5	1.3948158862884094E-020
308.5	1.2504243353746961E-020
309.5	1.1284613779911385E-020
310.5	1.0245778085635172E-020
311.5	9.3541479206854177E-021
312.5	8.5835063269074976E-021
313.5	7.9131822138480432E-021
314.5	7.3267212634426408E-021
315.5	6.8109083735476350E-021
316.5	6.3550413523662870E-021
317.5	5.9503859459692651E-021
318.5	5.5897630413013189E-021
319.5	5.2672331698720227E-021
320.5	4.9778533418266690E-021
321.5	4.7174881689061015E-021
322.5	4.4826621271515481E-021
323.5	4.2704432982069275E-021
324.5	4.0783514401370265E-021
325.5	3.9042850676617578E-021
326.5	3.7464635698006242E-021
327.5	3.6033814014646424E-021
328.5	3.4737721549383671E-021
329.5	3.3565809205060324E-021
330.5	3.2509438378208575E-021
331.5	3.1561741651094584E-021
332.5	3.0717545905034757E-021
333.5	2.9973359165660120E-021
334.5	2.9327427076677182E-021
335.5	2.8779870529418734E-021
336.5	2.8332923363060536E-021
337.5	2.7991299205358111E-021
338.5	2.7762730915533450E-021
339.5	2.7658746865528946E-021
340.5	2.7695778536979172E-021
341.5	2.7896737840351450E-021
342.5	2.8293265290854322E-021
343.5	2.8928935794868516E-021
344.5	2.9863813263588350E-021
345.5	3.1180834038963698E-021
346.5	3.2994442135527418E-021
347.5	3.5461291389151588E-021
348.5	3.8790524851627881E-021
349.5	4.3244189456747139E-021
350.5	4.9100311291017728E-021
351.5	5.6513559239367563E-021
352.5	6.5166559285487614E-021
353.5	7.3699437874902508E-021
354.5	7.9463687350602731E-021
355.5	7.9794616293399056E-021
356.5	7.4400060435287817E-021
357.5	6.5668986090514337E-021
358.5	5.6408006348810003E-021
359.5	4.8225380740527891E-021
360.5	4.1584763833211426E-021
361.5	3.6383311282570016E-021
362.5	3.2349049169278802E-021
363.5	2.9210505536931195E-021
364.5	2.6746279069265578E-021
365.5	2.4788659881694067E-021
366.5	2.3214116613744101E-021
367.5	2.1932346109753273E-021
368.5	2.0877182288245978E-021
369.5	1.9999794325024797E-021
370.5	1.9263802029649500E-021
371.5	1.8641820684131742E-021
372.5	1.8113023744285709E-021
373.5	1.7661417412456223E-021
374.5	1.7274610830778003E-021
375.5	1.6942932223693151E-021
376.5	1.6658788103481634E-021
377.5	1.6416194782505685E-021
378.5	1.6210433325883306E-021
379.5	1.6037793993143570E-021
380.5	1.5895386429725334E-021
381.5	1.5780998919569440E-021
382.5	1.5692994932282809E-021
383.5	1.5630238685511410E-021
384.5	1.5592043962674881E-021
385.5	1.5578142297274604E-021
386.5	1.5588668080240553E-021
387.5	1.5624159327101557E-021
388.5	1.5685573880194950E-021
389.5	1.5774321820251867E-021
390.5	1.5892315917396497E-021
391.5	1.6042043165595262E-021
392.5	1.6226661937725135E-021
393.5	1.6450131226942503E-021
394.5	1.6717381017584579E-021
395.5	1.7034536358039929E-021
396.5	1.7409212627140107E-021
397.5	1.7850906438690497E-021
398.5	1.8371516571581736E-021
399.5	1.8986043672496792E-021
400.5	1.9713538388730957E-021
401.5	2.0578398227834363E-021
402.5	2.1612158470837054E-021
403.5	2.2855988493927512E-021
404.5	2.4364200533496146E-021
405.5	2.6209212441067477E-021
406.5	2.8488582076320473E-021
407.5	3.1334921731557702E-021
408.5	3.4929579750811160E-021
409.5	3.9520518788335749E-021
410.5	4.5442571070071417E-021
411.5	5.3130811828264836E-021
412.5	6.3096974794512339E-021
413.5	7.5789512588868555E-021
414.5	9.1174181950684042E-021
415.5	1.0786159553189381E-020
416.5	1.2213132443347026E-020
417.5	1.2861871961023597E-020
418.5	1.2416254913436125E-020
419.5	1.1100190991175626E-020
420.5	9.4453105605921126E-021
421.5	7.8696544044659512E-021
422.5	6.5506280080850081E-021
423.5	5.5092806209834718E-021
424.5	4.7055006847824814E-021
425.5	4.0876667694871183E-021
426.5	3.6104252862754263E-021
427.5	3.2384338901732749E-021
428.5	2.9453953165677142E-021
429.5	2.7120534670056367E-021
430.5	2.5243338697082849E-021
431.5	2.3718957067849782E-021
432.5	2.2470752025783192E-021
433.5	2.1441340390226728E-021
434.5	2.0587288976809769E-021
435.5	1.9875366626490453E-021
436.5	1.9279880775249739E-021
437.5	1.8780769128162408E-021
438.5	1.8362219399061846E-021
439.5	1.8011661013710053E-021
440.5	1.7719021109608592E-021
441.5	1.7476170110820662E-021
442.5	1.7276504609885708E-021
443.5	1.7114630673184606E-021
444.5	1.6986121302483114E-021
445.5	1.6887329171912199E-021
446.5	1.6815240944130339E-021
447.5	1.6767363141143732E-021
448.5	1.6741632169178672E-021
449.5	1.6736342988942398E-021
450.5	1.6750092298806753E-021
451.5	1.6781733108158530E-021
452.5	1.6830338325275833E-021
453.5	1.6895171541541580E-021
454.5	1.6975663613223484E-021
455.5	1.7071393960285844E-021
456.5	1.7182075745285320E-021
457.5	1.7307544283594632E-021
458.5	1.7447748183098292E-021
459.5	1.7602742827529045E-021
460.5	1.7772685910540157E-021
461.5	1.7957834803305411E-021
462.5	1.8158545601399649E-021
463.5	1.8375273750439070E-021
464.5	1.8608576197242534E-021
465.5	1.8859115056407010E-021
466.5	1.9127662823129108E-021
467.5	1.9415109203607717E-021
468.5	1.9722469676087499E-021
469.5	2.0050895940217651E-021
470.5	2.0401688461667143E-021
471.5	2.0776311374820024E-021
472.5	2.1176410071143818E-021
473.5	2.1603831877189766E-021
474.5	2.2060650317454046E-021
475.5	2.2549193567613147E-021
476.5	2.3072077838109947E-021
477.5	2.3632246593282614E-021
478.5	2.4233016715615289E-021
479.5	2.4878132979125913E-021
480.5	2.5571832514537179E-021
481.5	2.6318921350215210E-021
482.5	2.7124865621295403E-021
483.5	2.7995900687277301E-021
484.5	2.8939162228803853E-021
485.5	2.9962844465296390E-021
486.5	3.1076392024972632E-021
487.5	3.2290733814283971E-021
488.5	3.3618569621427584E-021
489.5	3.5074723350767092E-021
490.5	3.6676581003740445E-021
491.5	3.8444637193111408E-021
492.5	4.0403181661747924E-021
493.5	4.2581167774513721E-021
494.5	4.5013319413790605E-021
495.5	4.7741552806682685E-021
496.5	5.0816817990025980E-021
497.5	5.4301504482636966E-021
498.5	5.8272612633840541E-021
499.5	6.2825974039773565E-021
500.5	6.8081923320057789E-021
501.5	7.4192997305597373E-021
502.5	8.1354492821081779E-021
503.5	8.9819089260130796E-021
504.5	9.9917290360464739E-021
505.5	1.1208622695360645E-020
506.5	1.2691044639029588E-020
507.5	1.4517966198272420E-020
508.5	1.6796966460186297E-020
509.5	1.9675221666531345E-020
510.5	2.3353304527076296E-020
511.5	2.8099058008266318E-020
512.5	3.4250680542663672E-020
513.5	4.2176715693223372E-020
514.5	5.2114468760946076E-020
515.5	6.3750071106316323E-020
516.5	7.5489453467989646E-020
517.5	8.4020011915719593E-020
518.5	8.5708607029170301E-020
519.5	7.9738773550270376E-020
520.5	6.8972348868639467E-020
521.5	5.7167473558725093E-020
522.5	4.6622064007519530E-020
523.5	3.8068958155120317E-020
524.5	3.1423889603926503E-020
525.5	2.6342129457286569E-020
526.5	2.2465727528072550E-020
527.5	1.9499439957871953E-020
528.5	1.7219209749206013E-020
529.5	1.5460602924433372E-020
530.5	1.4104456847483613E-020
531.5	1.3064773187759138E-020
532.5	1.2279650091305149E-020
533.5	1.1704829270999961E-020
534.5	1.1309233461996343E-020
535.5	1.1071963024907376E-020
536.5	1.0980367405575039E-020
537.5	1.1028939025484898E-020
538.5	1.1218880252277912E-020
539.5	1.1558265670431360E-020
540.5	1.2062746700478154E-020
541.5	1.2756664576125705E-020
542.5	1.3674080694688156E-020
543.5	1.4858195921749137E-020
544.5	1.6355236514624523E-020
545.5	1.8195309289316252E-020
546.5	2.0354830764654395E-020
547.5	2.2725997594248535E-020
548.5	2.5180569102604478E-020
549.5	2.7761699397063230E-020
550.5	3.0794434248327633E-020
551.5	3.4764526350131351E-020
552.5	4.0176062058382581E-020
553.5	4.7538322123363085E-020
554.5	5.7385365463259925E-020
555.5	7.0172683749734533E-020
556.5	8.5868831809722153E-020
557.5	1.0306377959318136E-019
558.5	1.1793384533621955E-019
559.5	1.2486672879591652E-019
560.5	1.2040476611687139E-019
561.5	1.0671475782716161E-019
562.5	8.9325882741250890E-020
563.5	7.2680639861676982E-020
564.5	5.8700753585784524E-020
565.5	4.7637892333093793E-020
566.5	3.9080937367390743E-020
567.5	3.2488833148397552E-020
568.5	2.7383470947481655E-020
569.5	2.3391439833280959E-020
570.5	2.0234633904032536E-020
571.5	1.7709344860314274E-020
572.5	1.5666684680490539E-020
573.5	1.3997295094668364E-020
574.5	1.2620176861768248E-020
575.5	1.1474741439585709E-020
576.5	1.0515202528188131E-020
577.5	9.7066163973200540E-021
578.5	9.0220720396067617E-021
579.5	8.4406829212132415E-021
580.5	7.9461405576657556E-021
581.5	7.5256654234520570E-021
582.5	7.1692422474875847E-021
583.5	6.8690619828283200E-021
584.5	6.6191169937403515E-021
585.5	6.4149129541534099E-021
586.5	6.2532731157453975E-021
587.5	6.1322197273765359E-021
588.5	6.0509247317970256E-021
589.5	6.0097284179593086E-021
590.5	6.0102313452930932E-021
591.5	6.0554724906301071E-021
592.5	6.1502162857640894E-021
593.5	6.3013844281545698E-021
594.5	6.5186869418948862E-021
595.5	6.8155333165821156E-021
596.5	7.2103410743873543E-021
597.5	7.7284062529869357E-021
598.5	8.4045498309139550E-021
599.5	9.2867692224369029E-021
600.5	1.0440982813647426E-020
601.5	1.1956300713007019E-020
602.5	1.3948125817116127E-020
603.5	1.6550502910768956E-020
604.5	1.9875432925615842E-020
605.5	2.3894701263527572E-020
606.5	2.8202366428869042E-020
607.5	3.1772408657728251E-020
608.5	3.3202425712883034E-020
609.5	3.1766627136345101E-020
610.5	2.8158744079699792E-020
611.5	2.3779126267608800E-020
612.5	1.9669151234783808E-020
613.5	1.6247495383009726E-020
614.5	1.3547937039047213E-020
615.5	1.1459596197054626E-020
616.5	9.8477416100289186E-021
617.5	8.5957641020943441E-021
618.5	7.6132924759010420E-021
619.5	6.8332092506706147E-021
620.5	6.2063755577845607E-021
621.5	5.6968483790432222E-021
622.5	5.2781856326968071E-021
623.5	4.9307583239090037E-021
624.5	4.6398407114544156E-021
625.5	4.3942624898423439E-021
626.5	4.1854560548251732E-021
627.5	4.0067789483016272E-021
628.5	3.8530279399533924E-021
629.5	3.7200871975295145E-021
630.5	3.6046709733874071E-021
631.5	3.5041335009199133E-021
632.5	3.4163271376775326E-021
633.5	3.3394954801819032E-021
634.5	3.2721920747955907E-021
635.5	3.2132180416064794E-021
636.5	3.1615738029938028E-021
637.5	3.1164214252855311E-021
638.5	3.0770550150781045E-021
639.5	3.0428772790579120E-021
640.5	3.0133808375341392E-021
641.5	2.9881332321645624E-021
642.5	2.9667648253791440E-021
643.5	2.9489589791417350E-021
644.5	2.9344440424503155E-021
645.5	2.9229867834703909E-021
646.5	2.9143869827815133E-021
647.5	2.9084729656266282E-021
648.5	2.9050978981692404E-021
649.5	2.9041367091499269E-021
650.5	2.9054835266148373E-021
651.5	2.9090495415083071E-021
652.5	2.9147612273290657E-021
653.5	2.9225588588339118E-021
654.5	2.9323952837565123E-021
655.5	2.9442349103184358E-021
656.5	2.9580528804233482E-021
657.5	2.9738344042129158E-021
658.5	2.9915742364104503E-021
659.5	3.0112762788094299E-021
660.5	3.0329532965548068E-021
661.5	3.0566267386552972E-021
662.5	3.0823266555670338E-021
663.5	3.1100917087942943E-021
664.5	3.1399692693369859E-021
665.5	3.1720156035409201E-021
666.5	3.2062961465303665E-021
667.5	3.2428858649721325E-021
668.5	3.2818697124813327E-021
669.5	3.3233431825743368E-021
670.5	3.3674129657469188E-021
671.5	3.4141977190498647E-021
672.5	3.4638289584976102E-021
673.5	3.5164520868304590E-021
674.5	3.5722275716168248E-021
675.5	3.6313322914974317E-021
676.5	3.6939610716188266E-021
677.5	3.7603284330746634E-021
678.5	3.8306705855846685E-021
679.5	3.9052476978315914E-021
680.5	3.9843464860152770E-021
681.5	4.0682831684765757E-021
682.5	4.1574068429475978E-021
683.5	4.2521033534136893E-021
684.5	4.3527997261182438E-021
685.5	4.4599692693934003E-021
686.5	4.5741374503702195E-021
687.5	4.6958886839841486E-021
688.5	4.8258741970211707E-021
689.5	4.9648211634891982E-021
690.5	5.1135433489325935E-021
691.5	5.2729535524695348E-021
692.5	5.4440781989451904E-021
693.5	5.6280745130597539E-021
694.5	5.8262508070817228E-021
695.5	6.0400905396046245E-021
696.5	6.2712809624106969E-021
697.5	6.5217473760297134E-021
698.5	6.7936942755892239E-021
699.5	7.0896550052657710E-021
700.5	7.4125519767110159E-021
701.5	7.7657700778094023E-021
702.5	8.1532466490748228E-021
703.5	8.5795823995598149E-021
704.5	9.0501789609828033E-021
705.5	9.5714105623345662E-021
706.5	1.0150839723655424E-020
707.5	1.0797490168365093E-020
708.5	1.1522194700231315E-020
709.5	1.2338042108702003E-020
710.5	1.3260956022791095E-020
711.5	1.4310451160981300E-020
712.5	1.5510630302874631E-020
713.5	1.6891511045074269E-020
714.5	1.8490808752628180E-020
715.5	2.0356356691830133E-020
716.5	2.2549424458634835E-020
717.5	2.5149313600961993E-020
718.5	2.8259781551516162E-020
719.5	3.2018092474538623E-020
720.5	3.6607834770873920E-020
721.5	4.2277070500753448E-020
722.5	4.9363774638702554E-020
723.5	5.8330421341161288E-020
724.5	6.9807522130991380E-020
725.5	8.4637747761642104E-020
726.5	1.0388708338228255E-019
727.5	1.2872281333335920E-019
728.5	1.5991378717471145E-019
729.5	1.9652228304558428E-019
730.5	2.3360848763661790E-019
731.5	2.6077971502133532E-019
732.5	2.6645624722482842E-019
733.5	2.4779159577865520E-019
734.5	2.1367124499224450E-019
735.5	1.7603388442166941E-019
736.5	1.4227006925673818E-019
737.5	1.1477657124507329E-019
738.5	9.3315369324196893E-020
739.5	7.6798158682082336E-020
740.5	6.4085052290027185E-020
741.5	5.4231974066719351E-020
742.5	4.6519779261606333E-020
743.5	4.0418011327358128E-020
744.5	3.5539174433962235E-020
745.5	3.1599901321656476E-020
746.5	2.8391655158498285E-020
747.5	2.5759623313149479E-020
748.5	2.3587778031800880E-020
749.5	2.1788346443242262E-020
750.5	2.0294370014585661E-020
751.5	1.9054417057764936E-020
752.5	1.8028799673384656E-020
753.5	1.7186849871147052E-020
754.5	1.6504949772058777E-020
755.5	1.5965106676711216E-020
756.5	1.5553929554897163E-020
757.5	1.5261909146888984E-020
758.5	1.5082936215497508E-020
759.5	1.5014016259119373E-020
760.5	1.5055157505937624E-020
761.5	1.5209424729163262E-020
762.5	1.5483166385703675E-020
763.5	1.5886438713626038E-020
764.5	1.6433669863941329E-020
765.5	1.7144632584562790E-020
766.5	1.8045829108523176E-020
767.5	1.9172441976271646E-020
768.5	2.0571077051491179E-020
769.5	2.2303630382871675E-020
770.5	2.4452762004123883E-020
771.5	2.7129669934013506E-020
772.5	3.0485125279918461E-020
773.5	3.4724995655315418E-020
774.5	4.0131503689790309E-020
775.5	4.7090446706784042E-020
776.5	5.6120243870157425E-020
777.5	6.7884882071928170E-020
778.5	8.3135476063057114E-020
779.5	1.0244101431912956E-019
780.5	1.2544517977230337E-019
781.5	1.4946275312970972E-019
782.5	1.6829743129706963E-019
783.5	1.7424675809920511E-019
784.5	1.6429922403710796E-019
785.5	1.4326904011151126E-019
786.5	1.1895386058478153E-019
787.5	9.6650018703907332E-020
788.5	7.8288937607804995E-020
789.5	6.3880782288374430E-020
790.5	5.2762862248960256E-020
791.5	4.4191881470790572E-020
792.5	3.7539037707398251E-020
793.5	3.2321293714229676E-020
794.5	2.8181131869419123E-020
795.5	2.4857060296635286E-020
796.5	2.2157775065814862E-020
797.5	1.9942440052926449E-020
798.5	1.8106411380541782E-020
799.5	1.6571111729680574E-020
800.5	1.5276885965009346E-020
801.5	1.4177948131083014E-020
802.5	1.3238784447704680E-020
803.5	1.2431570700199471E-020
804.5	1.1734300043264234E-020
805.5	1.1129412143358694E-020
806.5	1.0602779286017253E-020
807.5	1.0142949086492839E-020
808.5	9.7405734673792973E-021
809.5	9.3879741694449010E-021
810.5	9.0788093048188565E-021
811.5	8.8078153909446121E-021
812.5	8.5706062873665786E-021
813.5	8.3635154139755084E-021
814.5	8.1834711793256924E-021
815.5	8.0278981133298139E-021
816.5	7.8946380697067122E-021
817.5	7.7818872403856384E-021
818.5	7.6881457464775728E-021
819.5	7.6121773368382820E-021
820.5	7.5529773055954816E-021
821.5	7.5097471844554630E-021
822.5	7.4818751105064752E-021
823.5	7.4689210422904351E-021
824.5	7.4706062160137205E-021
825.5	7.4868064150440924E-021
826.5	7.5175487811306898E-021
827.5	7.5630120347166220E-021
828.5	7.6235301025501138E-021
829.5	7.6995992811225980E-021
830.5	7.7918892017878622E-021
831.5	7.9012580158040180E-021
832.5	8.0287723942495020E-021
833.5	8.1757331500486516E-021
834.5	8.3437075514498034E-021
835.5	8.5345697268183949E-021
836.5	8.7505509843087962E-021
837.5	8.9943024204027506E-021
838.5	9.2689729144412957E-021
839.5	9.5783065658805457E-021
840.5	9.9267649162925000E-021
841.5	1.0319681035129916E-020
842.5	1.0763454916556219E-020
843.5	1.1265802892328229E-020
844.5	1.1836078287007094E-020
845.5	1.2485686873617590E-020
846.5	1.3228629636011829E-020
847.5	1.4082218103876519E-020
848.5	1.5068025880622612E-020
849.5	1.6213166602107305E-020
850.5	1.7552027437598278E-020
851.5	1.9128644302899852E-020
852.5	2.0999988835967169E-020
853.5	2.3240559928748560E-020
854.5	2.5948849373038157E-020
855.5	2.9256496044988833E-020
856.5	3.3341252294877315E-020
857.5	3.8445184471209038E-020
858.5	4.4899511250177921E-020
859.5	5.3156170223170653E-020
860.5	6.3820777160206888E-020
861.5	7.7664680878419242E-020
862.5	9.5548346947325925E-020
863.5	1.1808760341145861E-019
864.5	1.4475405640949459E-019
865.5	1.7222925423578527E-019
866.5	1.9316816583156908E-019
867.5	1.9886529489428693E-019
868.5	1.8646734917334769E-019
869.5	1.6196162654001768E-019
870.5	1.3422720072620378E-019
871.5	1.0904795200305517E-019
872.5	8.8429660956334303E-020
873.5	7.2296935497941374E-020
874.5	5.9870932110531966E-020
875.5	5.0305914660718714E-020
876.5	4.2893412625003330E-020
877.5	3.7091284719101510E-020
878.5	3.2498875788750727E-020
879.5	2.8823278436193357E-020
880.5	2.5850202288766422E-020
881.5	2.3421857386153803E-020
882.5	2.1420977781017225E-020
883.5	1.9759497967572686E-020
884.5	1.8370564003846537E-020
885.5	1.7202881835865689E-020
886.5	1.6216692550721883E-020
887.5	1.5380881425112240E-020
888.5	1.4670881420270217E-020
889.5	1.4067137700346223E-020
890.5	1.3553971940118204E-020
891.5	1.3118734298737561E-020
892.5	1.2751164453365438E-020
893.5	1.2442906099332164E-020
894.5	1.2187135245527676E-020
895.5	1.1978273745445079E-020
896.5	1.1811767330911521E-020
897.5	1.1683912981880624E-020
898.5	1.1591724464850658E-020
899.5	1.1532827777036365E-020
900.5	1.1505380368459613E-020
901.5	1.1508009605671732E-020
902.5	1.1539767148029882E-020
903.5	1.1600096844193552E-020
904.5	1.1688814506088131E-020
905.5	1.1806098542939352E-020
906.5	1.1952490989014686E-020
907.5	1.2128908977794614E-020
908.5	1.2336667241830180E-020
909.5	1.2577512792085458E-020
910.5	1.2853673599215438E-020
911.5	1.3167923918817195E-020
912.5	1.3523669947535416E-020
913.5	1.3925060868212110E-020
914.5	1.4377132181686947E-020
915.5	1.4885990732420716E-020
916.5	1.5459054307146661E-020
917.5	1.6105363547919754E-020
918.5	1.6835990804612965E-020
919.5	1.7664580395848381E-020
920.5	1.8608068953865387E-020
921.5	1.9687655195129238E-020
922.5	2.0930118706509980E-020
923.5	2.2369631745434983E-020
924.5	2.4050273108771826E-020
925.5	2.6029547324384915E-020
926.5	2.8383344772801664E-020
927.5	3.1212951571282790E-020
928.5	3.4654905745689648E-020
929.5	3.8894574267422695E-020
930.5	4.4183877833184581E-020
931.5	5.0861386859488142E-020
932.5	5.9365722356892134E-020
933.5	7.0212798356601375E-020
934.5	8.3859139648340721E-020
935.5	1.0029163630038141E-019
936.5	1.1817452519607025E-019
937.5	1.3389816878838636E-019
938.5	1.4225997509830719E-019
939.5	1.4023412019305649E-019
940.5	1.3008859983466733E-019
941.5	1.1710482649320500E-019
942.5	1.0546904735916216E-019
943.5	9.7047236564648276E-020
944.5	9.2222526182289421E-020
945.5	9.0840461991938741E-020
946.5	9.2715516375423754E-020
947.5	9.7835887898694149E-020
948.5	1.0644413221107104E-019
949.5	1.1908766993678954E-019
950.5	1.3667423569915171E-019
951.5	1.6052813776499239E-019
952.5	1.9238872839705260E-019
953.5	2.3417013585123162E-019
954.5	2.8704577211304628E-019
955.5	3.4911083282316273E-019
956.5	4.1140227444245662E-019
957.5	4.5571132642112303E-019
958.5	4.6259641151703602E-019
959.5	4.2836243408144441E-019
960.5	3.6894965351575735E-019
961.5	3.0454619291317391E-019
962.5	2.4724455948101081E-019
963.5	2.0078501528030168E-019
964.5	1.6462184895565539E-019
965.5	1.3687169474913918E-019
966.5	1.1560690805355456E-019
967.5	9.9247264705330940E-020
968.5	8.6600079541951952E-020
969.5	7.6797440044487386E-020
970.5	6.9220634346551699E-020
971.5	6.3437979908108880E-020
972.5	5.9160258706067446E-020
973.5	5.6211625569338072E-020
974.5	5.4512416976504948E-020
975.5	5.4069144340649562E-020
976.5	5.4962748841646275E-020
977.5	5.7313960298276338E-020
978.5	6.1178141700177142E-020
979.5	6.6291973357251786E-020
980.5	7.1660788972522022E-020
981.5	7.5374377866764841E-020
982.5	7.5512186648758018E-020
983.5	7.1869629032992423E-020
984.5	6.6207198629898377E-020
985.5	6.0631962686210624E-020
986.5	5.6427380717201104E-020
987.5	5.4088266931985167E-020
988.5	5.3727049231113110E-020
989.5	5.5306095122858143E-020
990.5	5.8597025530399540E-020
991.5	6.2882020508151028E-020
992.5	6.6599740099932655E-020
993.5	6.7645658468512343E-020
994.5	6.4845996743404252E-020
995.5	5.9079894245403079E-020
996.5	5.2318835444457863E-020
997.5	4.6068947752443935E-020
998.5	4.0946103112736540E-020
999.5	3.7005036892972751E-020
1000.5	3.4089115780832070E-020
1001.5	3.2009288765414515E-020
1002.5	3.0607466864857610E-020
1003.5	2.9770008304773701E-020
1004.5	2.9425102185389024E-020
1005.5	2.9537366020791529E-020
1006.5	3.0104117254101396E-020
1007.5	3.1154646646039283E-020
1008.5	3.2752982565806631E-020
1009.5	3.5004610792324606E-020
1010.5	3.8067758702301454E-020
1011.5	4.2169631812305773E-020
1012.5	4.7626301520046646E-020
1013.5	5.4858886511153004E-020
1014.5	6.4381076917870132E-020
1015.5	7.6689554099114092E-020
1016.5	9.1907169877082208E-020
1017.5	1.0897832397999534E-019
1018.5	1.2458322071483123E-019
1019.5	1.3327609652676190E-019
1020.5	1.3088487131735056E-019
1021.5	1.1856042137021766E-019
1022.5	1.0156044048929157E-019
1023.5	8.4699267953165618E-020
1024.5	7.0301041978004440E-020
1025.5	5.8827397771618809E-020
1026.5	4.9936069344524838E-020
1027.5	4.3092435611880148E-020
1028.5	3.7805279543620419E-020
1029.5	3.3685375139491971E-020
1030.5	3.0441179950616694E-020
1031.5	2.7858737093395072E-020
1032.5	2.5781642952328351E-020
1033.5	2.4095083203231222E-020
1034.5	2.2714075607451113E-020
1035.5	2.1575077316956776E-020
1036.5	2.0630056565312079E-020
1037.5	1.9842306367016354E-020
1038.5	1.9183473417240319E-020
1039.5	1.8631432821367336E-020
1040.5	1.8168753687492822E-020
1041.5	1.7781580282642828E-020
1042.5	1.7458807956290804E-020
1043.5	1.7191470116204592E-020
1044.5	1.6972277796783332E-020
1045.5	1.6795270642551537E-020
1046.5	1.6655550037802581E-020
1047.5	1.6549073385258051E-020
1048.5	1.6472494332886922E-020
1049.5	1.6423037846522404E-020
1050.5	1.6398401950633595E-020
1051.5	1.6396680066015887E-020
1052.5	1.6416299404280601E-020
1053.5	1.6455972002385510E-020
1054.5	1.6514655812563127E-020
1055.5	1.6591523885632786E-020
1056.5	1.6685940156750046E-020
1057.5	1.6797440703612471E-020
1058.5	1.6925719628030330E-020
1059.5	1.7070618934636763E-020
1060.5	1.7232121961849130E-020
1061.5	1.7410350072651429E-020
1062.5	1.7605562446392124E-020
1063.5	1.7818158935956837E-020
1064.5	1.8048686074822639E-020
1065.5	1.8297846442769453E-020
1066.5	1.8566511734842363E-020
1067.5	1.8855740033867961E-020
1068.5	1.9166797972393412E-020
1069.5	1.9501188697828631E-020
1070.5	1.9860686841015340E-020
1071.5	2.0247382054916305E-020
1072.5	2.0663733165658125E-020
1073.5	2.1112635602564538E-020
1074.5	2.1597505602219071E-020
1075.5	2.2122385791157343E-020
1076.5	2.2692078251512420E-020
1077.5	2.3312313219181649E-020
1078.5	2.3989964378233132E-020
1079.5	2.4733325622260958E-020
1080.5	2.5552469626881568E-020
1081.5	2.6459716315498014E-020
1082.5	2.7470250338504648E-020
1083.5	2.8602942569548828E-020
1084.5	2.9881453664363472E-020
1085.5	3.1335731387696726E-020
1086.5	3.3004062827436567E-020
1087.5	3.4935915253209416E-020
1088.5	3.7195905626015407E-020
1089.5	3.9869391609697731E-020
1090.5	4.3070388129944838E-020
1091.5	4.6952778563974331E-020
1092.5	5.1726039654262517E-020
1093.5	5.7676659662462389E-020
1094.5	6.5195226124077509E-020
1095.5	7.4804285201217587E-020
1096.5	8.7166952922247397E-020
1097.5	1.0301598703359137E-019
1098.5	1.2285485566178328E-019
1099.5	1.4616419207808175E-019
1100.5	1.6998064922963738E-019
1101.5	1.8791602256168744E-019
1102.5	1.9263537556202861E-019
1103.5	1.8204393687468678E-019
1104.5	1.6148919161791216E-019
1105.5	1.3849430565048483E-019
1106.5	1.1783161557402084E-019
1107.5	1.0110132284393372E-019
1108.5	8.8195335282012722E-020
1109.5	7.8441746971201427E-020
1110.5	7.1124894492349741E-020
1111.5	6.5649200989612359E-020
1112.5	6.1560465607951970E-020
1113.5	5.8523883389015317E-020
1114.5	5.6295361573136339E-020
1115.5	5.4696972633325995E-020
1116.5	5.3598381997837067E-020
1117.5	5.2903454461027718E-020
1118.5	5.2540771302530584E-020
1119.5	5.2456946790188816E-020
1120.5	5.2611906433559850E-020
1121.5	5.2975531616596914E-020
1122.5	5.3525257642749656E-020
1123.5	5.4244341201668624E-020
1124.5	5.5120602063225216E-020
1125.5	5.6145504334109489E-020
1126.5	5.7313483826627260E-020
1127.5	5.8621456262434473E-020
1128.5	6.0068460429581235E-020
1129.5	6.1655403889960737E-020
1130.5	6.3384888308853293E-020
1131.5	6.5261098230748491E-020
1132.5	6.7289742020655926E-020
1133.5	6.9478037316372147E-020
1134.5	7.1834736100765918E-020
1135.5	7.4370186689350993E-020
1136.5	7.7096431742840417E-020
1137.5	8.0027343010806416E-020
1138.5	8.3178795012270499E-020
1139.5	8.6568881364656500E-020
1140.5	9.0218179078721194E-020
1141.5	9.4150067939422156E-020
1142.5	9.8391114196052042E-020
1143.5	1.0297153031223353E-019
1144.5	1.0792572562859351E-019
1145.5	1.1329296666007647E-019
1146.5	1.1911817063541500E-019
1147.5	1.2545286211788025E-019
1148.5	1.3235633056488963E-019
1149.5	1.3989703708495026E-019
1150.5	1.4815433224575607E-019
1151.5	1.5722056469354725E-019
1152.5	1.6720368410915930E-019
1153.5	1.7823047381484297E-019
1154.5	1.9045059120920923E-019
1155.5	2.0404165248372797E-019
1156.5	2.1921567798346487E-019
1157.5	2.3622732511185233E-019
1158.5	2.5538448995789800E-019
1159.5	2.7706207611192269E-019
1160.5	3.0172003793783453E-019
1161.5	3.2992724828489829E-019
1162.5	3.6239338049248156E-019
1163.5	4.0001192575461227E-019
1164.5	4.4391882845407920E-019
1165.5	4.9557321427424879E-019
1166.5	5.5686958250683830E-019
1167.5	6.3029496379971816E-019
1168.5	7.1915016144022569E-019
1169.5	8.2786099818506208E-019
1170.5	9.6241113343360769E-019
1171.5	1.1309237762768896E-018
1172.5	1.3443785710093770E-018
1173.5	1.6172968917616515E-018
1174.5	1.9677752879282696E-018
1175.5	2.4151098851958931E-018
1176.5	2.9710795689032256E-018
1177.5	3.6194464056846651E-018
1178.5	4.2872933787014242E-018
1179.5	4.8461851723448780E-018
1180.5	5.1953924644440983E-018
1181.5	5.3560414988560589E-018
1182.5	5.4132874737241559E-018
1183.5	5.3694244398470731E-018
1184.5	5.1255650667769593E-018
1185.5	4.6256131450643777E-018
1186.5	3.9562481351348993E-018
1187.5	3.2667761590713668E-018
1188.5	2.6579016055368633E-018
1189.5	2.1619059232269772E-018
1190.5	1.7721942572922816E-018
1191.5	1.4694260538662012E-018
1192.5	1.2338285704689588E-018
1193.5	1.0490663568402819E-018
1194.5	9.0265679565010923E-019
1195.5	7.8534092649201520E-019
1196.5	6.9030765812278272E-019
1197.5	6.1253632592926049E-019
1198.5	5.4829964025653697E-019
1199.5	4.9480422794989248E-019
1200.5	4.4993491844282584E-019
1201.5	4.1207341753665238E-019
1202.5	3.7996928155075146E-019
1203.5	3.5264747141120020E-019
1204.5	3.2934155002339955E-019
1205.5	3.0944497190636707E-019
1206.5	2.9247525073322698E-019
1207.5	2.7804738880206617E-019
1208.5	2.6585404549218089E-019
1209.5	2.5565067281125752E-019
1210.5	2.4724436650818822E-019
1211.5	2.4048554589780866E-019
1212.5	2.3526183499006298E-019
1213.5	2.3149370593616222E-019
1214.5	2.2913158670897060E-019
1215.5	2.2815424490548530E-019
1216.5	2.2856835080883088E-019
1217.5	2.3040920502881223E-019
1218.5	2.3374269762066813E-019
1219.5	2.3866865501892311E-019
1220.5	2.4532583804837449E-019
1221.5	2.5389899088470917E-019
1222.5	2.6462852374301161E-019
1223.5	2.7782366492159090E-019
1224.5	2.9388027516836393E-019
1225.5	3.1330503033947497E-019
1226.5	3.3674842316634805E-019
1227.5	3.6505012462058335E-019
1228.5	3.9930184468688497E-019
1229.5	4.4093517240315340E-019
1230.5	4.9184525111263988E-019
1231.5	5.5456584661464658E-019
1232.5	6.3251738637051031E-019
1233.5	7.3035563562359903E-019
1234.5	8.5444952349387345E-019
1235.5	1.0134949845034696E-018
1236.5	1.2191774018431806E-018
1237.5	1.4864949410903240E-018
1238.5	1.8325378030495783E-018
1239.5	2.2706631050706763E-018
1240.5	2.7942130851600206E-018
1241.5	3.3453048287419615E-018
1242.5	3.7872628450176620E-018
1243.5	3.9464730156531626E-018
1244.5	3.7506952812119481E-018
1245.5	3.3051139345827010E-018
1246.5	2.7872840953118192E-018
1247.5	2.3206956949975709E-018
1248.5	1.9512847053248794E-018
1249.5	1.6770161074728806E-018
1250.5	1.4731197417311113E-018
1251.5	1.3060801165931862E-018
1252.5	1.1484818641624142E-018
1253.5	9.9247619760167559E-019
1254.5	8.4603153261195740E-019
1255.5	7.1821634749439745E-019
1256.5	6.1203343731091879E-019
1257.5	5.2580186934395078E-019
1258.5	4.5611890768804922E-019
1259.5	3.9955233081296218E-019
1260.5	3.5322519236853077E-019
1261.5	3.1488942697461534E-019
1262.5	2.8283302950929613E-019
1263.5	2.5575960920705676E-019
1264.5	2.3268374332571579E-019
1265.5	2.1285021102719537E-019
1266.5	1.9567438822066348E-019
1267.5	1.8069894339670254E-019
1268.5	1.6756244710420176E-019
1269.5	1.5597652074333934E-019
1270.5	1.4570908172896973E-019
1271.5	1.3657195944505503E-019
1272.5	1.2841167422646781E-019
1273.5	1.2110253647032601E-019
1274.5	1.1454147926360484E-019
1275.5	1.0864422019169694E-019
1276.5	1.0334248156126158E-019
1277.5	9.8582101466631479E-020
1278.5	9.4321954410072419E-020
1279.5	9.0533679074994257E-020
1280.5	8.7202286356154903E-020
1281.5	8.4327783432043620E-020
1282.5	8.1927951623609885E-020
1283.5	8.0042200132059595E-020
1284.5	7.8735533767058042E-020
1285.5	7.8098946155281866E-020
1286.5	7.8235364481286235E-020
1287.5	7.9204878120951380E-020
1288.5	8.0883932644602085E-020
1289.5	8.2723595717119305E-020
1290.5	8.3611143872547955E-020
1291.5	8.2346273953911997E-020
1292.5	7.8675791460502096E-020
1293.5	7.3551180200503291E-020
1294.5	6.8199507323699534E-020
1295.5	6.3360217365554363E-020
1296.5	5.9261218727112121E-020
1297.5	5.5866139127499556E-020
1298.5	5.3055615718868013E-020
1299.5	5.0707215708072593E-020
1300.5	4.8719735996946205E-020
1301.5	4.7015716722928359E-020
1302.5	4.5537524061701269E-020
1303.5	4.4242570281465756E-020
1304.5	4.3099283950235315E-020
1305.5	4.2084075443425313E-020
1306.5	4.1179150739452579E-020
1307.5	4.0370962395378709E-020
1308.5	3.9649116159241804E-020
1309.5	3.9005597321928098E-020
1310.5	3.8434220507658810E-020
1311.5	3.7930236214358211E-020
1312.5	3.7490048308559810E-020
1313.5	3.7111011068887855E-020
1314.5	3.6791284204558284E-020
1315.5	3.6529731003301611E-020
1316.5	3.6325849402573445E-020
1317.5	3.6179729020199046E-020
1318.5	3.6092029491748038E-020
1319.5	3.6063977156830348E-020
1320.5	3.6097378430474627E-020
1321.5	3.6194649239589238E-020
1322.5	3.6358860808127702E-020
1323.5	3.6593802923286712E-020
1324.5	3.6904066681163311E-020
1325.5	3.7295149662115063E-020
1326.5	3.7773587595714205E-020
1327.5	3.8347117926331236E-020
1328.5	3.9024882387051090E-020
1329.5	3.9817677867324081E-020
1330.5	4.0738267700392121E-020
1331.5	4.1801769249326248E-020
1332.5	4.3026138681945251E-020
1333.5	4.4432780582328073E-020
1334.5	4.6047319242642235E-020
1335.5	4.7900581106939260E-020
1336.5	5.0029855335891089E-020
1337.5	5.2480523926005735E-020
1338.5	5.5308187334732887E-020
1339.5	5.8581460706645224E-020
1340.5	6.2385686380959778E-020
1341.5	6.6827910584209987E-020
1342.5	7.2043621335327060E-020
1343.5	7.8205963323548064E-020
1344.5	8.5538467097672907E-020
1345.5	9.4332801149920481E-020
1346.5	1.0497373684287494E-019
1347.5	1.1797446889549612E-019
1348.5	1.3402666537672882E-019
1349.5	1.5407090242852128E-019
1350.5	1.7939346607122478E-019
1351.5	2.1175157466764859E-019
1352.5	2.5351123319404534E-019
1353.5	3.0772429345185117E-019
1354.5	3.7791269205907918E-019
1355.5	4.6696132327110845E-019
1356.5	5.7393975678476185E-019
1357.5	6.8780094911552437E-019
1358.5	7.8119844956253635E-019
1359.5	8.1753059731766102E-019
1360.5	7.7889080531844337E-019
1361.5	6.8448268302164143E-019
1362.5	5.7097909792549136E-019
1363.5	4.6508624356498764E-019
1364.5	3.7731761094998430E-019
1365.5	3.0836244827664580E-019
1366.5	2.5527544895683503E-019
1367.5	2.1454720689394373E-019
1368.5	1.8315855605311639E-019
1369.5	1.5877712525946927E-019
1370.5	1.3967526946098101E-019
1371.5	1.2459212557816611E-019
1372.5	1.1260964721622786E-019
1373.5	1.0305722880605872E-019
1374.5	9.5442564263562710E-020
1375.5	8.9402745927461148E-020
1376.5	8.4670019597689444E-020
1377.5	8.1047911222922662E-020
1378.5	7.8394676191867095E-020
1379.5	7.6611982171049793E-020
1380.5	7.5637434662996812E-020
1381.5	7.5440056283715931E-020
1382.5	7.6018201428922673E-020
1383.5	7.7399681587484387E-020
1384.5	7.9644137510503327E-020
1385.5	8.2847962418114499E-020
1386.5	8.7152395503207870E-020
1387.5	9.2755811737239130E-020
1388.5	9.9931781359366009E-020
1389.5	1.0905520015200961E-019
1390.5	1.2063967508071128E-019
1391.5	1.3539012463027644E-019
1392.5	1.5427420162999019E-019
1393.5	1.7861147650951288E-019
1394.5	2.1016126737606887E-019
1395.5	2.5113512441786687E-019
1396.5	3.0391666747848784E-019
1397.5	3.6996905647520045E-019
1398.5	4.4705701413785143E-019
1399.5	5.2459965613545118E-019
1400.5	5.8138628526884057E-019
1401.5	5.9546897934694593E-019
1402.5	5.6391494329999202E-019
1403.5	5.0642943822365319E-019
1404.5	4.4715612282177088E-019
1405.5	4.0089998314835500E-019
1406.5	3.7324895394707657E-019
1407.5	3.6527130560799954E-019
1408.5	3.7647110932209745E-019
1409.5	4.0496477859234241E-019
1410.5	4.4507378296405308E-019
1411.5	4.8363237941614721E-019
1412.5	5.0068400552332814E-019
1413.5	4.8150970646379659E-019
1414.5	4.3021886229690944E-019
1415.5	3.6478676650660995E-019
1416.5	3.0131326759600960E-019
1417.5	2.4733151812621266E-019
1418.5	2.0412095812951034E-019
1419.5	1.7032062007242459E-019
1420.5	1.4397809532304986E-019
1421.5	1.2332673550492078E-019
1422.5	1.0697085053847967E-019
1423.5	9.3863325453184824E-020
1424.5	8.3232737348398461E-020
1425.5	7.4512337349481000E-020
1426.5	6.7283784310157772E-020
1427.5	6.1235751826548395E-020
1428.5	5.6134361533250350E-020
1429.5	5.1802277195538147E-020
1430.5	4.8103939728983013E-020
1431.5	4.4935113244578605E-020
1432.5	4.2215465206802566E-020
1433.5	3.9883307471009031E-020
1434.5	3.7891910186878198E-020
1435.5	3.6207002038228517E-020
1436.5	3.4805216710389065E-020
1437.5	3.3673358784864376E-020
1438.5	3.2808459337253257E-020
1439.5	3.2218685698444449E-020
1440.5	3.1925270816296453E-020
1441.5	3.1965736803159601E-020
1442.5	3.2398780506344291E-020
1443.5	3.3311165229874535E-020
1444.5	3.4826500198380741E-020
1445.5	3.7113969998947222E-020
1446.5	4.0389517544590904E-020
1447.5	4.4887409386759261E-020
1448.5	5.0749117556084620E-020
1449.5	5.7739107306587591E-020
1450.5	6.4762812336164485E-020
1451.5	6.9608675847114849E-020
1452.5	6.9932365005085576E-020
1453.5	6.5310119388150030E-020
1454.5	5.7683517257131169E-020
1455.5	4.9488003069158351E-020
1456.5	4.2173569109469543E-020
1457.5	3.6183719160698725E-020
1458.5	3.1447770077183764E-020
1459.5	2.7735309242671871E-020
1460.5	2.4811108248394834E-020
1461.5	2.2481762515148423E-020
1462.5	2.0600185675368036E-020
1463.5	1.9057764811080454E-020
1464.5	1.7774934562894664E-020
1465.5	1.6693264328735451E-020
1466.5	1.5769511890401330E-020
1467.5	1.4971344352723229E-020
1468.5	1.4274308001746187E-020
1469.5	1.3659689132610390E-020
1470.5	1.3112998362123014E-020
1471.5	1.2622888947459612E-020
1472.5	1.2180377814860375E-020
1473.5	1.1778278974329923E-020
1474.5	1.1410787151929910E-020
1475.5	1.1073168646727094E-020
1476.5	1.0761529467961522E-020
1477.5	1.0472639719908697E-020
1478.5	1.0203799326768787E-020
1479.5	9.9527344319314406E-021
1480.5	9.7175167690462815E-021
1481.5	9.4965003905417837E-021
1482.5	9.2882716242017820E-021
1483.5	9.0916091938960657E-021
1484.5	8.9054522118256674E-021
1485.5	8.7288743127439714E-021
1486.5	8.5610626151725612E-021
1487.5	8.4013005022963783E-021
1488.5	8.2489534453362950E-021
1489.5	8.1034572655968623E-021
1490.5	7.9643083629920132E-021
1491.5	7.8310555394271697E-021
1492.5	7.7032931227892826E-021
1493.5	7.5806551572002570E-021
1494.5	7.4628104718519080E-021
1495.5	7.3494584773037792E-021
1496.5	7.2403255669365958E-021
1497.5	7.1351620240809689E-021
1498.5	7.0337393535212222E-021
1499.5	6.9358479706266545E-021
1500.5	6.8412951930674187E-021
1501.5	6.7499034895313288E-021
1502.5	6.6615089475358769E-021
1503.5	6.5759599286898789E-021
1504.5	6.4931158848840114E-021
1505.5	6.4128463131023863E-021
1506.5	6.3350298300240536E-021
1507.5	6.2595533504631681E-021
1508.5	6.1863113560909692E-021
1509.5	6.1152052428805687E-021
1510.5	6.0461427373880390E-021
1511.5	5.9790373733882950E-021
1512.5	5.9138080215682278E-021
1513.5	5.8503784659804070E-021
1514.5	5.7886770218092860E-021
1515.5	5.7286361897235760E-021
1516.5	5.6701923427038174E-021
1517.5	5.6132854417606260E-021
1518.5	5.5578587774102888E-021
1519.5	5.5038587341625602E-021
1520.5	5.4512345756097993E-021
1521.5	5.3999382479956629E-021
1522.5	5.3499242003918504E-021
1523.5	5.3011492198286576E-021
1524.5	5.2535722799141916E-021
1525.5	5.2071544016420365E-021
1526.5	5.1618585252311529E-021
1527.5	5.1176493919681294E-021
1528.5	5.0744934351325843E-021
1529.5	5.0323586791839182E-021
1530.5	4.9912146464735031E-021
1531.5	4.9510322708220114E-021
1532.5	4.9117838173687313E-021
1533.5	4.8734428081589482E-021
1534.5	4.8359839529882324E-021
1535.5	4.7993830850692819E-021
1536.5	4.7636171011286497E-021
1537.5	4.7286639055779792E-021
1538.5	4.6945023584375264E-021
1539.5	4.6611122267195892E-021
1540.5	4.6284741390060515E-021
1541.5	4.5965695429782681E-021
1542.5	4.5653806656789908E-021
1543.5	4.5348904763054328E-021
1544.5	4.5050826513500508E-021
1545.5	4.4759415419213740E-021
1546.5	4.4474521430915162E-021
1547.5	4.4196000651298920E-021
1548.5	4.3923715064943873E-021
1549.5	4.3657532284618780E-021
1550.5	4.3397325312896311E-021
1551.5	4.3142972318079794E-021
1552.5	4.2894356423526235E-021
1553.5	4.2651365509523207E-021
1554.5	4.2413892026943521E-021
1555.5	4.2181832821963368E-021
1556.5	4.1955088971185936E-021
1557.5	4.1733565626563968E-021
1558.5	4.1517171869562221E-021
1559.5	4.1305820574045084E-021
1560.5	4.1099428277414377E-021
1561.5	4.0897915059560205E-021
1562.5	4.0701204429222113E-021
1563.5	4.0509223217390082E-021
1564.5	4.0321901477404687E-021
1565.5	4.0139172391443701E-021
1566.5	3.9960972183108270E-021
1567.5	3.9787240035846494E-021
1568.5	3.9617918016975084E-021
1569.5	3.9452951007080981E-021
1570.5	3.9292286634606150E-021
1571.5	3.9135875215437153E-021
1572.5	3.8983669697340462E-021
1573.5	3.8835625609101621E-021
1574.5	3.8691701014243655E-021
1575.5	3.8551856469216454E-021
1576.5	3.8416054985964781E-021
1577.5	3.8284261998798208E-021
1578.5	3.8156445335501447E-021
1579.5	3.8032575192638662E-021
1580.5	3.7912624115020162E-021
1581.5	3.7796566979315076E-021
1582.5	3.7684380981808001E-021
1583.5	3.7576045630313704E-021
1584.5	3.7471542740278007E-021
1585.5	3.7370856435110067E-021
1586.5	3.7273973150806432E-021
1587.5	3.7180881644944309E-021
1588.5	3.7091573010138840E-021
1589.5	3.7006040692077127E-021
1590.5	3.6924280512261093E-021
1591.5	3.6846290695610719E-021
1592.5	3.6772071903100948E-021
1593.5	3.6701627269627736E-021
1594.5	3.6634962447322791E-021
1595.5	3.6572085654562188E-021
1596.5	3.6513007730941824E-021
1597.5	3.6457742198521819E-021
1598.5	3.6406305329674623E-021
1599.5	3.6358716221905428E-021
1600.5	3.6314996880051659E-021
1601.5	3.6275172306308807E-021
1602.5	3.6239270598573769E-021
1603.5	3.6207323057646079E-021
1604.5	3.6179364303879526E-021
1605.5	3.6155432403934697E-021
1606.5	3.6135569008346381E-021
1607.5	3.6119819500689090E-021
1608.5	3.6108233159200762E-021
1609.5	3.6100863331808257E-021
1610.5	3.6097767625591401E-021
1611.5	3.6099008111824515E-021
1612.5	3.6104651547847340E-021
1613.5	3.6114769617142606E-021
1614.5	3.6129439189135593E-021
1615.5	3.6148742600385676E-021
1616.5	3.6172767959009741E-021
1617.5	3.6201609474367813E-021
1618.5	3.6235367814252840E-021
1619.5	3.6274150492062066E-021
1620.5	3.6318072286691155E-021
1621.5	3.6367255698186385E-021
1622.5	3.6421831442519939E-021
1623.5	3.6481938989222467E-021
1624.5	3.6547727146022146E-021
1625.5	3.6619354695104926E-021
1626.5	3.6696991086135964E-021
1627.5	3.6780817191772757E-021
1628.5	3.6871026132068507E-021
1629.5	3.6967824174919103E-021
1630.5	3.7071431720560937E-021
1631.5	3.7182084379096539E-021
1632.5	3.7300034151125730E-021
1633.5	3.7425550722812019E-021
1634.5	3.7558922888142162E-021
1635.5	3.7700460112765817E-021
1636.5	3.7850494255666475E-021
1637.5	3.8009381467049950E-021
1638.5	3.8177504283288241E-021
1639.5	3.8355273942575598E-021
1640.5	3.8543132948201955E-021
1641.5	3.8741557910100168E-021
1642.5	3.8951062699663170E-021
1643.5	3.9172201957859567E-021
1644.5	3.9405575002523987E-021
1645.5	3.9651830187508772E-021
1646.5	3.9911669774334671E-021
1647.5	4.0185855386281346E-021
1648.5	4.0475214125772067E-021
1649.5	4.0780645448741368E-021
1650.5	4.1103128904808247E-021
1651.5	4.1443732869968824E-021
1652.5	4.1803624419735977E-021
1653.5	4.2184080515875845E-021
1654.5	4.2586500709969880E-021
1655.5	4.3012421603013483E-021
1656.5	4.3463533343441493E-021
1657.5	4.3941698497958737E-021
1658.5	4.4448973692360621E-021
1659.5	4.4987634495674206E-021
1660.5	4.5560204113604771E-021
1661.5	4.6169486570444453E-021
1662.5	4.6818605197377109E-021
1663.5	4.7511047415984543E-021
1664.5	4.8250717017042156E-021
1665.5	4.9041995397096056E-021
1666.5	4.9889813542705173E-021
1667.5	5.0799736962655590E-021
1668.5	5.1778066285527024E-021
1669.5	5.2831956894796207E-021
1670.5	5.3969561807356521E-021
1671.5	5.5200203068756820E-021
1672.5	5.6534578313137824E-021
1673.5	5.7985010917032104E-021
1674.5	5.9565754498797480E-021
1675.5	6.1293365564155474E-021
1676.5	6.3187162127811755E-021
1677.5	6.5269791505398925E-021
1678.5	6.7567937664785802E-021
1679.5	7.0113208251179761E-021
1680.5	7.2943254653040648E-021
1681.5	7.6103196686345320E-021
1682.5	7.9647448714271394E-021
1683.5	8.3642079310604412E-021
1684.5	8.8167886364379202E-021
1685.5	9.3324440397632827E-021
1686.5	9.9235450644707975E-021
1687.5	1.0605595580775396E-020
1688.5	1.1398205634239358E-020
1689.5	1.2326422036283883E-020
1690.5	1.3422565871282679E-020
1691.5	1.4728794406018431E-020
1692.5	1.6300703171706202E-020
1693.5	1.8212421631351986E-020
1694.5	2.0563834371665264E-020
1695.5	2.3490747689407158E-020
1696.5	2.7178878045958582E-020
1697.5	3.1881999055894053E-020
1698.5	3.7942083227100603E-020
1699.5	4.5801147012067756E-020
1700.5	5.5972040238176152E-020
1701.5	6.8883138252158720E-020
1702.5	8.4427344654196373E-020
1703.5	1.0105594988099842E-019
1704.5	1.1485498210424456E-019
1705.5	1.2047725010018325E-019
1706.5	1.1515986533297524E-019
1707.5	1.0155352515531027E-019
1708.5	8.4999679591178423E-020
1709.5	6.9468348324268117E-020
1710.5	5.6555040950104066E-020
1711.5	4.6388294192366061E-020
1712.5	3.8545512878825956E-020
1713.5	3.2513339265578471E-020
1714.5	2.7847555194949926E-020
1715.5	2.4203973109634091E-020
1716.5	2.1327041005097903E-020
1717.5	1.9029726658329345E-020
1718.5	1.7175283509390456E-020
1719.5	1.5663165355465599E-020
1720.5	1.4418780753613973E-020
1721.5	1.3386213531435545E-020
1722.5	1.2523085812113949E-020
1723.5	1.1796927119763762E-020
1724.5	1.1182592448512409E-020
1725.5	1.0660410809478230E-020
1726.5	1.0214844871774942E-020
1727.5	9.8335108427642417E-021
1728.5	9.5064544941355986E-021
1729.5	9.2256110465293318E-021
1730.5	8.9843983099217190E-021
1731.5	8.7774073420161706E-021
1732.5	8.6001651513548719E-021
1733.5	8.4489511183438325E-021
1734.5	8.3206538267547899E-021
1735.5	8.2126585553312710E-021
1736.5	8.1227582225459915E-021
1737.5	8.0490824122931999E-021
1738.5	7.9900404432651770E-021
1739.5	7.9442754242482398E-021
1740.5	7.9106269620725941E-021
1741.5	7.8881007290359894E-021
1742.5	7.8758435022654254E-021
1743.5	7.8731225943539679E-021
1744.5	7.8793088283757471E-021
1745.5	7.8938623896453927E-021
1746.5	7.9163210249384162E-021
1747.5	7.9462901673214329E-021
1748.5	7.9834346486606938E-021
1749.5	8.0274717278047789E-021
1750.5	8.0781652145166954E-021
1751.5	8.1353205105912352E-021
1752.5	8.1987804226123880E-021
1753.5	8.2684216273002049E-021
1754.5	8.3441516917625745E-021
1755.5	8.4259065682833126E-021
1756.5	8.5136484973825985E-021
1757.5	8.6073642644323822E-021
1758.5	8.7070637646122247E-021
1759.5	8.8127788388545007E-021
1760.5	8.9245623499738488E-021
1761.5	9.0424874736591611E-021
1762.5	9.1666471836332330E-021
1763.5	9.2971539142200043E-021
1764.5	9.4341393869362677E-021
1765.5	9.5777545906531516E-021
1766.5	9.7281699074425686E-021
1767.5	9.8855753785096130E-021
1768.5	1.0050181106676589E-020
1769.5	1.0222217793780945E-020
1770.5	1.0401937413124061E-020
1771.5	1.0589614018800760E-020
1772.5	1.0785544695387473E-020
1773.5	1.0990050653102657E-020
1774.5	1.1203478475208915E-020
1775.5	1.1426201526132262E-020
1776.5	1.1658621530560572E-020
1777.5	1.1901170335682684E-020
1778.5	1.2154311870773253E-020
1779.5	1.2418544320553062E-020
1780.5	1.2694402531197572E-020
1781.5	1.2982460670570940E-020
1782.5	1.3283335167276975E-020
1783.5	1.3597687956496615E-020
1784.5	1.3926230064385342E-020
1785.5	1.4269725567107017E-020
1786.5	1.4628995965463710E-020
1787.5	1.5004925021643520E-020
1788.5	1.5398464110961841E-020
1789.5	1.5810638148749721E-020
1790.5	1.6242552160902686E-020
1791.5	1.6695398576228877E-020
1792.5	1.7170465329846855E-020
1793.5	1.7669144879740180E-020
1794.5	1.8192944253489269E-020
1795.5	1.8743496259540279E-020
1796.5	1.9322572017581527E-020
1797.5	1.9932094986212527E-020
1798.5	2.0574156693752299E-020
1799.5	2.1251034410519358E-020
1800.5	2.1965211039167562E-020
1801.5	2.2719397544824274E-020
1802.5	2.3516558300247536E-020
1803.5	2.4359939784706762E-020
1804.5	2.5253103150895348E-020
1805.5	2.6199961264489834E-020
1806.5	2.7204820929179518E-020
1807.5	2.8272431140069168E-020
1808.5	2.9408038365256431E-020
1809.5	3.0617450045288958E-020
1810.5	3.1907107730889719E-020
1811.5	3.3284171560602569E-020
1812.5	3.4756618124278024E-020
1813.5	3.6333354181395024E-020
1814.5	3.8024349225312888E-020
1815.5	3.9840790531638403E-020
1816.5	4.1795265134517370E-020
1817.5	4.3901974182358436E-020
1818.5	4.6176986391110361E-020
1819.5	4.8638538913347722E-020
1820.5	5.1307395973593838E-020
1821.5	5.4207278215397977E-020
1822.5	5.7365379038653795E-020
1823.5	6.0812988511942684E-020
1824.5	6.4586251043303344E-020
1825.5	6.8727090318997640E-020
1826.5	7.3284344671742309E-020
1827.5	7.8315168845833005E-020
1828.5	8.3886775242581702E-020
1829.5	9.0078610781647509E-020
1830.5	9.6985096808418437E-020
1831.5	1.0471910231261857E-019
1832.5	1.1341637985459376E-019
1833.5	1.2324127593826239E-019
1834.5	1.3439414325901518E-019
1835.5	1.4712104625895534E-019
1836.5	1.6172658599122977E-019
1837.5	1.7859100867030658E-019
1838.5	1.9819325423649189E-019
1839.5	2.2114232113618685E-019
1840.5	2.4822038121564117E-019
1841.5	2.8044263250475899E-019
1842.5	3.1914114319247856E-019
1843.5	3.6608317207650074E-019
1844.5	4.2363883056794858E-019
1845.5	4.9501817917434626E-019
1846.5	5.8460188179616285E-019
1847.5	6.9838492863161031E-019
1848.5	8.4451680680667239E-019
1849.5	1.0337898026764514E-018
1850.5	1.2795372379070263E-018
1851.5	1.5954118690364151E-018
1852.5	1.9875274459656485E-018
1853.5	2.4356019361473521E-018
1854.5	2.8642668996080796E-018
1855.5	3.1366752420569620E-018
1856.5	3.1287156030333596E-018
1857.5	2.8444422444188009E-018
1858.5	2.4117770478814906E-018
1859.5	1.9653423672303396E-018
1860.5	1.5770318227466148E-018
1861.5	1.2650740985703785E-018
1862.5	1.0226137991306819E-018
1863.5	8.3589093338789402E-019
1864.5	6.9167849302468103E-019
1865.5	5.7932841558676154E-019
1866.5	4.9081717108502628E-019
1867.5	4.2024660483060255E-019
1868.5	3.6330695186665026E-019
1869.5	3.1683914231636357E-019
1870.5	2.7850961321308718E-019
1871.5	2.4657740468808228E-019
1872.5	2.1972951734908737E-019
1873.5	1.9696471151786497E-019
1874.5	1.7751113885774995E-019
1875.5	1.6076751709956410E-019
1876.5	1.4626073417893691E-019
1877.5	1.3361499039713337E-019
1878.5	1.2252911043403926E-019
1879.5	1.1275969370849932E-019
1880.5	1.0410847723255145E-019
1881.5	9.6412767478048532E-020
1882.5	8.9538129686638329E-020
1883.5	8.3372753242644784E-020
1884.5	7.7823072743102010E-020
1885.5	7.2810338032731098E-020
1886.5	6.8267907388674988E-020
1887.5	6.4139096174095489E-020
1888.5	6.0375455411418459E-020
1889.5	5.6935385520141038E-020
1890.5	5.3783013157180340E-020
1891.5	5.0887275953943682E-020
1892.5	4.8221172560802712E-020
1893.5	4.5761144922321320E-020
1894.5	4.3486566929669729E-020
1895.5	4.1379319118399642E-020
1896.5	3.9423433328326078E-020
1897.5	3.7604794531596160E-020
1898.5	3.5910889596915651E-020
1899.5	3.4330594764667275E-020
1900.5	3.2853995188222043E-020
1901.5	3.1472231148203985E-020
1902.5	3.0177366542369251E-020
1903.5	2.8962276050147356E-020
1904.5	2.7820548010715734E-020
1905.5	2.6746400569830305E-020
1906.5	2.5734609069145473E-020
1907.5	2.4780442992379324E-020
1908.5	2.3879611061022453E-020
1909.5	2.3028213300618016E-020
1910.5	2.2222699086640467E-020
1911.5	2.1459830334352844E-020
1912.5	2.0736649125839742E-020
1913.5	2.0050449174587449E-020
1914.5	1.9398750617438394E-020
1915.5	1.8779277698646769E-020
1916.5	1.8189938973664890E-020
1917.5	1.7628809713270723E-020
1918.5	1.7094116233399120E-020
1919.5	1.6584221913942459E-020
1920.5	1.6097614701975971E-020
1921.5	1.5632895922269389E-020
1922.5	1.5188770241339599E-020
1923.5	1.4764036651314463E-020
1924.5	1.4357580357043695E-020
1925.5	1.3968365464648629E-020
1926.5	1.3595428382414495E-020
1927.5	1.3237871855903926E-020
1928.5	1.2894859568665541E-020
1929.5	1.2565611248143130E-020
1930.5	1.2249398223541347E-020
1931.5	1.1945539388626870E-020
1932.5	1.1653397527870438E-020
1933.5	1.1372375969075239E-020
1934.5	1.1101915529785110E-020
1935.5	1.0841491728402716E-020
1936.5	1.0590612234140596E-020
1937.5	1.0348814532736661E-020
1938.5	1.0115663787339960E-020
1939.5	9.8907508761555316E-021
1940.5	9.6736905903664937E-021
1941.5	9.4641199775588386E-021
1942.5	9.2616968173878050E-021
1943.5	9.0660982175677316E-021
1944.5	8.8770193194613289E-021
1945.5	8.6941721036065617E-021
1946.5	8.5172842864665293E-021
1947.5	8.3460983005326193E-021
1948.5	8.1803703506661951E-021
1949.5	8.0198695402395833E-021
1950.5	7.8643770612421533E-021
1951.5	7.7136854430596896E-021
1952.5	7.5675978551224919E-021
1953.5	7.4259274590553742E-021
1954.5	7.2884968063567117E-021
1955.5	7.1551372779886021E-021
1956.5	7.0256885625802137E-021
1957.5	6.8999981702353462E-021
1958.5	6.7779209791962245E-021
1959.5	6.6593188128518080E-021
1960.5	6.5440600447926861E-021
1961.5	6.4320192298084528E-021
1962.5	6.3230767588992494E-021
1963.5	6.2171185365329083E-021
1964.5	6.1140356785241920E-021
1965.5	6.0137242290446045E-021
1966.5	5.9160848953915608E-021
1967.5	5.8210227992551096E-021
1968.5	5.7284472433204206E-021
1969.5	5.6382714921353603E-021
1970.5	5.5504125662558785E-021
1971.5	5.4647910487580107E-021
1972.5	5.3813309032751255E-021
1973.5	5.2999593027827621E-021
1974.5	5.2206064684119733E-021
1975.5	5.1432055176257579E-021
1976.5	5.0676923211423439E-021
1977.5	4.9940053680343423E-021
1978.5	4.9220856384744333E-021
1979.5	4.8518764836363600E-021
1980.5	4.7833235122952759E-021
1981.5	4.7163744837039351E-021
1982.5	4.6509792063510020E-021
1983.5	4.5870894422353892E-021
1984.5	4.5246588163159259E-021
1985.5	4.4636427308191466E-021
1986.5	4.4039982841096970E-021
1987.5	4.3456841938478993E-021
1988.5	4.2886607241775833E-021
1989.5	4.2328896167045171E-021
1990.5	4.1783340250415801E-021
1991.5	4.1249584527117085E-021
1992.5	4.0727286942131870E-021
1993.5	4.0216117790646714E-021
1994.5	3.9715759186590040E-021
1995.5	3.9225904557658993E-021
1996.5	3.8746258165337397E-021
1997.5	3.8276534648501208E-021
1998.5	3.7816458589296648E-021
1999.5	3.7365764100057589E-021
[truncated: 1,000 more rows]
