# Supplementary material for: Modeling Radiative Efficiency across Fluorinated Molecules: Bridging Chemistry and Climate Policy for Global Warming Potential Estimations
Source: Environ Sci Technol. 2026 Feb 16;60(8):6188–202. doi: 10.1021/acs.est.5c16501 (PMC12961741; doi:10.1021/acs.est.5c16501)
Supplement: Supplementary file 1 [file es5c16501_si_001.zip › Supporting.Information/CFM2025.Table1/HFEsters/Allyl.trifluoracetate/cross-section_10.dat]

0.5	4.6321273660906615E-022
1.5	4.6887871177573380E-022
2.5	4.7483738332269211E-022
3.5	4.8111338478319287E-022
4.5	4.8773417989121315E-022
5.5	4.9473048476271075E-022
6.5	5.0213676929570339E-022
7.5	5.0999185598062876E-022
8.5	5.1833963929628199E-022
9.5	5.2722995544251437E-022
10.5	5.3671964090993772E-022
11.5	5.4687383012859509E-022
12.5	5.5776755833734971E-022
13.5	5.6948775754634095E-022
14.5	5.8213576344757039E-022
15.5	5.9583049289895124E-022
16.5	6.1071251036800241E-022
17.5	6.2694928518328363E-022
18.5	6.4474206109131788E-022
19.5	6.6433493260722549E-022
20.5	6.8602697453206469E-022
21.5	7.1018863944451148E-022
22.5	7.3728417698159784E-022
23.5	7.6790261124912880E-022
24.5	8.0280092347324090E-022
25.5	8.4296458107242917E-022
26.5	8.8969230990319263E-022
27.5	9.4471327166607453E-022
28.5	1.0103428974363200E-021
29.5	1.0896703577344052E-021
30.5	1.1867232675267186E-021
31.5	1.3064165653013300E-021
32.5	1.4537448387380448E-021
33.5	1.6310021480049501E-021
34.5	1.8312879461808924E-021
35.5	2.0291785348629206E-021
36.5	2.1802701357510409E-021
37.5	2.2480081295629048E-021
38.5	2.2401735811334437E-021
39.5	2.2030089215754381E-021
40.5	2.1825721518033782E-021
41.5	2.2049260063720525E-021
42.5	2.2807591351457712E-021
43.5	2.4151138718384409E-021
44.5	2.6136777477484311E-021
45.5	2.8860078662082351E-021
46.5	3.2475244562118615E-021
47.5	3.7214112362572918E-021
48.5	4.3408293917399318E-021
49.5	5.1510743370311171E-021
50.5	6.2097064413673448E-021
51.5	7.5787675042732026E-021
52.5	9.2949892292829805E-021
53.5	1.1294303177937495E-020
54.5	1.3285548665857949E-020
55.5	1.4687793543668335E-020
56.5	1.4897265247913985E-020
57.5	1.3822087250538885E-020
58.5	1.1980472433718817E-020
59.5	1.0006133430320014E-020
60.5	8.2723131053845463E-021
61.5	6.8933196062887090E-021
62.5	5.8534697883558393E-021
63.5	5.0984851856104965E-021
64.5	4.5754798276486324E-021
65.5	4.2454207285099889E-021
66.5	4.0848574181123529E-021
67.5	4.0838688908145201E-021
68.5	4.2410766029017841E-021
69.5	4.5520571412804025E-021
70.5	4.9839858113887049E-021
71.5	5.4357031074479780E-021
72.5	5.7205846384822487E-021
73.5	5.6533203255729602E-021
74.5	5.2118162691646873E-021
75.5	4.5564886854128751E-021
76.5	3.8757091837793172E-021
77.5	3.2765397910813618E-021
78.5	2.7887784361794720E-021
79.5	2.4041964138295218E-021
80.5	2.1033867874473253E-021
81.5	1.8671800443202107E-021
82.5	1.6799487720202651E-021
83.5	1.5298172001325305E-021
84.5	1.4079918171431741E-021
85.5	1.3080013029786969E-021
86.5	1.2250668325494667E-021
87.5	1.1556305773940905E-021
88.5	1.0970163736538696E-021
89.5	1.0471889599647130E-021
90.5	1.0045835072709027E-021
91.5	9.6798442236901308E-022
92.5	9.3643855994162518E-022
93.5	9.0919254186179463E-022
94.5	8.8564709247882211E-022
95.5	8.6532350687829731E-022
96.5	8.4783887780618257E-022
97.5	8.3288773947348801E-022
98.5	8.2022849866201763E-022
99.5	8.0967352158430975E-022
100.5	8.0108210075316364E-022
101.5	7.9435578892782745E-022
102.5	7.8943579167649184E-022
103.5	7.8630228198464881E-022
104.5	7.8497566066657569E-022
105.5	7.8551995472605551E-022
106.5	7.8804874359977098E-022
107.5	7.9273425687682941E-022
108.5	7.9982063250226739E-022
109.5	8.0964281255275407E-022
110.5	8.2265325754373022E-022
111.5	8.3945968293516739E-022
112.5	8.6087849907415172E-022
113.5	8.8801071797680280E-022
114.5	9.2234984522320245E-022
115.5	9.6593436318388087E-022
116.5	1.0215590965742753E-021
117.5	1.0930540819072412E-021
118.5	1.1856087498102097E-021
119.5	1.3060145892159023E-021
120.5	1.4624016215171083E-021
121.5	1.6623216760532130E-021
122.5	1.9067308416686158E-021
123.5	2.1768834214716695E-021
124.5	2.4179589523302977E-021
125.5	2.5449471630354588E-021
126.5	2.4994285581312601E-021
127.5	2.3075528839799177E-021
128.5	2.0527704696011626E-021
129.5	1.8063878949236316E-021
130.5	1.6011254391484837E-021
131.5	1.4427181885999957E-021
132.5	1.3258306439856791E-021
133.5	1.2428487661922993E-021
134.5	1.1872035642491991E-021
135.5	1.1542132433483450E-021
136.5	1.1410917094934357E-021
137.5	1.1467956063882763E-021
138.5	1.1719346039679577E-021
139.5	1.2187798779166525E-021
140.5	1.2912709064484396E-021
141.5	1.3946758626152553E-021
142.5	1.5340000864734227E-021
143.5	1.7092388786249678E-021
144.5	1.9051978074408514E-021
145.5	2.0789887839406499E-021
146.5	2.1650614170269375E-021
147.5	2.1192389020832278E-021
148.5	1.9624009156050546E-021
149.5	1.7584338233056161E-021
150.5	1.5612042770657537E-021
151.5	1.3949937165979462E-021
152.5	1.2635997738339347E-021
153.5	1.1624298400250941E-021
154.5	1.0851071971770072E-021
155.5	1.0259200755806063E-021
156.5	9.8038234333598115E-022
157.5	9.4514336118114558E-022
158.5	9.1774466522845194E-022
159.5	8.9638715694477022E-022
160.5	8.7974791983313453E-022
161.5	8.6684594763633297E-022
162.5	8.5694643732856032E-022
163.5	8.4949317587575510E-022
164.5	8.4406074741935540E-022
165.5	8.4032056389037593E-022
166.5	8.3801652421994630E-022
167.5	8.3694740830478414E-022
168.5	8.3695401542107361E-022
169.5	8.3790967438058051E-022
170.5	8.3971317296294883E-022
171.5	8.4228344056922293E-022
172.5	8.4555551424120561E-022
173.5	8.4947745355144503E-022
174.5	8.5400796402702464E-022
175.5	8.5911455484983398E-022
176.5	8.6477210337527077E-022
177.5	8.7096173246345866E-022
178.5	8.7766993075067339E-022
179.5	8.8488786356106310E-022
180.5	8.9261083507261998E-022
181.5	9.0083787193106782E-022
182.5	9.0957140568064940E-022
183.5	9.1881703681041015E-022
184.5	9.2858336736918404E-022
185.5	9.3888189232174515E-022
186.5	9.4972694235002401E-022
187.5	9.6113567282921927E-022
188.5	9.7312809536529157E-022
189.5	9.8572714967088781E-022
190.5	9.9895881476111129E-022
191.5	1.0128522595322115E-021
192.5	1.0274400337972953E-021
193.5	1.0427583018383020E-021
194.5	1.0588471215330554E-021
195.5	1.0757507731687081E-021
196.5	1.0935181431972722E-021
197.5	1.1122031694666742E-021
198.5	1.1318653559180509E-021
199.5	1.1525703664302274E-021
200.5	1.1743907094787214E-021
201.5	1.1974065276356974E-021
202.5	1.2217065087630989E-021
203.5	1.2473889391602779E-021
204.5	1.2745629230660891E-021
205.5	1.3033497979681471E-021
206.5	1.3338847813732103E-021
207.5	1.3663188923422412E-021
208.5	1.4008212005770272E-021
209.5	1.4375814676605842E-021
210.5	1.4768132598490608E-021
211.5	1.5187576304359220E-021
212.5	1.5636874932749232E-021
213.5	1.6119128390325702E-021
214.5	1.6637869841089575E-021
215.5	1.7197140915530654E-021
216.5	1.7801582672605003E-021
217.5	1.8456546181103513E-021
218.5	1.9168227680864428E-021
219.5	1.9943834729556525E-021
220.5	2.0791791664113881E-021
221.5	2.1721995284765065E-021
222.5	2.2746135154441080E-021
223.5	2.3878097653697413E-021
224.5	2.5134479452873665E-021
225.5	2.6535245099675064E-021
226.5	2.8104576052468570E-021
227.5	2.9871976306874572E-021
228.5	3.1873725120313470E-021
229.5	3.4154803744806949E-021
230.5	3.6771475781779532E-021
231.5	3.9794777630809158E-021
232.5	4.3315288214125194E-021
233.5	4.7449712857694806E-021
234.5	5.2350059102611804E-021
235.5	5.8216533748762475E-021
236.5	6.5315783094818158E-021
237.5	7.4006738493601225E-021
238.5	8.4777007025723214E-021
239.5	9.8292966346361198E-021
240.5	1.1546484022643119E-020
241.5	1.3751921962996494E-020
242.5	1.6604276007162133E-020
243.5	2.0288117238048949E-020
244.5	2.4959171820277238E-020
245.5	3.0584389484024470E-020
246.5	3.6618463498080143E-020
247.5	4.1667954226724839E-020
248.5	4.3809408739922776E-020
249.5	4.2022838367062727E-020
250.5	3.7234567845276527E-020
251.5	3.1364522953790572E-020
252.5	2.5854993888960045E-020
253.5	2.1292422707206262E-020
254.5	1.7729680381001789E-020
255.5	1.5017808217978472E-020
256.5	1.2973946461782677E-020
257.5	1.1440052473138418E-020
258.5	1.0294522854620510E-020
259.5	9.4483308013594592E-021
260.5	8.8379597275940168E-021
261.5	8.4190373407836388E-021
262.5	8.1615309290001726E-021
263.5	8.0464276350614442E-021
264.5	8.0636266048753897E-021
265.5	8.2108042821586611E-021
266.5	8.4931077080313908E-021
267.5	8.9236337509722734E-021
268.5	9.5247563182083820E-021
269.5	1.0330470363719204E-020
270.5	1.1390023743455314E-020
271.5	1.2773159278977242E-020
272.5	1.4577125275982755E-020
273.5	1.6934740226637244E-020
274.5	2.0019874690244289E-020
275.5	2.4038492845061354E-020
276.5	2.9173811372138358E-020
277.5	3.5420430283593898E-020
278.5	4.2235810314288460E-020
279.5	4.8140295935525449E-020
280.5	5.0965948290125522E-020
281.5	4.9389230405840070E-020
282.5	4.4265511606176499E-020
283.5	3.7741445770439173E-020
284.5	3.1535931293347179E-020
285.5	2.6392878433757287E-020
286.5	2.2413061321546912E-020
287.5	1.9443497179705234E-020
288.5	1.7283093147003289E-020
289.5	1.5757277436109280E-020
290.5	1.4734597176096097E-020
291.5	1.4123873594649598E-020
292.5	1.3867257411760415E-020
293.5	1.3934254484922796E-020
294.5	1.4318047320195619E-020
295.5	1.5034323206314433E-020
296.5	1.6122656367706272E-020
297.5	1.7650638237078690E-020
298.5	1.9721135757925902E-020
299.5	2.2483023164811065E-020
300.5	2.6144870111772974E-020
301.5	3.0987716389254201E-020
302.5	3.7362986579261162E-020
303.5	4.5635758950895163E-020
304.5	5.5981138338001577E-020
305.5	6.7889689045573580E-020
306.5	7.9397592372120945E-020
307.5	8.6864070059829955E-020
308.5	8.6877644476334092E-020
309.5	7.9394258137636214E-020
310.5	6.7782643838924857E-020
311.5	5.5704462547740195E-020
312.5	4.5157375124517918E-020
313.5	3.6669274802452971E-020
314.5	3.0069146166186337E-020
315.5	2.4988605552088697E-020
316.5	2.1069738822537838E-020
317.5	1.8023377714366153E-020
318.5	1.5631362966113713E-020
319.5	1.3733318940263566E-020
320.5	1.2212152967597248E-020
321.5	1.0982174675580590E-020
322.5	9.9802539069511986E-021
323.5	9.1594867332415034E-021
324.5	8.4847219295764840E-021
325.5	7.9294102692142457E-021
326.5	7.4733796220481165E-021
327.5	7.1012563554644628E-021
328.5	6.8013402703914659E-021
329.5	6.5648012456739931E-021
330.5	6.3851077928668795E-021
331.5	6.2576266601577531E-021
332.5	6.1793527730551484E-021
333.5	6.1487431978395413E-021
334.5	6.1656395925852823E-021
335.5	6.2312723107690441E-021
336.5	6.3483471434638048E-021
337.5	6.5212236844374332E-021
338.5	6.7562035677354731E-021
339.5	7.0619586627479965E-021
340.5	7.4501454455611075E-021
341.5	7.9362746124205277E-021
342.5	8.5409379667100739E-021
343.5	9.2915423342130956E-021
344.5	1.0224768402760438E-020
345.5	1.1390065699242387E-020
346.5	1.2854609944744210E-020
347.5	1.4710250942247673E-020
348.5	1.7082934206723539E-020
349.5	2.0144467879931201E-020
350.5	2.4124134389968935E-020
351.5	2.9310418869254768E-020
352.5	3.6014195005467756E-020
353.5	4.4424490834365125E-020
354.5	5.4239667121364804E-020
355.5	6.4042804680786671E-020
356.5	7.0970425514322511E-020
357.5	7.1993647796130303E-020
358.5	6.6577520831385805E-020
359.5	5.7246261023455695E-020
360.5	4.7155040457218432E-020
361.5	3.8179797652776971E-020
362.5	3.0894239143141626E-020
363.5	2.5207704962338038E-020
364.5	2.0823403869951243E-020
365.5	1.7438470932154919E-020
366.5	1.4804129087178779E-020
367.5	1.2731438905486332E-020
368.5	1.1081133884310271E-020
369.5	9.7514282803005824E-021
370.5	8.6677881528082889E-021
371.5	7.7752476173241527E-021
372.5	7.0328818610269154E-021
373.5	6.4098952453355848E-021
374.5	5.8828613880953461E-021
375.5	5.4337692692551252E-021
376.5	5.0486303529226097E-021
377.5	4.7164769959841858E-021
378.5	4.4286354215393333E-021
379.5	4.1781929658410369E-021
380.5	3.9596041265025951E-021
381.5	3.7683968404884457E-021
382.5	3.6009519800016615E-021
383.5	3.4543370217953926E-021
384.5	3.3261803949168278E-021
385.5	3.2145769312213170E-021
386.5	3.1180176643455922E-021
387.5	3.0353393113213230E-021
388.5	2.9656903844401957E-021
389.5	2.9085122108939796E-021
390.5	2.8635343391217749E-021
391.5	2.8307850258797012E-021
392.5	2.8106188779685814E-021
393.5	2.8037654509389241E-021
394.5	2.8114049281747219E-021
395.5	2.8352802566846006E-021
396.5	2.8778597711190654E-021
397.5	2.9425710127664610E-021
398.5	3.0341358292481021E-021
399.5	3.1590492584179609E-021
400.5	3.3262587158721463E-021
401.5	3.5481080647755547E-021
402.5	3.8415871979570218E-021
403.5	4.2297937048917569E-021
404.5	4.7430547359128432E-021
405.5	5.4178466416920072E-021
406.5	6.2884536586133584E-021
407.5	7.3604730021469537E-021
408.5	8.5524657092728414E-021
409.5	9.6212020299480796E-021
410.5	1.0182802217720214E-020
411.5	9.9637826030972323E-021
412.5	9.0703082577730370E-021
413.5	7.8765994184903336E-021
414.5	6.7090638589357534E-021
415.5	5.7193287242401964E-021
416.5	4.9341317053460747E-021
417.5	4.3279017427818515E-021
418.5	3.8633274854681660E-021
419.5	3.5066510917150830E-021
420.5	3.2313036863006680E-021
421.5	3.0174719339015907E-021
422.5	2.8506792085796798E-021
423.5	2.7204057208987423E-021
424.5	2.6189985654799920E-021
425.5	2.5408732934591501E-021
426.5	2.4819470467389215E-021
427.5	2.4392412709333945E-021
428.5	2.4106048504722322E-021
429.5	2.3945221411688542E-021
430.5	2.3899812954451954E-021
431.5	2.3963862629056412E-021
432.5	2.4135015217402996E-021
433.5	2.4414226434908743E-021
434.5	2.4805687831616112E-021
435.5	2.5316955549710623E-021
436.5	2.5959288440579904E-021
437.5	2.6748222119464878E-021
438.5	2.7704429738235199E-021
439.5	2.8854951023891297E-021
440.5	3.0234912955392959E-021
441.5	3.1889924606738897E-021
442.5	3.3879414132669723E-021
443.5	3.6281300267571224E-021
444.5	3.9198570909922394E-021
445.5	4.2768596496108028E-021
446.5	4.7176346802836557E-021
447.5	5.2673072489756695E-021
448.5	5.9602265875180891E-021
449.5	6.8434159183068366E-021
450.5	7.9806629134131116E-021
451.5	9.4558565282180324E-021
452.5	1.1370761973092832E-020
453.5	1.3823981585693552E-020
454.5	1.6841924444523971E-020
455.5	2.0222427611446269E-020
456.5	2.3321932664313641E-020
457.5	2.5077309166380172E-020
458.5	2.4664478066609859E-020
459.5	2.2296704861629688E-020
460.5	1.8999517605688993E-020
461.5	1.5719915223862345E-020
462.5	1.2918179348936485E-020
463.5	1.0687636259478007E-020
464.5	8.9624081864413317E-021
465.5	7.6381253208174766E-021
466.5	6.6186413152040289E-021
467.5	5.8277286765099250E-021
468.5	5.2083066096078141E-021
469.5	4.7185204810453246E-021
470.5	4.3278169702710819E-021
471.5	4.0138125204568806E-021
472.5	3.7599863751080122E-021
473.5	3.5540341468671567E-021
474.5	3.3867055555758680E-021
475.5	3.2509845817156515E-021
476.5	3.1415086132332264E-021
477.5	3.0541540792531017E-021
478.5	2.9857385498463561E-021
479.5	2.9338049508041718E-021
480.5	2.8964642724964318E-021
481.5	2.8722804636631980E-021
482.5	2.8601861951001938E-021
483.5	2.8594216139838201E-021
484.5	2.8694906003741204E-021
485.5	2.8901307282786449E-021
486.5	2.9212943573970304E-021
487.5	2.9631391974896737E-021
488.5	3.0160274068237216E-021
489.5	3.0805328910349393E-021
490.5	3.1574570231371962E-021
491.5	3.2478535650753720E-021
492.5	3.3530641911572895E-021
493.5	3.4747667554928862E-021
494.5	3.6150393856321859E-021
495.5	3.7764447247868682E-021
496.5	3.9621403273970920E-021
497.5	4.1760235411122701E-021
498.5	4.4229224800194032E-021
499.5	4.7088493488705204E-021
500.5	5.0413390710238140E-021
501.5	5.4299058830707013E-021
502.5	5.8866647493824883E-021
503.5	6.4271852854668670E-021
504.5	7.0716764923740948E-021
505.5	7.8466452958918861E-021
506.5	8.7872358626125333E-021
507.5	9.9405440788992901E-021
508.5	1.1370308190898771E-020
509.5	1.3163466807647779E-020
510.5	1.5439015452533841E-020
511.5	1.8358966039675820E-020
512.5	2.2138842542019786E-020
513.5	2.7048000693924027E-020
514.5	3.3371544101456185E-020
515.5	4.1267078022872414E-020
516.5	5.0406977028961617E-020
517.5	5.9395153175161353E-020
518.5	6.5521230202150741E-020
519.5	6.6071832793082612E-020
520.5	6.0768510291764362E-020
521.5	5.2062664116269580E-020
522.5	4.2817245341253500E-020
523.5	3.4667150060521808E-020
524.5	2.8081270739512040E-020
525.5	2.2953078630965259E-020
526.5	1.9004885373688558E-020
527.5	1.5960042876780067E-020
528.5	1.3593118732459352E-020
529.5	1.1733446344126747E-020
530.5	1.0255378317934010E-020
531.5	9.0671088517875960E-021
532.5	8.1014029363771369E-021
533.5	7.3086625997213960E-021
534.5	6.6519480794242205E-021
535.5	6.1034558829900664E-021
536.5	5.6420339410169254E-021
537.5	5.2514218980293622E-021
538.5	4.9189960997117029E-021
539.5	4.6348666937331384E-021
540.5	4.3912219299823302E-021
541.5	4.1818474736030349E-021
542.5	4.0017708329867613E-021
543.5	3.8469961818620662E-021
544.5	3.7143052348100898E-021
545.5	3.6011069874678858E-021
546.5	3.5053241080274799E-021
547.5	3.4253072694849584E-021
548.5	3.3597712159962236E-021
549.5	3.3077481833936923E-021
550.5	3.2685556657795887E-021
551.5	3.2417765952613047E-021
552.5	3.2272508982378253E-021
553.5	3.2250782040980268E-021
554.5	3.2356322961378893E-021
555.5	3.2595887978555082E-021
556.5	3.2979686837039571E-021
557.5	3.3522016259063997E-021
558.5	3.4242151241922129E-021
559.5	3.5165580818997991E-021
560.5	3.6325713850045899E-021
561.5	3.7766236949010174E-021
562.5	3.9544389391585407E-021
563.5	4.1735541021405904E-021
564.5	4.4439635183106247E-021
565.5	4.7790308098759889E-021
566.5	5.1967829105861607E-021
567.5	5.7217388305308567E-021
568.5	6.3874499043572741E-021
569.5	7.2398717695070211E-021
570.5	8.3413508283953720E-021
571.5	9.7738367265254975E-021
572.5	1.1636555146318865E-020
573.5	1.4025046668725380E-020
574.5	1.6962875995370917E-020
575.5	2.0247848674984359E-020
576.5	2.3245305816979489E-020
577.5	2.4916930104990864E-020
578.5	2.4471740430111388E-020
579.5	2.2135076364791359E-020
580.5	1.8910916683852544E-020
581.5	1.5714920687532412E-020
582.5	1.2987853731348240E-020
583.5	1.0816619972268701E-020
584.5	9.1357442552450765E-021
585.5	7.8434528787737045E-021
586.5	6.8463455558270985E-021
587.5	6.0704601618709637E-021
588.5	5.4604231115981478E-021
589.5	4.9756164468456359E-021
590.5	4.5863649021415723E-021
591.5	4.2708993400897664E-021
592.5	4.0131211096129325E-021
593.5	3.8010065228650053E-021
594.5	3.6254800604417214E-021
595.5	3.4796188652290903E-021
596.5	3.3580883278491856E-021
597.5	3.2567385234073551E-021
598.5	3.1723130206640544E-021
599.5	3.1022367367782456E-021
600.5	3.0444598763191051E-021
601.5	2.9973420457837744E-021
602.5	2.9595654386790775E-021
603.5	2.9300692742760034E-021
604.5	2.9079999396254686E-021
605.5	2.8926728598588297E-021
606.5	2.8835432270337988E-021
607.5	2.8801835008620976E-021
608.5	2.8822661553772038E-021
609.5	2.8895505517719396E-021
610.5	2.9018731157336129E-021
611.5	2.9191402198266495E-021
612.5	2.9413233404093864E-021
613.5	2.9684561903322768E-021
614.5	3.0006336349931518E-021
615.5	3.0380122890564282E-021
616.5	3.0808127712356838E-021
617.5	3.1293236708331103E-021
618.5	3.1839073575491694E-021
619.5	3.2450078507479462E-021
620.5	3.3131610617257725E-021
621.5	3.3890078394900680E-021
622.5	3.4733103957685781E-021
623.5	3.5669728697312129E-021
624.5	3.6710670323675550E-021
625.5	3.7868644453425276E-021
626.5	3.9158768082060987E-021
627.5	4.0599067914423407E-021
628.5	4.2211124183081977E-021
629.5	4.4020891078125603E-021
630.5	4.6059749431581631E-021
631.5	4.8365867574632486E-021
632.5	5.0985974857710109E-021
633.5	5.3977692955345055E-021
634.5	5.7412628374348373E-021
635.5	6.1380513929055768E-021
636.5	6.5994809890762296E-021
637.5	7.1400355756023290E-021
638.5	7.7783928548699849E-021
639.5	8.5388952173575171E-021
640.5	9.4536165558429804E-021
641.5	1.0565284933876043E-020
642.5	1.1931424833432010E-020
643.5	1.3630195268504720E-020
644.5	1.5768447244348602E-020
645.5	1.8492256933191927E-020
646.5	2.1998873320756612E-020
647.5	2.6544656062683292E-020
648.5	3.2431361066432410E-020
649.5	3.9924152689685103E-020
650.5	4.9005393063120697E-020
651.5	5.8861425178753420E-020
652.5	6.7305471009496675E-020
653.5	7.1174069894306377E-020
654.5	6.8589262310524153E-020
655.5	6.0856213104533466E-020
656.5	5.1108370140558393E-020
657.5	4.1818339537240283E-020
658.5	3.4038867665268660E-020
659.5	2.7897200997975150E-020
660.5	2.3157683461158510E-020
661.5	1.9515868855548788E-020
662.5	1.6704022004405521E-020
663.5	1.4513440849417107E-020
664.5	1.2788826361856669E-020
665.5	1.1416470248856805E-020
666.5	1.0313277161515990E-020
667.5	9.4182123469572033E-021
668.5	8.6860597218056078E-021
669.5	8.0829817237550397E-021
670.5	7.5833856628588884E-021
671.5	7.1677098803423357E-021
672.5	6.8208508080534671E-021
673.5	6.5310362750443899E-021
674.5	6.2890109114354618E-021
675.5	6.0874414196787960E-021
676.5	5.9204781081474986E-021
677.5	5.7834285534363224E-021
678.5	5.6725125294628164E-021
679.5	5.5846764358370942E-021
680.5	5.5174517353366700E-021
681.5	5.4688462798312999E-021
682.5	5.4372604732561888E-021
683.5	5.4214223968089338E-021
684.5	5.4203375804855269E-021
685.5	5.4332502333571094E-021
686.5	5.4596135708243052E-021
687.5	5.4990674892030570E-021
688.5	5.5514222984610458E-021
689.5	5.6166475766889300E-021
690.5	5.6948654865543730E-021
691.5	5.7863481177239827E-021
692.5	5.8915186075227986E-021
693.5	6.0109559586348264E-021
694.5	6.1454036287789215E-021
695.5	6.2957821231154838E-021
696.5	6.4632059854100079E-021
697.5	6.6490057689846435E-021
698.5	6.8547557849310519E-021
699.5	7.0823086870885694E-021
700.5	7.3338382787997765E-021
701.5	7.6118923387669795E-021
702.5	7.9194577935342355E-021
703.5	8.2600412543087287E-021
704.5	8.6377688437426358E-021
705.5	9.0575104439358323E-021
706.5	9.5250351122532224E-021
707.5	1.0047206594673386E-020
708.5	1.0632230842498483E-020
709.5	1.1289971530937679E-020
710.5	1.2032355256216840E-020
711.5	1.2873896036555517E-020
712.5	1.3832379970406938E-020
713.5	1.4929766908785009E-020
714.5	1.6193389008460208E-020
715.5	1.7657559388436893E-020
716.5	1.9365752809415866E-020
717.5	2.1373591759593445E-020
718.5	2.3752976391937776E-020
719.5	2.6597850571263059E-020
720.5	3.0032318090850264E-020
721.5	3.4222131326024094E-020
722.5	3.9390966814419515E-020
723.5	4.5843290546392931E-020
724.5	5.3995635199721842E-020
725.5	6.4416584335063645E-020
726.5	7.7869276260423559E-020
727.5	9.5329774824399869E-020
728.5	1.1789933515110931E-019
729.5	1.4640435415932365E-019
730.5	1.8029685586073703E-019
731.5	2.1558943672946469E-019
732.5	2.4314890947661433E-019
733.5	2.5171678204921785E-019
734.5	2.3701701104041984E-019
735.5	2.0621293677543109E-019
736.5	1.7071778941945511E-019
737.5	1.3822564733790426E-019
738.5	1.1151809845208053E-019
739.5	9.0590017078788565E-020
740.5	7.4466402784909743E-020
741.5	6.2060191980517836E-020
742.5	5.2453514910715172E-020
743.5	4.4941912600441843E-020
744.5	3.9004292114476003E-020
745.5	3.4259736662101418E-020
746.5	3.0429772449221836E-020
747.5	2.7309600561089240E-020
748.5	2.4747283614536521E-020
749.5	2.2628989713003866E-020
750.5	2.0868587006592445E-020
751.5	1.9400290779929371E-020
752.5	1.8173437010885288E-020
753.5	1.7148739216685350E-020
754.5	1.6295586294847770E-020
755.5	1.5590077688441785E-020
756.5	1.5013586856508879E-020
757.5	1.4551708619586714E-020
758.5	1.4193490285300848E-020
759.5	1.3930877241695784E-020
760.5	1.3758325468476565E-020
761.5	1.3672549235943457E-020
762.5	1.3672384267114573E-020
763.5	1.3758756362432139E-020
764.5	1.3934754111925308E-020
765.5	1.4205812868126413E-020
766.5	1.4580026641955059E-020
767.5	1.5068616185055756E-020
768.5	1.5686596748096487E-020
769.5	1.6453709954484064E-020
770.5	1.7395713933084035E-020
771.5	1.8546168756515314E-020
772.5	1.9948916837275296E-020
773.5	2.1661549538988286E-020
774.5	2.3760284374179705E-020
775.5	2.6346866201212639E-020
776.5	2.9558359760350625E-020
777.5	3.3580997196763258E-020
778.5	3.8669449036046683E-020
779.5	4.5172525567367557E-020
780.5	5.3563945264355298E-020
781.5	6.4468425120078502E-020
782.5	7.8648923345817251E-020
783.5	9.6859858170127252E-020
784.5	1.1935350477136790E-019
785.5	1.4473917734390192E-019
786.5	1.6836641379894308E-019
787.5	1.8229808792679785E-019
788.5	1.8002202177492324E-019
789.5	1.6267749565507936E-019
790.5	1.3784981250259237E-019
791.5	1.1285258547502944E-019
792.5	9.1357781306336765E-020
793.5	7.4176246868707274E-020
794.5	6.0845487585756762E-020
795.5	5.0580007728718922E-020
796.5	4.2646156108910158E-020
797.5	3.6459261817937925E-020
798.5	3.1580484789325497E-020
799.5	2.7687632977083364E-020
800.5	2.4545274559299083E-020
801.5	2.1980723106159131E-020
802.5	1.9866294708836353E-020
803.5	1.8106627792629724E-020
804.5	1.6629724496167547E-020
805.5	1.5380626434712220E-020
806.5	1.4316928871678643E-020
807.5	1.3405574293622355E-020
808.5	1.2620539311411557E-020
809.5	1.1941149449116103E-020
810.5	1.1350838970065836E-020
811.5	1.0836229083574340E-020
812.5	1.0386436138447481E-020
813.5	9.9925475814730255E-021
814.5	9.6472214824392822E-021
815.5	9.3443779386630323E-021
816.5	9.0789594328037581E-021
817.5	8.8467434076465149E-021
818.5	8.6441947349717340E-021
819.5	8.4683489311988005E-021
820.5	8.3167192781793834E-021
821.5	8.1872226968283849E-021
822.5	8.0781204703506888E-021
823.5	7.9879708461198524E-021
824.5	7.9155912481328598E-021
825.5	7.8600283677885997E-021
826.5	7.8205348145497508E-021
827.5	7.7965513327537817E-021
828.5	7.7876938508531168E-021
829.5	7.7937448431652931E-021
830.5	7.8146486661870752E-021
831.5	7.8505106933170329E-021
832.5	7.9016002233919340E-021
833.5	7.9683572888877501E-021
834.5	8.0514036480080887E-021
835.5	8.1515584209083908E-021
836.5	8.2698590352325858E-021
837.5	8.4075883937491133E-021
838.5	8.5663094847764109E-021
839.5	8.7479090474815341E-021
840.5	8.9546524102456578E-021
841.5	9.1892522838322405E-021
842.5	9.4549551712541200E-021
843.5	9.7556502359254849E-021
844.5	1.0096007066193242E-020
845.5	1.0481650955142826E-020
846.5	1.0919387320922784E-020
847.5	1.1417491075285789E-020
848.5	1.1986082620170567E-020
849.5	1.2637620472109862E-020
850.5	1.3387552408772994E-020
851.5	1.4255184184004701E-020
852.5	1.5264849787101489E-020
853.5	1.6447503693394289E-020
854.5	1.7842909134483459E-020
855.5	1.9502675140557689E-020
856.5	2.1494509933852795E-020
857.5	2.3908222238095520E-020
858.5	2.6864224849197940E-020
859.5	3.0525562492909723E-020
860.5	3.5114698575218693E-020
861.5	4.0936085642925624E-020
862.5	4.8403779538917016E-020
863.5	5.8066857334119258E-020
864.5	7.0606056968429174E-020
865.5	8.6725589198363699E-020
866.5	1.0676378754769638E-019
867.5	1.2974775677785721E-019
868.5	1.5192438266281734E-019
869.5	1.6634379550339076E-019
870.5	1.6651113043547492E-019
871.5	1.5236923476640727E-019
872.5	1.3035942195268601E-019
873.5	1.0746331663446701E-019
874.5	8.7483459449220159E-020
875.5	7.1422094226098186E-020
876.5	5.8951718007111149E-020
877.5	4.9370010422781503E-020
878.5	4.1995137319774399E-020
879.5	3.6276427696704441E-020
880.5	3.1798535995631859E-020
881.5	2.8256187127370298E-020
882.5	2.5426528720628760E-020
883.5	2.3146489201222366E-020
884.5	2.1295930438070557E-020
885.5	1.9785580965459094E-020
886.5	1.8548514766011178E-020
887.5	1.7534151036706411E-020
888.5	1.6704018711103868E-020
889.5	1.6028753700354207E-020
890.5	1.5485962375353500E-020
891.5	1.5058701325490836E-020
892.5	1.4734404088291505E-020
893.5	1.4504141537245427E-020
894.5	1.4362142292003408E-020
895.5	1.4305528886870999E-020
896.5	1.4334248902867966E-020
897.5	1.4451201293100739E-020
898.5	1.4662579780248282E-020
899.5	1.4978480637822498E-020
900.5	1.5413855035965529E-020
901.5	1.5989930796372487E-020
902.5	1.6736289472167703E-020
903.5	1.7693864406491229E-020
904.5	1.8919214639872550E-020
905.5	2.0490479901962905E-020
906.5	2.2515266924628278E-020
907.5	2.5139858199853706E-020
908.5	2.8556203953892444E-020
909.5	3.2994795951971744E-020
910.5	3.8671174086162305E-020
911.5	4.5616884538420898E-020
912.5	5.3308932144326230E-020
913.5	6.0199931867683535E-020
914.5	6.3865646515902007E-020
915.5	6.2603840204659418E-020
916.5	5.7114670326535225E-020
917.5	4.9765738592472081E-020
918.5	4.2603730983151085E-020
919.5	3.6572621261216257E-020
920.5	3.1835014673327797E-020
921.5	2.8228118110495509E-020
922.5	2.5517059529544638E-020
923.5	2.3489980420772737E-020
924.5	2.1980437872505080E-020
925.5	2.0864518583785642E-020
926.5	2.0051871846451311E-020
927.5	1.9477025853454861E-020
928.5	1.9092536908467701E-020
929.5	1.8863971929147867E-020
930.5	1.8766344076782107E-020
931.5	1.8781610631364525E-020
932.5	1.8896923214706233E-020
933.5	1.9103405895412913E-020
934.5	1.9395304799994572E-020
935.5	1.9769402275677360E-020
936.5	2.0224623230539255E-020
937.5	2.0761785222922571E-020
938.5	2.1383460563544774E-020
939.5	2.2093930588250973E-020
940.5	2.2899221087877252E-020
941.5	2.3807214869290510E-020
942.5	2.4827843470225533E-020
943.5	2.5973365878905484E-020
944.5	2.7258748363423820E-020
945.5	2.8702166863426639E-020
946.5	3.0325662623552061E-020
947.5	3.2155993870515472E-020
948.5	3.4225742749151261E-020
949.5	3.6574759423657943E-020
950.5	3.9252057108809627E-020
951.5	4.2318317084685170E-020
952.5	4.5849227809981481E-020
953.5	4.9939976563682964E-020
954.5	5.4711349779803975E-020
955.5	6.0318100402383937E-020
956.5	6.6960537684155118E-020
957.5	7.4900729135316808E-020
958.5	8.4485328137578659E-020
959.5	9.6177899837352956E-020
960.5	1.1060468719928415E-019
961.5	1.2861873809916781E-019
962.5	1.5138702857709824E-019
963.5	1.8049995480779698E-019
964.5	2.1808172560926516E-019
965.5	2.6681612390894723E-019
966.5	3.2963290267126195E-019
967.5	4.0843508276667410E-019
968.5	5.0078334220233903E-019
969.5	5.9411971166298508E-019
970.5	6.6223716044851779E-019
971.5	6.7624737066114397E-019
972.5	6.2947595086410309E-019
973.5	5.4452356840709670E-019
974.5	4.5128856061391115E-019
975.5	3.6815057926101943E-019
976.5	3.0105169757029134E-019
977.5	2.4943296694679867E-019
978.5	2.1067824731529445E-019
979.5	1.8209510772420278E-019
980.5	1.6151705644637568E-019
981.5	1.4732862345502963E-019
982.5	1.3823564913763857E-019
983.5	1.3285013359882766E-019
984.5	1.2921756621949852E-019
985.5	1.2487901850152139E-019
986.5	1.1812250378388830E-019
987.5	1.0927828776307019E-019
988.5	1.0006829965128668E-019
989.5	9.1994239527715939E-020
990.5	8.5718575874767092E-020
991.5	8.1323837923698437E-020
992.5	7.8674730634049695E-020
993.5	7.7619904394121227E-020
994.5	7.8071354342327594E-020
995.5	8.0030511658839503E-020
996.5	8.3599832884678861E-020
997.5	8.8996898369068366E-020
998.5	9.6578504412508007E-020
999.5	1.0687864366515708E-019
1000.5	1.2066135836632845E-019
1001.5	1.3898123486576153E-019
1002.5	1.6321852565486154E-019
1003.5	1.9498469569138126E-019
1004.5	2.3562853428694896E-019
1005.5	2.8480550976082869E-019
1006.5	3.3760770505754201E-019
1007.5	3.8164928244789161E-019
1008.5	4.0004501344384004E-019
1009.5	3.8413953681625585E-019
1010.5	3.4241726461261357E-019
1011.5	2.9184999882200217E-019
1012.5	2.4507168355586202E-019
1013.5	2.0724409119227568E-019
1014.5	1.7894783108819618E-019
1015.5	1.5909442920345884E-019
1016.5	1.4640474748314110E-019
1017.5	1.3994615612196355E-019
1018.5	1.3926483960778349E-019
1019.5	1.4436449534936452E-019
1020.5	1.5556854674084269E-019
1021.5	1.7312667772299253E-019
1022.5	1.9624978846204113E-019
1023.5	2.2135468296593008E-019
1024.5	2.4063434583824389E-019
1025.5	2.4459785500531999E-019
1026.5	2.2965222546109264E-019
1027.5	2.0173362400550337E-019
1028.5	1.7027066998216578E-019
1029.5	1.4158268875888231E-019
1030.5	1.1791984376127110E-019
1031.5	9.9235160173230456E-020
1032.5	8.4688567042439993E-020
1033.5	7.3354469568879244E-020
1034.5	6.4452511441731103E-020
1035.5	5.7382806016792131E-020
1036.5	5.1700148522602915E-020
1037.5	4.7077619569136755E-020
1038.5	4.3274875968450886E-020
1039.5	4.0113975956536913E-020
1040.5	3.7461868594511166E-020
1041.5	3.5217954787499549E-020
1042.5	3.3305292105538938E-020
1043.5	3.1664358022123041E-020
1044.5	3.0248596852962716E-020
1045.5	2.9021211656183921E-020
1046.5	2.7952829877532307E-020
1047.5	2.7019787078707219E-020
1048.5	2.6202851918802500E-020
1049.5	2.5486269235115054E-020
1050.5	2.4857034731699941E-020
1051.5	2.4304339975459330E-020
1052.5	2.3819143841548817E-020
1053.5	2.3393838729611042E-020
1054.5	2.3021988453942880E-020
1055.5	2.2698120812462046E-020
1056.5	2.2417562217453995E-020
1057.5	2.2176304940664286E-020
1058.5	2.1970899840074235E-020
1059.5	2.1798369140570575E-020
1060.5	2.1656135106717198E-020
1061.5	2.1541961393384689E-020
1062.5	2.1453904574605730E-020
1063.5	2.1390273893916547E-020
1064.5	2.1349597694786555E-020
1065.5	2.1330595309652031E-020
1066.5	2.1332153434085317E-020
1067.5	2.1353306206113180E-020
1068.5	2.1393218362552230E-020
1069.5	2.1451170964107682E-020
1070.5	2.1526549276156070E-020
1071.5	2.1618832468110778E-020
1072.5	2.1727584855252915E-020
1073.5	2.1852448456120645E-020
1074.5	2.1993136678472504E-020
1075.5	2.2149428979404234E-020
1076.5	2.2321166371905953E-020
1077.5	2.2508247672180124E-020
1078.5	2.2710626400328724E-020
1079.5	2.2928308262301273E-020
1080.5	2.3161349153861372E-020
1081.5	2.3409853638253463E-020
1082.5	2.3673973858615713E-020
1083.5	2.3953908854302351E-020
1084.5	2.4249904257407153E-020
1085.5	2.4562252352133527E-020
1086.5	2.4891292485417731E-020
1087.5	2.5237411822535666E-020
1088.5	2.5601046446448883E-020
1089.5	2.5982682804493741E-020
1090.5	2.6382859510805996E-020
1091.5	2.6802169517709100E-020
1092.5	2.7241262674287871E-020
1093.5	2.7700848695631226E-020
1094.5	2.8181700571874549E-020
1095.5	2.8684658452331959E-020
1096.5	2.9210634046822835E-020
1097.5	2.9760615593924674E-020
1098.5	3.0335673454512923E-020
1099.5	3.0936966398791428E-020
1100.5	3.1565748666333082E-020
1101.5	3.2223377891741505E-020
1102.5	3.2911324003779324E-020
1103.5	3.3631179223627442E-020
1104.5	3.4384669308882944E-020
1105.5	3.5173666214625935E-020
1106.5	3.6000202372198270E-020
1107.5	3.6866486821231343E-020
1108.5	3.7774923472176271E-020
1109.5	3.8728131826657727E-020
1110.5	3.9728970543319377E-020
1111.5	4.0780564309864972E-020
1112.5	4.1886334570772761E-020
1113.5	4.3050034768536280E-020
1114.5	4.4275790889185963E-020
1115.5	4.5568148266585846E-020
1116.5	4.6932125802702419E-020
1117.5	4.8373279013234070E-020
1118.5	4.9897773623373875E-020
1119.5	5.1512471835009225E-020
1120.5	5.3225033887998185E-020
1121.5	5.5044038175680082E-020
1122.5	5.6979123990359319E-020
1123.5	5.9041162024423061E-020
1124.5	6.1242459113179155E-020
1125.5	6.3597005480223113E-020
1126.5	6.6120775077708473E-020
1127.5	6.8832092699534242E-020
1128.5	7.1752085660271608E-020
1129.5	7.4905243363444705E-020
1130.5	7.8320115577976862E-020
1131.5	8.2030190485335014E-020
1132.5	8.6075007682770696E-020
1133.5	9.0501580973979568E-020
1134.5	9.5366233357160451E-020
1135.5	1.0073698569068964E-019
1136.5	1.0669669636900236E-019
1137.5	1.1334722987895856E-019
1138.5	1.2081504915961864E-019
1139.5	1.2925879791305722E-019
1140.5	1.3887969046898744E-019
1141.5	1.4993589591073726E-019
1142.5	1.6276264045347781E-019
1143.5	1.7780051609113992E-019
1144.5	1.9563551172393721E-019
1145.5	2.1705548826457453E-019
1146.5	2.4312867188615255E-019
1147.5	2.7530835219899208E-019
1148.5	3.1555859943265253E-019
1149.5	3.6646248891636383E-019
1150.5	4.3117692821181978E-019
1151.5	5.1285410926882225E-019
1152.5	6.1267563188134690E-019
1153.5	7.2527616814517730E-019
1154.5	8.3217116733335066E-019
1155.5	9.0139809925186608E-019
1156.5	9.0629057212637605E-019
1157.5	8.5101931392957412E-019
1158.5	7.6639138416708362E-019
1159.5	6.8261380290202887E-019
1160.5	6.1522109483568250E-019
1161.5	5.6808125066821467E-019
1162.5	5.3988994461104624E-019
1163.5	5.2811421089786271E-019
1164.5	5.3058612291116510E-019
1165.5	5.4596426414502170E-019
1166.5	5.7379966834882875E-019
1167.5	6.1452208971141758E-019
1168.5	6.6946433038343307E-019
1169.5	7.4096984656493678E-019
1170.5	8.3260915068144388E-019
1171.5	9.4952786179834082E-019
1172.5	1.0989412136706044E-018
1173.5	1.2907428356084056E-018
1174.5	1.5380282769919944E-018
1175.5	1.8568489337033838E-018
1176.5	2.2633268676808675E-018
1177.5	2.7641137154947811E-018
1178.5	3.3352471449922191E-018
1179.5	3.8955701311527588E-018
1180.5	4.3165711827735960E-018
1181.5	4.5157145211816568E-018
1182.5	4.5498917228090144E-018
1183.5	4.5608340566244042E-018
1184.5	4.6367027234763739E-018
1185.5	4.7361293264160489E-018
1186.5	4.7103808491799538E-018
1187.5	4.4273896024035500E-018
1188.5	3.9049167445979089E-018
1189.5	3.2827988791284842E-018
1190.5	2.6919841084438729E-018
1191.5	2.1936378919898720E-018
1192.5	1.7963471314920739E-018
1193.5	1.4864643192499316E-018
1194.5	1.2456454395024766E-018
1195.5	1.0575022232293668E-018
1196.5	9.0913404378444188E-019
1197.5	7.9086759987674074E-019
1198.5	6.9557141270739517E-019
1199.5	6.1799946816300816E-019
1200.5	5.5427350300884351E-019
1201.5	5.0150234684230466E-019
1202.5	4.5750964818180966E-019
1203.5	4.2064081611795007E-019
1204.5	3.8962605980247157E-019
1205.5	3.6348272373818002E-019
1206.5	3.4144513593283999E-019
1207.5	3.2291382134098091E-019
1208.5	3.0741846703209710E-019
1209.5	2.9459076556796986E-019
1210.5	2.8414445451410320E-019
1211.5	2.7586068963843608E-019
1212.5	2.6957745926526107E-019
1213.5	2.6518215048228667E-019
1214.5	2.6260667095337342E-019
1215.5	2.6182475204776372E-019
1216.5	2.6285123786954505E-019
1217.5	2.6574332199293778E-019
1218.5	2.7060384748233464E-019
1219.5	2.7758695384834251E-019
1220.5	2.8690655695689519E-019
1221.5	2.9884840991903248E-019
1222.5	3.1378684941800820E-019
1223.5	3.3220783268114537E-019
1224.5	3.5474058860772039E-019
1225.5	3.8220125056781349E-019
1226.5	4.1565336644560045E-019
1227.5	4.5649241879651110E-019
1228.5	5.0656473297937700E-019
1229.5	5.6833573272542853E-019
1230.5	6.4512856944467984E-019
1231.5	7.4146095153561070E-019
1232.5	8.6351169624566390E-019
1233.5	1.0197359745130474E-018
1234.5	1.2215801359183880E-018
1235.5	1.4840159097565129E-018
1236.5	1.8249562962631693E-018
1237.5	2.2610220717614110E-018
1238.5	2.7942644086115151E-018
1239.5	3.3832879470151196E-018
1240.5	3.9073099955024680E-018
1241.5	4.1795072104249060E-018
1242.5	4.0722948451125427E-018
1243.5	3.6443065556837267E-018
1244.5	3.0794789241009316E-018
1245.5	2.5340412713822189E-018
1246.5	2.0779026342625690E-018
1247.5	1.7189185338045930E-018
1248.5	1.4376116873573779E-018
1249.5	1.2101153081570632E-018
1250.5	1.0206996721533173E-018
1251.5	8.6279654301348992E-019
1252.5	7.3311739745172262E-019
1253.5	6.2789380007806182E-019
1254.5	5.4276423367785248E-019
1255.5	4.7359944777027990E-019
1256.5	4.1694888221358692E-019
1257.5	3.7009979589028014E-019
1258.5	3.3097233308076010E-019
1259.5	2.9798201405540086E-019
1260.5	2.6991815337756716E-019
1261.5	2.4584878747595218E-019
1262.5	2.2504978579836005E-019
1263.5	2.0695289025905318E-019
1264.5	1.9110774071451628E-019
1265.5	1.7715401097452047E-019
1266.5	1.6480081220176091E-019
1267.5	1.5381133198066320E-019
1268.5	1.4399126928115468E-019
1269.5	1.3518004457290086E-019
1270.5	1.2724405784710605E-019
1271.5	1.2007147271011942E-019
1272.5	1.1356814911410091E-019
1273.5	1.0765444959146960E-019
1274.5	1.0226271708129958E-019
1275.5	9.7335275534300468E-020
1276.5	9.2822843671251113E-020
1277.5	8.8683281931503151E-020
1278.5	8.4880615958051351E-020
1279.5	8.1384299277402273E-020
1280.5	7.8168694816253110E-020
1281.5	7.5212770223646732E-020
1282.5	7.2500013873827667E-020
1283.5	7.0018578283194183E-020
1284.5	6.7761617626422356E-020
1285.5	6.5727627055096394E-020
1286.5	6.3920111552380257E-020
1287.5	6.2344679707577407E-020
1288.5	6.0999154524467128E-020
1289.5	5.9849821911712569E-020
1290.5	5.8794560457854504E-020
1291.5	5.7652107999045465E-020
1292.5	5.6252951660972519E-020
1293.5	5.4589032779902155E-020
1294.5	5.2815850965359820E-020
1295.5	5.1103496134163698E-020
1296.5	4.9543191691546270E-020
1297.5	4.8156522609386503E-020
1298.5	4.6932195376668285E-020
1299.5	4.5849950488672227E-020
1300.5	4.4890462593782072E-020
1301.5	4.4038107937118311E-020
1302.5	4.3281064162534769E-020
1303.5	4.2610676825942309E-020
1304.5	4.2020771247894018E-020
1305.5	4.1507096014460819E-020
1306.5	4.1066918685792304E-020
1307.5	4.0698749199223396E-020
1308.5	4.0402161136999543E-020
1309.5	4.0177686613161776E-020
1310.5	4.0026767660401461E-020
1311.5	3.9951753126232611E-020
1312.5	3.9955934886897853E-020
1313.5	4.0043620940900137E-020
1314.5	4.0220246042493171E-020
1315.5	4.0492523341112863E-020
1316.5	4.0868643327081519E-020
1317.5	4.1358529552530763E-020
1318.5	4.1974164425171906E-020
1319.5	4.2730003250088941E-020
1320.5	4.3643501125544479E-020
1321.5	4.4735785972918835E-020
1322.5	4.6032522873021294E-020
1323.5	4.7565031395572234E-020
1324.5	4.9371740797042531E-020
1325.5	5.1500100850767057E-020
1326.5	5.4009113161384867E-020
1327.5	5.6972715825660493E-020
1328.5	6.0484353296531832E-020
1329.5	6.4663208298507668E-020
1330.5	6.9662785745212594E-020
1331.5	7.5682851445879384E-020
1332.5	8.2986183235202243E-020
1333.5	9.1922236669833721E-020
1334.5	1.0296068710312208E-019
1335.5	1.1673879270899617E-019
1336.5	1.3412712825654346E-019
1337.5	1.5631672558769746E-019
1338.5	1.8492178035519252E-019
1339.5	2.2206140413573710E-019
1340.5	2.7029563968394677E-019
1341.5	3.3207393054775812E-019
1342.5	4.0795042471518687E-019
1343.5	4.9258856705131111E-019
1344.5	5.6945708318634295E-019
1345.5	6.1176518182062792E-019
1346.5	5.9945577567347364E-019
1347.5	5.3877450788569012E-019
1348.5	4.5568932493346401E-019
1349.5	3.7360022836976669E-019
1350.5	3.0366584675379646E-019
1351.5	2.4802637658818200E-019
1352.5	2.0496695956513151E-019
1353.5	1.7186817172500676E-019
1354.5	1.4633526554212186E-019
1355.5	1.2647491311283263E-019
1356.5	1.1087097241890874E-019
1357.5	9.8485532843638772E-020
1358.5	8.8561078550991629E-020
1359.5	8.0542733137385655E-020
1360.5	7.4021073131039258E-020
1361.5	6.8691348674819975E-020
1362.5	6.4324712344530914E-020
1363.5	6.0747937395279030E-020
1364.5	5.7829063707042693E-020
1365.5	5.5467177822434656E-020
1366.5	5.3585091303361557E-020
1367.5	5.2124070420746332E-020
1368.5	5.1040036846206286E-020
1369.5	5.0300841402470642E-020
1370.5	4.9884338450123256E-020
1371.5	4.9777076118063925E-020
1372.5	4.9973480282078578E-020
1373.5	5.0475456863430798E-020
1374.5	5.1292373945938719E-020
1375.5	5.2441417099116113E-020
1376.5	5.3948342023798127E-020
1377.5	5.5848681866723876E-020
1378.5	5.8189506297218488E-020
1379.5	6.1031880702431643E-020
1380.5	6.4454243426515682E-020
1381.5	6.8557016547873822E-020
1382.5	7.3468905458802398E-020
1383.5	7.9355545475850954E-020
1384.5	8.6431450736233661E-020
1385.5	9.4976656066707318E-020
1386.5	1.0536007649938899E-019
1387.5	1.1807251240464771E-019
1388.5	1.3377344990670055E-019
1389.5	1.5335725778663873E-019
1390.5	1.7804547820434889E-019
1391.5	2.0951053098138139E-019
1392.5	2.5002580722833255E-019
1393.5	3.0259967465861533E-019
1394.5	3.7094040763034505E-019
1395.5	4.5881904193580468E-019
1396.5	5.6784031916227984E-019
1397.5	6.9213546978398810E-019
1398.5	8.1040151422293677E-019
1399.5	8.8445544238678943E-019
1400.5	8.8036070556254043E-019
1401.5	8.0018491700397372E-019
1402.5	6.7981001509399288E-019
1403.5	5.5628880358135677E-019
1404.5	4.4915662430182485E-019
1405.5	3.6323929418820228E-019
1406.5	2.9655835353186308E-019
1407.5	2.4529329908578146E-019
1408.5	2.0579632437025275E-019
1409.5	1.7514022497666343E-019
1410.5	1.5112523228807848E-019
1411.5	1.3214001380466443E-019
1412.5	1.1701392659567525E-019
1413.5	1.0489736372560939E-019
1414.5	9.5173584364378428E-020
1415.5	8.7396494195236651E-020
1416.5	8.1247946710349697E-020
1417.5	7.6509419208442379E-020
1418.5	7.3044499935231717E-020
1419.5	7.0790002513810958E-020
1420.5	6.9754617907214015E-020
1421.5	7.0024776394179409E-020
1422.5	7.1777537404579409E-020
1423.5	7.5298833147855185E-020
1424.5	8.0999313164741777E-020
1425.5	8.9401907314608588E-020
1426.5	1.0102975035377603E-019
1427.5	1.1603553368146165E-019
1428.5	1.3334912711529791E-019
1429.5	1.4947560762041019E-019
1430.5	1.5849000192278551E-019
1431.5	1.5556041429015859E-019
1432.5	1.4155983750765789E-019
1433.5	1.2212861334880065E-019
1434.5	1.0267966517449821E-019
1435.5	8.5917585820803278E-020
1436.5	7.2429221924628780E-020
1437.5	6.1862118354173593E-020
1438.5	5.3627453522176033E-020
1439.5	4.7176672371525959E-020
1440.5	4.2072869883553827E-020
1441.5	3.7988190186589649E-020
1442.5	3.4682097839920279E-020
1443.5	3.1979213320025394E-020
1444.5	2.9751559247598791E-020
1445.5	2.7905508164092782E-020
1446.5	2.6372543014546891E-020
1447.5	2.5102852854861397E-020
1448.5	2.4060984332943105E-020
1449.5	2.3222998388447724E-020
1450.5	2.2574775869534150E-020
1451.5	2.2111270802377075E-020
1452.5	2.1836637601829228E-020
1453.5	2.1765271143920448E-020
1454.5	2.1923901008561390E-020
1455.5	2.2354954267333503E-020
1456.5	2.3121358096966824E-020
1457.5	2.4312518510542531E-020
1458.5	2.6049609590250007E-020
1459.5	2.8483578680133558E-020
1460.5	3.1767331420435500E-020
1461.5	3.5960028339194504E-020
1462.5	4.0801484450898243E-020
1463.5	4.5379577314917357E-020
1464.5	4.8086279446730958E-020
1465.5	4.7526530847907006E-020
1466.5	4.3830988331009813E-020
1467.5	3.8515808971885418E-020
1468.5	3.3113036950656288E-020
1469.5	2.8417718238962978E-020
1470.5	2.4619071007965989E-020
1471.5	2.1629465737890365E-020
1472.5	1.9287811543422868E-020
1473.5	1.7441381421448048E-020
1474.5	1.5967730299414068E-020
1475.5	1.4774659272539044E-020
1476.5	1.3794326892769876E-020
1477.5	1.2977062147140274E-020
1478.5	1.2286354841531243E-020
1479.5	1.1695142642331815E-020
1480.5	1.1183153756574251E-020
1481.5	1.0735028254558254E-020
1482.5	1.0338991384150730E-020
1483.5	9.9859123258066175E-021
1484.5	9.6686312351457012E-021
1485.5	9.3814736083623761E-021
1486.5	9.1198962947895050E-021
1487.5	8.8802268056838669E-021
1488.5	8.6594693585645893E-021
1489.5	8.4551591237496645E-021
1490.5	8.2652516291810637E-021
1491.5	8.0880380586718899E-021
1492.5	7.9220798010242222E-021
1493.5	7.7661574428721927E-021
1494.5	7.6192306942598488E-021
1495.5	7.4804066595752357E-021
1496.5	7.3489145305059786E-021
1497.5	7.2240852592993445E-021
1498.5	7.1053351229053039E-021
1499.5	6.9921523484146334E-021
1500.5	6.8840861633754031E-021
1501.5	6.7807377792896720E-021
1502.5	6.6817529258143905E-021
1503.5	6.5868156362098745E-021
1504.5	6.4956430481133830E-021
1505.5	6.4079810326566828E-021
1506.5	6.3236005028845015E-021
1507.5	6.2422942820170629E-021
1508.5	6.1638744353073598E-021
1509.5	6.0881699875490598E-021
1510.5	6.0150249628072537E-021
1511.5	5.9442966945151333E-021
1512.5	5.8758543633485899E-021
1513.5	5.8095777277511284E-021
1514.5	5.7453560180139509E-021
1515.5	5.6830869697153684E-021
1516.5	5.6226759763199558E-021
1517.5	5.5640353440107364E-021
1518.5	5.5070836345190071E-021
1519.5	5.4517450839379069E-021
1520.5	5.3979490873462976E-021
1521.5	5.3456297406000250E-021
1522.5	5.2947254319245059E-021
1523.5	5.2451784770116154E-021
1524.5	5.1969347922218606E-021
1525.5	5.1499436012492729E-021
1526.5	5.1041571712460314E-021
1527.5	5.0595305749456715E-021
1528.5	5.0160214757847100E-021
1529.5	4.9735899334151831E-021
1530.5	4.9321982273364663E-021
1531.5	4.8918106966625106E-021
1532.5	4.8523935942879116E-021
1533.5	4.8139149539292879E-021
1534.5	4.7763444687023376E-021
1535.5	4.7396533800542049E-021
1536.5	4.7038143760088821E-021
1537.5	4.6688014978034830E-021
1538.5	4.6345900540978726E-021
1539.5	4.6011565420314926E-021
1540.5	4.5684785744812519E-021
1541.5	4.5365348129443699E-021
1542.5	4.5053049055317464E-021
1543.5	4.4747694296115840E-021
1544.5	4.4449098386908415E-021
1545.5	4.4157084131643115E-021
1546.5	4.3871482145985104E-021
1547.5	4.3592130432507559E-021
1548.5	4.3318873985531615E-021
1549.5	4.3051564423175411E-021
1550.5	4.2790059644405363E-021
1551.5	4.2534223509090841E-021
1552.5	4.2283925539249657E-021
1553.5	4.2039040639838826E-021
1554.5	4.1799448837593771E-021
1555.5	4.1565035036554157E-021
1556.5	4.1335688789034466E-021
1557.5	4.1111304080906350E-021
1558.5	4.0891779130158257E-021
1559.5	4.0677016197785139E-021
1560.5	4.0466921410142427E-021
1561.5	4.0261404591969495E-021
1562.5	4.0060379109355015E-021
1563.5	3.9863761721974499E-021
1564.5	3.9671472443986181E-021
1565.5	3.9483434413019315E-021
1566.5	3.9299573766735067E-021
1567.5	3.9119819526479934E-021
1568.5	3.8944103487590596E-021
1569.5	3.8772360115941900E-021
1570.5	3.8604526450362117E-021
1571.5	3.8440542010567862E-021
1572.5	3.8280348710297895E-021
1573.5	3.8123890775348960E-021
1574.5	3.7971114666239639E-021
1575.5	3.7821969005248619E-021
1576.5	3.7676404507592847E-021
1577.5	3.7534373916529154E-021
1578.5	3.7395831942178729E-021
1579.5	3.7260735203889508E-021
1580.5	3.7129042175965528E-021
1581.5	3.7000713136605705E-021
1582.5	3.6875710119906533E-021
1583.5	3.6753996870795288E-021
1584.5	3.6635538802770539E-021
1585.5	3.6520302958337914E-021
1586.5	3.6408257972037792E-021
1587.5	3.6299374035971764E-021
1588.5	3.6193622867742701E-021
1589.5	3.6090977680732265E-021
1590.5	3.5991413156647110E-021
1591.5	3.5894905420273637E-021
1592.5	3.5801432016387842E-021
1593.5	3.5710971888774891E-021
1594.5	3.5623505361319602E-021
1595.5	3.5539014121136874E-021
1596.5	3.5457481203717305E-021
1597.5	3.5378890980071261E-021
1598.5	3.5303229145860786E-021
1599.5	3.5230482712516768E-021
1600.5	3.5160640000345355E-021
1601.5	3.5093690633635929E-021
1602.5	3.5029625537789678E-021
1603.5	3.4968436938496867E-021
1604.5	3.4910118362998437E-021
1605.5	3.4854664643477104E-021
1606.5	3.4802071922631641E-021
1607.5	3.4752337661498815E-021
1608.5	3.4705460649596929E-021
1609.5	3.4661441017477415E-021
1610.5	3.4620280251781872E-021
1611.5	3.4581981212915700E-021
1612.5	3.4546548155463831E-021
1613.5	3.4513986751488998E-021
1614.5	3.4484304116869960E-021
1615.5	3.4457508840855939E-021
1616.5	3.4433611019033241E-021
1617.5	3.4412622289922390E-021
1618.5	3.4394555875448852E-021
1619.5	3.4379426625557102E-021
1620.5	3.4367251067267929E-021
1621.5	3.4358047458512265E-021
1622.5	3.4351835847111247E-021
1623.5	3.4348638135313964E-021
1624.5	3.4348478150349432E-021
1625.5	3.4351381721501386E-021
1626.5	3.4357376764270993E-021
1627.5	3.4366493372257446E-021
1628.5	3.4378763917458286E-021
1629.5	3.4394223159772405E-021
1630.5	3.4412908366580416E-021
1631.5	3.4434859443380082E-021
1632.5	3.4460119076571304E-021
1633.5	3.4488732889617162E-021
1634.5	3.4520749613957721E-021
1635.5	3.4556221276223417E-021
1636.5	3.4595203403488982E-021
1637.5	3.4637755248529554E-021
1638.5	3.4683940037294343E-021
1639.5	3.4733825241100966E-021
1640.5	3.4787482876386742E-021
1641.5	3.4844989835233138E-021
1642.5	3.4906428250319224E-021
1643.5	3.4971885898465456E-021
1644.5	3.5041456647515022E-021
1645.5	3.5115240951977136E-021
1646.5	3.5193346403644609E-021
1647.5	3.5275888344313878E-021
1648.5	3.5362990548803576E-021
1649.5	3.5454785987718402E-021
1650.5	3.5551417680867727E-021
1651.5	3.5653039653970735E-021
1652.5	3.5759818013305800E-021
1653.5	3.5871932155357592E-021
1654.5	3.5989576131351394E-021
1655.5	3.6112960189935041E-021
1656.5	3.6242312525284012E-021
1657.5	3.6377881262704562E-021
1658.5	3.6519936719563826E-021
1659.5	3.6668773986296909E-021
1660.5	3.6824715880594582E-021
1661.5	3.6988116337992934E-021
1662.5	3.7159364314383700E-021
1663.5	3.7338888290971448E-021
1664.5	3.7527161490583032E-021
1665.5	3.7724707936841925E-021
1666.5	3.7932109515639403E-021
1667.5	3.8150014232967858E-021
1668.5	3.8379145906337452E-021
1669.5	3.8620315581028995E-021
1670.5	3.8874435030413175E-021
1671.5	3.9142532785532473E-021
1672.5	3.9425773248430706E-021
1673.5	3.9725479583431178E-021
1674.5	4.0043161260211238E-021
1675.5	4.0380547354906189E-021
1676.5	4.0739627017975611E-021
1677.5	4.1122698913919858E-021
1678.5	4.1532431960820540E-021
1679.5	4.1971940392413009E-021
1680.5	4.2444877095319281E-021
1681.5	4.2955550428418419E-021
1682.5	4.3509071436876666E-021
1683.5	4.4111540711681785E-021
1684.5	4.4770287378896802E-021
1685.5	4.5494177213211228E-021
1686.5	4.6294013218417563E-021
1687.5	4.7183061032326555E-021
1688.5	4.8177744429311883E-021
1689.5	4.9298574854859001E-021
1690.5	5.0571406095200313E-021
1691.5	5.2029144981985967E-021
1692.5	5.3714107527117486E-021
1693.5	5.5681295754332218E-021
1694.5	5.8002995338544091E-021
1695.5	6.0775271032673740E-021
1696.5	6.4127172668451317E-021
1697.5	6.8233733743696212E-021
1698.5	7.3334009145878253E-021
1699.5	7.9754978479547033E-021
1700.5	8.7939692523907127E-021
1701.5	9.8469586581124661E-021
1702.5	1.1204658283452351E-020
1703.5	1.2934090442258825E-020
1704.5	1.5049968662764718E-020
1705.5	1.7404898100443666E-020
1706.5	1.9544200356796824E-020
1707.5	2.0733256069428452E-020
1708.5	2.0425179679481954E-020
1709.5	1.8794991893571243E-020
1710.5	1.6555275024016287E-020
1711.5	1.4345685231739369E-020
1712.5	1.2470325172031522E-020
1713.5	1.0986978622552648E-020
1714.5	9.8483825002932761E-021
1715.5	8.9827428832259424E-021
1716.5	8.3244963701025547E-021
1717.5	7.8218221178073530E-021
1718.5	7.4359564631386520E-021
1719.5	7.1384779804075683E-021
1720.5	6.9086282091662718E-021
1721.5	6.7311832276360779E-021
1722.5	6.5948881382180170E-021
1723.5	6.4913401880348939E-021
1724.5	6.4142000341547528E-021
1725.5	6.3586348239304466E-021
1726.5	6.3209229472021700E-021
1727.5	6.2981713118038319E-021
1728.5	6.2881112250153877E-021
1729.5	6.2889495625907244E-021
1730.5	6.2992591558982186E-021
1731.5	6.3178972591479945E-021
1732.5	6.3439443174216094E-021
1733.5	6.3766575548280130E-021
1734.5	6.4154354860653795E-021
1735.5	6.4597905549845960E-021
1736.5	6.5093278747494016E-021
1737.5	6.5637285892757361E-021
1738.5	6.6227367644763702E-021
1739.5	6.6861489976952235E-021
1740.5	6.7538061368953393E-021
1741.5	6.8255866499290279E-021
1742.5	6.9014012940397577E-021
1743.5	6.9811888174646172E-021
1744.5	7.0649124862833227E-021
1745.5	7.1525572759514385E-021
1746.5	7.2441276021793983E-021
1747.5	7.3396454928097777E-021
1748.5	7.4391491231697342E-021
1749.5	7.5426916535513936E-021
1750.5	7.6503403201226562E-021
1751.5	7.7621757405303874E-021
1752.5	7.8782914033538287E-021
1753.5	7.9987933168717457E-021
1754.5	8.1237997976808927E-021
1755.5	8.2534413838214812E-021
1756.5	8.3878608604378972E-021
1757.5	8.5272133887947409E-021
1758.5	8.6716667318067019E-021
1759.5	8.8214015712263944E-021
1760.5	8.9766119133475313E-021
1761.5	9.1375055815851101E-021
1762.5	9.3043047956419497E-021
1763.5	9.4772468382045539E-021
1764.5	9.6565848112671847E-021
1765.5	9.8425884852909362E-021
1766.5	1.0035545245492412E-020
1767.5	1.0235761140647597E-020
1768.5	1.0443562040913689E-020
1769.5	1.0659294912336015E-020
1770.5	1.0883329216940257E-020
1771.5	1.1116058448633277E-020
1772.5	1.1357901816571686E-020
1773.5	1.1609306089229705E-020
1774.5	1.1870747614133440E-020
1775.5	1.2142734530155938E-020
1776.5	1.2425809191419691E-020
1777.5	1.2720550824266427E-020
1778.5	1.3027578441471389E-020
1779.5	1.3347554040947817E-020
1780.5	1.3681186119664372E-020
1781.5	1.4029233537446885E-020
1782.5	1.4392509769832940E-020
1783.5	1.4771887594280043E-020
1784.5	1.5168304259899848E-020
1785.5	1.5582767197621888E-020
1786.5	1.6016360335424320E-020
1787.5	1.6470251092173775E-020
1788.5	1.6945698133891500E-020
1789.5	1.7444059988145342E-020
1790.5	1.7966804626037490E-020
1791.5	1.8515520137254129E-020
1792.5	1.9091926642265349E-020
1793.5	1.9697889607495913E-020
1794.5	2.0335434754709001E-020
1795.5	2.1006764785656773E-020
1796.5	2.1714278178099569E-020
1797.5	2.2460590350609296E-020
1798.5	2.3248557542401796E-020
1799.5	2.4081303812317978E-020
1800.5	2.4962251629865355E-020
1801.5	2.5895156613244313E-020
1802.5	2.6884147067356376E-020
1803.5	2.7933769092444109E-020
1804.5	2.9049038175614799E-020
1805.5	3.0235498348509385E-020
1806.5	3.1499290201626904E-020
1807.5	3.2847229297900745E-020
1808.5	3.4286896835906155E-020
1809.5	3.5826744790340293E-020
1810.5	3.7476218221724222E-020
1811.5	3.9245898021135494E-020
1812.5	4.1147668068153625E-020
1813.5	4.3194911668570456E-020
1814.5	4.5402743251527021E-020
1815.5	4.7788282707351004E-020
1816.5	5.0370981521349713E-020
1817.5	5.3173012116147050E-020
1818.5	5.6219734703601549E-020
1819.5	5.9540259664908259E-020
1820.5	6.3168128291254002E-020
1821.5	6.7142140990119796E-020
1822.5	7.1507370290230201E-020
1823.5	7.6316406845051494E-020
1824.5	8.1630901090171374E-020
1825.5	8.7523482582711428E-020
1826.5	9.4080165215900733E-020
1827.5	1.0140338212578200E-019
1828.5	1.0961584301464571E-019
1829.5	1.1886547433919507E-019
1830.5	1.2933179741766823E-019
1831.5	1.4123423285601256E-019
1832.5	1.5484300933235955E-019
1833.5	1.7049362685788519E-019
1834.5	1.8860621825795656E-019
1835.5	2.0971172633468492E-019
1836.5	2.3448765520981736E-019
1837.5	2.6380739077192975E-019
1838.5	2.9880889867465273E-019
1839.5	3.4099123756194878E-019
1840.5	3.9235102519122099E-019
1841.5	4.5557585029267840E-019
1842.5	5.3431691779095329E-019
1843.5	6.3356553986333838E-019
1844.5	7.6014596488858283E-019
1845.5	9.2327648092787229E-019
1846.5	1.1349495023435990E-018
1847.5	1.4093164864938571E-018
1848.5	1.7589192913652764E-018
1849.5	2.1833012641237328E-018
1850.5	2.6451110414240324E-018
1851.5	3.0427835133544264E-018
1852.5	3.2278693720849522E-018
1853.5	3.1101728622496344E-018
1854.5	2.7486448889558600E-018
1855.5	2.2900829057014603E-018
1856.5	1.8516352772187453E-018
1857.5	1.4836964037423985E-018
1858.5	1.1927031290142443E-018
1859.5	9.6772168767112693E-019
1860.5	7.9445046465660437E-019
1861.5	6.6027228437766272E-019
1862.5	5.5533953330564513E-019
1863.5	4.7232012873436399E-019
1864.5	4.0584382647892318E-019
1865.5	3.5198511651038913E-019
1866.5	3.0785969935982628E-019
1867.5	2.7132977309816790E-019
1868.5	2.4079433053232187E-019
1869.5	2.1504114297818374E-019
1870.5	1.9314218409209265E-019
1871.5	1.7437932241594313E-019
1872.5	1.5819108687213429E-019
1873.5	1.4413416681994891E-019
1874.5	1.3185528871265384E-019
1875.5	1.2107046385113205E-019
1876.5	1.1154952166194739E-019
1877.5	1.0310446984547657E-019
1878.5	9.5580652209902537E-020
1879.5	8.8849971317919027E-020
1880.5	8.2805649190019670E-020
1881.5	7.7358143940730190E-020
1882.5	7.2431942623811617E-020
1883.5	6.7963023713057521E-020
1884.5	6.3896835365048567E-020
1885.5	6.0186673934927346E-020
1886.5	5.6792375311099098E-020
1887.5	5.3679252398078594E-020
1888.5	5.0817227542140660E-020
1889.5	4.8180120300749780E-020
1890.5	4.5745059730085237E-020
1891.5	4.3491997043001606E-020
1892.5	4.1403299606824592E-020
1893.5	3.9463411196454428E-020
1894.5	3.7658566479982680E-020
1895.5	3.5976550103596669E-020
1896.5	3.4406492618047502E-020
1897.5	3.2938696968960855E-020
1898.5	3.1564490447251480E-020
1899.5	3.0276097931790787E-020
1900.5	2.9066533006140317E-020
1901.5	2.7929504134429255E-020
1902.5	2.6859333569062929E-020
1903.5	2.5850887058759436E-020
1904.5	2.4899512748025017E-020
1905.5	2.4000987923173171E-020
1906.5	2.3151472476843437E-020
1907.5	2.2347468141756925E-020
1908.5	2.1585782692364466E-020
1909.5	2.0863498435846110E-020
1910.5	2.0177944416209783E-020
1911.5	1.9526671840711773E-020
1912.5	1.8907432309466224E-020
1913.5	1.8318158489343730E-020
1914.5	1.7756946924042802E-020
1915.5	1.7222042715156659E-020
1916.5	1.6711825845460252E-020
1917.5	1.6224798946585868E-020
1918.5	1.5759576339625157E-020
1919.5	1.5314874199722765E-020
1920.5	1.4889501715018084E-020
1921.5	1.4482353126850166E-020
1922.5	1.4092400552385530E-020
1923.5	1.3718687503110216E-020
1924.5	1.3360323023238916E-020
1925.5	1.3016476381280881E-020
1926.5	1.2686372255973165E-020
1927.5	1.2369286364719702E-020
1928.5	1.2064541488708915E-020
1929.5	1.1771503854147026E-020
1930.5	1.1489579833646446E-020
1931.5	1.1218212935838372E-020
1932.5	1.0956881054813207E-020
1933.5	1.0705093954098430E-020
1934.5	1.0462390962616588E-020
1935.5	1.0228338862475270E-020
1936.5	1.0002529950568146E-020
1937.5	9.7845802578464093E-021
1938.5	9.5741279117855722E-021
1939.5	9.3708316290490643E-021
1940.5	9.1743693266614324E-021
1941.5	8.9844368411701748E-021
1942.5	8.8007467463134631E-021
1943.5	8.6230272606369527E-021
1944.5	8.4510212373293231E-021
1945.5	8.2844852292850919E-021
1946.5	8.1231886230646235E-021
1947.5	7.9669128360135521E-021
1948.5	7.8154505713357014E-021
1949.5	7.6686051263909967E-021
1950.5	7.5261897499190530E-021
1951.5	7.3880270442758214E-021
1952.5	7.2539484091188681E-021
1953.5	7.1237935232910644E-021
1954.5	6.9974098619362692E-021
1955.5	6.8746522461370145E-021
1956.5	6.7553824225964148E-021
1957.5	6.6394686710966997E-021
1958.5	6.5267854376573656E-021
1959.5	6.4172129914890791E-021
1960.5	6.3106371039963801E-021
1961.5	6.2069487482253354E-021
1962.5	6.1060438172821001E-021
1963.5	6.0078228603669121E-021
1964.5	5.9121908351758899E-021
1965.5	5.8190568755215112E-021
1966.5	5.7283340731125992E-021
1967.5	5.6399392725167695E-021
1968.5	5.5537928784034923E-021
1969.5	5.4698186742346692E-021
1970.5	5.3879436516326926E-021
1971.5	5.3080978497136601E-021
1972.5	5.2302142037264381E-021
1973.5	5.1542284023869166E-021
1974.5	5.0800787533414857E-021
1975.5	5.0077060562348614E-021
1976.5	4.9370534828951653E-021
1977.5	4.8680664641840073E-021
1978.5	4.8006925830913689E-021
1979.5	4.7348814736846243E-021
1980.5	4.6705847255483179E-021
1981.5	4.6077557933765067E-021
1982.5	4.5463499114026776E-021
1983.5	4.4863240123737960E-021
1984.5	4.4276366507948433E-021
1985.5	4.3702479301886566E-021
1986.5	4.3141194341328759E-021
1987.5	4.2592141608515439E-021
1988.5	4.2054964611536225E-021
1989.5	4.1529319795241311E-021
1990.5	4.1014875981863008E-021
1991.5	4.0511313839647514E-021
1992.5	4.0018325377905979E-021
1993.5	3.9535613466994840E-021
1994.5	3.9062891381828748E-021
1995.5	3.8599882367617769E-021
1996.5	3.8146319226600564E-021
1997.5	3.7701943924622289E-021
1998.5	3.7266507216475242E-021
1999.5	3.6839768288987640E-021
[truncated: 1,000 more rows]
