# Supplementary material for: Modeling Radiative Efficiency across Fluorinated Molecules: Bridging Chemistry and Climate Policy for Global Warming Potential Estimations
Source: Environ Sci Technol. 2026 Feb 16;60(8):6188–202. doi: 10.1021/acs.est.5c16501 (PMC12961741; doi:10.1021/acs.est.5c16501)
Supplement: Supplementary file 1 [file es5c16501_si_001.zip › Supporting.Information/CFM2025.Table1/HFEsters/Allyl.trifluoracetate/cross-section_11.dat]

0.5	4.9244596064661708E-022
1.5	5.0045543296704111E-022
2.5	5.0902985331828449E-022
3.5	5.1823489401957042E-022
4.5	5.2814678973077175E-022
5.5	5.3885452854205725E-022
6.5	5.5046260220776293E-022
7.5	5.6309448514763316E-022
8.5	5.7689707145883696E-022
9.5	5.9204638258101192E-022
10.5	6.0875497598731740E-022
11.5	6.2728165298736950E-022
12.5	6.4794430476285417E-022
13.5	6.7113708503640216E-022
14.5	6.9735360752153336E-022
15.5	7.2721861403494398E-022
16.5	7.6153165769194751E-022
17.5	8.0132795198529098E-022
18.5	8.4796384770856445E-022
19.5	9.0323759618162626E-022
20.5	9.6956008037189580E-022
21.5	1.0501940326833760E-021
22.5	1.1495798403793894E-021
23.5	1.2737483778885801E-021
24.5	1.4307490673748610E-021
25.5	1.6307964528450653E-021
26.5	1.8852377474055367E-021
27.5	2.2021214021281642E-021
28.5	2.5743430178009776E-021
29.5	2.9582037975504634E-021
30.5	3.2580196384733822E-021
31.5	3.3623421301814308E-021
32.5	3.2376640372341805E-021
33.5	2.9642593438532626E-021
34.5	2.6575780099148084E-021
35.5	2.3922767921413534E-021
36.5	2.1947931658769525E-021
37.5	2.0655367707335956E-021
38.5	1.9965780748060679E-021
39.5	1.9798458773078945E-021
40.5	2.0098895157244151E-021
41.5	2.0845124021742565E-021
42.5	2.2048466049883300E-021
43.5	2.3754863932189380E-021
44.5	2.6049206172048389E-021
45.5	2.9063858954045002E-021
46.5	3.2992305211813878E-021
47.5	3.8108190811084547E-021
48.5	4.4787525131408649E-021
49.5	5.3523305864725297E-021
50.5	6.4898037373112278E-021
51.5	7.9423171795905797E-021
52.5	9.7058710049648343E-021
53.5	1.1621449020632129E-020
54.5	1.3263414569487265E-020
55.5	1.4018401188357200E-020
56.5	1.3525844105485069E-020
57.5	1.2043466706971145E-020
58.5	1.0181077152547205E-020
59.5	8.4187725231088545E-021
60.5	6.9620838357654376E-021
61.5	5.8387813298831672E-021
62.5	5.0081229511343513E-021
63.5	4.4179876890789111E-021
64.5	4.0252778690702519E-021
65.5	3.7991535950607631E-021
66.5	3.7157158328604279E-021
67.5	3.7447652708601170E-021
68.5	3.8286428988780540E-021
69.5	3.8690545352124191E-021
70.5	3.7622116221790938E-021
71.5	3.4799145857361655E-021
72.5	3.0917421575396511E-021
73.5	2.6920815284233898E-021
74.5	2.3381134202845090E-021
75.5	2.0467348245619920E-021
76.5	1.8139309633999100E-021
77.5	1.6292240777245133E-021
78.5	1.4820631156484969E-021
79.5	1.3637503121577726E-021
80.5	1.2676163938927706E-021
81.5	1.1886814163913327E-021
82.5	1.1232502490340343E-021
83.5	1.0685723679351330E-021
84.5	1.0225851183907693E-021
85.5	9.8372799650297523E-022
86.5	9.5081042472769283E-022
87.5	9.2291798949379092E-022
88.5	8.9934589212977578E-022
89.5	8.7955164841067555E-022
90.5	8.6312154271351015E-022
91.5	8.4974710750866747E-022
92.5	8.3920914320128677E-022
93.5	8.3136768272869983E-022
94.5	8.2615696810849926E-022
95.5	8.2358503961386156E-022
96.5	8.2373802018462939E-022
97.5	8.2678967788887059E-022
98.5	8.3301744078992842E-022
99.5	8.4282680899372664E-022
100.5	8.5678717121046709E-022
101.5	8.7568353471563533E-022
102.5	9.0059078980324947E-022
103.5	9.3297998155774714E-022
104.5	9.7486948906968775E-022
105.5	1.0290367774532312E-021
106.5	1.0993039160663550E-021
107.5	1.1908882029436315E-021
108.5	1.3107282233451518E-021
109.5	1.4674538586203394E-021
110.5	1.6700483456617845E-021
111.5	1.9229845444006443E-021
112.5	2.2143356185069002E-021
113.5	2.4970795210762986E-021
114.5	2.6831589436211686E-021
115.5	2.6888777165715545E-021
116.5	2.5115517654960763E-021
117.5	2.2323575909343525E-021
118.5	1.9408331179992750E-021
119.5	1.6863108255135878E-021
120.5	1.4820880716023151E-021
121.5	1.3241961570388063E-021
122.5	1.2037394764248298E-021
123.5	1.1120394136331528E-021
124.5	1.0420902951302922E-021
125.5	9.8862871779538196E-022
126.5	9.4781746041350286E-022
127.5	9.1689644246673493E-022
128.5	8.9389817232246687E-022
129.5	8.7743909799820017E-022
130.5	8.6657484922165076E-022
131.5	8.6070466474174056E-022
132.5	8.5951341371120349E-022
133.5	8.6294374356853920E-022
134.5	8.7119477729599646E-022
135.5	8.8474735672375754E-022
136.5	9.0441927853267957E-022
137.5	9.3145730396448081E-022
138.5	9.6767509282109403E-022
139.5	1.0156441743526509E-021
140.5	1.0789278735867985E-021
141.5	1.1622856805057332E-021
142.5	1.2715920068114667E-021
143.5	1.4127512439448873E-021
144.5	1.5879860159664622E-021
145.5	1.7871340375954391E-021
146.5	1.9749547945482969E-021
147.5	2.0898525061540470E-021
148.5	2.0792020466089140E-021
149.5	1.9491213261942581E-021
150.5	1.7579680332794589E-021
151.5	1.5639280457571468E-021
152.5	1.3969269412868844E-021
153.5	1.2639580630319396E-021
154.5	1.1616123051821447E-021
155.5	1.0837532733927217E-021
156.5	1.0245880947886916E-021
157.5	9.7948265075482443E-022
158.5	9.4495360880180335E-022
159.5	9.1844257164085654E-022
160.5	8.9808051658939451E-022
161.5	8.8249749007366243E-022
162.5	8.7068170069249848E-022
163.5	8.6187873053217928E-022
164.5	8.5552030877857999E-022
165.5	8.5117403332937288E-022
166.5	8.4850771706196033E-022
167.5	8.4726391303778578E-022
168.5	8.4724154692557364E-022
169.5	8.4828254463064466E-022
170.5	8.5026200044776601E-022
171.5	8.5308087837308134E-022
172.5	8.5666054377367371E-022
173.5	8.6093863090660858E-022
174.5	8.6586589519325623E-022
175.5	8.7140379869177754E-022
176.5	8.7752264689919866E-022
177.5	8.8420014424987944E-022
178.5	8.9142027078455459E-022
179.5	8.9917240773077970E-022
180.5	9.0745065808994026E-022
181.5	9.1625332178460586E-022
182.5	9.2558249488371245E-022
183.5	9.3544376987324010E-022
184.5	9.4584601957055452E-022
185.5	9.5680125158642010E-022
186.5	9.6832452357648675E-022
187.5	9.8043391215332484E-022
188.5	9.9315053044215574E-022
189.5	1.0064985910010737E-021
190.5	1.0205055122983770E-021
191.5	1.0352020682301852E-021
192.5	1.0506225813383656E-021
193.5	1.0668051615083270E-021
194.5	1.0837919930376398E-021
195.5	1.1016296741150179E-021
196.5	1.1203696139794239E-021
197.5	1.1400684943868816E-021
198.5	1.1607888035481826E-021
199.5	1.1825994524710049E-021
200.5	1.2055764857118386E-021
201.5	1.2298039009967567E-021
202.5	1.2553745951035551E-021
203.5	1.2823914569324850E-021
204.5	1.3109686329806569E-021
205.5	1.3412329956677588E-021
206.5	1.3733258513812971E-021
207.5	1.4074049330292748E-021
208.5	1.4436467317069958E-021
209.5	1.4822492343199709E-021
210.5	1.5234351493297877E-021
211.5	1.5674557220849841E-021
212.5	1.6145952656240195E-021
213.5	1.6651765639276974E-021
214.5	1.7195673444006081E-021
215.5	1.7781880676206729E-021
216.5	1.8415213488207320E-021
217.5	1.9101234121991241E-021
218.5	1.9846380929053876E-021
219.5	2.0658140519464340E-021
220.5	2.1545260695668878E-021
221.5	2.2518015514615829E-021
222.5	2.3588537457449749E-021
223.5	2.4771236643597924E-021
224.5	2.6083333843340749E-021
225.5	2.7545543499117682E-021
226.5	2.9182956199104812E-021
227.5	3.1026188732717285E-021
228.5	3.3112896481037316E-021
229.5	3.5489781160342096E-021
230.5	3.8215282387664622E-021
231.5	4.1363222468577778E-021
232.5	4.5027792550217896E-021
233.5	4.9330442840480577E-021
234.5	5.4429495197911021E-021
235.5	6.0533665214388436E-021
236.5	6.7921194208512782E-021
237.5	7.6966947317920867E-021
238.5	8.8180491628268988E-021
239.5	1.0225823731327842E-020
240.5	1.2015029019063989E-020
241.5	1.4313217018466221E-020
242.5	1.7283823850635566E-020
243.5	2.1112323695905570E-020
244.5	2.5941376101070016E-020
245.5	3.1690682549520754E-020
246.5	3.7714014159865178E-020
247.5	4.2502497351065245E-020
248.5	4.4157566005547671E-020
249.5	4.1907450359909882E-020
250.5	3.6910748600398293E-020
251.5	3.1089495497015151E-020
252.5	2.5764650307424743E-020
253.5	2.1426137805078651E-020
254.5	1.8085221662560794E-020
255.5	1.5584623208962482E-020
256.5	1.3746829263881322E-020
257.5	1.2423524732934202E-020
258.5	1.1504120549006527E-020
259.5	1.0911476466683304E-020
260.5	1.0595481074845137E-020
261.5	1.0527837442250094E-020
262.5	1.0698828779463946E-020
263.5	1.1116111410552305E-020
264.5	1.1805501590206380E-020
265.5	1.2813826043301213E-020
266.5	1.4213964077534580E-020
267.5	1.6111922094176800E-020
268.5	1.8654407267983148E-020
269.5	2.2030984344170848E-020
270.5	2.6453147296140591E-020
271.5	3.2066822036728664E-020
272.5	3.8719987623153811E-020
273.5	4.5545223284882283E-020
274.5	5.0667333372581794E-020
275.5	5.1922486006676061E-020
276.5	4.8677093155584772E-020
277.5	4.2492574276381665E-020
278.5	3.5584753898847370E-020
279.5	2.9365550430800285E-020
280.5	2.4311380835664160E-020
281.5	2.0393152697507343E-020
282.5	1.7414500659905868E-020
283.5	1.5165930476482362E-020
284.5	1.3473573217298500E-020
285.5	1.2205696012883843E-020
286.5	1.1266380756973805E-020
287.5	1.0587223601281958E-020
288.5	1.0120287662084842E-020
289.5	9.8328751473068157E-021
290.5	9.7039085616498531E-021
291.5	9.7215782101980022E-021
292.5	9.8819715595871780E-021
293.5	1.0188499264634234E-020
294.5	1.0652031570883982E-020
295.5	1.1291753008601241E-020
296.5	1.2136840390651316E-020
297.5	1.3229180071343164E-020
298.5	1.4627474763753957E-020
299.5	1.6413246621453451E-020
300.5	1.8699381190584484E-020
301.5	2.1641813422189554E-020
302.5	2.5454216605440861E-020
303.5	3.0422647433694074E-020
304.5	3.6908202921232713E-020
305.5	4.5302355626727761E-020
306.5	5.5849625375949485E-020
307.5	6.8190723299078132E-020
308.5	8.0579707393245395E-020
309.5	8.9442406552168281E-020
310.5	9.0932825308271018E-020
311.5	8.4283489180192410E-020
312.5	7.2615506437411168E-020
313.5	5.9920627945868531E-020
314.5	4.8603457464470762E-020
315.5	3.9413974921461050E-020
316.5	3.2248829063597829E-020
317.5	2.6736469446520847E-020
318.5	2.2494666689193568E-020
319.5	1.9208719124171010E-020
320.5	1.6639514831147053E-020
321.5	1.4610918053300804E-020
322.5	1.2994400481970104E-020
323.5	1.1696101530348881E-020
324.5	1.0647100659197708E-020
325.5	9.7964246970862367E-021
326.5	9.1061085506563747E-021
327.5	8.5477241955111287E-021
328.5	8.0999408100944533E-021
329.5	7.7468072796076793E-021
330.5	7.4765445313368438E-021
331.5	7.2807034748487255E-021
332.5	7.1535919888490116E-021
333.5	7.0919078747190883E-021
334.5	7.0945389137853479E-021
335.5	7.1625097538456587E-021
336.5	7.2990710679733444E-021
337.5	7.5099415681189228E-021
338.5	7.8037302182384011E-021
339.5	8.1925868438206288E-021
340.5	8.6931573822650393E-021
341.5	9.3279593743118829E-021
342.5	1.0127349287318386E-020
343.5	1.1132331882098544E-020
344.5	1.2398566627268528E-020
345.5	1.4002047213371156E-020
346.5	1.6047010419815284E-020
347.5	1.8676468872557310E-020
348.5	2.2084749915282142E-020
349.5	2.6527875879346596E-020
350.5	3.2317338097596183E-020
351.5	3.9757290527549396E-020
352.5	4.8936647486246939E-020
353.5	5.9254616948457321E-020
354.5	6.8765085109472454E-020
355.5	7.4214433694595625E-020
356.5	7.3026325528913993E-020
357.5	6.5785535604786862E-020
358.5	5.5619943733962467E-020
359.5	4.5463600684672088E-020
360.5	3.6759647700231876E-020
361.5	2.9810274506430776E-020
362.5	2.4418009573062951E-020
363.5	2.0262362881751648E-020
364.5	1.7046608597564368E-020
365.5	1.4535011110774346E-020
366.5	1.2550842544516000E-020
367.5	1.0964395725578169E-020
368.5	9.6808855367080674E-021
369.5	8.6307705502424505E-021
370.5	7.7626147995988727E-021
371.5	7.0379898551245079E-021
372.5	6.4278738624259428E-021
373.5	5.9101094566053036E-021
374.5	5.4676004950067589E-021
375.5	5.0870230468512558E-021
376.5	4.7578956111792922E-021
377.5	4.4719020002931770E-021
378.5	4.2223934988940068E-021
379.5	4.0040194874443384E-021
380.5	3.8124511046886841E-021
381.5	3.6441730657008414E-021
382.5	3.4963260328572069E-021
383.5	3.3665870195926519E-021
384.5	3.2530789028707406E-021
385.5	3.1543027112670880E-021
386.5	3.0690882715823250E-021
387.5	2.9965602706015700E-021
388.5	2.9361179917704238E-021
389.5	2.8874280563729775E-021
390.5	2.8504305585764870E-021
391.5	2.8253601614898469E-021
392.5	2.8127851696943900E-021
393.5	2.8136695132570467E-021
394.5	2.8294652477402967E-021
395.5	2.8622469861207937E-021
396.5	2.9149051667215444E-021
397.5	2.9914228855859914E-021
398.5	3.0972717627963995E-021
399.5	3.2399756822205239E-021
400.5	3.4299035712934719E-021
401.5	3.6813492421887417E-021
402.5	4.0138920091343513E-021
403.5	4.4537756931510081E-021
404.5	5.0342545925203875E-021
405.5	5.7917667242771345E-021
406.5	6.7502730469382813E-021
407.5	7.8802743533579426E-021
408.5	9.0269186403796801E-021
409.5	9.8646316111985951E-021
410.5	1.0030845290227730E-020
411.5	9.4366440749135548E-021
412.5	8.3604051749607916E-021
413.5	7.1759145845506005E-021
414.5	6.1144812142498335E-021
415.5	5.2510928632865702E-021
416.5	4.5782929166498319E-021
417.5	4.0620379721820296E-021
418.5	3.6666931199464666E-021
419.5	3.3627730651419620E-021
420.5	3.1278534194688126E-021
421.5	2.9454375120426627E-021
422.5	2.8035273256280074E-021
423.5	2.6934111141301789E-021
424.5	2.6087503239781945E-021
425.5	2.5449239416391447E-021
426.5	2.4985670910531139E-021
427.5	2.4672491551810959E-021
428.5	2.4492504918163967E-021
429.5	2.4434089402932794E-021
430.5	2.4490164875155192E-021
431.5	2.4657530480211081E-021
432.5	2.4936490021438950E-021
433.5	2.5330715539200109E-021
434.5	2.5847326087616988E-021
435.5	2.6497181135820967E-021
436.5	2.7295409687396702E-021
437.5	2.8262220158404819E-021
438.5	2.9424065658848198E-021
439.5	3.0815278864340473E-021
440.5	3.2480346026691885E-021
441.5	3.4477069238600960E-021
442.5	3.6880981792650186E-021
443.5	3.9791549769120234E-021
444.5	4.3340934069196822E-021
445.5	4.7706418513160615E-021
446.5	5.3128021176313589E-021
447.5	5.9933180509273757E-021
448.5	6.8570287925457959E-021
449.5	7.9650781814156523E-021
450.5	9.3991408005099044E-021
451.5	1.1262336659644099E-020
452.5	1.3666944606109192E-020
453.5	1.6684911182243420E-020
454.5	2.0219399114352987E-020
455.5	2.3782227986189012E-020
456.5	2.6361306037813635E-020
457.5	2.6849796487323465E-020
458.5	2.5003076285967646E-020
459.5	2.1696780472935101E-020
460.5	1.8076140884260364E-020
461.5	1.4839737241202302E-020
462.5	1.2209465897296891E-020
463.5	1.0158800727233782E-020
464.5	8.5821673696926949E-021
465.5	7.3700630325144367E-021
466.5	6.4320794708862701E-021
467.5	5.6994334683198394E-021
468.5	5.1214121918779399E-021
469.5	4.6609736081145288E-021
470.5	4.2910271479297957E-021
471.5	3.9916320892584298E-021
472.5	3.7479803823189736E-021
473.5	3.5489688262208155E-021
474.5	3.3861922124062701E-021
475.5	3.2532312171051078E-021
476.5	3.1451455363033517E-021
477.5	3.0581102359976591E-021
478.5	2.9891526736510888E-021
479.5	2.9359606797562482E-021
480.5	2.8967417771107250E-021
481.5	2.8701194083114186E-021
482.5	2.8550563818800979E-021
483.5	2.8507986747693911E-021
484.5	2.8568347739257741E-021
485.5	2.8728671906876694E-021
486.5	2.8987938338536638E-021
487.5	2.9346977134973073E-021
488.5	2.9808440612886450E-021
489.5	3.0376844620400545E-021
490.5	3.1058680478965521E-021
491.5	3.1862602555040945E-021
492.5	3.2799701299850963E-021
493.5	3.3883877233570421E-021
494.5	3.5132338341145388E-021
495.5	3.6566252405294998E-021
496.5	3.8211597906448766E-021
497.5	4.0100273652885492E-021
498.5	4.2271550264748614E-021
499.5	4.4773978948813355E-021
500.5	4.7667918996284617E-021
501.5	5.1028911565057992E-021
502.5	5.4952223220864166E-021
503.5	5.9559022831307211E-021
504.5	6.5004861112483553E-021
505.5	7.1491424434412974E-021
506.5	7.9282976251631048E-021
507.5	8.8729533490524130E-021
508.5	1.0029969638389169E-020
509.5	1.1462712840442208E-020
510.5	1.3257564929042505E-020
511.5	1.5532752738894871E-020
512.5	1.8449396373636449E-020
513.5	2.2222491902156735E-020
514.5	2.7122869077249175E-020
515.5	3.3443632887564462E-020
516.5	4.1367156227189313E-020
517.5	5.0622822472311760E-020
518.5	5.9901740013631174E-020
519.5	6.6530057699488845E-020
520.5	6.7639123631213959E-020
521.5	6.2668174525240223E-020
522.5	5.3956556419959423E-020
523.5	4.4483899304446510E-020
524.5	3.6040975013344911E-020
525.5	2.9184418810158802E-020
526.5	2.3835590348991976E-020
527.5	1.9716609127598424E-020
528.5	1.6541982782140624E-020
529.5	1.4076701175979272E-020
530.5	1.2142146328263064E-020
531.5	1.0606640675322711E-020
532.5	9.3739627694311132E-021
533.5	8.3736816389002147E-021
534.5	7.5538877455949651E-021
535.5	6.8759621087596881E-021
536.5	6.3108737704921299E-021
537.5	5.8365680046752462E-021
538.5	5.4361179050475391E-021
539.5	5.0964073839766299E-021
540.5	4.8071848625832962E-021
541.5	4.5603771408877907E-021
542.5	4.3495874565826247E-021
543.5	4.1697252661063127E-021
544.5	4.0167313082384274E-021
545.5	3.8873724806240886E-021
546.5	3.7790886320448866E-021
547.5	3.6898786624508632E-021
548.5	3.6182170776851491E-021
549.5	3.5629948739416271E-021
550.5	3.5234806785262171E-021
551.5	3.4992996984433525E-021
552.5	3.4904294159585057E-021
553.5	3.4972122780732282E-021
554.5	3.5203870041187444E-021
555.5	3.5611417461221837E-021
556.5	3.6211943836678320E-021
557.5	3.7029079944334845E-021
558.5	3.8094534064086865E-021
559.5	3.9450362809436942E-021
560.5	4.1152142344164103E-021
561.5	4.3273412803380447E-021
562.5	4.5911939924924076E-021
563.5	4.9198581813946788E-021
564.5	5.3309879262552614E-021
565.5	5.8485883057141166E-021
566.5	6.5055038564841344E-021
567.5	7.3467609634370262E-021
568.5	8.4336427600448484E-021
569.5	9.8473898167113381E-021
570.5	1.1688499172534322E-020
571.5	1.4060155702987063E-020
572.5	1.7009378727143884E-020
573.5	2.0385385481647695E-020
574.5	2.3622943408706306E-020
575.5	2.5690778841290973E-020
576.5	2.5646511398483793E-020
577.5	2.3511000796753997E-020
578.5	2.0246186773745796E-020
579.5	1.6871786014139438E-020
580.5	1.3935028371349885E-020
581.5	1.1576019353008126E-020
582.5	9.7438201055054373E-021
583.5	8.3345910225181190E-021
584.5	7.2482742819476056E-021
585.5	6.4042556831055925E-021
586.5	5.7417744663113502E-021
587.5	5.2161649012354163E-021
588.5	4.7947957858305412E-021
589.5	4.4537568088078611E-021
590.5	4.1753955803537133E-021
591.5	3.9465533848341492E-021
592.5	3.7573180499802853E-021
593.5	3.6001438858121973E-021
594.5	3.4692280283685794E-021
595.5	3.3600652321687082E-021
596.5	3.2691272134575067E-021
597.5	3.1936294872036483E-021
598.5	3.1313601858959468E-021
599.5	3.0805532065422451E-021
600.5	3.0397933823215666E-021
601.5	3.0079450336123019E-021
602.5	2.9840977716454342E-021
603.5	2.9675251763434368E-021
604.5	2.9576531948877732E-021
605.5	2.9540359745997219E-021
606.5	2.9563374642360634E-021
607.5	2.9643175674237816E-021
608.5	2.9778219625109805E-021
609.5	2.9967749505164013E-021
610.5	3.0211748823794682E-021
611.5	3.0510918664622660E-021
612.5	3.0866675805899293E-021
613.5	3.1281171200907683E-021
614.5	3.1757329126611709E-021
615.5	3.2298908297882422E-021
616.5	3.2910587300405987E-021
617.5	3.3598077893916469E-021
618.5	3.4368271167206171E-021
619.5	3.5229423297413907E-021
620.5	3.6191389921537090E-021
621.5	3.7265921060275222E-021
622.5	3.8467032407273325E-021
623.5	3.9811473979015407E-021
624.5	4.1319324132553224E-021
625.5	4.3014746543294082E-021
626.5	4.4926960965094198E-021
627.5	4.7091497029433823E-021
628.5	4.9551826267531512E-021
629.5	5.2361504341371078E-021
630.5	5.5587008179560020E-021
631.5	5.9311528854717621E-021
632.5	6.3640091874275272E-021
633.5	6.8706538891474195E-021
634.5	7.4683143440150036E-021
635.5	8.1793983576175887E-021
636.5	9.0333703666559086E-021
637.5	1.0069401954680731E-020
638.5	1.1340128498774452E-020
639.5	1.2916954142004301E-020
640.5	1.4897416118267432E-020
641.5	1.7414952962171465E-020
642.5	2.0650435463503482E-020
643.5	2.4841405175492671E-020
644.5	3.0275131751398402E-020
645.5	3.7227383512925820E-020
646.5	4.5763585782589338E-020
647.5	5.5292295037626047E-020
648.5	6.3968522268045776E-020
649.5	6.8787292998901163E-020
650.5	6.7478181938455950E-020
651.5	6.0716408042370314E-020
652.5	5.1411042917772047E-020
653.5	4.2200071078358995E-020
654.5	3.4347676450321584E-020
655.5	2.8099898517266392E-020
656.5	2.3265866587298213E-020
657.5	1.9551362268167605E-020
658.5	1.6686851744998613E-020
659.5	1.4459038493469105E-020
660.5	1.2708279242842928E-020
661.5	1.1317486558818815E-020
662.5	1.0201121259588352E-020
663.5	9.2964340448828354E-021
664.5	8.5570195048102004E-021
665.5	7.9482163659082660E-021
666.5	7.4438590933828826E-021
667.5	7.0239844351431472E-021
668.5	6.6732040353545866E-021
669.5	6.3795406461782783E-021
670.5	6.1335882005844500E-021
671.5	5.9278996802336137E-021
672.5	5.7565365848687637E-021
673.5	5.6147341331415037E-021
674.5	5.4986501672361055E-021
675.5	5.4051752073387111E-021
676.5	5.3317876309407855E-021
677.5	5.2764424884647043E-021
678.5	5.2374856469530981E-021
679.5	5.2135872039137873E-021
680.5	5.2036897211545250E-021
681.5	5.2069679885536463E-021
682.5	5.2227978735930965E-021
683.5	5.2507324362131402E-021
684.5	5.2904839543154056E-021
685.5	5.3419108582619510E-021
686.5	5.4050088452497472E-021
687.5	5.4799056598510070E-021
688.5	5.5668592025737307E-021
689.5	5.6662587771432128E-021
690.5	5.7786294197140183E-021
691.5	5.9046393780538837E-021
692.5	6.0451109336452340E-021
693.5	6.2010348921446785E-021
694.5	6.3735892156484913E-021
695.5	6.5641624427236147E-021
696.5	6.7743827499964244E-021
697.5	7.0061537658396479E-021
698.5	7.2616985699667629E-021
699.5	7.5436137258349075E-021
700.5	7.8549357270028685E-021
701.5	8.1992229366437620E-021
702.5	8.5806570199550094E-021
703.5	9.0041690937387914E-021
704.5	9.4755974601416630E-021
705.5	1.0001886013856247E-020
706.5	1.0591335444114841E-020
707.5	1.1253923525409689E-020
708.5	1.2001716583806323E-020
709.5	1.2849402340325503E-020
710.5	1.3814985802449515E-020
711.5	1.4920706232324603E-020
712.5	1.6194256752677794E-020
713.5	1.7670422281970925E-020
714.5	1.9393301339484113E-020
715.5	2.1419350432885506E-020
716.5	2.3821597308400302E-020
717.5	2.6695526734084545E-020
718.5	3.0167369087829512E-020
719.5	3.4405835737388280E-020
720.5	3.9638740796815766E-020
721.5	4.6176328408897445E-020
722.5	5.4443092882445227E-020
723.5	6.5018171605650106E-020
724.5	7.8677370130384125E-020
725.5	9.6407973603202406E-020
726.5	1.1930886900551629E-019
727.5	1.4815901118614602E-019
728.5	1.8225856646067220E-019
729.5	2.1731950161008976E-019
730.5	2.4391152220154573E-019
731.5	2.5094216712562213E-019
732.5	2.3488745612027672E-019
733.5	2.0348586639875207E-019
734.5	1.6806523427327546E-019
735.5	1.3595714432492998E-019
736.5	1.0968360370545298E-019
737.5	8.9131779900769986E-020
738.5	7.3303288622566284E-020
739.5	6.1119163929022008E-020
740.5	5.1676931251872778E-020
741.5	4.4286449975372105E-020
742.5	3.8437875957316747E-020
743.5	3.3758584944356444E-020
744.5	2.9976060538137590E-020
745.5	2.6889742317971940E-020
746.5	2.4350698787795469E-020
747.5	2.2247224935611243E-020
748.5	2.0494685061191926E-020
749.5	1.9028331374703366E-020
750.5	1.7798194937624736E-020
751.5	1.6765422025380359E-020
752.5	1.5899624793172792E-020
753.5	1.5176950044697907E-020
754.5	1.4578661943513735E-020
755.5	1.4090097252247802E-020
756.5	1.3699894678532258E-020
757.5	1.3399429650803388E-020
758.5	1.3182406723369364E-020
759.5	1.3044576774007009E-020
760.5	1.2983557226367398E-020
761.5	1.2998742116978336E-020
762.5	1.3091295970903961E-020
763.5	1.3264231977487313E-020
764.5	1.3522581608258060E-020
765.5	1.3873670358095466E-020
766.5	1.4327523624040253E-020
767.5	1.4897439052247689E-020
768.5	1.5600778645533815E-020
769.5	1.6460057943147596E-020
770.5	1.7504444214058113E-020
771.5	1.8771826088945714E-020
772.5	2.0311691024215546E-020
773.5	2.2189155121312166E-020
774.5	2.4490645727553795E-020
775.5	2.7331954172504665E-020
776.5	3.0869653221277139E-020
777.5	3.5317152348234958E-020
778.5	4.0966695192339104E-020
779.5	4.8217581271369235E-020
780.5	5.7606478073360723E-020
781.5	6.9821661088950241E-020
782.5	8.5644909299681392E-020
783.5	1.0567848874829841E-019
784.5	1.2958575127989982E-019
785.5	1.5464261904682562E-019
786.5	1.7447651418810363E-019
787.5	1.8104634802993448E-019
788.5	1.7104859722346597E-019
789.5	1.4934870886349309E-019
790.5	1.2406964313027054E-019
791.5	1.0080433656974739E-019
792.5	8.1624516191983132E-020
793.5	6.6567594864199235E-020
794.5	5.4950560977671434E-020
795.5	4.5998717779350999E-020
796.5	3.9054548881263278E-020
797.5	3.3612332938309258E-020
798.5	2.9297600871997301E-020
799.5	2.5836447638669312E-020
800.5	2.3028516077485302E-020
801.5	2.0726341242673158E-020
802.5	1.8820387195429611E-020
803.5	1.7228431088569469E-020
804.5	1.5888072881180104E-020
805.5	1.4751438318918835E-020
806.5	1.3781408936227460E-020
807.5	1.2948915856680869E-020
808.5	1.2230978499158601E-020
809.5	1.1609268870063574E-020
810.5	1.1069050013242047E-020
811.5	1.0598383370603917E-020
812.5	1.0187531308655573E-020
813.5	9.8285026792805054E-021
814.5	9.5147042223213390E-021
815.5	9.2406710306217773E-021
816.5	9.0018566211609979E-021
817.5	8.7944683528227723E-021
818.5	8.6153376534086725E-021
819.5	8.4618172088536469E-021
820.5	8.3316992301948147E-021
821.5	8.2231503589622928E-021
822.5	8.1346598460699034E-021
823.5	8.0649984463681001E-021
824.5	8.0131860843231300E-021
825.5	7.9784668186881956E-021
826.5	7.9602900040450141E-021
827.5	7.9582968432099359E-021
828.5	7.9723117682488082E-021
829.5	8.0023382959899544E-021
830.5	8.0485591900697187E-021
831.5	8.1113409373861718E-021
832.5	8.1912427231865844E-021
833.5	8.2890302767306632E-021
834.5	8.4056951703892848E-021
835.5	8.5424804030122549E-021
836.5	8.7009134005775457E-021
837.5	8.8828479456271064E-021
838.5	9.0905170311261168E-021
839.5	9.3265992638665289E-021
840.5	9.5943022719818400E-021
841.5	9.8974676765874289E-021
842.5	1.0240703676021009E-020
843.5	1.0629553314703504E-020
844.5	1.1070709285374027E-020
845.5	1.1572289958940808E-020
846.5	1.2144196710902057E-020
847.5	1.2798580194512535E-020
848.5	1.3550454002014411E-020
849.5	1.4418509651759207E-020
850.5	1.5426209278302968E-020
851.5	1.6603265133193056E-020
852.5	1.7987663009847440E-020
853.5	1.9628457282751855E-020
854.5	2.1589668686173416E-020
855.5	2.3955765558398950E-020
856.5	2.6839418618564968E-020
857.5	3.0392490341424478E-020
858.5	3.4821503559621024E-020
859.5	4.0408912549308644E-020
860.5	4.7540656681291676E-020
861.5	5.6736612121769130E-020
862.5	6.8668036663235189E-020
863.5	8.4111575537478156E-020
864.5	1.0370934300879671E-019
865.5	1.2727644998669913E-019
866.5	1.5241940656385117E-019
867.5	1.7315553210634555E-019
868.5	1.8139925070885564E-019
869.5	1.7308967992401109E-019
870.5	1.5235839271180771E-019
871.5	1.2729474391167667E-019
872.5	1.0384635760927613E-019
873.5	8.4377485883002255E-020
874.5	6.9059727528693143E-020
875.5	5.7247530448940604E-020
876.5	4.8164775329547084E-020
877.5	4.1141808842556089E-020
878.5	3.5660384564455218E-020
879.5	3.1335938764831395E-020
880.5	2.7887126460223576E-020
881.5	2.5108327364054919E-020
882.5	2.2848441462444618E-020
883.5	2.0995477053521155E-020
884.5	1.9465606500811284E-020
885.5	1.8195447814348527E-020
886.5	1.7136614342813175E-020
887.5	1.6251845523270052E-020
888.5	1.5512240574585699E-020
889.5	1.4895266407126814E-020
890.5	1.4383314492580428E-020
891.5	1.3962652325042234E-020
892.5	1.3622663732731069E-020
893.5	1.3355306040379818E-020
894.5	1.3154736050497052E-020
895.5	1.3017074566752744E-020
896.5	1.2940293288245794E-020
897.5	1.2924220350154338E-020
898.5	1.2970673319290914E-020
899.5	1.3083742837182707E-020
900.5	1.3270268329999538E-020
901.5	1.3540571558380779E-020
902.5	1.3909546445411927E-020
903.5	1.4398244851296555E-020
904.5	1.5036140000202962E-020
905.5	1.5864258206566855E-020
906.5	1.6939234335137991E-020
907.5	1.8337743083527670E-020
908.5	2.0158821227748801E-020
909.5	2.2516292083126222E-020
910.5	2.5501341552287893E-020
911.5	2.9076435957301766E-020
912.5	3.2868117231114577E-020
913.5	3.5972512048586882E-020
914.5	3.7207162829481131E-020
915.5	3.6029688073006285E-020
916.5	3.3098222672536132E-020
917.5	2.9601996791520578E-020
918.5	2.6388363256785044E-020
919.5	2.3783722318915195E-020
920.5	2.1804546833934725E-020
921.5	2.0354666827172420E-020
922.5	1.9321756397436368E-020
923.5	1.8610055744829217E-020
924.5	1.8146230990845954E-020
925.5	1.7876597661245116E-020
926.5	1.7762670057594526E-020
927.5	1.7777202567432019E-020
928.5	1.7901164700477961E-020
929.5	1.8121565921126703E-020
930.5	1.8429936314034438E-020
931.5	1.8821284634494653E-020
932.5	1.9293397847059544E-020
933.5	1.9846386274290878E-020
934.5	2.0482409546377644E-020
935.5	2.1205541207344793E-020
936.5	2.2021746202701457E-020
937.5	2.2938957602860184E-020
938.5	2.3967248461015576E-020
939.5	2.5119102951773502E-020
940.5	2.6409798940670495E-020
941.5	2.7857922854573097E-020
942.5	2.9486048165756928E-020
943.5	3.1321622172622804E-020
944.5	3.3398123641495597E-020
945.5	3.5756578475618439E-020
946.5	3.8447555085134480E-020
947.5	4.1533810229957539E-020
948.5	4.5093826759233168E-020
949.5	4.9226587277623046E-020
950.5	5.4058077844156381E-020
951.5	5.9750236254194573E-020
952.5	6.6513383187499934E-020
953.5	7.4623646089614894E-020
954.5	8.4447557097226605E-020
955.5	9.6476912156522358E-020
956.5	1.1137804692335583E-019
957.5	1.3006046378877042E-019
958.5	1.5376861083001585E-019
959.5	1.8419261334159454E-019
960.5	2.2356508875779950E-019
961.5	2.7462703273069097E-019
962.5	3.4013383796694426E-019
963.5	4.2115643259452807E-019
964.5	5.1308680392523081E-019
965.5	5.9978536503830175E-019
966.5	6.5291622248472438E-019
967.5	6.4811684829614093E-019
968.5	5.8801426046301785E-019
969.5	4.9944529254841969E-019
970.5	4.0931350050246840E-019
971.5	3.3151420678392196E-019
972.5	2.6933112905877656E-019
973.5	2.2121979277979435E-019
974.5	1.8436380767723222E-019
975.5	1.5610129622688374E-019
976.5	1.3430546747774123E-019
977.5	1.1738297519681067E-019
978.5	1.0417101218412636E-019
979.5	9.3829970193162974E-020
980.5	8.5757412002069245E-020
981.5	7.9525504240825528E-020
982.5	7.4837740854966123E-020
983.5	7.1499829322777001E-020
984.5	6.9399322970212725E-020
985.5	6.8486308751477026E-020
986.5	6.8740363188454710E-020
987.5	7.0095819854385843E-020
988.5	7.2294724614565178E-020
989.5	7.4718726293623045E-020
990.5	7.6484484650767183E-020
991.5	7.7069745995627530E-020
992.5	7.6873911787807531E-020
993.5	7.6869902479428831E-020
994.5	7.7902666106675372E-020
995.5	8.0469449887358832E-020
996.5	8.4872644050889694E-020
997.5	9.1407299997310465E-020
998.5	1.0048394236241052E-019
999.5	1.1270988554480739E-019
1000.5	1.2895713782265585E-019
1001.5	1.5041555802822565E-019
1002.5	1.7857521142519261E-019
1003.5	2.1496353598432819E-019
1004.5	2.6023518527193578E-019
1005.5	3.1201333933838633E-019
1006.5	3.6166960939913821E-019
1007.5	3.9379105833729064E-019
1008.5	3.9481574464701694E-019
1009.5	3.6585617133110974E-019
1010.5	3.2168152990235725E-019
1011.5	2.7750495120981567E-019
1012.5	2.4152843445194547E-019
1013.5	2.1615783245266313E-019
1014.5	2.0124652852130003E-019
1015.5	1.9614422850661992E-019
1016.5	2.0053291874289932E-019
1017.5	2.1455823540970179E-019
1018.5	2.3839676150929169E-019
1019.5	2.7096580636003998E-019
1020.5	3.0744906312250945E-019
1021.5	3.3696812950741825E-019
1022.5	3.4544991018798392E-019
1023.5	3.2630614161096352E-019
1024.5	2.8701389861509808E-019
1025.5	2.4133728780661849E-019
1026.5	1.9910193282240427E-019
1027.5	1.6406354019764068E-019
1028.5	1.3635976902745059E-019
1029.5	1.1481481368512260E-019
1030.5	9.8067655594902035E-020
1031.5	8.4954163293896873E-020
1032.5	7.4574627181695859E-020
1033.5	6.6260182390501689E-020
1034.5	5.9519683739831489E-020
1035.5	5.3992391519003566E-020
1036.5	4.9411614385736966E-020
1037.5	4.5578292112711914E-020
1038.5	4.2342209900587518E-020
1039.5	3.9588715594970042E-020
1040.5	3.7229305991275893E-020
1041.5	3.5194911362306524E-020
1042.5	3.3431062643977110E-020
1043.5	3.1894379044644262E-020
1044.5	3.0549988914522713E-020
1045.5	2.9369616224203038E-020
1046.5	2.8330146376810075E-020
1047.5	2.7412540638963023E-020
1048.5	2.6601006630220059E-020
1049.5	2.5882358709131568E-020
1050.5	2.5245520513433867E-020
1051.5	2.4681134879033625E-020
1052.5	2.4181255574505652E-020
1053.5	2.3739101891875061E-020
1054.5	2.3348861911325257E-020
1055.5	2.3005533742968619E-020
1056.5	2.2704796613666354E-020
1057.5	2.2442905569768352E-020
1058.5	2.2216604989584871E-020
1059.5	2.2023057171551940E-020
1060.5	2.1859783077798368E-020
1061.5	2.1724612934778873E-020
1062.5	2.1615644871211164E-020
1063.5	2.1531210144178740E-020
1064.5	2.1469843793068811E-020
1065.5	2.1430259787406383E-020
1066.5	2.1411329913129727E-020
1067.5	2.1412065783341262E-020
1068.5	2.1431603472327176E-020
1069.5	2.1469190361964135E-020
1070.5	2.1524173862345521E-020
1071.5	2.1595991727280176E-020
1072.5	2.1684163733123481E-020
1073.5	2.1788284528436431E-020
1074.5	2.1908017493988668E-020
1075.5	2.2043089479009206E-020
1076.5	2.2193286301433690E-020
1077.5	2.2358448918069685E-020
1078.5	2.2538470185792246E-020
1079.5	2.2733292147647942E-020
1080.5	2.2942903788533391E-020
1081.5	2.3167339214287475E-020
1082.5	2.3406676215890446E-020
1083.5	2.3661035187239253E-020
1084.5	2.3930578370867837E-020
1085.5	2.4215509411168387E-020
1086.5	2.4516073199284315E-020
1087.5	2.4832555998006654E-020
1088.5	2.5165285838812283E-020
1089.5	2.5514633186724671E-020
1090.5	2.5881011872033278E-020
1091.5	2.6264880291146684E-020
1092.5	2.6666742882045296E-020
1093.5	2.7087151883001833E-020
1094.5	2.7526709386517025E-020
1095.5	2.7986069703834916E-020
1096.5	2.8465942059022456E-020
1097.5	2.8967093635492470E-020
1098.5	2.9490353002092510E-020
1099.5	3.0036613950561384E-020
1100.5	3.0606839781364519E-020
1101.5	3.1202068080772194E-020
1102.5	3.1823416038668159E-020
1103.5	3.2472086364122579E-020
1104.5	3.3149373864411770E-020
1105.5	3.3856672763131433E-020
1106.5	3.4595484844586535E-020
1107.5	3.5367428525059002E-020
1108.5	3.6174248967228423E-020
1109.5	3.7017829372407943E-020
1110.5	3.7900203606918159E-020
1111.5	3.8823570344541366E-020
1112.5	3.9790308937431619E-020
1113.5	4.0802997264155972E-020
1114.5	4.1864431847030443E-020
1115.5	4.2977650583246321E-020
1116.5	4.4145958497544127E-020
1117.5	4.5372957001033519E-020
1118.5	4.6662577234551623E-020
1119.5	4.8019118190029002E-020
1120.5	4.9447290445273570E-020
1121.5	5.0952266523635880E-020
1122.5	5.2539739109646493E-020
1123.5	5.4215988627358889E-020
1124.5	5.5987962036257017E-020
1125.5	5.7863365142141809E-020
1126.5	5.9850771286863307E-020
1127.5	6.1959750010971775E-020
1128.5	6.4201020231659951E-020
1129.5	6.6586633719411742E-020
1130.5	6.9130196293994969E-020
1131.5	7.1847136338333538E-020
1132.5	7.4755033150966908E-020
1133.5	7.7874021613667844E-020
1134.5	8.1227295055306853E-020
1135.5	8.4841735646472447E-020
1136.5	8.8748712037268567E-020
1137.5	9.2985098540727313E-020
1138.5	9.7594590873462878E-020
1139.5	1.0262942313442328E-019
1140.5	1.0815263357776420E-019
1141.5	1.1424108915801655E-019
1142.5	1.2098957019119015E-019
1143.5	1.2851635042213420E-019
1144.5	1.3697090320190090E-019
1145.5	1.4654464476603412E-019
1146.5	1.5748601131155710E-019
1147.5	1.7012164684543923E-019
1148.5	1.8488592061973959E-019
1149.5	2.0236087538365079E-019
1150.5	2.2332638296789124E-019
1151.5	2.4881104473079368E-019
1152.5	2.8010594382872982E-019
1153.5	3.1862822637069985E-019
1154.5	3.6535933702400331E-019
1155.5	4.1937626785422088E-019
1156.5	4.7528882976994454E-019
1157.5	5.2167122091295465E-019
1158.5	5.4593553878227451E-019
1159.5	5.4541288520476579E-019
1160.5	5.3052800884591111E-019
1161.5	5.1505288112374188E-019
1162.5	5.0775078657746746E-019
1163.5	5.1198938957622383E-019
1164.5	5.2842103871801610E-019
1165.5	5.5701664740261700E-019
1166.5	5.9802640401833617E-019
1167.5	6.5236277804111212E-019
1168.5	7.2178759807211471E-019
1169.5	8.0909104283635130E-019
1170.5	9.1835161195270361E-019
1171.5	1.0553333066494687E-018
1172.5	1.2280718916925077E-018
1173.5	1.4476990889425484E-018
1174.5	1.7295139805674281E-018
1175.5	2.0941430263003068E-018
1176.5	2.5680970826769067E-018
1177.5	3.1815917382137023E-018
1178.5	3.9582664534977907E-018
1179.5	4.8867482326372257E-018
1180.5	5.8669386536013075E-018
1181.5	6.6631240111240953E-018
1182.5	6.9712405199007387E-018
1183.5	6.6451911651101333E-018
1184.5	5.8395637892063397E-018
1185.5	4.8587737287531362E-018
1186.5	3.9342436739049895E-018
1187.5	3.1625314689448272E-018
1188.5	2.5533847536069540E-018
1189.5	2.0826997954632798E-018
1190.5	1.7202504137155281E-018
1191.5	1.4396231356172846E-018
1192.5	1.2202669549460565E-018
1193.5	1.0468951576430198E-018
1194.5	9.0831198141316666E-019
1195.5	7.9633128685370305E-019
1196.5	7.0493627702574351E-019
1197.5	6.2966671770959967E-019
1198.5	5.6718309193805090E-019
1199.5	5.1495894672510185E-019
1200.5	4.7106349145917347E-019
1201.5	4.3400711389133483E-019
1202.5	4.0263074484629134E-019
1203.5	3.7602593225025968E-019
1204.5	3.5347659320087139E-019
1205.5	3.3441621988072373E-019
1206.5	3.1839622728387030E-019
1207.5	3.0506243738148141E-019
1208.5	2.9413759378665909E-019
1209.5	2.8540842686247586E-019
1210.5	2.7871623133835126E-019
1211.5	2.7395023748535823E-019
1212.5	2.7104329428033404E-019
1213.5	2.6996956799093276E-019
1214.5	2.7074411381486031E-019
1215.5	2.7342431883581417E-019
1216.5	2.7811335705329895E-019
1217.5	2.8496595750510276E-019
1218.5	2.9419698325297623E-019
1219.5	3.0609357666384041E-019
1220.5	3.2103197900392894E-019
1221.5	3.3950062905446082E-019
1222.5	3.6213185870668893E-019
1223.5	3.8974554057453422E-019
1224.5	4.2340956112817310E-019
1225.5	4.6452421794939177E-019
1226.5	5.1494087347830554E-019
1227.5	5.7712978401572991E-019
1228.5	6.5441815965671585E-019
1229.5	7.5132659324493438E-019
1230.5	8.7403660669568444E-019
1231.5	1.0310122101572119E-018
1232.5	1.2337378073722812E-018
1233.5	1.4973233450597745E-018
1234.5	1.8401158423670396E-018
1235.5	2.2799414262501607E-018
1236.5	2.8217366212646363E-018
1237.5	3.4294568617708764E-018
1238.5	3.9876447552395482E-018
1239.5	4.3047790301828935E-018
1240.5	4.2313287775089805E-018
1241.5	3.8044185729628851E-018
1242.5	3.2086988448045355E-018
1243.5	2.6156294282343618E-018
1244.5	2.1089808096081441E-018
1245.5	1.7060787883917054E-018
1246.5	1.3953060588934308E-018
1247.5	1.1578641443269058E-018
1248.5	9.7597381717253429E-019
1249.5	8.3462844987425941E-019
1250.5	7.2154783253742091E-019
1251.5	6.2772325056206797E-019
1252.5	5.4810425275838162E-019
1253.5	4.8051466595747134E-019
1254.5	4.2362440440538983E-019
1255.5	3.7597590738918118E-019
1256.5	3.3601635825086451E-019
1257.5	3.0232077426737313E-019
1258.5	2.7369682960838559E-019
1259.5	2.4918937306628355E-019
1260.5	2.2804531901215437E-019
1261.5	2.0967200273661115E-019
1262.5	1.9360076807557039E-019
1263.5	1.7945817473397195E-019
1264.5	1.6694407723461787E-019
1265.5	1.5581513579937211E-019
1266.5	1.4587241670331032E-019
1267.5	1.3695201941645825E-019
1268.5	1.2891793808462010E-019
1269.5	1.2165657972050044E-019
1270.5	1.1507252092670125E-019
1271.5	1.0908520037856245E-019
1272.5	1.0362632741951907E-019
1273.5	9.8637847463718580E-020
1274.5	9.4070349540755281E-020
1275.5	8.9881835382780833E-020
1276.5	8.6036796532676061E-020
1277.5	8.2505568084242708E-020
1278.5	7.9263944294526484E-020
1279.5	7.6293045549364333E-020
1280.5	7.3579394106802908E-020
1281.5	7.1115019014647031E-020
1282.5	6.8896993064416421E-020
1283.5	6.6924734824751639E-020
1284.5	6.5191257865239526E-020
1285.5	6.3662538224625851E-020
1286.5	6.2246186421735022E-020
1287.5	6.0784120275352097E-020
1288.5	5.9132612446905645E-020
1289.5	5.7287669313345943E-020
1290.5	5.5380984198519492E-020
1291.5	5.3552764404849094E-020
1292.5	5.1875874938017581E-020
1293.5	5.0365402584225341E-020
1294.5	4.9009647693111511E-020
1295.5	4.7789875081253979E-020
1296.5	4.6688387421978677E-020
1297.5	4.5690731137616321E-020
1298.5	4.4785726758746766E-020
1299.5	4.3964909915556875E-020
1300.5	4.3221935671828176E-020
1301.5	4.2552095900548571E-020
1302.5	4.1951964374050203E-020
1303.5	4.1419147861824994E-020
1304.5	4.0952117493801693E-020
1305.5	4.0550099374829065E-020
1306.5	4.0213009300492810E-020
1307.5	3.9941421365207272E-020
1308.5	3.9736564003606996E-020
1309.5	3.9600339789518677E-020
1310.5	3.9535367431524214E-020
1311.5	3.9545046110677019E-020
1312.5	3.9633643812518851E-020
1313.5	3.9806412781909164E-020
1314.5	4.0069736825807004E-020
1315.5	4.0431317056464633E-020
1316.5	4.0900404975102667E-020
1317.5	4.1488094754055227E-020
1318.5	4.2207690460336140E-020
1319.5	4.3075169154379527E-020
1320.5	4.4109767825348426E-020
1321.5	4.5334731745269769E-020
1322.5	4.6778275128939183E-020
1323.5	4.8474823563374424E-020
1324.5	5.0466633853129548E-020
1325.5	5.2805924170632876E-020
1326.5	5.5557700850052788E-020
1327.5	5.8803545516593153E-020
1328.5	6.2646739022504873E-020
1329.5	6.7219264025059674E-020
1330.5	7.2691471150808928E-020
1331.5	7.9285550146747676E-020
1332.5	8.7294463672885425E-020
1333.5	9.7108726121800030E-020
1334.5	1.0925435531723618E-019
1335.5	1.2444633811155892E-019
1336.5	1.4366232711152812E-019
1337.5	1.6823867601648171E-019
1338.5	1.9997840266949343E-019
1339.5	2.4121954794804471E-019
1340.5	2.9469787460142758E-019
1341.5	3.6276837459718096E-019
1342.5	4.4510087204687898E-019
1343.5	5.3394999164639400E-019
1344.5	6.0904449841734274E-019
1345.5	6.4175653212875456E-019
1346.5	6.1602030517622733E-019
1347.5	5.4466313342461911E-019
1348.5	4.5614600821885789E-019
1349.5	3.7235792048104671E-019
1350.5	3.0239609257685021E-019
1351.5	2.4721047667440546E-019
1352.5	2.0461351407311379E-019
1353.5	1.7185522410071685E-019
1354.5	1.4653447099970672E-019
1355.5	1.2678485894078804E-019
1356.5	1.1121940950439409E-019
1357.5	9.8823380619964008E-020
1358.5	8.8855746628357825E-020
1359.5	8.0772739689477060E-020
1360.5	7.4172143089297908E-020
1361.5	6.8753703725100131E-020
1362.5	6.4291216765274345E-020
1363.5	6.0612826638354055E-020
1364.5	5.7587057229385095E-020
1365.5	5.5112837976371247E-020
1366.5	5.3112333124460893E-020
1367.5	5.1525756018367609E-020
1368.5	5.0307606583473603E-020
1369.5	4.9423945172597025E-020
1370.5	4.8850436199140182E-020
1371.5	4.8570978618326187E-020
1372.5	4.8576799692134274E-020
1373.5	4.8865931982730010E-020
1374.5	4.9443027004313504E-020
1375.5	5.0319486662537321E-020
1376.5	5.1513918841984097E-020
1377.5	5.3052949181146774E-020
1378.5	5.4972450157473937E-020
1379.5	5.7319284538479844E-020
1380.5	6.0153707508369617E-020
1381.5	6.3552636560937168E-020
1382.5	6.7614089523514187E-020
1383.5	7.2463222051237934E-020
1384.5	7.8260586203508800E-020
1385.5	8.5213510235611831E-020
1386.5	9.3591908436039548E-020
1387.5	1.0375042659662468E-019
1388.5	1.1615968473396458E-019
1389.5	1.3145055467507360E-019
1390.5	1.5047686517575312E-019
1391.5	1.7440323057330197E-019
1392.5	2.0482418739523155E-019
1393.5	2.4391326468633613E-019
1394.5	2.9457111147950624E-019
1395.5	3.6045166424514951E-019
1396.5	4.4550859642831802E-019
1397.5	5.5219884713288831E-019
1398.5	6.7686148399999210E-019
1399.5	8.0181936084331204E-019
1400.5	8.9098239670372522E-019
1401.5	9.0566091270818293E-019
1402.5	8.3833134938108362E-019
1403.5	7.2058224406668915E-019
1404.5	5.9260655843420445E-019
1405.5	4.7854656681302255E-019
1406.5	3.8590048094920953E-019
1407.5	3.1360320832241206E-019
1408.5	2.5790569714448517E-019
1409.5	2.1495788578716698E-019
1410.5	1.8159145820802610E-019
1411.5	1.5539929149436452E-019
1412.5	1.3460795870413414E-019
1413.5	1.1792293388137445E-019
1414.5	1.0439839883930154E-019
1415.5	9.3339442109276278E-020
1416.5	8.4231830694594273E-020
1417.5	7.6692507109816520E-020
1418.5	7.0434953116222473E-020
1419.5	6.5245068181338470E-020
1420.5	6.0964525942836953E-020
1421.5	5.7479574774580755E-020
1422.5	5.4713986521239366E-020
1423.5	5.2625409011318256E-020
1424.5	5.1204809224724826E-020
1425.5	5.0479038118500489E-020
1426.5	5.0516766205628244E-020
1427.5	5.1437907003148096E-020
1428.5	5.3425441557242125E-020
1429.5	5.6734273798901673E-020
1430.5	6.1679438333300765E-020
1431.5	6.8556035468056226E-020
1432.5	7.7389154285118270E-020
1433.5	8.7388767292648218E-020
1434.5	9.6265064178398698E-020
1435.5	1.0046199046482809E-019
1436.5	9.7512539243463247E-020
1437.5	8.8470510183258820E-020
1438.5	7.6797144302157288E-020
1439.5	6.5461235091347968E-020
1440.5	5.5820897389712768E-020
1441.5	4.8101316584051898E-020
1442.5	4.2058563142373671E-020
1443.5	3.7346453874866323E-020
1444.5	3.3653764863543881E-020
1445.5	3.0736328695552777E-020
1446.5	2.8412691285655960E-020
1447.5	2.6551096739661706E-020
1448.5	2.5056991490702272E-020
1449.5	2.3863290165565221E-020
1450.5	2.2923421131705318E-020
1451.5	2.2206637026597495E-020
1452.5	2.1695082448625655E-020
1453.5	2.1382258640236928E-020
1454.5	2.1272691236708898E-020
1455.5	2.1382764114186639E-020
1456.5	2.1742827623645511E-020
1457.5	2.2400811532050222E-020
1458.5	2.3427607594424611E-020
1459.5	2.4924212473436822E-020
1460.5	2.7029388707669438E-020
1461.5	2.9922684661631727E-020
1462.5	3.3807078478709519E-020
1463.5	3.8831871048896090E-020
1464.5	4.4882581152699323E-020
1465.5	5.1190287099071033E-020
1466.5	5.6019748853693821E-020
1467.5	5.7263807195285460E-020
1468.5	5.4162267335914357E-020
1469.5	4.8094144407270127E-020
1470.5	4.1197352207516424E-020
1471.5	3.4894249825443652E-020
1472.5	2.9690590269860177E-020
1473.5	2.5577972011273515E-020
1474.5	2.2371041955217585E-020
1475.5	1.9865394412491389E-020
1476.5	1.7888911331063612E-020
1477.5	1.6309545144348233E-020
1478.5	1.5029544793624022E-020
1479.5	1.3977342778195277E-020
1480.5	1.3100499087525648E-020
1481.5	1.2360329328037702E-020
1482.5	1.1728019424392821E-020
1483.5	1.1181870153660466E-020
1484.5	1.0705352461379332E-020
1485.5	1.0285731338442883E-020
1486.5	9.9130855440788093E-021
1487.5	9.5796031878643448E-021
1488.5	9.2790705812501054E-021
1489.5	9.0064975443163151E-021
1490.5	8.7578399228668731E-021
1491.5	8.5297920231352145E-021
1492.5	8.3196298268609325E-021
1493.5	8.1250914471260100E-021
1494.5	7.9442851562634283E-021
1495.5	7.7756180165534251E-021
1496.5	7.6177400435467739E-021
1497.5	7.4695001800063929E-021
1498.5	7.3299113240920240E-021
1499.5	7.1981223531846059E-021
1500.5	7.0733955933147146E-021
1501.5	6.9550885579338017E-021
1502.5	6.8426390566979640E-021
1503.5	6.7355529817154013E-021
1504.5	6.6333942342685993E-021
1505.5	6.5357763728937197E-021
1506.5	6.4423556536313913E-021
1507.5	6.3528252023347294E-021
1508.5	6.2669101123082529E-021
1509.5	6.1843633020698786E-021
1510.5	6.1049620005054177E-021
1511.5	6.0285047522334887E-021
1512.5	5.9548088562054300E-021
1513.5	5.8837081666298550E-021
1514.5	5.8150511981476225E-021
1515.5	5.7486994874887152E-021
1516.5	5.6845261721548802E-021
1517.5	5.6224147534064865E-021
1518.5	5.5622580163115519E-021
1519.5	5.5039570840921814E-021
1520.5	5.4474205876759819E-021
1521.5	5.3925639343844236E-021
1522.5	5.3393086621896689E-021
1523.5	5.2875818680448241E-021
1524.5	5.2373157005185907E-021
1525.5	5.1884469084067851E-021
1526.5	5.1409164382009590E-021
1527.5	5.0946690743098142E-021
1528.5	5.0496531167849419E-021
1529.5	5.0058200920264302E-021
1530.5	4.9631244925576615E-021
1531.5	4.9215235424807255E-021
1532.5	4.8809769856690264E-021
1533.5	4.8414468941342869E-021
1534.5	4.8028974943312712E-021
1535.5	4.7652950094440159E-021
1536.5	4.7286075159386640E-021
1537.5	4.6928048128764938E-021
1538.5	4.6578583026611248E-021
1539.5	4.6237408820502952E-021
1540.5	4.5904268423985361E-021
1541.5	4.5578917782155276E-021
1542.5	4.5261125032282129E-021
1543.5	4.4950669732251498E-021
1544.5	4.4647342150407645E-021
1545.5	4.4350942611066412E-021
1546.5	4.4061280890581620E-021
1547.5	4.3778175659386789E-021
1548.5	4.3501453965908819E-021
1549.5	4.3230950758671616E-021
1550.5	4.2966508443279097E-021
1551.5	4.2707976471297929E-021
1552.5	4.2455210958353643E-021
1553.5	4.2208074329014913E-021
1554.5	4.1966434986273803E-021
1555.5	4.1730167003637844E-021
1556.5	4.1499149838035204E-021
1557.5	4.1273268061900861E-021
1558.5	4.1052411112961558E-021
1559.5	4.0836473060369951E-021
1560.5	4.0625352385960300E-021
1561.5	4.0418951779505828E-021
1562.5	4.0217177946955540E-021
1563.5	4.0019941430717484E-021
1564.5	3.9827156441134158E-021
1565.5	3.9638740698369419E-021
1566.5	3.9454615283990378E-021
1567.5	3.9274704501588632E-021
1568.5	3.9098935745838053E-021
1569.5	3.8927239379436567E-021
1570.5	3.8759548617423721E-021
1571.5	3.8595799418406557E-021
1572.5	3.8435930382264420E-021
1573.5	3.8279882653936966E-021
1574.5	3.8127599832931093E-021
1575.5	3.7979027888211562E-021
1576.5	3.7834115078166596E-021
1577.5	3.7692811875363484E-021
1578.5	3.7555070895832546E-021
1579.5	3.7420846832638071E-021
1580.5	3.7290096393514200E-021
1581.5	3.7162778242361631E-021
1582.5	3.7038852944417640E-021
1583.5	3.6918282914927175E-021
1584.5	3.6801032371157655E-021
1585.5	3.6687067287613137E-021
1586.5	3.6576355354316998E-021
1587.5	3.6468865938043239E-021
1588.5	3.6364570046389221E-021
1589.5	3.6263440294592396E-021
1590.5	3.6165450875004415E-021
1591.5	3.6070577529145962E-021
1592.5	3.5978797522275289E-021
1593.5	3.5890089620412335E-021
1594.5	3.5804434069769710E-021
1595.5	3.5721812578550734E-021
1596.5	3.5642208301083468E-021
1597.5	3.5565605824268117E-021
1598.5	3.5491991156324399E-021
1599.5	3.5421351717833808E-021
1600.5	3.5353676335081115E-021
1601.5	3.5288955235708084E-021
1602.5	3.5227180046702001E-021
1603.5	3.5168343794751433E-021
1604.5	3.5112440909011398E-021
1605.5	3.5059467226330971E-021
1606.5	3.5009419999007515E-021
1607.5	3.4962297905143171E-021
1608.5	3.4918101061692353E-021
1609.5	3.4876831040301962E-021
1610.5	3.4838490886060736E-021
1611.5	3.4803085139289506E-021
1612.5	3.4770619860521376E-021
1613.5	3.4741102658838567E-021
1614.5	3.4714542723753057E-021
1615.5	3.4690950860840116E-021
1616.5	3.4670339531356793E-021
1617.5	3.4652722896105012E-021
1618.5	3.4638116863826610E-021
1619.5	3.4626539144450452E-021
1620.5	3.4618009307546442E-021
1621.5	3.4612548846380948E-021
1622.5	3.4610181248010850E-021
1623.5	3.4610932069902711E-021
1624.5	3.4614829023616698E-021
1625.5	3.4621902066155031E-021
1626.5	3.4632183499642903E-021
1627.5	3.4645708080083969E-021
1628.5	3.4662513136017816E-021
1629.5	3.4682638698001825E-021
1630.5	3.4706127639946704E-021
1631.5	3.4733025833455499E-021
1632.5	3.4763382316452611E-021
1633.5	3.4797249477543359E-021
1634.5	3.4834683257719240E-021
1635.5	3.4875743371222832E-021
1636.5	3.4920493547611830E-021
1637.5	3.4969001797318755E-021
1638.5	3.5021340703296347E-021
1639.5	3.5077587741674200E-021
1640.5	3.5137825634736577E-021
1641.5	3.5202142739972430E-021
1642.5	3.5270633479455870E-021
1643.5	3.5343398814399756E-021
1644.5	3.5420546770400221E-021
1645.5	3.5502193019670659E-021
1646.5	3.5588461527468914E-021
1647.5	3.5679485270973988E-021
1648.5	3.5775407040094401E-021
1649.5	3.5876380331120185E-021
1650.5	3.5982570345806807E-021
1651.5	3.6094155110442475E-021
1652.5	3.6211326731762330E-021
1653.5	3.6334292809298082E-021
1654.5	3.6463278026974706E-021
1655.5	3.6598525950588083E-021
1656.5	3.6740301062343172E-021
1657.5	3.6888891069054646E-021
1658.5	3.7044609527100517E-021
1659.5	3.7207798835008285E-021
1660.5	3.7378833653933395E-021
1661.5	3.7558124827626905E-021
1662.5	3.7746123887238448E-021
1663.5	3.7943328243037636E-021
1664.5	3.8150287185587063E-021
1665.5	3.8367608843989872E-021
1666.5	3.8595968279737602E-021
1667.5	3.8836116932915045E-021
1668.5	3.9088893685021144E-021
1669.5	3.9355237861962785E-021
1670.5	3.9636204575151890E-021
1671.5	3.9932982892388862E-021
1672.5	4.0246917449006501E-021
1673.5	4.0579534261083524E-021
1674.5	4.0932571696418961E-021
1675.5	4.1308017808809354E-021
1676.5	4.1708155565126475E-021
1677.5	4.2135617917415097E-021
1678.5	4.2593455227515781E-021
1679.5	4.3085218286205361E-021
1680.5	4.3615061147416366E-021
1681.5	4.4187869311690595E-021
1682.5	4.4809420570174046E-021
1683.5	4.5486588244323943E-021
1684.5	4.6227599890237606E-021
1685.5	4.7042369161427478E-021
1686.5	4.7942924996938382E-021
1687.5	4.8943971442904970E-021
1688.5	5.0063624440650354E-021
1689.5	5.1324390635950397E-021
1690.5	5.2754480394853225E-021
1691.5	5.4389586810682933E-021
1692.5	5.6275320590023563E-021
1693.5	5.8470576127701867E-021
1694.5	6.1052229185620309E-021
1695.5	6.4121747170777977E-021
1696.5	6.7814544512056374E-021
1697.5	7.2313237502708429E-021
1698.5	7.7866277619165990E-021
1699.5	8.4813483873727855E-021
1700.5	9.3618824645021818E-021
1701.5	1.0490572046012625E-020
1702.5	1.1947397726154045E-020
1703.5	1.3823349536081435E-020
1704.5	1.6189013197841818E-020
1705.5	1.9006908137676760E-020
1706.5	2.1963589568028490E-020
1707.5	2.4321507071786518E-020
1708.5	2.5144185219962378E-020
1709.5	2.4039192174168144E-020
1710.5	2.1565423382466233E-020
1711.5	1.8668133158972471E-020
1712.5	1.6001908046952689E-020
1713.5	1.3810814335408276E-020
1714.5	1.2100567722217900E-020
1715.5	1.0792084520153641E-020
1716.5	9.7952296072281195E-021
1717.5	9.0334008421498106E-021
1718.5	8.4476583504749498E-021
1719.5	7.9943611700504269E-021
1720.5	7.6415979015305019E-021
1721.5	7.3660378999457530E-021
1722.5	7.1505220198415681E-021
1723.5	6.9823168210065081E-021
1724.5	6.8518758738231344E-021
1725.5	6.7519657825338300E-021
1726.5	6.6770481636197836E-021
1727.5	6.6228398311067139E-021
1728.5	6.5859971240276739E-021
1729.5	6.5638871550877732E-021
1730.5	6.5544203818349149E-021
1731.5	6.5559268264037427E-021
1732.5	6.5670636603985056E-021
1733.5	6.5867455483226103E-021
1734.5	6.6140916653217911E-021
1735.5	6.6483850482399229E-021
1736.5	6.6890411538346515E-021
1737.5	6.7355833520964639E-021
1738.5	6.7876236884911925E-021
1739.5	6.8448476826023277E-021
1740.5	6.9070022437877245E-021
1741.5	6.9738860125340500E-021
1742.5	7.0453416036982125E-021
1743.5	7.1212493518510061E-021
1744.5	7.2015222514927718E-021
1745.5	7.2861018545043381E-021
1746.5	7.3749549399094478E-021
1747.5	7.4680708112358096E-021
1748.5	7.5654591076481391E-021
1749.5	7.6671480389106594E-021
1750.5	7.7731829728289339E-021
1751.5	7.8836253183893854E-021
1752.5	7.9985516593067526E-021
1753.5	8.1180531018157869E-021
1754.5	8.2422348078424312E-021
1755.5	8.3712156905710250E-021
1756.5	8.5051282542015103E-021
1757.5	8.6441185636067379E-021
1758.5	8.7883463328419241E-021
1759.5	8.9379851241740839E-021
1760.5	9.0932226516036620E-021
1761.5	9.2542611848363632E-021
1762.5	9.4213180514039489E-021
1763.5	9.5946262361885205E-021
1764.5	9.7744350790252479E-021
1765.5	9.9610110723844485E-021
1766.5	1.0154638762401915E-020
1767.5	1.0355621757765815E-020
1768.5	1.0564283852209020E-020
1769.5	1.0780970267621438E-020
1770.5	1.1006049026114044E-020
1771.5	1.1239912460758018E-020
1772.5	1.1482978876214120E-020
1773.5	1.1735694372084910E-020
1774.5	1.1998534843592804E-020
1775.5	1.2272008176141216E-020
1776.5	1.2556656652486577E-020
1777.5	1.2853059593673881E-020
1778.5	1.3161836257609695E-020
1779.5	1.3483649022212647E-020
1780.5	1.3819206883548294E-020
1781.5	1.4169269303286625E-020
1782.5	1.4534650444292069E-020
1783.5	1.4916223838253662E-020
1784.5	1.5314927535090013E-020
1785.5	1.5731769790538996E-020
1786.5	1.6167835356006138E-020
1787.5	1.6624292443565464E-020
1788.5	1.7102400449177562E-020
1789.5	1.7603518528945917E-020
1790.5	1.8129115136850729E-020
1791.5	1.8680778648210445E-020
1792.5	1.9260229211520785E-020
1793.5	1.9869331992782453E-020
1794.5	2.0510112001523070E-020
1795.5	2.1184770717132641E-020
1796.5	2.1895704768696625E-020
1797.5	2.2645526962235124E-020
1798.5	2.3437089997366277E-020
1799.5	2.4273513272405788E-020
1800.5	2.5158213244624351E-020
1801.5	2.6094937893064948E-020
1802.5	2.7087805927749840E-020
1803.5	2.8141351504720457E-020
1804.5	2.9260575345422325E-020
1805.5	3.0451003326795647E-020
1806.5	3.1718753811725242E-020
1807.5	3.3070615236618905E-020
1808.5	3.4514135774398067E-020
1809.5	3.6057727260507129E-020
1810.5	3.7710786023761455E-020
1811.5	3.9483833824818690E-020
1812.5	4.1388682800888380E-020
1813.5	4.3438629182337348E-020
1814.5	4.5648681632329064E-020
1815.5	4.8035831426270526E-020
1816.5	5.0619373414722493E-020
1817.5	5.3421288908761605E-020
1818.5	5.6466704433137194E-020
1819.5	5.9784443900777363E-020
1820.5	6.3407696429381246E-020
1821.5	6.7374828095781100E-020
1822.5	7.1730373882999907E-020
1823.5	7.6526256574286610E-020
1824.5	8.1823293297340159E-020
1825.5	8.7693069091448811E-020
1826.5	9.4220282051028585E-020
1827.5	1.0150569883446111E-019
1828.5	1.0966990626001083E-019
1829.5	1.1885810960199493E-019
1830.5	1.2924631871142348E-019
1831.5	1.4104939046131006E-019
1832.5	1.5453157688628403E-019
1833.5	1.7002048749407898E-019
1834.5	1.8792574856460725E-019
1835.5	2.0876418720712815E-019
1836.5	2.3319416615467305E-019
1837.5	2.6206286849698825E-019
1838.5	2.9647205394097342E-019
1839.5	3.3787031272198182E-019
1840.5	3.8818339299451088E-019
1841.5	4.4999891481670772E-019
1842.5	5.2682720759671023E-019
1843.5	6.2346337796350810E-019
1844.5	7.4646748689809138E-019
1845.5	9.0473113442289759E-019
1846.5	1.1099305816446430E-018
1847.5	1.3761823268186583E-018
1848.5	1.7170250971730123E-018
1849.5	2.1356286909968434E-018
1850.5	2.6028255061035112E-018
1851.5	3.0278082028250209E-018
1852.5	3.2628828392007363E-018
1853.5	3.1967413663559994E-018
1854.5	2.8629150193030284E-018
1855.5	2.4044298056046923E-018
1856.5	1.9507551501637016E-018
1857.5	1.5638490490476370E-018
1858.5	1.2557186856445510E-018
1859.5	1.0169590558931995E-018
1860.5	8.3311126188753268E-019
1861.5	6.9093631343781272E-019
1862.5	5.7995883640561446E-019
1863.5	4.9233817296868409E-019
1864.5	4.2232286773527526E-019
1865.5	3.6571004854555003E-019
1866.5	3.1941538716316903E-019
1867.5	2.8115662579826675E-019
1868.5	2.4922774746950815E-019
1869.5	2.2233948421968571E-019
1870.5	1.9950669984217328E-019
1871.5	1.7996846568660992E-019
1872.5	1.6313089012812824E-019
1873.5	1.4852584187307399E-019
1874.5	1.3578085090328131E-019
1875.5	1.2459693710261782E-019
1876.5	1.1473211410926714E-019
1877.5	1.0598899529548690E-019
1878.5	9.8205393673289022E-020
1879.5	9.1247127852707503E-020
1880.5	8.5002468676602525E-020
1881.5	7.9377817043491687E-020
1882.5	7.4294313626940833E-020
1883.5	6.9685159799367316E-020
1884.5	6.5493485628905747E-020
1885.5	6.1670641874217251E-020
1886.5	5.8174822956297518E-020
1887.5	5.4969950066975468E-020
1888.5	5.2024760072927146E-020
1889.5	4.9312058240247441E-020
1890.5	4.6808102140895949E-020
1891.5	4.4492091200456291E-020
1892.5	4.2345741779463929E-020
1893.5	4.0352931865576297E-020
1894.5	3.8499402697613151E-020
1895.5	3.6772507171595924E-020
1896.5	3.5160996862028750E-020
1897.5	3.3654841055149710E-020
1898.5	3.2245072429986029E-020
1899.5	3.0923655010016250E-020
1900.5	2.9683370798176338E-020
1901.5	2.8517722143120354E-020
1902.5	2.7420847397660111E-020
1903.5	2.6387447846436991E-020
1904.5	2.5412724218817574E-020
1905.5	2.4492321380170694E-020
1906.5	2.3622280022206085E-020
1907.5	2.2798994360516883E-020
1908.5	2.2019175002475340E-020
1909.5	2.1279816277243805E-020
1910.5	2.0578167426731350E-020
1911.5	1.9911707145745266E-020
1912.5	1.9278121034498802E-020
1913.5	1.8675281589583147E-020
1914.5	1.8101230412558316E-020
1915.5	1.7554162360147405E-020
1916.5	1.7032411398007239E-020
1917.5	1.6534437952325629E-020
1918.5	1.6058817580989187E-020
1919.5	1.5604230809544272E-020
1920.5	1.5169453997270410E-020
1921.5	1.4753351115929349E-020
1922.5	1.4354866338581108E-020
1923.5	1.3973017348638108E-020
1924.5	1.3606889290366567E-020
1925.5	1.3255629291597046E-020
1926.5	1.2918441497691616E-020
1927.5	1.2594582563013794E-020
1928.5	1.2283357552415746E-020
1929.5	1.1984116210724111E-020
1930.5	1.1696249562983569E-020
1931.5	1.1419186812399097E-020
1932.5	1.1152392506585274E-020
1933.5	1.0895363945952411E-020
1934.5	1.0647628810893086E-020
1935.5	1.0408742986930470E-020
1936.5	1.0178288569194045E-020
1937.5	9.9558720295366710E-021
1938.5	9.7411225313321078E-021
1939.5	9.5336903785211604E-021
1940.5	9.3332455868323578E-021
1941.5	9.1394765663100661E-021
1942.5	8.9520889053575066E-021
1943.5	8.7708042474598893E-021
1944.5	8.5953592526080374E-021
1945.5	8.4255046362067763E-021
1946.5	8.2610042789361569E-021
1947.5	8.1016344016461665E-021
1948.5	7.9471827999148469E-021
1949.5	7.7974481333932868E-021
1950.5	7.6522392655044208E-021
1951.5	7.5113746494617854E-021
1952.5	7.3746817569340836E-021
1953.5	7.2419965460058310E-021
1954.5	7.1131629653773019E-021
1955.5	6.9880324920117338E-021
1956.5	6.8664636996772654E-021
1957.5	6.7483218560480755E-021
1958.5	6.6334785462257680E-021
1959.5	6.5218113207205907E-021
1960.5	6.4132033660939874E-021
1961.5	6.3075431966114393E-021
1962.5	6.2047243653884993E-021
1963.5	6.1046451936350544E-021
1964.5	6.0072085167140154E-021
1965.5	5.9123214458322322E-021
1966.5	5.8198951442739640E-021
1967.5	5.7298446171720187E-021
1968.5	5.6420885138889805E-021
1969.5	5.5565489421518838E-021
1970.5	5.4731512931485164E-021
1971.5	5.3918240768530621E-021
1972.5	5.3124987669033147E-021
1973.5	5.2351096544018066E-021
1974.5	5.1595937100591408E-021
1975.5	5.0858904541402198E-021
1976.5	5.0139418337128060E-021
1977.5	4.9436921067337952E-021
1978.5	4.8750877325415361E-021
1979.5	4.8080772683528636E-021
1980.5	4.7426112713916826E-021
1981.5	4.6786422063017048E-021
1982.5	4.6161243575199556E-021
1983.5	4.5550137463096580E-021
1984.5	4.4952680521716402E-021
1985.5	4.4368465383721900E-021
1986.5	4.3797099813429246E-021
1987.5	4.3238206037243171E-021
1988.5	4.2691420108396443E-021
1989.5	4.2156391304000198E-021
1990.5	4.1632781552541066E-021
1991.5	4.1120264890081164E-021
1992.5	4.0618526943528490E-021
1993.5	4.0127264439449278E-021
1994.5	3.9646184736989571E-021
1995.5	3.9175005383563695E-021
1996.5	3.8713453692050539E-021
1997.5	3.8261266338316020E-021
1998.5	3.7818188977953232E-021
1999.5	3.7383975881198698E-021
[truncated: 1,000 more rows]
