# Supplementary material for: Modeling Radiative Efficiency across Fluorinated Molecules: Bridging Chemistry and Climate Policy for Global Warming Potential Estimations
Source: Environ Sci Technol. 2026 Feb 16;60(8):6188–202. doi: 10.1021/acs.est.5c16501 (PMC12961741; doi:10.1021/acs.est.5c16501)
Supplement: Supplementary file 1 [file es5c16501_si_001.zip › Supporting.Information/CFM2025.Table1/HFEsters/Allyl.trifluoracetate/cross-section_12.dat]

0.5	4.5712427783387870E-022
1.5	4.6212807498848276E-022
2.5	4.6735509314150180E-022
3.5	4.7282119109542717E-022
4.5	4.7854370192332304E-022
5.5	4.8454160235656185E-022
6.5	4.9083570549058028E-022
7.5	4.9744888057309807E-022
8.5	5.0440630434049153E-022
9.5	5.1173574921812538E-022
10.5	5.1946791473493446E-022
11.5	5.2763680976664541E-022
12.5	5.3628019477310882E-022
13.5	5.4544009510689063E-022
14.5	5.5516339883716643E-022
15.5	5.6550255547750261E-022
16.5	5.7651639568759384E-022
17.5	5.8827109664590671E-022
18.5	6.0084132363694018E-022
19.5	6.1431158582719557E-022
20.5	6.2877785370316167E-022
21.5	6.4434949786440294E-022
22.5	6.6115162468690245E-022
23.5	6.7932790499787481E-022
24.5	6.9904401898386787E-022
25.5	7.2049187637424768E-022
26.5	7.4389481869169754E-022
27.5	7.6951407452998521E-022
28.5	7.9765682578076833E-022
29.5	8.2868636161225443E-022
30.5	8.6303496098209861E-022
31.5	9.0122037273096296E-022
32.5	9.4386708299028207E-022
33.5	9.9173401426980928E-022
34.5	1.0457509506764913E-021
35.5	1.1070669203742554E-021
36.5	1.1771151236905189E-021
37.5	1.2577009666716755E-021
38.5	1.3511226122299776E-021
39.5	1.4603375247545807E-021
40.5	1.5891940520901282E-021
41.5	1.7427540253954994E-021
42.5	1.9277388595103722E-021
43.5	2.1531306499024158E-021
44.5	2.4309293284997733E-021
45.5	2.7769467901624472E-021
46.5	3.2111663072461328E-021
47.5	3.7563676619886428E-021
48.5	4.4324357522338873E-021
49.5	5.2441683192402994E-021
50.5	6.1692460525810915E-021
51.5	7.1679768312744445E-021
52.5	8.2094133248892243E-021
53.5	9.2371678439155251E-021
54.5	1.0072820384440014E-020
55.5	1.0450707182344338E-020
56.5	1.0274049082882123E-020
57.5	9.7682847994919504E-021
58.5	9.2937514833902343E-021
59.5	9.1171463389999856E-021
60.5	9.3689620510463286E-021
61.5	1.0084006019375117E-020
62.5	1.1199932262608933E-020
63.5	1.2482376988638796E-020
64.5	1.3457077609535421E-020
65.5	1.3571200726760057E-020
66.5	1.2631143650810817E-020
67.5	1.0986999784198523E-020
68.5	9.1713717363988386E-021
69.5	7.5319255418127799E-021
70.5	6.1873262545499167E-021
71.5	5.1299185376869583E-021
72.5	4.3096504567665165E-021
73.5	3.6728727545223450E-021
74.5	3.1747279519248800E-021
75.5	2.7808442487543973E-021
76.5	2.4657473514774704E-021
77.5	2.2107429545581913E-021
78.5	2.0020935084548829E-021
79.5	1.8296338084662540E-021
80.5	1.6857696223624467E-021
81.5	1.5647665448794489E-021
82.5	1.4622470701359676E-021
83.5	1.3748338430252843E-021
84.5	1.2998948880524055E-021
85.5	1.2353600949784595E-021
86.5	1.1795877942460921E-021
87.5	1.1312668439315674E-021
88.5	1.0893441486107154E-021
89.5	1.0529705992061826E-021
90.5	1.0214605255646532E-021
91.5	9.9426120635056505E-022
92.5	9.7092999675899554E-022
93.5	9.5111735689910153E-022
94.5	9.3455458988415773E-022
95.5	9.2104549625268803E-022
96.5	9.1046146907101053E-022
97.5	9.0273982956814977E-022
98.5	8.9788546881331441E-022
99.5	8.9597614888362199E-022
100.5	8.9717216404853129E-022
101.5	9.0173151614825726E-022
102.5	9.1003238393675506E-022
103.5	9.2260555629596787E-022
104.5	9.4018078386047096E-022
105.5	9.6375285502585381E-022
106.5	9.9467581436723251E-022
107.5	1.0347972194818689E-021
108.5	1.0866483107543663E-021
109.5	1.1537084447470984E-021
110.5	1.2407561373914379E-021
111.5	1.3542835526284459E-021
112.5	1.5028283160375684E-021
113.5	1.6967224720967527E-021
114.5	1.9458867950115628E-021
115.5	2.2526726206496712E-021
116.5	2.5957989047753262E-021
117.5	2.9089247101580213E-021
118.5	3.0841227016536837E-021
119.5	3.0400899860490311E-021
120.5	2.8014788291607925E-021
121.5	2.4730734300752885E-021
122.5	2.1498106499953509E-021
123.5	1.8773302002294074E-021
124.5	1.6648398167630172E-021
125.5	1.5060240800050190E-021
126.5	1.3910610672815609E-021
127.5	1.3112850155045398E-021
128.5	1.2604194848067434E-021
129.5	1.2346266226868593E-021
130.5	1.2322957569749340E-021
131.5	1.2538606894939016E-021
132.5	1.3016262786654917E-021
133.5	1.3792920043540370E-021
134.5	1.4903248669175267E-021
135.5	1.6334544731426981E-021
136.5	1.7934476408679269E-021
137.5	1.9307805382166934E-021
138.5	1.9886888379783752E-021
139.5	1.9334431856365527E-021
140.5	1.7880674124968904E-021
141.5	1.6081400185754095E-021
142.5	1.4374798563989376E-021
143.5	1.2946604654262869E-021
144.5	1.1818157751563206E-021
145.5	1.0946474153745523E-021
146.5	1.0276523464076461E-021
147.5	9.7599560672550164E-022
148.5	9.3590432136082388E-022
149.5	9.0456522624490947E-022
150.5	8.7991275890331159E-022
151.5	8.6043238402686175E-022
152.5	8.4500735387861541E-022
153.5	8.3280678754692567E-022
154.5	8.2320597071348241E-022
155.5	8.1573002845006609E-022
156.5	8.1001406428838360E-022
157.5	8.0577478272920832E-022
158.5	8.0279011593680524E-022
159.5	8.0088445524372830E-022
160.5	7.9991783650670274E-022
161.5	7.9977793961657428E-022
162.5	8.0037411041603008E-022
163.5	8.0163285057637904E-022
164.5	8.0349438369077336E-022
165.5	8.0591001821615321E-022
166.5	8.0884010615783050E-022
167.5	8.1225245138026399E-022
168.5	8.1612106041894604E-022
169.5	8.2042515656997054E-022
170.5	8.2514839818198047E-022
171.5	8.3027825675514261E-022
172.5	8.3580552124219629E-022
173.5	8.4172390294701553E-022
174.5	8.4802972139905409E-022
175.5	8.5472165609485294E-022
176.5	8.6180055243152366E-022
177.5	8.6926927279359381E-022
178.5	8.7713258579849348E-022
179.5	8.8539708830735338E-022
180.5	8.9407115607753797E-022
181.5	9.0316491995423819E-022
182.5	9.1269026533296413E-022
183.5	9.2266085332047201E-022
184.5	9.3309216261555464E-022
185.5	9.4400155165226767E-022
186.5	9.5540834102015082E-022
187.5	9.6733391661834282E-022
188.5	9.7980185443018842E-022
189.5	9.9283806823707030E-022
190.5	1.0064709820393899E-021
191.5	1.0207317294329533E-021
192.5	1.0356543827156612E-021
193.5	1.0512762150883860E-021
194.5	1.0676379999835577E-021
195.5	1.0847843523263184E-021
196.5	1.1027641174309376E-021
197.5	1.1216308142892092E-021
198.5	1.1414431412538102E-021
199.5	1.1622655536021201E-021
200.5	1.1841689242390539E-021
201.5	1.2072313009284340E-021
202.5	1.2315387760152999E-021
203.5	1.2571864877217521E-021
204.5	1.2842797758993200E-021
205.5	1.3129355197696723E-021
206.5	1.3432836908971482E-021
207.5	1.3754691616851392E-021
208.5	1.4096538184264121E-021
209.5	1.4460190388208753E-021
210.5	1.4847686074953506E-021
211.5	1.5261321601929400E-021
212.5	1.5703692689622926E-021
213.5	1.6177743082152080E-021
214.5	1.6686822767253181E-021
215.5	1.7234757959087681E-021
216.5	1.7825935632922996E-021
217.5	1.8465406163220370E-021
218.5	1.9159008615952341E-021
219.5	1.9913524564664144E-021
220.5	2.0736868052499130E-021
221.5	2.1638321669418626E-021
222.5	2.2628831881149340E-021
223.5	2.3721381055224880E-021
224.5	2.4931459540304342E-021
225.5	2.6277669333276512E-021
226.5	2.7782502284387573E-021
227.5	2.9473351868471427E-021
228.5	3.1383840398451084E-021
229.5	3.3555576314428091E-021
230.5	3.6040503541530087E-021
231.5	3.8904073899159779E-021
232.5	4.2229574639228605E-021
233.5	4.6124091794689494E-021
234.5	5.0726808061522939E-021
235.5	5.6220650441787076E-021
236.5	6.2848749611621059E-021
237.5	7.0937763404930532E-021
238.5	8.0930774389561943E-021
239.5	9.3432812840024891E-021
240.5	1.0927077382345840E-020
241.5	1.2956269120003169E-020
242.5	1.5576835346786983E-020
243.5	1.8962807943446911E-020
244.5	2.3273917909332971E-020
245.5	2.8523969371521794E-020
246.5	3.4296871522213735E-020
247.5	3.9399496972464650E-020
248.5	4.2009405682370720E-020
249.5	4.0910888105413569E-020
250.5	3.6705656563418428E-020
251.5	3.1184143812381976E-020
252.5	2.5848307558364704E-020
253.5	2.1374251248006683E-020
254.5	1.7869139066185859E-020
255.5	1.5207981426496166E-020
256.5	1.3217031293661205E-020
257.5	1.1741717132466531E-020
258.5	1.0662272465992356E-020
259.5	9.8914104621049340E-021
260.5	9.3678503032121902E-021
261.5	9.0502529420464537E-021
262.5	8.9126877629992949E-021
263.5	8.9416691489777342E-021
264.5	9.1345645317655737E-021
265.5	9.4992134892579919E-021
266.5	1.0054715371563030E-020
267.5	1.0833478461100023E-020
268.5	1.1884745861412421E-020
269.5	1.3279855781958303E-020
270.5	1.5119246931210403E-020
271.5	1.7540070125540289E-020
272.5	2.0719581743631744E-020
273.5	2.4859479406163112E-020
274.5	3.0113725430435427E-020
275.5	3.6388962558001579E-020
276.5	4.2966296447378576E-020
277.5	4.8178886009012643E-020
278.5	4.9943796930647427E-020
279.5	4.7432845505413971E-020
280.5	4.1935683930608518E-020
281.5	3.5563086711647159E-020
282.5	2.9757317039524339E-020
283.5	2.5050302381998083E-020
284.5	2.1452553641401492E-020
285.5	1.8792168110745348E-020
286.5	1.6876371725354376E-020
287.5	1.5545236399737549E-020
288.5	1.4680932076940777E-020
289.5	1.4203131974787459E-020
290.5	1.4062177229928623E-020
291.5	1.4233652632306264E-020
292.5	1.4715237155059552E-020
293.5	1.5525921461633033E-020
294.5	1.6707631409621341E-020
295.5	1.8329481053523366E-020
296.5	2.0495108213977558E-020
297.5	2.3353642287861221E-020
298.5	2.7114383799076788E-020
299.5	3.2063005327324818E-020
300.5	3.8569725349477812E-020
301.5	4.7059748360591596E-020
302.5	5.7870163415526925E-020
303.5	7.0846667220816732E-020
304.5	8.4560811528355808E-020
305.5	9.5589000024596927E-020
306.5	9.9494568973541679E-020
307.5	9.4296180537363990E-020
308.5	8.2515907555756180E-020
309.5	6.8616470974733489E-020
310.5	5.5748339787365663E-020
311.5	4.5111124083158476E-020
312.5	3.6752608800678988E-020
313.5	3.0304519962604162E-020
314.5	2.5340284223315529E-020
315.5	2.1495673183748804E-020
316.5	1.8489945350111120E-020
317.5	1.6115118907590085E-020
318.5	1.4219137805435891E-020
319.5	1.2690916898208058E-020
320.5	1.1448873399780073E-020
321.5	1.0432612102950037E-020
322.5	9.5970288817608838E-021
323.5	8.9081568025720240E-021
324.5	8.3402374195914503E-021
325.5	7.8736473361343260E-021
326.5	7.4934232459989719E-021
327.5	7.1882094245738771E-021
328.5	6.9495076509687573E-021
329.5	6.7711480998710679E-021
330.5	6.6489264641604852E-021
331.5	6.5803714830699439E-021
332.5	6.5646209868367870E-021
333.5	6.6023955560661540E-021
334.5	6.6960684787544793E-021
335.5	6.8498401894295581E-021
336.5	7.0700361058532178E-021
337.5	7.3655602628270576E-021
338.5	7.7485553582572476E-021
339.5	8.2353454936106252E-021
340.5	8.8477747720591915E-021
341.5	9.6151079649436161E-021
342.5	1.0576734204156891E-020
343.5	1.1786014026455254E-020
344.5	1.3315723322935812E-020
345.5	1.5265616629265470E-020
346.5	1.7772454556206215E-020
347.5	2.1021807782768070E-020
348.5	2.5257388954998164E-020
349.5	3.0773431838590638E-020
350.5	3.7850516735784952E-020
351.5	4.6548670944552715E-020
352.5	5.6245644617343887E-020
353.5	6.5028069595709594E-020
354.5	6.9811014394051888E-020
355.5	6.8306467287616489E-020
356.5	6.1259505947169373E-020
357.5	5.1663394702094006E-020
358.5	4.2198238769451133E-020
359.5	3.4135518442731205E-020
360.5	2.7715153237723333E-020
361.5	2.2737826312177519E-020
362.5	1.8901989213499552E-020
363.5	1.5932464436673671E-020
364.5	1.3611777169355492E-020
365.5	1.1777220875796958E-020
366.5	1.0309454806869939E-020
367.5	9.1212656679700504E-021
368.5	8.1486433880789837E-021
369.5	7.3442181459376896E-021
370.5	6.6725784853788294E-021
371.5	6.1069651117225034E-021
372.5	5.6269365074627654E-021
373.5	5.2167123567730656E-021
374.5	4.8639887973711884E-021
375.5	4.5590833715121612E-021
376.5	4.2943119820641593E-021
377.5	4.0635305539667312E-021
378.5	3.8617947860733824E-021
379.5	3.6851054764684333E-021
380.5	3.5302165657243301E-021
381.5	3.3944897174221629E-021
382.5	3.2757839149293325E-021
383.5	3.1723718491111165E-021
384.5	3.0828772429982147E-021
385.5	3.0062290073633847E-021
386.5	2.9416294566032811E-021
387.5	2.8885348913107094E-021
388.5	2.8466477930023254E-021
389.5	2.8159207825881151E-021
390.5	2.7965734722531796E-021
391.5	2.7891245112962787E-021
392.5	2.7944426457874178E-021
393.5	2.8138226947418448E-021
394.5	2.8490952988740911E-021
395.5	2.9027835608013598E-021
396.5	2.9783258750831337E-021
397.5	3.0803931072143083E-021
398.5	3.2153405433661222E-021
399.5	3.3918505616549203E-021
400.5	3.6218371554984497E-021
401.5	3.9216834307135101E-021
402.5	4.3138202834715943E-021
403.5	4.8283908795422815E-021
404.5	5.5039173512484455E-021
405.5	6.3836563200659356E-021
406.5	7.4993552974866625E-021
407.5	8.8270283690644729E-021
408.5	1.0204929775181597E-020
409.5	1.1268712331761050E-020
410.5	1.1577623328666002E-020
411.5	1.0975268714802740E-020
412.5	9.7530557786336961E-021
413.5	8.3591613434878202E-021
414.5	7.0907889928199813E-021
415.5	6.0533615724523139E-021
416.5	5.2450642769462554E-021
417.5	4.6273000526436006E-021
418.5	4.1576103805611645E-021
419.5	3.8003604503680490E-021
420.5	3.5283505315227676E-021
421.5	3.3216095917055956E-021
422.5	3.1657081548176748E-021
423.5	3.0502972971206552E-021
424.5	2.9680043573451004E-021
425.5	2.9136446559005606E-021
426.5	2.8836759792248089E-021
427.5	2.8758311291105015E-021
428.5	2.8888806999418638E-021
429.5	2.9224938615171032E-021
430.5	2.9771774751445459E-021
431.5	3.0542838770618111E-021
432.5	3.1560862201042014E-021
433.5	3.2859285607892614E-021
434.5	3.4484671605907784E-021
435.5	3.6500311472490779E-021
436.5	3.8991464585890557E-021
437.5	4.2072888911536551E-021
438.5	4.5899620378510407E-021
439.5	5.0682339916570917E-021
440.5	5.6709052389773234E-021
441.5	6.4374862735781064E-021
442.5	7.4220299493162848E-021
443.5	8.6972786555988342E-021
444.5	1.0356719440811251E-020
445.5	1.2507050000004922E-020
446.5	1.5231965194612376E-020
447.5	1.8490550476555620E-020
448.5	2.1921335012217873E-020
449.5	2.4665544371743563E-020
450.5	2.5621365809807188E-020
451.5	2.4311763354701189E-020
452.5	2.1378683616676906E-020
453.5	1.7932495882634491E-020
454.5	1.4749622836434581E-020
455.5	1.2122683088094571E-020
456.5	1.0061015320692585E-020
457.5	8.4723916675915326E-021
458.5	7.2508347518905910E-021
459.5	6.3060639780411789E-021
460.5	5.5685509788498526E-021
461.5	4.9867975584103474E-021
462.5	4.5231455692472564E-021
463.5	4.1500673097110750E-021
464.5	3.8473237040299024E-021
465.5	3.5999041864181450E-021
466.5	3.3965649374214807E-021
467.5	3.2287977546635706E-021
468.5	3.0901012488081403E-021
469.5	2.9754625923417263E-021
470.5	2.8809859963056164E-021
471.5	2.8036239819660803E-021
472.5	2.7409812459732435E-021
473.5	2.6911702841450723E-021
474.5	2.6527043134953871E-021
475.5	2.6244173839030787E-021
476.5	2.6054045608891314E-021
477.5	2.5949771333645574E-021
478.5	2.5926292519157759E-021
479.5	2.5980134331997939E-021
480.5	2.6109231085034622E-021
481.5	2.6312809408753724E-021
482.5	2.6591320486728806E-021
483.5	2.6946415985927606E-021
484.5	2.7380965010211977E-021
485.5	2.7899111801507953E-021
486.5	2.8506376219073138E-021
487.5	2.9209801438619041E-021
488.5	3.0018156032349276E-021
489.5	3.0942200851283087E-021
490.5	3.1995035223421779E-021
491.5	3.3192542289622482E-021
492.5	3.4553960350321547E-021
493.5	3.6102616630860429E-021
494.5	3.7866872949552549E-021
495.5	3.9881350923664916E-021
496.5	4.2188529817445248E-021
497.5	4.4840846234778623E-021
498.5	4.7903476510259108E-021
499.5	5.1458057212480809E-021
500.5	5.5607707654322122E-021
501.5	6.0483877140687971E-021
502.5	6.6255773107686114E-021
503.5	7.3143469043915186E-021
504.5	8.1436289792009146E-021
505.5	9.1518779828422811E-021
506.5	1.0390750871226292E-020
507.5	1.1930306589047593E-020
508.5	1.3866232305283557E-020
509.5	1.6329456207001489E-020
510.5	1.9497582909273145E-020
511.5	2.3604352452819462E-020
512.5	2.8933946930864848E-020
513.5	3.5763696421234200E-020
514.5	4.4174501790701021E-020
515.5	5.3618362020625544E-020
516.5	6.2321296816549231E-020
517.5	6.7319304124470530E-020
518.5	6.6268229357643951E-020
519.5	5.9704572993473546E-020
520.5	5.0478738806133975E-020
521.5	4.1262075856257161E-020
522.5	3.3367682053808210E-020
523.5	2.7070116609618147E-020
524.5	2.2189366055104443E-020
525.5	1.8433607199004533E-020
526.5	1.5532733614423099E-020
527.5	1.3272195712462146E-020
528.5	1.1491175308912249E-020
529.5	1.0071664982570237E-020
530.5	8.9274508913499344E-021
531.5	7.9953009436258536E-021
532.5	7.2284662545320678E-021
533.5	6.5920404034573270E-021
534.5	6.0596816793455081E-021
535.5	5.6112994286817169E-021
536.5	5.2314131140630948E-021
537.5	4.9079796466308625E-021
538.5	4.6315478664403427E-021
539.5	4.3946431734262953E-021
540.5	4.1913155171373937E-021
541.5	4.0168045138195358E-021
542.5	3.8672894729311679E-021
543.5	3.7397017186565513E-021
544.5	3.6315832281472124E-021
545.5	3.5409802438051731E-021
546.5	3.4663638002153528E-021
547.5	3.4065714751690495E-021
548.5	3.3607664284332125E-021
549.5	3.3284111418354466E-021
550.5	3.3092543735408911E-021
551.5	3.3033308082729410E-021
552.5	3.3109738278490438E-021
553.5	3.3328428459107497E-021
554.5	3.3699678643097539E-021
555.5	3.4238154652973698E-021
556.5	3.4963825579396083E-021
557.5	3.5903271423298012E-021
558.5	3.7091495712149958E-021
559.5	3.8574439098431146E-021
560.5	4.0412479478337502E-021
561.5	4.2685335135406551E-021
562.5	4.5498977029804876E-021
563.5	4.8995423029581298E-021
564.5	5.3366636790710220E-021
565.5	5.8874135874959507E-021
566.5	6.5876082762231123E-021
567.5	7.4862764346054349E-021
568.5	8.6497017987455611E-021
569.5	1.0164170581518543E-020
570.5	1.2131574145735589E-020
571.5	1.4642350309185728E-020
572.5	1.7693620796259682E-020
573.5	2.1017227587869944E-020
574.5	2.3882564299064288E-020
575.5	2.5219829807513327E-020
576.5	2.4376357444548707E-020
577.5	2.1773968149834541E-020
578.5	1.8470177341203215E-020
579.5	1.5310616939087228E-020
580.5	1.2659718993765701E-020
581.5	1.0564464963501705E-020
582.5	8.9462190213648959E-021
583.5	7.7018975931319490E-021
584.5	6.7405099310446225E-021
585.5	5.9910269230434068E-021
586.5	5.4005637726341603E-021
587.5	4.9303907998975368E-021
588.5	4.5522045874224161E-021
589.5	4.2452173563507211E-021
590.5	3.9940310189327503E-021
591.5	3.7871244876006730E-021
592.5	3.6157860602514666E-021
593.5	3.4733592655210577E-021
594.5	3.3547071485690057E-021
595.5	3.2558286569066986E-021
596.5	3.1735814020315981E-021
597.5	3.1054793631741411E-021
598.5	3.0495438596250297E-021
599.5	3.0041927578221759E-021
600.5	2.9681574052573574E-021
601.5	2.9404198849598863E-021
602.5	2.9201653258279753E-021
603.5	2.9067454955778702E-021
604.5	2.8996509519086776E-021
605.5	2.8984897727827015E-021
606.5	2.9029714224766675E-021
607.5	2.9128947002730572E-021
608.5	2.9281390073674744E-021
609.5	2.9486583854452774E-021
610.5	2.9744779491511492E-021
611.5	3.0056924700684312E-021
612.5	3.0424669836069954E-021
613.5	3.0850393915993637E-021
614.5	3.1337251301693559E-021
615.5	3.1889240716544507E-021
616.5	3.2511299381887308E-021
617.5	3.3209426309289073E-021
618.5	3.3990840323592831E-021
619.5	3.4864180317519894E-021
620.5	3.5839757716982898E-021
621.5	3.6929874384162835E-021
622.5	3.8149223503926968E-021
623.5	3.9515396811212713E-021
624.5	4.1049529423466027E-021
625.5	4.2777124405654281E-021
626.5	4.4729114265556044E-021
627.5	4.6943237680583554E-021
628.5	4.9465839585450927E-021
629.5	5.2354245295443279E-021
630.5	5.5679920560335525E-021
631.5	5.9532718256378286E-021
632.5	6.4026642165143582E-021
633.5	6.9307748753396251E-021
634.5	7.5565087848576424E-021
635.5	8.3045992605800785E-021
636.5	9.2077618131409395E-021
637.5	1.0309744157279027E-020
638.5	1.1669645614286256E-020
639.5	1.3367974946673365E-020
640.5	1.5514898765323679E-020
641.5	1.8260664343720142E-020
642.5	2.1806289764781366E-020
643.5	2.6406755920656337E-020
644.5	3.2343351237888418E-020
645.5	3.9807770751804216E-020
646.5	4.8595270050956368E-020
647.5	5.7557248179594462E-020
648.5	6.4229432811733113E-020
649.5	6.5798411758901872E-020
650.5	6.1481655692343693E-020
651.5	5.3350199859283521E-020
652.5	4.4291783873376368E-020
653.5	3.6129543855912992E-020
654.5	2.9470709837512211E-020
655.5	2.4270270162405570E-020
656.5	2.0268835786591929E-020
657.5	1.7191027551630016E-020
658.5	1.4807775912481817E-020
659.5	1.2944271015475701E-020
660.5	1.1471457814999922E-020
661.5	1.0295011774636863E-020
662.5	9.3459176431483471E-021
663.5	8.5733436934842246E-021
664.5	7.9395020810784525E-021
665.5	7.4160078971417343E-021
666.5	6.9813104987239714E-021
667.5	6.6188758982258497E-021
668.5	6.3158919221738617E-021
669.5	6.0623377602087946E-021
670.5	5.8503089361131065E-021
671.5	5.6735227374773166E-021
672.5	5.5269523088306272E-021
673.5	5.4065533755856612E-021
674.5	5.3090583262938506E-021
675.5	5.2318197710145336E-021
676.5	5.1726908086429182E-021
677.5	5.1299328069380703E-021
678.5	5.1021440148038781E-021
679.5	5.0882041157443775E-021
680.5	5.0872311166128385E-021
681.5	5.0985478982915424E-021
682.5	5.1216564389096790E-021
683.5	5.1562182278789640E-021
684.5	5.2020397710407276E-021
685.5	5.2590623794814790E-021
686.5	5.3273556629009006E-021
687.5	5.4071143316952064E-021
688.5	5.4986580643041437E-021
689.5	5.6024343288279904E-021
690.5	5.7190241693540288E-021
691.5	5.8491510855327189E-021
692.5	5.9936932558866623E-021
693.5	6.1536994883921073E-021
694.5	6.3304094340206980E-021
695.5	6.5252787795164772E-021
696.5	6.7400103562331622E-021
697.5	6.9765923770885535E-021
698.5	7.2373453628955631E-021
699.5	7.5249797682370043E-021
700.5	7.8426669004821586E-021
701.5	8.1941264911317611E-021
702.5	8.5837352922422432E-021
703.5	9.0166624239915264E-021
704.5	9.4990390215888204E-021
705.5	1.0038172203834686E-020
706.5	1.0642816773748386E-020
707.5	1.1323522741950883E-020
708.5	1.2093083286198444E-020
709.5	1.2967116932804814E-020
710.5	1.3964830760628943E-020
711.5	1.5110030060311414E-020
712.5	1.6432466782494415E-020
713.5	1.7969658249654158E-020
714.5	1.9769364914383053E-020
715.5	2.1893000168259878E-020
716.5	2.4420368888056355E-020
717.5	2.7456311457709346E-020
718.5	3.1140085899650421E-020
719.5	3.5658664481595692E-020
720.5	4.1265521834640455E-020
721.5	4.8306766684316434E-020
722.5	5.7255972177051476E-020
723.5	6.8755827460711376E-020
724.5	8.3653321323631108E-020
725.5	1.0298194297472502E-019
726.5	1.2776147843915310E-019
727.5	1.5832649260647002E-019
728.5	1.9277751026923255E-019
729.5	2.2479493709502120E-019
730.5	2.4362892703038268E-019
731.5	2.4051021521291893E-019
732.5	2.1704687258934138E-019
733.5	1.8352365475222237E-019
734.5	1.4981173873784393E-019
735.5	1.2085068226196221E-019
736.5	9.7722388023290986E-020
737.5	7.9796457177214525E-020
738.5	6.6010221471067787E-020
739.5	5.5372633644507523E-020
740.5	4.7094393271463548E-020
741.5	4.0583299933574297E-020
742.5	3.5404717649677232E-020
743.5	3.1241183756166281E-020
744.5	2.7859980067370112E-020
745.5	2.5089182476936121E-020
746.5	2.2800548935891368E-020
747.5	2.0897433077628836E-020
748.5	1.9306255387435211E-020
749.5	1.7970457532971799E-020
750.5	1.6846185575116421E-020
751.5	1.5899181313578416E-020
752.5	1.5102523957373685E-020
753.5	1.4434975901838371E-020
754.5	1.3879762392583913E-020
755.5	1.3423666697279268E-020
756.5	1.3056357986040137E-020
757.5	1.2769893779498058E-020
758.5	1.2558356144877220E-020
759.5	1.2417593217357404E-020
760.5	1.2345046738381276E-020
761.5	1.2339653275780697E-020
762.5	1.2401812447099267E-020
763.5	1.2533420442437234E-020
764.5	1.2737971977015369E-020
765.5	1.3020739020561687E-020
766.5	1.3389040834180718E-020
767.5	1.3852627725410210E-020
768.5	1.4424211497696525E-020
769.5	1.5120190228620750E-020
770.5	1.5961635818867558E-020
771.5	1.6975642757727182E-020
772.5	1.8197180273476055E-020
773.5	1.9671654129130489E-020
774.5	2.1458478300000821E-020
775.5	2.3636093390692310E-020
776.5	2.6309062450061040E-020
777.5	2.9618134184930759E-020
778.5	3.3754462883985770E-020
779.5	3.8979369189510868E-020
780.5	4.5650609380332481E-020
781.5	5.4253561054063378E-020
782.5	6.5426796375082170E-020
783.5	7.9945656515537599E-020
784.5	9.8563403719710748E-020
785.5	1.2148840299101633E-019
786.5	1.4719665781919186E-019
787.5	1.7080701196072671E-019
788.5	1.8422193148033451E-019
789.5	1.8111713783912224E-019
790.5	1.6305779844314180E-019
791.5	1.3784580188381070E-019
792.5	1.1272522190137406E-019
793.5	9.1231659051364827E-020
794.5	7.4090139839380462E-020
795.5	6.0802285378486818E-020
796.5	5.0571989709822772E-020
797.5	4.2664535733269235E-020
798.5	3.6496912193858067E-020
799.5	3.1632258244424178E-020
800.5	2.7750008027398371E-020
801.5	2.4615916674721595E-020
802.5	2.2058121332473807E-020
803.5	1.9949496218015137E-020
804.5	1.8195053950956982E-020
805.5	1.6723046569274773E-020
806.5	1.5478682638636741E-020
807.5	1.4419669399374846E-020
808.5	1.3513025074017088E-020
809.5	1.2732778273744135E-020
810.5	1.2058291145787840E-020
811.5	1.1473024809477961E-020
812.5	1.0963621353607730E-020
813.5	1.0519214616671822E-020
814.5	1.0130907936429319E-020
815.5	9.7913749424907368E-021
816.5	9.4945518877692126E-021
817.5	9.2353987168519039E-021
818.5	9.0097122208516138E-021
819.5	8.8139790166681736E-021
820.5	8.6452592479919119E-021
821.5	8.5010942009442076E-021
822.5	8.3794327106337256E-021
823.5	8.2785724810859216E-021
824.5	8.1971133727369319E-021
825.5	8.1339204159199572E-021
826.5	8.0880948477356542E-021
827.5	8.0589518884421726E-021
828.5	8.0460043051186050E-021
829.5	8.0489510796119371E-021
830.5	8.0676707236916728E-021
831.5	8.1022189820573255E-021
832.5	8.1528308460760546E-021
833.5	8.2199269792688280E-021
834.5	8.3041248406975017E-021
835.5	8.4062549962668617E-021
836.5	8.5273833439666454E-021
837.5	8.6688402635867323E-021
838.5	8.8322580553086549E-021
839.5	9.0196184823286334E-021
840.5	9.2333128174655396E-021
841.5	9.4762175636085715E-021
842.5	9.7517900439592120E-021
843.5	1.0064189440444153E-020
844.5	1.0418430739855420E-020
845.5	1.0820581631742365E-020
846.5	1.1278015986167803E-020
847.5	1.1799742556125095E-020
848.5	1.2396834636366129E-020
849.5	1.3082996513397910E-020
850.5	1.3875317071228437E-020
851.5	1.4795281985526524E-020
852.5	1.5870146703878859E-020
853.5	1.7134817563693384E-020
854.5	1.8634454779059083E-020
855.5	2.0428108173733408E-020
856.5	2.2593836484553544E-020
857.5	2.5235955076262181E-020
858.5	2.8495302408037472E-020
859.5	3.2563653968126152E-020
860.5	3.7703404687877672E-020
861.5	4.4272620361609659E-020
862.5	5.2751314649259767E-020
863.5	6.3751509473789255E-020
864.5	7.7957911961370231E-020
865.5	9.5866642687177829E-020
866.5	1.1707760175479746E-019
867.5	1.3899121974338115E-019
868.5	1.5580465477541288E-019
869.5	1.6057195398817330E-019
870.5	1.5092568550385968E-019
871.5	1.3155379081507752E-019
872.5	1.0952978571889850E-019
873.5	8.9500725814159269E-020
874.5	7.3095353547817537E-020
875.5	6.0267706409776740E-020
876.5	5.0401596728374872E-020
877.5	4.2823655471197325E-020
878.5	3.6968797776432239E-020
879.5	3.2404413185243946E-020
880.5	2.8810870782005961E-020
881.5	2.5954683828175157E-020
882.5	2.3665277313875768E-020
883.5	2.1817338448028005E-020
884.5	2.0318072057681086E-020
885.5	1.9098179757451018E-020
886.5	1.8105513047937775E-020
887.5	1.7300606081311349E-020
888.5	1.6653524032181300E-020
889.5	1.6141637949859613E-020
890.5	1.5748061971286153E-020
891.5	1.5460576444520680E-020
892.5	1.5270922554024754E-020
893.5	1.5174399620239323E-020
894.5	1.5169732314747097E-020
895.5	1.5259207046743687E-020
896.5	1.5449109354918190E-020
897.5	1.5750531336665302E-020
898.5	1.6180662768638580E-020
899.5	1.6764729798895288E-020
900.5	1.7538783514839432E-020
901.5	1.8553502346038823E-020
902.5	1.9878856678720834E-020
903.5	2.1608329547897723E-020
904.5	2.3857967553578348E-020
905.5	2.6746839883790968E-020
906.5	3.0328065092628938E-020
907.5	3.4423450082814941E-020
908.5	3.8372198743965873E-020
909.5	4.0975764209142219E-020
910.5	4.1149225365319496E-020
911.5	3.8931576293765432E-020
912.5	3.5445503023299149E-020
913.5	3.1870854014797223E-020
914.5	2.8838083696099677E-020
915.5	2.6508435974176984E-020
916.5	2.4824235698747031E-020
917.5	2.3667938814536932E-020
918.5	2.2927198054254455E-020
919.5	2.2512795644783152E-020
920.5	2.2359106789989167E-020
921.5	2.2419822861837421E-020
922.5	2.2663368268484787E-020
923.5	2.3069213399966913E-020
924.5	2.3625204591567656E-020
925.5	2.4325741768475443E-020
926.5	2.5170603716197622E-020
927.5	2.6164260885763851E-020
928.5	2.7315565413167907E-020
929.5	2.8637751451673419E-020
930.5	3.0148714334611055E-020
931.5	3.1871567000637369E-020
932.5	3.3835499931590956E-020
933.5	3.6077000159249548E-020
934.5	3.8641519585939989E-020
935.5	4.1585727627780435E-020
936.5	4.4980544250471102E-020
937.5	4.8915235605323855E-020
938.5	5.3502978477073167E-020
939.5	5.8888480449819266E-020
940.5	6.5258507580016806E-020
941.5	7.2856559388563033E-020
942.5	8.2003493346156289E-020
943.5	9.3126692768513041E-020
944.5	1.0680141272019520E-019
945.5	1.2380907955243898E-019
946.5	1.4521784447751879E-019
947.5	1.7248818049225821E-019
948.5	2.0759358619711073E-019
949.5	2.5310400769136898E-019
950.5	3.1206011705542740E-019
951.5	3.8718124652612289E-019
952.5	4.7845525325193481E-019
953.5	5.7804594208166960E-019
954.5	6.6436903339379822E-019
955.5	7.0552563633490722E-019
956.5	6.8165820435955895E-019
957.5	6.0490431121876814E-019
958.5	5.0675644069177201E-019
959.5	4.1265686571795308E-019
960.5	3.3367509162380101E-019
961.5	2.7131094997039173E-019
962.5	2.2325202400214940E-019
963.5	1.8643088133904378E-019
964.5	1.5813549613758248E-019
965.5	1.3625219357507492E-019
966.5	1.1921460749876832E-019
967.5	1.0588643437265389E-019
968.5	9.5452091231716168E-020
969.5	8.7332601636170606E-020
970.5	8.1126008867266456E-020
971.5	7.6567045882130653E-020
972.5	7.3499605732992598E-020
973.5	7.1852954775676475E-020
974.5	7.1604405088452750E-020
975.5	7.2693595043007330E-020
976.5	7.4838233763401610E-020
977.5	7.7266901808732632E-020
978.5	7.8675766481804258E-020
979.5	7.7933081329842704E-020
980.5	7.5113883788003295E-020
981.5	7.1402782672266813E-020
982.5	6.8018401604123251E-020
983.5	6.5614000611929767E-020
984.5	6.4378123847882825E-020
985.5	6.4296040629657085E-020
986.5	6.5314364027698474E-020
987.5	6.7411218485969291E-020
988.5	7.0621084583098030E-020
989.5	7.5045237596778814E-020
990.5	8.0861828518919832E-020
991.5	8.8341866333085790E-020
992.5	9.7874883960257778E-020
993.5	1.1000787095534713E-019
994.5	1.2550134459371016E-019
995.5	1.4540519821871653E-019
996.5	1.7114956259078224E-019
997.5	2.0461997017095743E-019
998.5	2.4811103241337162E-019
999.5	3.0386747237403799E-019
1000.5	3.7257414594632867E-019
1001.5	4.4994711749340466E-019
1002.5	5.2215685274462058E-019
1003.5	5.6651097179012781E-019
1004.5	5.6597343551901579E-019
1005.5	5.2620147991606558E-019
1006.5	4.6997266364271138E-019
1007.5	4.1725563543550559E-019
1008.5	3.7547858173766582E-019
1009.5	3.4139350623509758E-019
1010.5	3.0748700581854125E-019
1011.5	2.6961065868628645E-019
1012.5	2.2994721896399642E-019
1013.5	1.9303610788742437E-019
1014.5	1.6163111297108313E-019
1015.5	1.3619168848524106E-019
1016.5	1.1598913422853486E-019
1017.5	9.9991246646152284E-020
1018.5	8.7249591892914313E-020
1019.5	7.7003174547537580E-020
1020.5	6.8672494226125700E-020
1021.5	6.1824221655665712E-020
1022.5	5.6135095710893570E-020
1023.5	5.1362684387978769E-020
1024.5	4.7323540393097593E-020
1025.5	4.3877382518351406E-020
1026.5	4.0915753124160073E-020
1027.5	3.8353881194613309E-020
1028.5	3.6124811259516199E-020
1029.5	3.4175131259382623E-020
1030.5	3.2461833502151787E-020
1031.5	3.0949984499852904E-020
1032.5	2.9610977423457526E-020
1033.5	2.8421208282456608E-020
1034.5	2.7361063335836964E-020
1035.5	2.6414137366019262E-020
1036.5	2.5566624851984763E-020
1037.5	2.4806841835898733E-020
1038.5	2.4124847461009754E-020
1039.5	2.3512142168796996E-020
1040.5	2.2961425333505737E-020
1041.5	2.2466399335492610E-020
1042.5	2.2021610182313002E-020
1043.5	2.1622317092439200E-020
1044.5	2.1264385181646406E-020
1045.5	2.0944196692858645E-020
1046.5	2.0658577198377895E-020
1047.5	2.0404733959456679E-020
1048.5	2.0180204210604395E-020
1049.5	1.9982811587651049E-020
1050.5	1.9810629270998629E-020
1051.5	1.9661948692121225E-020
1052.5	1.9535252869768526E-020
1053.5	1.9429193615692307E-020
1054.5	1.9342571988059719E-020
1055.5	1.9274321481672407E-020
1056.5	1.9223493533531369E-020
1057.5	1.9189244994688527E-020
1058.5	1.9170827278211577E-020
1059.5	1.9167576941188360E-020
1060.5	1.9178907498152931E-020
1061.5	1.9204302295812554E-020
1062.5	1.9243308305827223E-020
1063.5	1.9295530714702051E-020
1064.5	1.9360628208443831E-020
1065.5	1.9438308865186162E-020
1066.5	1.9528326582048834E-020
1067.5	1.9630477973509833E-020
1068.5	1.9744599687889702E-020
1069.5	1.9870566096473739E-020
1070.5	2.0008287316563712E-020
1071.5	2.0157707535557858E-020
1072.5	2.0318803608166231E-020
1073.5	2.0491583903214962E-020
1074.5	2.0676087380288793E-020
1075.5	2.0872382879802323E-020
1076.5	2.1080568613055848E-020
1077.5	2.1300771841490159E-020
1078.5	2.1533148736764342E-020
1079.5	2.1777884415492733E-020
1080.5	2.2035193144536866E-020
1081.5	2.2305318714695164E-020
1082.5	2.2588534982504756E-020
1083.5	2.2885146581699990E-020
1084.5	2.3195489807694347E-020
1085.5	2.3519933680297890E-020
1086.5	2.3858881191784130E-020
1087.5	2.4212770749412171E-020
1088.5	2.4582077823625658E-020
1089.5	2.4967316815430271E-020
1090.5	2.5369043158936341E-020
1091.5	2.5787855677790393E-020
1092.5	2.6224399217264016E-020
1093.5	2.6679367577179661E-020
1094.5	2.7153506774705001E-020
1095.5	2.7647618670422807E-020
1096.5	2.8162564996081494E-020
1097.5	2.8699271828169961E-020
1098.5	2.9258734558079086E-020
1099.5	2.9842023417280677E-020
1100.5	3.0450289624872961E-020
1101.5	3.1084772235256906E-020
1102.5	3.1746805775918191E-020
1103.5	3.2437828779655073E-020
1104.5	3.3159393332562643E-020
1105.5	3.3913175779203863E-020
1106.5	3.4700988750343967E-020
1107.5	3.5524794707239684E-020
1108.5	3.6386721230801598E-020
1109.5	3.7289078325299878E-020
1110.5	3.8234378056309762E-020
1111.5	3.9225356903374834E-020
1112.5	4.0265001282052806E-020
1113.5	4.1356576780981498E-020
1114.5	4.2503661771694113E-020
1115.5	4.3710186187730779E-020
1116.5	4.4980476442394518E-020
1117.5	4.6319307670777602E-020
1118.5	4.7731964753893116E-020
1119.5	4.9224313927355590E-020
1120.5	5.0802887215964632E-020
1121.5	5.2474982498094366E-020
1122.5	5.4248782729530572E-020
1123.5	5.6133498799060673E-020
1124.5	5.8139541721221138E-020
1125.5	6.0278731496518090E-020
1126.5	6.2564552127037302E-020
1127.5	6.5012465163035135E-020
1128.5	6.7640298052685206E-020
1129.5	7.0468728869891519E-020
1130.5	7.3521896274695954E-020
1131.5	7.6828173644270809E-020
1132.5	8.0421160407950519E-020
1133.5	8.4340963506153058E-020
1134.5	8.8635870208211420E-020
1135.5	9.3364554201660966E-020
1136.5	9.8599015790789140E-020
1137.5	1.0442854301570748E-019
1138.5	1.1096510658795728E-019
1139.5	1.1835078674677415E-019
1140.5	1.2676810093589704E-019
1141.5	1.3645449077944469E-019
1142.5	1.4772276564894858E-019
1143.5	1.6098997835171157E-019
1144.5	1.7681785572984925E-019
1145.5	1.9596783820611509E-019
1146.5	2.1947081049412587E-019
1147.5	2.4869944426001094E-019
1148.5	2.8539320062383962E-019
1149.5	3.3148485111466647E-019
1150.5	3.8835458808366105E-019
1151.5	4.5483359145616004E-019
1152.5	5.2359056929553801E-019
1153.5	5.7853183512375761E-019
1154.5	6.0089343865093144E-019
1155.5	5.8503689781573225E-019
1156.5	5.4451642647697033E-019
1157.5	4.9884010502262379E-019
1158.5	4.6064842773654988E-019
1159.5	4.3444958501632609E-019
1160.5	4.2035754375961095E-019
1161.5	4.1707296659638530E-019
1162.5	4.2326127004368443E-019
1163.5	4.3801009120368193E-019
1164.5	4.6092226503066488E-019
1165.5	4.9210657250255688E-019
1166.5	5.3216669878949977E-019
1167.5	5.8222368369332172E-019
1168.5	6.4398658256563615E-019
1169.5	7.1988354736704278E-019
1170.5	8.1327063078501085E-019
1171.5	9.2874476800382811E-019
1172.5	1.0725990121383756E-018
1173.5	1.2534687642214588E-018
1174.5	1.4832154818322210E-018
1175.5	1.7780416188811037E-018
1176.5	2.1596202794583995E-018
1177.5	2.6553773143917179E-018
1178.5	3.2953667311463132E-018
1179.5	4.0995640828282126E-018
1180.5	5.0449675746686508E-018
1181.5	6.0088217472617850E-018
1182.5	6.7332468405969637E-018
1183.5	6.9252561283356996E-018
1184.5	6.4926708828149448E-018
1185.5	5.6354167384435113E-018
1186.5	4.6560729712057252E-018
1187.5	3.7597208606575771E-018
1188.5	3.0218524708171934E-018
1189.5	2.4427508301529210E-018
1190.5	1.9959292709770355E-018
1191.5	1.6515956083772944E-018
1192.5	1.3844985234650873E-018
1193.5	1.1752185182908677E-018
1194.5	1.0093729430175692E-018
1195.5	8.7643827815781707E-019
1196.5	7.6871435451153308E-019
1197.5	6.8053248691393232E-019
1198.5	6.0768173390976744E-019
1199.5	5.4700173787434764E-019
1200.5	4.9609536399479174E-019
1201.5	4.5312543697894449E-019
1202.5	4.1667006159879035E-019
1203.5	3.8561878496551866E-019
1204.5	3.5909738481814247E-019
1205.5	3.3641288219489936E-019
1206.5	3.1701297895815950E-019
1207.5	3.0045589224054206E-019
1208.5	2.8638776805766291E-019
1209.5	2.7452568853255965E-019
1210.5	2.6464486467439977E-019
1211.5	2.5656901198227735E-019
1212.5	2.5016319471808411E-019
1213.5	2.4532863402361638E-019
1214.5	2.4199913090427565E-019
1215.5	2.4013887556610666E-019
1216.5	2.3974151288852688E-019
1217.5	2.4083042020317803E-019
1218.5	2.4346023677858053E-019
1219.5	2.4771977291200496E-019
1220.5	2.5373652957137600E-019
1221.5	2.6168318852203420E-019
1222.5	2.7178660305873246E-019
1223.5	2.8434005228338267E-019
1224.5	2.9971984842193349E-019
1225.5	3.1840785285273426E-019
1226.5	3.4102213061175068E-019
1227.5	3.6835895677716145E-019
1228.5	4.0145083106794190E-019
1229.5	4.4164727400624767E-019
1230.5	4.9072825868142061E-019
1231.5	5.5106451092446417E-019
1232.5	6.2584479689878932E-019
1233.5	7.1939719479749775E-019
1234.5	8.3763613040776001E-019
1235.5	9.8865868571130453E-019
1236.5	1.1834590563587242E-018
1237.5	1.4365365750834492E-018
1238.5	1.7656085749013771E-018
1239.5	2.1882291524061613E-018
1240.5	2.7103914204628740E-018
1241.5	3.3001410891263682E-018
1242.5	3.8500660702364738E-018
1243.5	4.1763463728063675E-018
1244.5	4.1275761815545944E-018
1245.5	3.7295286608533554E-018
1246.5	3.1580711748767135E-018
1247.5	2.5832894127600216E-018
1248.5	2.0905540670056454E-018
1249.5	1.6979654088476182E-018
1250.5	1.3929354136100657E-018
1251.5	1.1550758873478904E-018
1252.5	9.6678467948277021E-019
1253.5	8.1611623152297728E-019
1254.5	6.9511313488978547E-019
1255.5	5.9768928937048436E-019
1256.5	5.1883534992235916E-019
1257.5	4.5450003509657533E-019
1258.5	4.0151464597611382E-019
1259.5	3.5745013121545458E-019
1260.5	3.2045626933621851E-019
1261.5	2.8912055874040462E-019
1262.5	2.6235732119783916E-019
1263.5	2.3932466257149396E-019
1264.5	2.1936345193743521E-019
1265.5	2.0195266764373529E-019
1266.5	1.8667661690435621E-019
1267.5	1.7320070824884464E-019
1268.5	1.6125339389603032E-019
1269.5	1.5061258907273142E-019
1270.5	1.4109536617952905E-019
1271.5	1.3255006678253135E-019
1272.5	1.2485021670302237E-019
1273.5	1.1788980046141928E-019
1274.5	1.1157957315249158E-019
1275.5	1.0584417585573715E-019
1276.5	1.0061988556730204E-019
1277.5	9.5852879699603908E-020
1278.5	9.1497933071558828E-020
1279.5	8.7517493440062350E-020
1280.5	8.3881095147819144E-020
1281.5	8.0565048789039384E-020
1282.5	7.7552226720858345E-020
1283.5	7.4831392127998415E-020
1284.5	7.2394558750780191E-020
1285.5	7.0228934170742417E-020
1286.5	6.8298195404469734E-020
1287.5	6.6514182157900262E-020
1288.5	6.4730280791163938E-020
1289.5	6.2813490433209678E-020
1290.5	6.0757102698859617E-020
1291.5	5.8676766155228173E-020
1292.5	5.6695977361473898E-020
1293.5	5.4877922684317890E-020
1294.5	5.3234118572823125E-020
1295.5	5.1752261062102091E-020
1296.5	5.0413952040964982E-020
1297.5	4.9201930545695514E-020
1298.5	4.8102035342797724E-020
1299.5	4.7103216647434346E-020
1300.5	4.6197021760856224E-020
1301.5	4.5377050854126069E-020
1302.5	4.4638517156232298E-020
1303.5	4.3977924609884688E-020
1304.5	4.3392843480972244E-020
1305.5	4.2881760886154795E-020
1306.5	4.2443987559368574E-020
1307.5	4.2079607567711819E-020
1308.5	4.1789462267807807E-020
1309.5	4.1575163335097692E-020
1310.5	4.1439132414075212E-020
1311.5	4.1384667111357135E-020
1312.5	4.1416034941181022E-020
1313.5	4.1538598650934858E-020
1314.5	4.1758978295748647E-020
1315.5	4.2085257687808176E-020
1316.5	4.2527245632631168E-020
1317.5	4.3096805946387689E-020
1318.5	4.3808274975741020E-020
1319.5	4.4678991696434120E-020
1320.5	4.5729974128508975E-020
1321.5	4.6986787749223266E-020
1322.5	4.8480668224379010E-020
1323.5	5.0249984189524330E-020
1324.5	5.2342159061290364E-020
1325.5	5.4816218510218669E-020
1326.5	5.7746199103462183E-020
1327.5	6.1225753944009876E-020
1328.5	6.5374438123930164E-020
1329.5	7.0346372877869482E-020
1330.5	7.6342304398879400E-020
1331.5	8.3626533717863345E-020
1332.5	9.2550844523107725E-020
1333.5	1.0358841728144358E-019
1334.5	1.1738168322164620E-019
1335.5	1.3480859419999239E-019
1336.5	1.5706999274020248E-019
1337.5	1.8579106849025502E-019
1338.5	2.2309698321022405E-019
1339.5	2.7152913891555634E-019
1340.5	3.3344168828335141E-019
1341.5	4.0911000122989182E-019
1342.5	4.9261643850957474E-019
1343.5	5.6672495185859303E-019
1344.5	6.0476578711920068E-019
1345.5	5.8846781779427839E-019
1346.5	5.2606818190373808E-019
1347.5	4.4367750053124505E-019
1348.5	3.6353185072342042E-019
1349.5	2.9575753563398844E-019
1350.5	2.4201759223040759E-019
1351.5	2.0048341622099358E-019
1352.5	1.6856917748932799E-019
1353.5	1.4395091473166562E-019
1354.5	1.2480285594304323E-019
1355.5	1.0976288429335768E-019
1356.5	9.7833648156275096E-020
1357.5	8.8287444628668417E-020
1358.5	8.0591290232547395E-020
1359.5	7.4352011297665904E-020
1360.5	6.9277149954813789E-020
1361.5	6.5147402779393566E-020
1362.5	6.1797202995743666E-020
1363.5	5.9100990044855893E-020
1364.5	5.6963450819955988E-020
1365.5	5.5312552497961516E-020
1366.5	5.4094559878786009E-020
1367.5	5.3270486325158427E-020
1368.5	5.2813603354168812E-020
1369.5	5.2707756080030558E-020
1370.5	5.2946318408729357E-020
1371.5	5.3531685831809862E-020
1372.5	5.4475253816237541E-020
1373.5	5.5797872811025353E-020
1374.5	5.7530812261933499E-020
1375.5	5.9717310901440452E-020
1376.5	6.2414844633175020E-020
1377.5	6.5698313657224144E-020
1378.5	6.9664446777289217E-020
1379.5	7.4437856978230050E-020
1380.5	8.0179378686943130E-020
1381.5	8.7097603433036353E-020
1382.5	9.5464949826759264E-020
1383.5	1.0564021467120910E-019
1384.5	1.1810042577197016E-019
1385.5	1.3348601023870282E-019
1386.5	1.5266474693235402E-019
1387.5	1.7682120217961797E-019
1388.5	2.0757752760469872E-019
1389.5	2.4714294259209296E-019
1390.5	2.9845686159547482E-019
1391.5	3.6519310887281975E-019
1392.5	4.5123999222971573E-019
1393.5	5.5874527587974306E-019
1394.5	6.8323470673522654E-019
1395.5	8.0565577174118692E-019
1396.5	8.8903084206561360E-019
1397.5	8.9635703588081856E-019
1398.5	8.2385863269837752E-019
1399.5	7.0498710614398454E-019
1400.5	5.7879108810275405E-019
1401.5	4.6756373859908474E-019
1402.5	3.7769728814284174E-019
1403.5	3.0773909900291926E-019
1404.5	2.5390430441739604E-019
1405.5	2.1242365352270190E-019
1406.5	1.8022760356201723E-019
1407.5	1.5499481861723701E-019
1408.5	1.3501950170553911E-019
1409.5	1.1905935060549431E-019
1410.5	1.0620967098254060E-019
1411.5	9.5809557557744821E-020
1412.5	8.7375003625466161E-020
1413.5	8.0552253337645343E-020
1414.5	7.5085827445198066E-020
1415.5	7.0797195146213066E-020
1416.5	6.7571415581983564E-020
1417.5	6.5350142015330422E-020
1418.5	6.4130219032115372E-020
1419.5	6.3967747809213250E-020
1420.5	6.4987863385639496E-020
1421.5	6.7400126949905278E-020
1422.5	7.1517008453394204E-020
1423.5	7.7764649666720698E-020
1424.5	8.6651930793440555E-020
1425.5	9.8609625961405168E-020
1426.5	1.1352270327758462E-019
1427.5	1.2978450910937434E-019
1428.5	1.4331211946045814E-019
1429.5	1.4846887622194116E-019
1430.5	1.4225243632627668E-019
1431.5	1.2735727373090316E-019
1432.5	1.0940052581387202E-019
1433.5	9.2614285114767822E-020
1434.5	7.8732415297222251E-020
1435.5	6.7933405700221587E-020
1436.5	5.9814856038198481E-020
1437.5	5.3889864940533226E-020
1438.5	4.9764406907240685E-020
1439.5	4.7176358251355138E-020
1440.5	4.5984122259245053E-020
1441.5	4.6127162567563373E-020
1442.5	4.7537398197545165E-020
1443.5	4.9950340528720610E-020
1444.5	5.2608372570942746E-020
1445.5	5.4125970107942942E-020
1446.5	5.3115233507902832E-020
1447.5	4.9381713689155454E-020
1448.5	4.4089555169029566E-020
1449.5	3.8628015936313759E-020
1450.5	3.3792148534464321E-020
1451.5	2.9804078972497423E-020
1452.5	2.6602218968599947E-020
1453.5	2.4041111084993908E-020
1454.5	2.1976794682490578E-020
1455.5	2.0291639963405641E-020
1456.5	1.8896005583255196E-020
1457.5	1.7723286828686378E-020
1458.5	1.6724261354663769E-020
1459.5	1.5862395226941505E-020
1460.5	1.5110323302047886E-020
1461.5	1.4447312798122991E-020
1462.5	1.3857460908148540E-020
1463.5	1.3328416224440285E-020
1464.5	1.2850467511185890E-020
1465.5	1.2415889047207079E-020
1466.5	1.2018465679505820E-020
1467.5	1.1653144587906811E-020
1468.5	1.1315777167780064E-020
1469.5	1.1002925630173068E-020
1470.5	1.0711716552740817E-020
1471.5	1.0439728843816725E-020
1472.5	1.0184907187581421E-020
1473.5	9.9454945447480419E-021
1474.5	9.7199790410655158E-021
1475.5	9.5070518202283816E-021
1476.5	9.3055733267722140E-021
1477.5	9.1145461255836777E-021
1478.5	8.9330928311355206E-021
1479.5	8.7604380620272048E-021
1480.5	8.5958935900079103E-021
1481.5	8.4388460420085719E-021
1482.5	8.2887466562250964E-021
1483.5	8.1451027013881856E-021
1484.5	8.0074702509490913E-021
1485.5	7.8754480674697765E-021
1486.5	7.7486724017519673E-021
1487.5	7.6268125496454201E-021
1488.5	7.5095670396166789E-021
1489.5	7.3966603479563894E-021
1490.5	7.2878400574009372E-021
1491.5	7.1828743900338105E-021
1492.5	7.0815500574463833E-021
1493.5	6.9836703809125494E-021
1494.5	6.8890536422580209E-021
1495.5	6.7975316325628031E-021
1496.5	6.7089483711206947E-021
1497.5	6.6231589714242194E-021
1498.5	6.5400286345300151E-021
1499.5	6.4594317531322725E-021
1500.5	6.3812511121454448E-021
1501.5	6.3053771736634311E-021
1502.5	6.2317074358943425E-021
1503.5	6.1601458571269301E-021
1504.5	6.0906023370143604E-021
1505.5	6.0229922485026000E-021
1506.5	5.9572360146151969E-021
1507.5	5.8932587250601517E-021
1508.5	5.8309897882688527E-021
1509.5	5.7703626150291341E-021
1510.5	5.7113143303491458E-021
1511.5	5.6537855105976330E-021
1512.5	5.5977199433194851E-021
1513.5	5.5430644074315473E-021
1514.5	5.4897684717692096E-021
1515.5	5.4377843101856870E-021
1516.5	5.3870665316074696E-021
1517.5	5.3375720236258167E-021
1518.5	5.2892598083586074E-021
1519.5	5.2420909094525139E-021
1520.5	5.1960282292146946E-021
1521.5	5.1510364349684463E-021
1522.5	5.1070818538200660E-021
1523.5	5.0641323751063143E-021
1524.5	5.0221573598647935E-021
1525.5	4.9811275567340732E-021
1526.5	4.9410150237480523E-021
1527.5	4.9017930555401903E-021
1528.5	4.8634361155190083E-021
1529.5	4.8259197726170821E-021
1530.5	4.7892206422524427E-021
1531.5	4.7533163311738861E-021
1532.5	4.7181853858914034E-021
1533.5	4.6838072444191693E-021
1534.5	4.6501621910825162E-021
1535.5	4.6172313141617205E-021
1536.5	4.5849964661648903E-021
1537.5	4.5534402265396964E-021
1538.5	4.5225458666496329E-021
1539.5	4.4922973168547910E-021
1540.5	4.4626791355502750E-021
1541.5	4.4336764800270859E-021
1542.5	4.4052750790312407E-021
1543.5	4.3774612069065798E-021
1544.5	4.3502216592156743E-021
1545.5	4.3235437297414601E-021
1546.5	4.2974151887795838E-021
1547.5	4.2718242626383221E-021
1548.5	4.2467596142691232E-021
1549.5	4.2222103249565783E-021
1550.5	4.1981658770017720E-021
1551.5	4.1746161373378865E-021
1552.5	4.1515513420212470E-021
1553.5	4.1289620815451085E-021
1554.5	4.1068392869271969E-021
1555.5	4.0851742165254779E-021
1556.5	4.0639584435397815E-021
1557.5	4.0431838441598710E-021
1558.5	4.0228425863231936E-021
1559.5	4.0029271190481336E-021
1560.5	3.9834301623108408E-021
1561.5	3.9643446974358759E-021
1562.5	3.9456639579729080E-021
1563.5	3.9273814210335466E-021
1564.5	3.9094907990640978E-021
1565.5	3.8919860320316173E-021
1566.5	3.8748612800021834E-021
1567.5	3.8581109160915750E-021
1568.5	3.8417295197699884E-021
1569.5	3.8257118705034542E-021
1570.5	3.8100529417159116E-021
1571.5	3.7947478950568357E-021
1572.5	3.7797920749603481E-021
1573.5	3.7651810034826513E-021
1574.5	3.7509103754055307E-021
1575.5	3.7369760535944371E-021
1576.5	3.7233740646004959E-021
1577.5	3.7101005944964492E-021
1578.5	3.6971519849373100E-021
1579.5	3.6845247294370881E-021
1580.5	3.6722154698536114E-021
1581.5	3.6602209930740689E-021
1582.5	3.6485382278944173E-021
1583.5	3.6371642420864158E-021
1584.5	3.6260962396464863E-021
1585.5	3.6153315582211702E-021
1586.5	3.6048676667044273E-021
1587.5	3.5947021630024511E-021
1588.5	3.5848327719621936E-021
1589.5	3.5752573434602374E-021
1590.5	3.5659738506490555E-021
1591.5	3.5569803883581850E-021
1592.5	3.5482751716482781E-021
1593.5	3.5398565345164043E-021
1594.5	3.5317229287514695E-021
1595.5	3.5238729229389832E-021
1596.5	3.5163052016149579E-021
1597.5	3.5090185645691209E-021
1598.5	3.5020119262981136E-021
1599.5	3.4952843156098551E-021
1600.5	3.4888348753807597E-021
1601.5	3.4826628624680145E-021
1602.5	3.4767676477797068E-021
1603.5	3.4711487165061907E-021
1604.5	3.4658056685166611E-021
1605.5	3.4607382189256491E-021
1606.5	3.4559461988347823E-021
1607.5	3.4514295562560087E-021
1608.5	3.4471883572231972E-021
1609.5	3.4432227871000488E-021
1610.5	3.4395331520930891E-021
1611.5	3.4361198809796531E-021
1612.5	3.4329835270618490E-021
1613.5	3.4301247703587898E-021
1614.5	3.4275444200506836E-021
1615.5	3.4252434171899337E-021
1616.5	3.4232228376959613E-021
1617.5	3.4214838956523903E-021
1618.5	3.4200279469270927E-021
1619.5	3.4188564931379355E-021
1620.5	3.4179711859894323E-021
1621.5	3.4173738320082628E-021
1622.5	3.4170663977086319E-021
1623.5	3.4170510152218427E-021
1624.5	3.4173299884281308E-021
1625.5	3.4179057996331355E-021
1626.5	3.4187811168359514E-021
1627.5	3.4199588016410737E-021
1628.5	3.4214419178723880E-021
1629.5	3.4232337409540855E-021
1630.5	3.4253377681308066E-021
1631.5	3.4277577296078086E-021
1632.5	3.4304976007015102E-021
1633.5	3.4335616151015567E-021
1634.5	3.4369542793578547E-021
1635.5	3.4406803887198925E-021
1636.5	3.4447450444715881E-021
1637.5	3.4491536729229040E-021
1638.5	3.4539120462401483E-021
1639.5	3.4590263053204453E-021
1640.5	3.4645029849429357E-021
1641.5	3.4703490414603049E-021
1642.5	3.4765718833299945E-021
1643.5	3.4831794048256531E-021
1644.5	3.4901800233169926E-021
1645.5	3.4975827205613495E-021
1646.5	3.5053970885141764E-021
1647.5	3.5136333802401148E-021
1648.5	3.5223025665929853E-021
1649.5	3.5314163994343192E-021
1650.5	3.5409874822787356E-021
1651.5	3.5510293493937469E-021
1652.5	3.5615565545456502E-021
1653.5	3.5725847707767022E-021
1654.5	3.5841309028279455E-021
1655.5	3.5962132140940999E-021
1656.5	3.6088514703206896E-021
1657.5	3.6220671026402931E-021
1658.5	3.6358833930079936E-021
1659.5	3.6503256856527133E-021
1660.5	3.6654216288322459E-021
1661.5	3.6812014519919591E-021
1662.5	3.6976982844131348E-021
1663.5	3.7149485226389179E-021
1664.5	3.7329922554363641E-021
1665.5	3.7518737568597355E-021
1666.5	3.7716420602086396E-021
1667.5	3.7923516284357026E-021
1668.5	3.8140631399944592E-021
1669.5	3.8368444134142600E-021
1670.5	3.8607714992865781E-021
1671.5	3.8859299751630599E-021
1672.5	3.9124164875177168E-021
1673.5	3.9403405959693161E-021
1674.5	3.9698269891366347E-021
1675.5	4.0010181598064299E-021
1676.5	4.0340776508824744E-021
1677.5	4.0691940146954451E-021
1678.5	4.1065856692176527E-021
1679.5	4.1465068890444238E-021
1680.5	4.1892552415576329E-021
1681.5	4.2351808763401566E-021
1682.5	4.2846982083901117E-021
1683.5	4.3383007168918880E-021
1684.5	4.3965798312685783E-021
1685.5	4.4602492240736358E-021
1686.5	4.5301763186124113E-021
1687.5	4.6074235109401598E-021
1688.5	4.6933025945535975E-021
1689.5	4.7894473013013511E-021
1690.5	4.8979109428311769E-021
1691.5	5.0212991656727457E-021
1692.5	5.1629522822431578E-021
1693.5	5.3271981779760346E-021
1694.5	5.5197063369260387E-021
1695.5	5.7479871768585912E-021
1696.5	6.0220994947331729E-021
1697.5	6.3556513983433236E-021
1698.5	6.7671987775707622E-021
1699.5	7.2821308621616639E-021
1700.5	7.9349938712134267E-021
1701.5	8.7716850258436463E-021
1702.5	9.8493933641074275E-021
1703.5	1.1228151704486985E-020
1704.5	1.2939593808872365E-020
1705.5	1.4909741692387692E-020
1706.5	1.6835300455826799E-020
1707.5	1.8137713980053410E-020
1708.5	1.8252148616865388E-020
1709.5	1.7139878948783537E-020
1710.5	1.5329354010927601E-020
1711.5	1.3420432241011156E-020
1712.5	1.1749679013692572E-020
1713.5	1.0410761264592468E-020
1714.5	9.3791919912272065E-021
1715.5	8.5960171712884227E-021
1716.5	8.0030838002420710E-021
1717.5	7.5531682339669579E-021
1718.5	7.2105729930485889E-021
1719.5	6.9490367618652590E-021
1720.5	6.7493804059269051E-021
1721.5	6.5975638629582440E-021
1722.5	6.4832354885962243E-021
1723.5	6.3986911199033434E-021
1724.5	6.3381378479855963E-021
1725.5	6.2971745085165068E-021
1726.5	6.2724236452225099E-021
1727.5	6.2612688813022153E-021
1728.5	6.2616658215403574E-021
1729.5	6.2720045634348185E-021
1730.5	6.2910087268363276E-021
1731.5	6.3176605619382866E-021
1732.5	6.3511448602788580E-021
1733.5	6.3908065558571504E-021
1734.5	6.4361183905141289E-021
1735.5	6.4866560483321303E-021
1736.5	6.5420788841917465E-021
1737.5	6.6021148796607946E-021
1738.5	6.6665488209026135E-021
1739.5	6.7352129528439412E-021
1740.5	6.8079795518321496E-021
1741.5	6.8847549963379311E-021
1742.5	6.9654750164128511E-021
1743.5	7.0501008777211361E-021
1744.5	7.1386163121736770E-021
1745.5	7.2310250495738661E-021
1746.5	7.3273488368769179E-021
1747.5	7.4276258562914533E-021
1748.5	7.5319094724250919E-021
1749.5	7.6402672533946857E-021
1750.5	7.7527802223200752E-021
1751.5	7.8695423046665199E-021
1752.5	7.9906599440701655E-021
1753.5	8.1162518650066387E-021
1754.5	8.2464489652739200E-021
1755.5	8.3813943250080198E-021
1756.5	8.5212433220269491E-021
1757.5	8.6661638458545439E-021
1758.5	8.8163366049277539E-021
1759.5	8.9719555233307193E-021
1760.5	9.1332282249998656E-021
1761.5	9.3003766047647475E-021
1762.5	9.4736374868775417E-021
1763.5	9.6532633728796724E-021
1764.5	9.8395232817905991E-021
1765.5	1.0032703686710152E-020
1766.5	1.0233109553028058E-020
1767.5	1.0441065484555557E-020
1768.5	1.0656916985057240E-020
1769.5	1.0881031843887379E-020
1770.5	1.1113801655746679E-020
1771.5	1.1355643485994540E-020
1772.5	1.1607001694503246E-020
1773.5	1.1868349932749406E-020
1774.5	1.2140193330733772E-020
1775.5	1.2423070892434387E-020
1776.5	1.2717558120867341E-020
1777.5	1.3024269896493928E-020
1778.5	1.3343863635721426E-020
1779.5	1.3677042759650090E-020
1780.5	1.4024560507085817E-020
1781.5	1.4387224130238343E-020
1782.5	1.4765899516545722E-020
1783.5	1.5161516285805956E-020
1784.5	1.5575073418375647E-020
1785.5	1.6007645477749855E-020
1786.5	1.6460389499532404E-020
1787.5	1.6934552628833928E-020
1788.5	1.7431480599725986E-020
1789.5	1.7952627163807294E-020
1790.5	1.8499564590526782E-020
1791.5	1.9073995380048659E-020
1792.5	1.9677765350602925E-020
1793.5	2.0312878287002241E-020
1794.5	2.0981512365999371E-020
1795.5	2.1686038608227417E-020
1796.5	2.2429041646598860E-020
1797.5	2.3213343148447720E-020
1798.5	2.4042028284853993E-020
1799.5	2.4918475707296015E-020
1800.5	2.5846391571249588E-020
1801.5	2.6829848241326150E-020
1802.5	2.7873328426395586E-020
1803.5	2.8981775630070951E-020
1804.5	3.0160651967177211E-020
1805.5	3.1416004596932961E-020
1806.5	3.2754542266778563E-020
1807.5	3.4183723757474955E-020
1808.5	3.5711860383448775E-020
1809.5	3.7348235149147139E-020
1810.5	3.9103241713853772E-020
1811.5	4.0988547001608294E-020
1812.5	4.3017282145231866E-020
1813.5	4.5204267520337819E-020
1814.5	4.7566278967132732E-020
1815.5	5.0122363994326684E-020
1816.5	5.2894218915673193E-020
1817.5	5.5906640625301370E-020
1818.5	5.9188070260084566E-020
1819.5	6.2771250577679704E-020
1820.5	6.6694024839153588E-020
1821.5	7.1000312791800199E-020
1822.5	7.5741309642687172E-020
1823.5	8.0976967586399416E-020
1824.5	8.6777837744422030E-020
1825.5	9.3227375039240928E-020
1826.5	1.0042484204917190E-019
1827.5	1.0848899382888683E-019
1828.5	1.1756278917331296E-019
1829.5	1.2781946232786530E-019
1830.5	1.3947041367975209E-019
1831.5	1.5277555472556056E-019
1832.5	1.6805699573383422E-019
1833.5	1.8571733008120072E-019
1834.5	2.0626430124914846E-019
1835.5	2.3034441753773103E-019
1836.5	2.5878922455737437E-019
1837.5	2.9267962684831898E-019
1838.5	3.3343609643003652E-019
1839.5	3.8294607926106858E-019
1840.5	4.4374456398737432E-019
1841.5	5.1926916345760657E-019
1842.5	6.1421461999897167E-019
1843.5	7.3500438111725061E-019
1844.5	8.9035156737222908E-019
1845.5	1.0917229274973472E-018
1846.5	1.3530593170587431E-018
1847.5	1.6879644651651941E-018
1848.5	2.1004037683721908E-018
1849.5	2.5634873040270419E-018
1850.5	2.9901812551811063E-018
1851.5	3.2350831454749859E-018
1852.5	3.1832189643683351E-018
1853.5	2.8609334993948221E-018
1854.5	2.4080597731259165E-018
1855.5	1.9556285390905687E-018
1856.5	1.5680405348429900E-018
1857.5	1.2587569068948444E-018
1858.5	1.0189440825898719E-018
1859.5	8.3428547250018791E-019
1860.5	6.9153021246019184E-019
1861.5	5.8015263314120730E-019
1862.5	4.9226253892097552E-019
1863.5	4.2206945604619918E-019
1864.5	3.6534218020024071E-019
1865.5	3.1897650845455648E-019
1866.5	2.8067643977907936E-019
1867.5	2.4872649802652899E-019
1868.5	2.2183090407106866E-019
1869.5	1.9900002964537176E-019
1870.5	1.7946983798959436E-019
1871.5	1.6264428135382381E-019
1872.5	1.4805373037622279E-019
1873.5	1.3532467428506620E-019
1874.5	1.2415741168445736E-019
1875.5	1.1430945916996706E-019
1876.5	1.0558309108270406E-019
1877.5	9.7815893070104712E-020
1878.5	9.0873535416620111E-020
1879.5	8.4644196581449173E-020
1880.5	7.9034224591194445E-020
1881.5	7.3964735023404500E-020
1882.5	6.9368923520359445E-020
1883.5	6.5189927745682689E-020
1884.5	6.1379115036209317E-020
1885.5	5.7894702252145637E-020
1886.5	5.4700636646197120E-020
1887.5	5.1765683167674384E-020
1888.5	4.9062676051800055E-020
1889.5	4.6567901929062951E-020
1890.5	4.4260588822179028E-020
1891.5	4.2122480855909289E-020
1892.5	4.0137482707989572E-020
1893.5	3.8291361086245373E-020
1894.5	3.6571493055596114E-020
1895.5	3.4966653028749434E-020
1896.5	3.3466831803001706E-020
1897.5	3.2063082268450930E-020
1898.5	3.0747387402692932E-020
1899.5	2.9512546959077958E-020
1900.5	2.8352079892315174E-020
1901.5	2.7260140079367536E-020
1902.5	2.6231443310555661E-020
1903.5	2.5261203865357359E-020
1904.5	2.4345079265020873E-020
1905.5	2.3479122021977505E-020
1906.5	2.2659737393754549E-020
1907.5	2.1883646304282093E-020
1908.5	2.1147852724234249E-020
1909.5	2.0449614909209983E-020
1910.5	1.9786419984045690E-020
1911.5	1.9155961436510116E-020
1912.5	1.8556119146610017E-020
1913.5	1.7984941630800818E-020
1914.5	1.7440630225237142E-020
1915.5	1.6921524970191341E-020
1916.5	1.6426091990045172E-020
1917.5	1.5952912190751298E-020
1918.5	1.5500671120133820E-020
1919.5	1.5068149856488424E-020
1920.5	1.4654216808178519E-020
1921.5	1.4257820321744366E-020
1922.5	1.3877982008814296E-020
1923.5	1.3513790713136708E-020
1924.5	1.3164397048597492E-020
1925.5	1.2829008447364545E-020
1926.5	1.2506884664493662E-020
1927.5	1.2197333691591227E-020
1928.5	1.1899708037589934E-020
1929.5	1.1613401339465437E-020
1930.5	1.1337845269898551E-020
1931.5	1.1072506712549725E-020
1932.5	1.0816885178829226E-020
1933.5	1.0570510442876156E-020
1934.5	1.0332940373953100E-020
1935.5	1.0103758947663706E-020
1936.5	9.8825744193456146E-021
1937.5	9.6690176447131409E-021
1938.5	9.4627405343503037E-021
1939.5	9.2634146300099953E-021
1940.5	9.0707297918795731E-021
1941.5	8.8843929870456550E-021
1942.5	8.7041271703465984E-021
1943.5	8.5296702496543314E-021
1944.5	8.3607741283896324E-021
1945.5	8.1972038187570181E-021
1946.5	8.0387366197966257E-021
1947.5	7.8851613548984617E-021
1948.5	7.7362776639167571E-021
1949.5	7.5918953454643910E-021
1950.5	7.4518337453657703E-021
1951.5	7.3159211876051643E-021
1952.5	7.1839944444311623E-021
1953.5	7.0558982425700141E-021
1954.5	6.9314848027646721E-021
1955.5	6.8106134100952376E-021
1956.5	6.6931500127528824E-021
1957.5	6.5789668471352557E-021
1958.5	6.4679420873095602E-021
1959.5	6.3599595170508065E-021
1960.5	6.2549082228098350E-021
1961.5	6.1526823060991896E-021
1962.5	6.0531806139067463E-021
1963.5	5.9563064858577790E-021
1964.5	5.8619675169474283E-021
1965.5	5.7700753347578210E-021
1966.5	5.6805453901585482E-021
1967.5	5.5932967605662967E-021
1968.5	5.5082519649101241E-021
1969.5	5.4253367895135108E-021
1970.5	5.3444801241635809E-021
1971.5	5.2656138076923253E-021
1972.5	5.1886724824444618E-021
1973.5	5.1135934570525550E-021
1974.5	5.0403165769820252E-021
1975.5	4.9687841023475205E-021
1976.5	4.8989405925378172E-021
1977.5	4.8307327972192040E-021
1978.5	4.7641095533177277E-021
1979.5	4.6990216876084981E-021
1980.5	4.6354219245661274E-021
1981.5	4.5732647991541608E-021
1982.5	4.5125065742533876E-021
1983.5	4.4531051624492509E-021
1984.5	4.3950200519174290E-021
1985.5	4.3382122361640911E-021
1986.5	4.2826441473934693E-021
1987.5	4.2282795932903725E-021
1988.5	4.1750836970191487E-021
1989.5	4.1230228402534645E-021
1990.5	4.0720646090632592E-021
1991.5	4.0221777424963412E-021
1992.5	3.9733320837023558E-021
1993.5	3.9254985334565835E-021
1994.5	3.8786490059498114E-021
1995.5	3.8327563867189757E-021
1996.5	3.7877944926009055E-021
1997.5	3.7437380335988068E-021
1998.5	3.7005625765577866E-021
1999.5	3.6582445105520440E-021
[truncated: 1,000 more rows]
