# Supplementary material for: Modeling Radiative Efficiency across Fluorinated Molecules: Bridging Chemistry and Climate Policy for Global Warming Potential Estimations
Source: Environ Sci Technol. 2026 Feb 16;60(8):6188–202. doi: 10.1021/acs.est.5c16501 (PMC12961741; doi:10.1021/acs.est.5c16501)
Supplement: Supplementary file 1 [file es5c16501_si_001.zip › Supporting.Information/CFM2025.Table1/HFEsters/Allyl.trifluoracetate/cross-section_13.dat]

0.5	4.0467524342060839E-022
1.5	4.0872809867425035E-022
2.5	4.1302754449405804E-022
3.5	4.1760074519883470E-022
4.5	4.2247893356393307E-022
5.5	4.2769817608636294E-022
6.5	4.3330031186140641E-022
7.5	4.3933411134935071E-022
8.5	4.4585671553301630E-022
9.5	4.5293543515205524E-022
10.5	4.6065001578991185E-022
11.5	4.6909551036573497E-022
12.5	4.7838595006620076E-022
13.5	4.8865907379770756E-022
14.5	5.0008247344855468E-022
15.5	5.1286165034731965E-022
16.5	5.2725067622877985E-022
17.5	5.4356643809281027E-022
18.5	5.6220786296279819E-022
19.5	5.8368212893551005E-022
20.5	6.0864076605830313E-022
21.5	6.3792986700455250E-022
22.5	6.7266053909113430E-022
23.5	7.1430842977662137E-022
24.5	7.6485473498830716E-022
25.5	8.2698510973239951E-022
26.5	9.0436508001380699E-022
27.5	1.0020031494975819E-021
28.5	1.1266726273658386E-021
29.5	1.2872268564032404E-021
30.5	1.4942545219180421E-021
31.5	1.7575810022291325E-021
32.5	2.0784290389766690E-021
33.5	2.4323547183400457E-021
34.5	2.7479564757973878E-021
35.5	2.9146068296975658E-021
36.5	2.8563966087267598E-021
37.5	2.6074557056830838E-021
38.5	2.2763102971258361E-021
39.5	1.9555609709972725E-021
40.5	1.6875752916073887E-021
41.5	1.4796004490545684E-021
42.5	1.3244374904993088E-021
43.5	1.2118380275354473E-021
44.5	1.1327813028439158E-021
45.5	1.0805104198132800E-021
46.5	1.0504627293382084E-021
47.5	1.0399624825531208E-021
48.5	1.0479717076824429E-021
49.5	1.0749828971825741E-021
50.5	1.1230660923300610E-021
51.5	1.1960462623126336E-021
52.5	1.2997117515923580E-021
53.5	1.4417334981835703E-021
54.5	1.6303976501466693E-021
55.5	1.8700544338478845E-021
56.5	2.1498880593050064E-021
57.5	2.4258037497462334E-021
58.5	2.6132708868328305E-021
59.5	2.6288402414127650E-021
60.5	2.4653964937860376E-021
61.5	2.1996100166397264E-021
62.5	1.9196940707052819E-021
63.5	1.6755733629200073E-021
64.5	1.4813830710070643E-021
65.5	1.3337494457505687E-021
66.5	1.2241691999234158E-021
67.5	1.1442553705784641E-021
68.5	1.0872587693231526E-021
69.5	1.0481738100748730E-021
70.5	1.0234453206924396E-021
71.5	1.0106377924311785E-021
72.5	1.0081691814097056E-021
73.5	1.0151235524098666E-021
74.5	1.0311330163468285E-021
75.5	1.0563170533904454E-021
76.5	1.0912713140921261E-021
77.5	1.1371035870751820E-021
78.5	1.1955207563591395E-021
79.5	1.2689774613505114E-021
80.5	1.3609053883676863E-021
81.5	1.4760519665959841E-021
82.5	1.6209675055041115E-021
83.5	1.8046842601678011E-021
84.5	2.0396083623618058E-021
85.5	2.3425332163892136E-021
86.5	2.7353106331112250E-021
87.5	3.2436734663731681E-021
88.5	3.8902324349771190E-021
89.5	4.6734709182668068E-021
90.5	5.5240174930243761E-021
91.5	6.2556435291822274E-021
92.5	6.5994702069209038E-021
93.5	6.3968077971964336E-021
94.5	5.7599285397710147E-021
95.5	4.9559903829351077E-021
96.5	4.1955551999439096E-021
97.5	3.5685899569230176E-021
98.5	3.0867146506462792E-021
99.5	2.7310586429610740E-021
100.5	2.4772929727129866E-021
101.5	2.3046843964733399E-021
102.5	2.1981414272208624E-021
103.5	2.1479574073278739E-021
104.5	2.1491246519484879E-021
105.5	2.2008538266074395E-021
106.5	2.3064850357064984E-021
107.5	2.4738375268746271E-021
108.5	2.7159818238170550E-021
109.5	3.0522735938617077E-021
110.5	3.5090165944716762E-021
111.5	4.1177859879414294E-021
112.5	4.9062679275791761E-021
113.5	5.8710944875585665E-021
114.5	6.9215873876145952E-021
115.5	7.8173006659455744E-021
116.5	8.2133620269668348E-021
117.5	7.9084943888498009E-021
118.5	7.0484326270521028E-021
119.5	5.9745330708500013E-021
120.5	4.9539400863143879E-021
121.5	4.0994450013960581E-021
122.5	3.4239778977484983E-021
123.5	2.9015460556557823E-021
124.5	2.4989174539164280E-021
125.5	2.1869354893519886E-021
126.5	1.9428841741244762E-021
127.5	1.7498560821010768E-021
128.5	1.5954634588934528E-021
129.5	1.4706447831740946E-021
130.5	1.3687360517079548E-021
131.5	1.2847931694986084E-021
132.5	1.2151099095630450E-021
133.5	1.1568776209166913E-021
134.5	1.1079447235972030E-021
135.5	1.0666457417833871E-021
136.5	1.0316787671565091E-021
137.5	1.0020168051467165E-021
138.5	9.7684300124328383E-022
139.5	9.5550284777235631E-022
140.5	9.3746858273877991E-022
141.5	9.2231243166434840E-022
142.5	9.0968633001282711E-022
143.5	8.9930644519282288E-022
144.5	8.9094129181530670E-022
145.5	8.8440256773549871E-022
146.5	8.7953807565285638E-022
147.5	8.7622626555865166E-022
148.5	8.7437205747018065E-022
149.5	8.7390369569699863E-022
150.5	8.7477045513580218E-022
151.5	8.7694107374285781E-022
152.5	8.8040282846116241E-022
153.5	8.8516120833395829E-022
154.5	8.9124017141616322E-022
155.5	8.9868300411163225E-022
156.5	9.0755383534781224E-022
157.5	9.1793989639870033E-022
158.5	9.2995466357980414E-022
159.5	9.4374207982681809E-022
160.5	9.5948212822239818E-022
161.5	9.7739813407374778E-022
162.5	9.9776631390222272E-022
163.5	1.0209282866996936E-021
164.5	1.0473075399978679E-021
165.5	1.0774312376423186E-021
166.5	1.1119593227382525E-021
167.5	1.1517236904293338E-021
168.5	1.1977814041766351E-021
169.5	1.2514876888630360E-021
170.5	1.3145970203553535E-021
171.5	1.3894044139602933E-021
172.5	1.4789444560466104E-021
173.5	1.5872731434695482E-021
174.5	1.7198670367940946E-021
175.5	1.8841831523814176E-021
176.5	2.0904216644016950E-021
177.5	2.3524908100827602E-021
178.5	2.6890002791142644E-021
179.5	3.1235720654307260E-021
180.5	3.6823262331600627E-021
181.5	4.3832624761033721E-021
182.5	5.2080448347994355E-021
183.5	6.0514017185878731E-021
184.5	6.6860026369764710E-021
185.5	6.8502947718420833E-021
186.5	6.4688912604308891E-021
187.5	5.7318284344135326E-021
188.5	4.9073257015589136E-021
189.5	4.1658316023619519E-021
190.5	3.5646556583648272E-021
191.5	3.1000957063348197E-021
192.5	2.7482882764484263E-021
193.5	2.4837915310145030E-021
194.5	2.2854478059067419E-021
195.5	2.1371519365517625E-021
196.5	2.0270722232877779E-021
197.5	1.9466310778328483E-021
198.5	1.8896332161178293E-021
199.5	1.8516074985201127E-021
200.5	1.8293343405641324E-021
201.5	1.8205137342312858E-021
202.5	1.8235345369555528E-021
203.5	1.8373155184900656E-021
204.5	1.8611974015724169E-021
205.5	1.8948717809269440E-021
206.5	1.9383375973216608E-021
207.5	1.9918792697394497E-021
208.5	2.0560631003677126E-021
209.5	2.1317505211563647E-021
210.5	2.2201284255976940E-021
211.5	2.3227584568972846E-021
212.5	2.4416489228780342E-021
213.5	2.5793552201390520E-021
214.5	2.7391175786546183E-021
215.5	2.9250489994225232E-021
216.5	3.1423920500930614E-021
217.5	3.3978715819905280E-021
218.5	3.7001827135682873E-021
219.5	4.0606714044561615E-021
220.5	4.4942910284496149E-021
221.5	5.0209552100167508E-021
222.5	5.6674560775459727E-021
223.5	6.4701721467770886E-021
224.5	7.4788209493045869E-021
225.5	8.7614139824291145E-021
226.5	1.0410033374330669E-020
227.5	1.2545215198561571E-020
228.5	1.5311490710553959E-020
229.5	1.8843904338988323E-020
230.5	2.3162227569510180E-020
231.5	2.7939144831458373E-020
232.5	3.2206555763590871E-020
233.5	3.4448537165031373E-020
234.5	3.3601834956420311E-020
235.5	3.0105688228114635E-020
236.5	2.5440750744058146E-020
237.5	2.0886012260240144E-020
238.5	1.7030893959005735E-020
239.5	1.3976501970661758E-020
240.5	1.1620643587926500E-020
241.5	9.8160939128492807E-021
242.5	8.4299840654098876E-021
243.5	7.3577779344553267E-021
244.5	6.5214541655706996E-021
245.5	5.8638911776177282E-021
246.5	5.3434298151939074E-021
247.5	4.9295807219251230E-021
248.5	4.5998759573576363E-021
249.5	4.3376267495547526E-021
250.5	4.1303426094968633E-021
251.5	3.9686175940951951E-021
252.5	3.8453427973691160E-021
253.5	3.7551465649211089E-021
254.5	3.6939946319286835E-021
255.5	3.6589037623027149E-021
256.5	3.6477371313828056E-021
257.5	3.6590597377965658E-021
258.5	3.6920390600787534E-021
259.5	3.7463810339705207E-021
260.5	3.8222949303065514E-021
261.5	3.9204833524717657E-021
262.5	4.0421556953900214E-021
263.5	4.1890652777468836E-021
264.5	4.3635721942395736E-021
265.5	4.5687359429437338E-021
266.5	4.8084442926590323E-021
267.5	5.0875879493183534E-021
268.5	5.4122947404660703E-021
269.5	5.7902428025945560E-021
270.5	6.2310804152738034E-021
271.5	6.7469918443012134E-021
272.5	7.3534655701955195E-021
273.5	8.0703461698798686E-021
274.5	8.9232876747294883E-021
275.5	9.9457798180292505E-021
276.5	1.1181996263595906E-020
277.5	1.2690823226502828E-020
278.5	1.4551570402722267E-020
279.5	1.6872022835615915E-020
280.5	1.9799561988864634E-020
281.5	2.3535729105671426E-020
282.5	2.8352823049282235E-020
283.5	3.4605201120655636E-020
284.5	4.2711312364829611E-020
285.5	5.3042860097565418E-020
286.5	6.5589273482739937E-020
287.5	7.9252454074038802E-020
288.5	9.1036935706225766E-020
289.5	9.6552287391508525E-020
290.5	9.3114389653889417E-020
291.5	8.2448298074617568E-020
292.5	6.8893653964062740E-020
293.5	5.5924255949728766E-020
294.5	4.5038644312617798E-020
295.5	3.6431027637010336E-020
296.5	2.9779107692539426E-020
297.5	2.4659853044009445E-020
298.5	2.0699750210821978E-020
299.5	1.7607204161526876E-020
300.5	1.5165109114618951E-020
301.5	1.3214479097262821E-020
302.5	1.1639139942398440E-020
303.5	1.0353778914233705E-020
304.5	9.2952160492308736E-021
305.5	8.4161939296571088E-021
306.5	7.6809954987659906E-021
307.5	7.0623495593059848E-021
308.5	6.5392338688179093E-021
309.5	6.0953035422559954E-021
310.5	5.7177571787630839E-021
311.5	5.3965118746501455E-021
312.5	5.1235984442255185E-021
313.5	4.8927155406765345E-021
314.5	4.6989000943614009E-021
315.5	4.5382844117141187E-021
316.5	4.4079193297953344E-021
317.5	4.3056493014625843E-021
318.5	4.2300300866690407E-021
319.5	4.1802834777473726E-021
320.5	4.1562866645546753E-021
321.5	4.1585968421091517E-021
322.5	4.1885148537460499E-021
323.5	4.2481954633372072E-021
324.5	4.3408167853665631E-021
325.5	4.4708281863553769E-021
326.5	4.6443056118881809E-021
327.5	4.8694571985757558E-021
328.5	5.1573420623054545E-021
329.5	5.5228933990383285E-021
330.5	5.9863745950018669E-021
331.5	6.5754398576196019E-021
332.5	7.3279969740530862E-021
333.5	8.2960028475114683E-021
334.5	9.5499327949882986E-021
335.5	1.1182320115942213E-020
336.5	1.3304898933722096E-020
337.5	1.6024397148004052E-020
338.5	1.9364436692656683E-020
339.5	2.3091189630452815E-020
340.5	2.6483404135884101E-020
341.5	2.8377396090177396E-020
342.5	2.7910472820336357E-020
343.5	2.5366049956234017E-020
344.5	2.1877815752210975E-020
345.5	1.8462289168772314E-020
346.5	1.5604912366913311E-020
347.5	1.3402700696836122E-020
348.5	1.1788485756516764E-020
349.5	1.0658903393649948E-020
350.5	9.9238927594696191E-021
351.5	9.5198053540471345E-021
352.5	9.4100905207374049E-021
353.5	9.5835149040793179E-021
354.5	1.0053411076930374E-020
355.5	1.0858897946740016E-020
356.5	1.2067686182842489E-020
357.5	1.3778086597490602E-020
358.5	1.6112752337865304E-020
359.5	1.9184520641954879E-020
360.5	2.2993271467925925E-020
361.5	2.7206168330716982E-020
362.5	3.0894472635013172E-020
363.5	3.2661145283236618E-020
364.5	3.1598864525948151E-020
365.5	2.8194080098484482E-020
366.5	2.3816729518156700E-020
367.5	1.9598230573438696E-020
368.5	1.6039933143414935E-020
369.5	1.3215129182254189E-020
370.5	1.1024075304223437E-020
371.5	9.3313969718046665E-021
372.5	8.0165221115200395E-021
373.5	6.9849705792843264E-021
374.5	6.1662549882193397E-021
375.5	5.5086863901353858E-021
376.5	4.9744497966957372E-021
377.5	4.5357416358026520E-021
378.5	4.1719425912640721E-021
379.5	3.8676040017974999E-021
380.5	3.6110260787908257E-021
381.5	3.3932534074688824E-021
382.5	3.2073614308776897E-021
383.5	3.0479456531948494E-021
384.5	2.9107527171223801E-021
385.5	2.7924115439622597E-021
386.5	2.6902357397475004E-021
387.5	2.6020773375384391E-021
388.5	2.5262180054147079E-021
389.5	2.4612880231964419E-021
390.5	2.4062062412273487E-021
391.5	2.3601363015399507E-021
392.5	2.3224559112668925E-021
393.5	2.2927371096829327E-021
394.5	2.2707364096443744E-021
395.5	2.2563945374042578E-021
396.5	2.2498463463343844E-021
397.5	2.2514424495784063E-021
398.5	2.2617853360981837E-021
399.5	2.2817843786325090E-021
400.5	2.3127364521301174E-021
401.5	2.3564421892538982E-021
402.5	2.4153726334931286E-021
403.5	2.4929076581019347E-021
404.5	2.5936761225033779E-021
405.5	2.7240369769396195E-021
406.5	2.8927440895144552E-021
407.5	3.1118143757616232E-021
408.5	3.3975066690864904E-021
409.5	3.7709495857025572E-021
410.5	4.2569269080873500E-021
411.5	4.8769008615889986E-021
412.5	5.6282831122399233E-021
413.5	6.4417107297427707E-021
414.5	7.1343797577546838E-021
415.5	7.4464652202484174E-021
416.5	7.2299246601523762E-021
417.5	6.5987905368960684E-021
418.5	5.8112115077237159E-021
419.5	5.0671092256124853E-021
420.5	4.4501719406406509E-021
421.5	3.9696103867194520E-021
422.5	3.6058270081826249E-021
423.5	3.3339967341373976E-021
424.5	3.1324436725323850E-021
425.5	2.9843694240324291E-021
426.5	2.8773646961025815E-021
427.5	2.8024411837318536E-021
428.5	2.7531402108460761E-021
429.5	2.7248422834673291E-021
430.5	2.7142665083513214E-021
431.5	2.7191181532020573E-021
432.5	2.7378442230952009E-021
433.5	2.7694659895113661E-021
434.5	2.8134663283359727E-021
435.5	2.8697167317644373E-021
436.5	2.9384339747769799E-021
437.5	3.0201600844965941E-021
438.5	3.1157619362583335E-021
439.5	3.2264488542132707E-021
440.5	3.3538083143173934E-021
441.5	3.4998614658640403E-021
442.5	3.6671419128993157E-021
443.5	3.8588032455487992E-021
444.5	4.0787634423226354E-021
445.5	4.3318978205729820E-021
446.5	4.6242971763195649E-021
447.5	4.9636148300752091E-021
448.5	5.3595365230405238E-021
449.5	5.8244220337864007E-021
450.5	6.3741892848614791E-021
451.5	7.0295438445995741E-021
452.5	7.8177035013211021E-021
453.5	8.7748340780673969E-021
454.5	9.9495020577093668E-021
455.5	1.1407554100654788E-020
456.5	1.3238906390395148E-020
457.5	1.5566601767375809E-020
458.5	1.8557664633308388E-020
459.5	2.2432349999376729E-020
460.5	2.7459825304242115E-020
461.5	3.3906921022638106E-020
462.5	4.1865205279318511E-020
463.5	5.0850265808290024E-020
464.5	5.9230853474966069E-020
465.5	6.4210769357569286E-020
466.5	6.3479122981829696E-020
467.5	5.7416019838114065E-020
468.5	4.8690420142747262E-020
469.5	3.9890732954110172E-020
470.5	3.2322162565996884E-020
471.5	2.6276080274940802E-020
472.5	2.1591130988561395E-020
473.5	1.7990428802507581E-020
474.5	1.5214894109045027E-020
475.5	1.3057958771778442E-020
476.5	1.1364587202683303E-020
477.5	1.0021001773511322E-020
478.5	8.9441270976035279E-021
479.5	8.0731013443737307E-021
480.5	7.3630033798310137E-021
481.5	6.7803705625626998E-021
482.5	6.3000336305747771E-021
483.5	5.9028843849864254E-021
484.5	5.5742947513910295E-021
485.5	5.3029896323841579E-021
486.5	5.0802371918725231E-021
487.5	4.8992629637565253E-021
488.5	4.7548234865998828E-021
489.5	4.6428951600539867E-021
490.5	4.5604477003820697E-021
491.5	4.5052810198098035E-021
492.5	4.4759109784745908E-021
493.5	4.4714942136872600E-021
494.5	4.4917857932976916E-021
495.5	4.5371262293991796E-021
496.5	4.6084567689172038E-021
497.5	4.7073641291267817E-021
498.5	4.8361582292076346E-021
499.5	4.9979892636513467E-021
500.5	5.1970140125863646E-021
501.5	5.4386260479726626E-021
502.5	5.7297711254093266E-021
503.5	6.0793785012182649E-021
504.5	6.4989525907069689E-021
505.5	7.0033893627643123E-021
506.5	7.6121111605718830E-021
507.5	8.3506564289312799E-021
508.5	9.2529223331457959E-021
509.5	1.0364343177396283E-020
510.5	1.1746393985144117E-020
511.5	1.3482908679244131E-020
512.5	1.5688684982794108E-020
513.5	1.8520360373520276E-020
514.5	2.2187572668835734E-020
515.5	2.6956311617352572E-020
516.5	3.3120119122410855E-020
517.5	4.0879280606969861E-020
518.5	5.0020840430761816E-020
519.5	5.9347367886973097E-020
520.5	6.6287882343639894E-020
521.5	6.7904282182167470E-020
522.5	6.3375481519481150E-020
523.5	5.4860468965392775E-020
524.5	4.5374292308882524E-020
525.5	3.6821967936173770E-020
526.5	2.9838631913064178E-020
527.5	2.4377763926846264E-020
528.5	2.0168634188885490E-020
529.5	1.6923666786985326E-020
530.5	1.4403594019387874E-020
531.5	1.2425796190848693E-020
532.5	1.0855432622491914E-020
533.5	9.5939323862046888E-021
534.5	8.5691560895455180E-021
535.5	7.7279539978726842E-021
536.5	7.0307981724889844E-021
537.5	6.4479798112530186E-021
538.5	5.9569265207044190E-021
539.5	5.5403040676136635E-021
540.5	5.1846641993798459E-021
541.5	4.8794731403884328E-021
542.5	4.6164069837555903E-021
543.5	4.3888357227234799E-021
544.5	4.1914418756913141E-021
545.5	4.0199361375147063E-021
546.5	3.8708437487242949E-021
547.5	3.7413430206773259E-021
548.5	3.6291428342032175E-021
549.5	3.5323897093083405E-021
550.5	3.4495977399308972E-021
551.5	3.3795966511944318E-021
552.5	3.3214947098359884E-021
553.5	3.2746543750525709E-021
554.5	3.2386795481060911E-021
555.5	3.2134141731373155E-021
556.5	3.1989528606248453E-021
557.5	3.1956652593321235E-021
558.5	3.2042372287621488E-021
559.5	3.2257336457620346E-021
560.5	3.2616901753644803E-021
561.5	3.3142449183797303E-021
562.5	3.3863260376921447E-021
563.5	3.4819189452236526E-021
564.5	3.6064471424393258E-021
565.5	3.7673146407967182E-021
566.5	3.9746731736477706E-021
567.5	4.2424849365973045E-021
568.5	4.5899200896479816E-021
569.5	5.0429646966707686E-021
570.5	5.6355656890898834E-021
571.5	6.4080878078142427E-021
572.5	7.3971306962382617E-021
573.5	8.6042025129231294E-021
574.5	9.9287925853399643E-021
575.5	1.1088404270905784E-020
576.5	1.1658218896817740E-020
577.5	1.1363664190413785E-020
578.5	1.0354877926782544E-020
579.5	9.0498731008660534E-021
580.5	7.7930637911077283E-021
581.5	6.7368936567810658E-021
582.5	5.9036614242652431E-021
583.5	5.2631209122276385E-021
584.5	4.7742276563472491E-021
585.5	4.4004470839032564E-021
586.5	4.1131752816559250E-021
587.5	3.8910969945923560E-021
588.5	3.7186059257888404E-021
589.5	3.5843082954591071E-021
590.5	3.4798496300677475E-021
591.5	3.3990563889272846E-021
592.5	3.3373248751172019E-021
593.5	3.2911899816133697E-021
594.5	3.2580207038550093E-021
595.5	3.2358040238068850E-021
596.5	3.2229903361543531E-021
597.5	3.2183819209256471E-021
598.5	3.2210517494527181E-021
599.5	3.2302838616652781E-021
600.5	3.2455292409215946E-021
601.5	3.2663729449670284E-021
602.5	3.2925095073835189E-021
603.5	3.3237244909971482E-021
604.5	3.3598806788025310E-021
605.5	3.4009078130374944E-021
606.5	3.4467950954582504E-021
607.5	3.4975858796796462E-021
608.5	3.5533741455644885E-021
609.5	3.6143024638821210E-021
610.5	3.6805612492016097E-021
611.5	3.7523891689887281E-021
612.5	3.8300746334365946E-021
613.5	3.9139583383318901E-021
614.5	4.0044368758117398E-021
615.5	4.1019674680811335E-021
616.5	4.2070739195210863E-021
617.5	4.3203539254419244E-021
618.5	4.4424879233723291E-021
619.5	4.5742497277889086E-021
620.5	4.7165192545621898E-021
621.5	4.8702977207442791E-021
622.5	5.0367258031926720E-021
623.5	5.2171053617419961E-021
624.5	5.4129254867976595E-021
625.5	5.6258938273563307E-021
626.5	5.8579744069176461E-021
627.5	6.1114334594971865E-021
628.5	6.3888952403183577E-021
629.5	6.6934103189877099E-021
630.5	7.0285395927900553E-021
631.5	7.3984582276362218E-021
632.5	7.8080850328890779E-021
633.5	8.2632445288647838E-021
634.5	8.7708713500334981E-021
635.5	9.3392698976218318E-021
636.5	9.9784466806811384E-021
637.5	1.0700539101317010E-020
638.5	1.1520373335804744E-020
639.5	1.2456196604834255E-020
640.5	1.3530647249218384E-020
641.5	1.4772052228051482E-020
642.5	1.6216179821173095E-020
643.5	1.7908631242108285E-020
644.5	1.9908137075880439E-020
645.5	2.2291145094664184E-020
646.5	2.5158261181275802E-020
647.5	2.8643352539293723E-020
648.5	3.2926449995540483E-020
649.5	3.8251952970185316E-020
650.5	4.4953838096496253E-020
651.5	5.3488886861903864E-020
652.5	6.4475247133159529E-020
653.5	7.8721096831585695E-020
654.5	9.7192500147048052E-020
655.5	1.2078312401301911E-019
656.5	1.4959332521141352E-019
657.5	1.8136389027170111E-019
658.5	2.0952987909189721E-019
659.5	2.2395163637060054E-019
660.5	2.1770758014598353E-019
661.5	1.9395827628391278E-019
662.5	1.6263372199510602E-019
663.5	1.3217224070609957E-019
664.5	1.0640944908981931E-019
665.5	8.5970561939077178E-020
666.5	7.0158077461824414E-020
667.5	5.7988517356874215E-020
668.5	4.8578405528830625E-020
669.5	4.1233560720466339E-020
670.5	3.5435809455932049E-020
671.5	3.0805367692158107E-020
672.5	2.7064690971886362E-020
673.5	2.4009998831262303E-020
674.5	2.1490400080002898E-020
675.5	1.9393018898297717E-020
676.5	1.7632493655318483E-020
677.5	1.6143560161896545E-020
678.5	1.4875785122771219E-020
679.5	1.3789796299801722E-020
680.5	1.2854558677261582E-020
681.5	1.2045386763182430E-020
682.5	1.1342479418660968E-020
683.5	1.0729829085914678E-020
684.5	1.0194401894567671E-020
685.5	9.7255156686860679E-021
686.5	9.3143639166488424E-021
687.5	8.9536485252421148E-021
688.5	8.6372941449552112E-021
689.5	8.3602245171618847E-021
690.5	8.1181861804043834E-021
691.5	7.9076087300540494E-021
692.5	7.7254935226130996E-021
693.5	7.5693247090589112E-021
694.5	7.4369979569981373E-021
695.5	7.3267633236414925E-021
696.5	7.2371795731769980E-021
697.5	7.1670778662603904E-021
698.5	7.1155332389715618E-021
699.5	7.0818426723874148E-021
700.5	7.0655088605806259E-021
701.5	7.0662290360540057E-021
702.5	7.0838884241841517E-021
703.5	7.1185580857190724E-021
704.5	7.1704970802218343E-021
705.5	7.2401590539573117E-021
706.5	7.3282035332359854E-021
707.5	7.4355123994306321E-021
708.5	7.5632122470756167E-021
709.5	7.7127035965750364E-021
710.5	7.8856982670295221E-021
711.5	8.0842666373679880E-021
712.5	8.3108970686280324E-021
713.5	8.5685704722631628E-021
714.5	8.8608539515142074E-021
715.5	9.1920187028656033E-021
716.5	9.5671890662295805E-021
717.5	9.9925319322043718E-021
718.5	1.0475498906236893E-020
719.5	1.1025138060750877E-020
720.5	1.1652498315423278E-020
721.5	1.2371158265995261E-020
722.5	1.3197923810518779E-020
723.5	1.4153756955569699E-020
724.5	1.5265024353504721E-020
725.5	1.6565192358116834E-020
726.5	1.8097151524844818E-020
727.5	1.9916436001250164E-020
728.5	2.2095723908845468E-020
729.5	2.4731178204835481E-020
730.5	2.7951426513325815E-020
731.5	3.1930276530345194E-020
732.5	3.6904538708218207E-020
733.5	4.3198257386676875E-020
734.5	5.1253213836931193E-020
735.5	6.1659838949115571E-020
736.5	7.5165031661690885E-020
737.5	9.2586684154907293E-020
738.5	1.1446359031011560E-019
739.5	1.4013900528455032E-019
740.5	1.6615243220581384E-019
741.5	1.8522310462075668E-019
742.5	1.8923835671888005E-019
743.5	1.7620371591894925E-019
744.5	1.5234427733953387E-019
745.5	1.2602460454241002E-019
746.5	1.0242301334093913E-019
747.5	8.3219160736212312E-020
748.5	6.8246738276099040E-020
749.5	5.6743740024771917E-020
750.5	4.7912066565849771E-020
751.5	4.1090869702637568E-020
752.5	3.5776969378999901E-020
753.5	3.1599476001860046E-020
754.5	2.8287769627312666E-020
755.5	2.5644312995126937E-020
756.5	2.3524148071897170E-020
757.5	2.1820136867830988E-020
758.5	2.0452529048506031E-020
759.5	1.9361626568276748E-020
760.5	1.8502622672987279E-020
761.5	1.7841961913976427E-020
762.5	1.7354770284256962E-020
763.5	1.7023048199991610E-020
764.5	1.6834418809422744E-020
765.5	1.6781293427731609E-020
766.5	1.6860364948646833E-020
767.5	1.7072376216253033E-020
768.5	1.7422138878511609E-020
769.5	1.7918803266358902E-020
770.5	1.8576404836051935E-020
771.5	1.9414741152680638E-020
772.5	2.0460669322445617E-020
773.5	2.1749962472353072E-020
774.5	2.3329932633365358E-020
775.5	2.5263126473143325E-020
776.5	2.7632543728431812E-020
777.5	3.0549033009948205E-020
778.5	3.4161800475047500E-020
779.5	3.8673314110701340E-020
780.5	4.4360197781302908E-020
781.5	5.1601589502938705E-020
782.5	6.0914643694344973E-020
783.5	7.2989845099485393E-020
784.5	8.8697368976140551E-020
785.5	1.0897941055954469E-019
786.5	1.3442309928206628E-019
787.5	1.6416100934536018E-019
788.5	1.9398959365106990E-019
789.5	2.1531505771510701E-019
790.5	2.1890782007237462E-019
791.5	2.0295063009005653E-019
792.5	1.7495760385328393E-019
793.5	1.4451326503769133E-019
794.5	1.1738272791294050E-019
795.5	9.5360309043583840E-020
796.5	7.8195000287836952E-020
797.5	6.4993858766270761E-020
798.5	5.4839079029713707E-020
799.5	4.6975183798179147E-020
800.5	4.0828161497876373E-020
801.5	3.5975111154744282E-020
802.5	3.2107323053653366E-020
803.5	2.8999204062931919E-020
804.5	2.6484914267640704E-020
805.5	2.4441564870003855E-020
806.5	2.2777338928041838E-020
807.5	2.1423128655387886E-020
808.5	2.0326637891902455E-020
809.5	1.9448205750208686E-020
810.5	1.8757837358919937E-020
811.5	1.8233090084786854E-020
812.5	1.7857575923367167E-020
813.5	1.7619918121210379E-020
814.5	1.7513053955703515E-020
815.5	1.7533814061111579E-020
816.5	1.7682737452932317E-020
817.5	1.7964104588046168E-020
818.5	1.8386191602496547E-020
819.5	1.8961770093553404E-020
820.5	1.9708901329238654E-020
821.5	2.0652104994476565E-020
822.5	2.1824025043501817E-020
823.5	2.3267775263915835E-020
824.5	2.5040233797168335E-020
825.5	2.7216681687365294E-020
826.5	2.9897361795278733E-020
827.5	3.3216787879480007E-020
828.5	3.7356962647329665E-020
829.5	4.2566011772786911E-020
830.5	4.9183853920187725E-020
831.5	5.7675561787487583E-020
832.5	6.8668549857554853E-020
833.5	8.2974985578692174E-020
834.5	1.0153998020597837E-019
835.5	1.2516073818077753E-019
836.5	1.5366607439058233E-019
837.5	1.8425657204295117E-019
838.5	2.0978010736639946E-019
839.5	2.2036164465966663E-019
840.5	2.1075828378860595E-019
841.5	1.8571558102574755E-019
842.5	1.5508229375351789E-019
843.5	1.2625772984437507E-019
844.5	1.0224756317044712E-019
845.5	8.3316966533091683E-020
846.5	6.8693362788229185E-020
847.5	5.7428376922108773E-020
848.5	4.8699010133237693E-020
849.5	4.1866873383719068E-020
850.5	3.6457752011902274E-020
851.5	3.2124514154191884E-020
852.5	2.8613342034773083E-020
853.5	2.5737607316759924E-020
854.5	2.3358856599469597E-020
855.5	2.1373298598090254E-020
856.5	1.9702268081008045E-020
857.5	1.8285486027575015E-020
858.5	1.7076267457229553E-020
859.5	1.6038085541865738E-020
860.5	1.5142084596269293E-020
861.5	1.4365261809649507E-020
862.5	1.3689124434472614E-020
863.5	1.3098688225050352E-020
864.5	1.2581723192657455E-020
865.5	1.2128180350270631E-020
866.5	1.1729752180803188E-020
867.5	1.1379532832478455E-020
868.5	1.1071753364719800E-020
869.5	1.0801573972715193E-020
870.5	1.0564919842136133E-020
871.5	1.0358350693883242E-020
872.5	1.0178956560317213E-020
873.5	1.0024274157346781E-020
874.5	9.8922195678229887E-021
875.5	9.7810339622837865E-021
876.5	9.6892398464002738E-021
877.5	9.6156059072712611E-021
878.5	9.5591189813645219E-021
879.5	9.5189620209113393E-021
880.5	9.4944972194210237E-021
881.5	9.4852536909379567E-021
882.5	9.4909192977148761E-021
883.5	9.5113364003943711E-021
884.5	9.5465014753523179E-021
885.5	9.5965687169173719E-021
886.5	9.6618579297431833E-021
887.5	9.7428672325051090E-021
888.5	9.8402913554323832E-021
889.5	9.9550466432893823E-021
890.5	1.0088304302498991E-020
891.5	1.0241533998124768E-020
892.5	1.0416560672791579E-020
893.5	1.0615638510583683E-020
894.5	1.0841547428316307E-020
895.5	1.1097719525857970E-020
896.5	1.1388405834763594E-020
897.5	1.1718897869801062E-020
898.5	1.2095824508202104E-020
899.5	1.2527553490470359E-020
900.5	1.3024739686154224E-020
901.5	1.3601081154098919E-020
902.5	1.4274371726921201E-020
903.5	1.5067979018559717E-020
904.5	1.6012933322864427E-020
905.5	1.7150887238028519E-020
906.5	1.8538287401799945E-020
907.5	2.0252137262498950E-020
908.5	2.2397550476347380E-020
909.5	2.5116385423853278E-020
910.5	2.8593218414803592E-020
911.5	3.3046377271209830E-020
912.5	3.8671369283103247E-020
913.5	4.5468698019468109E-020
914.5	5.2879986799504561E-020
915.5	5.9364570794998134E-020
916.5	6.2644547153172052E-020
917.5	6.1302191269622492E-020
918.5	5.6206491852295561E-020
919.5	4.9610488137775958E-020
920.5	4.3335535183300670E-020
921.5	3.8176150636204918E-020
922.5	3.4243203060779861E-020
923.5	3.1375479037167772E-020
924.5	2.9358292899514216E-020
925.5	2.8002946590506513E-020
926.5	2.7164184610287183E-020
927.5	2.6736638386368494E-020
928.5	2.6646541748977520E-020
929.5	2.6844012401771776E-020
930.5	2.7297135335485116E-020
931.5	2.7987802947035633E-020
932.5	2.8908970229518028E-020
933.5	3.0062995678278435E-020
934.5	3.1460826618034353E-020
935.5	3.3121880339071600E-020
936.5	3.5074554090160421E-020
937.5	3.7357369754103188E-020
938.5	4.0020830431019743E-020
939.5	4.3130145706512376E-020
940.5	4.6769081629669605E-020
941.5	5.1045325276067670E-020
942.5	5.6097942634161311E-020
943.5	6.2107780996062377E-020
944.5	6.9312062144513017E-020
945.5	7.8024979175813542E-020
946.5	8.8666892830861965E-020
947.5	1.0180571041425123E-019
948.5	1.1821497961153916E-019
949.5	1.3895316068154305E-019
950.5	1.6546431733009428E-019
951.5	1.9968306114497520E-019
952.5	2.4407223003399075E-019
953.5	3.0137619734892398E-019
954.5	3.7355078202862967E-019
955.5	4.5888471153295301E-019
956.5	5.4674815988221565E-019
957.5	6.1369063885185189E-019
958.5	6.3203766957914086E-019
959.5	5.9288822619813324E-019
960.5	5.1546046622079827E-019
961.5	4.2804211044436353E-019
962.5	3.4901191061510967E-019
963.5	2.8475126563011643E-019
964.5	2.3506375124802319E-019
965.5	1.9755484843427650E-019
966.5	1.6965666709847920E-019
967.5	1.4928327087702276E-019
968.5	1.3492945477962994E-019
969.5	1.2558399187801768E-019
970.5	1.2056468989771945E-019
971.5	1.1924232123157418E-019
972.5	1.2056581626360431E-019
973.5	1.2249289672604432E-019
974.5	1.2210086608035862E-019
975.5	1.1730516564900469E-019
976.5	1.0871491620197848E-019
977.5	9.8850036247359414E-020
978.5	8.9941340777738969E-020
979.5	8.3045489106741967E-020
980.5	7.8393203703537160E-020
981.5	7.5899980643357753E-020
982.5	7.5459588605654568E-020
983.5	7.7068268522097569E-020
984.5	8.0875460440327629E-020
985.5	8.7213363546943941E-020
986.5	9.6619654541072529E-020
987.5	1.0983294024370829E-019
988.5	1.2768145108667491E-019
989.5	1.5066919039361936E-019
990.5	1.7792359583833861E-019
991.5	2.0540410964020332E-019
992.5	2.2491281781822429E-019
993.5	2.2768906908478163E-019
994.5	2.1204839623851896E-019
995.5	1.8514872843287947E-019
996.5	1.5607405144790277E-019
997.5	1.3027181310433251E-019
998.5	1.0943078174027023E-019
999.5	9.3310199881405789E-020
1000.5	8.1067761158992818E-020
1001.5	7.1842649162871918E-020
1002.5	6.4932433412387706E-020
1003.5	5.9811587341712435E-020
1004.5	5.6103702734185572E-020
1005.5	5.3548022325676464E-020
1006.5	5.1972143820144119E-020
1007.5	5.1272875412277770E-020
1008.5	5.1404488667544406E-020
1009.5	5.2373315542407210E-020
1010.5	5.4238085930585524E-020
1011.5	5.7116055875288938E-020
1012.5	6.1195673332671716E-020
1013.5	6.6757154670762288E-020
1014.5	7.4202549834484526E-020
1015.5	8.4095502332315047E-020
1016.5	9.7204574195649614E-020
1017.5	1.1452366850670421E-019
1018.5	1.3718766778182767E-019
1019.5	1.6607563291480922E-019
1020.5	2.0070490537405965E-019
1021.5	2.3711437589003596E-019
1022.5	2.6599955351285716E-019
1023.5	2.7555681463161762E-019
1024.5	2.6084815025647677E-019
1025.5	2.2892194064034512E-019
1026.5	1.9168518286131423E-019
1027.5	1.5737767574701412E-019
1028.5	1.2906801190120946E-019
1029.5	1.0682406005938152E-019
1030.5	8.9646774360771738E-020
1031.5	7.6398584338612268E-020
1032.5	6.6112745284254258E-020
1033.5	5.8045202716019383E-020
1034.5	5.1644755208863933E-020
1035.5	4.6508059809147024E-020
1036.5	4.2339948249742638E-020
1037.5	3.8923064581641638E-020
1038.5	3.6095862810210993E-020
1039.5	3.3736993837809311E-020
1040.5	3.1754287749061322E-020
1041.5	3.0076961181912829E-020
1042.5	2.8650070283791946E-020
1043.5	2.7430528112126618E-020
1044.5	2.6384217527710870E-020
1045.5	2.5483877040508299E-020
1046.5	2.4707536901419837E-020
1047.5	2.4037350643719464E-020
1048.5	2.3458713601140607E-020
1049.5	2.2959591709561633E-020
1050.5	2.2530005864044822E-020
1051.5	2.2161632411134942E-020
1052.5	2.1847491119467343E-020
1053.5	2.1581699607443084E-020
1054.5	2.1359278672421951E-020
1055.5	2.1175996912894754E-020
1056.5	2.1028245910029095E-020
1057.5	2.0912939346591281E-020
1058.5	2.0827431004772047E-020
1059.5	2.0769447751190394E-020
1060.5	2.0737034494555827E-020
1061.5	2.0728508765755157E-020
1062.5	2.0742423076673445E-020
1063.5	2.0777533602895494E-020
1064.5	2.0832774035835907E-020
1065.5	2.0907233683358883E-020
1066.5	2.1000139080553019E-020
1067.5	2.1110838515941789E-020
1068.5	2.1238788991996225E-020
1069.5	2.1383545229141025E-020
1070.5	2.1544750394657452E-020
1071.5	2.1722128295922805E-020
1072.5	2.1915476824316935E-020
1073.5	2.2124662474212320E-020
1074.5	2.2349615792569960E-020
1075.5	2.2590327640211106E-020
1076.5	2.2846846166946807E-020
1077.5	2.3119274420307287E-020
1078.5	2.3407768522326100E-020
1079.5	2.3712536361262492E-020
1080.5	2.4033836755742470E-020
1081.5	2.4371979057932717E-020
1082.5	2.4727323170332316E-020
1083.5	2.5100279957823335E-020
1084.5	2.5491312042970793E-020
1085.5	2.5900934978381864E-020
1086.5	2.6329718795374575E-020
1087.5	2.6778289933403925E-020
1088.5	2.7247333559767735E-020
1089.5	2.7737596294179886E-020
1090.5	2.8249889357963447E-020
1091.5	2.8785092172985872E-020
1092.5	2.9344156441144767E-020
1093.5	2.9928110741327460E-020
1094.5	3.0538065687436987E-020
1095.5	3.1175219698434043E-020
1096.5	3.1840865439543885E-020
1097.5	3.2536397002989791E-020
1098.5	3.3263317907042207E-020
1099.5	3.4023250004045143E-020
1100.5	3.4817943401672207E-020
1101.5	3.5649287517294624E-020
1102.5	3.6519323403392890E-020
1103.5	3.7430257502869579E-020
1104.5	3.8384477017464886E-020
1105.5	3.9384567100898687E-020
1106.5	4.0433330121651960E-020
1107.5	4.1533807279420328E-020
1108.5	4.2689302905391342E-020
1109.5	4.3903411831046242E-020
1110.5	4.5180050274917140E-020
1111.5	4.6523490773804876E-020
1112.5	4.7938401777045338E-020
1113.5	4.9429892632819318E-020
1114.5	5.1003564828358383E-020
1115.5	5.2665570506374715E-020
1116.5	5.4422679474633381E-020
1117.5	5.6282356162493371E-020
1118.5	5.8252848267883770E-020
1119.5	6.0343289193827931E-020
1120.5	6.2563816812302063E-020
1121.5	6.4925711636848764E-020
1122.5	6.7441558162370989E-020
1123.5	7.0125433977941009E-020
1124.5	7.2993132324812864E-020
1125.5	7.6062425121140669E-020
1126.5	7.9353375192165125E-020
1127.5	8.2888708643385845E-020
1128.5	8.6694261147264864E-020
1129.5	9.0799515588322434E-020
1130.5	9.5238253309704088E-020
1131.5	1.0004934751513704E-019
1132.5	1.0527773574263549E-019
1133.5	1.1097561949365553E-019
1134.5	1.1720395413537721E-019
1135.5	1.2403431260347100E-019
1136.5	1.3155123438147535E-019
1137.5	1.3985520984868515E-019
1138.5	1.4906650393167664E-019
1139.5	1.5933009876734365E-019
1140.5	1.7082214270762306E-019
1141.5	1.8375844723620269E-019
1142.5	1.9840579628768131E-019
1143.5	2.1509715700409012E-019
1144.5	2.3425235597265746E-019
1145.5	2.5640648146458708E-019
1146.5	2.8224928886766812E-019
1147.5	3.1268034707965313E-019
1148.5	3.4888668136245707E-019
1149.5	3.9245220585841188E-019
1150.5	4.4551066032293508E-019
1151.5	5.1095351577484756E-019
1152.5	5.9269324200006551E-019
1153.5	6.9593702868471790E-019
1154.5	8.2728510892069310E-019
1155.5	9.9409204442349319E-019
1156.5	1.2017061304342642E-018
1157.5	1.4460988268706260E-018
1158.5	1.7006450215360578E-018
1159.5	1.9070368249043869E-018
1160.5	1.9985531087081332E-018
1161.5	1.9580534108135516E-018
1162.5	1.8388230594042408E-018
1163.5	1.7156982847870576E-018
1164.5	1.6394583767014001E-018
1165.5	1.6334143334456510E-018
1166.5	1.7075456814495390E-018
1167.5	1.8689860692202904E-018
1168.5	2.1243622553237942E-018
1169.5	2.4728306243571611E-018
1170.5	2.8866691552461571E-018
1171.5	3.2834308519359639E-018
1172.5	3.5257199264970484E-018
1173.5	3.5024294489568971E-018
1174.5	3.2349965367254290E-018
1175.5	2.8556688559912241E-018
1176.5	2.4925205482466706E-018
1177.5	2.2126864823308379E-018
1178.5	2.0364639828742166E-018
1179.5	1.9648864687365917E-018
1180.5	1.9958424247080775E-018
1181.5	2.1285937282311002E-018
1182.5	2.3587864741411385E-018
1183.5	2.6622914169860176E-018
1184.5	2.9696534500632940E-018
1185.5	3.1583590153708951E-018
1186.5	3.1144819787726881E-018
1187.5	2.8344600977618604E-018
1188.5	2.4262813383180804E-018
1189.5	2.0078141183222871E-018
1190.5	1.6430727624147857E-018
1191.5	1.3484823023078596E-018
1192.5	1.1179014524198338E-018
1193.5	9.3889408388763844E-019
1194.5	7.9945837937947472E-019
1195.5	6.8989991017588463E-019
1196.5	6.0288886981602129E-019
1197.5	5.3301773611891672E-019
1198.5	4.7632043417385847E-019
1199.5	4.2987887010152948E-019
1200.5	3.9152987679225495E-019
1201.5	3.5965490707017110E-019
1202.5	3.3303111034997385E-019
1203.5	3.1072608245079082E-019
1204.5	2.9202320487504943E-019
1205.5	2.7636834833569036E-019
1206.5	2.6333156050553654E-019
1207.5	2.5257935464550630E-019
1208.5	2.4385458922580690E-019
1209.5	2.3696186858792252E-019
1210.5	2.3175704062154649E-019
1211.5	2.2813981660751913E-019
1212.5	2.2604885728775724E-019
1213.5	2.2545890336147227E-019
1214.5	2.2637970975882320E-019
1215.5	2.2885669447976420E-019
1216.5	2.3297335303091065E-019
1217.5	2.3885563525396517E-019
1218.5	2.4667865010832316E-019
1219.5	2.5667627676428987E-019
1220.5	2.6915454508491114E-019
1221.5	2.8451004458285269E-019
1222.5	3.0325518554545793E-019
1223.5	3.2605295372917503E-019
1224.5	3.5376499507133067E-019
1225.5	3.8751861808122997E-019
1226.5	4.2880085298649063E-019
1227.5	4.7959135008266987E-019
1228.5	5.4255085469670421E-019
1229.5	6.2128797120355787E-019
1230.5	7.2073175208833683E-019
1231.5	8.4763330126243791E-019
1232.5	1.0111812774513574E-018
1233.5	1.2235742198640557E-018
1234.5	1.4999688813077498E-018
1235.5	1.8561365435653604E-018
1236.5	2.2999406913330182E-018
1237.5	2.8105019117526030E-018
1238.5	3.3054302957649253E-018
1239.5	3.6304000528502813E-018
1240.5	3.6386916051891637E-018
1241.5	3.3255488678070823E-018
1242.5	2.8332179588281308E-018
1243.5	2.3186265702915845E-018
1244.5	1.8682319593208960E-018
1245.5	1.5053142807463256E-018
1246.5	1.2228728113015224E-018
1247.5	1.0052550229576280E-018
1248.5	8.3717225904248311E-019
1249.5	7.0624927429133625E-019
1250.5	6.0314170377854649E-019
1251.5	5.2097640114092691E-019
1252.5	4.5473213497605566E-019
1253.5	4.0073084762796638E-019
1254.5	3.5625858282274402E-019
1255.5	3.1929372722584728E-019
1256.5	2.8831491334549235E-019
1257.5	2.6216555221643779E-019
1258.5	2.3995796157412671E-019
1259.5	2.2100508184453696E-019
1260.5	2.0477148437429180E-019
1261.5	1.9083798236014741E-019
1262.5	1.7887594800892581E-019
1263.5	1.6862866803131294E-019
1264.5	1.5989791729776962E-019
1265.5	1.5253452644027772E-019
1266.5	1.4643215315817526E-019
1267.5	1.4152380277130175E-019
1268.5	1.3778092910487387E-019
1269.5	1.3521522153769724E-019
1270.5	1.3388348354556282E-019
1271.5	1.3389636401280305E-019
1272.5	1.3543213135862263E-019
1273.5	1.3875713947087672E-019
1274.5	1.4425488818872355E-019
1275.5	1.5246483000942949E-019
1276.5	1.6412801484964803E-019
1277.5	1.8022350730187317E-019
1278.5	2.0194579956292246E-019
1279.5	2.3050985987188041E-019
1280.5	2.6662630865492589E-019
1281.5	3.0968524508117916E-019
1282.5	3.5718758356256014E-019
1283.5	4.0438915715486827E-019
1284.5	4.4241957468798643E-019
1285.5	4.5749314509403875E-019
1286.5	4.3949137900361645E-019
1287.5	3.9338879823384591E-019
1288.5	3.3532657585089694E-019
1289.5	2.7936458435275685E-019
1290.5	2.3196343777325622E-019
1291.5	1.9413168801141433E-019
1292.5	1.6460532815460318E-019
1293.5	1.4163154283165045E-019
1294.5	1.2363854358239850E-019
1295.5	1.0939053620597159E-019
1296.5	9.7963655897316466E-020
1297.5	8.8679397239421824E-020
1298.5	8.1040717309008815E-020
1299.5	7.4681689968617012E-020
1300.5	6.9330572509624212E-020
1301.5	6.4783464704842746E-020
1302.5	6.0885691619015483E-020
1303.5	5.7518639520458949E-020
1304.5	5.4590397427432704E-020
1305.5	5.2029051194052196E-020
1306.5	4.9777834325030420E-020
1307.5	4.7791588045671740E-020
1308.5	4.6034153034258776E-020
1309.5	4.4476430921904843E-020
1310.5	4.3094932612950818E-020
1311.5	4.1870684658184229E-020
1312.5	4.0788402401332319E-020
1313.5	3.9835864826717729E-020
1314.5	3.9003444589112808E-020
1315.5	3.8283760050968753E-020
1316.5	3.7671425954179772E-020
1317.5	3.7162886769430796E-020
1318.5	3.6756322620252959E-020
1319.5	3.6451622585804048E-020
1320.5	3.6250424637999842E-020
1321.5	3.6156225900840823E-020
1322.5	3.6174571770374888E-020
1323.5	3.6313338200996729E-020
1324.5	3.6583128775792118E-020
1325.5	3.6997817885046799E-020
1326.5	3.7575284639514210E-020
1327.5	3.8338400789380958E-020
1328.5	3.9316362483278462E-020
1329.5	4.0546494021452461E-020
1330.5	4.2076707558964005E-020
1331.5	4.3968884492062270E-020
1332.5	4.6303564380659820E-020
1333.5	4.9186502967402324E-020
1334.5	5.2757913882791609E-020
1335.5	5.7205559262183286E-020
1336.5	6.2783297810966379E-020
1337.5	6.9837128159163745E-020
1338.5	7.8840746630968782E-020
1339.5	9.0440780342688353E-020
1340.5	1.0550414857176139E-019
1341.5	1.2513587513738881E-019
1342.5	1.5057090631348355E-019
1343.5	1.8269974188680554E-019
1344.5	2.2078611078642462E-019
1345.5	2.6011148767503095E-019
1346.5	2.9017845707940526E-019
1347.5	2.9847078518710463E-019
1348.5	2.8078744767062751E-019
1349.5	2.4563998877191041E-019
1350.5	2.0578282446529946E-019
1351.5	1.6956717154754130E-019
1352.5	1.3990821053139104E-019
1353.5	1.1671365023040877E-019
1354.5	9.8870219545818720E-020
1355.5	8.5164467118764577E-020
1356.5	7.4579089440786538E-020
1357.5	6.6335817313036231E-020
1358.5	5.9860070032000950E-020
1359.5	5.4732559351725078E-020
1360.5	5.0647441134126847E-020
1361.5	4.7380539846697019E-020
1362.5	4.4766410607550171E-020
1363.5	4.2682106631299309E-020
1364.5	4.1035759097336440E-020
1365.5	3.9758536978473823E-020
1366.5	3.8798968074526407E-020
1367.5	3.8118915912355308E-020
1368.5	3.7690729786686790E-020
1369.5	3.7495239343741947E-020
1370.5	3.7520371187536863E-020
1371.5	3.7760238539806936E-020
1372.5	3.8214607039848339E-020
1373.5	3.8888678018708563E-020
1374.5	3.9793160449990815E-020
1375.5	4.0944628281689020E-020
1376.5	4.2366184239953759E-020
1377.5	4.4088477473692027E-020
1378.5	4.6151153820417508E-020
1379.5	4.8604858011943845E-020
1380.5	5.1513962194672020E-020
1381.5	5.4960272392563355E-020
1382.5	5.9048075231585429E-020
1383.5	6.3911047990339617E-020
1384.5	6.9721790309606475E-020
1385.5	7.6705080933157701E-020
1386.5	8.5156465806791217E-020
1387.5	9.5468502380584382E-020
1388.5	1.0816796272549059E-019
1389.5	1.2396847869612258E-019
1390.5	1.4384407070026992E-019
1391.5	1.6912816479771058E-019
1392.5	2.0163520534402408E-019
1393.5	2.4377412176944196E-019
1394.5	2.9853969777021746E-019
1395.5	3.6905415773857303E-019
1396.5	4.5689416469179089E-019
1397.5	5.5799106067383868E-019
1398.5	6.5615681467320319E-019
1399.5	7.2094847746627170E-019
1400.5	7.2325473398468801E-019
1401.5	6.6190156059699770E-019
1402.5	5.6489779090810943E-019
1403.5	4.6333307825421837E-019
1404.5	3.7440470863810158E-019
1405.5	3.0277890827709002E-019
1406.5	2.4709675398834324E-019
1407.5	2.0427033979796942E-019
1408.5	1.7127791126230715E-019
1409.5	1.4567338067565844E-019
1410.5	1.2561149499866796E-019
1411.5	1.0973785404784363E-019
1412.5	9.7066832541233824E-020
1413.5	8.6881442704158117E-020
1414.5	7.8659089579610414E-020
1415.5	7.2018925538816376E-020
1416.5	6.6685485085070289E-020
1417.5	6.2464252171231552E-020
1418.5	5.9226072830437806E-020
1419.5	5.6898376700183593E-020
1420.5	5.5461831875726553E-020
1421.5	5.4951030394003352E-020
1422.5	5.5456198429172191E-020
1423.5	5.7117403367349954E-020
1424.5	6.0088324116646003E-020
1425.5	6.4417925897115090E-020
1426.5	6.9773395512560142E-020
1427.5	7.5029297280205328E-020
1428.5	7.8202780556387259E-020
1429.5	7.7557458894816478E-020
1430.5	7.3229757025649103E-020
1431.5	6.7085805735640666E-020
1432.5	6.1037647120388076E-020
1433.5	5.6099693756179172E-020
1434.5	5.2543657512560807E-020
1435.5	5.0307013904195133E-020
1436.5	4.9249209351519818E-020
1437.5	4.9258440420084559E-020
1438.5	5.0285662048036424E-020
1439.5	5.2353833922178364E-020
1440.5	5.5563647050068550E-020
1441.5	6.0104276195490451E-020
1442.5	6.6273045092087832E-020
1443.5	7.4506195182218654E-020
1444.5	8.5420702665256519E-020
1445.5	9.9859524116546536E-020
1446.5	1.1890908645534557E-019
1447.5	1.4379428971411482E-019
1448.5	1.7541437029901063E-019
1449.5	2.1308033966229305E-019
1450.5	2.5217244127132599E-019
1451.5	2.8228425971890532E-019
1452.5	2.9081703654383517E-019
1453.5	2.7328185651291219E-019
1454.5	2.3798514799600369E-019
1455.5	1.9772608816187184E-019
1456.5	1.6099727936021663E-019
1457.5	1.3081041900768096E-019
1458.5	1.0711000907106251E-019
1459.5	8.8787265631604295E-020
1460.5	7.4621509007085642E-020
1461.5	6.3585724178822361E-020
1462.5	5.4892536067599865E-020
1463.5	4.7959503545610329E-020
1464.5	4.2360569601815499E-020
1465.5	3.7783877090871150E-020
1466.5	3.3999666629917281E-020
1467.5	3.0837063865682181E-020
1468.5	2.8167620051441950E-020
1469.5	2.5893697872081267E-020
1470.5	2.3940254565715834E-020
1471.5	2.2248990093466365E-020
1472.5	2.0774143317225663E-020
1473.5	1.9479442663701229E-020
1474.5	1.8335871791912552E-020
1475.5	1.7320015774766718E-020
1476.5	1.6412824728720940E-020
1477.5	1.5598680559907997E-020
1478.5	1.4864685943986604E-020
1479.5	1.4200117787309710E-020
1480.5	1.3596003546492198E-020
1481.5	1.3044790130608607E-020
1482.5	1.2540083164891996E-020
1483.5	1.2076440163616049E-020
1484.5	1.1649205328011226E-020
1485.5	1.1254376722661276E-020
1486.5	1.0888498816004240E-020
1487.5	1.0548575024118900E-020
1488.5	1.0231996131429465E-020
1489.5	9.9364813904242651E-021
1490.5	9.6600298058210121E-021
1491.5	9.4008796450812581E-021
1492.5	9.1574746290740444E-021
1493.5	8.9284355749469294E-021
1494.5	8.7125365106639466E-021
1495.5	8.5086844741127578E-021
1496.5	8.3159023617826573E-021
1497.5	8.1333143122494215E-021
1498.5	7.9601332052393307E-021
1499.5	7.7956499333316709E-021
1500.5	7.6392241645664690E-021
1501.5	7.4902763635569180E-021
1502.5	7.3482808786438204E-021
1503.5	7.2127599350980659E-021
1504.5	7.0832784008819979E-021
1505.5	6.9594392132018027E-021
1506.5	6.8408793719518789E-021
1507.5	6.7272664209056406E-021
1508.5	6.6182953497315492E-021
1509.5	6.5136858600764668E-021
1510.5	6.4131799474362141E-021
1511.5	6.3165397576274570E-021
1512.5	6.2235456826298405E-021
1513.5	6.1339946655806525E-021
1514.5	6.0476986889372672E-021
1515.5	5.9644834234065972E-021
1516.5	5.8841870182835107E-021
1517.5	5.8066590164303560E-021
1518.5	5.7317593793400583E-021
1519.5	5.6593576096162565E-021
1520.5	5.5893319598256156E-021
1521.5	5.5215687180713660E-021
1522.5	5.4559615618380075E-021
1523.5	5.3924109726939749E-021
1524.5	5.3308237053362263E-021
1525.5	5.2711123052385857E-021
1526.5	5.2131946698415976E-021
1527.5	5.1569936488099123E-021
1528.5	5.1024366793964488E-021
1529.5	5.0494554534010896E-021
1530.5	4.9979856126040497E-021
1531.5	4.9479664698985614E-021
1532.5	4.8993407536498369E-021
1533.5	4.8520543730734986E-021
1534.5	4.8060562026612644E-021
1535.5	4.7612978838888115E-021
1536.5	4.7177336426238931E-021
1537.5	4.6753201208149871E-021
1538.5	4.6340162211846600E-021
1539.5	4.5937829637795349E-021
1540.5	4.5545833533425229E-021
1541.5	4.5163822565741447E-021
1542.5	4.4791462884401197E-021
1543.5	4.4428437067630572E-021
1544.5	4.4074443144082178E-021
1545.5	4.3729193684379166E-021
1546.5	4.3392414956670405E-021
1547.5	4.3063846141041984E-021
1548.5	4.2743238598096419E-021
1549.5	4.2430355187433290E-021
1550.5	4.2124969632141296E-021
1551.5	4.1826865925756197E-021
1552.5	4.1535837778444940E-021
1553.5	4.1251688099457261E-021
1554.5	4.0974228513136625E-021
1555.5	4.0703278906012268E-021
1556.5	4.0438667002700111E-021
1557.5	4.0180227968529373E-021
1558.5	3.9927804036981852E-021
1559.5	3.9681244160186674E-021
1560.5	3.9440403680854563E-021
1561.5	3.9205144024164606E-021
1562.5	3.8975332408234137E-021
1563.5	3.8750841571909369E-021
1564.5	3.8531549518713067E-021
1565.5	3.8317339275874371E-021
1566.5	3.8108098667448874E-021
1567.5	3.7903720100611474E-021
1568.5	3.7704100364274154E-021
1569.5	3.7509140439243435E-021
1570.5	3.7318745319191148E-021
1571.5	3.7132823841765007E-021
1572.5	3.6951288529215116E-021
1573.5	3.6774055437957414E-021
1574.5	3.6601044016537351E-021
1575.5	3.6432176971495147E-021
1576.5	3.6267380140670094E-021
1577.5	3.6106582373513763E-021
1578.5	3.5949715418012903E-021
1579.5	3.5796713813850814E-021
1580.5	3.5647514791462235E-021
1581.5	3.5502058176661033E-021
1582.5	3.5360286300542880E-021
1583.5	3.5222143914385673E-021
1584.5	3.5087578109290478E-021
1585.5	3.4956538240323970E-021
1586.5	3.4828975854940592E-021
1587.5	3.4704844625478428E-021
1588.5	3.4584100285538171E-021
1589.5	3.4466700570068651E-021
1590.5	3.4352605158995764E-021
1591.5	3.4241775624244279E-021
1592.5	3.4134175380014009E-021
1593.5	3.4029769636183388E-021
1594.5	3.3928525354724064E-021
1595.5	3.3830411209021063E-021
1596.5	3.3735397546002705E-021
1597.5	3.3643456350994358E-021
1598.5	3.3554561215219694E-021
1599.5	3.3468687305882168E-021
1600.5	3.3385811338768649E-021
1601.5	3.3305911553325986E-021
1602.5	3.3228967690170681E-021
1603.5	3.3154960971000069E-021
1604.5	3.3083874080883330E-021
1605.5	3.3015691152919180E-021
1606.5	3.2950397755256953E-021
1607.5	3.2887980880487453E-021
1608.5	3.2828428937419863E-021
1609.5	3.2771731745271929E-021
1610.5	3.2717880530311616E-021
1611.5	3.2666867925000178E-021
1612.5	3.2618687969699430E-021
1613.5	3.2573336117019486E-021
1614.5	3.2530809238897569E-021
1615.5	3.2491105636514946E-021
1616.5	3.2454225053175572E-021
1617.5	3.2420168690289471E-021
1618.5	3.2388939226624510E-021
1619.5	3.2360540841012751E-021
1620.5	3.2334979238723551E-021
1621.5	3.2312261681743069E-021
1622.5	3.2292397023231616E-021
1623.5	3.2275395746464947E-021
1624.5	3.2261270008605072E-021
1625.5	3.2250033689689970E-021
1626.5	3.2241702447281176E-021
1627.5	3.2236293777264179E-021
1628.5	3.2233827081359630E-021
1629.5	3.2234323741975196E-021
1630.5	3.2237807205109101E-021
1631.5	3.2244303072109127E-021
1632.5	3.2253839201196642E-021
1633.5	3.2266445819785784E-021
1634.5	3.2282155648766755E-021
1635.5	3.2301004040080742E-021
1636.5	3.2323029129097214E-021
1637.5	3.2348272003515054E-021
1638.5	3.2376776890752966E-021
1639.5	3.2408591366076481E-021
1640.5	3.2443766584037521E-021
1641.5	3.2482357536183100E-021
1642.5	3.2524423338435269E-021
1643.5	3.2570027552064707E-021
1644.5	3.2619238542790409E-021
1645.5	3.2672129883254871E-021
1646.5	3.2728780804969339E-021
1647.5	3.2789276706822407E-021
1648.5	3.2853709728428246E-021
1649.5	3.2922179397997914E-021
1650.5	3.2994793366093010E-021
1651.5	3.3071668238626559E-021
1652.5	3.3152930524880526E-021
1653.5	3.3238717719204035E-021
1654.5	3.3329179538552006E-021
1655.5	3.3424479342260336E-021
1656.5	3.3524795765607236E-021
1657.5	3.3630324605001954E-021
1658.5	3.3741281000355750E-021
1659.5	3.3857901969682703E-021
1660.5	3.3980449362713178E-021
1661.5	3.4109213314870206E-021
1662.5	3.4244516301129526E-021
1663.5	3.4386717912052717E-021
1664.5	3.4536220502957939E-021
1665.5	3.4693475903490492E-021
1666.5	3.4858993421052333E-021
1667.5	3.5033349430670521E-021
1668.5	3.5217198919991819E-021
1669.5	3.5411289456657868E-021
1670.5	3.5616478173783476E-021
1671.5	3.5833752537807556E-021
1672.5	3.6064255885643992E-021
1673.5	3.6309319014315809E-021
1674.5	3.6570499503389322E-021
1675.5	3.6849630987036471E-021
1676.5	3.7148885323214518E-021
1677.5	3.7470851610854091E-021
1678.5	3.7818637395778940E-021
1679.5	3.8195999348182622E-021
1680.5	3.8607513432667907E-021
1681.5	3.9058798487142688E-021
1682.5	3.9556812717122107E-021
1683.5	4.0110250701755020E-021
1684.5	4.0730080301541410E-021
1685.5	4.1430276149163815E-021
1686.5	4.2228831825908210E-021
1687.5	4.3149170104699481E-021
1688.5	4.4222124652662821E-021
1689.5	4.5488742480482149E-021
1690.5	4.7004255657836362E-021
1691.5	4.8843677874368040E-021
1692.5	5.1109523997513461E-021
1693.5	5.3941886932010063E-021
1694.5	5.7529821481311669E-021
1695.5	6.2118746948723435E-021
1696.5	6.7996742083092222E-021
1697.5	7.5414630162476739E-021
1698.5	8.4347580724678361E-021
1699.5	9.4001656602115356E-021
1700.5	1.0226884288243734E-020
1701.5	1.0613291170612797E-020
1702.5	1.0384815273309157E-020
1703.5	9.6708432660177802E-021
1704.5	8.7706773829415668E-021
1705.5	7.9177210450114219E-021
1706.5	7.2102685410794194E-021
1707.5	6.6594828188217833E-021
1708.5	6.2426423619552249E-021
1709.5	5.9307609998700513E-021
1710.5	5.6984340935198206E-021
1711.5	5.5258878386123977E-021
1712.5	5.3984209507443790E-021
1713.5	5.3052769270360830E-021
1714.5	5.2386012901082675E-021
1715.5	5.1926306095571067E-021
1716.5	5.1631010122106735E-021
1717.5	5.1468275328056346E-021
1718.5	5.1414072473102448E-021
1719.5	5.1450095242328261E-021
1720.5	5.1562269710646394E-021
1721.5	5.1739686409911837E-021
1722.5	5.1973827960360004E-021
1723.5	5.2258004919333558E-021
1724.5	5.2586939598629900E-021
1725.5	5.2956456033770247E-021
1726.5	5.3363246851282884E-021
1727.5	5.3804696388165561E-021
1728.5	5.4278745358430802E-021
1729.5	5.4783786495355837E-021
1730.5	5.5318583499659098E-021
1731.5	5.5882207678884876E-021
1732.5	5.6473988131895146E-021
1733.5	5.7093472391240268E-021
1734.5	5.7740395206286411E-021
1735.5	5.8414653714823882E-021
1736.5	5.9116287668598085E-021
1737.5	5.9845463689585702E-021
1738.5	6.0602462767762324E-021
1739.5	6.1387670388169347E-021
1740.5	6.2201568810105938E-021
1741.5	6.3044731124978503E-021
1742.5	6.3917816799580648E-021
1743.5	6.4821568474110698E-021
1744.5	6.5756809833340665E-021
1745.5	6.6724444408211666E-021
1746.5	6.7725455196143793E-021
1747.5	6.8760905013323673E-021
1748.5	6.9831937512548240E-021
1749.5	7.0939778816920179E-021
1750.5	7.2085739733623635E-021
1751.5	7.3271218523798558E-021
1752.5	7.4497704214677069E-021
1753.5	7.5766780449047954E-021
1754.5	7.7080129875090136E-021
1755.5	7.8439539086931915E-021
1756.5	7.9846904133160660E-021
1757.5	8.1304236617115376E-021
1758.5	8.2813670419300562E-021
1759.5	8.4377469078810310E-021
1760.5	8.5998033877371036E-021
1761.5	8.7677912676636557E-021
1762.5	8.9419809566809772E-021
1763.5	9.1226595392659675E-021
1764.5	9.3101319231665157E-021
1765.5	9.5047220908502343E-021
1766.5	9.7067744640531955E-021
1767.5	9.9166553920515463E-021
1768.5	1.0134754775567137E-020
1769.5	1.0361487839657713E-020
1770.5	1.0597297070557705E-020
1771.5	1.0842654333251852E-020
1772.5	1.1098063188613931E-020
1773.5	1.1364061431259801E-020
1774.5	1.1641223871891149E-020
1775.5	1.1930165390889040E-020
1776.5	1.2231544293312261E-020
1777.5	1.2546065999327459E-020
1778.5	1.2874487108523048E-020
1779.5	1.3217619881625131E-020
1780.5	1.3576337188945920E-020
1781.5	1.3951577981576550E-020
1782.5	1.4344353349032037E-020
1783.5	1.4755753235939310E-020
1784.5	1.5186953900633881E-020
1785.5	1.5639226210440982E-020
1786.5	1.6113944882253243E-020
1787.5	1.6612598793127519E-020
1788.5	1.7136802504425429E-020
1789.5	1.7688309165018112E-020
1790.5	1.8269024984870906E-020
1791.5	1.8881025500652306E-020
1792.5	1.9526573890762099E-020
1793.5	2.0208141639430548E-020
1794.5	2.0928431899626169E-020
1795.5	2.1690405964044638E-020
1796.5	2.2497313324430253E-020
1797.5	2.3352725884361630E-020
1798.5	2.4260576992460957E-020
1799.5	2.5225206085545960E-020
1800.5	2.6251409879258033E-020
1801.5	2.7344501223085470E-020
1802.5	2.8510376954899461E-020
1803.5	2.9755596356534823E-020
1804.5	3.1087472138509997E-020
1805.5	3.2514176283900108E-020
1806.5	3.4044863578138911E-020
1807.5	3.5689816268208808E-020
1808.5	3.7460614063733993E-020
1809.5	3.9370334656131445E-020
1810.5	4.1433791145407893E-020
1811.5	4.3667814300042929E-020
1812.5	4.6091589529778981E-020
1813.5	4.8727060952010915E-020
1814.5	5.1599418151306232E-020
1815.5	5.4737685399708833E-020
1816.5	5.8175438537063883E-020
1817.5	6.1951681835446643E-020
1818.5	6.6111926582186259E-020
1819.5	7.0709525634432082E-020
1820.5	7.5807334975834941E-020
1821.5	8.1479795966780756E-020
1822.5	8.7815562833949547E-020
1823.5	9.4920842306516041E-020
1824.5	1.0292367096798386E-019
1825.5	1.1197943784400974E-019
1826.5	1.2227807526123116E-019
1827.5	1.3405350530034130E-019
1828.5	1.4759616488503405E-019
1829.5	1.6326977358503224E-019
1830.5	1.8153400529695166E-019
1831.5	2.0297545368472163E-019
1832.5	2.2835035256717610E-019
1833.5	2.5864408372393372E-019
1834.5	2.9515478239406166E-019
1835.5	3.3961155542384776E-019
1836.5	3.9434202982939328E-019
1837.5	4.6250852511243082E-019
1838.5	5.4843412185524115E-019
1839.5	6.5802929867373480E-019
1840.5	7.9927707440527903E-019
1841.5	9.8255955819286209E-019
1842.5	1.2201178643081099E-018
1843.5	1.5227703175545905E-018
1844.5	1.8900156289990362E-018
1845.5	2.2893125417603241E-018
1846.5	2.6325203204241177E-018
1847.5	2.7912507163810017E-018
1848.5	2.6880908074433137E-018
1849.5	2.3746850622411198E-018
1850.5	1.9780626237870646E-018
1851.5	1.5992168791159840E-018
1852.5	1.2814441505169108E-018
1853.5	1.0301760740517913E-018
1854.5	8.3591981134069550E-019
1855.5	6.8631023028371577E-019
1856.5	5.7045000886417030E-019
1857.5	4.7983720636199434E-019
1858.5	4.0814261469554825E-019
1859.5	3.5073071346687710E-019
1860.5	3.0421301256176867E-019
1861.5	2.6609969303888890E-019
1862.5	2.3454523897108378E-019
1863.5	2.0816745655288240E-019
1864.5	1.8591973265462569E-019
1865.5	1.6700078128508326E-019
1866.5	1.5079051069536336E-019
1867.5	1.3680407578549282E-019
1868.5	1.2465864639540839E-019
1869.5	1.1404913096328693E-019
1870.5	1.0473026201017759E-019
1871.5	9.6503243677362953E-020
1872.5	8.9205702492934790E-020
1873.5	8.2704053134770075E-020
1874.5	7.6887646655247572E-020
1875.5	7.1664246507501181E-020
1876.5	6.6956502533638541E-020
1877.5	6.2699181452534906E-020
1878.5	5.8836975521290868E-020
1879.5	5.5322756549143347E-020
1880.5	5.2116175523859347E-020
1881.5	4.9182532362719533E-020
1882.5	4.6491858224315809E-020
1883.5	4.4018166168614872E-020
1884.5	4.1738835972813231E-020
1885.5	3.9634106485078001E-020
1886.5	3.7686654664031907E-020
1887.5	3.5881244870034812E-020
1888.5	3.4204435381562974E-020
1889.5	3.2644331753737042E-020
1890.5	3.1190378699461713E-020
1891.5	2.9833183793198966E-020
1892.5	2.8564367575466647E-020
1893.5	2.7376435649983656E-020
1894.5	2.6262669173621067E-020
1895.5	2.5217030786748686E-020
1896.5	2.4234083552574418E-020
1897.5	2.3308920895207009E-020
1898.5	2.2437105868028832E-020
1899.5	2.1614618362608749E-020
1900.5	2.0837809096403589E-020
1901.5	2.0103359404800061E-020
1902.5	1.9408246017472937E-020
1903.5	1.8749710126803565E-020
1904.5	1.8125230162179074E-020
1905.5	1.7532497772350583E-020
1906.5	1.6969396591863282E-020
1907.5	1.6433983429460985E-020
1908.5	1.5924471568399007E-020
1909.5	1.5439215912470073E-020
1910.5	1.4976699748641236E-020
1911.5	1.4535522928647296E-020
1912.5	1.4114391298618629E-020
1913.5	1.3712107228601752E-020
1914.5	1.3327561113293182E-020
1915.5	1.2959723731973437E-020
1916.5	1.2607639369933631E-020
1917.5	1.2270419615993886E-020
1918.5	1.1947237761323910E-020
1919.5	1.1637323733943581E-020
1920.5	1.1339959511219334E-020
1921.5	1.1054474959558465E-020
1922.5	1.0780244056489436E-020
1923.5	1.0516681455529651E-020
1924.5	1.0263239358791221E-020
1925.5	1.0019404666251072E-020
1926.5	9.7846963740941452E-021
1927.5	9.5586631975920726E-021
1928.5	9.3408813966635558E-021
1929.5	9.1309527846241278E-021
1930.5	8.9285029027149480E-021
1931.5	8.7331793448377913E-021
1932.5	8.5446502185488174E-021
1933.5	8.3626027298022717E-021
1934.5	8.1867418802115391E-021
1935.5	8.0167892667278941E-021
1936.5	7.8524819746451881E-021
1937.5	7.6935715557356882E-021
1938.5	7.5398230841225257E-021
1939.5	7.3910142832083713E-021
1940.5	7.2469347176184127E-021
1941.5	7.1073850446871642E-021
1942.5	6.9721763205306868E-021
1943.5	6.8411293562051580E-021
1944.5	6.7140741198654063E-021
1945.5	6.5908491812079438E-021
1946.5	6.4713011948171472E-021
1947.5	6.3552844193341274E-021
1948.5	6.2426602696393623E-021
1949.5	6.1332968994854836E-021
1950.5	6.0270688122381082E-021
1951.5	5.9238564975833668E-021
1952.5	5.8235460922423269E-021
1953.5	5.7260290628973970E-021
1954.5	5.6312019096851043E-021
1955.5	5.5389658887456503E-021
1956.5	5.4492267524429445E-021
1957.5	5.3618945059812827E-021
1958.5	5.2768831792470852E-021
1959.5	5.1941106127975059E-021
1960.5	5.1134982570026777E-021
1961.5	5.0349709834262499E-021
1962.5	4.9584569075997180E-021
1963.5	4.8838872224111676E-021
1964.5	4.8111960413883239E-021
1965.5	4.7403202512104535E-021
1966.5	4.6711993728334013E-021
1967.5	4.6037754306579667E-021
1968.5	4.5379928292138215E-021
1969.5	4.4737982368698056E-021
1970.5	4.4111404761169342E-021
1971.5	4.3499704200031599E-021
1972.5	4.2902408943289618E-021
1973.5	4.2319065852406136E-021
1974.5	4.1749239518834426E-021
1975.5	4.1192511438010387E-021
1976.5	4.0648479227880958E-021
1977.5	4.0116755889245931E-021
1978.5	3.9596969105377901E-021
1979.5	3.9088760578553946E-021
1980.5	3.8591785401294309E-021
1981.5	3.8105711460248746E-021
1982.5	3.7630218870808460E-021
1983.5	3.7164999440647037E-021
1984.5	3.6709756160512290E-021
1985.5	3.6264202720698154E-021
1986.5	3.5828063051728101E-021
1987.5	3.5401070887874813E-021
1988.5	3.4982969352227676E-021
1989.5	3.4573510562101886E-021
1990.5	3.4172455253657359E-021
1991.5	3.3779572424666246E-021
1992.5	3.3394638994433888E-021
1993.5	3.3017439479938242E-021
1994.5	3.2647765687310013E-021
1995.5	3.2285416417829038E-021
1996.5	3.1930197187661701E-021
1997.5	3.1581919960610339E-021
1998.5	3.1240402893189085E-021
1999.5	3.0905470091380803E-021
[truncated: 1,000 more rows]
