# Supplementary material for: Modeling Radiative Efficiency across Fluorinated Molecules: Bridging Chemistry and Climate Policy for Global Warming Potential Estimations
Source: Environ Sci Technol. 2026 Feb 16;60(8):6188–202. doi: 10.1021/acs.est.5c16501 (PMC12961741; doi:10.1021/acs.est.5c16501)
Supplement: Supplementary file 1 [file es5c16501_si_001.zip › Supporting.Information/CFM2025.Table1/HFEsters/Allyl.trifluoracetate/cross-section_14.dat]

0.5	4.5259065695272590E-022
1.5	4.5830502551365482E-022
2.5	4.6436619403214014E-022
3.5	4.7080921220961072E-022
4.5	4.7767397907673364E-022
5.5	4.8500610759006519E-022
6.5	4.9285798014924121E-022
7.5	5.0129004564788092E-022
8.5	5.1037242437995726E-022
9.5	5.2018690842377536E-022
10.5	5.3082947426116730E-022
11.5	5.4241346460105340E-022
12.5	5.5507365238609734E-022
13.5	5.6897147870379331E-022
14.5	5.8430186805931735E-022
15.5	6.0130218446887163E-022
16.5	6.2026412292185828E-022
17.5	6.4154966705916231E-022
18.5	6.6561273614949330E-022
19.5	6.9302886678935723E-022
20.5	7.2453633161001825E-022
21.5	7.6109362330502914E-022
22.5	8.0396036368632192E-022
23.5	8.5481144885445061E-022
24.5	9.1589710096537921E-022
25.5	9.9026221939307539E-022
26.5	1.0820296338884265E-021
27.5	1.1967119997445833E-021
28.5	1.3413884113947504E-021
29.5	1.5242281349420869E-021
30.5	1.7520282757263521E-021
31.5	2.0231471425478315E-021
32.5	2.3135416032675500E-021
33.5	2.5632500071426211E-021
34.5	2.6924772378981917E-021
35.5	2.6636987758688738E-021
36.5	2.5217190185969087E-021
37.5	2.3496957495584209E-021
38.5	2.2089679906141150E-021
39.5	2.1259647220163517E-021
40.5	2.1066704215481859E-021
41.5	2.1506531635817046E-021
42.5	2.2583760778104352E-021
43.5	2.4343262003513771E-021
44.5	2.6885879260216154E-021
45.5	3.0381838104666222E-021
46.5	3.5085694384894769E-021
47.5	4.1348008326579205E-021
48.5	4.9602355942732536E-021
49.5	6.0268087090166817E-021
50.5	7.3438547511774937E-021
51.5	8.8182875039624155E-021
52.5	1.0161425142339281E-020
53.5	1.0903778651501905E-020
54.5	1.0691030108157984E-020
55.5	9.6289068784430365E-021
56.5	8.1715315297929361E-021
57.5	6.7304253715789053E-021
58.5	5.5026887697010491E-021
59.5	4.5266408412282031E-021
60.5	3.7725261300718500E-021
61.5	3.1945470191965498E-021
62.5	2.7508368527602355E-021
63.5	2.4083928940158116E-021
64.5	2.1426950176515374E-021
65.5	1.9360089108627109E-021
66.5	1.7757196612043598E-021
67.5	1.6530387290940633E-021
68.5	1.5621025751006331E-021
69.5	1.4993996897516495E-021
70.5	1.4634538187830882E-021
71.5	1.4546836351016074E-021
72.5	1.4752993884602266E-021
73.5	1.5288951698114125E-021
74.5	1.6188906147507466E-021
75.5	1.7440899073070058E-021
76.5	1.8894227163693830E-021
77.5	2.0151823966896212E-021
78.5	2.0631285796876729E-021
79.5	1.9967825506981435E-021
80.5	1.8375248840316827E-021
81.5	1.6418588678094386E-021
82.5	1.4554846755959084E-021
83.5	1.2981865912789696E-021
84.5	1.1724784838927368E-021
85.5	1.0740031979258294E-021
86.5	9.9705755513932860E-022
87.5	9.3659744797113854E-022
88.5	8.8867362842337477E-022
89.5	8.5033533506136041E-022
90.5	8.1941363242755223E-022
91.5	7.9431821451665993E-022
92.5	7.7387860762684388E-022
93.5	7.5722817910525995E-022
94.5	7.4372172494581649E-022
95.5	7.3287754125476178E-022
96.5	7.2433686595371210E-022
97.5	7.1783557698453593E-022
98.5	7.1318461284980183E-022
99.5	7.1025673187056688E-022
100.5	7.0897804461628223E-022
101.5	7.0932334146243792E-022
102.5	7.1131467758306933E-022
103.5	7.1502303579013928E-022
104.5	7.2057321618203027E-022
105.5	7.2815244851710218E-022
106.5	7.3802363948086124E-022
107.5	7.5054471460697063E-022
108.5	7.6619627589572266E-022
109.5	7.8562088320026351E-022
110.5	8.0967882670164148E-022
111.5	8.3952745290432113E-022
112.5	8.7673402578292827E-022
113.5	9.2343543881740440E-022
114.5	9.8256015336951445E-022
115.5	1.0581226430701943E-021
116.5	1.1555706613575324E-021
117.5	1.2820620317875218E-021
118.5	1.4462494928535268E-021
119.5	1.6564187240408982E-021
120.5	1.9144590518947983E-021
121.5	2.2023571220519441E-021
122.5	2.4642423863701690E-021
123.5	2.6094796992939255E-021
124.5	2.5700852622867545E-021
125.5	2.3670298266954852E-021
126.5	2.0881415695688297E-021
127.5	1.8126684006188169E-021
128.5	1.5784424782206763E-021
129.5	1.3927471885780555E-021
130.5	1.2497980525984932E-021
131.5	1.1407408168524219E-021
132.5	1.0574805581159639E-021
133.5	9.9362153390127210E-022
134.5	9.4438659782393273E-022
135.5	9.0628316341548875E-022
136.5	8.7677292418180958E-022
137.5	8.5400974316855736E-022
138.5	8.3664749363125998E-022
139.5	8.2370388386331148E-022
140.5	8.1446552298652804E-022
141.5	8.0842251749019500E-022
142.5	8.0522420765050279E-022
143.5	8.0465036906980565E-022
144.5	8.0659426108328926E-022
145.5	8.1105546538496106E-022
146.5	8.1814172134770920E-022
147.5	8.2808011249446998E-022
148.5	8.4123916198616074E-022
149.5	8.5816481876049644E-022
150.5	8.7963510667801440E-022
151.5	9.0674041127977357E-022
152.5	9.4099864179615400E-022
153.5	9.8451519756953313E-022
154.5	1.0401913682257462E-021
155.5	1.1119556016616189E-021
156.5	1.2048972635971997E-021
157.5	1.3249207276440850E-021
158.5	1.4769296636854039E-021
159.5	1.6595737565762935E-021
160.5	1.8547357083103320E-021
161.5	2.0169328996250131E-021
162.5	2.0844078224890823E-021
163.5	2.0257469362907460E-021
164.5	1.8720820202010714E-021
165.5	1.6851442873479416E-021
166.5	1.5105377975488937E-021
167.5	1.3664778805498833E-021
168.5	1.2543502932320146E-021
169.5	1.1692470047819204E-021
170.5	1.1052413911334688E-021
171.5	1.0572142634195906E-021
172.5	1.0212029433276118E-021
173.5	9.9426751865597323E-022
174.5	9.7425832013546305E-022
175.5	9.5960566684379457E-022
176.5	9.4915759345183848E-022
177.5	9.4206186059502545E-022
178.5	9.3768214251276088E-022
179.5	9.3553889441746611E-022
180.5	9.3526756789960017E-022
181.5	9.3658891069907236E-022
182.5	9.3928768424747493E-022
183.5	9.4319727358962447E-022
184.5	9.4818845331898899E-022
185.5	9.5416111156162608E-022
186.5	9.6103810029379812E-022
187.5	9.6876063003283846E-022
188.5	9.7728479821203879E-022
189.5	9.8657895888055195E-022
190.5	9.9662172382540554E-022
191.5	1.0074004432034855E-021
192.5	1.0189100549532852E-021
193.5	1.0311522217992319E-021
194.5	1.0441346960823148E-021
195.5	1.0578708683622211E-021
196.5	1.0723794674083526E-021
197.5	1.0876843879977628E-021
198.5	1.1038146296928358E-021
199.5	1.1208043350714665E-021
200.5	1.1386929201574682E-021
201.5	1.1575252933677398E-021
202.5	1.1773521623980893E-021
203.5	1.1982304313030822E-021
204.5	1.2202236927453434E-021
205.5	1.2434028231351252E-021
206.5	1.2678466912821485E-021
207.5	1.2936429943697530E-021
208.5	1.3208892386769704E-021
209.5	1.3496938866764380E-021
210.5	1.3801776971130211E-021
211.5	1.4124752906477916E-021
212.5	1.4467369809182443E-021
213.5	1.4831309197760733E-021
214.5	1.5218456164751418E-021
215.5	1.5630929042831061E-021
216.5	1.6071114451451729E-021
217.5	1.6541708846382281E-021
218.5	1.7045767968363111E-021
219.5	1.7586765936125753E-021
220.5	1.8168666176627039E-021
221.5	1.8796006962882000E-021
222.5	1.9474005079722226E-021
223.5	2.0208682118055048E-021
224.5	2.1007019188262182E-021
225.5	2.1877147553263182E-021
226.5	2.2828584964881312E-021
227.5	2.3872530559107997E-021
228.5	2.5022235332230507E-021
229.5	2.6293470917193226E-021
230.5	2.7705127237147899E-021
231.5	2.9279980545011504E-021
232.5	3.1045688702868620E-021
233.5	3.3036092289206749E-021
234.5	3.5292931181042525E-021
235.5	3.7868131026245631E-021
236.5	4.0826879062809638E-021
237.5	4.4251803865552318E-021
238.5	4.8248713325553491E-021
239.5	5.2954550475752839E-021
240.5	5.8548526407139531E-021
241.5	6.5267818066397619E-021
242.5	7.3429802978400528E-021
243.5	8.3463511487395227E-021
244.5	9.5953562759661006E-021
245.5	1.1169939305671027E-020
246.5	1.3178822871984915E-020
247.5	1.5766395322576893E-020
248.5	1.9112513030905246E-020
249.5	2.3405940550997409E-020
250.5	2.8746181535318393E-020
251.5	3.4900972946588210E-020
252.5	4.0918077395257201E-020
253.5	4.4982045331587930E-020
254.5	4.5322765753925249E-020
255.5	4.1822792449572597E-020
256.5	3.6143089367083066E-020
257.5	3.0166651735681956E-020
258.5	2.4950081944968853E-020
259.5	2.0788710498918196E-020
260.5	1.7608094025690935E-020
261.5	1.5226470410067613E-020
262.5	1.3465414260207803E-020
263.5	1.2181752844040853E-020
264.5	1.1269688142453067E-020
265.5	1.0654599348688508E-020
266.5	1.0286152842343426E-020
267.5	1.0132886163811432E-020
268.5	1.0178598095691511E-020
269.5	1.0420397605584791E-020
270.5	1.0868245269797034E-020
271.5	1.1545943389912765E-020
272.5	1.2493687411348096E-020
273.5	1.3772425869900581E-020
274.5	1.5470283433471731E-020
275.5	1.7710867624739152E-020
276.5	2.0661509796574946E-020
277.5	2.4534063917883830E-020
278.5	2.9556685494500841E-020
279.5	3.5864999140906683E-020
280.5	4.3225810093412232E-020
281.5	5.0574118753563853E-020
282.5	5.5781420433275318E-020
283.5	5.6630871946332194E-020
284.5	5.2779145513451509E-020
285.5	4.6123505718746918E-020
286.5	3.8989953631291299E-020
287.5	3.2750149040338002E-020
288.5	2.7824129731859930E-020
289.5	2.4152754085187055E-020
290.5	2.1532865065215826E-020
291.5	1.9763494799494005E-020
292.5	1.8690881013315097E-020
293.5	1.8214868615081954E-020
294.5	1.8284948062333519E-020
295.5	1.8896409388062035E-020
296.5	2.0090024263894271E-020
297.5	2.1956153578914779E-020
298.5	2.4642831234628912E-020
299.5	2.8364769097804049E-020
300.5	3.3402700235683208E-020
301.5	4.0062754228877513E-020
302.5	4.8523802421938796E-020
303.5	5.8451717491863267E-020
304.5	6.8354064212084093E-020
305.5	7.5258364163609722E-020
306.5	7.6072300332005785E-020
307.5	7.0314544329128396E-020
308.5	6.0620389456092765E-020
309.5	5.0216807510509550E-020
310.5	4.0998922875194676E-020
311.5	3.3534936519208559E-020
312.5	2.7722981802730184E-020
313.5	2.3256029951664668E-020
314.5	1.9823346409418295E-020
315.5	1.7170506269836639E-020
316.5	1.5104695448265464E-020
317.5	1.3484132970294557E-020
318.5	1.2205568452307372E-020
319.5	1.1193840162635003E-020
320.5	1.0394056230611320E-020
321.5	9.7659929009518349E-021
322.5	9.2801556850562258E-021
323.5	8.9150329707197561E-021
324.5	8.6551932544579152E-021
325.5	8.4899820470263465E-021
326.5	8.4126536069900624E-021
327.5	8.4198298599316740E-021
328.5	8.5112204079970449E-021
329.5	8.6895690879390223E-021
330.5	8.9608187332886885E-021
331.5	9.3345105640884719E-021
332.5	9.8244616905423302E-021
333.5	1.0449797659323568E-020
334.5	1.1236461815715972E-020
335.5	1.2219385969648373E-020
336.5	1.3445595404840464E-020
337.5	1.4978643427244384E-020
338.5	1.6904926674609704E-020
339.5	1.9342591069737231E-020
340.5	2.2453765566766959E-020
341.5	2.6460319560847503E-020
342.5	3.1660957380825669E-020
343.5	3.8439846713291194E-020
344.5	4.7236184596325828E-020
345.5	5.8396648451635303E-020
346.5	7.1760092884837849E-020
347.5	8.5853482516293153E-020
348.5	9.7157545029858494E-020
349.5	1.0112993596281524E-019
350.5	9.5767752837947740E-020
351.5	8.3680336926461829E-020
352.5	6.9441132029890027E-020
353.5	5.6266103744932313E-020
354.5	4.5374708635968353E-020
355.5	3.6811644368800833E-020
356.5	3.0198527944066649E-020
357.5	2.5098471494812698E-020
358.5	2.1138739985593099E-020
359.5	1.8032067682922564E-020
360.5	1.5565574579990143E-020
361.5	1.3583511286637467E-020
362.5	1.1971950269892050E-020
363.5	1.0647048813945087E-020
364.5	9.5465370713859284E-021
365.5	8.6236766819905936E-021
366.5	7.8429979172348145E-021
367.5	7.1772854196222994E-021
368.5	6.6054333374299482E-021
369.5	6.1109060582235660E-021
370.5	5.6806229095542664E-021
371.5	5.3041419157563589E-021
372.5	4.9730563815952591E-021
373.5	4.6805443854543873E-021
374.5	4.4210292107987321E-021
375.5	4.1899210547200614E-021
376.5	3.9834188594086083E-021
377.5	3.7983570409592105E-021
378.5	3.6320860587119842E-021
379.5	3.4823787269902246E-021
380.5	3.3473562909470301E-021
381.5	3.2254298220308533E-021
382.5	3.1152536098956150E-021
383.5	3.0156880567749979E-021
384.5	2.9257702018479437E-021
385.5	2.8446904770431173E-021
386.5	2.7717746657134313E-021
387.5	2.7064703343388423E-021
388.5	2.6483372605510066E-021
389.5	2.5970416100031386E-021
390.5	2.5523538402214072E-021
391.5	2.5141505529874266E-021
392.5	2.4824208034265566E-021
393.5	2.4572777369037839E-021
394.5	2.4389769099456326E-021
395.5	2.4279433247890557E-021
396.5	2.4248101657970163E-021
397.5	2.4304736129379051E-021
398.5	2.4461701317474383E-021
399.5	2.4735855962911437E-021
400.5	2.5150098790145496E-021
401.5	2.5735565519216021E-021
402.5	2.6534752202700950E-021
403.5	2.7605925797754019E-021
404.5	2.9029219846406917E-021
405.5	3.0914614237813494E-021
406.5	3.3411009339730028E-021
407.5	3.6712324042893329E-021
408.5	4.1047346919821408E-021
409.5	4.6618205333416801E-021
410.5	5.3414906245885517E-021
411.5	6.0827257277288973E-021
412.5	6.7204195796359382E-021
413.5	7.0142796844839117E-021
414.5	6.8197089820495589E-021
415.5	6.2337204121242781E-021
416.5	5.4941792996008781E-021
417.5	4.7900577183238558E-021
418.5	4.2023665902530798E-021
419.5	3.7413322079695929E-021
420.5	3.3893139899954399E-021
421.5	3.1233409832436881E-021
422.5	2.9232268456988399E-021
423.5	2.7733066523779068E-021
424.5	2.6620255873085726E-021
425.5	2.5810505573998676E-021
426.5	2.5244447837837483E-021
427.5	2.4880289931791171E-021
428.5	2.4689217991692020E-021
429.5	2.4652216747241863E-021
430.5	2.4757941221057332E-021
431.5	2.5001363370937232E-021
432.5	2.5383005104324692E-021
433.5	2.5908642347906640E-021
434.5	2.6589423848197863E-021
435.5	2.7442398795584583E-021
436.5	2.8491495879126333E-021
437.5	2.9769050115384235E-021
438.5	3.1318040914674072E-021
439.5	3.3195295576634718E-021
440.5	3.5476040111414779E-021
441.5	3.8260360883587955E-021
442.5	4.1682394000157556E-021
443.5	4.5923391168525119E-021
444.5	5.1230174147243117E-021
445.5	5.7940658132029794E-021
446.5	6.6517331122369147E-021
447.5	7.7585547209191221E-021
448.5	9.1960044129642516E-021
449.5	1.1060523908446372E-020
450.5	1.3438440832736628E-020
451.5	1.6329594426879032E-020
452.5	1.9485837623431942E-020
453.5	2.2222823490014449E-020
454.5	2.3527993505449735E-020
455.5	2.2769344401838202E-020
456.5	2.0330203956772292E-020
457.5	1.7209862012907080E-020
458.5	1.4216666334588607E-020
459.5	1.1702646039714058E-020
460.5	9.7156213436003179E-021
461.5	8.1820886011598174E-021
462.5	7.0044111203784845E-021
463.5	6.0961303124455053E-021
464.5	5.3896825660170192E-021
465.5	4.8347517598740264E-021
466.5	4.3944978518461597E-021
467.5	4.0420136496925949E-021
468.5	3.7575545224411805E-021
469.5	3.5265137720369442E-021
470.5	3.3379818952254546E-021
471.5	3.1837299619126836E-021
472.5	3.0574918198608638E-021
473.5	2.9544546047686580E-021
474.5	2.8708943429357847E-021
475.5	2.8039130838089045E-021
476.5	2.7512476280183251E-021
477.5	2.7111292285103983E-021
478.5	2.6821799808175213E-021
479.5	2.6633359431834159E-021
480.5	2.6537899962840676E-021
481.5	2.6529495088447248E-021
482.5	2.6604053162568372E-021
483.5	2.6759095432547064E-021
484.5	2.6993605430539187E-021
485.5	2.7307937757428474E-021
486.5	2.7703778719181128E-021
487.5	2.8184154692314139E-021
488.5	2.8753487039086776E-021
489.5	2.9417695139351274E-021
490.5	3.0184351898300963E-021
491.5	3.1062899169398736E-021
492.5	3.2064934168262247E-021
493.5	3.3204582473987806E-021
494.5	3.4498979046505708E-021
495.5	3.5968886413698705E-021
496.5	3.7639489614811308E-021
497.5	3.9541421790186815E-021
498.5	4.1712094165453215E-021
499.5	4.4197432055591098E-021
500.5	4.7054158050534163E-021
501.5	5.0352820152143389E-021
502.5	5.4181844402319521E-021
503.5	5.8653010583312610E-021
504.5	6.3908923943997426E-021
505.5	7.0133312196384541E-021
506.5	7.7565353188708340E-021
507.5	8.6519785249204255E-021
508.5	9.7415325578269020E-021
509.5	1.1081495013130454E-020
510.5	1.2748275251199485E-020
511.5	1.4846277528620806E-020
512.5	1.7518324018258431E-020
513.5	2.0957853067261476E-020
514.5	2.5418335782479975E-020
515.5	3.1204503717843308E-020
516.5	3.8603485057001334E-020
517.5	4.7665446225357908E-020
518.5	5.7719306070336480E-020
519.5	6.6748928532186247E-020
520.5	7.1559412860631634E-020
521.5	6.9857472999691302E-020
522.5	6.2506576687756730E-020
523.5	5.2619170448967002E-020
524.5	4.2922952524488921E-020
525.5	3.4689897595521651E-020
526.5	2.8147116533464014E-020
527.5	2.3082705132061864E-020
528.5	1.9185469309954809E-020
529.5	1.6173278418389920E-020
530.5	1.3823708556344891E-020
531.5	1.1970523612707080E-020
532.5	1.0491848899628133E-020
533.5	9.2986375490672928E-021
534.5	8.3255425098450725E-021
535.5	7.5242128116454664E-021
536.5	6.8585139540567046E-021
537.5	6.3011534056746139E-021
538.5	5.8312981682684373E-021
539.5	5.4328842072274350E-021
540.5	5.0934075884714597E-021
541.5	4.8030523638595078E-021
542.5	4.5540555912347283E-021
543.5	4.3402408902190200E-021
544.5	4.1566730503328621E-021
545.5	3.9994006133083076E-021
546.5	3.8652632413544958E-021
547.5	3.7517475391209811E-021
548.5	3.6568798136353087E-021
549.5	3.5791477035106721E-021
550.5	3.5174451431990375E-021
551.5	3.4710370694537199E-021
552.5	3.4395418589000347E-021
553.5	3.4229308916637264E-021
554.5	3.4215460290040553E-021
555.5	3.4361373388727765E-021
556.5	3.4679252974413027E-021
557.5	3.5186941922637358E-021
558.5	3.5909269103862122E-021
559.5	3.6879962251965843E-021
560.5	3.8144348382959543E-021
561.5	3.9763168236064708E-021
562.5	4.1817981039654813E-021
563.5	4.4418845601309663E-021
564.5	4.7715236351323584E-021
565.5	5.1911442868024898E-021
566.5	5.7287800876023639E-021
567.5	6.4228321843341767E-021
568.5	7.3251597937199990E-021
569.5	8.5029790482051552E-021
570.5	1.0034700342740996E-020
571.5	1.1986986520194626E-020
572.5	1.4347394974458342E-020
573.5	1.6887347288833757E-020
574.5	1.9017567168618887E-020
575.5	1.9917354028821414E-020
576.5	1.9141405329702785E-020
577.5	1.7073853293560172E-020
578.5	1.4532145054249340E-020
579.5	1.2135932870455100E-020
580.5	1.0139142948485333E-020
581.5	8.5657601021908803E-021
582.5	7.3521328565708701E-021
583.5	6.4194309781370845E-021
584.5	5.6990868019284572E-021
585.5	5.1378710070322296E-021
586.5	4.6962367548870705E-021
587.5	4.3452410051874820E-021
588.5	4.0637314265122333E-021
589.5	3.8361674404618722E-021
590.5	3.6510336058388981E-021
591.5	3.4997119994488699E-021
592.5	3.3756865787210090E-021
593.5	3.2739810488655645E-021
594.5	3.1907594099234938E-021
595.5	3.1230398144020296E-021
596.5	3.0684877271357712E-021
597.5	3.0252650086683477E-021
598.5	2.9919187993402170E-021
599.5	2.9672990178853421E-021
600.5	2.9504966551426321E-021
601.5	2.9407973529259843E-021
602.5	2.9376463547015343E-021
603.5	2.9406220288091574E-021
604.5	2.9494159505943618E-021
605.5	2.9638180904993873E-021
606.5	2.9837060609601107E-021
607.5	3.0090376737550566E-021
608.5	3.0398462844066340E-021
609.5	3.0762385746935792E-021
610.5	3.1183945651530771E-021
611.5	3.1665697692451509E-021
612.5	3.2210995095766606E-021
613.5	3.2824055227002526E-021
614.5	3.3510050904127462E-021
615.5	3.4275230603321425E-021
616.5	3.5127072660727096E-021
617.5	3.6074480388364863E-021
618.5	3.7128027321920460E-021
619.5	3.8300264795343032E-021
620.5	3.9606107955831112E-021
621.5	4.1063321559124751E-021
622.5	4.2693133934639250E-021
623.5	4.4521017116663035E-021
624.5	4.6577684356351678E-021
625.5	4.8900374589558031E-021
626.5	5.1534519176007618E-021
627.5	5.4535922646556777E-021
628.5	5.7973641197892194E-021
629.5	6.1933817573572067E-021
630.5	6.6524839718383848E-021
631.5	7.1884349562377305E-021
632.5	7.8188861747572749E-021
633.5	8.5667095229613395E-021
634.5	9.4618621978591161E-021
635.5	1.0544015589288536E-020
636.5	1.1866279119957638E-020
637.5	1.3500471471626650E-020
638.5	1.5544498704797081E-020
639.5	1.8132348493176604E-020
640.5	2.1446553920760204E-020
641.5	2.5730445949579337E-020
642.5	3.1289803185299215E-020
643.5	3.8453339183526868E-020
644.5	4.7418733386572626E-020
645.5	5.7860119810636905E-020
646.5	6.8266553926583457E-020
647.5	7.5600294278691078E-020
648.5	7.6670589351393627E-020
649.5	7.0944009759880431E-020
650.5	6.1108448607770071E-020
651.5	5.0493108107743480E-020
652.5	4.1067026925807146E-020
653.5	3.3427634659773261E-020
654.5	2.7475647675060921E-020
655.5	2.2896763510059749E-020
656.5	1.9371281386582603E-020
657.5	1.6636887758687028E-020
658.5	1.4494463718621934E-020
659.5	1.2797280614933282E-020
660.5	1.1438120230135007E-020
661.5	1.0338485511886245E-020
662.5	9.4405006116582560E-021
663.5	8.7010858057723782E-021
664.5	8.0878348191884810E-021
665.5	7.5761060375587922E-021
666.5	7.1469629179971968E-021
667.5	6.7857053864699217E-021
668.5	6.4808133458941998E-021
669.5	6.2231792617719956E-021
670.5	6.0055451582177294E-021
671.5	5.8220854839480955E-021
672.5	5.6680950858261544E-021
673.5	5.5397536696951913E-021
674.5	5.4339464734612358E-021
675.5	5.3481266577023812E-021
676.5	5.2802089573508262E-021
677.5	5.2284869848001355E-021
678.5	5.1915686003056341E-021
679.5	5.1683252202664273E-021
680.5	5.1578519887067576E-021
681.5	5.1594365094435108E-021
682.5	5.1725344074811219E-021
683.5	5.1967504151245867E-021
684.5	5.2318240014425157E-021
685.5	5.2776188118363248E-021
686.5	5.3341153784042715E-021
687.5	5.4014067168244573E-021
688.5	5.4796965530737969E-021
689.5	5.5693000322645499E-021
690.5	5.6706468592555465E-021
691.5	5.7842869123974359E-021
692.5	5.9108984631023107E-021
693.5	6.0512992300150090E-021
694.5	6.2064606027589184E-021
695.5	6.3775254925333430E-021
696.5	6.5658304123701950E-021
697.5	6.7729325674314787E-021
698.5	7.0006429566060157E-021
699.5	7.2510667655468110E-021
700.5	7.5266526876887143E-021
701.5	7.8302532699158506E-021
702.5	8.1651989790105058E-021
703.5	8.5353894726040865E-021
704.5	8.9454066015344556E-021
705.5	9.4006550633673455E-021
706.5	9.9075385016449836E-021
707.5	1.0473681389756695E-020
708.5	1.1108210520407546E-020
709.5	1.1822114728290513E-020
710.5	1.2628708167189163E-020
711.5	1.3544231867821204E-020
712.5	1.4588641636960672E-020
713.5	1.5786649432022677E-020
714.5	1.7169112862920185E-020
715.5	1.8774907484119160E-020
716.5	2.0653475092884109E-020
717.5	2.2868327283506191E-020
718.5	2.5501909894290791E-020
719.5	2.8662418214819766E-020
720.5	3.2493415505511319E-020
721.5	3.7187462921535993E-020
722.5	4.3005391937845908E-020
723.5	5.0303171640809754E-020
724.5	5.9567929448542410E-020
725.5	7.1461693825482481E-020
726.5	8.6860582087942442E-020
727.5	1.0684512687202742E-019
728.5	1.3251619467090162E-019
729.5	1.6434904963729998E-019
730.5	2.0065214887400939E-019
731.5	2.3524629743676739E-019
732.5	2.5701683693407853E-019
733.5	2.5603014851418752E-019
734.5	2.3281396170109413E-019
735.5	1.9779814931415247E-019
736.5	1.6180826776938585E-019
737.5	1.3057163783914795E-019
738.5	1.0551288527355826E-019
739.5	8.6060561359007889E-020
740.5	7.1100214186296918E-020
741.5	5.9565549232290678E-020
742.5	5.0599651956769787E-020
743.5	4.3557352997108869E-020
744.5	3.7964632714553398E-020
745.5	3.3475299473231725E-020
746.5	2.9835761115414893E-020
747.5	2.6858877932953680E-020
748.5	2.4405246192495754E-020
749.5	2.2369973171083431E-020
750.5	2.0673348576560776E-020
751.5	1.9254237980002267E-020
752.5	1.8065371776462947E-020
753.5	1.7069958675268724E-020
754.5	1.6239231502738717E-020
755.5	1.5550655724785712E-020
756.5	1.4986614690108085E-020
757.5	1.4533442684210278E-020
758.5	1.4180716158402212E-020
759.5	1.3920740849217526E-020
760.5	1.3748191907146489E-020
761.5	1.3659878308081040E-020
762.5	1.3654613596200809E-020
763.5	1.3733183751254275E-020
764.5	1.3898410728834787E-020
765.5	1.4155317888533828E-020
766.5	1.4511411994819897E-020
767.5	1.4977106772687049E-020
768.5	1.5566326439177944E-020
769.5	1.6297346031005715E-020
770.5	1.7193951328286867E-020
771.5	1.8287038583778839E-020
772.5	1.9616828771335087E-020
773.5	2.1235950880771840E-020
774.5	2.3213765326748941E-020
775.5	2.5642466131038479E-020
776.5	2.8645732365919565E-020
777.5	3.2390991391781300E-020
778.5	3.7106635890360281E-020
779.5	4.3105510225190261E-020
780.5	5.0814711836928784E-020
781.5	6.0806544123541360E-020
782.5	7.3809217955429166E-020
783.5	9.0632467697307818E-020
784.5	1.1184745195518916E-019
785.5	1.3692869772223352E-019
786.5	1.6269612002158751E-019
787.5	1.8217833471629965E-019
788.5	1.8720567027368492E-019
789.5	1.7522268424137282E-019
790.5	1.5196759764063044E-019
791.5	1.2578792286460209E-019
792.5	1.0206930045891727E-019
793.5	8.2656787567309314E-020
794.5	6.7460960777664901E-020
795.5	5.5744028478074547E-020
796.5	4.6710496941784207E-020
797.5	3.9695407692393169E-020
798.5	3.4190306898250356E-020
799.5	2.9819508382754050E-020
800.5	2.6308330845648075E-020
801.5	2.3455760515940088E-020
802.5	2.1113720152983003E-020
803.5	1.9172100257378607E-020
804.5	1.7548150962875778E-020
805.5	1.6178997550129765E-020
806.5	1.5016344765684003E-020
807.5	1.4022704687906300E-020
808.5	1.3168686360462505E-020
809.5	1.2431029430063081E-020
810.5	1.1791163195245883E-020
811.5	1.1234140050247248E-020
812.5	1.0747838280309863E-020
813.5	1.0322360539729032E-020
814.5	9.9495758850708963E-021
815.5	9.6227681379164472E-021
816.5	9.3363637479819178E-021
817.5	9.0857196455953837E-021
818.5	8.8669567708862232E-021
819.5	8.6768286936704756E-021
820.5	8.5126174341847859E-021
821.5	8.3720505635032075E-021
822.5	8.2532351134519709E-021
823.5	8.1546049056795852E-021
824.5	8.0748787215922664E-021
825.5	8.0130273527291905E-021
826.5	7.9682480478332490E-021
827.5	7.9399452470410081E-021
828.5	7.9277167939618630E-021
829.5	7.9313450647134221E-021
830.5	7.9507926662868838E-021
831.5	7.9862025489195079E-021
832.5	8.0379025606438561E-021
833.5	8.1064146583461571E-021
834.5	8.1924691902637748E-021
835.5	8.2970248929764073E-021
836.5	8.4212955172076762E-021
837.5	8.5667843307843761E-021
838.5	8.7353281695410051E-021
839.5	8.9291532522078516E-021
840.5	9.1509456904349186E-021
841.5	9.4039405753934304E-021
842.5	9.6920347996166617E-021
843.5	1.0019930507152022E-020
844.5	1.0393318443409564E-020
845.5	1.0819113768368061E-020
846.5	1.1305761497027733E-020
847.5	1.1863635218611993E-020
848.5	1.2505561979395787E-020
849.5	1.3247519472405832E-020
850.5	1.4109570874450289E-020
851.5	1.5117130671408256E-020
852.5	1.6302695879607834E-020
853.5	1.7708237446314994E-020
854.5	1.9388535098327603E-020
855.5	2.1415866897467144E-020
856.5	2.3886643895892817E-020
857.5	2.6930812285740162E-020
858.5	3.0725088547979255E-020
859.5	3.5511161916591043E-020
860.5	4.1619281515821982E-020
861.5	4.9494351222012403E-020
862.5	5.9710974145925938E-020
863.5	7.2934416531777300E-020
864.5	8.9716068537219132E-020
865.5	1.0990223135162311E-019
866.5	1.3145257018166163E-019
867.5	1.4925376087190621E-019
868.5	1.5637728844235664E-019
869.5	1.4931947214384431E-019
870.5	1.3159549808253059E-019
871.5	1.1013462776773434E-019
872.5	9.0044689931650967E-020
873.5	7.3361464952350876E-020
874.5	6.0236669072018347E-020
875.5	5.0118523412877580E-020
876.5	4.2342022342375317E-020
877.5	3.6333011563801506E-020
878.5	3.1647058171717042E-020
879.5	2.7954365189223725E-020
880.5	2.5013679463475710E-020
881.5	2.2648719830148444E-020
882.5	2.0729992349700420E-020
883.5	1.9161572865463034E-020
884.5	1.7871722791906550E-020
885.5	1.6806273683480665E-020
886.5	1.5923959546753662E-020
887.5	1.5193108088446380E-020
888.5	1.4589281554004054E-020
889.5	1.4093586317382565E-020
890.5	1.3691459654051036E-020
891.5	1.3371803667554249E-020
892.5	1.3126379110502362E-020
893.5	1.2949402332189005E-020
894.5	1.2837311432809092E-020
895.5	1.2788686329229886E-020
896.5	1.2804324568077992E-020
897.5	1.2887492783149956E-020
898.5	1.3044395012821361E-020
899.5	1.3284925701827217E-020
900.5	1.3623807522512585E-020
901.5	1.4082246377223466E-020
902.5	1.4690242366106756E-020
903.5	1.5489591797743190E-020
904.5	1.6537155736986611E-020
905.5	1.7906499783474798E-020
906.5	1.9681993611490753E-020
907.5	2.1930292455789848E-020
908.5	2.4620103314071824E-020
909.5	2.7466867929895379E-020
910.5	2.9790940062490311E-020
911.5	3.0715265008117453E-020
912.5	2.9853486457944519E-020
913.5	2.7710194217364389E-020
914.5	2.5169371996273281E-020
915.5	2.2852908834421605E-020
916.5	2.0997243087671570E-020
917.5	1.9612100675709352E-020
918.5	1.8625682001594324E-020
919.5	1.7955086921594689E-020
920.5	1.7530022710059596E-020
921.5	1.7296945348704668E-020
922.5	1.7216948961985616E-020
923.5	1.7262469486782049E-020
924.5	1.7414371349658427E-020
925.5	1.7659732381887416E-020
926.5	1.7990261728420439E-020
927.5	1.8401207177818427E-020
928.5	1.8890620965496180E-020
929.5	1.9458885122410908E-020
930.5	2.0108427468884891E-020
931.5	2.0843582832389501E-020
932.5	2.1670571496354869E-020
933.5	2.2597579898097705E-020
934.5	2.3634938796269576E-020
935.5	2.4795402865629341E-020
936.5	2.6094544073506013E-020
937.5	2.7551280273541427E-020
938.5	2.9188571285887757E-020
939.5	3.1034328586337846E-020
940.5	3.3122603259290150E-020
941.5	3.5495142391015979E-020
942.5	3.8203439921304764E-020
943.5	4.1311459032427059E-020
944.5	4.4899276719247278E-020
945.5	4.9068008133434973E-020
946.5	5.3946524841394762E-020
947.5	5.9700711149855405E-020
948.5	6.6546340247040061E-020
949.5	7.4767142646207552E-020
950.5	8.4740334533357954E-020
951.5	9.6972800073499769E-020
952.5	1.1215217859844247E-019
953.5	1.3121775030889446E-019
954.5	1.5545435155517787E-019
955.5	1.8660289388926881E-019
956.5	2.2694775253717048E-019
957.5	2.7924558515072127E-019
958.5	3.4612517538843923E-019
959.5	4.2815227551904046E-019
960.5	5.1951078900540229E-019
961.5	6.0230736023921610E-019
962.5	6.4768836591757036E-019
963.5	6.3425222480469141E-019
964.5	5.6896913858650078E-019
965.5	4.7984220663562831E-019
966.5	3.9194744933394083E-019
967.5	3.1718448676279301E-019
968.5	2.5780308866919422E-019
969.5	2.1194430272794436E-019
970.5	1.7679335448093389E-019
971.5	1.4978299373868517E-019
972.5	1.2888690093274921E-019
973.5	1.1259259459978956E-019
974.5	9.9795222776555495E-020
975.5	8.9693043325508830E-020
976.5	8.1704773475827856E-020
977.5	7.5409344352211968E-020
978.5	7.0503701061006545E-020
979.5	6.6774098947569239E-020
980.5	6.4077334489258893E-020
981.5	6.2329346005605128E-020
982.5	6.1499156179286170E-020
983.5	6.1605658188423181E-020
984.5	6.2711976316448284E-020
985.5	6.4904262657059442E-020
986.5	6.8225485937113370E-020
987.5	7.2518896627681898E-020
988.5	7.7187394658304593E-020
989.5	8.1130207566708635E-020
990.5	8.3351452648368943E-020
991.5	8.3945736512139694E-020
992.5	8.4106210746912128E-020
993.5	8.5156233997232440E-020
994.5	8.7961412915218556E-020
995.5	9.3019271313663250E-020
996.5	1.0073493087673034E-019
997.5	1.1162433762930119E-019
998.5	1.2643944792526972E-019
999.5	1.4625183406546915E-019
1000.5	1.7248537312671235E-019
1001.5	2.0679117767300587E-019
1002.5	2.5046590543970987E-019
1003.5	3.0283466148731888E-019
1004.5	3.5815515372242695E-019
1005.5	4.0288238762903887E-019
1006.5	4.1981217423042800E-019
1007.5	4.0178765182182364E-019
1008.5	3.5924545723182578E-019
1009.5	3.0982501889913360E-019
1010.5	2.6588798707434305E-019
1011.5	2.3232272480176954E-019
1012.5	2.0975708503249096E-019
1013.5	1.9744167295871407E-019
1014.5	1.9465973737336658E-019
1015.5	2.0118766731186352E-019
1016.5	2.1721663787086994E-019
1017.5	2.4270695409923697E-019
1018.5	2.7578866000670013E-019
1019.5	3.1012246371524877E-019
1020.5	3.3353236087855475E-019
1021.5	3.3335211414059809E-019
1022.5	3.0735962688219811E-019
1023.5	2.6592236238873019E-019
1024.5	2.2191105569631427E-019
1025.5	1.8290717628648979E-019
1026.5	1.5116680223678559E-019
1027.5	1.2624867433713638E-019
1028.5	1.0688635275450090E-019
1029.5	9.1801227370580367E-020
1030.5	7.9944721344702241E-020
1031.5	7.0519341353642876E-020
1032.5	6.2935496672792193E-020
1033.5	5.6760528874622711E-020
1034.5	5.1676080419012818E-020
1035.5	4.7446076519061040E-020
1036.5	4.3893669261689417E-020
1037.5	4.0884889035530770E-020
1038.5	3.8317082528613275E-020
1039.5	3.6110703592722198E-020
1040.5	3.4203441299744566E-020
1041.5	3.2545980905492583E-020
1042.5	3.1098912691866748E-020
1043.5	2.9830454398238300E-020
1044.5	2.8714755699690153E-020
1045.5	2.7730623182063127E-020
1046.5	2.6860552128232916E-020
1047.5	2.6089984372999148E-020
1048.5	2.5406734335957325E-020
1049.5	2.4800541331242538E-020
1050.5	2.4262717542033081E-020
1051.5	2.3785869090935072E-020
1052.5	2.3363673420129258E-020
1053.5	2.2990700389836483E-020
1054.5	2.2662267572825180E-020
1055.5	2.2374322487254954E-020
1056.5	2.2123346194639867E-020
1057.5	2.1906273952526215E-020
1058.5	2.1720429565298126E-020
1059.5	2.1563470802164333E-020
1060.5	2.1433343807256338E-020
1061.5	2.1328244855433881E-020
1062.5	2.1246588140069791E-020
1063.5	2.1186978538850961E-020
1064.5	2.1148188507659130E-020
1065.5	2.1129138413749674E-020
1066.5	2.1128879747431732E-020
1067.5	2.1146580753627929E-020
1068.5	2.1181514106674993E-020
1069.5	2.1233046317831169E-020
1070.5	2.1300628618509617E-020
1071.5	2.1383789105845909E-020
1072.5	2.1482125972844554E-020
1073.5	2.1595301674618125E-020
1074.5	2.1723037906376044E-020
1075.5	2.1865111288826106E-020
1076.5	2.2021349673304199E-020
1077.5	2.2191628992873767E-020
1078.5	2.2375870597339404E-020
1079.5	2.2574039020005361E-020
1080.5	2.2786140132408307E-020
1081.5	2.3012219650433378E-020
1082.5	2.3252361961402575E-020
1083.5	2.3506689247086860E-020
1084.5	2.3775360882287621E-020
1085.5	2.4058573092785552E-020
1086.5	2.4356558860172209E-020
1087.5	2.4669588064451508E-020
1088.5	2.4997967858404395E-020
1089.5	2.5342043270618946E-020
1090.5	2.5702198036862376E-020
1091.5	2.6078855662168015E-020
1092.5	2.6472480718682560E-020
1093.5	2.6883580387020244E-020
1094.5	2.7312706251651048E-020
1095.5	2.7760456363765526E-020
1096.5	2.8227477588163235E-020
1097.5	2.8714468254068788E-020
1098.5	2.9222181133453626E-020
1099.5	2.9751426774512627E-020
1100.5	3.0303077222496056E-020
1101.5	3.0878070165233287E-020
1102.5	3.1477413546521784E-020
1103.5	3.2102190697234457E-020
1104.5	3.2753566041687491E-020
1105.5	3.3432791445711000E-020
1106.5	3.4141213283216747E-020
1107.5	3.4880280310160174E-020
1108.5	3.5651552449002221E-020
1109.5	3.6456710603538034E-020
1110.5	3.7297567643815413E-020
1111.5	3.8176080724494320E-020
1112.5	3.9094365128241113E-020
1113.5	4.0054709859661810E-020
1114.5	4.1059595256185136E-020
1115.5	4.2111712931885519E-020
1116.5	4.3213988430626184E-020
1117.5	4.4369607038830770E-020
1118.5	4.5582043299173417E-020
1119.5	4.6855094879056251E-020
1120.5	4.8192921587836178E-020
1121.5	4.9600090512122334E-020
1122.5	5.1081628459313870E-020
1123.5	5.2643083179452296E-020
1124.5	5.4290595192569186E-020
1125.5	5.6030982507439405E-020
1126.5	5.7871841111142364E-020
1127.5	5.9821664882380550E-020
1128.5	6.1889989597510778E-020
1129.5	6.4087567043392723E-020
1130.5	6.6426577046853261E-020
1131.5	6.8920887648290042E-020
1132.5	7.1586376931009381E-020
1133.5	7.4441334519416052E-020
1134.5	7.7506966987054382E-020
1135.5	8.0808040113565359E-020
1136.5	8.4373703193616638E-020
1137.5	8.8238558056178414E-020
1138.5	9.2444060523373907E-020
1139.5	9.7040378350437757E-020
1140.5	1.0208888265751243E-019
1141.5	1.0766552750588313E-019
1142.5	1.1386548618185184E-019
1143.5	1.2080957886256625E-019
1144.5	1.2865326399284787E-019
1145.5	1.3759929048642917E-019
1146.5	1.4791550483148593E-019
1147.5	1.5995964674034134E-019
1148.5	1.7421276014331307E-019
1149.5	1.9132056843686401E-019
1150.5	2.1213349985703497E-019
1151.5	2.3770988515731214E-019
1152.5	2.6917892226308306E-019
1153.5	3.0721814694872763E-019
1154.5	3.5074116283186171E-019
1155.5	3.9474365663630209E-019
1156.5	4.2935852526427404E-019
1157.5	4.4463937009038122E-019
1158.5	4.3960996184118205E-019
1159.5	4.2350086822510737E-019
1160.5	4.0721326383767648E-019
1161.5	3.9718169393338344E-019
1162.5	3.9556983016032340E-019
1163.5	4.0247652354906220E-019
1164.5	4.1746942112590307E-019
1165.5	4.4026359657208834E-019
1166.5	4.7095572009083092E-019
1167.5	5.1009986492418140E-019
1168.5	5.5875653664873230E-019
1169.5	6.1856937503408362E-019
1170.5	6.9189653074935390E-019
1171.5	7.8201913530239117E-019
1172.5	8.9345452625351912E-019
1173.5	1.0324105064270711E-018
1174.5	1.2074212165775404E-018
1175.5	1.4301850169439764E-018
1176.5	1.7165220094928520E-018
1177.5	2.0870262566905231E-018
1178.5	2.5660253039128767E-018
1179.5	3.1751682859661662E-018
1180.5	3.9140268427069411E-018
1181.5	4.7193656039970034E-018
1182.5	5.4185337929211917E-018
1183.5	5.7589259203594625E-018
1184.5	5.5872895667671887E-018
1185.5	5.0050670223347095E-018
1186.5	4.2641650001015552E-018
1187.5	3.5665629502279285E-018
1188.5	3.0010405554167159E-018
1189.5	2.5823001876548936E-018
1190.5	2.2967210136716321E-018
1191.5	2.1267410891171262E-018
1192.5	2.0599604678115610E-018
1193.5	2.0911005660284333E-018
1194.5	2.2202057531465310E-018
1195.5	2.4461877203059967E-018
1196.5	2.7516296557520056E-018
1197.5	3.0772743621549126E-018
1198.5	3.3066703107220676E-018
1199.5	3.3135591422286844E-018
1200.5	3.0684043692017912E-018
1201.5	2.6672594270564120E-018
1202.5	2.2368329760434337E-018
1203.5	1.8543462250534460E-018
1204.5	1.5440188032636903E-018
1205.5	1.3024916661827829E-018
1206.5	1.1177213920903680E-018
1207.5	9.7736273931409401E-019
1208.5	8.7134019143384910E-019
1209.5	7.9213887231161317E-019
1210.5	7.3442613965825297E-019
1211.5	6.9459213551276828E-019
1212.5	6.7038404110363832E-019
1213.5	6.6066714151872872E-019
1214.5	6.6530749939379461E-019
1215.5	6.8516816909667256E-019
1216.5	7.2221819097691154E-019
1217.5	7.7975999754020397E-019
1218.5	8.6277422447062049E-019
1219.5	9.7833197890898692E-019
1220.5	1.1358555268894456E-018
1221.5	1.3465321831739892E-018
1222.5	1.6200609069667422E-018
1223.5	1.9550240419356853E-018
1224.5	2.3190618267395234E-018
1225.5	2.6272286224909881E-018
1226.5	2.7588991228915399E-018
1227.5	2.6453358390445170E-018
1228.5	2.3393484983826905E-018
1229.5	1.9605511351188363E-018
1230.5	1.6015386791961913E-018
1231.5	1.3010103947305891E-018
1232.5	1.0631384859354789E-018
1233.5	8.7874215002626173E-019
1234.5	7.3621861102738879E-019
1235.5	6.2542553035715281E-019
1236.5	5.3848187705957432E-019
1237.5	4.6954197316667540E-019
1238.5	4.1434820687609270E-019
1239.5	3.6982078621177940E-019
1240.5	3.3374260165901756E-019
1241.5	3.0453454730854624E-019
1242.5	2.8110174882024937E-019
1243.5	2.6272923391518019E-019
1244.5	2.4900166195067694E-019
1245.5	2.3970444479270077E-019
1246.5	2.3462058946226451E-019
1247.5	2.3308074859268687E-019
1248.5	2.3320799669320576E-019
1249.5	2.3144591971565671E-019
1250.5	2.2392276445434929E-019
1251.5	2.0960361670819977E-019
1252.5	1.9120849783816948E-019
1253.5	1.7242778315154376E-019
1254.5	1.5551214707174808E-019
1255.5	1.4113999455901912E-019
1256.5	1.2916733785944512E-019
1257.5	1.1919169674827182E-019
1258.5	1.1080307901507585E-019
1259.5	1.0366066354747220E-019
1260.5	9.7500734355356804E-020
1261.5	9.2124202612955911E-020
1262.5	8.7381334850926473E-020
1263.5	8.3158821315073992E-020
1264.5	7.9369984075510387E-020
1265.5	7.5947674555056028E-020
1266.5	7.2839200919359797E-020
1267.5	7.0002715463887675E-020
1268.5	6.7404634594467018E-020
1269.5	6.5017788674876925E-020
1270.5	6.2820093165299312E-020
1271.5	6.0793600019880853E-020
1272.5	5.8923836367914007E-020
1273.5	5.7199372530249395E-020
1274.5	5.5611588493935659E-020
1275.5	5.4154630870141084E-020
1276.5	5.2825573578799403E-020
1277.5	5.1624815291759544E-020
1278.5	5.0556759497791020E-020
1279.5	4.9630806972333657E-020
1280.5	4.8862577805198347E-020
1281.5	4.8274883724047378E-020
1282.5	4.7896826695521901E-020
1283.5	4.7756581258489704E-020
1284.5	4.7858166637348944E-020
1285.5	4.8129469797153509E-020
1286.5	4.8353121050645061E-020
1287.5	4.8178211419297666E-020
1288.5	4.7340976558355791E-020
1289.5	4.5920032983370180E-020
1290.5	4.4251704679435042E-020
1291.5	4.2639764606104821E-020
1292.5	4.1228887088647976E-020
1293.5	4.0046366264337028E-020
1294.5	3.9069382138312690E-020
1295.5	3.8263492462187381E-020
1296.5	3.7597381009139353E-020
1297.5	3.7046483384472223E-020
1298.5	3.6592685433726806E-020
1299.5	3.6223047908629751E-020
1300.5	3.5928548239795097E-020
1301.5	3.5703087867958664E-020
1302.5	3.5542772407325304E-020
1303.5	3.5445411284811863E-020
1304.5	3.5410180527916434E-020
1305.5	3.5437404061405471E-020
1306.5	3.5528421634398528E-020
1307.5	3.5685521881129525E-020
1308.5	3.5911926760284653E-020
1309.5	3.6211819285691316E-020
1310.5	3.6590410706512137E-020
1311.5	3.7054046665487501E-020
1312.5	3.7610354789529075E-020
1313.5	3.8268438995350794E-020
1314.5	3.9039128830010548E-020
1315.5	3.9935295718299867E-020
1316.5	4.0972252402912110E-020
1317.5	4.2168257573312342E-020
1318.5	4.3545155264222551E-020
1319.5	4.5129188867795719E-020
1320.5	4.6952043686185857E-020
1321.5	4.9052191501312565E-020
1322.5	5.1476638063917961E-020
1323.5	5.4283213255108877E-020
1324.5	5.7543599225212415E-020
1325.5	6.1347371944840522E-020
1326.5	6.5807448105091155E-020
1327.5	7.1067499790766841E-020
1328.5	7.7312149847809935E-020
1329.5	8.4781128841260129E-020
1330.5	9.3789110830230396E-020
1331.5	1.0475370972311471E-019
1332.5	1.1823515218390881E-019
1333.5	1.3499237167147705E-019
1334.5	1.5606119482133326E-019
1335.5	1.8285912001724498E-019
1336.5	2.1731241464524963E-019
1337.5	2.6196950342770578E-019
1338.5	3.1997094568516694E-019
1339.5	3.9450899419588245E-019
1340.5	4.8693803608707489E-019
1341.5	5.9227771450129162E-019
1342.5	6.9247331622243933E-019
1343.5	7.5518790488041548E-019
1344.5	7.5171438958912880E-019
1345.5	6.8384843505396181E-019
1346.5	5.8198590584880073E-019
1347.5	4.7748028255015535E-019
1348.5	3.8684875398243834E-019
1349.5	3.1416342484018726E-019
1350.5	2.5774264475179688E-019
1351.5	2.1434800187115111E-019
1352.5	1.8088747633780693E-019
1353.5	1.5487808577832344E-019
1354.5	1.3445103397242022E-019
1355.5	1.1823353042029397E-019
1356.5	1.0522312447834493E-019
1357.5	9.4685621294194479E-020
1358.5	8.6079344689384322E-020
1359.5	7.9000932513927911E-020
1360.5	7.3147038345684015E-020
1361.5	6.8287317061927376E-020
1362.5	6.4245292674323142E-020
1363.5	6.0884714872040953E-020
1364.5	5.8099750595161180E-020
1365.5	5.5807874534339697E-020
1366.5	5.3944677337822641E-020
1367.5	5.2460052112360177E-020
1368.5	5.1315384786068864E-020
1369.5	5.0481487177596117E-020
1370.5	4.9937090194690768E-020
1371.5	4.9667769896637643E-020
1372.5	4.9665218900327297E-020
1373.5	4.9926805038092899E-020
1374.5	5.0455381947436671E-020
1375.5	5.1259335046569276E-020
1376.5	5.2352863189729252E-020
1377.5	5.3756512976379035E-020
1378.5	5.5498000942768939E-020
1379.5	5.7613380629805943E-020
1380.5	6.0148639212458340E-020
1381.5	6.3161845242439813E-020
1382.5	6.6726019682420805E-020
1383.5	7.0932973450782080E-020
1384.5	7.5898455970103700E-020
1385.5	8.1769105339053967E-020
1386.5	8.8731903544261907E-020
1387.5	9.7027151985897264E-020
1388.5	1.0696644075067412E-019
1389.5	1.1895775565666542E-019
1390.5	1.3354083422786873E-019
1391.5	1.5143722654888181E-019
1392.5	1.7362123147455585E-019
1393.5	2.0141958676434354E-019
1394.5	2.3664792275019027E-019
1395.5	2.8178546310929804E-019
1396.5	3.4016155425108231E-019
1397.5	4.1603928553658906E-019
1398.5	5.1424222685288924E-019
1399.5	6.3843115047833276E-019
1400.5	7.8634381964557045E-019
1401.5	9.4079578116656989E-019
1402.5	1.0620754807936622E-018
1403.5	1.1007445326716168E-018
1404.5	1.0373780617209692E-018
1405.5	9.0278348832178799E-019
1406.5	7.4700521107612092E-019
1407.5	6.0408101760745394E-019
1408.5	4.8644494227957927E-019
1409.5	3.9418187985601586E-019
1410.5	3.2304738233251293E-019
1411.5	2.6827561133958181E-019
1412.5	2.2583491604203435E-019
1413.5	1.9262993982855784E-019
1414.5	1.6637228488264940E-019
1415.5	1.4539159753077839E-019
1416.5	1.2847014272590161E-019
1417.5	1.1471678047136698E-019
1418.5	1.0347610353409222E-019
1419.5	9.4264514616948060E-020
1420.5	8.6725863980232963E-020
1421.5	8.0601111651623422E-020
1422.5	7.5708193332003891E-020
1423.5	7.1929626709956675E-020
1424.5	6.9206426914173291E-020
1425.5	6.7537669138668217E-020
1426.5	6.6985515080321881E-020
1427.5	6.7685406635464401E-020
1428.5	6.9859399135548090E-020
1429.5	7.3824394478013765E-020
1430.5	7.9969410218534199E-020
1431.5	8.8634239012220536E-020
1432.5	9.9751430876313699E-020
1433.5	1.1210759636596336E-019
1434.5	1.2252989935652989E-019
1435.5	1.2649711629264191E-019
1436.5	1.2139691699009336E-019
1437.5	1.0915906103833672E-019
1438.5	9.4243833927136094E-020
1439.5	8.0123542811588635E-020
1440.5	6.8255125306822672E-020
1441.5	5.8798149651657169E-020
1442.5	5.1409122996866387E-020
1443.5	4.5653134226348907E-020
1444.5	4.1150579423676584E-020
1445.5	3.7607816988825665E-020
1446.5	3.4809119349233479E-020
1447.5	3.2600325093778501E-020
1448.5	3.0873997059648403E-020
1449.5	2.9558360544045242E-020
1450.5	2.8609969517862678E-020
1451.5	2.8009566129181430E-020
1452.5	2.7760695494878521E-020
1453.5	2.7890859866116020E-020
1454.5	2.8455132524302823E-020
1455.5	2.9541924257553955E-020
1456.5	3.1279298457233524E-020
1457.5	3.3836029280129355E-020
1458.5	3.7400356096241559E-020
1459.5	4.2094968374010539E-020
1460.5	4.7755180860095635E-020
1461.5	5.3539592368806789E-020
1462.5	5.7682724754703634E-020
1463.5	5.8215430155505523E-020
1464.5	5.4646868559828770E-020
1465.5	4.8477812000404379E-020
1466.5	4.1731110074514310E-020
1467.5	3.5660001734940061E-020
1468.5	3.0670416029933730E-020
1469.5	2.6720815603922720E-020
1470.5	2.3625197131983567E-020
1471.5	2.1188804449558087E-020
1472.5	1.9250188566805126E-020
1473.5	1.7686168948722833E-020
1474.5	1.6405678831441941E-020
1475.5	1.5341993398890698E-020
1476.5	1.4446126591455205E-020
1477.5	1.3681846275367899E-020
1478.5	1.3022080414152364E-020
1479.5	1.2446370463076872E-020
1480.5	1.1939073426605044E-020
1481.5	1.1488088246599395E-020
1482.5	1.1083947240378967E-020
1483.5	1.0719162112399504E-020
1484.5	1.0387748518206640E-020
1485.5	1.0084876861639553E-020
1486.5	9.8066131544369449E-021
1487.5	9.5497247554413564E-021
1488.5	9.3115333093325361E-021
1489.5	9.0898023592766716E-021
1490.5	8.8826506762522411E-021
1491.5	8.6884848392035757E-021
1492.5	8.5059463551481834E-021
1493.5	8.3338698557891908E-021
1494.5	8.1712498018388609E-021
1495.5	8.0172137735934065E-021
1496.5	7.8710008987324514E-021
1497.5	7.7319443159960833E-021
1498.5	7.5994568313352095E-021
1499.5	7.4730191159930518E-021
1500.5	7.3521699412614275E-021
1501.5	7.2364980548920697E-021
1502.5	7.1256353883665591E-021
1503.5	7.0192513490057544E-021
1504.5	6.9170480010397202E-021
1505.5	6.8187559788075184E-021
1506.5	6.7241310058465823E-021
1507.5	6.6329509177309093E-021
1508.5	6.5450131056073065E-021
1509.5	6.4601323125794184E-021
1510.5	6.3781387272541967E-021
1511.5	6.2988763285478275E-021
1512.5	6.2222014437516059E-021
1513.5	6.1479814882723770E-021
1514.5	6.0760938606900192E-021
1515.5	6.0064249710535864E-021
1516.5	5.9388693838540921E-021
1517.5	5.8733290600131363E-021
1518.5	5.8097126846288671E-021
1519.5	5.7479350692176322E-021
1520.5	5.6879166188549354E-021
1521.5	5.6295828560131575E-021
1522.5	5.5728639940637668E-021
1523.5	5.5176945543975245E-021
1524.5	5.4640130219492048E-021
1525.5	5.4117615346192250E-021
1526.5	5.3608856026847063E-021
1527.5	5.3113338548038125E-021
1528.5	5.2630578076545276E-021
1529.5	5.2160116566235175E-021
1530.5	5.1701520852827536E-021
1531.5	5.1254380916687684E-021
1532.5	5.0818308296188979E-021
1533.5	5.0392934636261145E-021
1534.5	4.9977910358538044E-021
1535.5	4.9572903441082259E-021
1536.5	4.9177598297026608E-021
1537.5	4.8791694742661378E-021
1538.5	4.8414907046538401E-021
1539.5	4.8046963052075815E-021
1540.5	4.7687603366949101E-021
1541.5	4.7336580613261050E-021
1542.5	4.6993658733105641E-021
1543.5	4.6658612344691239E-021
1544.5	4.6331226144676268E-021
1545.5	4.6011294352801842E-021
1546.5	4.5698620195290288E-021
1547.5	4.5393015423819419E-021
1548.5	4.5094299867187140E-021
1549.5	4.4802301013052537E-021
1550.5	4.4516853617382129E-021
1551.5	4.4237799339448120E-021
1552.5	4.3964986400419624E-021
1553.5	4.3698269263763764E-021
1554.5	4.3437508335830626E-021
1555.5	4.3182569685137880E-021
1556.5	4.2933324778998754E-021
1557.5	4.2689650236253184E-021
1558.5	4.2451427594965513E-021
1559.5	4.2218543094047177E-021
1560.5	4.1990887467848754E-021
1561.5	4.1768355752843337E-021
1562.5	4.1550847105593703E-021
1563.5	4.1338264631260854E-021
1564.5	4.1130515221969551E-021
1565.5	4.0927509404400242E-021
1566.5	4.0729161196025656E-021
1567.5	4.0535387969455120E-021
1568.5	4.0346110324390458E-021
1569.5	4.0161251966734981E-021
1570.5	3.9980739594431596E-021
1571.5	3.9804502789637412E-021
1572.5	3.9632473916871937E-021
1573.5	3.9464588026802180E-021
1574.5	3.9300782765353217E-021
1575.5	3.9140998287855598E-021
1576.5	3.8985177177961668E-021
1577.5	3.8833264371083769E-021
1578.5	3.8685207082123678E-021
1579.5	3.8540954737281487E-021
1580.5	3.8400458909746511E-021
1581.5	3.8263673259088284E-021
1582.5	3.8130553474179457E-021
1583.5	3.8001057219494822E-021
1584.5	3.7875144084643642E-021
1585.5	3.7752775537003151E-021
1586.5	3.7633914877332487E-021
1587.5	3.7518527198256160E-021
1588.5	3.7406579345516231E-021
1589.5	3.7298039881901597E-021
1590.5	3.7192879053771403E-021
1591.5	3.7091068760098941E-021
1592.5	3.6992582523969716E-021
1593.5	3.6897395466476358E-021
1594.5	3.6805484282960412E-021
1595.5	3.6716827221558947E-021
1596.5	3.6631404064021567E-021
1597.5	3.6549196108771058E-021
1598.5	3.6470186156188527E-021
1599.5	3.6394358496111497E-021
1600.5	3.6321698897541292E-021
1601.5	3.6252194600563643E-021
1602.5	3.6185834310495247E-021
1603.5	3.6122608194276567E-021
1604.5	3.6062507879140331E-021
1605.5	3.6005526453594404E-021
1606.5	3.5951658470766787E-021
1607.5	3.5900899954170942E-021
1608.5	3.5853248405960188E-021
1609.5	3.5808702817751593E-021
1610.5	3.5767263684111112E-021
1611.5	3.5728933018806321E-021
1612.5	3.5693714373945959E-021
1613.5	3.5661612862141196E-021
1614.5	3.5632635181840944E-021
1615.5	3.5606789646010627E-021
1616.5	3.5584086214344339E-021
1617.5	3.5564536529222431E-021
1618.5	3.5548153955649550E-021
1619.5	3.5534953625435666E-021
1620.5	3.5524952485910982E-021
1621.5	3.5518169353498385E-021
1622.5	3.5514624972502424E-021
1623.5	3.5514342079514056E-021
1624.5	3.5517345473874068E-021
1625.5	3.5523662094687852E-021
1626.5	3.5533321104938843E-021
1627.5	3.5546353983310013E-021
1628.5	3.5562794624391294E-021
1629.5	3.5582679448028711E-021
1630.5	3.5606047518657879E-021
1631.5	3.5632940675563163E-021
1632.5	3.5663403675113372E-021
1633.5	3.5697484346151608E-021
1634.5	3.5735233759857155E-021
1635.5	3.5776706415558653E-021
1636.5	3.5821960444160172E-021
1637.5	3.5871057831049283E-021
1638.5	3.5924064660593175E-021
1639.5	3.5981051384599157E-021
1640.5	3.6042093117425103E-021
1641.5	3.6107269960780408E-021
1642.5	3.6176667361664888E-021
1643.5	3.6250376507362391E-021
1644.5	3.6328494761946138E-021
1645.5	3.6411126149377917E-021
1646.5	3.6498381889006785E-021
1647.5	3.6590380990112512E-021
1648.5	3.6687250913116696E-021
1649.5	3.6789128306222725E-021
1650.5	3.6896159827577848E-021
1651.5	3.7008503064610243E-021
1652.5	3.7126327564025911E-021
1653.5	3.7249815988108246E-021
1654.5	3.7379165415510662E-021
1655.5	3.7514588807749158E-021
1656.5	3.7656316666184118E-021
1657.5	3.7804598908546498E-021
1658.5	3.7959706999159624E-021
1659.5	3.8121936373115025E-021
1660.5	3.8291609202001834E-021
1661.5	3.8469077557647137E-021
1662.5	3.8654727041043249E-021
1663.5	3.8848980956664126E-021
1664.5	3.9052305128253642E-021
1665.5	3.9265213471611438E-021
1666.5	3.9488274463797594E-021
1667.5	3.9722118677671688E-021
1668.5	3.9967447587241477E-021
1669.5	4.0225043894822802E-021
1670.5	4.0495783687966500E-021
1671.5	4.0780650805711551E-021
1672.5	4.1080753884198778E-021
1673.5	4.1397346666608406E-021
1674.5	4.1731852309182524E-021
1675.5	4.2085892603676328E-021
1676.5	4.2461323280297458E-021
1677.5	4.2860276872131051E-021
1678.5	4.3285215036897321E-021
1679.5	4.3738992778590779E-021
1680.5	4.4224937737123423E-021
1681.5	4.4746948684174975E-021
1682.5	4.5309618670404057E-021
1683.5	4.5918390044037085E-021
1684.5	4.6579750991082462E-021
1685.5	4.7301486603431928E-021
1686.5	4.8093002156225982E-021
1687.5	4.8965742846769354E-021
1688.5	4.9933743565891292E-021
1689.5	5.1014355605657149E-021
1690.5	5.2229216447413680E-021
1691.5	5.3605556755176404E-021
1692.5	5.5177979653466265E-021
1693.5	5.6990907547604271E-021
1694.5	5.9101980142016335E-021
1695.5	6.1586816120834470E-021
1696.5	6.4545734453915454E-021
1697.5	6.8113279140851924E-021
1698.5	7.2471684456836560E-021
1699.5	7.7869634738031565E-021
1700.5	8.4647375329613346E-021
1701.5	9.3267079727913125E-021
1702.5	1.0433963480101823E-020
1703.5	1.1861623060302468E-020
1704.5	1.3685563451787216E-020
1705.5	1.5936451942180410E-020
1706.5	1.8491101663296636E-020
1707.5	2.0911715443818541E-020
1708.5	2.2423041427896326E-020
1709.5	2.2349212101643541E-020
1710.5	2.0749765215115160E-020
1711.5	1.8356591106930943E-020
1712.5	1.5912375054911196E-020
1713.5	1.3803952928907545E-020
1714.5	1.2124404013912589E-020
1715.5	1.0832219369774756E-020
1716.5	9.8500039659926163E-021
1717.5	9.1042606430669295E-021
1718.5	8.5360813057371774E-021
1719.5	8.1011620723512247E-021
1720.5	7.7669651080731096E-021
1721.5	7.5097287066142951E-021
1722.5	7.3120448324642605E-021
1723.5	7.1610635488814254E-021
1724.5	7.0472082030634906E-021
1725.5	6.9632674309637579E-021
1726.5	6.9037542932710695E-021
1727.5	6.8644519164151766E-021
1728.5	6.8420889219716982E-021
1729.5	6.8341054496376689E-021
1730.5	6.8384828248360540E-021
1731.5	6.8536183113241203E-021
1732.5	6.8782320981446561E-021
1733.5	6.9112975567626432E-021
1734.5	6.9519884616348980E-021
1735.5	6.9996386965667079E-021
1736.5	7.0537112382005693E-021
1737.5	7.1137740959800488E-021
1738.5	7.1794815148823020E-021
1739.5	7.2505591938491493E-021
1740.5	7.3267925938756174E-021
1741.5	7.4080176424865784E-021
1742.5	7.4941133115561063E-021
1743.5	7.5849956709422017E-021
1744.5	7.6806131137092932E-021
1745.5	7.7809425186037168E-021
1746.5	7.8859861682031985E-021
1747.5	7.9957692812754638E-021
1748.5	8.1103380486041470E-021
1749.5	8.2297580852381086E-021
1750.5	8.3541132305300190E-021
1751.5	8.4835046417344968E-021
1752.5	8.6180501382902755E-021
1753.5	8.7578837629304008E-021
1754.5	8.9031555329888834E-021
1755.5	9.0540313611127059E-021
1756.5	9.2106931293570316E-021
1757.5	9.3733389045821244E-021
1758.5	9.5421832863701391E-021
1759.5	9.7174578814858026E-021
1760.5	9.8994119013341864E-021
1761.5	1.0088312881013930E-020
1762.5	1.0284447520501980E-020
1763.5	1.0488122650298452E-020
1764.5	1.0699666325560083E-020
1765.5	1.0919429054404445E-020
1766.5	1.1147785167714239E-020
1767.5	1.1385134339449325E-020
1768.5	1.1631903268218684E-020
1769.5	1.1888547532710036E-020
1770.5	1.2155553635555871E-020
1771.5	1.2433441252368408E-020
1772.5	1.2722765705040903E-020
1773.5	1.3024120681031725E-020
1774.5	1.3338141223267938E-020
1775.5	1.3665507018580462E-020
1776.5	1.4006946016273347E-020
1777.5	1.4363238412605854E-020
1778.5	1.4735221041707142E-020
1779.5	1.5123792218845210E-020
1780.5	1.5529917088140649E-020
1781.5	1.5954633533883002E-020
1782.5	1.6399058722721047E-020
1783.5	1.6864396353337791E-020
1784.5	1.7351944700995566E-020
1785.5	1.7863105556796598E-020
1786.5	1.8399394175946434E-020
1787.5	1.8962450366086886E-020
1788.5	1.9554050866304758E-020
1789.5	2.0176123190233480E-020
1790.5	2.0830761133357867E-020
1791.5	2.1520242175948556E-020
1792.5	2.2247047049887269E-020
1793.5	2.3013881781083660E-020
1794.5	2.3823702570554977E-020
1795.5	2.4679743938157780E-020
1796.5	2.5585550625413172E-020
1797.5	2.6545013840292824E-020
1798.5	2.7562412530249040E-020
1799.5	2.8642460493912067E-020
1800.5	2.9790360291389524E-020
1801.5	3.1011865093787429E-020
1802.5	3.2313349831704954E-020
1803.5	3.3701893269193387E-020
1804.5	3.5185372955594877E-020
1805.5	3.6772575407495559E-020
1806.5	3.8473324365509335E-020
1807.5	4.0298630579812913E-020
1808.5	4.2260867335287815E-020
1809.5	4.4373976871945097E-020
1810.5	4.6653714041306263E-020
1811.5	4.9117935033057856E-020
1812.5	5.1786940898758630E-020
1813.5	5.4683888010124039E-020
1814.5	5.7835280677703327E-020
1815.5	6.1271565135289911E-020
1816.5	6.5027849254801421E-020
1817.5	6.9144779088213553E-020
1818.5	7.3669612175237269E-020
1819.5	7.8657539250028788E-020
1820.5	8.4173321559569302E-020
1821.5	9.0293331917388841E-020
1822.5	9.7108115903728948E-020
1823.5	1.0472562820030394E-019
1824.5	1.1327535210005393E-019
1825.5	1.2291358382334041E-019
1826.5	1.3383026625850352E-019
1827.5	1.4625790216365661E-019
1828.5	1.6048328404473917E-019
1829.5	1.7686307567898425E-019
1830.5	1.9584471170581703E-019
1831.5	2.1799471138878244E-019
1832.5	2.4403742652236469E-019
1833.5	2.7490860172117118E-019
1834.5	3.1183011478300629E-019
1835.5	3.5641513732678381E-019
1836.5	4.1081695943026602E-019
1837.5	4.7793985442852256E-019
1838.5	5.6173556600659981E-019
1839.5	6.6760978704900251E-019
1840.5	8.0294474721030125E-019
1841.5	9.7766421318026000E-019
1842.5	1.2045125863941546E-018
1843.5	1.4980257784820679E-018
1844.5	1.8695916011223707E-018
1845.5	2.3135987682018306E-018
1846.5	2.7807469028143590E-018
1847.5	3.1540339698097376E-018
1848.5	3.2835285912923144E-018
1849.5	3.1045657615905305E-018
1850.5	2.7047568621778565E-018
1851.5	2.2352312136310224E-018
1852.5	1.8015429964485711E-018
1853.5	1.4434225367803402E-018
1854.5	1.1620971254537023E-018
1855.5	9.4500149137182674E-019
1856.5	7.7771084069716190E-019
1857.5	6.4793939073643911E-019
1858.5	5.4622508550397721E-019
1859.5	4.6555820377908555E-019
1860.5	4.0081098647252296E-019
1861.5	3.4823287641246329E-019
1862.5	3.0506387379837647E-019
1863.5	2.6925423671403615E-019
1864.5	2.3926556520634628E-019
1865.5	2.1393044790144209E-019
1866.5	1.9235321490207194E-019
1867.5	1.7383931149381902E-019
1868.5	1.5784460849182874E-019
1869.5	1.4393867021130894E-019
1870.5	1.3177786807981279E-019
1871.5	1.2108550107230266E-019
1872.5	1.1163695015856576E-019
1873.5	1.0324848461687868E-019
1874.5	9.5768743232527282E-020
1875.5	8.9072193382037421E-020
1876.5	8.3054066097224581E-020
1877.5	7.7626402344452154E-020
1878.5	7.2714943025165009E-020
1879.5	6.8256664814438757E-020
1880.5	6.4197814210635662E-020
1881.5	6.0492328765447745E-020
1882.5	5.7100561335606248E-020
1883.5	5.3988243088736303E-020
1884.5	5.1125635834405679E-020
1885.5	4.8486835403695741E-020
1886.5	4.6049196242680314E-020
1887.5	4.3792853819778460E-020
1888.5	4.1700326383889999E-020
1889.5	3.9756181422146366E-020
1890.5	3.7946755127302781E-020
1891.5	3.6259915498549885E-020
1892.5	3.4684861517523598E-020
1893.5	3.3211952277434093E-020
1894.5	3.1832561083584507E-020
1895.5	3.0538950453512768E-020
1896.5	2.9324164674571144E-020
1897.5	2.8181937164391521E-020
1898.5	2.7106610355071439E-020
1899.5	2.6093066208126342E-020
1900.5	2.5136665782297355E-020
1901.5	2.4233196534301759E-020
1902.5	2.3378826244699190E-020
1903.5	2.2570062636023680E-020
1904.5	2.1803717895204493E-020
1905.5	2.1076877432653537E-020
1906.5	2.0386872310712255E-020
1907.5	1.9731254858028302E-020
1908.5	1.9107777056781753E-020
1909.5	1.8514371348857704E-020
1910.5	1.7949133556985820E-020
1911.5	1.7410307659100587E-020
1912.5	1.6896272190000623E-020
1913.5	1.6405528074852742E-020
1914.5	1.5936687725063290E-020
1915.5	1.5488465249242523E-020
1916.5	1.5059667651009544E-020
1917.5	1.4649186901721098E-020
1918.5	1.4255992790265845E-020
1919.5	1.3879126464192525E-020
1920.5	1.3517694586922228E-020
1921.5	1.3170864044873587E-020
1922.5	1.2837857146209353E-020
1923.5	1.2517947259764565E-020
1924.5	1.2210454848686170E-020
1925.5	1.1914743858524485E-020
1926.5	1.1630218424073191E-020
1927.5	1.1356319863245557E-020
1928.5	1.1092523929776620E-020
1929.5	1.0838338299618997E-020
1930.5	1.0593300268609656E-020
1931.5	1.0356974641374268E-020
1932.5	1.0128951793545688E-020
1933.5	9.9088458912392509E-021
1934.5	9.6962932533804553E-021
1935.5	9.4909508439469183E-021
1936.5	9.2924948824886774E-021
1937.5	9.1006195624494993E-021
1938.5	8.9150358678435349E-021
1939.5	8.7354704797620370E-021
1940.5	8.5616647650064498E-021
1941.5	8.3933738398790613E-021
1942.5	8.2303657028200774E-021
1943.5	8.0724204301696046E-021
1944.5	7.9193294298619934E-021
1945.5	7.7708947483353534E-021
1946.5	7.6269284263663788E-021
1947.5	7.4872518999256791E-021
1948.5	7.3516954424955529E-021
1949.5	7.2200976456053326E-021
1950.5	7.0923049346219805E-021
1951.5	6.9681711170895253E-021
1952.5	6.8475569611420739E-021
1953.5	6.7303298017248714E-021
1954.5	6.6163631725479936E-021
1955.5	6.5055364618697736E-021
1956.5	6.3977345903638025E-021
1957.5	6.2928477094659423E-021
1958.5	6.1907709187275232E-021
1959.5	6.0914040008190794E-021
1960.5	5.9946511729367279E-021
1961.5	5.9004208534616674E-021
1962.5	5.8086254428130155E-021
1963.5	5.7191811175163144E-021
1964.5	5.6320076365851442E-021
1965.5	5.5470281593819204E-021
1966.5	5.4641690741870238E-021
1967.5	5.3833598367630494E-021
1968.5	5.3045328182540061E-021
1969.5	5.2276231618078880E-021
1970.5	5.1525686473557007E-021
1971.5	5.0793095640212207E-021
1972.5	5.0077885896734467E-021
1973.5	4.9379506771685810E-021
1974.5	4.8697429468605117E-021
1975.5	4.8031145849881879E-021
1976.5	4.7380167475757306E-021
1977.5	4.6744024695061898E-021
1978.5	4.6122265784532187E-021
1979.5	4.5514456133763660E-021
1980.5	4.4920177473056501E-021
1981.5	4.4339027141594211E-021
1982.5	4.3770617393566645E-021
1983.5	4.3214574740005558E-021
1984.5	4.2670539324248890E-021
1985.5	4.2138164329084219E-021
1986.5	4.1617115413749449E-021
1987.5	4.1107070179084325E-021
1988.5	4.0607717659236727E-021
1989.5	4.0118757838427673E-021
1990.5	3.9639901191373420E-021
1991.5	3.9170868246051020E-021
1992.5	3.8711389167574263E-021
1993.5	3.8261203362024033E-021
1994.5	3.7820059099146738E-021
1995.5	3.7387713152901546E-021
1996.5	3.6963930458897711E-021
1997.5	3.6548483787821550E-021
1998.5	3.6141153434005966E-021
1999.5	3.5741726918345503E-021
[truncated: 1,000 more rows]
