# Supplementary material for: Modeling Radiative Efficiency across Fluorinated Molecules: Bridging Chemistry and Climate Policy for Global Warming Potential Estimations
Source: Environ Sci Technol. 2026 Feb 16;60(8):6188–202. doi: 10.1021/acs.est.5c16501 (PMC12961741; doi:10.1021/acs.est.5c16501)
Supplement: Supplementary file 1 [file es5c16501_si_001.zip › Supporting.Information/CFM2025.Table1/HFEsters/Allyl.trifluoracetate/cross-section_15.dat]

0.5	5.3618875766570406E-022
1.5	5.4857666817869164E-022
2.5	5.6222144157980961E-022
3.5	5.7733395745438185E-022
4.5	5.9417352458430910E-022
5.5	6.1306190867013119E-022
6.5	6.3440223599780562E-022
7.5	6.5870473171801695E-022
8.5	6.8662212598710861E-022
9.5	7.1899884486718625E-022
10.5	7.5693996853425355E-022
11.5	8.0190858088661069E-022
12.5	8.5586365201997121E-022
13.5	9.2145459730466210E-022
14.5	1.0022910534958512E-021
15.5	1.1032999592823168E-021
16.5	1.2311449544431249E-021
17.5	1.3945555539357351E-021
18.5	1.6040475825634618E-021
19.5	1.8696195464494381E-021
20.5	2.1933543080610910E-021
21.5	2.5529688708376961E-021
22.5	2.8802973171144559E-021
23.5	3.0660396928373012E-021
24.5	3.0300989700400353E-021
25.5	2.8001917076767027E-021
26.5	2.4828649193828391E-021
27.5	2.1728586617455170E-021
28.5	1.9150181556970810E-021
29.5	1.7179270317015079E-021
30.5	1.5748397036367424E-021
31.5	1.4755376644369037E-021
32.5	1.4108503842554103E-021
33.5	1.3737672268936241E-021
34.5	1.3593564492433633E-021
35.5	1.3643982355079380E-021
36.5	1.3870370004598520E-021
37.5	1.4265322611424046E-021
38.5	1.4831156471943137E-021
39.5	1.5579459486797859E-021
40.5	1.6531572608819072E-021
41.5	1.7720047253998050E-021
42.5	1.9191247605550630E-021
43.5	2.1009419707554552E-021
44.5	2.3262738644566309E-021
45.5	2.6072065482639897E-021
46.5	2.9603333826899210E-021
47.5	3.4084396242644323E-021
48.5	3.9826022111957124E-021
49.5	4.7242362378995042E-021
50.5	5.6852931190732559E-021
51.5	6.9213605494768038E-021
52.5	8.4651577257766809E-021
53.5	1.0259593967460013E-020
54.5	1.2046756688431893E-020
55.5	1.3315871392807789E-020
56.5	1.3543787844239101E-020
57.5	1.2663734545706102E-020
58.5	1.1141210235480288E-020
59.5	9.5368727097001408E-021
60.5	8.1831567863287429E-021
61.5	7.1903766364144108E-021
62.5	6.5605404977391509E-021
63.5	6.2658435847631203E-021
64.5	6.2777692531679911E-021
65.5	6.5607856763354297E-021
66.5	7.0355289751308041E-021
67.5	7.5240065026884239E-021
68.5	7.7476891200451250E-021
69.5	7.4817734679412776E-021
70.5	6.7568548020984515E-021
71.5	5.8154647974295135E-021
72.5	4.8910358451886776E-021
73.5	4.0986683702176715E-021
74.5	3.4611478606811220E-021
75.5	2.9606488866868262E-021
76.5	2.5694810849965701E-021
77.5	2.2621159813172587E-021
78.5	2.0182240706289340E-021
79.5	1.8224859375833285E-021
80.5	1.6635811964182171E-021
81.5	1.5331711408616440E-021
82.5	1.4250839899614445E-021
83.5	1.3347124138341969E-021
84.5	1.2585817876578225E-021
85.5	1.1940440133574759E-021
86.5	1.1390604580610756E-021
87.5	1.0920473401343572E-021
88.5	1.0517648217256426E-021
89.5	1.0172368530000626E-021
90.5	9.8769285999286785E-022
91.5	9.6252515224184169E-022
92.5	9.4125783757676314E-022
93.5	9.2352435338997418E-022
94.5	9.0905165424808513E-022
95.5	8.9764977143775113E-022
96.5	8.8920597686190349E-022
97.5	8.8368321230455522E-022
98.5	8.8112284263366774E-022
99.5	8.8165221112214476E-022
100.5	8.8549797447218194E-022
101.5	8.9300684582740826E-022
102.5	9.0467627158411656E-022
103.5	9.2119884218821498E-022
104.5	9.4352605746285698E-022
105.5	9.7295961929512724E-022
106.5	1.0112817977682300E-021
107.5	1.0609402120741878E-021
108.5	1.1253045095784737E-021
109.5	1.2090057740619292E-021
110.5	1.3183326610422345E-021
111.5	1.4615326187244485E-021
112.5	1.6485079720482465E-021
113.5	1.8885238894747583E-021
114.5	2.1829601321550536E-021
115.5	2.5094134940076289E-021
116.5	2.8015157585508804E-021
117.5	2.9551988908733546E-021
118.5	2.8972710715245619E-021
119.5	2.6576584730549387E-021
120.5	2.3380018963720676E-021
121.5	2.0262622741989083E-021
122.5	1.7630600243664137E-021
123.5	1.5554421393287873E-021
124.5	1.3964718693210709E-021
125.5	1.2761213056449478E-021
126.5	1.1853651838166887E-021
127.5	1.1171507115327647E-021
128.5	1.0662815455534264E-021
129.5	1.0290424933760948E-021
130.5	1.0028396648873130E-021
131.5	9.8592418360144093E-022
132.5	9.7720156567471048E-022
133.5	9.7611342685942251E-022
134.5	9.8257906634753983E-022
135.5	9.9698989666377931E-022
136.5	1.0202560058957870E-021
137.5	1.0539102610737757E-021
138.5	1.1002800752124126E-021
139.5	1.1627361521623169E-021
140.5	1.2460081428731660E-021
141.5	1.3564821108612845E-021
142.5	1.5021689113727025E-021
143.5	1.6914516884567707E-021
144.5	1.9285319952144678E-021
145.5	2.2022763352062009E-021
146.5	2.4686001874962689E-021
147.5	2.6446377301795828E-021
148.5	2.6511130961679571E-021
149.5	2.4847350400800970E-021
150.5	2.2216441080557382E-021
151.5	1.9464097054789650E-021
152.5	1.7058170385851218E-021
153.5	1.5125506438611724E-021
154.5	1.3628947961652369E-021
155.5	1.2484261641541897E-021
156.5	1.1609001138340984E-021
157.5	1.0936374051116493E-021
158.5	1.0415921380744298E-021
159.5	1.0010514704813662E-021
160.5	9.6930202358417561E-022
161.5	9.4435551939930242E-022
162.5	9.2474422463686362E-022
163.5	9.0937423439046962E-022
164.5	8.9742170625191106E-022
165.5	8.8825962478806254E-022
166.5	8.8140590247882025E-022
167.5	8.7648633034791049E-022
168.5	8.7320789042376136E-022
169.5	8.7133934374178161E-022
170.5	8.7069696904894568E-022
171.5	8.7113398186362518E-022
172.5	8.7253260901767424E-022
173.5	8.7479809825451245E-022
174.5	8.7785415187706951E-022
175.5	8.8163941863018765E-022
176.5	8.8610477953285455E-022
177.5	8.9121123501528205E-022
178.5	8.9692825172703896E-022
179.5	9.0323246403755005E-022
180.5	9.1010665182899424E-022
181.5	9.1753893562785903E-022
182.5	9.2552214447713161E-022
183.5	9.3405332264502184E-022
184.5	9.4313334930632530E-022
185.5	9.5276665143660914E-022
186.5	9.6296099484272458E-022
187.5	9.7372734188904719E-022
188.5	9.8507976734057012E-022
189.5	9.9703542603362079E-022
190.5	1.0096145679536837E-021
191.5	1.0228405978626612E-021
192.5	1.0367401779637781E-021
193.5	1.0513433732919307E-021
194.5	1.0666838406284032E-021
195.5	1.0827990628108505E-021
196.5	1.0997306313865130E-021
197.5	1.1175245816804725E-021
198.5	1.1362317855633408E-021
199.5	1.1559084085482123E-021
200.5	1.1766164393739549E-021
201.5	1.1984243019970182E-021
202.5	1.2214075619833220E-021
203.5	1.2456497417453049E-021
204.5	1.2712432620051184E-021
205.5	1.2982905304047858E-021
206.5	1.3269052024805228E-021
207.5	1.3572136454637633E-021
208.5	1.3893566418104583E-021
209.5	1.4234913773059879E-021
210.5	1.4597937684482555E-021
211.5	1.4984611960974671E-021
212.5	1.5397157277762059E-021
213.5	1.5838079303958718E-021
214.5	1.6310213997452758E-021
215.5	1.6816781643543223E-021
216.5	1.7361451614074853E-021
217.5	1.7948420340030846E-021
218.5	1.8582505659846858E-021
219.5	1.9269261579132236E-021
220.5	2.0015118624968778E-021
221.5	2.0827556496094133E-021
222.5	2.1715317733489203E-021
223.5	2.2688673852734022E-021
224.5	2.3759759056628707E-021
225.5	2.4942991664217210E-021
226.5	2.6255610297207098E-021
227.5	2.7718361449505273E-021
228.5	2.9356388488856932E-021
229.5	3.1200391108214583E-021
230.5	3.3288151290380983E-021
231.5	3.5666560749569934E-021
232.5	3.8394341220697456E-021
233.5	4.1545731337641513E-021
234.5	4.5215534734509198E-021
235.5	4.9526101714599426E-021
236.5	5.4637076872075570E-021
237.5	6.0759119552842349E-021
238.5	6.8173322912781698E-021
239.5	7.7258712917868232E-021
240.5	8.8530842007694532E-021
241.5	1.0269445804412316E-020
242.5	1.2071046026824739E-020
243.5	1.4386589479438601E-020
244.5	1.7379989980568137E-020
245.5	2.1234237754790536E-020
246.5	2.6080908663163894E-020
247.5	3.1809930036239781E-020
248.5	3.7720976224372686E-020
249.5	4.2259987866500955E-020
250.5	4.3580679180151358E-020
251.5	4.1073041336456214E-020
252.5	3.6003436678321632E-020
253.5	3.0257136371756056E-020
254.5	2.5065680286704342E-020
255.5	2.0859074110908302E-020
256.5	1.7625347327466019E-020
257.5	1.5203391240383803E-020
258.5	1.3418560901019520E-020
259.5	1.2126422452249982E-020
260.5	1.1219336209237445E-020
261.5	1.0621684986948561E-020
262.5	1.0283378950269548E-020
263.5	1.0174589275255977E-020
264.5	1.0282335871464606E-020
265.5	1.0608905030971962E-020
266.5	1.1172008437563221E-020
267.5	1.2006709559567954E-020
268.5	1.3169270210556800E-020
269.5	1.4743052534653527E-020
270.5	1.6846083698247825E-020
271.5	1.9637853461480700E-020
272.5	2.3316843674496720E-020
273.5	2.8084901825433795E-020
274.5	3.4024111845110652E-020
275.5	4.0805411976651244E-020
276.5	4.7255788266570162E-020
277.5	5.1291638620264541E-020
278.5	5.1086495222978495E-020
279.5	4.6787348833202126E-020
280.5	4.0359925016755831E-020
281.5	3.3809767595934096E-020
282.5	2.8186863503401759E-020
283.5	2.3748652286478614E-020
284.5	2.0389009589818950E-020
285.5	1.7905333342840980E-020
286.5	1.6106630534170504E-020
287.5	1.4842974536594922E-020
288.5	1.4006162213628946E-020
289.5	1.3522804450855298E-020
290.5	1.3347249071418009E-020
291.5	1.3456399425416076E-020
292.5	1.3846752675261402E-020
293.5	1.4533576817532060E-020
294.5	1.5552197933058343E-020
295.5	1.6961568948672294E-020
296.5	1.8850520826812486E-020
297.5	2.1347244830372638E-020
298.5	2.4632326472442278E-020
299.5	2.8954182238532533E-020
300.5	3.4640664505304639E-020
301.5	4.2086064952814392E-020
302.5	5.1657433026443964E-020
303.5	6.3400370802685078E-020
304.5	7.6397217981899554E-020
305.5	8.7961570617637435E-020
306.5	9.3916123506547832E-020
307.5	9.1368918799115769E-020
308.5	8.1573659491164120E-020
309.5	6.8613475810881171E-020
310.5	5.5987254894293263E-020
311.5	4.5296363075729856E-020
312.5	3.6808387366398518E-020
313.5	3.0238475331165757E-020
314.5	2.5180870052474084E-020
315.5	2.1270215172720495E-020
316.5	1.8219198303807158E-020
317.5	1.5813308285933920E-020
318.5	1.3895350213550101E-020
319.5	1.2350507522587254E-020
320.5	1.1094561711245023E-020
321.5	1.0065254065927002E-020
322.5	9.2161319382834619E-021
323.5	8.5122071464525358E-021
324.5	7.9268937154971712E-021
325.5	7.4398385279728168E-021
326.5	7.0353747455476009E-021
327.5	6.7014119812373906E-021
328.5	6.4286357378804625E-021
329.5	6.2099287659754257E-021
330.5	6.0399544692732746E-021
331.5	5.9148614358437044E-021
332.5	5.8320814610988235E-021
333.5	5.7902030224454238E-021
334.5	5.7889094278499070E-021
335.5	5.8289767797173009E-021
336.5	5.9123322431547099E-021
337.5	6.0421785674690707E-021
338.5	6.2231970878948331E-021
339.5	6.4618493751553749E-021
340.5	6.7668084236499222E-021
341.5	7.1495653512933879E-021
342.5	7.6252792947685466E-021
343.5	8.2139697669632791E-021
344.5	8.9421966390915638E-021
345.5	9.8454385274040869E-021
346.5	1.0971470169248194E-020
347.5	1.2385149674799629E-020
348.5	1.4175122754062830E-020
349.5	1.6462901370637873E-020
350.5	1.9414166334945427E-020
351.5	2.3249806966625133E-020
352.5	2.8247120218095427E-020
353.5	3.4703088752060311E-020
354.5	4.2792629987010998E-020
355.5	5.2209145531455080E-020
356.5	6.1563766383942287E-020
357.5	6.8089439928618414E-020
358.5	6.8914908423151887E-020
359.5	6.3606835760174275E-020
360.5	5.4628082874207992E-020
361.5	4.4982334862818946E-020
362.5	3.6430054505297638E-020
363.5	2.9497858920275586E-020
364.5	2.4090301907884936E-020
365.5	1.9921736078163558E-020
366.5	1.6703209272145898E-020
367.5	1.4198055331465595E-020
368.5	1.2226735451634193E-020
369.5	1.0656965908573659E-020
370.5	9.3920709810872215E-021
371.5	8.3612518514168148E-021
372.5	7.5122883006536179E-021
373.5	6.8062922619317502E-021
374.5	6.2139952260330445E-021
375.5	5.7131289067542212E-021
376.5	5.2865706540117941E-021
377.5	4.9210211470776768E-021
378.5	4.6060533751182908E-021
379.5	4.3334221992362470E-021
380.5	4.0965583384795927E-021
381.5	3.8901941569473526E-021
382.5	3.7100846560907060E-021
383.5	3.5527980397163629E-021
384.5	3.4155577769965404E-021
385.5	3.2961233538756912E-021
386.5	3.1927006221552470E-021
387.5	3.1038753324085211E-021
388.5	3.0285654174129062E-021
389.5	2.9659891206662387E-021
390.5	2.9156473201969156E-021
391.5	2.8773195263272500E-021
392.5	2.8510741650242723E-021
393.5	2.8372950344640820E-021
394.5	2.8367274082510406E-021
395.5	2.8505493756050846E-021
396.5	2.8804769655900927E-021
397.5	2.9289158352633394E-021
398.5	2.9991784090057449E-021
399.5	3.0957940843418578E-021
400.5	3.2249521523876872E-021
401.5	3.3951322077595212E-021
402.5	3.6179912635640270E-021
403.5	3.9095753241826759E-021
404.5	4.2918571957593206E-021
405.5	4.7943320798400237E-021
406.5	5.4545605989612706E-021
407.5	6.3142985745244245E-021
408.5	7.4028943609543950E-021
409.5	8.6928451204164097E-021
410.5	1.0019252448510578E-020
411.5	1.1021492661825991E-020
412.5	1.1278153795190201E-020
413.5	1.0659027563332922E-020
414.5	9.4617315418658984E-021
415.5	8.1171813026736964E-021
416.5	6.9027970952075449E-021
417.5	5.9134389856740031E-021
418.5	5.1444367629701155E-021
419.5	4.5578561520025076E-021
420.5	4.1128911351473104E-021
421.5	3.7755394662409462E-021
422.5	3.5199345511865400E-021
423.5	3.3271262566854472E-021
424.5	3.1834543762871295E-021
425.5	3.0791550458809166E-021
426.5	3.0073126122779261E-021
427.5	2.9631143973725990E-021
428.5	2.9433377223615709E-021
429.5	2.9460077317380498E-021
430.5	2.9701810339614403E-021
431.5	3.0158253095641582E-021
432.5	3.0837772822432063E-021
433.5	3.1757713947591279E-021
434.5	3.2945403014570988E-021
435.5	3.4439971159614254E-021
436.5	3.6295195663362074E-021
437.5	3.8583693575257175E-021
438.5	4.1402980143063263E-021
439.5	4.4884154954944230E-021
440.5	4.9204318847938046E-021
441.5	5.4604247664446940E-021
442.5	6.1413244132541190E-021
443.5	7.0083015812861546E-021
444.5	8.1230484178223122E-021
445.5	9.5681602069983917E-021
446.5	1.1448402885184836E-020
447.5	1.3879212651302315E-020
448.5	1.6938730282508693E-020
449.5	2.0541099891544364E-020
450.5	2.4211159849216173E-020
451.5	2.6933480615945790E-020
452.5	2.7554276849632342E-020
453.5	2.5759880399079363E-020
454.5	2.2406602584431398E-020
455.5	1.8679640556794714E-020
456.5	1.5324349654495968E-020
457.5	1.2587691371936950E-020
458.5	1.0450152310240581E-020
459.5	8.8049490094033295E-021
460.5	7.5390259026524497E-021
461.5	6.5584230085254364E-021
462.5	5.7914645034646894E-021
463.5	5.1852466781452550E-021
464.5	4.7011103615473483E-021
465.5	4.3107766069483866E-021
466.5	3.9934253696780047E-021
467.5	3.7335889608148411E-021
468.5	3.5196600293666753E-021
469.5	3.3428391639603234E-021
470.5	3.1963904345686136E-021
471.5	3.0751113172052179E-021
472.5	2.9749521090189613E-021
473.5	2.8927401968816808E-021
474.5	2.8259784832202749E-021
475.5	2.7726967732254137E-021
476.5	2.7313413944257052E-021
477.5	2.7006927382587269E-021
478.5	2.6798034531320560E-021
479.5	2.6679521286428180E-021
480.5	2.6646087914483345E-021
481.5	2.6694095861355441E-021
482.5	2.6821387752809338E-021
483.5	2.7027167545108228E-021
484.5	2.7311932051013755E-021
485.5	2.7677448441862768E-021
486.5	2.8126775146256390E-021
487.5	2.8664326092617332E-021
488.5	2.9295980698199198E-021
489.5	3.0029244599155124E-021
490.5	3.0873469063736853E-021
491.5	3.1840140588356848E-021
492.5	3.2943256665064909E-021
493.5	3.4199809555766426E-021
494.5	3.5630407701184775E-021
495.5	3.7260074960296518E-021
496.5	3.9119282407501043E-021
497.5	4.1245287635936045E-021
498.5	4.3683884957143237E-021
499.5	4.6491710292904325E-021
500.5	4.9739302497362713E-021
501.5	5.3515206659814756E-021
502.5	5.7931527093207411E-021
503.5	6.3131516787045913E-021
504.5	6.9300053349024467E-021
505.5	7.6678237483526259E-021
506.5	8.5583909362741846E-021
507.5	9.6440664211422655E-021
508.5	1.0981897628484843E-020
509.5	1.2649415005602965E-020
510.5	1.4752626136817744E-020
511.5	1.7436452807648900E-020
512.5	2.0896527194633321E-020
513.5	2.5386881179326258E-020
514.5	3.1205818380056073E-020
515.5	3.8613310915502648E-020
516.5	4.7584401110549659E-020
517.5	5.7298376274658425E-020
518.5	6.5573469430569848E-020
519.5	6.9284179079124547E-020
520.5	6.6616310866244174E-020
521.5	5.8904683775910810E-020
522.5	4.9249786237463063E-020
523.5	4.0072574634517745E-020
524.5	3.2393726397937108E-020
525.5	2.6329817310737850E-020
526.5	2.1645501652395281E-020
527.5	1.8040181674828944E-020
528.5	1.5250272981417000E-020
529.5	1.3070528693504482E-020
530.5	1.1348278964640652E-020
531.5	9.9717476165307691E-021
532.5	8.8592432640067089E-021
533.5	7.9507515559738726E-021
534.5	7.2018027267939965E-021
535.5	6.5791105810227693E-021
536.5	6.0574951631892773E-021
537.5	5.6177090180003785E-021
538.5	5.2448931198739695E-021
539.5	4.9274713854957693E-021
540.5	4.6563521276473133E-021
541.5	4.4243459909470742E-021
542.5	4.2257380417985202E-021
543.5	4.0559708392456443E-021
544.5	3.9114083944020766E-021
545.5	3.7891599234015578E-021
546.5	3.6869485537042572E-021
547.5	3.6030145569981406E-021
548.5	3.5360458624059242E-021
549.5	3.4851309686954753E-021
550.5	3.4497312186827883E-021
551.5	3.4296709428145146E-021
552.5	3.4251454008354579E-021
553.5	3.4367479155611660E-021
554.5	3.4655192776110376E-021
555.5	3.5130246200448360E-021
556.5	3.5814658062759735E-021
557.5	3.6738413526777433E-021
558.5	3.7941716118904135E-021
559.5	3.9478152316156275E-021
560.5	4.1419149812161270E-021
561.5	4.3860284674816615E-021
562.5	4.6930236635734453E-021
563.5	5.0803509062690746E-021
564.5	5.5718367546238182E-021
565.5	6.2001566522485066E-021
566.5	7.0100523373960708E-021
567.5	8.0619300545938691E-021
568.5	9.4340699027549618E-021
569.5	1.1217774183514818E-020
570.5	1.3490643358367481E-020
571.5	1.6238127347579564E-020
572.5	1.9193965112872442E-020
573.5	2.1671948424776792E-020
574.5	2.2716677941594869E-020
575.5	2.1810176537068528E-020
576.5	1.9400067289002194E-020
577.5	1.6438010388837807E-020
578.5	1.3645154619979467E-020
579.5	1.1316918431135747E-020
580.5	9.4811310087595001E-021
581.5	8.0636597839486788E-021
582.5	6.9727247402085702E-021
583.5	6.1284974951311607E-021
584.5	5.4690034120339509E-021
585.5	4.9481919832339836E-021
586.5	4.5323525113081459E-021
587.5	4.1968394071792643E-021
588.5	3.9235357201960470E-021
589.5	3.6990061314873453E-021
590.5	3.5131841627060315E-021
591.5	3.3584457454829919E-021
592.5	3.2289545209829386E-021
593.5	3.1201964264112229E-021
594.5	3.0286460971746330E-021
595.5	2.9515254908865509E-021
596.5	2.8866275095217677E-021
597.5	2.8321858389097872E-021
598.5	2.7867779677053937E-021
599.5	2.7492522631958683E-021
600.5	2.7186726651005399E-021
601.5	2.6942764117150464E-021
602.5	2.6754415031903646E-021
603.5	2.6616615134357843E-021
604.5	2.6525260052070098E-021
605.5	2.6477052634594866E-021
606.5	2.6469383951400663E-021
607.5	2.6500240870558786E-021
608.5	2.6568134934490297E-021
609.5	2.6672048596935920E-021
610.5	2.6811395910285169E-021
611.5	2.6985995546886510E-021
612.5	2.7196054669216883E-021
613.5	2.7442162681835162E-021
614.5	2.7725294341254403E-021
615.5	2.8046822098973581E-021
616.5	2.8408537934041494E-021
617.5	2.8812685318612659E-021
618.5	2.9262002376857865E-021
619.5	2.9759777770139929E-021
620.5	3.0309921399602178E-021
621.5	3.0917052698152069E-021
622.5	3.1586610134436857E-021
623.5	3.2324986633810733E-021
624.5	3.3139697018598571E-021
625.5	3.4039585395247156E-021
626.5	3.5035082824897385E-021
627.5	3.6138528823044962E-021
628.5	3.7364574547326550E-021
629.5	3.8730691380823773E-021
630.5	4.0257816617262835E-021
631.5	4.1971178991578593E-021
632.5	4.3901362164699890E-021
633.5	4.6085685855983776E-021
634.5	4.8570014912813625E-021
635.5	5.1411150365269332E-021
636.5	5.4680019635384398E-021
637.5	5.8465974839780973E-021
638.5	6.2882642410008402E-021
639.5	6.8075964557363054E-021
640.5	7.4235362966452934E-021
641.5	8.1609377698298390E-021
642.5	9.0527737124285787E-021
643.5	1.0143263154667682E-020
644.5	1.1492293783876938E-020
645.5	1.3181589274945144E-020
646.5	1.5322984781323407E-020
647.5	1.8068498711909347E-020
648.5	2.1619429231415421E-020
649.5	2.6224423848061979E-020
650.5	3.2137960328378667E-020
651.5	3.9473601547067380E-020
652.5	4.7852073166169778E-020
653.5	5.5866367299154852E-020
654.5	6.0964167573011010E-020
655.5	6.0834096874022482E-020
656.5	5.5556432858749986E-020
657.5	4.7518050843943906E-020
658.5	3.9227326943394340E-020
659.5	3.2022589196671616E-020
660.5	2.6242564468916078E-020
661.5	2.1759103577397247E-020
662.5	1.8315700315101082E-020
663.5	1.5665907960070233E-020
664.5	1.3611382887736623E-020
665.5	1.2002703740756571E-020
666.5	1.0730060694516950E-020
667.5	9.7132473559853078E-021
668.5	8.8935052728635576E-021
669.5	8.2274655416354150E-021
670.5	7.6828101517529191E-021
671.5	7.2352052944343461E-021
672.5	6.8661373294626328E-021
673.5	6.5613792170790477E-021
674.5	6.3098957276731519E-021
675.5	6.1030549127534741E-021
676.5	5.9340547277720089E-021
677.5	5.7975020797363424E-021
678.5	5.6891008906781055E-021
679.5	5.6054189199970745E-021
680.5	5.5437120818393186E-021
681.5	5.5017911848646099E-021
682.5	5.4779203192238179E-021
683.5	5.4707391260362659E-021
684.5	5.4792033145370809E-021
685.5	5.5025393150665899E-021
686.5	5.5402100579038686E-021
687.5	5.5918896757215492E-021
688.5	5.6574455290859084E-021
689.5	5.7369264115334980E-021
690.5	5.8305561471571308E-021
691.5	5.9387320812079811E-021
692.5	6.0620282068706278E-021
693.5	6.2012028878261208E-021
694.5	6.3572113420974330E-021
695.5	6.5312232620634846E-021
696.5	6.7246461723626243E-021
697.5	6.9391553867503120E-021
698.5	7.1767317344238521E-021
699.5	7.4397086076611625E-021
700.5	7.7308303639384713E-021
701.5	8.0533247342781925E-021
702.5	8.4109926959028878E-021
703.5	8.8083203306694286E-021
704.5	9.2506186076270284E-021
705.5	9.7441989337907073E-021
706.5	1.0296594903864795E-020
707.5	1.0916844221950751E-020
708.5	1.1615849662835259E-020
709.5	1.2406844764640070E-020
710.5	1.3305999545732993E-020
711.5	1.4333215169629264E-020
712.5	1.5513176006287642E-020
713.5	1.6876755743327833E-020
714.5	1.8462915258512753E-020
715.5	2.0321290100600643E-020
716.5	2.2515753812762560E-020
717.5	2.5129373094998214E-020
718.5	2.8271359506229510E-020
719.5	3.2086889916512240E-020
720.5	3.6771025107621113E-020
721.5	4.2588365446090777E-020
722.5	4.9900339135070793E-020
723.5	5.9201406267242649E-020
724.5	7.1161822703409038E-020
725.5	8.6661992020034224E-020
726.5	1.0676707835697638E-019
727.5	1.3250096571221166E-019
728.5	1.6411112430424937E-019
729.5	1.9941570356047206E-019
730.5	2.3158897692001296E-019
731.5	2.4949123219734424E-019
732.5	2.4467471134379735E-019
733.5	2.1960450089923117E-019
734.5	1.8505947964630388E-019
735.5	1.5083920537835924E-019
736.5	1.2164933234812852E-019
737.5	9.8411196672457361E-020
738.5	8.0419659242105039E-020
739.5	6.6583631401609397E-020
740.5	5.5902787779543020E-020
741.5	4.7585317445438775E-020
742.5	4.1038554427683058E-020
743.5	3.5827848544087314E-020
744.5	3.1635716661383624E-020
745.5	2.8229328791138185E-020
746.5	2.5436576367388693E-020
747.5	2.3128996036010734E-020
748.5	2.1209712634974836E-020
749.5	1.9604929766501994E-020
750.5	1.8257895485426161E-020
751.5	1.7124591481528570E-020
752.5	1.6170627182007723E-020
753.5	1.5368982491981347E-020
754.5	1.4698353967250692E-020
755.5	1.4141934861653192E-020
756.5	1.3686511116332704E-020
757.5	1.3321790821262968E-020
758.5	1.3039909291191489E-020
759.5	1.2835069225664264E-020
760.5	1.2703287870046927E-020
761.5	1.2642232302200950E-020
762.5	1.2651131085047969E-020
763.5	1.2730756386385730E-020
764.5	1.2883475931428112E-020
765.5	1.3113379395547916E-020
766.5	1.3426489640697699E-020
767.5	1.3831076210551260E-020
768.5	1.4338097573475650E-020
769.5	1.4961810904327405E-020
770.5	1.5720605398819665E-020
771.5	1.6638139675180561E-020
772.5	1.7744899380970629E-020
773.5	1.9080343083023044E-020
774.5	2.0695880740167404E-020
775.5	2.2659040567078986E-020
776.5	2.5059340989393099E-020
777.5	2.8016608515140513E-020
778.5	3.1692769484897641E-020
779.5	3.6308434433783707E-020
780.5	4.2165635900491990E-020
781.5	4.9677053229389587E-020
782.5	5.9397575249389186E-020
783.5	7.2039761421394451E-020
784.5	8.8415833668990061E-020
785.5	1.0916028894523086E-019
786.5	1.3395316556636620E-019
787.5	1.6002590985560149E-019
788.5	1.8082450480478724E-019
789.5	1.8797241100824185E-019
790.5	1.7788594011165055E-019
791.5	1.5548929999687051E-019
792.5	1.2922880621816413E-019
793.5	1.0498924231050439E-019
794.5	8.4979573040705710E-020
795.5	6.9263202008595377E-020
796.5	5.7136452047589855E-020
797.5	4.7793212847382454E-020
798.5	4.0547324487051654E-020
799.5	3.4870451455687709E-020
800.5	3.0371221695912411E-020
801.5	2.6763343841196925E-020
802.5	2.3837417611415866E-020
803.5	2.1439347652815311E-020
804.5	1.9454696628510479E-020
805.5	1.7797581881409158E-020
806.5	1.6402841139126340E-020
807.5	1.5220492728121729E-020
808.5	1.4211793382918001E-020
809.5	1.3346408951531050E-020
810.5	1.2600364292979740E-020
811.5	1.1954542868933638E-020
812.5	1.1393577590602654E-020
813.5	1.0905022817518237E-020
814.5	1.0478730373903463E-020
815.5	1.0106375065164841E-020
816.5	9.7810908079275735E-021
817.5	9.4971893807687155E-021
818.5	9.2499414628237634E-021
819.5	9.0354050630296883E-021
820.5	8.8502903356153063E-021
821.5	8.6918525913825859E-021
822.5	8.5578073674840945E-021
823.5	8.4462629308975652E-021
824.5	8.3556667162829177E-021
825.5	8.2847630456728351E-021
826.5	8.2325601226142268E-021
827.5	8.1983047925137301E-021
828.5	8.1814639546722901E-021
829.5	8.1817118300855742E-021
830.5	8.1989225556857682E-021
831.5	8.2331678086821500E-021
832.5	8.2847193794007658E-021
833.5	8.3540568213210708E-021
834.5	8.4418805263068267E-021
835.5	8.5491308156232667E-021
836.5	8.6770139196673645E-021
837.5	8.8270360615661223E-021
838.5	9.0010472877984300E-021
839.5	9.2012972371069884E-021
840.5	9.4305057538206637E-021
841.5	9.6919521977190353E-021
842.5	9.9895885699131061E-021
843.5	1.0328183290551697E-020
844.5	1.0713504812048493E-020
845.5	1.1152557494457526E-020
846.5	1.1653886691285332E-020
847.5	1.2227976357706643E-020
848.5	1.2887771532053998E-020
849.5	1.3649370995851805E-020
850.5	1.4532954141994370E-020
851.5	1.5564033351269683E-020
852.5	1.6775163134268754E-020
853.5	1.8208296029676958E-020
854.5	1.9918061443962324E-020
855.5	2.1976368799193564E-020
856.5	2.4478913256774036E-020
857.5	2.7554396739123290E-020
858.5	3.1377540190834827E-020
859.5	3.6187107516456896E-020
860.5	4.2309681548805823E-020
861.5	5.0187315078459860E-020
862.5	6.0398284152958012E-020
863.5	7.3634836024140644E-020
864.5	9.0540332061501476E-020
865.5	1.1119724647252522E-019
866.5	1.3401034476104825E-019
867.5	1.5430632033755089E-019
868.5	1.6482108716285211E-019
869.5	1.6053279763675624E-019
870.5	1.4363192429876590E-019
871.5	1.2122360213002449E-019
872.5	9.9391389158489549E-020
873.5	8.0918208103924454E-020
874.5	6.6268652323385779E-020
875.5	5.4947511068289718E-020
876.5	4.6249683444115804E-020
877.5	3.9540391335118547E-020
878.5	3.4320526182990615E-020
879.5	3.0217500353624439E-020
880.5	2.6958317852646268E-020
881.5	2.4343605342368542E-020
882.5	2.2227135731195589E-020
883.5	2.0500815066017619E-020
884.5	1.9083989239006497E-020
885.5	1.7915901637375494E-020
886.5	1.6950375966064284E-020
887.5	1.6152053187580014E-020
888.5	1.5493714025740108E-020
889.5	1.4954365190125552E-020
890.5	1.4517869935386272E-020
891.5	1.4171974380439260E-020
892.5	1.3907630323316370E-020
893.5	1.3718550551375500E-020
894.5	1.3600959240726334E-020
895.5	1.3553521964919375E-020
896.5	1.3577460298868638E-020
897.5	1.3676877816753769E-020
898.5	1.3859349914575099E-020
899.5	1.4136860731069067E-020
900.5	1.4527203786915595E-020
901.5	1.5055982569346810E-020
902.5	1.5759296295260491E-020
903.5	1.6686903516290405E-020
904.5	1.7904652601432890E-020
905.5	1.9492096980712035E-020
906.5	2.1524207499921369E-020
907.5	2.4013298401116062E-020
908.5	2.6781081540116326E-020
909.5	2.9294543900616495E-020
910.5	3.0711719938362468E-020
911.5	3.0431918399309386E-020
912.5	2.8687350330420559E-020
913.5	2.6299607253051977E-020
914.5	2.3986353011793245E-020
915.5	2.2081876708829239E-020
916.5	2.0646292789674528E-020
917.5	1.9624907802854810E-020
918.5	1.8937375030745865E-020
919.5	1.8511337372796369E-020
920.5	1.8290454131454630E-020
921.5	1.8233487460643492E-020
922.5	1.8311226473791286E-020
923.5	1.8503502265596854E-020
924.5	1.8796847418477966E-020
925.5	1.9182805667405595E-020
926.5	1.9656762380013872E-020
927.5	2.0217162534553043E-020
928.5	2.0865011722369050E-020
929.5	2.1603586542293279E-020
930.5	2.2438305921565690E-020
931.5	2.3376733994425152E-020
932.5	2.4428699675795135E-020
933.5	2.5606529669811509E-020
934.5	2.6925401840640346E-020
935.5	2.8403835943832346E-020
936.5	3.0064349902827377E-020
937.5	3.1934323450273972E-020
938.5	3.4047128668876165E-020
939.5	3.6443610942484328E-020
940.5	3.9174037141860441E-020
941.5	4.2300674994970933E-020
942.5	4.5901235143438019E-020
943.5	5.0073505224169570E-020
944.5	5.4941648150441939E-020
945.5	6.0664846392925258E-020
946.5	6.7449282082106136E-020
947.5	7.5564892826032648E-020
948.5	8.5368988987629390E-020
949.5	9.7339705572755608E-020
950.5	1.1212335992528474E-019
951.5	1.3060076985183160E-019
952.5	1.5397719996977434E-019
953.5	1.8389489706839159E-019
954.5	2.2254490244789560E-019
955.5	2.7268678026713416E-019
956.5	3.3730618746677163E-019
957.5	4.1825868195910866E-019
958.5	5.1278139266960463E-019
959.5	6.0753161126705023E-019
960.5	6.7527055267372131E-019
961.5	6.8680305668274500E-019
962.5	6.3646158094970323E-019
963.5	5.4809498003179562E-019
964.5	4.5204007674075421E-019
965.5	3.6651826560369392E-019
966.5	2.9719113260351311E-019
967.5	2.4325962731707583E-019
968.5	2.0190096246604570E-019
969.5	1.7021793072194915E-019
970.5	1.4582996598388818E-019
971.5	1.2693373096755275E-019
972.5	1.1220785045022064E-019
973.5	1.0069745503047185E-019
974.5	9.1717844790710265E-020
975.5	8.4783315044003567E-020
976.5	7.9557583624311053E-020
977.5	7.5820297289104247E-020
978.5	7.3443415667898214E-020
979.5	7.2368419997715271E-020
980.5	7.2566823465474409E-020
981.5	7.3951058438297247E-020
982.5	7.6200841053199069E-020
983.5	7.8569653103226476E-020
984.5	8.0009031068632485E-020
985.5	7.9905974626326961E-020
986.5	7.8709833621621304E-020
987.5	7.7496721537395746E-020
988.5	7.7156544577402208E-020
989.5	7.8146756790303871E-020
990.5	8.0662338643103467E-020
991.5	8.4833761255321267E-020
992.5	9.0842875669182084E-020
993.5	9.8984981349589030E-020
994.5	1.0971488594604705E-019
995.5	1.2369880669278193E-019
996.5	1.4188166789298248E-019
997.5	1.6556708826886620E-019
998.5	1.9648013516222097E-019
999.5	2.3670953180166070E-019
1000.5	2.8824799561957341E-019
1001.5	3.5152394788242345E-019
1002.5	4.2215786758035124E-019
1003.5	4.8679111693801852E-019
1004.5	5.2423649634043128E-019
1005.5	5.1948331055926627E-019
1006.5	4.7884746736662493E-019
1007.5	4.2388463563847456E-019
1008.5	3.7374316588572209E-019
1009.5	3.3794332316727033E-019
1010.5	3.1884618762885278E-019
1011.5	3.1485221981098126E-019
1012.5	3.2092474673446316E-019
1013.5	3.2761890279384385E-019
1014.5	3.2298672334525404E-019
1015.5	3.0032209233836471E-019
1016.5	2.6378873773670911E-019
1017.5	2.2321115555665500E-019
1018.5	1.8600312475689882E-019
1019.5	1.5503841811380077E-019
1020.5	1.3036240264865329E-019
1021.5	1.1097536234704966E-019
1022.5	9.5732418291428183E-020
1023.5	8.3652706204221044E-020
1024.5	7.3974584012927714E-020
1025.5	6.6128298632177960E-020
1026.5	5.9692448718505001E-020
1027.5	5.4355048515574416E-020
1028.5	4.9883486397475030E-020
1029.5	4.6102600023185146E-020
1030.5	4.2879009150124607E-020
1031.5	4.0109978534433579E-020
1032.5	3.7715479182667682E-020
1033.5	3.5632490077918659E-020
1034.5	3.3810870747434072E-020
1035.5	3.2210341272227737E-020
1036.5	3.0798249325750023E-020
1037.5	2.9547901763093004E-020
1038.5	2.8437305199844531E-020
1039.5	2.7448205880537768E-020
1040.5	2.6565350756209433E-020
1041.5	2.5775913660400031E-020
1042.5	2.5069045870688993E-020
1043.5	2.4435521233277079E-020
1044.5	2.3867453802261895E-020
1045.5	2.3358071546209716E-020
1046.5	2.2901533746597095E-020
1047.5	2.2492782699295401E-020
1048.5	2.2127422539582828E-020
1049.5	2.1801619658997641E-020
1050.5	2.1512020421156346E-020
1051.5	2.1255682822078650E-020
1052.5	2.1030019456622230E-020
1053.5	2.0832749702846116E-020
1054.5	2.0661859461734793E-020
1055.5	2.0515567121055850E-020
1056.5	2.0392294671657225E-020
1057.5	2.0290643108993295E-020
1058.5	2.0209371414687967E-020
1059.5	2.0147378542009172E-020
1060.5	2.0103687932480682E-020
1061.5	2.0077434174028502E-020
1062.5	2.0067851478314425E-020
1063.5	2.0074263709545813E-020
1064.5	2.0096075741636109E-020
1065.5	2.0132765957132093E-020
1066.5	2.0183879731400981E-020
1067.5	2.0249023770429054E-020
1068.5	2.0327861191214507E-020
1069.5	2.0420107250928294E-020
1070.5	2.0525525645401897E-020
1071.5	2.0643925309586579E-020
1072.5	2.0775157662826959E-020
1073.5	2.0919114250435557E-020
1074.5	2.1075724740415604E-020
1075.5	2.1244955240479540E-020
1076.5	2.1426806905933611E-020
1077.5	2.1621314813694268E-020
1078.5	2.1828547081797848E-020
1079.5	2.2048604217363659E-020
1080.5	2.2281618679162435E-020
1081.5	2.2527754643801073E-020
1082.5	2.2787207967125536E-020
1083.5	2.3060206334822078E-020
1084.5	2.3347009598411503E-020
1085.5	2.3647910294926242E-020
1086.5	2.3963234350574021E-020
1087.5	2.4293341970663408E-020
1088.5	2.4638628720029106E-020
1089.5	2.4999526800183542E-020
1090.5	2.5376506531470437E-020
1091.5	2.5770078050639892E-020
1092.5	2.6180793236541772E-020
1093.5	2.6609247879082639E-020
1094.5	2.7056084109256443E-020
1095.5	2.7521993110989131E-020
1096.5	2.8007718138786014E-020
1097.5	2.8514057868804016E-020
1098.5	2.9041870115059458E-020
1099.5	2.9592075947111684E-020
1100.5	3.0165664250835971E-020
1101.5	3.0763696779930758E-020
1102.5	3.1387313752739088E-020
1103.5	3.2037740056968130E-020
1104.5	3.2716292134168281E-020
1105.5	3.3424385626628874E-020
1106.5	3.4163543881957024E-020
1107.5	3.4935407425391148E-020
1108.5	3.5741744527304122E-020
1109.5	3.6584463013913415E-020
1110.5	3.7465623493608623E-020
1111.5	3.8387454200360026E-020
1112.5	3.9352367690419110E-020
1113.5	4.0362979670257746E-020
1114.5	4.1422130284046340E-020
1115.5	4.2532908249997005E-020
1116.5	4.3698678309218522E-020
1117.5	4.4923112541681032E-020
1118.5	4.6210226215775376E-020
1119.5	4.7564418976326032E-020
1120.5	4.8990522348007966E-020
1121.5	5.0493854746389235E-020
1122.5	5.2080285459737003E-020
1123.5	5.3756309407826087E-020
1124.5	5.5529134921364045E-020
1125.5	5.7406787347021741E-020
1126.5	5.9398232008720792E-020
1127.5	6.1513521000821212E-020
1128.5	6.3763969528949375E-020
1129.5	6.6162369154601269E-020
1130.5	6.8723247487591352E-020
1131.5	7.1463186813753656E-020
1132.5	7.4401218140034078E-020
1133.5	7.7559312610399206E-020
1134.5	8.0962999809809880E-020
1135.5	8.4642153029824388E-020
1136.5	8.8631996443482642E-020
1137.5	9.2974410294231191E-020
1138.5	9.7719640574065146E-020
1139.5	1.0292856363162333E-019
1140.5	1.0867572025492523E-019
1141.5	1.1505342769972995E-019
1142.5	1.2217741589190142E-019
1143.5	1.3019463486940548E-019
1144.5	1.3929416782816574E-019
1145.5	1.4972257678128473E-019
1146.5	1.6180548796635595E-019
1147.5	1.7597763577649963E-019
1148.5	1.9282333811705335E-019
1149.5	2.1312663555234834E-019
1150.5	2.3791989202723728E-019
1151.5	2.6848812669424739E-019
1152.5	3.0620446107774013E-019
1153.5	3.5190095402696766E-019
1154.5	4.0428683809688299E-019
1155.5	4.5734904806000907E-019
1156.5	4.9920428063194269E-019
1157.5	5.1786011972085478E-019
1158.5	5.1214755428851721E-019
1159.5	4.9324621675409912E-019
1160.5	4.7438893676760415E-019
1161.5	4.6343901734925303E-019
1162.5	4.6312230000624473E-019
1163.5	4.7369951174535087E-019
1164.5	4.9483245855821201E-019
1165.5	5.2642174199203175E-019
1166.5	5.6891380163058286E-019
1167.5	6.2342636825621823E-019
1168.5	6.9185609344588898E-019
1169.5	7.7704073705438437E-019
1170.5	8.8301727690986037E-019
1171.5	1.0154130888532660E-018
1172.5	1.1820101777535955E-018
1173.5	1.3935123757877202E-018
1174.5	1.6644788567386121E-018
1175.5	2.0141496146598110E-018
1176.5	2.4661995820990827E-018
1177.5	3.0447755293025925E-018
1178.5	3.7611318150624882E-018
1179.5	4.5838536474207300E-018
1180.5	5.4007528744783467E-018
1181.5	6.0267938637309662E-018
1182.5	6.3119267539336964E-018
1183.5	6.2360859891650319E-018
1184.5	5.8499155770943710E-018
1185.5	5.2137250996117294E-018
1186.5	4.4355516450072979E-018
1187.5	3.6551788249368082E-018
1188.5	2.9699650135299484E-018
1189.5	2.4122487466427014E-018
1190.5	1.9742424274442855E-018
1191.5	1.6342731023349818E-018
1192.5	1.3701019074229948E-018
1193.5	1.1632983093268915E-018
1194.5	9.9975764546868845E-019
1195.5	8.6901365979856337E-019
1196.5	7.6336932608710515E-019
1197.5	6.7715507694964929E-019
1198.5	6.0616641472028003E-019
1199.5	5.4725674210705086E-019
1200.5	4.9804762507435228E-019
1201.5	4.5672338948893438E-019
1202.5	4.2188505862413158E-019
1203.5	3.9244581643088426E-019
1204.5	3.6755559683758014E-019
1205.5	3.4654623981687277E-019
1206.5	3.2889130916102863E-019
1207.5	3.1417648500862414E-019
1208.5	3.0207769001141571E-019
1209.5	2.9234496724939115E-019
1210.5	2.8479072749488364E-019
1211.5	2.7928140917576295E-019
1212.5	2.7573190491607177E-019
1213.5	2.7410234440285627E-019
1214.5	2.7439701372023275E-019
1215.5	2.7666535863340033E-019
1216.5	2.8100518272802516E-019
1217.5	2.8756832953835293E-019
1218.5	2.9656935198005570E-019
1219.5	3.0829794939789116E-019
1220.5	3.2313632921347734E-019
1221.5	3.4158317944498762E-019
1222.5	3.6428669792824693E-019
1223.5	3.9209022846495718E-019
1224.5	4.2609567067235671E-019
1225.5	4.6775219552714598E-019
1226.5	5.1898122165096805E-019
1227.5	5.8235341509082671E-019
1228.5	6.6133976202708906E-019
1229.5	7.6066555399357042E-019
1230.5	8.8679885888102076E-019
1231.5	1.0485884627960180E-018
1232.5	1.2579852682452151E-018
1233.5	1.5305136958692064E-018
1234.5	1.8844121849963480E-018
1235.5	2.3355941779424264E-018
1236.5	2.8825944554311384E-018
1237.5	3.4753640951858749E-018
1238.5	3.9806783305956308E-018
1239.5	4.2074849584186053E-018
1240.5	4.0446488000624863E-018
1241.5	3.5735578090847391E-018
1242.5	2.9838472449801009E-018
1243.5	2.4238209063510189E-018
1244.5	1.9562090476766144E-018
1245.5	1.5884663245400678E-018
1246.5	1.3065528461909220E-018
1247.5	1.0924301237138210E-018
1248.5	9.3012755837035042E-019
1249.5	8.0657375109425005E-019
1250.5	7.1051828677357649E-019
1251.5	6.3165157118806935E-019
1252.5	5.6181856875879946E-019
1253.5	4.9743353541272915E-019
1254.5	4.3900774031209938E-019
1255.5	3.8791425097540007E-019
1256.5	3.4443274186190494E-019
1257.5	3.0784260165272224E-019
1258.5	2.7705311659365188E-019
1259.5	2.5099750019767367E-019
1260.5	2.2877298139958240E-019
1261.5	2.0965707653717355E-019
1262.5	1.9308237038628180E-019
1263.5	1.7860415724194682E-019
1264.5	1.6587197987892271E-019
1265.5	1.5460724815707458E-019
1266.5	1.4458634429512942E-019
1267.5	1.3562803287626674E-019
1268.5	1.2758408047513050E-019
1269.5	1.2033222681582948E-019
1270.5	1.1377087509747607E-019
1271.5	1.0781504657826305E-019
1272.5	1.0239327495105085E-019
1273.5	9.7445209763649394E-020
1274.5	9.2919765490832433E-020
1275.5	8.8773702120956464E-020
1276.5	8.4970560353186551E-020
1277.5	8.1479903806356575E-020
1278.5	7.8276843781835431E-020
1279.5	7.5341836425584031E-020
1280.5	7.2660733726681257E-020
1281.5	7.0224994988174397E-020
1282.5	6.8031704900682429E-020
1283.5	6.6082313208134211E-020
1284.5	6.4377300786971080E-020
1285.5	6.2901196566885653E-020
1286.5	6.1592642598667505E-020
1287.5	6.0313652763155227E-020
1288.5	5.8879454689765090E-020
1289.5	5.7190226123815134E-020
1290.5	5.5325254645918018E-020
1291.5	5.3454277698825843E-020
1292.5	5.1703171352656466E-020
1293.5	5.0120115275184127E-020
1294.5	4.8705259677860068E-020
1295.5	4.7440944232856728E-020
1296.5	4.6306920769565967E-020
1297.5	4.5285636871807919E-020
1298.5	4.4363246021138386E-020
1299.5	4.3529217771872879E-020
1300.5	4.2775661609514615E-020
1301.5	4.2096716796911123E-020
1302.5	4.1488083942968734E-020
1303.5	4.0946688516188916E-020
1304.5	4.0470447816096548E-020
1305.5	4.0058114650308199E-020
1306.5	3.9709177300300188E-020
1307.5	3.9423801483444676E-020
1308.5	3.9202804847380736E-020
1309.5	3.9047658113406570E-020
1310.5	3.8960509630674101E-020
1311.5	3.8944232126386485E-020
1312.5	3.9002492094876678E-020
1313.5	3.9139843761475821E-020
1314.5	3.9361851050401347E-020
1315.5	3.9675242628666966E-020
1316.5	4.0088107043053062E-020
1317.5	4.0610137390458499E-020
1318.5	4.1252938084638876E-020
1319.5	4.2030410398474925E-020
1320.5	4.2959238975227412E-020
1321.5	4.4059508984043069E-020
1322.5	4.5355493857296005E-020
1323.5	4.6876667764776115E-020
1324.5	4.8659016865866071E-020
1325.5	5.0746751457069940E-020
1326.5	5.3194561136036543E-020
1327.5	5.6070612607395015E-020
1328.5	5.9460573099718674E-020
1329.5	6.3473064024281271E-020
1330.5	6.8247128031321250E-020
1331.5	7.3962555077076962E-020
1332.5	8.0854297410322613E-020
1333.5	8.9232757756727614E-020
1334.5	9.9512505994054486E-020
1335.5	1.1225296293752534E-019
1336.5	1.2821557044542534E-019
1337.5	1.4844204615125893E-019
1338.5	1.7435459087039484E-019
1339.5	2.0786295023167855E-019
1340.5	2.5141267274457958E-019
1341.5	3.0777190938039007E-019
1342.5	3.7904518912509387E-019
1343.5	4.6394706229298365E-019
1344.5	5.5264275567470229E-019
1345.5	6.2237346729980283E-019
1346.5	6.4476307297114066E-019
1347.5	6.0860578992495960E-019
1348.5	5.3152783261123496E-019
1349.5	4.4224750646209187E-019
1350.5	3.6032428751773053E-019
1351.5	2.9291461921432612E-019
1352.5	2.4007672308323287E-019
1353.5	1.9937745285818904E-019
1354.5	1.6808158144038366E-019
1355.5	1.4387422841677121E-019
1356.5	1.2497747294066533E-019
1357.5	1.1007621639871495E-019
1358.5	9.8209636201906603E-020
1359.5	8.8676015220217185E-020
1360.5	8.0960099697463863E-020
1361.5	7.4680531735971523E-020
1362.5	6.9552593045236266E-020
1363.5	6.5361956234505442E-020
1364.5	6.1946165970089343E-020
1365.5	5.9181511295067435E-020
1366.5	5.6973665882037546E-020
1367.5	5.5250981885255057E-020
1368.5	5.3959674895259144E-020
1369.5	5.3060378531281868E-020
1370.5	5.2525712721243123E-020
1371.5	5.2338624716885231E-020
1372.5	5.2491343603505106E-020
1373.5	5.2984849349508958E-020
1374.5	5.3828804649338254E-020
1375.5	5.5041938143206408E-020
1376.5	5.6652906108150293E-020
1377.5	5.8701701138941245E-020
1378.5	6.1241725829956024E-020
1379.5	6.4342713434668699E-020
1380.5	6.8094764615775901E-020
1381.5	7.2613892133199265E-020
1382.5	7.8049641834387514E-020
1383.5	8.4595615355469878E-020
1384.5	9.2504096337824689E-020
1385.5	1.0210653190079021E-019
1386.5	1.1384241330115349E-019
1387.5	1.2830019990077595E-019
1388.5	1.4627533019104823E-019
1389.5	1.6885174875224404E-019
1390.5	1.9751344620685035E-019
1391.5	2.3428705685741381E-019
1392.5	2.8189342186273397E-019
1393.5	3.4381298718011614E-019
1394.5	4.2397249483999024E-019
1395.5	5.2531713720934403E-019
1396.5	6.4588703213460937E-019
1397.5	7.7145026242068854E-019
1398.5	8.6942128472601469E-019
1399.5	8.9964855900538615E-019
1400.5	8.4690413388929192E-019
1401.5	7.3675667839850176E-019
1402.5	6.0991230386978609E-019
1403.5	4.9380289904553394E-019
1404.5	3.9834225871281208E-019
1405.5	3.2351000150149508E-019
1406.5	2.6582969399780415E-019
1407.5	2.2142682729340647E-019
1408.5	1.8703133525088929E-019
1409.5	1.6013521569305134E-019
1410.5	1.3888554969631405E-019
1411.5	1.2193078629392783E-019
1412.5	1.0828661780613915E-019
1413.5	9.7233984234891579E-020
1414.5	8.8245659637139416E-020
1415.5	8.0934739616061570E-020
1416.5	7.5019069641512464E-020
1417.5	7.0297168910017364E-020
1418.5	6.6632614795659036E-020
1419.5	6.3944980101445686E-020
1420.5	6.2206289250104697E-020
1421.5	6.1442632549291487E-020
1422.5	6.1741019710571436E-020
1423.5	6.3261485208943816E-020
1424.5	6.6252925435458638E-020
1425.5	7.1065459656350756E-020
1426.5	7.8135580536600623E-020
1427.5	8.7879813774165281E-020
1428.5	1.0035805988330806E-019
1429.5	1.1452956763861616E-019
1430.5	1.2728858553477655E-019
1431.5	1.3370155205254935E-019
1432.5	1.3019299379727658E-019
1433.5	1.1804500745258393E-019
1434.5	1.0203957423358975E-019
1435.5	8.6393665582484913E-020
1436.5	7.3082583630056043E-020
1437.5	6.2464238991991711E-020
1438.5	5.4215707913624710E-020
1439.5	4.7860736160021713E-020
1440.5	4.2969966986770223E-020
1441.5	3.9209632156481075E-020
1442.5	3.6337399039637000E-020
1443.5	3.4185699376815245E-020
1444.5	3.2646127704472700E-020
1445.5	3.1658481862526083E-020
1446.5	3.1204815653045903E-020
1447.5	3.1308013230055826E-020
1448.5	3.2033910707213610E-020
1449.5	3.3494472440126307E-020
1450.5	3.5844678402740760E-020
1451.5	3.9253003467536104E-020
1452.5	4.3799029161052979E-020
1453.5	4.9224606084019548E-020
1454.5	5.4540981450372692E-020
1455.5	5.7896696502485514E-020
1456.5	5.7517489096213705E-020
1457.5	5.3319218058725671E-020
1458.5	4.6990367913300263E-020
1459.5	4.0412077993145974E-020
1460.5	3.4625551866417576E-020
1461.5	2.9912047159855058E-020
1462.5	2.6187026612428393E-020
1463.5	2.3260964086957657E-020
1464.5	2.0948411587945229E-020
1465.5	1.9098965691648914E-020
1466.5	1.7598787381748782E-020
1467.5	1.6363894834673896E-020
1468.5	1.5332709034506148E-020
1469.5	1.4459920273725366E-020
1470.5	1.3711912761456275E-020
1471.5	1.3063480760951053E-020
1472.5	1.2495504130098699E-020
1473.5	1.1993306097934920E-020
1474.5	1.1545488042915772E-020
1475.5	1.1143096427091070E-020
1476.5	1.0779021641972890E-020
1477.5	1.0447559802060597E-020
1478.5	1.0144089984137683E-020
1479.5	9.8648340239231474E-021
1480.5	9.6066759308101614E-021
1481.5	9.3670247829088911E-021
1482.5	9.1437096446911737E-021
1483.5	8.9348982953779607E-021
1484.5	8.7390338268314336E-021
1485.5	8.5547847724163104E-021
1486.5	8.3810055698402197E-021
1487.5	8.2167049814055969E-021
1488.5	8.0610206899670353E-021
1489.5	7.9131987239280141E-021
1490.5	7.7725766854338252E-021
1491.5	7.6385699944239251E-021
1492.5	7.5106605399004926E-021
1493.5	7.3883872646545091E-021
1494.5	7.2713383122412248E-021
1495.5	7.1591444435041754E-021
1496.5	7.0514734904479262E-021
1497.5	6.9480256621820490E-021
1498.5	6.8485295542734958E-021
1499.5	6.7527387415838501E-021
1500.5	6.6604288573538813E-021
1501.5	6.5713950793025170E-021
1502.5	6.4854499578718017E-021
1503.5	6.4024215332671403E-021
1504.5	6.3221516972220238E-021
1505.5	6.2444947629283477E-021
1506.5	6.1693162126812961E-021
1507.5	6.0964915977757149E-021
1508.5	6.0259055692812000E-021
1509.5	5.9574510216908576E-021
1510.5	5.8910283342223885E-021
1511.5	5.8265446968595441E-021
1512.5	5.7639135101451582E-021
1513.5	5.7030538493438039E-021
1514.5	5.6438899849394920E-021
1515.5	5.5863509525671828E-021
1516.5	5.5303701664332925E-021
1517.5	5.4758850710900886E-021
1518.5	5.4228368271160895E-021
1519.5	5.3711700268400647E-021
1520.5	5.3208324367458294E-021
1521.5	5.2717747636230791E-021
1522.5	5.2239504418967345E-021
1523.5	5.1773154398835490E-021
1524.5	5.1318280829974565E-021
1525.5	5.0874488921611237E-021
1526.5	5.0441404358857136E-021
1527.5	5.0018671946586936E-021
1528.5	4.9605954364342318E-021
1529.5	4.9202931021559058E-021
1530.5	4.8809297003596097E-021
1531.5	4.8424762100081368E-021
1532.5	4.8049049907998257E-021
1533.5	4.7681897002737023E-021
1534.5	4.7323052171041692E-021
1535.5	4.6972275700405012E-021
1536.5	4.6629338720016239E-021
1537.5	4.6294022588854628E-021
1538.5	4.5966118326956012E-021
1539.5	4.5645426086264968E-021
1540.5	4.5331754657829514E-021
1541.5	4.5024921012401567E-021
1542.5	4.4724749871780562E-021
1543.5	4.4431073308483076E-021
1544.5	4.4143730371540900E-021
1545.5	4.3862566736427692E-021
1546.5	4.3587434377291400E-021
1547.5	4.3318191259829337E-021
1548.5	4.3054701053287380E-021
1549.5	4.2796832860193481E-021
1550.5	4.2544460962554334E-021
1551.5	4.2297464583349284E-021
1552.5	4.2055727662252503E-021
1553.5	4.1819138644601383E-021
1554.5	4.1587590282708370E-021
1555.5	4.1360979448686131E-021
1556.5	4.1139206958020760E-021
1557.5	4.0922177403188061E-021
1558.5	4.0709798996662723E-021
1559.5	4.0501983422719321E-021
1560.5	4.0298645697470654E-021
1561.5	4.0099704036629815E-021
1562.5	3.9905079730521060E-021
1563.5	3.9714697025899785E-021
1564.5	3.9528483014173702E-021
1565.5	3.9346367525647262E-021
1566.5	3.9168283029438740E-021
1567.5	3.8994164538744161E-021
1568.5	3.8823949521145773E-021
1569.5	3.8657577813683870E-021
1570.5	3.8494991542431116E-021
1571.5	3.8336135046325931E-021
1572.5	3.8180954805039554E-021
1573.5	3.8029399370666039E-021
1574.5	3.7881419303040087E-021
1575.5	3.7736967108500521E-021
1576.5	3.7595997181930106E-021
1577.5	3.7458465751914363E-021
1578.5	3.7324330828872905E-021
1579.5	3.7193552156027154E-021
1580.5	3.7066091163078307E-021
1581.5	3.6941910922477778E-021
1582.5	3.6820976108182051E-021
1583.5	3.6703252956790791E-021
1584.5	3.6588709230975534E-021
1585.5	3.6477314185113072E-021
1586.5	3.6369038533044870E-021
1587.5	3.6263854417890081E-021
1588.5	3.6161735383846448E-021
1589.5	3.6062656349918855E-021
1590.5	3.5966593585521835E-021
1591.5	3.5873524687907323E-021
1592.5	3.5783428561374897E-021
1593.5	3.5696285398226930E-021
1594.5	3.5612076661436322E-021
1595.5	3.5530785068999704E-021
1596.5	3.5452394579954647E-021
1597.5	3.5376890382043479E-021
1598.5	3.5304258881012965E-021
1599.5	3.5234487691543084E-021
1600.5	3.5167565629804095E-021
1601.5	3.5103482707646892E-021
1602.5	3.5042230128436211E-021
1603.5	3.4983800284543270E-021
1604.5	3.4928186756519774E-021
1605.5	3.4875384313981588E-021
1606.5	3.4825388918237604E-021
1607.5	3.4778197726705726E-021
1608.5	3.4733809099165777E-021
1609.5	3.4692222605907389E-021
1610.5	3.4653439037838851E-021
1611.5	3.4617460418632784E-021
1612.5	3.4584290018994312E-021
1613.5	3.4553932373148099E-021
1614.5	3.4526393297652444E-021
1615.5	3.4501679912661736E-021
1616.5	3.4479800665772231E-021
1617.5	3.4460765358601703E-021
1618.5	3.4444585176270417E-021
1619.5	3.4431272719969758E-021
1620.5	3.4420842042824651E-021
1621.5	3.4413308689279711E-021
1622.5	3.4408689738263475E-021
1623.5	3.4407003850413477E-021
1624.5	3.4408271319675969E-021
1625.5	3.4412514129628839E-021
1626.5	3.4419756014915054E-021
1627.5	3.4430022528217553E-021
1628.5	3.4443341113254506E-021
1629.5	3.4459741184329527E-021
1630.5	3.4479254213031276E-021
1631.5	3.4501913822747459E-021
1632.5	3.4527755891734959E-021
1633.5	3.4556818665576529E-021
1634.5	3.4589142879953813E-021
1635.5	3.4624771894779486E-021
1636.5	3.4663751840859717E-021
1637.5	3.4706131780403622E-021
1638.5	3.4751963882863490E-021
1639.5	3.4801303617778765E-021
1640.5	3.4854209966514599E-021
1641.5	3.4910745655034554E-021
1642.5	3.4970977410133282E-021
1643.5	3.5034976241883930E-021
1644.5	3.5102817755435027E-021
1645.5	3.5174582495729261E-021
1646.5	3.5250356329225488E-021
1647.5	3.5330230867293508E-021
1648.5	3.5414303936637379E-021
1649.5	3.5502680102901514E-021
1650.5	3.5595471254547697E-021
1651.5	3.5692797255185328E-021
1652.5	3.5794786673820885E-021
1653.5	3.5901577604006115E-021
1654.5	3.6013318584649539E-021
1655.5	3.6130169637369950E-021
1656.5	3.6252303437781034E-021
1657.5	3.6379906641084116E-021
1658.5	3.6513181385916646E-021
1659.5	3.6652347004680360E-021
1660.5	3.6797641973714477E-021
1661.5	3.6949326142880076E-021
1662.5	3.7107683291625731E-021
1663.5	3.7273024067720716E-021
1664.5	3.7445689375955292E-021
1665.5	3.7626054297709892E-021
1666.5	3.7814532639010370E-021
1667.5	3.8011582225313352E-021
1668.5	3.8217711086829278E-021
1669.5	3.8433484710016063E-021
1670.5	3.8659534570683660E-021
1671.5	3.8896568214182365E-021
1672.5	3.9145381211353308E-021
1673.5	3.9406871399188971E-021
1674.5	3.9682055917651941E-021
1675.5	3.9972091685741971E-021
1676.5	4.0278300129983196E-021
1677.5	4.0602197199619581E-021
1678.5	4.0945529992147046E-021
1679.5	4.1310321693993101E-021
1680.5	4.1698927046889266E-021
1681.5	4.2114101226411917E-021
1682.5	4.2559085929502484E-021
1683.5	4.3037717703577807E-021
1684.5	4.3554565241323841E-021
1685.5	4.4115104700202958E-021
1686.5	4.4725945357111054E-021
1687.5	4.5395122476654976E-021
1688.5	4.6132480747123035E-021
1689.5	4.6950180899824569E-021
1690.5	4.7863375487385109E-021
1691.5	4.8891119219689309E-021
1692.5	5.0057607677597303E-021
1693.5	5.1393879983364515E-021
1694.5	5.2940182355741891E-021
1695.5	5.4749278926590725E-021
1696.5	5.6891123814133040E-021
1697.5	5.9459481424509886E-021
1698.5	6.2581288535139762E-021
1699.5	6.6429711373624662E-021
1700.5	7.1241670319084547E-021
1701.5	7.7339182511099737E-021
1702.5	8.5148684108635694E-021
1703.5	9.5197126959033664E-021
1704.5	1.0802454438047407E-020
1705.5	1.2387434531778628E-020
1706.5	1.4194944562672470E-020
1707.5	1.5927850823770609E-020
1708.5	1.7045767506040565E-020
1709.5	1.7057396587707780E-020
1710.5	1.5977134050706112E-020
1711.5	1.4309836176005425E-020
1712.5	1.2588056311717663E-020
1713.5	1.1096665597827233E-020
1714.5	9.9081483887374980E-021
1715.5	8.9955890759121330E-021
1716.5	8.3046585170651283E-021
1717.5	7.7830930781167114E-021
1718.5	7.3888156529730758E-021
1719.5	7.0901269834224992E-021
1720.5	6.8637350511736532E-021
1721.5	6.6926321961148710E-021
1722.5	6.5643641041064557E-021
1723.5	6.4697435672593651E-021
1724.5	6.4019292333312910E-021
1725.5	6.3557743782327747E-021
1726.5	6.3273673162943073E-021
1727.5	6.3137056574087948E-021
1728.5	6.3124637065271034E-021
1729.5	6.3218248630224195E-021
1730.5	6.3403596691459707E-021
1731.5	6.3669361830529493E-021
1732.5	6.4006534532519566E-021
1733.5	6.4407916630993567E-021
1734.5	6.4867744223518839E-021
1735.5	6.5381399959129375E-021
1736.5	6.5945191705812863E-021
1737.5	6.6556180976190535E-021
1738.5	6.7212048985202449E-021
1739.5	6.7910991415007645E-021
1740.5	6.8651635262471749E-021
1741.5	6.9432972811783382E-021
1742.5	7.0254308993476381E-021
1743.5	7.1115219289478248E-021
1744.5	7.2015516011333675E-021
1745.5	7.2955221278655126E-021
1746.5	7.3934545402067853E-021
1747.5	7.4953869661665678E-021
1748.5	7.6013732691551410E-021
1749.5	7.7114819850353433E-021
1750.5	7.8257955089112059E-021
1751.5	7.9444094930806335E-021
1752.5	8.0674324256863445E-021
1753.5	8.1949853660390277E-021
1754.5	8.3272018177435159E-021
1755.5	8.4642277249269109E-021
1756.5	8.6062215802707993E-021
1757.5	8.7533546363601520E-021
1758.5	8.9058112142144444E-021
1759.5	9.0637891048654118E-021
1760.5	9.2275000615749270E-021
1761.5	9.3971703818111654E-021
1762.5	9.5730415794758097E-021
1763.5	9.7553711491431268E-021
1764.5	9.9444334252711781E-021
1765.5	1.0140520540507139E-020
1766.5	1.0343943488361452E-020
1767.5	1.0555033296694353E-020
1768.5	1.0774142319667312E-020
1769.5	1.1001645657083891E-020
1770.5	1.1237942711403032E-020
1771.5	1.1483458894176324E-020
1772.5	1.1738647495264498E-020
1773.5	1.2003991729954833E-020
1774.5	1.2280006981059686E-020
1775.5	1.2567243255261076E-020
1776.5	1.2866287875413656E-020
1777.5	1.3177768433272858E-020
1778.5	1.3502356030224125E-020
1779.5	1.3840768837110549E-020
1780.5	1.4193776008255306E-020
1781.5	1.4562201989328051E-020
1782.5	1.4946931263900532E-020
1783.5	1.5348913589479895E-020
1784.5	1.5769169780621655E-020
1785.5	1.6208798104551920E-020
1786.5	1.6668981363740609E-020
1787.5	1.7150994750266604E-020
1788.5	1.7656214568840285E-020
1789.5	1.8186127939284790E-020
1790.5	1.8742343605464160E-020
1791.5	1.9326603996490746E-020
1792.5	1.9940798708035019E-020
1793.5	2.0586979597283322E-020
1794.5	2.1267377715253602E-020
1795.5	2.1984422335640259E-020
1796.5	2.2740762381158605E-020
1797.5	2.3539290597761593E-020
1798.5	2.4383170885652232E-020
1799.5	2.5275869265609668E-020
1800.5	2.6221189042111127E-020
1801.5	2.7223310823941633E-020
1802.5	2.8286838181992196E-020
1803.5	2.9416849867178911E-020
1804.5	3.0618959684382372E-020
1805.5	3.1899385327921958E-020
1806.5	3.3265027739029532E-020
1807.5	3.4723562857054166E-020
1808.5	3.6283548017642487E-020
1809.5	3.7954545720656064E-020
1810.5	3.9747268070852079E-020
1811.5	4.1673745914643334E-020
1812.5	4.3747527594438297E-020
1813.5	4.5983913367409642E-020
1814.5	4.8400232952469546E-020
1815.5	5.1016175462485671E-020
1816.5	5.3854183260479293E-020
1817.5	5.6939924197980418E-020
1818.5	6.0302860450886221E-020
1819.5	6.3976937032854725E-020
1820.5	6.8001419404839856E-020
1821.5	7.2421917912970498E-020
1822.5	7.7291647766116005E-020
1823.5	8.2672987867905556E-020
1824.5	8.8639421387311849E-020
1825.5	9.5277967379758831E-020
1826.5	1.0269224874886549E-019
1827.5	1.1100639122788077E-019
1828.5	1.2037001644250122E-019
1829.5	1.3096468763353543E-019
1830.5	1.4301230123239639E-019
1831.5	1.5678610890493779E-019
1832.5	1.7262532928767397E-019
1833.5	1.9095470588726411E-019
1834.5	2.1231094656122816E-019
1835.5	2.3737882865477031E-019
1836.5	2.6704100148255917E-019
1837.5	3.0244734791164170E-019
1838.5	3.4511242061693005E-019
1839.5	3.9705320518136339E-019
1840.5	4.6098437170761555E-019
1841.5	5.4059355103023881E-019
1842.5	6.4092160962993507E-019
1843.5	7.6886092561208303E-019
1844.5	9.3372426341456563E-019
1845.5	1.1476355768056166E-018
1846.5	1.4249280855925318E-018
1847.5	1.7783846807894016E-018
1848.5	2.2078219805484511E-018
1849.5	2.6760197257294750E-018
1850.5	3.0808656022276048E-018
1851.5	3.2719552386356031E-018
1852.5	3.1563342970598256E-018
1853.5	2.7919770328495967E-018
1854.5	2.3274278314232432E-018
1855.5	1.8822427791518215E-018
1856.5	1.5082506205740043E-018
1857.5	1.2123353831765635E-018
1858.5	9.8351699399749727E-019
1859.5	8.0729471692269679E-019
1860.5	6.7084500272557491E-019
1861.5	5.6415019877182413E-019
1862.5	4.7974906879391119E-019
1863.5	4.1217626488238069E-019
1864.5	3.5743687361243606E-019
1865.5	3.1259586392274759E-019
1866.5	2.7547809155181974E-019
1867.5	2.4445479821828839E-019
1868.5	2.1829290976836222E-019
1869.5	1.9604856750527888E-019
1870.5	1.7699148266188471E-019
1871.5	1.6055074923056901E-019
1872.5	1.4627565973651188E-019
1873.5	1.3380708557539658E-019
1874.5	1.2285636113315324E-019
1875.5	1.1318954794332381E-019
1876.5	1.0461559368277439E-019
1877.5	9.6977338208116921E-020
1878.5	9.0144620589971038E-020
1879.5	8.4008950984092165E-020
1880.5	7.8479358436734304E-020
1881.5	7.3479129968962202E-020
1882.5	6.8943230747030822E-020
1883.5	6.4816248805375118E-020
1884.5	6.1050746792498420E-020
1885.5	5.7605931799800035E-020
1886.5	5.4446575460394647E-020
1887.5	5.1542132239841333E-020
1888.5	4.8866015648147688E-020
1889.5	4.6395001027020665E-020
1890.5	4.4108730358932512E-020
1891.5	4.1989299749010697E-020
1892.5	4.0020914243907080E-020
1893.5	3.8189597765352670E-020
1894.5	3.6482948365941518E-020
1895.5	3.4889930921667321E-020
1896.5	3.3400700880481979E-020
1897.5	3.2006453879678929E-020
1898.5	3.0699296996323586E-020
1899.5	2.9472138157012159E-020
1900.5	2.8318590846447347E-020
1901.5	2.7232891749937240E-020
1902.5	2.6209829367215156E-020
1903.5	2.5244681962857847E-020
1904.5	2.4333163486870225E-020
1905.5	2.3471376319375338E-020
1906.5	2.2655769875022624E-020
1907.5	2.1883104253034256E-020
1908.5	2.1150418243588715E-020
1909.5	2.0455001105172947E-020
1910.5	1.9794367614378449E-020
1911.5	1.9166235962406095E-020
1912.5	1.8568508133738019E-020
1913.5	1.7999252454026577E-020
1914.5	1.7456688037870533E-020
1915.5	1.6939170904128269E-020
1916.5	1.6445181557850054E-020
1917.5	1.5973313864697161E-020
1918.5	1.5522265066597969E-020
1919.5	1.5090826806985556E-020
1920.5	1.4677877050779624E-020
1921.5	1.4282372798743583E-020
1922.5	1.3903343508321413E-020
1923.5	1.3539885143835453E-020
1924.5	1.3191154788257234E-020
1925.5	1.2856365756857535E-020
1926.5	1.2534783160078015E-020
1927.5	1.2225719869094152E-020
1928.5	1.1928532842885581E-020
1929.5	1.1642619780303213E-020
1930.5	1.1367416064714283E-020
1931.5	1.1102391972395986E-020
1932.5	1.0847050119001750E-020
1933.5	1.0600923121199446E-020
1934.5	1.0363571453027255E-020
1935.5	1.0134581478672381E-020
1936.5	9.9135636452872846E-021
1937.5	9.7001508211489254E-021
1938.5	9.4939967659656726E-021
1939.5	9.2947747214680727E-021
1940.5	9.1021761116034195E-021
1941.5	8.9159093427083450E-021
1942.5	8.7356986949735778E-021
1943.5	8.5612832973540591E-021
1944.5	8.3924161788278100E-021
1945.5	8.2288633895781081E-021
1946.5	8.0704031862752036E-021
1947.5	7.9168252761734154E-021
1948.5	7.7679301152241097E-021
1949.5	7.6235282558409640E-021
1950.5	7.4834397403462221E-021
1951.5	7.3474935364802076E-021
1952.5	7.2155270116752892E-021
1953.5	7.0873854430835446E-021
1954.5	6.9629215606077153E-021
1955.5	6.8419951204207036E-021
1956.5	6.7244725066721633E-021
1957.5	6.6102263592743436E-021
1958.5	6.4991352258348618E-021
1959.5	6.3910832359635935E-021
1960.5	6.2859597963258511E-021
1961.5	6.1836593049460666E-021
1962.5	6.0840808833862443E-021
1963.5	5.9871281255331205E-021
1964.5	5.8927088618278637E-021
1965.5	5.8007349378634311E-021
1966.5	5.7111220063580670E-021
1967.5	5.6237893315897703E-021
1968.5	5.5386596054462870E-021
1969.5	5.4556587743092281E-021
1970.5	5.3747158760494449E-021
1971.5	5.2957628864646502E-021
1972.5	5.2187345745395803E-021
1973.5	5.1435683659544107E-021
1974.5	5.0702042143087810E-021
1975.5	4.9985844795672098E-021
1976.5	4.9286538132669403E-021
1977.5	4.8603590500618399E-021
1978.5	4.7936491052059626E-021
1979.5	4.7284748776080390E-021
1980.5	4.6647891581137087E-021
1981.5	4.6025465426959422E-021
1982.5	4.5417033502557956E-021
1983.5	4.4822175447559749E-021
1984.5	4.4240486614281427E-021
1985.5	4.3671577368123665E-021
1986.5	4.3115072424029931E-021
1987.5	4.2570610216901091E-021
1988.5	4.2037842303995072E-021
1989.5	4.1516432797468686E-021
1990.5	4.1006057825336770E-021
1991.5	4.0506405019234665E-021
1992.5	4.0017173027471856E-021
1993.5	3.9538071051960195E-021
1994.5	3.9068818407688686E-021
1995.5	3.8609144103499099E-021
1996.5	3.8158786442994095E-021
1997.5	3.7717492644480198E-021
1998.5	3.7285018478915972E-021
1999.5	3.6861127924896959E-021
[truncated: 1,000 more rows]
