# Supplementary material for: Modeling Radiative Efficiency across Fluorinated Molecules: Bridging Chemistry and Climate Policy for Global Warming Potential Estimations
Source: Environ Sci Technol. 2026 Feb 16;60(8):6188–202. doi: 10.1021/acs.est.5c16501 (PMC12961741; doi:10.1021/acs.est.5c16501)
Supplement: Supplementary file 1 [file es5c16501_si_001.zip › Supporting.Information/CFM2025.Table1/HFEsters/Allyl.trifluoracetate/cross-section_16.dat]

0.5	5.2504146876688223E-022
1.5	5.3520709103830478E-022
2.5	5.4602439702091808E-022
3.5	5.5755484679257901E-022
4.5	5.6986737925809883E-022
5.5	5.8303953234463458E-022
6.5	5.9715876379945722E-022
7.5	6.1232401465177521E-022
8.5	6.2864756756270642E-022
9.5	6.4625726524318711E-022
10.5	6.6529917073271843E-022
11.5	6.8594077276478175E-022
12.5	7.0837486727186789E-022
13.5	7.3282428245216086E-022
14.5	7.5954766268317102E-022
15.5	7.8884659001403304E-022
16.5	8.2107440670704270E-022
17.5	8.5664721636663675E-022
18.5	8.9605769599778712E-022
19.5	9.3989256320455970E-022
20.5	9.8885483524591008E-022
21.5	1.0437924241219267E-021
22.5	1.1057351846105166E-021
23.5	1.1759433445979976E-021
24.5	1.2559714097012278E-021
25.5	1.3477533119489624E-021
26.5	1.4537170110012868E-021
27.5	1.5769403199346383E-021
28.5	1.7213649442827059E-021
29.5	1.8920933263577329E-021
30.5	2.0958037944705568E-021
31.5	2.3413345655905527E-021
32.5	2.6405060541048836E-021
33.5	3.0092689521502416E-021
34.5	3.4692636645488924E-021
35.5	4.0497944342821850E-021
36.5	4.7898860648973710E-021
37.5	5.7390540143470529E-021
38.5	6.9526908217250424E-021
39.5	8.4721958960302043E-021
40.5	1.0273211284678046E-020
41.5	1.2178455313278906E-020
42.5	1.3815690791933482E-020
43.5	1.4806075539993252E-020
44.5	1.5131252656449785E-020
45.5	1.5169209136737848E-020
46.5	1.5274610038539009E-020
47.5	1.5418548662080440E-020
48.5	1.5198015696450531E-020
49.5	1.4222054303351247E-020
50.5	1.2539714150829852E-020
51.5	1.0571195299268339E-020
52.5	8.7124070183599537E-021
53.5	7.1475090487943919E-021
54.5	5.9003738174243185E-021
55.5	4.9272212399384605E-021
56.5	4.1703041611600153E-021
57.5	3.5782378298936838E-021
58.5	3.1106191205989678E-021
59.5	2.7371564093204940E-021
60.5	2.4355100618649903E-021
61.5	2.1892368766247955E-021
62.5	1.9861715523866799E-021
63.5	1.8172373239698183E-021
64.5	1.6755953977136705E-021
65.5	1.5560419446887736E-021
66.5	1.4545805131390478E-021
67.5	1.3681175084666456E-021
68.5	1.2942440965458014E-021
69.5	1.2310792823891708E-021
70.5	1.1771569005681934E-021
71.5	1.1313447998311411E-021
72.5	1.0927883961043006E-021
73.5	1.0608735844744511E-021
74.5	1.0352061638841873E-021
75.5	1.0156067572170526E-021
76.5	1.0021219633395829E-021
77.5	9.9505437860958554E-022
78.5	9.9501633873667747E-022
79.5	1.0030147338811609E-021
80.5	1.0205763790222547E-021
81.5	1.0499225530949434E-021
82.5	1.0941891872816676E-021
83.5	1.1576423103007059E-021
84.5	1.2456960799022702E-021
85.5	1.3641698421559510E-021
86.5	1.5164404347772017E-021
87.5	1.6962451764406213E-021
88.5	1.8757156280558920E-021
89.5	1.9996639271079767E-021
90.5	2.0112974888651233E-021
91.5	1.9027638325161945E-021
92.5	1.7236561729061311E-021
93.5	1.5339670804881119E-021
94.5	1.3689757857360911E-021
95.5	1.2396908524951665E-021
96.5	1.1449848094036885E-021
97.5	1.0798919772890445E-021
98.5	1.0385723902397704E-021
99.5	1.0139128867340783E-021
100.5	9.9596846406990119E-022
101.5	9.7297773395830324E-022
102.5	9.3770573915339041E-022
103.5	8.9261704652565808E-022
104.5	8.4570289172043506E-022
105.5	8.0324229787534483E-022
106.5	7.6762131861952393E-022
107.5	7.3872704316894356E-022
108.5	7.1552193975757727E-022
109.5	6.9685432716613063E-022
110.5	6.8173801470862765E-022
111.5	6.6940081740502364E-022
112.5	6.5925764084746187E-022
113.5	6.5086887165965831E-022
114.5	6.4390319353749545E-022
115.5	6.3810877708934984E-022
116.5	6.3329211544722645E-022
117.5	6.2930277631068101E-022
118.5	6.2602245977351437E-022
119.5	6.2335711606442231E-022
120.5	6.2123122322555046E-022
121.5	6.1958359236890142E-022
122.5	6.1836426035725540E-022
123.5	6.1753216359836397E-022
124.5	6.1705337876847945E-022
125.5	6.1689977958669315E-022
126.5	6.1704800242375922E-022
127.5	6.1747864384959629E-022
128.5	6.1817563446299407E-022
129.5	6.1912574837266170E-022
130.5	6.2031821844334454E-022
131.5	6.2174443519374693E-022
132.5	6.2339771292813624E-022
133.5	6.2527311091669959E-022
134.5	6.2736730064000585E-022
135.5	6.2967847258345332E-022
136.5	6.3220627802614696E-022
137.5	6.3495180287546165E-022
138.5	6.3791757197526627E-022
139.5	6.4110758355908121E-022
140.5	6.4452737471104241E-022
141.5	6.4818411991199429E-022
142.5	6.5208676605961427E-022
143.5	6.5624620884044703E-022
144.5	6.6067551709162274E-022
145.5	6.6539021393550193E-022
146.5	6.7040862614817944E-022
147.5	6.7575231662496727E-022
148.5	6.8144661919024037E-022
149.5	6.8752130071482742E-022
150.5	6.9401138303194908E-022
151.5	7.0095816714912595E-022
152.5	7.0841051567258555E-022
153.5	7.1642646751268590E-022
154.5	7.2507528370619408E-022
155.5	7.3444005728122471E-022
156.5	7.4462106742986573E-022
157.5	7.5574012458398565E-022
158.5	7.6794624677348659E-022
159.5	7.8142314144032441E-022
160.5	7.9639915942285679E-022
161.5	8.1316066716014841E-022
162.5	8.3207019124345107E-022
163.5	8.5359128852446201E-022
164.5	8.7832297563740550E-022
165.5	9.0704783984528196E-022
166.5	9.4079980570626847E-022
167.5	9.8096009081472239E-022
168.5	1.0293930915758638E-021
169.5	1.0886369544059820E-021
170.5	1.1621630602050578E-021
171.5	1.2547039308735560E-021
172.5	1.3725896192465615E-021
173.5	1.5238484455491881E-021
174.5	1.7173379230842100E-021
175.5	1.9591008840481231E-021
176.5	2.2427163401440430E-021
177.5	2.5320802053558352E-021
178.5	2.7496952045313032E-021
179.5	2.8070449583776095E-021
180.5	2.6794666775856188E-021
181.5	2.4320905103704087E-021
182.5	2.1557885246449526E-021
183.5	1.9079579235907746E-021
184.5	1.7077355915555286E-021
185.5	1.5537291057729979E-021
186.5	1.4377972792407995E-021
187.5	1.3512953211973158E-021
188.5	1.2870366219593639E-021
189.5	1.2395436231617325E-021
190.5	1.2047806124053852E-021
191.5	1.1798071558942764E-021
192.5	1.1624819786477386E-021
193.5	1.1512391180478904E-021
194.5	1.1449266378851735E-021
195.5	1.1426925822702523E-021
196.5	1.1439047696463215E-021
197.5	1.1480943412718659E-021
198.5	1.1549159082907656E-021
199.5	1.1641193488853889E-021
200.5	1.1755298716316244E-021
201.5	1.1890340440906124E-021
202.5	1.2045702317500526E-021
203.5	1.2221224111424248E-021
204.5	1.2417166900729290E-021
205.5	1.2634201417700093E-021
206.5	1.2873417771666717E-021
207.5	1.3136356696204202E-021
208.5	1.3425064335434745E-021
209.5	1.3742174661060057E-021
210.5	1.4091026157298694E-021
211.5	1.4475822759840684E-021
212.5	1.4901853648456656E-021
213.5	1.5375793035094368E-021
214.5	1.5906110535279385E-021
215.5	1.6503636494957681E-021
216.5	1.7182346844328796E-021
217.5	1.7960461540533168E-021
218.5	1.8861993015547564E-021
219.5	1.9918939435276635E-021
220.5	2.1174390491189576E-021
221.5	2.2686881061747099E-021
222.5	2.4536312266576585E-021
223.5	2.6831412520366240E-021
224.5	2.9717324470613998E-021
225.5	3.3377624688162242E-021
226.5	3.8013741755961076E-021
227.5	4.3760118108084166E-021
228.5	5.0461437159885913E-021
229.5	5.7279930068296608E-021
230.5	6.2442141507816823E-021
231.5	6.3958876216293220E-021
232.5	6.1325225790523037E-021
233.5	5.6054391985961609E-021
234.5	5.0199128302133335E-021
235.5	4.5038140398382189E-021
236.5	4.0991313899562413E-021
237.5	3.8023563639519811E-021
238.5	3.5952515481343748E-021
239.5	3.4586702403540303E-021
240.5	3.3768574766745158E-021
241.5	3.3379743286734143E-021
242.5	3.3334887561516065E-021
243.5	3.3574007924231289E-021
244.5	3.4055866884838210E-021
245.5	3.4753087350690436E-021
246.5	3.5648684818419124E-021
247.5	3.6733692235531724E-021
248.5	3.8005583036649205E-021
249.5	3.9467274950221327E-021
250.5	4.1126565749096328E-021
251.5	4.2995905150414464E-021
252.5	4.5092446762663378E-021
253.5	4.7438354408032087E-021
254.5	5.0061362180854513E-021
255.5	5.2995610556932616E-021
256.5	5.6282804727217397E-021
257.5	5.9973769111961110E-021
258.5	6.4130507222704896E-021
259.5	6.8828923224079903E-021
260.5	7.4162427029426757E-021
261.5	8.0246737688513355E-021
262.5	8.7226333652258540E-021
263.5	9.5283193105999659E-021
264.5	1.0464875198935837E-020
265.5	1.1562042265811184E-020
266.5	1.2858461629454405E-020
267.5	1.4404905487635274E-020
268.5	1.6268826369039433E-020
269.5	1.8540734493856334E-020
270.5	2.1342968891737521E-020
271.5	2.4841162774718946E-020
272.5	2.9257361691530676E-020
273.5	3.4879286668555293E-020
274.5	4.2047721388059917E-020
275.5	5.1074417318509672E-020
276.5	6.1993151749307163E-020
277.5	7.4042904180364974E-020
278.5	8.5102015329202077E-020
279.5	9.2137194305979333E-020
280.5	9.3527477642348872E-020
281.5	9.0940681782214434E-020
282.5	8.7925848488582450E-020
283.5	8.7443285851403785E-020
284.5	9.1117982095700680E-020
285.5	9.9591986948709473E-020
286.5	1.1261014927769450E-019
287.5	1.2831076828970655E-019
288.5	1.4217977464670045E-019
289.5	1.4778149976186863E-019
290.5	1.4114858846102048E-019
291.5	1.2460808896216976E-019
292.5	1.0423101997841073E-019
293.5	8.4885903526538695E-020
294.5	6.8655279680975390E-020
295.5	5.5781790585960269E-020
296.5	4.5782876387628984E-020
297.5	3.8038760315904160E-020
298.5	3.2004234123349321E-020
299.5	2.7253579739683548E-020
300.5	2.3469242035420359E-020
301.5	2.0418016455528819E-020
302.5	1.7928891086166190E-020
303.5	1.5875761650800325E-020
304.5	1.4164797361806195E-020
305.5	1.2725438480370439E-020
306.5	1.1504030572660309E-020
307.5	1.0459317517239335E-020
308.5	9.5592315087654059E-021
309.5	8.7785875425791640E-021
310.5	8.0974115287520401E-021
311.5	7.4997155623470210E-021
312.5	6.9725915517551827E-021
313.5	6.5055336808270069E-021
314.5	6.0899269793219655E-021
315.5	5.7186576611473691E-021
316.5	5.3858135946450657E-021
317.5	5.0864521222368612E-021
318.5	4.8164186709728631E-021
319.5	4.5722040118969632E-021
320.5	4.3508311890374627E-021
321.5	4.1497654253661963E-021
322.5	3.9668419818941616E-021
323.5	3.8002081761745962E-021
324.5	3.6482766829442031E-021
325.5	3.5096879308273757E-021
326.5	3.3832799382439958E-021
327.5	3.2680643450349493E-021
328.5	3.1632077283677975E-021
329.5	3.0680175690885083E-021
330.5	2.9819324801069029E-021
331.5	2.9045165417953956E-021
332.5	2.8354578311332170E-021
333.5	2.7745715046314205E-021
334.5	2.7218081290928451E-021
335.5	2.6772683884622901E-021
336.5	2.6412258853837245E-021
337.5	2.6141605841869877E-021
338.5	2.5968066283164629E-021
339.5	2.5902199876169469E-021
340.5	2.5958739087192449E-021
341.5	2.6157938191980059E-021
342.5	2.6527486415199907E-021
343.5	2.7105228757612456E-021
344.5	2.7943033447592469E-021
345.5	2.9112243261787195E-021
346.5	3.0711169500142247E-021
347.5	3.2874771005068442E-021
348.5	3.5785243978270939E-021
349.5	3.9677693207735765E-021
350.5	4.4822564152738085E-021
351.5	5.1437804617960436E-021
352.5	5.9438891505627099E-021
353.5	6.7948311214552333E-021
354.5	7.4828701727166320E-021
355.5	7.7264397303588334E-021
356.5	7.3936726108516794E-021
357.5	6.6383354399608399E-021
358.5	5.7430137969159228E-021
359.5	4.9103365157819941E-021
360.5	4.2187564665004111E-021
361.5	3.6723997493028825E-021
362.5	3.2482148041073038E-021
363.5	2.9191297991923603E-021
364.5	2.6619337834174572E-021
365.5	2.4587025855132003E-021
366.5	2.2961422303631263E-021
367.5	2.1645236336326110E-021
368.5	2.0567304595350722E-021
369.5	1.9675272509589381E-021
370.5	1.8930281569410861E-021
371.5	1.8303197858200722E-021
372.5	1.7771951569260959E-021
373.5	1.7319657003621596E-021
374.5	1.6933276270926022E-021
375.5	1.6602661923140943E-021
376.5	1.6319865099236600E-021
377.5	1.6078631237249092E-021
378.5	1.5874029623000881E-021
379.5	1.5702179530686280E-021
380.5	1.5560046973696734E-021
381.5	1.5445293834278832E-021
382.5	1.5356166527959442E-021
383.5	1.5291415153829688E-021
384.5	1.5250236803096458E-021
385.5	1.5232238697940462E-021
386.5	1.5237418354233433E-021
387.5	1.5266159178645449E-021
388.5	1.5319240953017044E-021
389.5	1.5397865631500874E-021
390.5	1.5503699873169941E-021
391.5	1.5638936850596737E-021
392.5	1.5806381223714481E-021
393.5	1.6009562887557550E-021
394.5	1.6252887380263365E-021
395.5	1.6541833938033495E-021
396.5	1.6883216486999422E-021
397.5	1.7285528925325553E-021
398.5	1.7759404697659231E-021
399.5	1.8318233128943886E-021
400.5	1.8978993106263442E-021
401.5	1.9763391220664218E-021
402.5	2.0699430450009931E-021
403.5	2.1823592665646724E-021
404.5	2.3183901430863531E-021
405.5	2.4844249509415651E-021
406.5	2.6890533090655372E-021
407.5	2.9439315740233024E-021
408.5	3.2649859680409576E-021
409.5	3.6740096442682149E-021
410.5	4.2005516766260466E-021
411.5	4.8834429861939795E-021
412.5	5.7697089739587616E-021
413.5	6.9046823690973235E-021
414.5	8.2997464520987923E-021
415.5	9.8596116200491416E-021
416.5	1.1284327128299837E-020
417.5	1.2082229680814897E-020
418.5	1.1877500293037266E-020
419.5	1.0775290717213415E-020
420.5	9.2508084434594154E-021
421.5	7.7384982747874941E-021
422.5	6.4478816437076774E-021
423.5	5.4205004132697861E-021
424.5	4.6254553791605696E-021
425.5	4.0145395657774806E-021
426.5	3.5434785663291115E-021
427.5	3.1772025553066766E-021
428.5	2.8894525992341587E-021
429.5	2.6609659363273722E-021
430.5	2.4776684962029563E-021
431.5	2.3292348882644633E-021
432.5	2.2080280285495012E-021
433.5	2.1083423087205564E-021
434.5	2.0258690667761577E-021
435.5	1.9573191813780048E-021
436.5	1.9001552639304915E-021
437.5	1.8524001283549845E-021
438.5	1.8124985398619145E-021
439.5	1.7792164309809795E-021
440.5	1.7515666896511779E-021
441.5	1.7287539690337526E-021
442.5	1.7101332466917282E-021
443.5	1.6951784195445418E-021
444.5	1.6834582949651249E-021
445.5	1.6746180842979021E-021
446.5	1.6683650276546516E-021
447.5	1.6644571482502721E-021
448.5	1.6626943980336649E-021
449.5	1.6629116460057123E-021
450.5	1.6649730983063347E-021
451.5	1.6687678399929975E-021
452.5	1.6742062629144084E-021
453.5	1.6812171995563657E-021
454.5	1.6897456243965044E-021
455.5	1.6997508158524833E-021
456.5	1.7112048960036191E-021
457.5	1.7240916838360435E-021
458.5	1.7384058122141211E-021
459.5	1.7541520701538860E-021
460.5	1.7713449410400540E-021
461.5	1.7900083147674790E-021
462.5	1.8101753578432887E-021
463.5	1.8318885305994937E-021
464.5	1.8551997451078976E-021
465.5	1.8801706613785965E-021
466.5	1.9068731231437234E-021
467.5	1.9353897381403044E-021
468.5	1.9658146114580030E-021
469.5	1.9982542443535231E-021
470.5	2.0328286151020172E-021
471.5	2.0696724631183774E-021
472.5	2.1089368029203451E-021
473.5	2.1507907007352702E-021
474.5	2.1954233539310311E-021
475.5	2.2430465222956286E-021
476.5	2.2938973708940576E-021
477.5	2.3482417972923153E-021
478.5	2.4063783319893604E-021
479.5	2.4686427207495281E-021
480.5	2.5354133222269249E-021
481.5	2.6071174851801429E-021
482.5	2.6842391084689799E-021
483.5	2.7673276362456112E-021
484.5	2.8570088034001085E-021
485.5	2.9539975265253870E-021
486.5	3.0591134389709354E-021
487.5	3.1732997024422117E-021
488.5	3.2976459022529787E-021
489.5	3.4334160626959247E-021
490.5	3.5820831223094779E-021
491.5	3.7453716128547295E-021
492.5	3.9253108281019768E-021
493.5	4.1243015020955749E-021
494.5	4.3452000169901617E-021
495.5	4.5914255364181577E-021
496.5	4.8670973689913911E-021
497.5	5.1772125377895804E-021
498.5	5.5278773039024553E-021
499.5	5.9266117669192909E-021
500.5	6.3827543907345419E-021
501.5	6.9080044985826330E-021
502.5	7.5171571218546928E-021
503.5	8.2291085632839429E-021
504.5	9.0682462830998482E-021
505.5	1.0066388335227491E-020
506.5	1.1265512076283960E-020
507.5	1.2721615587697694E-020
508.5	1.4510187874499486E-020
509.5	1.6733897307242385E-020
510.5	1.9533123343664935E-020
511.5	2.3099469403750429E-020
512.5	2.7690287492386585E-020
513.5	3.3635547567984501E-020
514.5	4.1310182957611751E-020
515.5	5.1003802280613431E-020
516.5	6.2557937182693419E-020
517.5	7.4673290473642103E-020
518.5	8.4304307636666893E-020
519.5	8.7601054567699620E-020
520.5	8.2973543746135726E-020
521.5	7.2744108815378787E-020
522.5	6.0803540114741926E-020
523.5	4.9835895395696711E-020
524.5	4.0838692219023201E-020
525.5	3.3833900061446264E-020
526.5	2.8497886932046601E-020
527.5	2.4463255249783582E-020
528.5	2.1419321466788898E-020
529.5	1.9129002664457697E-020
530.5	1.7419270206966992E-020
531.5	1.6166803073677975E-020
532.5	1.5285512736297871E-020
533.5	1.4717283021874611E-020
534.5	1.4425676733349130E-020
535.5	1.4392062247694398E-020
536.5	1.4613703258157484E-020
537.5	1.5103513212655835E-020
538.5	1.5891259283589586E-020
539.5	1.7025831958411001E-020
540.5	1.8577349671895283E-020
541.5	2.0635325981671809E-020
542.5	2.3293058099461022E-020
543.5	2.6598423258720851E-020
544.5	3.0452088108782705E-020
545.5	3.4503888803562508E-020
546.5	3.8269925282230638E-020
547.5	4.1625673683307999E-020
548.5	4.5173737668450265E-020
549.5	4.9942772030822307E-020
550.5	5.6884893410045785E-020
551.5	6.6647324983394561E-020
552.5	7.9351136914563766E-020
553.5	9.3965632662646088E-020
554.5	1.0738397385631109E-019
555.5	1.1460662378101684E-019
556.5	1.1187307616725613E-019
557.5	1.0028523073067209E-019
558.5	8.4610579373909372E-020
559.5	6.9161769512431388E-020
560.5	5.5995650286564491E-020
561.5	4.5502454411647116E-020
562.5	3.7359624168404156E-020
563.5	3.1077831458393090E-020
564.5	2.6210034943680093E-020
565.5	2.2402641131982550E-020
566.5	1.9390906316495630E-020
567.5	1.6980505968183458E-020
568.5	1.5029326693040565E-020
569.5	1.3432993412235485E-020
570.5	1.2114219464298489E-020
571.5	1.1015205723678105E-020
572.5	1.0092271174268533E-020
573.5	9.3120608928487137E-021
574.5	8.6488550479328675E-021
575.5	8.0826450793801507E-021
576.5	7.5977467228414310E-021
577.5	7.1817916291887095E-021
578.5	6.8249886990715163E-021
579.5	6.5195799211102451E-021
580.5	6.2594385370333382E-021
581.5	6.0397732570815506E-021
582.5	5.8569133874799498E-021
583.5	5.7081577169551506E-021
584.5	5.5916759463376964E-021
585.5	5.5064561198700033E-021
586.5	5.4522955246367285E-021
587.5	5.4298363680471500E-021
588.5	5.4406517124909321E-021
589.5	5.4873921970935744E-021
590.5	5.5740107192698680E-021
591.5	5.7060914560661215E-021
592.5	5.8913227388621199E-021
593.5	6.1401722192657426E-021
594.5	6.4668498102851287E-021
595.5	6.8906812306090476E-021
596.5	7.4380621330040562E-021
597.5	8.1452085261197531E-021
598.5	9.0619176858779723E-021
599.5	1.0256358003934114E-020
600.5	1.1820092432247894E-020
601.5	1.3869990582569297E-020
602.5	1.6536836785669091E-020
603.5	1.9915227292082883E-020
604.5	2.3927941116755206E-020
605.5	2.8076312622890228E-020
606.5	3.1248410112946906E-020
607.5	3.2114570259577685E-020
608.5	3.0223134842738612E-020
609.5	2.6472838118029671E-020
610.5	2.2217592937720258E-020
611.5	1.8346100112306322E-020
612.5	1.5169428159402531E-020
613.5	1.2678370240747498E-020
614.5	1.0754744822500095E-020
615.5	9.2694960645209669E-021
616.5	8.1143147265265562E-021
617.5	7.2062476453907697E-021
618.5	6.4839580184038792E-021
619.5	5.9025848336550807E-021
620.5	5.4292927780187122E-021
621.5	5.0398903424384310E-021
622.5	4.7163857953642234E-021
623.5	4.4452545863542545E-021
624.5	4.2162168519930303E-021
625.5	4.0213724943389376E-021
626.5	3.8545851681640966E-021
627.5	3.7110397167887681E-021
628.5	3.5869211239089985E-021
629.5	3.4791792577863634E-021
630.5	3.3853547310124392E-021
631.5	3.3034487138271758E-021
632.5	3.2318246668273926E-021
633.5	3.1691334787369670E-021
634.5	3.1142559291888180E-021
635.5	3.0662580941663536E-021
636.5	3.0243565062322710E-021
637.5	2.9878907296626653E-021
638.5	2.9563016180156286E-021
639.5	2.9291139605919479E-021
640.5	2.9059225441580004E-021
641.5	2.8863808914188535E-021
642.5	2.8701921119256115E-021
643.5	2.8571014311674362E-021
644.5	2.8468900614452446E-021
645.5	2.8393701522651810E-021
646.5	2.8343806145613610E-021
647.5	2.8317836565135709E-021
648.5	2.8314619023254950E-021
649.5	2.8333159914731226E-021
650.5	2.8372625764023704E-021
651.5	2.8432326527798157E-021
652.5	2.8511701691808254E-021
653.5	2.8610308732919874E-021
654.5	2.8727813598857800E-021
655.5	2.8863982924363380E-021
656.5	2.9018677756265444E-021
657.5	2.9191848604127413E-021
658.5	2.9383531669707998E-021
659.5	2.9593846139088776E-021
660.5	2.9822992447272896E-021
661.5	3.0071251447385046E-021
662.5	3.0338984436146073E-021
663.5	3.0626634004756884E-021
664.5	3.0934725700289857E-021
665.5	3.1263870497659212E-021
666.5	3.1614768096674869E-021
667.5	3.1988211072987092E-021
668.5	3.2385089926295695E-021
669.5	3.2806399084416400E-021
670.5	3.3253243938066213E-021
671.5	3.3726848998976704E-021
672.5	3.4228567293635938E-021
673.5	3.4759891127122981E-021
674.5	3.5322464376741198E-021
675.5	3.5918096504186617E-021
676.5	3.6548778508644955E-021
677.5	3.7216701082502893E-021
678.5	3.7924275277498910E-021
679.5	3.8674156043597631E-021
680.5	3.9469269067456531E-021
681.5	4.0312841414271267E-021
682.5	4.1208436568773067E-021
683.5	4.2159994581588466E-021
684.5	4.3171878160282095E-021
685.5	4.4248925705457449E-021
686.5	4.5396512487914691E-021
687.5	4.6620621401427724E-021
688.5	4.7927925017793746E-021
689.5	4.9325881029940415E-021
690.5	5.0822843612310831E-021
691.5	5.2428193777713152E-021
692.5	5.4152492495025317E-021
693.5	5.6007661189913539E-021
694.5	5.8007195329806322E-021
695.5	6.0166418158846070E-021
696.5	6.2502783383112611E-021
697.5	6.5036237823729498E-021
698.5	6.7789657906306767E-021
699.5	7.0789377542700652E-021
700.5	7.4065829760878768E-021
701.5	7.7654330727308134E-021
702.5	8.1596043101954854E-021
703.5	8.5939166687345585E-021
704.5	9.0740419084580193E-021
705.5	9.6066888965740143E-021
706.5	1.0199837162377259E-020
707.5	1.0863033354646907E-020
708.5	1.1607770403840335E-020
709.5	1.2447976343839046E-020
710.5	1.3400649813774215E-020
711.5	1.4486693553874845E-020
712.5	1.5732017686112723E-020
713.5	1.7169014154400421E-020
714.5	1.8838546767840430E-020
715.5	2.0792664375313443E-020
716.5	2.3098337423303033E-020
717.5	2.5842654272802816E-020
718.5	2.9140111579841512E-020
719.5	3.3142913536747707E-020
720.5	3.8055568998056105E-020
721.5	4.4155503628750332E-020
722.5	5.1821668975781695E-020
723.5	6.1572475597936099E-020
724.5	7.4110525743270100E-020
725.5	9.0358298753792167E-020
726.5	1.1143060095157845E-019
727.5	1.3839526463013859E-019
728.5	1.7149785805928834E-019
729.5	2.0842421974930357E-019
730.5	2.4198877330886755E-019
731.5	2.6052676916161567E-019
732.5	2.5527801204073847E-019
733.5	2.2892849909427626E-019
734.5	1.9277984006380592E-019
735.5	1.5703776874177308E-019
736.5	1.2657710474723414E-019
737.5	1.0233737273676994E-019
738.5	8.3573675218598615E-020
739.5	6.9144769091559054E-020
740.5	5.8006530781867170E-020
741.5	4.9333117304099612E-020
742.5	4.2506586772668761E-020
743.5	3.7073811583587004E-020
744.5	3.2703831012310899E-020
745.5	2.9153942109283078E-020
746.5	2.6244752106281380E-020
747.5	2.3842380978187003E-020
748.5	2.1845896630407388E-020
749.5	2.0178448054354025E-020
750.5	1.8780978642991066E-020
751.5	1.7607736510876451E-020
752.5	1.6623041620029944E-020
753.5	1.5798938691580704E-020
754.5	1.5113480698612127E-020
755.5	1.4549466658515735E-020
756.5	1.4093511369375000E-020
757.5	1.3735361867834013E-020
758.5	1.3467401276108101E-020
759.5	1.3284299094053189E-020
760.5	1.3182780418700488E-020
761.5	1.3161496799026402E-020
762.5	1.3220989727888844E-020
763.5	1.3363745118061548E-020
764.5	1.3594344351376559E-020
765.5	1.3919725468030055E-020
766.5	1.4349577736503301E-020
767.5	1.4896905443234327E-020
768.5	1.5578813964020493E-020
769.5	1.6417595473020447E-020
770.5	1.7442226603240317E-020
771.5	1.8690441285325589E-020
772.5	2.0211616540128986E-020
773.5	2.2070817892848624E-020
774.5	2.4354507845995462E-020
775.5	2.7178638289985934E-020
776.5	3.0700123493658704E-020
777.5	3.5132960387084635E-020
778.5	4.0770264203975268E-020
779.5	4.8012374079197378E-020
780.5	5.7396511357392775E-020
781.5	6.9608785783026160E-020
782.5	8.5419781134337028E-020
783.5	1.0539661332259799E-019
784.5	1.2911804187116103E-019
785.5	1.5371634751865219E-019
786.5	1.7271804458058978E-019
787.5	1.7827320183071589E-019
788.5	1.6757089747942708E-019
789.5	1.4577500774262055E-019
790.5	1.2086260705673617E-019
791.5	9.8133762000358029E-020
792.5	7.9471563311462146E-020
793.5	6.4844765703141094E-020
794.5	5.3563946956111005E-020
795.5	4.4869175503280994E-020
796.5	3.8120924905747626E-020
797.5	3.2828915740279520E-020
798.5	2.8630549765679248E-020
799.5	2.5260670790894480E-020
800.5	2.2525278400892653E-020
801.5	2.0281521620297977E-020
802.5	1.8423232449755165E-020
803.5	1.6870668786185211E-020
804.5	1.5563277571122929E-020
805.5	1.4454575597660158E-020
806.5	1.3508504493802032E-020
807.5	1.2696812894262545E-020
808.5	1.1997158160543426E-020
809.5	1.1391716043945181E-020
810.5	1.0866152143882501E-020
811.5	1.0408853542067053E-020
812.5	1.0010349375807924E-020
813.5	9.6628699669622742E-021
814.5	9.3600085438790376E-021
815.5	9.0964596506717303E-021
816.5	8.8678154146410036E-021
817.5	8.6704058676429432E-021
818.5	8.5011731184596426E-021
819.5	8.3575717781667932E-021
820.5	8.2374899424442542E-021
821.5	8.1391864368017417E-021
822.5	8.0612410746349214E-021
823.5	8.0025154639090765E-021
824.5	7.9621224973453720E-021
825.5	7.9394031246193295E-021
826.5	7.9339093708127300E-021
827.5	7.9453928611322116E-021
828.5	7.9737983590470490E-021
829.5	8.0192620403661751E-021
830.5	8.0821144233818173E-021
831.5	8.1628880674891666E-021
832.5	8.2623303515998787E-021
833.5	8.3814218617068300E-021
834.5	8.5214011682802144E-021
835.5	8.6837970758667476E-021
836.5	8.8704698009691855E-021
837.5	9.0836630083788694E-021
838.5	9.3260692487324706E-021
839.5	9.6009121432680491E-021
840.5	9.9120497277748840E-021
841.5	1.0264104797795818E-020
842.5	1.0662630034599685E-020
843.5	1.1114318341219105E-020
844.5	1.1627272475521788E-020
845.5	1.2211353162877369E-020
846.5	1.2878632035263309E-020
847.5	1.3643985908840181E-020
848.5	1.4525883464799388E-020
849.5	1.5547436411120840E-020
850.5	1.6737817778819467E-020
851.5	1.8134194776887649E-020
852.5	1.9784389427124775E-020
853.5	2.1750576818662348E-020
854.5	2.4114471440329724E-020
855.5	2.6984651781120898E-020
856.5	3.0506941306132826E-020
857.5	3.4879075021044290E-020
858.5	4.0371090134182588E-020
859.5	4.7352475161861834E-020
860.5	5.6324543513346058E-020
861.5	6.7947470472079108E-020
862.5	8.3025214541549657E-020
863.5	1.0234631589099775E-019
864.5	1.2615390424029402E-019
865.5	1.5293063885555423E-019
866.5	1.7770423299320370E-019
867.5	1.9209941099308876E-019
868.5	1.8939840196173995E-019
869.5	1.7099910123651181E-019
870.5	1.4493757330481041E-019
871.5	1.1882596649279668E-019
872.5	9.6436293221711382E-020
873.5	7.8574272553786156E-020
874.5	6.4739052740559490E-020
875.5	5.4104568451524334E-020
876.5	4.5903643376800620E-020
877.5	3.9526171636074848E-020
878.5	3.4514642012828324E-020
879.5	3.0533303396935715E-020
880.5	2.7336882353485815E-020
881.5	2.4745519613594200E-020
882.5	2.2626273557917280E-020
883.5	2.0879907682667292E-020
884.5	1.9431557504718108E-020
885.5	1.8224142272373673E-020
886.5	1.7213691904436250E-020
887.5	1.6366006897873159E-020
888.5	1.5654249160217733E-020
889.5	1.5057187369314110E-020
890.5	1.4557906460539995E-020
891.5	1.4142849355873566E-020
892.5	1.3801098897618721E-020
893.5	1.3523835213931418E-020
894.5	1.3303922526694289E-020
895.5	1.3135592459443985E-020
896.5	1.3014200047577338E-020
897.5	1.2936035123550693E-020
898.5	1.2898176374040034E-020
899.5	1.2898378705831678E-020
900.5	1.2934986997036754E-020
901.5	1.3006871115711691E-020
902.5	1.3113378444661153E-020
903.5	1.3254301190384220E-020
904.5	1.3429856570222246E-020
905.5	1.3640678634222541E-020
906.5	1.3887821039758607E-020
907.5	1.4172770599430897E-020
908.5	1.4497471901682790E-020
909.5	1.4864363791491976E-020
910.5	1.5276429028273790E-020
911.5	1.5737259045946858E-020
912.5	1.6251136468996470E-020
913.5	1.6823138942509317E-020
914.5	1.7459268984584902E-020
915.5	1.8166616062038747E-020
916.5	1.8953559056666915E-020
917.5	1.9830019913572084E-020
918.5	2.0807782805391977E-020
919.5	2.1900897978687548E-020
920.5	2.3126196108081905E-020
921.5	2.4503948251663230E-020
922.5	2.6058719524768132E-020
923.5	2.7820483082669084E-020
924.5	2.9826087438161546E-020
925.5	3.2121208263943422E-020
926.5	3.4762971133743851E-020
927.5	3.7823512084139050E-020
928.5	4.1394859434017351E-020
929.5	4.5595686737209881E-020
930.5	5.0580715694204151E-020
931.5	5.6553835496688777E-020
932.5	6.3786282162828795E-020
933.5	7.2641209564439625E-020
934.5	8.3604798011655229E-020
935.5	9.7319168315879835E-020
936.5	1.1459733810060137E-019
937.5	1.3636145678160504E-019
938.5	1.6336603216904258E-019
939.5	1.9549000159239194E-019
940.5	2.3062866117910278E-019
941.5	2.6445009817228218E-019
942.5	2.9341001272017096E-019
943.5	3.1954767513806032E-019
944.5	3.5025346562081029E-019
945.5	3.9246494741305359E-019
946.5	4.4705902443786131E-019
947.5	5.0468684586790040E-019
948.5	5.4457735274102793E-019
949.5	5.4447567307173520E-019
950.5	5.0000566192641814E-019
951.5	4.2880720284942375E-019
952.5	3.5314802916702999E-019
953.5	2.8622173319815437E-019
954.5	2.3196069596452333E-019
955.5	1.8958661130945233E-019
956.5	1.5687914400200218E-019
957.5	1.3159924420301097E-019
958.5	1.1191330247836552E-019
959.5	9.6429607325104409E-020
960.5	8.4122243643639500E-020
961.5	7.4241480525159739E-020
962.5	6.6238949313359111E-020
963.5	5.9711595573028488E-020
964.5	5.4361508514767678E-020
965.5	4.9967688035630391E-020
966.5	4.6366417829356426E-020
967.5	4.3437795947370621E-020
968.5	4.1096745453199409E-020
969.5	3.9287424840920204E-020
970.5	3.7980407248859569E-020
971.5	3.7172330833525539E-020
972.5	3.6887929821389811E-020
973.5	3.7184309104941665E-020
974.5	3.8156588796246802E-020
975.5	3.9941407818713462E-020
976.5	4.2707338348711902E-020
977.5	4.6603881146889039E-020
978.5	5.1612670235632908E-020
979.5	5.7248505661163902E-020
980.5	6.2258003737719954E-020
981.5	6.4939327688572646E-020
982.5	6.4477727153186508E-020
983.5	6.1851791029545708E-020
984.5	5.8849709569065193E-020
985.5	5.6573558837113649E-020
986.5	5.4914438817865735E-020
987.5	5.2897570222934543E-020
988.5	4.9634759737154956E-020
989.5	4.5206731672761315E-020
990.5	4.0451379141213413E-020
991.5	3.6133714271643015E-020
992.5	3.2586655472857122E-020
993.5	2.9829825407583806E-020
994.5	2.7757837318939327E-020
995.5	2.6246052675995065E-020
996.5	2.5189581821523214E-020
997.5	2.4511695604742358E-020
998.5	2.4162023094691782E-020
999.5	2.4112837732699979E-020
1000.5	2.4356234971511611E-020
1001.5	2.4903001258678611E-020
1002.5	2.5783415121017216E-020
1003.5	2.7050200899070101E-020
1004.5	2.8784024032199474E-020
1005.5	3.1102110536779475E-020
1006.5	3.4170585094909962E-020
1007.5	3.8220402537843961E-020
1008.5	4.3563747838982403E-020
1009.5	5.0598449986492391E-020
1010.5	5.9763156776905342E-020
1011.5	7.1352021151227609E-020
1012.5	8.5026740721228600E-020
1013.5	9.8952220646740501E-020
1014.5	1.0922679679262991E-019
1015.5	1.1144231574604619E-019
1016.5	1.0443228567676690E-019
1017.5	9.1497955646297042E-020
1018.5	7.7169837973518138E-020
1019.5	6.4283983996473538E-020
1020.5	5.3773908268914807E-020
1021.5	4.5559807204072797E-020
1022.5	3.9231439907197371E-020
1023.5	3.4355905220793241E-020
1024.5	3.0573724807824011E-020
1025.5	2.7610695929628589E-020
1026.5	2.5264361486080026E-020
1027.5	2.3386679957439906E-020
1028.5	2.1869255050786605E-020
1029.5	2.0632174633334522E-020
1030.5	1.9615963015171301E-020
1031.5	1.8775879944375169E-020
1032.5	1.8077897885305603E-020
1033.5	1.7495854655580667E-020
1034.5	1.7009424160535551E-020
1035.5	1.6602657408842397E-020
1036.5	1.6262923303068429E-020
1037.5	1.5980131892091404E-020
1038.5	1.5746159011332103E-020
1039.5	1.5554415891981192E-020
1040.5	1.5399524151365398E-020
1041.5	1.5277068136404655E-020
1042.5	1.5183404592327859E-020
1043.5	1.5115515212608964E-020
1044.5	1.5070891558114060E-020
1045.5	1.5047444627492927E-020
1046.5	1.5043433364311502E-020
1047.5	1.5057407835953363E-020
1048.5	1.5088163877422191E-020
1049.5	1.5134706772376954E-020
1050.5	1.5196222122612941E-020
1051.5	1.5272052491126069E-020
1052.5	1.5361678732206872E-020
1053.5	1.5464705172920069E-020
1054.5	1.5580848004259661E-020
1055.5	1.5709926392172956E-020
1056.5	1.5851855939583173E-020
1057.5	1.6006644228826597E-020
1058.5	1.6174388255929429E-020
1059.5	1.6355273638898277E-020
1060.5	1.6549575545778227E-020
1061.5	1.6757661348152910E-020
1062.5	1.6979995065212740E-020
1063.5	1.7217143725624860E-020
1064.5	1.7469785842476401E-020
1065.5	1.7738722274210365E-020
1066.5	1.8024889836084692E-020
1067.5	1.8329378137637780E-020
1068.5	1.8653450258777310E-020
1069.5	1.8998568049323447E-020
1070.5	1.9366423055895475E-020
1071.5	1.9758974361686058E-020
1072.5	2.0178494990239557E-020
1073.5	2.0627629002962929E-020
1074.5	2.1109462051890341E-020
1075.5	2.1627608989976669E-020
1076.5	2.2186323269092519E-020
1077.5	2.2790634381421942E-020
1078.5	2.3446521680588556E-020
1079.5	2.4161135780869804E-020
1080.5	2.4943082704305747E-020
1081.5	2.5802791505651158E-020
1082.5	2.6752993959770517E-020
1083.5	2.7809356091943684E-020
1084.5	2.8991317429746477E-020
1085.5	3.0323217192079817E-020
1086.5	3.1835820702191250E-020
1087.5	3.3568409311988310E-020
1088.5	3.5571670632612879E-020
1089.5	3.7911733480535205E-020
1090.5	4.0675847119044659E-020
1091.5	4.3980419958703676E-020
1092.5	4.7982407117376067E-020
1093.5	5.2895307356034831E-020
1094.5	5.9011041909508504E-020
1095.5	6.6727914732160874E-020
1096.5	7.6580306333599342E-020
1097.5	8.9251404829907998E-020
1098.5	1.0551151054025065E-019
1099.5	1.2593745107639682E-019
1100.5	1.5014223813255323E-019
1101.5	1.7533029901321703E-019
1102.5	1.9510953848582905E-019
1103.5	2.0161709660674285E-019
1104.5	1.9188953982224930E-019
1105.5	1.7095357926151914E-019
1106.5	1.4678474987479478E-019
1107.5	1.2474984190219093E-019
1108.5	1.0678555243975304E-019
1109.5	9.2886016054336806E-020
1110.5	8.2370420213169144E-020
1111.5	7.4480784606646809E-020
1112.5	6.8577729402284143E-020
1113.5	6.4171103899672888E-020
1114.5	6.0898928407817971E-020
1115.5	5.8497220680895246E-020
1116.5	5.6773654125385153E-020
1117.5	5.5587482452674830E-020
1118.5	5.4835020468746864E-020
1119.5	5.4439354744152723E-020
1120.5	5.4343092247234143E-020
1121.5	5.4503240637674681E-020
1122.5	5.4887573696765121E-020
1123.5	5.5472032814991491E-020
1124.5	5.6238855625960407E-020
1125.5	5.7175219542958620E-020
1126.5	5.8272253889354534E-020
1127.5	5.9524319212042152E-020
1128.5	6.0928483054060102E-020
1129.5	6.2484142586913340E-020
1130.5	6.4192759186674220E-020
1131.5	6.6057680368972035E-020
1132.5	6.8084031876767737E-020
1133.5	7.0278668086472125E-020
1134.5	7.2650172907188039E-020
1135.5	7.5208906441109730E-020
1136.5	7.7967095166411380E-020
1137.5	8.0938965528289459E-020
1138.5	8.4140922756079598E-020
1139.5	8.7591778609244292E-020
1140.5	9.1313033721236296E-020
1141.5	9.5329222383676772E-020
1142.5	9.9668330128832757E-020
1143.5	1.0436229748197097E-019
1144.5	1.0944762695752528E-019
1145.5	1.1496611500667309E-019
1146.5	1.2096573650556438E-019
1147.5	1.2750171692432975E-019
1148.5	1.3463783710519592E-019
1149.5	1.4244802837827295E-019
1150.5	1.5101833262268454E-019
1151.5	1.6044932432125956E-019
1152.5	1.7085912173740954E-019
1153.5	1.8238715500231616E-019
1154.5	1.9519891433180920E-019
1155.5	2.0949197782763525E-019
1156.5	2.2550372411003722E-019
1157.5	2.4352128318149892E-019
1158.5	2.6389448830516798E-019
1159.5	2.8705289028216796E-019
1160.5	3.1352832501727555E-019
1161.5	3.4398514783148469E-019
1162.5	3.7926115585944020E-019
1163.5	4.2042354791033105E-019
1164.5	4.6884620967933920E-019
1165.5	5.2631740890214533E-019
1166.5	5.9519089901151140E-019
1167.5	6.7859852578013698E-019
1168.5	7.8074789495760008E-019
1169.5	9.0733074731379398E-019
1170.5	1.0660539506101338E-018
1171.5	1.2672389097642228E-018
1172.5	1.5242188880733715E-018
1173.5	1.8526677134339722E-018
1174.5	2.2666272131342790E-018
1175.5	2.7669066336055537E-018
1176.5	3.3183806676885804E-018
1177.5	3.8294334740603949E-018
1178.5	4.1821846467428670E-018
1179.5	4.3354195888106931E-018
1180.5	4.3817833225026821E-018
1181.5	4.4614754290000750E-018
1182.5	4.6428191533415634E-018
1183.5	4.8678806922184276E-018
1184.5	4.9672570322373370E-018
1185.5	4.7731093912501721E-018
1186.5	4.2750136213236852E-018
1187.5	3.6211686317967082E-018
1188.5	2.9727585306699821E-018
1189.5	2.4149370247598172E-018
1190.5	1.9667618765783063E-018
1191.5	1.6166109919180208E-018
1192.5	1.3448602464036290E-018
1193.5	1.1331033486525822E-018
1194.5	9.6660174131598596E-019
1195.5	8.3423793439603507E-019
1196.5	7.2780667114049739E-019
1197.5	6.4127898509392619E-019
1198.5	5.7020721059838610E-019
1199.5	5.1128343188336421E-019
1200.5	4.6202266591275943E-019
1201.5	4.2053814976402469E-019
1202.5	3.8538207229505983E-019
1203.5	3.5543214368464660E-019
1204.5	3.2981018689589621E-019
1205.5	3.0782318034650936E-019
1206.5	2.8892015276290912E-019
1207.5	2.7266037181764752E-019
1208.5	2.5868966096730575E-019
1209.5	2.4672263058400347E-019
1210.5	2.3652926313494259E-019
1211.5	2.2792474469687256E-019
1212.5	2.2076175152343871E-019
1213.5	2.1492462434045065E-019
1214.5	2.1032502394423131E-019
1215.5	2.0689877955077031E-019
1216.5	2.0460373003816530E-019
1217.5	2.0341842755369132E-019
1218.5	2.0334163014638151E-019
1219.5	2.0439256079710850E-019
1220.5	2.0661195930902358E-019
1221.5	2.1006400568243978E-019
1222.5	2.1483925396473687E-019
1223.5	2.2105879040633628E-019
1224.5	2.2887992735353445E-019
1225.5	2.3850387619794553E-019
1226.5	2.5018602544305453E-019
1227.5	2.6424970779433687E-019
1228.5	2.8110470904192121E-019
1229.5	3.0127230480531777E-019
1230.5	3.2541938822350240E-019
1231.5	3.5440538852033626E-019
1232.5	3.8934734174309931E-019
1233.5	4.3171087772103960E-019
1234.5	4.8343826613314996E-019
1235.5	5.4712910977908136E-019
1236.5	6.2629418181787731E-019
1237.5	7.2570532819537314E-019
1238.5	8.5185434366680605E-019
1239.5	1.0134819647701791E-018
1240.5	1.2219664675842362E-018
1241.5	1.4908894051530975E-018
1242.5	1.8330328474355157E-018
1243.5	2.2515235651381705E-018
1244.5	2.7228096129896362E-018
1245.5	3.1815069257664251E-018
1246.5	3.5374238314144280E-018
1247.5	3.7255983222057908E-018
1248.5	3.7180904234103663E-018
1249.5	3.5005585767767727E-018
1250.5	3.1016153217247581E-018
1251.5	2.6144076921846229E-018
1252.5	2.1394305707313130E-018
1253.5	1.7323040128684518E-018
1254.5	1.4055521365062267E-018
1255.5	1.1505063343096566E-018
1256.5	9.5278803563519300E-019
1257.5	7.9889812657533846E-019
1258.5	6.7801701898070593E-019
1259.5	5.8198213038270844E-019
1260.5	5.0477172299761547E-019
1261.5	4.4196475964162170E-019
1262.5	3.9030303790471073E-019
1263.5	3.4736591392473830E-019
1264.5	3.1133685400552987E-019
1265.5	2.8083787836622806E-019
1266.5	2.5481226647455022E-019
1267.5	2.3244106654286293E-019
1268.5	2.1308321615710872E-019
1269.5	1.9623221290842703E-019
1270.5	1.8148446851752334E-019
1271.5	1.6851598848048532E-019
1272.5	1.5706505059643857E-019
1273.5	1.4691926278532535E-019
1274.5	1.3790586978023920E-019
1275.5	1.2988452226736430E-019
1276.5	1.2274197052550733E-019
1277.5	1.1638833205569781E-019
1278.5	1.1075473344841514E-019
1279.5	1.0579225736151488E-019
1280.5	1.0147224256945588E-019
1281.5	9.7788072843363018E-020
1282.5	9.4758571587743941E-020
1283.5	9.2432744884031684E-020
1284.5	9.0894182331288129E-020
1285.5	9.0259141639911771E-020
1286.5	9.0651420862920568E-020
1287.5	9.2115200947007491E-020
1288.5	9.4406600729666751E-020
1289.5	9.6676328061057979E-020
1290.5	9.7397225593112811E-020
1291.5	9.5181388186768024E-020
1292.5	9.0056352871049722E-020
1293.5	8.3422065929890446E-020
1294.5	7.6756972911427970E-020
1295.5	7.0848161508143675E-020
1296.5	6.5889980799620234E-020
1297.5	6.1799793894300970E-020
1298.5	5.8419110419965545E-020
1299.5	5.5595906239553785E-020
1300.5	5.3207252952567114E-020
1301.5	5.1159792185083008E-020
1302.5	4.9384175669635114E-020
1303.5	4.7829087381982043E-020
1304.5	4.6456367779016863E-020
1305.5	4.5237387249100519E-020
1306.5	4.4150445160236643E-020
1307.5	4.3178928589390082E-020
1308.5	4.2310011281733554E-020
1309.5	4.1533731061577296E-020
1310.5	4.0842331776568089E-020
1311.5	4.0229791066966848E-020
1312.5	3.9691479923821520E-020
1313.5	3.9223916946311090E-020
1314.5	3.8824591783065888E-020
1315.5	3.8491840169249887E-020
1316.5	3.8224758447363219E-020
1317.5	3.8023149296877554E-020
1318.5	3.7887493142964345E-020
1319.5	3.7818941737851930E-020
1320.5	3.7819331963793331E-020
1321.5	3.7891219173311592E-020
1322.5	3.8037930492292607E-020
1323.5	3.8263639568793498E-020
1324.5	3.8573465345564825E-020
1325.5	3.8973598655096851E-020
1326.5	3.9471461877824407E-020
1327.5	4.0075908680217635E-020
1328.5	4.0797473103395455E-020
1329.5	4.1648680194473859E-020
1330.5	4.2644434220247853E-020
1331.5	4.3802505633674926E-020
1332.5	4.5144144880511395E-020
1333.5	4.6694860550464183E-020
1334.5	4.8485412319265592E-020
1335.5	5.0553087079684962E-020
1336.5	5.2943351789431208E-020
1337.5	5.5712012065962006E-020
1338.5	5.8928056169054900E-020
1339.5	6.2677436796641152E-020
1340.5	6.7068148651710208E-020
1341.5	7.2237113836840831E-020
1342.5	7.8359613298141329E-020
1343.5	8.5662335025807435E-020
1344.5	9.4441596350134503E-020
1345.5	1.0508899887442840E-019
1346.5	1.1812774724211043E-019
1347.5	1.3426409537420012E-019
1348.5	1.5445958612719960E-019
1349.5	1.8002973565263639E-019
1350.5	2.1276976874716973E-019
1351.5	2.5508693147354229E-019
1352.5	3.1005273547206110E-019
1353.5	3.8111046786116848E-019
1354.5	4.7077665800923061E-019
1355.5	5.7711190773275055E-019
1356.5	6.8719069919153117E-019
1357.5	7.7198414394849351E-019
1358.5	7.9650051731292672E-019
1359.5	7.4848910825497332E-019
1360.5	6.5124737625026936E-019
1361.5	5.4037241213446003E-019
1362.5	4.3939330412688488E-019
1363.5	3.5661934716784126E-019
1364.5	2.9187130055110929E-019
1365.5	2.4206467955321072E-019
1366.5	2.0381322709236193E-019
1367.5	1.7427192356451055E-019
1368.5	1.5126252534542067E-019
1369.5	1.3317656259424567E-019
1370.5	1.1884047408691498E-019
1371.5	1.0739863221969963E-019
1372.5	9.8224452534207918E-020
1373.5	9.0856242125431050E-020
1374.5	8.4951856744788168E-020
1375.5	8.0256883922276303E-020
1376.5	7.6582355495484765E-020
1377.5	7.3789155327295093E-020
1378.5	7.1777173548011996E-020
1379.5	7.0477893598155485E-020
1380.5	6.9849546285609694E-020
1381.5	6.9874285399433914E-020
1382.5	7.0557079005322939E-020
1383.5	7.1926205406010682E-020
1384.5	7.4035422141685692E-020
1385.5	7.6968067122585367E-020
1386.5	8.0843581461612835E-020
1387.5	8.5827247676360556E-020
1388.5	9.2144356537886201E-020
1389.5	1.0010059855493900E-019
1390.5	1.1011125631524605E-019
1391.5	1.2274270299737520E-019
1392.5	1.3877044069211682E-019
1393.5	1.5925715856256682E-019
1394.5	1.8564811032844116E-019
1395.5	2.1985844480885724E-019
1396.5	2.6425985300254669E-019
1397.5	3.2130244702470555E-019
1398.5	3.9216288074212979E-019
1399.5	4.7348370985255690E-019
1400.5	5.5237813205079913E-019
1401.5	6.0523092236707593E-019
1402.5	6.1050144783554091E-019
1403.5	5.6896165052472624E-019
1404.5	5.0328253282843629E-019
1405.5	4.3768904028446707E-019
1406.5	3.8573789345042061E-019
1407.5	3.5187528421292787E-019
1408.5	3.3645889594002735E-019
1409.5	3.3881807378880787E-019
1410.5	3.5794275137638752E-019
1411.5	3.9112918029511966E-019
1412.5	4.3075558104692659E-019
1413.5	4.6149772737791897E-019
1414.5	4.6491163865514658E-019
1415.5	4.3362890062917003E-019
1416.5	3.7839851502387699E-019
1417.5	3.1683565852006011E-019
1418.5	2.6083528126432459E-019
1419.5	2.1462404703862326E-019
1420.5	1.7807393360892406E-019
1421.5	1.4955255095155201E-019
1422.5	1.2726949457237512E-019
1423.5	1.0971583705733771E-019
1424.5	9.5730770733682989E-020
1425.5	8.4451802752801257E-020
1426.5	7.5244750648812473E-020
1427.5	6.7642763932433241E-020
1428.5	6.1299810641378547E-020
1429.5	5.5956960490570214E-020
1430.5	5.1418414329656040E-020
1431.5	4.7534544599405899E-020
1432.5	4.4189866914507993E-020
1433.5	4.1294458067001573E-020
1434.5	3.8777788415990509E-020
1435.5	3.6584258675107332E-020
1436.5	3.4669954104091510E-020
1437.5	3.3000282340047395E-020
1438.5	3.1548266917764127E-020
1439.5	3.0293342852949138E-020
1440.5	2.9220554634274866E-020
1441.5	2.8320098505628125E-020
1442.5	2.7587185966309501E-020
1443.5	2.7022238922676527E-020
1444.5	2.6631463606352318E-020
1445.5	2.6427895301711530E-020
1446.5	2.6433064750407984E-020
1447.5	2.6679515197725168E-020
1448.5	2.7214497297845423E-020
1449.5	2.8105269783939601E-020
1450.5	2.9446458444703208E-020
1451.5	3.1369616486019913E-020
1452.5	3.4053731671393567E-020
1453.5	3.7730921487197098E-020
1454.5	4.2669189310626414E-020
1455.5	4.9085630138493764E-020
1456.5	5.6898744432049932E-020
1457.5	6.5240642196874056E-020
1458.5	7.1987614683601654E-020
1459.5	7.4326573984040079E-020
1460.5	7.0918398040728042E-020
1461.5	6.3276004783101460E-020
1462.5	5.4218715409056203E-020
1463.5	4.5779133699762692E-020
1464.5	3.8748476787816647E-020
1465.5	3.3171339228379758E-020
1466.5	2.8818182794204956E-020
1467.5	2.5418220693941815E-020
1468.5	2.2738923580361097E-020
1469.5	2.0600554464988007E-020
1470.5	1.8869691896894563E-020
1471.5	1.7448596300172986E-020
1472.5	1.6265685525131439E-020
1473.5	1.5268207514367377E-020
1474.5	1.4416918621345973E-020
1475.5	1.3682304143013171E-020
1476.5	1.3041910808932059E-020
1477.5	1.2478460411318199E-020
1478.5	1.1978507453800623E-020
1479.5	1.1531475742634576E-020
1480.5	1.1128960232895231E-020
1481.5	1.0764215944591483E-020
1482.5	1.0431779981742761E-020
1483.5	1.0127189160807607E-020
1484.5	9.8467669885574117E-021
1485.5	9.5874614330661801E-021
1486.5	9.3467202531535855E-021
1487.5	9.1223943584867725E-021
1488.5	8.9126622773858174E-021
1489.5	8.7159706563010556E-021
1490.5	8.5309870362481245E-021
1491.5	8.3565621051621846E-021
1492.5	8.1916993194204273E-021
1493.5	8.0355302974835681E-021
1494.5	7.8872947658389870E-021
1495.5	7.7463241188078086E-021
1496.5	7.6120278652437489E-021
1497.5	7.4838823952266744E-021
1498.5	7.3614216218706749E-021
1499.5	7.2442291469954103E-021
1500.5	7.1319316717151580E-021
1501.5	7.0241934291831606E-021
1502.5	6.9207114606418786E-021
1503.5	6.8212115904471277E-021
1504.5	6.7254449830144523E-021
1505.5	6.6331851863092439E-021
1506.5	6.5442255838075826E-021
1507.5	6.4583771907397701E-021
1508.5	6.3754667416208579E-021
1509.5	6.2953350251351580E-021
1510.5	6.2178354298115075E-021
1511.5	6.1428326699444230E-021
1512.5	6.0702016661506850E-021
1513.5	5.9998265590123663E-021
1514.5	5.9315998376129207E-021
1515.5	5.8654215675553376E-021
1516.5	5.8011987053664771E-021
1517.5	5.7388444881249525E-021
1518.5	5.6782778887689997E-021
1519.5	5.6194231289016694E-021
1520.5	5.5622092420576033E-021
1521.5	5.5065696813655411E-021
1522.5	5.4524419663629382E-021
1523.5	5.3997673644182869E-021
1524.5	5.3484906028130071E-021
1525.5	5.2985596080443284E-021
1526.5	5.2499252693475654E-021
1527.5	5.2025412238115214E-021
1528.5	5.1563636607840887E-021
1529.5	5.1113511435443657E-021
1530.5	5.0674644464591740E-021
1531.5	5.0246664060514604E-021
1532.5	4.9829217845902520E-021
1533.5	4.9421971449705376E-021
1534.5	4.9024607357899709E-021
1535.5	4.8636823856505516E-021
1536.5	4.8258334058195771E-021
1537.5	4.7888865004775076E-021
1538.5	4.7528156838624570E-021
1539.5	4.7175962036933407E-021
1540.5	4.6832044703176489E-021
1541.5	4.6496179910862839E-021
1542.5	4.6168153095080640E-021
1543.5	4.5847759487808776E-021
1544.5	4.5534803593360754E-021
1545.5	4.5229098700678662E-021
1546.5	4.4930466429509268E-021
1547.5	4.4638736307774730E-021
1548.5	4.4353745377701747E-021
1549.5	4.4075337828498186E-021
1550.5	4.3803364653568234E-021
1551.5	4.3537683330438945E-021
1552.5	4.3278157521734100E-021
1553.5	4.3024656795679987E-021
1554.5	4.2777056364759470E-021
1555.5	4.2535236841252548E-021
1556.5	4.2299084008509750E-021
1557.5	4.2068488606904322E-021
1558.5	4.1843346133498921E-021
1559.5	4.1623556654544685E-021
1560.5	4.1409024630004508E-021
1561.5	4.1199658749361530E-021
1562.5	4.0995371778035469E-021
1563.5	4.0796080413786710E-021
1564.5	4.0601705152540891E-021
1565.5	4.0412170163114527E-021
1566.5	4.0227403170367363E-021
1567.5	4.0047335346347442E-021
1568.5	3.9871901209034220E-021
1569.5	3.9701038528319323E-021
1570.5	3.9534688238898343E-021
1571.5	3.9372794359777698E-021
1572.5	3.9215303920129696E-021
1573.5	3.9062166891255992E-021
1574.5	3.8913336124445652E-021
1575.5	3.8768767294538586E-021
1576.5	3.8628418849028004E-021
1577.5	3.8492251962558959E-021
1578.5	3.8360230496700181E-021
1579.5	3.8232320964888897E-021
1580.5	3.8108492502467546E-021
1581.5	3.7988716841752023E-021
1582.5	3.7872968292090377E-021
1583.5	3.7761223724890970E-021
1584.5	3.7653462563618313E-021
1585.5	3.7549666778774984E-021
1586.5	3.7449820887907707E-021
1587.5	3.7353911960696044E-021
1588.5	3.7261929629203762E-021
1589.5	3.7173866103393536E-021
1590.5	3.7089716192029158E-021
1591.5	3.7009477329111853E-021
1592.5	3.6933149606022896E-021
1593.5	3.6860735809569662E-021
1594.5	3.6792241466160601E-021
1595.5	3.6727674892363018E-021
1596.5	3.6667047252129431E-021
1597.5	3.6610372621010971E-021
1598.5	3.6557668057712722E-021
1599.5	3.6508953683384251E-021
1600.5	3.6464252769080574E-021
1601.5	3.6423591831873707E-021
1602.5	3.6387000740144805E-021
1603.5	3.6354512828639880E-021
1604.5	3.6326165023930689E-021
1605.5	3.6301997980986193E-021
1606.5	3.6282056231630269E-021
1607.5	3.6266388345737050E-021
1608.5	3.6255047106100717E-021
1609.5	3.6248089698008007E-021
1610.5	3.6245577914644516E-021
1611.5	3.6247578379578118E-021
1612.5	3.6254162787687271E-021
1613.5	3.6265408166039330E-021
1614.5	3.6281397156376943E-021
1615.5	3.6302218321039072E-021
1616.5	3.6327966474331345E-021
1617.5	3.6358743041569235E-021
1618.5	3.6394656448249953E-021
1619.5	3.6435822542068582E-021
1620.5	3.6482365050783325E-021
1621.5	3.6534416079258643E-021
1622.5	3.6592116649377391E-021
1623.5	3.6655617286919476E-021
1624.5	3.6725078659960914E-021
1625.5	3.6800672273859443E-021
1626.5	3.6882581228470904E-021
1627.5	3.6971001043890912E-021
1628.5	3.7066140561751483E-021
1629.5	3.7168222929933583E-021
1630.5	3.7277486679497364E-021
1631.5	3.7394186903699744E-021
1632.5	3.7518596550182174E-021
1633.5	3.7651007838791761E-021
1634.5	3.7791733819072618E-021
1635.5	3.7941110083261691E-021
1636.5	3.8099496652678941E-021
1637.5	3.8267280057758063E-021
1638.5	3.8444875634669112E-021
1639.5	3.8632730064596606E-021
1640.5	3.8831324185324247E-021
1641.5	3.9041176108920224E-021
1642.5	3.9262844684113202E-021
1643.5	3.9496933347510665E-021
1644.5	3.9744094414277416E-021
1645.5	4.0005033866424799E-021
1646.5	4.0280516705657740E-021
1647.5	4.0571372948024319E-021
1648.5	4.0878504349696203E-021
1649.5	4.1202891967424442E-021
1650.5	4.1545604673984206E-021
1651.5	4.1907808768756127E-021
1652.5	4.2290778847117154E-021
1653.5	4.2695910120296896E-021
1654.5	4.3124732410743541E-021
1655.5	4.3578926087999455E-021
1656.5	4.4060340258060371E-021
1657.5	4.4571013576978654E-021
1658.5	4.5113198129321204E-021
1659.5	4.5689386896819642E-021
1660.5	4.6302345445705117E-021
1661.5	4.6955148587288939E-021
1662.5	4.7651222921032098E-021
1663.5	4.8394396359919827E-021
1664.5	4.9188955973749152E-021
1665.5	5.0039715778975723E-021
1666.5	5.0952096469629441E-021
1667.5	5.1932219542789826E-021
1668.5	5.2987018850789783E-021
1669.5	5.4124373345705309E-021
1670.5	5.5353265716190918E-021
1671.5	5.6683972814217654E-021
1672.5	5.8128295312819490E-021
1673.5	5.9699836037779291E-021
1674.5	6.1414339028985197E-021
1675.5	6.3290104820221336E-021
1676.5	6.5348501968339610E-021
1677.5	6.7614600916055418E-021
1678.5	7.0117964400695726E-021
1679.5	7.2893639620974222E-021
1680.5	7.5983412381129615E-021
1681.5	7.9437404079138027E-021
1682.5	8.3316121059369589E-021
1683.5	8.7693105967465671E-021
1684.5	9.2658397417745744E-021
1685.5	9.8323085061309433E-021
1686.5	1.0482536328655578E-020
1687.5	1.1233865514537949E-020
1688.5	1.2108262389251068E-020
1689.5	1.3133825022688253E-020
1690.5	1.4346868361099096E-020
1691.5	1.5794835243270662E-020
1692.5	1.7540393746993244E-020
1693.5	1.9667236942520734E-020
1694.5	2.2288299313765684E-020
1695.5	2.5557300737936346E-020
1696.5	2.9684540579608834E-020
1697.5	3.4957098744003045E-020
1698.5	4.1760342377813314E-020
1699.5	5.0587341332749587E-020
1700.5	6.1994945774321895E-020
1701.5	7.6402657921838251E-020
1702.5	9.3538884722825649E-020
1703.5	1.1139855791405982E-019
1704.5	1.2537505683335988E-019
1705.5	1.2977039232526761E-019
1706.5	1.2239461103643084E-019
1707.5	1.0684725716440162E-019
1708.5	8.8901549459472793E-020
1709.5	7.2461289385584558E-020
1710.5	5.8942781013857051E-020
1711.5	4.8347521458916537E-020
1712.5	4.0183344511418557E-020
1713.5	3.3900175618284920E-020
1714.5	2.9033178271242809E-020
1715.5	2.5225436516152246E-020
1716.5	2.2212840324244026E-020
1717.5	1.9802241484421455E-020
1718.5	1.7852347774341476E-020
1719.5	1.6259149267737250E-020
1720.5	1.4945370808412431E-020
1721.5	1.3852991263461380E-020
1722.5	1.2937965391766928E-020
1723.5	1.2166490660209535E-020
1724.5	1.1512349602409617E-020
1725.5	1.0955001505343152E-020
1726.5	1.0478198877811569E-020
1727.5	1.0068974257077296E-020
1728.5	9.7168906991301129E-021
1729.5	9.4134818055561632E-021
1730.5	9.1518293170084850E-021
1731.5	8.9262415208001689E-021
1732.5	8.7320062402443756E-021
1733.5	8.5651995070713094E-021
1734.5	8.4225361758537712E-021
1735.5	8.3012523992071106E-021
1736.5	8.1990125028464308E-021
1737.5	8.1138346922067319E-021
1738.5	8.0440314011273966E-021
1739.5	7.9881611059647292E-021
1740.5	7.9449891785520812E-021
1741.5	7.9134559111884345E-021
1742.5	7.8926502677091220E-021
1743.5	7.8817882334132899E-021
1744.5	7.8801948796527822E-021
1745.5	7.8872894454304427E-021
1746.5	7.9025728824538992E-021
1747.5	7.9256174220828828E-021
1748.5	7.9560578101606760E-021
1749.5	7.9935839245552160E-021
1750.5	8.0379345446512489E-021
1751.5	8.0888920852808161E-021
1752.5	8.1462781421254500E-021
1753.5	8.2099497233594272E-021
1754.5	8.2797960646821997E-021
1755.5	8.3557359430331184E-021
1756.5	8.4377154190663786E-021
1757.5	8.5257059505708801E-021
1758.5	8.6197028289844561E-021
1759.5	8.7197238993974200E-021
1760.5	8.8258085313021900E-021
1761.5	8.9380168130911513E-021
1762.5	9.0564289481483898E-021
1763.5	9.1811448344948420E-021
1764.5	9.3122838134712297E-021
1765.5	9.4499845759925310E-021
1766.5	9.5944052175759577E-021
1767.5	9.7457234357092945E-021
1768.5	9.9041368652528205E-021
1769.5	1.0069863549511875E-020
1770.5	1.0243142546424964E-020
1771.5	1.0424234671027264E-020
1772.5	1.0613423377006527E-020
1773.5	1.0811015781804177E-020
1774.5	1.1017343841358326E-020
1775.5	1.1232765682269999E-020
1776.5	1.1457667100927944E-020
1777.5	1.1692463240983380E-020
1778.5	1.1937600462554391E-020
1779.5	1.2193558418696384E-020
1780.5	1.2460852357036004E-020
1781.5	1.2740035667073139E-020
1782.5	1.3031702696554926E-020
1783.5	1.3336491863569179E-020
1784.5	1.3655089094651793E-020
1785.5	1.3988231623322441E-020
1786.5	1.4336712188133780E-020
1787.5	1.4701383674634221E-020
1788.5	1.5083164251710489E-020
1789.5	1.5483043059719877E-020
1790.5	1.5902086515792114E-020
1791.5	1.6341445310851802E-020
1792.5	1.6802362183492808E-020
1793.5	1.7286180568071510E-020
1794.5	1.7794354228569765E-020
1795.5	1.8328458006261972E-020
1796.5	1.8890199828421702E-020
1797.5	1.9481434147726738E-020
1798.5	2.0104177008273170E-020
1799.5	2.0760622964921022E-020
1800.5	2.1453164118954301E-020
1801.5	2.2184411575824242E-020
1802.5	2.2957219681370372E-020
1803.5	2.3774713452987287E-020
1804.5	2.4640319693696811E-020
1805.5	2.5557802362424366E-020
1806.5	2.6531302875964408E-020
1807.5	2.7565386140873762E-020
1808.5	2.8665093261486592E-020
1809.5	2.9836002049188903E-020
1810.5	3.1084296675291003E-020
1811.5	3.2416848074448999E-020
1812.5	3.3841307029199436E-020
1813.5	3.5366212263522183E-020
1814.5	3.7001116363253830E-020
1815.5	3.8756732947800824E-020
1816.5	4.0645109272110707E-020
1817.5	4.2679829380669495E-020
1818.5	4.4876254119093268E-020
1819.5	4.7251805802759665E-020
1820.5	4.9826307236982469E-020
1821.5	5.2622387200345630E-020
1822.5	5.5665967603348579E-020
1823.5	5.8986851535321650E-020
1824.5	6.2619436607002129E-020
1825.5	6.6603584783873600E-020
1826.5	7.0985688834766702E-020
1827.5	7.5819987349483346E-020
1828.5	8.1170196064645022E-020
1829.5	8.7111544461965021E-020
1830.5	9.3733335367809265E-020
1831.5	1.0114218458516568E-019
1832.5	1.0946615174435908E-019
1833.5	1.1886004883063787E-019
1834.5	1.2951231840046627E-019
1835.5	1.4165402284843803E-019
1836.5	1.5557069929687659E-019
1837.5	1.7161814169776353E-019
1838.5	1.9024361739369115E-019
1839.5	2.1201467671833632E-019
1840.5	2.3765867064035668E-019
1841.5	2.6811749726527002E-019
1842.5	3.0462415279741828E-019
1843.5	3.4881061266880356E-019
1844.5	4.0286062626065847E-019
1845.5	4.6972604243291198E-019
1846.5	5.5342983509338902E-019
1847.5	6.5947741030596074E-019
1848.5	7.9537221457419875E-019
1849.5	9.7113128420741370E-019
1850.5	1.1993888880360907E-018
1851.5	1.4938668883167332E-018
1852.5	1.8632543392588333E-018
1853.5	2.2953783041692202E-018
1854.5	2.7299241182621645E-018
1855.5	3.0426039305875175E-018
1856.5	3.0985558409685717E-018
1857.5	2.8693804298919378E-018
1858.5	2.4631123005649750E-018
1859.5	2.0195062517881000E-018
1860.5	1.6232912540621681E-018
1861.5	1.3011423030384732E-018
1862.5	1.0496329962358041E-018
1863.5	8.5581479469218218E-019
1864.5	7.0630988766317403E-019
1865.5	5.9008558780397142E-019
1866.5	4.9875000046917786E-019
1867.5	4.2611425311672570E-019
1868.5	3.6765482688824820E-019
1869.5	3.2005983537523875E-019
1870.5	2.8088745219922057E-019
1871.5	2.4831999524771458E-019
1872.5	2.2098981495569018E-019
1873.5	1.9785644577127699E-019
1874.5	1.7811963511316540E-019
1875.5	1.6115734092858043E-019
1876.5	1.4648113654012037E-019
1877.5	1.3370382131495054E-019
1878.5	1.2251565798491579E-019
1879.5	1.1266676237503228E-019
1880.5	1.0395392307133743E-019
1881.5	9.6210641872080141E-020
1882.5	8.9299538526806040E-020
1883.5	8.3106507417293930E-020
1884.5	7.7536184296447456E-020
1885.5	7.2508401272907440E-020
1886.5	6.7955393567647558E-020
1887.5	6.3819582764369657E-020
1888.5	6.0051805544268875E-020
1889.5	5.6609889194114158E-020
1890.5	5.3457498937105363E-020
1891.5	5.0563199755705878E-020
1892.5	4.7899688542539255E-020
1893.5	4.5443162327831343E-020
1894.5	4.3172795847372122E-020
1895.5	4.1070307452116375E-020
1896.5	3.9119596768858868E-020
1897.5	3.7306440929984974E-020
1898.5	3.5618238841740235E-020
1899.5	3.4043795034879882E-020
1900.5	3.2573136273536499E-020
1901.5	3.1197355388881502E-020
1902.5	2.9908477830223840E-020
1903.5	2.8699347245865368E-020
1904.5	2.7563527063920478E-020
1905.5	2.6495215573737720E-020
1906.5	2.5489172438093478E-020
1907.5	2.4540654915614505E-020
1908.5	2.3645362358070275E-020
1909.5	2.2799387780925615E-020
1910.5	2.1999175497859614E-020
1911.5	2.1241483968752270E-020
1912.5	2.0523353142218888E-020
1913.5	1.9842075683166610E-020
1914.5	1.9195171567092847E-020
1915.5	1.8580365599195332E-020
1916.5	1.7995567480441479E-020
1917.5	1.7438854096683890E-020
1918.5	1.6908453752442175E-020
1919.5	1.6402732109514362E-020
1920.5	1.5920179623295850E-020
1921.5	1.5459400297522081E-020
1922.5	1.5019101601900499E-020
1923.5	1.4598085417406902E-020
1924.5	1.4195239891431512E-020
1925.5	1.3809532099917720E-020
1926.5	1.3440001426517227E-020
1927.5	1.3085753579900502E-020
1928.5	1.2745955179973616E-020
1929.5	1.2419828852082562E-020
1930.5	1.2106648775518115E-020
1931.5	1.1805736638926916E-020
1932.5	1.1516457960718123E-020
1933.5	1.1238218737344258E-020
1934.5	1.0970462386523820E-020
1935.5	1.0712666956144379E-020
1936.5	1.0464342572807234E-020
1937.5	1.0225029106808003E-020
1938.5	9.9942940328425945E-021
1939.5	9.7717304679291845E-021
1940.5	9.5569553699806992E-021
1941.5	9.3496078821830625E-021
1942.5	9.1493478098581257E-021
1943.5	8.9558542178430209E-021
1944.5	8.7688241376191439E-021
1945.5	8.5879713744933043E-021
1946.5	8.4130254060861732E-021
1947.5	8.2437303642330804E-021
1948.5	8.0798440931612986E-021
1949.5	7.9211372774869368E-021
1950.5	7.7673926341825822E-021
1951.5	7.6184041632118918E-021
1952.5	7.4739764520166108E-021
1953.5	7.3339240294811520E-021
1954.5	7.1980707653953497E-021
1955.5	7.0662493117923842E-021
1956.5	6.9383005828597777E-021
1957.5	6.8140732704115096E-021
1958.5	6.6934233921709140E-021
1959.5	6.5762138703510795E-021
1960.5	6.4623141382337219E-021
1961.5	6.3515997726418872E-021
1962.5	6.2439521503779928E-021
1963.5	6.1392581268587936E-021
1964.5	6.0374097353241197E-021
1965.5	5.9383039051286247E-021
1966.5	5.8418421977460107E-021
1967.5	5.7479305592249726E-021
1968.5	5.6564790879360773E-021
1969.5	5.5674018165401113E-021
1970.5	5.4806165071917531E-021
1971.5	5.3960444590687409E-021
1972.5	5.3136103273863367E-021
1973.5	5.2332419531208078E-021
1974.5	5.1548702027241591E-021
1975.5	5.0784288171659480E-021
1976.5	5.0038542696872679E-021
1977.5	4.9310856316972632E-021
1978.5	4.8600644462839351E-021
1979.5	4.7907346088494279E-021
1980.5	4.7230422544149246E-021
1981.5	4.6569356511728346E-021
1982.5	4.5923650998937114E-021
1983.5	4.5292828388229079E-021
1984.5	4.4676429537273221E-021
1985.5	4.4074012927760709E-021
1986.5	4.3485153859605637E-021
1987.5	4.2909443687795311E-021
1988.5	4.2346489099329832E-021
1989.5	4.1795911427863439E-021
1990.5	4.1257346003817798E-021
1991.5	4.0730441537885515E-021
1992.5	4.0214859535977640E-021
1993.5	3.9710273743796515E-021
1994.5	3.9216369619331933E-021
1995.5	3.8732843831688465E-021
1996.5	3.8259403784752628E-021
1997.5	3.7795767164303203E-021
1998.5	3.7341661507255644E-021
1999.5	3.6896823791813343E-021
[truncated: 1,000 more rows]
