# Supplementary material for: Modeling Radiative Efficiency across Fluorinated Molecules: Bridging Chemistry and Climate Policy for Global Warming Potential Estimations
Source: Environ Sci Technol. 2026 Feb 16;60(8):6188–202. doi: 10.1021/acs.est.5c16501 (PMC12961741; doi:10.1021/acs.est.5c16501)
Supplement: Supplementary file 1 [file es5c16501_si_001.zip › Supporting.Information/CFM2025.Table1/HFEsters/Allyl.trifluoracetate/cross-section_17.dat]

0.5	5.0995784918948507E-022
1.5	5.1867916467148380E-022
2.5	5.2794595498764621E-022
3.5	5.3780930916740195E-022
4.5	5.4832650931526005E-022
5.5	5.5956195574792979E-022
6.5	5.7158825746359971E-022
7.5	5.8448752255496335E-022
8.5	5.9835289153122510E-022
9.5	6.1329036716316566E-022
10.5	6.2942100812003039E-022
11.5	6.4688357128354093E-022
12.5	6.6583771049850540E-022
13.5	6.8646786942010565E-022
14.5	7.0898804547824706E-022
15.5	7.3364765417275240E-022
16.5	7.6073879265473146E-022
17.5	7.9060529548393613E-022
18.5	8.2365410302282243E-022
19.5	8.6036963766995892E-022
20.5	9.0133212460758273E-022
21.5	9.4724113043047566E-022
22.5	9.9894606672985952E-022
23.5	1.0574860780851891E-021
24.5	1.1241426962193606E-021
25.5	1.2005100291781901E-021
26.5	1.2885892638752924E-021
27.5	1.3909171747914860E-021
28.5	1.5107425336047135E-021
29.5	1.6522702561144261E-021
30.5	1.8210011316957531E-021
31.5	2.0242045605926252E-021
32.5	2.2715694005622468E-021
33.5	2.5760712227694278E-021
34.5	2.9550352334411543E-021
35.5	3.4311628019223368E-021
36.5	4.0327045622255881E-021
37.5	4.7907067844104421E-021
38.5	5.7298191225544298E-021
39.5	6.8520954317422795E-021
40.5	8.1303523613970329E-021
41.5	9.5427250332461901E-021
42.5	1.1115171048526758E-020
43.5	1.2844459832565953E-020
44.5	1.4496186893596168E-020
45.5	1.5516690337236431E-020
46.5	1.5349670426488900E-020
47.5	1.3977855170448717E-020
48.5	1.1949865055071324E-020
49.5	9.8681554011068298E-021
50.5	8.0612440927928768E-021
51.5	6.6139055810837685E-021
52.5	5.4951482741067200E-021
53.5	4.6418649798255554E-021
54.5	3.9935209448033375E-021
55.5	3.5018728306192975E-021
56.5	3.1313763929624594E-021
57.5	2.8570835412915982E-021
58.5	2.6624258272720691E-021
59.5	2.5375509675763363E-021
60.5	2.4782737346251529E-021
61.5	2.4854525672992494E-021
62.5	2.5643033656749033E-021
63.5	2.7224424810807251E-021
64.5	2.9638977718656193E-021
65.5	3.2744150848760728E-021
66.5	3.5966075349893700E-021
67.5	3.8160624130920129E-021
68.5	3.8105429608027774E-021
69.5	3.5553140799474243E-021
70.5	3.1479822037298487E-021
71.5	2.7132557230724241E-021
72.5	2.3258957686149689E-021
73.5	2.0087996675456815E-021
74.5	1.7582032766598324E-021
75.5	1.5620256173018150E-021
76.5	1.4079243580601749E-021
77.5	1.2857312746057841E-021
78.5	1.1876926317997122E-021
79.5	1.1080644507516962E-021
80.5	1.0426235095636720E-021
81.5	9.8825594898326676E-022
82.5	9.4264760131350656E-022
83.5	9.0406078596214477E-022
84.5	8.7117597822932242E-022
85.5	8.4297982734391524E-022
86.5	8.1868566275920615E-022
87.5	7.9767666106390005E-022
88.5	7.7946485890020924E-022
89.5	7.6366132172337616E-022
90.5	7.4995424019111438E-022
91.5	7.3809272360782936E-022
92.5	7.2787474084386907E-022
93.5	7.1913812674075306E-022
94.5	7.1175389642912478E-022
95.5	7.0562133857908344E-022
96.5	7.0066452340657239E-022
97.5	6.9682998428346370E-022
98.5	6.9408542866250493E-022
99.5	6.9241941649480542E-022
100.5	6.9184202215451540E-022
101.5	6.9238657838397611E-022
102.5	6.9411269819634840E-022
103.5	6.9711089588649188E-022
104.5	7.0150929883328233E-022
105.5	7.0748318255982759E-022
106.5	7.1526840841348081E-022
107.5	7.2518034685790129E-022
108.5	7.3764059680881020E-022
109.5	7.5321483734800983E-022
110.5	7.7266650968757699E-022
111.5	7.9703256890325669E-022
112.5	8.2772844653836196E-022
113.5	8.6668679446182051E-022
114.5	9.1652004144206211E-022
115.5	9.8064696718068248E-022
116.5	1.0631809415959507E-021
117.5	1.1680295756971873E-021
118.5	1.2960199222195039E-021
119.5	1.4385548177402656E-021
120.5	1.5694729217016079E-021
121.5	1.6473365842145174E-021
122.5	1.6427945444180722E-021
123.5	1.5680354808759932E-021
124.5	1.4647674050250398E-021
125.5	1.3698485453637451E-021
126.5	1.3015093538480939E-021
127.5	1.2649440829058098E-021
128.5	1.2604631549601381E-021
129.5	1.2882213067819292E-021
130.5	1.3502038985769889E-021
131.5	1.4507567739779506E-021
132.5	1.5958737548741340E-021
133.5	1.7900355678756353E-021
134.5	2.0278284966383440E-021
135.5	2.2784450466844169E-021
136.5	2.4731106379878316E-021
137.5	2.5279912573107520E-021
138.5	2.4119089879863265E-021
139.5	2.1784659961259625E-021
140.5	1.9120518992820123E-021
141.5	1.6691491522787256E-021
142.5	1.4699430413027980E-021
143.5	1.3141549426561163E-021
144.5	1.1944355004021102E-021
145.5	1.1026593976212220E-021
146.5	1.0319785032385712E-021
147.5	9.7713673706870909E-022
148.5	9.3424253559536974E-022
149.5	9.0044689247156876E-022
150.5	8.7366287516568547E-022
151.5	8.5235191653591956E-022
152.5	8.3536916179827524E-022
153.5	8.2185373823745110E-022
154.5	8.1115127994306790E-022
155.5	8.0275908155474611E-022
156.5	7.9628701358324484E-022
157.5	7.9142942655281890E-022
158.5	7.8794475766056477E-022
159.5	7.8564057852037480E-022
160.5	7.8436252136450990E-022
161.5	7.8398599660112472E-022
162.5	7.8440993919626477E-022
163.5	7.8555204419533120E-022
164.5	7.8734510586008983E-022
165.5	7.8973418244612767E-022
166.5	7.9267438434531272E-022
167.5	7.9612913708436488E-022
168.5	8.0006880920594621E-022
169.5	8.0446962292538348E-022
170.5	8.0931278578542177E-022
171.5	8.1458379648988810E-022
172.5	8.2027188919670865E-022
173.5	8.2636958885533273E-022
174.5	8.3287235643826110E-022
175.5	8.3977830768128133E-022
176.5	8.4708799260187165E-022
177.5	8.5480422589350790E-022
178.5	8.6293196050306216E-022
179.5	8.7147819844286245E-022
180.5	8.8045193428280060E-022
181.5	8.8986412789757149E-022
182.5	8.9972770397527679E-022
183.5	9.1005757657700898E-022
184.5	9.2087069771221601E-022
185.5	9.3218612949342548E-022
186.5	9.4402513998218788E-022
187.5	9.5641132335790338E-022
188.5	9.6937074555183873E-022
189.5	9.8293211700794225E-022
190.5	9.9712699477722288E-022
191.5	1.0119900167409732E-021
192.5	1.0275591714085272E-021
193.5	1.0438761074681009E-021
194.5	1.0609864881078611E-021
195.5	1.0789403960961575E-021
196.5	1.0977927967471143E-021
197.5	1.1176040672399499E-021
198.5	1.1384406023551843E-021
199.5	1.1603755085973090E-021
200.5	1.1834894009645643E-021
201.5	1.2078713193933830E-021
202.5	1.2336197852621799E-021
203.5	1.2608440224308082E-021
204.5	1.2896653723011039E-021
205.5	1.3202189385436047E-021
206.5	1.3526555047443533E-021
207.5	1.3871437776680906E-021
208.5	1.4238730206075856E-021
209.5	1.4630561560407005E-021
210.5	1.5049334353943417E-021
211.5	1.5497767972326394E-021
212.5	1.5978950651221829E-021
213.5	1.6496401747472759E-021
214.5	1.7054146691912992E-021
215.5	1.7656807652283464E-021
216.5	1.8309713768246218E-021
217.5	1.9019035914617200E-021
218.5	1.9791952395098267E-021
219.5	2.0636853894111278E-021
220.5	2.1563598596935494E-021
221.5	2.2583831879793735E-021
222.5	2.3711389730073492E-021
223.5	2.4962811596958728E-021
224.5	2.6357997439319023E-021
225.5	2.7921056418303404E-021
226.5	2.9681412576906871E-021
227.5	3.1675258329129753E-021
228.5	3.3947483181910618E-021
229.5	3.6554258122523430E-021
230.5	3.9566533437673113E-021
231.5	4.3074821164728199E-021
232.5	4.7195800140191471E-021
233.5	5.2081525963385133E-021
234.5	5.7932381407266286E-021
235.5	6.5015396427744943E-021
236.5	7.3690203930456903E-021
237.5	8.4445557479307439E-021
238.5	9.7949494147077731E-021
239.5	1.1511415329872136E-020
240.5	1.3716691565163016E-020
241.5	1.6568940248470042E-020
242.5	2.0250311902773297E-020
243.5	2.4908978133433345E-020
244.5	3.0493410361153116E-020
245.5	3.6425440969100243E-020
246.5	4.1284116527038787E-020
247.5	4.3181922986565066E-020
248.5	4.1214958748165376E-020
249.5	3.6394475857985779E-020
250.5	3.0614977669363825E-020
251.5	2.5246197704197976E-020
252.5	2.0823924989981294E-020
253.5	1.7381407632259422E-020
254.5	1.4767205444072317E-020
255.5	1.2802144035452508E-020
256.5	1.1333039535391705E-020
257.5	1.0242665110875482E-020
258.5	9.4455761383910436E-021
259.5	8.8811670731787190E-021
260.5	8.5075298276863698E-021
261.5	8.2968739887893513E-021
262.5	8.2324165299129692E-021
263.5	8.3064800628366031E-021
264.5	8.5195831466113983E-021
265.5	8.8804058687492754E-021
266.5	9.4066242334843928E-021
267.5	1.0126720569612669E-020
268.5	1.1082992974134525E-020
269.5	1.2336085211035008E-020
270.5	1.3971353633380786E-020
271.5	1.6107000733951758E-020
272.5	1.8902334120643631E-020
273.5	2.2559660439745710E-020
274.5	2.7300499275974594E-020
275.5	3.3269106050539189E-020
276.5	4.0280955322132022E-020
277.5	4.7383833387767724E-020
278.5	5.2587344702549403E-020
279.5	5.3691860623662798E-020
280.5	5.0181191700297984E-020
281.5	4.3767923607141402E-020
282.5	3.6726076191094708E-020
283.5	3.0455655905888591E-020
284.5	2.5408963622274417E-020
285.5	2.1541397072407443E-020
286.5	1.8649682628496334E-020
287.5	1.6522824913557428E-020
288.5	1.4988904216172371E-020
289.5	1.3920835694095067E-020
290.5	1.3230008048374699E-020
291.5	1.2858395000370229E-020
292.5	1.2772308587114992E-020
293.5	1.2958416402371617E-020
294.5	1.3421957605945904E-020
295.5	1.4187051513432651E-020
296.5	1.5299158360455690E-020
297.5	1.6829964315803088E-020
298.5	1.8885110557008217E-020
299.5	2.1615022472144173E-020
300.5	2.5227905039865358E-020
301.5	2.9999790017846641E-020
302.5	3.6264502901081785E-020
303.5	4.4337043087663762E-020
304.5	5.4270099806865974E-020
305.5	6.5316854832903530E-020
306.5	7.5239417697703554E-020
307.5	8.0494083450746898E-020
308.5	7.8538753940483829E-020
309.5	7.0331823240491852E-020
310.5	5.9323572992397111E-020
311.5	4.8536531508337040E-020
312.5	3.9379451850416902E-020
313.5	3.2103265530534708E-020
314.5	2.6472615410512942E-020
315.5	2.2142301521829314E-020
316.5	1.8799476746922289E-020
317.5	1.6197578862678840E-020
318.5	1.4152417776389290E-020
319.5	1.2529064730047888E-020
320.5	1.1229071262065919E-020
321.5	1.0180358160559227E-020
322.5	9.3297947554727103E-021
323.5	8.6379144318508969E-021
324.5	8.0751916627573330E-021
325.5	7.6194235980772354E-021
326.5	7.2538846358491681E-021
327.5	6.9660225948899160E-021
328.5	6.7465378964521864E-021
329.5	6.5887381222140599E-021
330.5	6.4880956487206491E-021
331.5	6.4419607809499413E-021
332.5	6.4494006097969559E-021
333.5	6.5111473594790336E-021
334.5	6.6296512483578037E-021
335.5	6.8092434611052596E-021
336.5	7.0564262090971828E-021
337.5	7.3803206622096002E-021
338.5	7.7933217919523490E-021
339.5	8.3120346025123117E-021
340.5	8.9586026149409429E-021
341.5	9.7625918672561171E-021
342.5	1.0763668114566346E-020
343.5	1.2015405947522269E-020
344.5	1.3590690562456027E-020
345.5	1.5589272580707791E-020
346.5	1.8147952881246958E-020
347.5	2.1453110125600848E-020
348.5	2.5752436970807314E-020
349.5	3.1354234345316626E-020
350.5	3.8580708552800672E-020
351.5	4.7596799093808792E-020
352.5	5.7989541101201198E-020
353.5	6.8100606257460752E-020
354.5	7.4796853273735327E-020
355.5	7.5061371507060889E-020
356.5	6.8743728487865346E-020
357.5	5.8719257444896739E-020
358.5	4.8203223807526098E-020
359.5	3.8982435796944980E-020
360.5	3.1545642112344187E-020
361.5	2.5755039895560310E-020
362.5	2.1292012691120789E-020
363.5	1.7843900466697086E-020
364.5	1.5157208376764291E-020
365.5	1.3040388064168231E-020
366.5	1.1352495211544801E-020
367.5	9.9905335932313971E-021
368.5	8.8790344408018844E-021
369.5	7.9622842497839934E-021
370.5	7.1987498480719818E-021
371.5	6.5571358563494632E-021
372.5	6.0136026870077994E-021
373.5	5.5497956225602187E-021
374.5	5.1514383765522605E-021
375.5	4.8073205370258131E-021
376.5	4.5085615954095621E-021
377.5	4.2480708362353321E-021
378.5	4.0201472661846379E-021
379.5	3.8201807196498901E-021
380.5	3.6444268797408788E-021
381.5	3.4898369505411550E-021
382.5	3.3539282832214702E-021
383.5	3.2346861825054015E-021
384.5	3.1304899314689834E-021
385.5	3.0400581338316405E-021
386.5	2.9624100365258477E-021
387.5	2.8968407449593719E-021
388.5	2.8429093215742137E-021
389.5	2.8004397881258522E-021
390.5	2.7695361556171574E-021
391.5	2.7506139227517436E-021
392.5	2.7444521931794691E-021
393.5	2.7522729090619580E-021
394.5	2.7758570278612622E-021
395.5	2.8177122549798655E-021
396.5	2.8813137898436085E-021
397.5	2.9714490440828580E-021
398.5	3.0947094689380300E-021
399.5	3.2601850660402416E-021
400.5	3.4804194512580955E-021
401.5	3.7726415415255761E-021
402.5	4.1601051279035117E-021
403.5	4.6727758732606772E-021
404.5	5.3449879298896907E-021
405.5	6.2039940716471387E-021
406.5	7.2376445082782115E-021
407.5	8.3315835063322465E-021
408.5	9.2112404991915951E-021
409.5	9.5202854477475934E-021
410.5	9.0989731789685888E-021
411.5	8.1492861612335617E-021
412.5	7.0296770628420137E-021
413.5	5.9935296500813763E-021
414.5	5.1374834501503647E-021
415.5	4.4655317492687319E-021
416.5	3.9481716338085291E-021
417.5	3.5511893436575515E-021
418.5	3.2453755334708070E-021
419.5	3.0082335345940071E-021
420.5	2.8231216648791741E-021
421.5	2.6779030210639717E-021
422.5	2.5637458240514109E-021
423.5	2.4742040156290520E-021
424.5	2.4045516252944611E-021
425.5	2.3513119527578705E-021
426.5	2.3119274047753301E-021
427.5	2.2845285626531924E-021
428.5	2.2677729500745581E-021
429.5	2.2607331184774751E-021
430.5	2.2628202322058256E-021
431.5	2.2737339377837364E-021
432.5	2.2934325361982335E-021
433.5	2.3221198092632805E-021
434.5	2.3602466241896884E-021
435.5	2.4085269102367051E-021
436.5	2.4679689720349265E-021
437.5	2.5399245605998431E-021
438.5	2.6261598606445059E-021
439.5	2.7289548101067466E-021
440.5	2.8512402662861421E-021
441.5	2.9967869299531055E-021
442.5	3.1704662990159850E-021
443.5	3.3786132098236246E-021
444.5	3.6295330889482747E-021
445.5	3.9342166293329143E-021
446.5	4.3073520129854202E-021
447.5	4.7687603216829362E-021
448.5	5.3454171102608295E-021
449.5	6.0742341649890011E-021
450.5	7.0056674263424917E-021
451.5	8.2077177867560591E-021
452.5	9.7682698355125314E-021
453.5	1.1789233366541701E-020
454.5	1.4355535484528868E-020
455.5	1.7445204363541298E-020
456.5	2.0749001353810198E-020
457.5	2.3487400436333072E-020
458.5	2.4598078659203919E-020
459.5	2.3535683291207511E-020
460.5	2.0830593261393969E-020
461.5	1.7544395496962329E-020
462.5	1.4464144439519100E-020
463.5	1.1905370741798461E-020
464.5	9.8929471604012529E-021
465.5	8.3427539556431852E-021
466.5	7.1528487988879029E-021
467.5	6.2350893149551747E-021
468.5	5.5212165021807967E-021
469.5	4.9605763428826459E-021
470.5	4.5161226368773610E-021
471.5	4.1607975653484931E-021
472.5	3.8747370912688838E-021
473.5	3.6432388903312618E-021
474.5	3.4553191561762880E-021
475.5	3.3026947826321473E-021
476.5	3.1790646464467484E-021
477.5	3.0795993264689600E-021
478.5	3.0005761183588841E-021
479.5	2.9391158803378289E-021
480.5	2.8929918569761324E-021
481.5	2.8604899236856060E-021
482.5	2.8403060274430680E-021
483.5	2.8314709296805064E-021
484.5	2.8332953420562038E-021
485.5	2.8453306273869735E-021
486.5	2.8673417134183350E-021
487.5	2.8992899368202648E-021
488.5	2.9413243359639001E-021
489.5	2.9937805397916545E-021
490.5	3.0571869266665148E-021
491.5	3.1322782063016602E-021
492.5	3.2200170569029947E-021
493.5	3.3216249743576630E-021
494.5	3.4386241111749481E-021
495.5	3.5728926616853190E-021
496.5	3.7267373680388899E-021
497.5	3.9029880911004103E-021
498.5	4.1051212711756332E-021
499.5	4.3374217273728687E-021
500.5	4.6051959519469003E-021
501.5	4.9150553525726300E-021
502.5	5.2752955355081246E-021
503.5	5.6964088346951775E-021
504.5	6.1917835595928070E-021
505.5	6.7786673389745108E-021
506.5	7.4795070300390116E-021
507.5	8.3238287006443637E-021
508.5	9.3508935761211869E-021
509.5	1.0613462594115246E-020
510.5	1.2183113473703269E-020
511.5	1.4157625139535650E-020
512.5	1.6670783186852451E-020
513.5	1.9903988073322831E-020
514.5	2.4095667583957601E-020
515.5	2.9534736857498687E-020
516.5	3.6500248965973064E-020
517.5	4.5064079457544540E-020
518.5	5.4645260170785425E-020
519.5	6.3407183161077187E-020
520.5	6.8330425518604528E-020
521.5	6.7094617118113515E-020
522.5	6.0330300295076934E-020
523.5	5.0953678742581506E-020
524.5	4.1640963124266274E-020
525.5	3.3686643803640397E-020
526.5	2.7349584607101608E-020
527.5	2.2441010073987082E-020
528.5	1.8664702684160614E-020
529.5	1.5748290983557785E-020
530.5	1.3475943787936470E-020
531.5	1.1686037279837729E-020
532.5	1.0260013921386539E-020
533.5	9.1112643704494623E-021
534.5	8.1762647180464252E-021
535.5	7.4080491235698438E-021
536.5	6.7715510502760575E-021
537.5	6.2403134402304948E-021
538.5	5.7941666808056037E-021
539.5	5.4175817984035636E-021
540.5	5.0984937726890136E-021
541.5	4.8274534354991080E-021
542.5	4.5970107009931154E-021
543.5	4.4012621827968673E-021
544.5	4.2355168931468040E-021
545.5	4.0960477996760165E-021
546.5	3.9799066826897007E-021
547.5	3.8847864388585883E-021
548.5	3.8089196894474040E-021
549.5	3.7510059282513283E-021
550.5	3.7101619336631945E-021
551.5	3.6858920834127992E-021
552.5	3.6780767778341331E-021
553.5	3.6869785775577342E-021
554.5	3.7132670521574388E-021
555.5	3.7580648772738925E-021
556.5	3.8230195949746689E-021
557.5	3.9104079066994972E-021
558.5	4.0232827353662541E-021
559.5	4.1656780573688174E-021
560.5	4.3428933768455223E-021
561.5	4.5618897341517844E-021
562.5	4.8318437973359951E-021
563.5	5.1649278908562200E-021
564.5	5.5774141106894353E-021
565.5	6.0912414980509434E-021
566.5	6.7362333012448655E-021
567.5	7.5531860930760402E-021
568.5	8.5980003301527539E-021
569.5	9.9466583075533976E-021
570.5	1.1699555227903551E-020
571.5	1.3979877555159545E-020
572.5	1.6911135940636743E-020
573.5	2.0540193164806310E-020
574.5	2.4656794830333668E-020
575.5	2.8530567073931458E-020
576.5	3.0885250931434880E-020
577.5	3.0631807928101189E-020
578.5	2.7899253225817731E-020
579.5	2.3897986180574124E-020
580.5	1.9833506691792535E-020
581.5	1.6325448132791245E-020
582.5	1.3518522328515285E-020
583.5	1.1342122475421935E-020
584.5	9.6692276800709616E-021
585.5	8.3799538074392612E-021
586.5	7.3784146107374433E-021
587.5	6.5925482571164996E-021
588.5	5.9694375924035558E-021
589.5	5.4704316780312901E-021
590.5	5.0672054032166514E-021
591.5	4.7388424110355954E-021
592.5	4.4697489404035740E-021
593.5	4.2481799078282196E-021
594.5	4.0651988178872767E-021
595.5	3.9139405580511949E-021
596.5	3.7890850283483790E-021
597.5	3.6864780172177534E-021
598.5	3.6028556146579402E-021
599.5	3.5356420716545602E-021
600.5	3.4828002843089095E-021
601.5	3.4427203954417249E-021
602.5	3.4141363288410685E-021
603.5	3.3960630523442009E-021
604.5	3.3877494411491056E-021
605.5	3.3886430734401056E-021
606.5	3.3983643321542764E-021
607.5	3.4166879418062937E-021
608.5	3.4435306282273736E-021
609.5	3.4789440147647610E-021
610.5	3.5231122057024426E-021
611.5	3.5763537894319922E-021
612.5	3.6391282459653368E-021
613.5	3.7120469874478444E-021
614.5	3.7958895166685600E-021
615.5	3.8916254783267835E-021
616.5	4.0004437254376727E-021
617.5	4.1237899592975115E-021
618.5	4.2634150662338359E-021
619.5	4.4214370231925757E-021
620.5	4.6004202545676433E-021
621.5	4.8034777051262346E-021
622.5	5.0344028082063953E-021
623.5	5.2978412078978921E-021
624.5	5.5995158824516039E-021
625.5	5.9465247239786620E-021
626.5	6.3477374182392059E-021
627.5	6.8143297780631474E-021
628.5	7.3605102186912402E-021
629.5	8.0045173470348398E-021
630.5	8.7700033233428996E-021
631.5	9.6879697671487326E-021
632.5	1.0799497627990365E-020
633.5	1.2159614571132301E-020
634.5	1.3842768414471809E-020
635.5	1.5950482368849155E-020
636.5	1.8621703704574417E-020
637.5	2.2045642784075703E-020
638.5	2.6474177386282893E-020
639.5	3.2222668991678776E-020
640.5	3.9626650336478028E-020
641.5	4.8877068368391080E-020
642.5	5.9606052956002732E-020
643.5	7.0204082028842654E-020
644.5	7.7510594732673026E-020
645.5	7.8310778781626045E-020
646.5	7.2205751590316043E-020
647.5	6.2034850248879139E-020
648.5	5.1177046285496721E-020
649.5	4.1584094725052594E-020
650.5	3.3826434763151156E-020
651.5	2.7786409020514575E-020
652.5	2.3139158723993579E-020
653.5	1.9558894984472572E-020
654.5	1.6779554647889240E-020
655.5	1.4599536377179270E-020
656.5	1.2870371893424088E-020
657.5	1.1483574676109749E-020
658.5	1.0359697392109593E-020
659.5	9.4401377481044988E-021
660.5	8.6812515896947911E-021
661.5	8.0501877161253167E-021
662.5	7.5219489220571381E-021
663.5	7.0773105125072262E-021
664.5	6.7013355383788049E-021
665.5	6.3823062056604545E-021
666.5	6.1109472863733046E-021
667.5	5.8798560685838742E-021
668.5	5.6830797389734517E-021
669.5	5.5157990267548035E-021
670.5	5.3740891895417310E-021
671.5	5.2547378444107264E-021
672.5	5.1551049828140516E-021
673.5	5.0730145856917694E-021
674.5	5.0066701301731891E-021
675.5	4.9545883249127776E-021
676.5	4.9155468800012433E-021
677.5	4.8885431818074339E-021
678.5	4.8727615214855877E-021
679.5	4.8675471003499614E-021
680.5	4.8723854633190887E-021
681.5	4.8868863337045104E-021
682.5	4.9107710676429237E-021
683.5	4.9438631352222358E-021
684.5	4.9860811829439996E-021
685.5	5.0374343497325678E-021
686.5	5.0980196045841575E-021
687.5	5.1680209545249725E-021
688.5	5.2477104418391495E-021
689.5	5.3374509136476508E-021
690.5	5.4377006084183026E-021
691.5	5.5490196661297375E-021
692.5	5.6720787348260630E-021
693.5	5.8076699196091154E-021
694.5	5.9567204045922600E-021
695.5	6.1203091785886034E-021
696.5	6.2996874170146758E-021
697.5	6.4963032228824533E-021
698.5	6.7118316181887426E-021
699.5	6.9482109158035924E-021
700.5	7.2076869074948186E-021
701.5	7.4928666980310628E-021
702.5	7.8067845282541502E-021
703.5	8.1529826024551059E-021
704.5	8.5356108236520023E-021
705.5	8.9595505227334025E-021
706.5	9.4305688535887772E-021
707.5	9.9555126712629387E-021
708.5	1.0542553634606605E-020
709.5	1.1201500295985286E-020
710.5	1.1944198517759863E-020
711.5	1.2785049359434117E-020
712.5	1.3741684598207742E-020
713.5	1.4835855743231060E-020
714.5	1.6094614963021498E-020
715.5	1.7551899032808538E-020
716.5	1.9250675112208978E-020
717.5	2.1245877152976094E-020
718.5	2.3608464634026539E-020
719.5	2.6431086040644945E-020
720.5	2.9836047146700774E-020
721.5	3.3986587568606618E-020
722.5	3.9102858257800159E-020
723.5	4.5484388141990168E-020
724.5	5.3540891110343604E-020
725.5	6.3831891102636483E-020
726.5	7.7109621666798790E-020
727.5	9.4340429776301191E-020
728.5	1.1662747221815431E-019
729.5	1.4483797360800538E-019
730.5	1.7855625987399646E-019
731.5	2.1406205896675437E-019
732.5	2.4249940319743071E-019
733.5	2.5248340271586633E-019
734.5	2.3905534324540518E-019
735.5	2.0881870570961591E-019
736.5	1.7324445133367155E-019
737.5	1.4036848246983357E-019
738.5	1.1322569019065041E-019
739.5	9.1918025695082249E-020
740.5	7.5494315518521845E-020
741.5	6.2859798899740202E-020
742.5	5.3081447754378241E-020
743.5	4.5440600994320141E-020
744.5	3.9404955285494318E-020
745.5	3.4585288287589689E-020
746.5	3.0697119394817025E-020
747.5	2.7531333536243521E-020
748.5	2.4932885534325153E-020
749.5	2.2785691769926483E-020
750.5	2.1001975899306427E-020
751.5	1.9514742380564455E-020
752.5	1.8272429303950930E-020
753.5	1.7235081099106396E-020
754.5	1.6371587547526726E-020
755.5	1.5657677742532665E-020
756.5	1.5074454785819019E-020
757.5	1.4607323308738853E-020
758.5	1.4245207416862521E-020
759.5	1.3979988262210329E-020
760.5	1.3806112809413836E-020
761.5	1.3720341648510873E-020
762.5	1.3721616115511315E-020
763.5	1.3811035101289126E-020
764.5	1.3991940998246303E-020
765.5	1.4270123336624608E-020
766.5	1.4654158897006886E-020
767.5	1.5155919738094263E-020
768.5	1.5791297327965137E-020
769.5	1.6581214158831695E-020
770.5	1.7553027255795369E-020
771.5	1.8742475833486830E-020
772.5	2.0196395239431948E-020
773.5	2.1976521409815302E-020
774.5	2.4164857489136804E-020
775.5	2.6871280472275910E-020
776.5	3.0244332833020514E-020
777.5	3.4486424463678499E-020
778.5	3.9874751712291225E-020
779.5	4.6788422595632215E-020
780.5	5.5738507683448284E-020
781.5	6.7385501615606898E-020
782.5	8.2494897178971135E-020
783.5	1.0170309058726793E-019
784.5	1.2483950431392708E-019
785.5	1.4956896322258861E-019
786.5	1.7002028920102274E-019
787.5	1.7821211204901109E-019
788.5	1.7007318293519853E-019
789.5	1.4961547014310107E-019
790.5	1.2481685252832671E-019
791.5	1.0157739178993407E-019
792.5	8.2256283985765781E-020
793.5	6.7034815361554715E-020
794.5	5.5279064327195661E-020
795.5	4.6222684324432738E-020
796.5	3.9203399437677722E-020
797.5	3.3708303197841591E-020
798.5	2.9356624060001950E-020
799.5	2.5869678054325399E-020
800.5	2.3043686349932819E-020
801.5	2.0728792100567113E-020
802.5	1.8813801555433461E-020
803.5	1.7215343685482796E-020
804.5	1.5870220472290904E-020
805.5	1.4729999826299323E-020
806.5	1.3757170446871103E-020
807.5	1.2922384437892780E-020
808.5	1.2202461058711136E-020
809.5	1.1578927016746240E-020
810.5	1.1036938323557419E-020
811.5	1.0564476087866065E-020
812.5	1.0151740903854025E-020
813.5	9.7906926266995768E-021
814.5	9.4746976127546407E-021
815.5	9.1982561458672278E-021
816.5	8.9567902491559735E-021
817.5	8.7464773827667157E-021
818.5	8.5641193208224785E-021
819.5	8.4070382390910208E-021
820.5	8.2729940400773817E-021
821.5	8.1601184093978908E-021
822.5	8.0668621863606159E-021
823.5	7.9919534481580016E-021
824.5	7.9343643258940145E-021
825.5	7.8932850455850272E-021
826.5	7.8681040573278102E-021
827.5	7.8583934097738276E-021
828.5	7.8638987664666550E-021
829.5	7.8845336621088426E-021
830.5	7.9203777737029529E-021
831.5	7.9716791449172920E-021
832.5	8.0388604619860770E-021
833.5	8.1225296457166594E-021
834.5	8.2234952070480204E-021
835.5	8.3427870248357070E-021
836.5	8.4816834583854112E-021
837.5	8.6417460218305155E-021
838.5	8.8248632465248528E-021
839.5	9.0333058731512729E-021
840.5	9.2697961909099513E-021
841.5	9.5375952374706193E-021
842.5	9.8406127751627988E-021
843.5	1.0183546586184599E-020
844.5	1.0572059853958145E-020
845.5	1.1013008466422198E-020
846.5	1.1514734349593459E-020
847.5	1.2087446943300042E-020
848.5	1.2743723444323569E-020
849.5	1.3499170623224037E-020
850.5	1.4373308600075825E-020
851.5	1.5390762531815435E-020
852.5	1.6582885588179059E-020
853.5	1.7989991586582218E-020
854.5	1.9664456430189092E-020
855.5	2.1675065160173490E-020
856.5	2.4113148944916420E-020
857.5	2.7101282225166485E-020
858.5	3.0805576371244247E-020
859.5	3.5452799077856406E-020
860.5	4.1353261646332907E-020
861.5	4.8928408305174412E-020
862.5	5.8734856923948333E-020
863.5	7.1455571072283650E-020
864.5	8.7775826758846054E-020
865.5	1.0795775912734554E-019
866.5	1.3084195322913394E-019
867.5	1.5238998729986985E-019
868.5	1.6553453173961326E-019
869.5	1.6423071985437090E-019
870.5	1.4917462256669889E-019
871.5	1.2706618897539007E-019
872.5	1.0459179770379993E-019
873.5	8.5193389413856097E-020
874.5	6.9677679903789101E-020
875.5	5.7655264211196584E-020
876.5	4.8422744598256298E-020
877.5	4.1315825439411039E-020
878.5	3.5803131940739477E-020
879.5	3.1485373292244395E-020
880.5	2.8069438345554469E-020
881.5	2.5341361608829374E-020
882.5	2.3144483349922084E-020
883.5	2.1363283742325809E-020
884.5	1.9911826846072479E-020
885.5	1.8725603037428285E-020
886.5	1.7755781478119878E-020
887.5	1.6965147569649102E-020
888.5	1.6325216369884706E-020
889.5	1.5814171278977486E-020
890.5	1.5415388228244902E-020
891.5	1.5116382055275509E-020
892.5	1.4908064436245756E-020
893.5	1.4784239552944014E-020
894.5	1.4741290164345041E-020
895.5	1.4778026872539256E-020
896.5	1.4895690032684529E-020
897.5	1.5098109314830793E-020
898.5	1.5392042579571558E-020
899.5	1.5787735874758861E-020
900.5	1.6299772948418160E-020
901.5	1.6948319557815894E-020
902.5	1.7760919976928990E-020
903.5	1.8775075949705637E-020
904.5	2.0041934931217060E-020
905.5	2.1631524871769121E-020
906.5	2.3640042054343630E-020
907.5	2.6199534709558760E-020
908.5	2.9489349808601488E-020
909.5	3.3745328625548778E-020
910.5	3.9252990781191490E-020
911.5	4.6286930574137363E-020
912.5	5.4913741506962135E-020
913.5	6.4548918982823464E-020
914.5	7.3363230890568876E-020
915.5	7.8371233197221615E-020
916.5	7.7309402656197339E-020
917.5	7.0839765108722863E-020
918.5	6.1853010457814065E-020
919.5	5.2977387103645996E-020
920.5	4.5475872839000549E-020
921.5	3.9597294650187881E-020
922.5	3.5154785375311072E-020
923.5	3.1858342092993912E-020
924.5	2.9442649120475250E-020
925.5	2.7698690525716454E-020
926.5	2.6471298837392089E-020
927.5	2.5648203247423375E-020
928.5	2.5149168120669203E-020
929.5	2.4917384061265395E-020
930.5	2.4913182058766531E-020
931.5	2.5109613300627363E-020
932.5	2.5489409391575995E-020
933.5	2.6042937510225313E-020
934.5	2.6766874701250398E-020
935.5	2.7663415089752926E-020
936.5	2.8739891098662317E-020
937.5	3.0008739803901437E-020
938.5	3.1487784305483300E-020
939.5	3.3200832655262922E-020
940.5	3.5178627972027707E-020
941.5	3.7460217126636928E-020
942.5	4.0094846360198586E-020
943.5	4.3144546035508932E-020
944.5	4.6687641042268167E-020
945.5	5.0823529074126193E-020
946.5	5.5679221993327060E-020
947.5	6.1418369097220733E-020
948.5	6.8253808700315210E-020
949.5	7.6465171318025351E-020
950.5	8.6423737119114044E-020
951.5	9.8627669164119049E-020
952.5	1.1375183577506803E-019
953.5	1.3271726035926657E-019
954.5	1.5678420297147367E-019
955.5	1.8766510455524855E-019
956.5	2.2762547419788856E-019
957.5	2.7945773326347417E-019
958.5	3.4600254100128423E-019
959.5	4.2847350522478992E-019
960.5	5.2246780107230933E-019
961.5	6.1198111767837025E-019
962.5	6.6831824434857379E-019
963.5	6.6597383376528022E-019
964.5	6.0651423197428303E-019
965.5	5.1694166382380189E-019
966.5	4.2515379819366411E-019
967.5	3.4589073061212086E-019
968.5	2.8284861879265711E-019
969.5	2.3463044798009817E-019
970.5	1.9848603463786680E-019
971.5	1.7183504186641665E-019
972.5	1.5267861984499212E-019
973.5	1.3957365324764409E-019
974.5	1.3141478653676488E-019
975.5	1.2704384386868738E-019
976.5	1.2471368397527774E-019
977.5	1.2185980011167204E-019
978.5	1.1610040956041542E-019
979.5	1.0704455022652195E-019
980.5	9.6401607290184971E-020
981.5	8.6176486224833412E-020
982.5	7.7461129346801272E-020
983.5	7.0504373129007797E-020
984.5	6.5154967213394136E-020
985.5	6.1157564231364893E-020
986.5	5.8276270333680920E-020
987.5	5.6329279591307926E-020
988.5	5.5190405952882687E-020
989.5	5.4781978552483631E-020
990.5	5.5067829363311033E-020
991.5	5.6048960386982576E-020
992.5	5.7762497350729471E-020
993.5	6.0284139670919024E-020
994.5	6.3734501610572042E-020
995.5	6.8290170232516688E-020
996.5	7.4200886326553436E-020
997.5	8.1814928931898088E-020
998.5	9.1615348555718334E-020
999.5	1.0426940226390896E-019
1000.5	1.2069006575057596E-019
1001.5	1.4209523957955136E-019
1002.5	1.7001026031469861E-019
1003.5	2.0605566462877379E-019
1004.5	2.5114665356780942E-019
1005.5	3.0349390580621995E-019
1006.5	3.5535085989593708E-019
1007.5	3.9166939135803426E-019
1008.5	3.9747357749389416E-019
1009.5	3.7147812994745219E-019
1010.5	3.2768118446042493E-019
1011.5	2.8242121841161751E-019
1012.5	2.4527766992835177E-019
1013.5	2.1941563575337553E-019
1014.5	2.0472453716595436E-019
1015.5	1.9959668717679598E-019
1016.5	2.0090913033485878E-019
1017.5	2.0323126818577705E-019
1018.5	1.9966316952935559E-019
1019.5	1.8609105899344904E-019
1020.5	1.6458552718176078E-019
1021.5	1.4067474996414504E-019
1022.5	1.1866687592693719E-019
1023.5	1.0027868631706738E-019
1024.5	8.5567387340802132E-020
1025.5	7.3963923572144963E-020
1026.5	6.4804912323962406E-020
1027.5	5.7518356864063442E-020
1028.5	5.1658482128941774E-020
1029.5	4.6890914500724804E-020
1030.5	4.2967740800602794E-020
1031.5	3.9704973908682770E-020
1032.5	3.6965092843963636E-020
1033.5	3.4644269889223321E-020
1034.5	3.2663227875325002E-020
1035.5	3.0960731685553311E-020
1036.5	2.9488942435390477E-020
1037.5	2.8210078032851601E-020
1038.5	2.7093990660169875E-020
1039.5	2.6116391383547719E-020
1040.5	2.5257535182397963E-020
1041.5	2.4501236649428894E-020
1042.5	2.3834125561594899E-020
1043.5	2.3245078232257966E-020
1044.5	2.2724778982844700E-020
1045.5	2.2265378885168249E-020
1046.5	2.1860227912345433E-020
1047.5	2.1503662997544127E-020
1048.5	2.1190839044894674E-020
1049.5	2.0917593214656808E-020
1050.5	2.0680335190220212E-020
1051.5	2.0475957886135643E-020
1052.5	2.0301764353676766E-020
1053.5	2.0155407609267547E-020
1054.5	2.0034840840438597E-020
1055.5	1.9938275997231962E-020
1056.5	1.9864149199757143E-020
1057.5	1.9811091717964926E-020
1058.5	1.9777905531792351E-020
1059.5	1.9763542676414309E-020
1060.5	1.9767087731590269E-020
1061.5	1.9787742935860645E-020
1062.5	1.9824815503021379E-020
1063.5	1.9877706795489669E-020
1064.5	1.9945903071130156E-020
1065.5	2.0028967570108851E-020
1066.5	2.0126533748899997E-020
1067.5	2.0238299501642240E-020
1068.5	2.0364022236147703E-020
1069.5	2.0503514694205289E-020
1070.5	2.0656641424328020E-020
1071.5	2.0823315830520678E-020
1072.5	2.1003497733582309E-020
1073.5	2.1197191392385512E-020
1074.5	2.1404443941875492E-020
1075.5	2.1625344212519415E-020
1076.5	2.1860021902865756E-020
1077.5	2.2108647082956889E-020
1078.5	2.2371430011750703E-020
1079.5	2.2648621256600093E-020
1080.5	2.2940512107339385E-020
1081.5	2.3247435281747155E-020
1082.5	2.3569765923196654E-020
1083.5	2.3907922895260532E-020
1084.5	2.4262370381992983E-020
1085.5	2.4633619806657254E-020
1086.5	2.5022232085884388E-020
1087.5	2.5428820240731785E-020
1088.5	2.5854052390953535E-020
1089.5	2.6298655164103570E-020
1090.5	2.6763417556987762E-020
1091.5	2.7249195293595334E-020
1092.5	2.7756915731130424E-020
1093.5	2.8287583374314498E-020
1094.5	2.8842286067953283E-020
1095.5	2.9422201949116600E-020
1096.5	3.0028607253471478E-020
1097.5	3.0662885085707752E-020
1098.5	3.1326535282050969E-020
1099.5	3.2021185514110060E-020
1100.5	3.2748603808425877E-020
1101.5	3.3510712685883031E-020
1102.5	3.4309605160628732E-020
1103.5	3.5147562880547029E-020
1104.5	3.6027076742210076E-020
1105.5	3.6950870374491145E-020
1106.5	3.7921926959083944E-020
1107.5	3.8943519946064811E-020
1108.5	4.0019248332175767E-020
1109.5	4.1153077303570574E-020
1110.5	4.2349385209538569E-020
1111.5	4.3613018037159268E-020
1112.5	4.4949352809177706E-020
1113.5	4.6364371641894242E-020
1114.5	4.7864748593811041E-020
1115.5	4.9457951931804533E-020
1116.5	5.1152365069527950E-020
1117.5	5.2957430232139377E-020
1118.5	5.4883819925071117E-020
1119.5	5.6943642603287602E-020
1120.5	5.9150690647184069E-020
1121.5	6.1520740982513599E-020
1122.5	6.4071921613624976E-020
1123.5	6.6825161219465817E-020
1124.5	6.9804744135238708E-020
1125.5	7.3038999993780024E-020
1126.5	7.6561166715660265E-020
1127.5	8.0410478395129229E-020
1128.5	8.4633547340528802E-020
1129.5	8.9286134140052679E-020
1130.5	9.4435434133440357E-020
1131.5	1.0016305749725683E-019
1132.5	1.0656894985916594E-019
1133.5	1.1377660074285922E-019
1134.5	1.2194003287670999E-019
1135.5	1.3125327839764819E-019
1136.5	1.4196336072160607E-019
1137.5	1.5438826035999645E-019
1138.5	1.6894201395283229E-019
1139.5	1.8617005711145873E-019
1140.5	2.0679923775415328E-019
1141.5	2.3180854033264076E-019
1142.5	2.6252795669631743E-019
1143.5	3.0077215896448981E-019
1144.5	3.4900655774550500E-019
1145.5	4.1050863315989591E-019
1146.5	4.8938235479101006E-019
1147.5	5.9000991827962457E-019
1148.5	7.1495033988793863E-019
1149.5	8.5963461643480307E-019
1150.5	1.0035665609192586E-018
1151.5	1.1061823583367735E-018
1152.5	1.1258657922570923E-018
1153.5	1.0570559128226426E-018
1154.5	9.3625596373230620E-019
1155.5	8.0737695600861050E-019
1156.5	6.9604747826098892E-019
1157.5	6.1001459069639434E-019
1158.5	5.4810203914954864E-019
1159.5	5.0647938088036257E-019
1160.5	4.8137485028553647E-019
1161.5	4.6989773171737337E-019
1162.5	4.7013958692543477E-019
1163.5	4.8107820336907903E-019
1164.5	5.0247619334013411E-019
1165.5	5.3483545809996188E-019
1166.5	5.7942669142204554E-019
1167.5	6.3840491198973526E-019
1168.5	7.1502498976806863E-019
1169.5	8.1397366311762454E-019
1170.5	9.4182172267711137E-019
1171.5	1.1075350515616196E-018
1172.5	1.3227691384609165E-018
1173.5	1.6010794252143629E-018
1174.5	1.9538071172804793E-018
1175.5	2.3782108682756284E-018
1176.5	2.8338377501905449E-018
1177.5	3.2191126129812695E-018
1178.5	3.3973140655883444E-018
1179.5	3.3016841827187474E-018
1180.5	3.0060513904010310E-018
1181.5	2.6519961142792227E-018
1182.5	2.3453133889225379E-018
1183.5	2.1323472449792754E-018
1184.5	2.0244412193790887E-018
1185.5	2.0219322295064491E-018
1186.5	2.1258566406441161E-018
1187.5	2.3400185021203295E-018
1188.5	2.6643088942384904E-018
1189.5	3.0756690492650918E-018
1190.5	3.4966020951593112E-018
1191.5	3.7804117769585437E-018
1192.5	3.7782533033050642E-018
1193.5	3.4692262038739623E-018
1194.5	2.9802830504766910E-018
1195.5	2.4639122278052415E-018
1196.5	2.0082638568951677E-018
1197.5	1.6388320697434544E-018
1198.5	1.3498671398205162E-018
1199.5	1.1262448333542474E-018
1200.5	9.5285420913534953E-019
1201.5	8.1735385504686779E-019
1202.5	7.1038019856800290E-019
1203.5	6.2502449451058392E-019
1204.5	5.5622786432661445E-019
1205.5	5.0027810814003827E-019
1206.5	4.5443275464360715E-019
1207.5	4.1664808875776139E-019
1208.5	3.8538733681070883E-019
1209.5	3.5948532242135409E-019
1210.5	3.3805271229074001E-019
1211.5	3.2040792107342108E-019
1212.5	3.0602842565597129E-019
1213.5	2.9451583351162046E-019
1214.5	2.8557084002743287E-019
1215.5	2.7897544003369086E-019
1216.5	2.7458061100523284E-019
1217.5	2.7229828767847981E-019
1218.5	2.7209688922882904E-019
1219.5	2.7400000372322139E-019
1220.5	2.7808812736074653E-019
1221.5	2.8450363684712523E-019
1222.5	2.9345947904838933E-019
1223.5	3.0525243389032993E-019
1224.5	3.2028229598941176E-019
1225.5	3.3907899763473783E-019
1226.5	3.6234065718460621E-019
1227.5	3.9098691269101291E-019
1228.5	4.2623384713426806E-019
1229.5	4.6969945633555641E-019
1230.5	5.2355184237177700E-019
1231.5	5.9071512837686817E-019
1232.5	6.7514668422836012E-019
1233.5	7.8218185313192633E-019
1234.5	9.1887625320560988E-019
1235.5	1.0940801812316380E-018
1236.5	1.3174984834854963E-018
1237.5	1.5961218798735136E-018
1238.5	1.9260719731097523E-018
1239.5	2.2824192333992524E-018
1240.5	2.6232059696560972E-018
1241.5	2.9229353193312969E-018
1242.5	3.1962641198435907E-018
1243.5	3.4538560419653002E-018
1244.5	3.6350788471793681E-018
1245.5	3.6217669899544729E-018
1246.5	3.3535894351679859E-018
1247.5	2.9036006910866536E-018
1248.5	2.4053862195849275E-018
1249.5	1.9530832810258271E-018
1250.5	1.5809631005431738E-018
1251.5	1.2880266332970215E-018
1252.5	1.0608486608757064E-018
1253.5	8.8465072674038148E-019
1254.5	7.4696663045812290E-019
1255.5	6.3821121523279795E-019
1256.5	5.5127252722620145E-019
1257.5	4.8093157557471611E-019
1258.5	4.2335557881819928E-019
1259.5	3.7571110330693949E-019
1260.5	3.3588359270332072E-019
1261.5	3.0227799683444594E-019
1262.5	2.7367773349588015E-019
1263.5	2.4914464458758548E-019
1264.5	2.2794755539812057E-019
1265.5	2.0951081159533001E-019
1266.5	1.9337684538471280E-019
1267.5	1.7917867081369879E-019
1268.5	1.6661947056159473E-019
1269.5	1.5545729699251823E-019
1270.5	1.4549349863263253E-019
1271.5	1.3656388811547856E-019
1272.5	1.2853194856316959E-019
1273.5	1.2128357222978035E-019
1274.5	1.1472296482976482E-019
1275.5	1.0876944945311002E-019
1276.5	1.0335497774336147E-019
1277.5	9.8422211626438226E-020
1278.5	9.3923081974948560E-020
1279.5	8.9817763810725003E-020
1280.5	8.6074028336417980E-020
1281.5	8.2666924743694543E-020
1282.5	7.9578660274941746E-020
1283.5	7.6798252701367645E-020
1284.5	7.4319716797700020E-020
1285.5	7.2135711225452870E-020
1286.5	7.0220894286400239E-020
1287.5	6.8501025465333166E-020
1288.5	6.6827395973945123E-020
1289.5	6.5021295893854629E-020
1290.5	6.3008789187115242E-020
1291.5	6.0886756211956245E-020
1292.5	5.8816310010531032E-020
1293.5	5.6904516014542139E-020
1294.5	5.5186546256752496E-020
1295.5	5.3657103908764497E-020
1296.5	5.2297307287041307E-020
1297.5	5.1087372035377951E-020
1298.5	5.0010756345351197E-020
1299.5	4.9054803193842292E-020
1300.5	4.8210294076131148E-020
1301.5	4.7470821498485805E-020
1302.5	4.6832257397241449E-020
1303.5	4.6292371341812787E-020
1304.5	4.5850586057571142E-020
1305.5	4.5507845526828226E-020
1306.5	4.5266574882228774E-020
1307.5	4.5130718825776069E-020
1308.5	4.5105852735034263E-020
1309.5	4.5199367344651012E-020
1310.5	4.5420734258749259E-020
1311.5	4.5781866184778161E-020
1312.5	4.6297593430941644E-020
1313.5	4.6986287771129585E-020
1314.5	4.7870677397224702E-020
1315.5	4.8978913909932847E-020
1316.5	5.0345976369865484E-020
1317.5	5.2015531589833167E-020
1318.5	5.4042418912563947E-020
1319.5	5.6495998870226504E-020
1320.5	5.9464709085802899E-020
1321.5	6.3062323419974571E-020
1322.5	6.7436634643832950E-020
1323.5	7.2781608346084285E-020
1324.5	7.9354524561383814E-020
1325.5	8.7500264241021296E-020
1326.5	9.7685679457156182E-020
1327.5	1.1054764918305010E-019
1328.5	1.2695798876973780E-019
1329.5	1.4810380554759799E-019
1330.5	1.7556456499356113E-019
1331.5	2.1131488735288018E-019
1332.5	2.5744664870625593E-019
1333.5	3.1512181858914747E-019
1334.5	3.8195449862036161E-019
1335.5	4.4773502015180638E-019
1336.5	4.9260564654804775E-019
1337.5	4.9663508688132240E-019
1338.5	4.5770831508869479E-019
1339.5	3.9376676341318752E-019
1340.5	3.2582737018173355E-019
1341.5	2.6591430067125867E-019
1342.5	2.1748707312310482E-019
1343.5	1.7977218994785246E-019
1344.5	1.5073456233929244E-019
1345.5	1.2834464937281225E-019
1346.5	1.1094823285369026E-019
1347.5	9.7293032854544525E-020
1348.5	8.6457343664143675E-020
1349.5	7.7768032708001734E-020
1350.5	7.0732496852088016E-020
1351.5	6.4987766533019918E-020
1352.5	6.0263962801999555E-020
1353.5	5.6358453918777282E-020
1354.5	5.3117630281384256E-020
1355.5	5.0424007661381357E-020
1356.5	4.8187040609075672E-020
1357.5	4.6336526287130013E-020
1358.5	4.4817829207438550E-020
1359.5	4.3588397894492939E-020
1360.5	4.2615208439770075E-020
1361.5	4.1872881690118191E-020
1362.5	4.1342297448209257E-020
1363.5	4.1009582099280821E-020
1364.5	4.0865383272407783E-020
1365.5	4.0904371711521707E-020
1366.5	4.1124930008468043E-020
1367.5	4.1529002680538177E-020
1368.5	4.2122094000243981E-020
1369.5	4.2913410316317949E-020
1370.5	4.3916153414259845E-020
1371.5	4.5147981736284289E-020
1372.5	4.6631668043682471E-020
1373.5	4.8395996573530739E-020
1374.5	5.0476961483919002E-020
1375.5	5.2919353545542338E-020
1376.5	5.5778856676685737E-020
1377.5	5.9124824475207105E-020
1378.5	6.3043975928369500E-020
1379.5	6.7645348733075815E-020
1380.5	7.3066992712140040E-020
1381.5	7.9485096418166503E-020
1382.5	8.7126549302740736E-020
1383.5	9.6286396037876177E-020
1384.5	1.0735230149772644E-019
1385.5	1.2083908840678092E-019
1386.5	1.3743768592706685E-019
1387.5	1.5808434368644676E-019
1388.5	1.8405710963121259E-019
1389.5	2.1710512600744720E-019
1390.5	2.5960547560932423E-019
1391.5	3.1470313741729620E-019
1392.5	3.8627404534695168E-019
1393.5	4.7825846893605898E-019
1394.5	5.9232992844048692E-019
1395.5	7.2234697936580928E-019
1396.5	8.4603643617521730E-019
1397.5	9.2349860935928106E-019
1398.5	9.1930431556023981E-019
1399.5	8.3566027885087099E-019
1400.5	7.1007432898206282E-019
1401.5	5.8124568538965039E-019
1402.5	4.6956776746991653E-019
1403.5	3.8007554154011592E-019
1404.5	3.1070343667565881E-019
1405.5	2.5746602691286248E-019
1406.5	2.1656099368636729E-019
1407.5	1.8494111372569537E-019
1408.5	1.6032179689991287E-019
1409.5	1.4103676791046305E-019
1410.5	1.2588505582805630E-019
1411.5	1.1400788455531900E-019
1412.5	1.0479922949610260E-019
1413.5	9.7844604731496652E-020
1414.5	9.2881857083192513E-020
1415.5	8.9779247604660240E-020
1416.5	8.8527845823119872E-020
1417.5	8.9246412621540444E-020
1418.5	9.2196479319711698E-020
1419.5	9.7800577082986404E-020
1420.5	1.0664053279115180E-019
1421.5	1.1936977087440555E-019
1422.5	1.3638135546642184E-019
1423.5	1.5696048458777999E-019
1424.5	1.7783807086652078E-019
1425.5	1.9238376797620235E-019
1426.5	1.9349388292408268E-019
1427.5	1.7976588316084849E-019
1428.5	1.5695599846694878E-019
1429.5	1.3240120860166975E-019
1430.5	1.1050692643894880E-019
1431.5	9.2636148531090280E-020
1432.5	7.8587031977199944E-020
1433.5	6.7668482983837329E-020
1434.5	5.9172840646430227E-020
1435.5	5.2519273324764723E-020
1436.5	4.7268600711337336E-020
1437.5	4.3100413484095626E-020
1438.5	3.9785431281438853E-020
1439.5	3.7162692847138968E-020
1440.5	3.5123141753550486E-020
1441.5	3.3598915298124805E-020
1442.5	3.2557320299582666E-020
1443.5	3.1998645707469490E-020
1444.5	3.1956978990946169E-020
1445.5	3.2502412168032874E-020
1446.5	3.3740066451987718E-020
1447.5	3.5793195516355799E-020
1448.5	3.8739750019759705E-020
1449.5	4.2448665596712209E-020
1450.5	4.6293429515634251E-020
1451.5	4.8970682468652856E-020
1452.5	4.9030232831175278E-020
1453.5	4.6109682906115027E-020
1454.5	4.1308587730063258E-020
1455.5	3.6108344461254669E-020
1456.5	3.1425162304503648E-020
1457.5	2.7553997031807533E-020
1458.5	2.4462090858220572E-020
1459.5	2.2011140546243803E-020
1460.5	2.0056729383749254E-020
1461.5	1.8479100662754465E-020
1462.5	1.7186747828377798E-020
1463.5	1.6111867103246245E-020
1464.5	1.5204632788677565E-020
1465.5	1.4428335108547724E-020
1466.5	1.3755708734492037E-020
1467.5	1.3166284268473908E-020
1468.5	1.2644509924095312E-020
1469.5	1.2178423999571146E-020
1470.5	1.1758713287692448E-020
1471.5	1.1378040352587206E-020
1472.5	1.1030558450502148E-020
1473.5	1.0711558181298264E-020
1474.5	1.0417207371441909E-020
1475.5	1.0144357556336177E-020
1476.5	9.8903985073947327E-021
1477.5	9.6531477668402335E-021
1478.5	9.4307659455903110E-021
1479.5	9.2216911664234684E-021
1480.5	9.0245878697600390E-021
1481.5	8.8383064930002117E-021
1482.5	8.6618514545723507E-021
1483.5	8.4943555344032650E-021
1484.5	8.3350592209427230E-021
1485.5	8.1832939444108102E-021
1486.5	8.0384683734790769E-021
1487.5	7.9000571439158019E-021
1488.5	7.7675915309770000E-021
1489.5	7.6406516854043893E-021
1490.5	7.5188601350336692E-021
1491.5	7.4018763168871686E-021
1492.5	7.2893919530720872E-021
1493.5	7.1811271213819247E-021
1494.5	7.0768269008262787E-021
1495.5	6.9762584953418454E-021
1496.5	6.8792087571233465E-021
1497.5	6.7854820454553453E-021
1498.5	6.6948983684566439E-021
1499.5	6.6072917644028983E-021
1500.5	6.5225088867565028E-021
1501.5	6.4404077630812175E-021
1502.5	6.3608567029432551E-021
1503.5	6.2837333339274268E-021
1504.5	6.2089237482042463E-021
1505.5	6.1363217448113254E-021
1506.5	6.0658281550708780E-021
1507.5	5.9973502404422724E-021
1508.5	5.9308011536748284E-021
1509.5	5.8660994554375583E-021
1510.5	5.8031686797044850E-021
1511.5	5.7419369421033587E-021
1512.5	5.6823365862215796E-021
1513.5	5.6243038635300399E-021
1514.5	5.5677786431533028E-021
1515.5	5.5127041481993178E-021
1516.5	5.4590267157766943E-021
1517.5	5.4066955781840585E-021
1518.5	5.3556626630625977E-021
1519.5	5.3058824105678309E-021
1520.5	5.2573116058457629E-021
1521.5	5.2099092252973799E-021
1522.5	5.1636362952883895E-021
1523.5	5.1184557621118112E-021
1524.5	5.0743323721427105E-021
1525.5	5.0312325612396575E-021
1526.5	4.9891243525487402E-021
1527.5	4.9479772619548237E-021
1528.5	4.9077622105032632E-021
1529.5	4.8684514431843840E-021
1530.5	4.8300184535343463E-021
1531.5	4.7924379135602334E-021
1532.5	4.7556856085453217E-021
1533.5	4.7197383763334600E-021
1534.5	4.6845740507295150E-021
1535.5	4.6501714086869903E-021
1536.5	4.6165101209843372E-021
1537.5	4.5835707061187510E-021
1538.5	4.5513344871706884E-021
1539.5	4.5197835514142660E-021
1540.5	4.4889007124685187E-021
1541.5	4.4586694748021445E-021
1542.5	4.4290740004205701E-021
1543.5	4.4000990775785101E-021
1544.5	4.3717300913743760E-021
1545.5	4.3439529960947139E-021
1546.5	4.3167542891876582E-021
1547.5	4.2901209867540729E-021
1548.5	4.2640406004540025E-021
1549.5	4.2385011157341154E-021
1550.5	4.2134909712891377E-021
1551.5	4.1889990396770534E-021
1552.5	4.1650146090139600E-021
1553.5	4.1415273656800197E-021
1554.5	4.1185273779731712E-021
1555.5	4.0960050806519017E-021
1556.5	4.0739512603126847E-021
1557.5	4.0523570415517126E-021
1558.5	4.0312138738641299E-021
1559.5	4.0105135192373377E-021
1560.5	3.9902480403980327E-021
1561.5	3.9704097896755006E-021
1562.5	3.9509913984462757E-021
1563.5	3.9319857671277183E-021
1564.5	3.9133860556903168E-021
1565.5	3.8951856746605867E-021
1566.5	3.8773782765883593E-021
1567.5	3.8599577479540543E-021
1568.5	3.8429182014931731E-021
1569.5	3.8262539689168227E-021
1570.5	3.8099595940084652E-021
1571.5	3.7940298260785049E-021
1572.5	3.7784596137595034E-021
1573.5	3.7632440991260389E-021
1574.5	3.7483786121242753E-021
1575.5	3.7338586652974068E-021
1576.5	3.7196799487940262E-021
1577.5	3.7058383256474302E-021
1578.5	3.6923298273147495E-021
1579.5	3.6791506494655292E-021
1580.5	3.6662971480102653E-021
1581.5	3.6537658353600153E-021
1582.5	3.6415533769090147E-021
1583.5	3.6296565877328185E-021
1584.5	3.6180724294951503E-021
1585.5	3.6067980075572776E-021
1586.5	3.5958305682843285E-021
1587.5	3.5851674965434866E-021
1588.5	3.5748063133896482E-021
1589.5	3.5647446739346280E-021
1590.5	3.5549803653965454E-021
1591.5	3.5455113053265831E-021
1592.5	3.5363355400108347E-021
1593.5	3.5274512430454615E-021
1594.5	3.5188567140840082E-021
1595.5	3.5105503777561413E-021
1596.5	3.5025307827577533E-021
1597.5	3.4947966011128502E-021
1598.5	3.4873466276083038E-021
1599.5	3.4801797794030509E-021
1600.5	3.4732950958140778E-021
1601.5	3.4666917382820820E-021
1602.5	3.4603689905204302E-021
1603.5	3.4543262588517905E-021
1604.5	3.4485630727375412E-021
1605.5	3.4430790855059267E-021
1606.5	3.4378740752857858E-021
1607.5	3.4329479461536436E-021
1608.5	3.4283007295029792E-021
1609.5	3.4239325856455716E-021
1610.5	3.4198438056560736E-021
1611.5	3.4160348134721839E-021
1612.5	3.4125061682642952E-021
1613.5	3.4092585670900212E-021
1614.5	3.4062928478506915E-021
1615.5	3.4036099925687869E-021
1616.5	3.4012111310073976E-021
1617.5	3.3990975446549600E-021
1618.5	3.3972706711011464E-021
1619.5	3.3957321088324994E-021
1620.5	3.3944836224795002E-021
1621.5	3.3935271485501979E-021
1622.5	3.3928648016893246E-021
1623.5	3.3924988815060962E-021
1624.5	3.3924318800186001E-021
1625.5	3.3926664897680170E-021
1626.5	3.3932056126618474E-021
1627.5	3.3940523696119584E-021
1628.5	3.3952101110407976E-021
1629.5	3.3966824283374923E-021
1630.5	3.3984731663550748E-021
1631.5	3.4005864370507903E-021
1632.5	3.4030266343835471E-021
1633.5	3.4057984505963025E-021
1634.5	3.4089068940267338E-021
1635.5	3.4123573086072435E-021
1636.5	3.4161553952354783E-021
1637.5	3.4203072352195122E-021
1638.5	3.4248193160280648E-021
1639.5	3.4296985596061586E-021
1640.5	3.4349523535510523E-021
1641.5	3.4405885854828219E-021
1642.5	3.4466156809895158E-021
1643.5	3.4530426455793094E-021
1644.5	3.4598791111327970E-021
1645.5	3.4671353874188953E-021
1646.5	3.4748225193194239E-021
1647.5	3.4829523505024459E-021
1648.5	3.4915375943951539E-021
1649.5	3.5005919134366440E-021
1650.5	3.5101300077425425E-021
1651.5	3.5201677144917381E-021
1652.5	3.5307221195553906E-021
1653.5	3.5418116831363154E-021
1654.5	3.5534563814804395E-021
1655.5	3.5656778670707517E-021
1656.5	3.5784996501294963E-021
1657.5	3.5919473047506854E-021
1658.5	3.6060487035797295E-021
1659.5	3.6208342856722933E-021
1660.5	3.6363373630273271E-021
1661.5	3.6525944723340601E-021
1662.5	3.6696457797422426E-021
1663.5	3.6875355480132577E-021
1664.5	3.7063126773056953E-021
1665.5	3.7260313331795753E-021
1666.5	3.7467516782807912E-021
1667.5	3.7685407277348229E-021
1668.5	3.7914733527221584E-021
1669.5	3.8156334622681737E-021
1670.5	3.8411154002722720E-021
1671.5	3.8680256036384844E-021
1672.5	3.8964845785986906E-021
1673.5	3.9266292666664257E-021
1674.5	3.9586158900952854E-021
1675.5	3.9926233905491289E-021
1676.5	4.0288576056951499E-021
1677.5	4.0675563690261124E-021
1678.5	4.1089957717349017E-021
1679.5	4.1534978965166488E-021
1680.5	4.2014404282056546E-021
1681.5	4.2532686742374561E-021
1682.5	4.3095107019366378E-021
1683.5	4.3707965379953944E-021
1684.5	4.4378827048190190E-021
1685.5	4.5116838273676998E-021
1686.5	4.5933136894773399E-021
1687.5	4.6841390342696273E-021
1688.5	4.7858507139135983E-021
1689.5	4.9005586861073519E-021
1690.5	5.0309201073538178E-021
1691.5	5.1803138031519434E-021
1692.5	5.3530803176941479E-021
1693.5	5.5548554436641961E-021
1694.5	5.7930377980721529E-021
1695.5	6.0774490214479238E-021
1696.5	6.4212694062411541E-021
1697.5	6.8423601124280872E-021
1698.5	7.3651029895603438E-021
1699.5	8.0228555320519136E-021
1700.5	8.8608951977187335E-021
1701.5	9.9389352233765088E-021
1702.5	1.1329981937932170E-020
1703.5	1.3106516661180982E-020
1704.5	1.5293778058362991E-020
1705.5	1.7761336065278379E-020
1706.5	2.0068160209765933E-020
1707.5	2.1456329883312431E-020
1708.5	2.1296791438954867E-020
1709.5	1.9689142658678620E-020
1710.5	1.7356257257445609E-020
1711.5	1.5001622049317946E-020
1712.5	1.2980870384691468E-020
1713.5	1.1373886309262418E-020
1714.5	1.0137171479243348E-020
1715.5	9.1956286853696751E-021
1716.5	8.4789096393132641E-021
1717.5	7.9308996951807210E-021
1718.5	7.5094729584810614E-021
1719.5	7.1837075700685795E-021
1720.5	6.9310193501596067E-021
1721.5	6.7348552345802529E-021
1722.5	6.5829881360503704E-021
1723.5	6.4662980880727839E-021
1724.5	6.3779110877525856E-021
1725.5	6.3125912091815708E-021
1726.5	6.2663094758066183E-021
1727.5	6.2359357424476228E-021
1728.5	6.2190164608904880E-021
1729.5	6.2136128035969598E-021
1730.5	6.2181815626950398E-021
1731.5	6.2314866457728234E-021
1732.5	6.2525326696574600E-021
1733.5	6.2805146700600557E-021
1734.5	6.3147796778672031E-021
1735.5	6.3547971156034544E-021
1736.5	6.4001358095948098E-021
1737.5	6.4504460081019852E-021
1738.5	6.5054452195634420E-021
1739.5	6.5649069898791917E-021
1740.5	6.6286519587499704E-021
1741.5	6.6965406968189471E-021
1742.5	6.7684679446562695E-021
1743.5	6.8443579633203172E-021
1744.5	6.9241607726823676E-021
1745.5	7.0078491038623318E-021
1746.5	7.0954159302605611E-021
1747.5	7.1868724708698102E-021
1748.5	7.2822465820605946E-021
1749.5	7.3815814715015775E-021
1750.5	7.4849346815235801E-021
1751.5	7.5923772999683328E-021
1752.5	7.7039933650609528E-021
1753.5	7.8198794376206758E-021
1754.5	7.9401443193668462E-021
1755.5	8.0649089004831944E-021
1756.5	8.1943061232023578E-021
1757.5	8.3284810511400559E-021
1758.5	8.4675910365833420E-021
1759.5	8.6118059800272359E-021
1760.5	8.7613086780448540E-021
1761.5	8.9162952571364722E-021
1762.5	9.0769756925877172E-021
1763.5	9.2435744126220632E-021
1764.5	9.4163309892951633E-021
1765.5	9.5955009186808084E-021
1766.5	9.7813564939672701E-021
1767.5	9.9741877761440735E-021
1768.5	1.0174303668034220E-020
1769.5	1.0382033098537582E-020
1770.5	1.0597726325117856E-020
1771.5	1.0821756363808674E-020
1772.5	1.1054520557355864E-020
1773.5	1.1296442293574760E-020
1774.5	1.1547972887608136E-020
1775.5	1.1809593643548964E-020
1776.5	1.2081818112871889E-020
1777.5	1.2365194569332487E-020
1778.5	1.2660308722481162E-020
1779.5	1.2967786694743842E-020
1780.5	1.3288298290193430E-020
1781.5	1.3622560586733667E-020
1782.5	1.3971341887507156E-020
1783.5	1.4335466072001628E-020
1784.5	1.4715817392653908E-020
1785.5	1.5113345768849058E-020
1786.5	1.5529072637208349E-020
1787.5	1.5964097425104745E-020
1788.5	1.6419604723615259E-020
1789.5	1.6896872246825822E-020
1790.5	1.7397279676794643E-020
1791.5	1.7922318507853268E-020
1792.5	1.8473603020633365E-020
1793.5	1.9052882535677397E-020
1794.5	1.9662055119233917E-020
1795.5	2.0303182940465254E-020
1796.5	2.0978509510551703E-020
1797.5	2.1690479070958371E-020
1798.5	2.2441758441532255E-020
1799.5	2.3235261690448593E-020
1800.5	2.4074178048953923E-020
1801.5	2.4962003566356951E-020
1802.5	2.5902577087254257E-020
1803.5	2.6900121236583829E-020
1804.5	2.7959289222541617E-020
1805.5	2.9085218417362320E-020
1806.5	3.0283591857313405E-020
1807.5	3.1560709023329773E-020
1808.5	3.2923567531788424E-020
1809.5	3.4379957692701061E-020
1810.5	3.5938572294989737E-020
1811.5	3.7609134474522795E-020
1812.5	3.9402547134640356E-020
1813.5	4.1331068152470764E-020
1814.5	4.3408516558246908E-020
1815.5	4.5650516072270995E-020
1816.5	4.8074783894877708E-020
1817.5	5.0701474560632076E-020
1818.5	5.3553591110993711E-020
1819.5	5.6657478972505767E-020
1820.5	6.0043421968808863E-020
1821.5	6.3746365140052930E-020
1822.5	6.7806795895159745E-020
1823.5	7.2271824033097740E-020
1824.5	7.7196513102026479E-020
1825.5	8.2645531482686067E-020
1826.5	8.8695212976671229E-020
1827.5	9.5436145662599108E-020
1828.5	1.0297644736633582E-019
1829.5	1.1144594061023381E-019
1830.5	1.2100151564996268E-019
1831.5	1.3183407637515660E-019
1832.5	1.4417761400106093E-019
1833.5	1.5832116773654069E-019
1834.5	1.7462474000980557E-019
1835.5	1.9354068132051168E-019
1836.5	2.1564271359757917E-019
1837.5	2.4166572084390225E-019
1838.5	2.7256084687993598E-019
1839.5	3.0957250346954918E-019
1840.5	3.5434685866738843E-019
1841.5	4.0908546837032989E-019
1842.5	4.7676283205479140E-019
1843.5	5.6143141872835528E-019
1844.5	6.6863667753644993E-019
1845.5	8.0594044682408310E-019
1846.5	9.8345455106535327E-019
1847.5	1.2139878603673393E-018
1848.5	1.5116180285131480E-018
1849.5	1.8857762896123053E-018
1850.5	2.3256771813912516E-018
1851.5	2.7727721291730487E-018
1852.5	3.1026976913420222E-018
1853.5	3.1752118628270354E-018
1854.5	2.9536024413430115E-018
1855.5	2.5433227760233282E-018
1856.5	2.0886358714566288E-018
1857.5	1.6797099537970927E-018
1858.5	1.3461733135496864E-018
1859.5	1.0854525643978763E-018
1860.5	8.8448777748067356E-019
1861.5	7.2950990106236872E-019
1862.5	6.0908983961136962E-019
1863.5	5.1451229877141505E-019
1864.5	4.3934415180829422E-019
1865.5	3.7888271919421037E-019
1866.5	3.2968577839804709E-019
1867.5	2.8921649992837313E-019
1868.5	2.5558746099943416E-019
1869.5	2.2737932235862972E-019
1870.5	2.0351289482360232E-019
1871.5	1.8315859324584550E-019
1872.5	1.6567191167359784E-019
1873.5	1.5054703593496629E-019
1874.5	1.3738316951901762E-019
1875.5	1.2585984089129637E-019
1876.5	1.1571861322480134E-019
1877.5	1.0674940183982902E-019
1878.5	9.8780140040911862E-020
1879.5	9.1668901740543056E-020
1880.5	8.5297843717582479E-020
1881.5	7.9568507940104412E-020
1882.5	7.4398149412897780E-020
1883.5	6.9716843832607747E-020
1884.5	6.5465192999226631E-020
1885.5	6.1592491968234999E-020
1886.5	5.8055255500925790E-020
1887.5	5.4816026058696833E-020
1888.5	5.1842403887571003E-020
1889.5	4.9106253409597912E-020
1890.5	4.6583050425474303E-020
1891.5	4.4251342430024082E-020
1892.5	4.2092300292447835E-020
1893.5	4.0089344123854049E-020
1894.5	3.8227829687538811E-020
1895.5	3.6494784454866352E-020
1896.5	3.4878684558471845E-020
1897.5	3.3369265584596320E-020
1898.5	3.1957361482709530E-020
1899.5	3.0634766932634931E-020
1900.5	2.9394119357610690E-020
1901.5	2.8228797452362583E-020
1902.5	2.7132833643915374E-020
1903.5	2.6100838347061805E-020
1904.5	2.5127934237541804E-020
1905.5	2.4209699060781099E-020
1906.5	2.3342115735621776E-020
1907.5	2.2521528711200079E-020
1908.5	2.1744605699183594E-020
1909.5	2.1008304039495067E-020
1910.5	2.0309841070630303E-020
1911.5	1.9646667969899327E-020
1912.5	1.9016446607747633E-020
1913.5	1.8417029026462213E-020
1914.5	1.7846439209240235E-020
1915.5	1.7302856852588502E-020
1916.5	1.6784602894793493E-020
1917.5	1.6290126586953800E-020
1918.5	1.5817993921784843E-020
1919.5	1.5366877259902097E-020
1920.5	1.4935546014235483E-020
1921.5	1.4522858271180704E-020
1922.5	1.4127753242516766E-020
1923.5	1.3749244455398359E-020
1924.5	1.3386413599190259E-020
1925.5	1.3038404957818985E-020
1926.5	1.2704420364902067E-020
1927.5	1.2383714626368712E-020
1928.5	1.2075591361769338E-020
1929.5	1.1779399221122193E-020
1930.5	1.1494528439079209E-020
1931.5	1.1220407692508696E-020
1932.5	1.0956501231374100E-020
1933.5	1.0702306256106995E-020
1934.5	1.0457350517590665E-020
1935.5	1.0221190118440095E-020
1936.5	9.9934074965307286E-021
1937.5	9.7736095737302679E-021
1938.5	9.5614260545589148E-021
1939.5	9.3565078610727639E-021
1940.5	9.1585256916570628E-021
1941.5	8.9671686926533811E-021
1942.5	8.7821432328449435E-021
1943.5	8.6031717718052108E-021
1944.5	8.4299918139891611E-021
1945.5	8.2623549412281724E-021
1946.5	8.1000259169880026E-021
1947.5	7.9427818563749332E-021
1948.5	7.7904114564361100E-021
1949.5	7.6427142818034225E-021
1950.5	7.4995001011825073E-021
1951.5	7.3605882705955899E-021
1952.5	7.2258071596530430E-021
1953.5	7.0949936174591078E-021
1954.5	6.9679924750552339E-021
1955.5	6.8446560815739401E-021
1956.5	6.7248438715195976E-021
1957.5	6.6084219608131054E-021
1958.5	6.4952627694371635E-021
1959.5	6.3852446687001112E-021
1960.5	6.2782516513008302E-021
1961.5	6.1741730225265889E-021
1962.5	6.0729031110518222E-021
1963.5	5.9743409979294876E-021
1964.5	5.8783902624794373E-021
1965.5	5.7849587438810706E-021
1966.5	5.6939583173713684E-021
1967.5	5.6053046840351300E-021
1968.5	5.5189171732525595E-021
1969.5	5.4347185569410484E-021
1970.5	5.3526348747936451E-021
1971.5	5.2725952697767829E-021
1972.5	5.1945318332050293E-021
1973.5	5.1183794587611952E-021
1974.5	5.0440757048765949E-021
1975.5	4.9715606649289877E-021
1976.5	4.9007768447549320E-021
1977.5	4.8316690470094954E-021
1978.5	4.7641842619395021E-021
1979.5	4.6982715641671135E-021
1980.5	4.6338820151089433E-021
1981.5	4.5709685706818620E-021
1982.5	4.5094859939708055E-021
1983.5	4.4493907725561675E-021
1984.5	4.3906410402188709E-021
1985.5	4.3331965027603209E-021
1986.5	4.2770183676919687E-021
1987.5	4.2220692775656187E-021
1988.5	4.1683132467306700E-021
1989.5	4.1157156013184913E-021
1990.5	4.0642429222672053E-021
1991.5	4.0138629912121090E-021
1992.5	3.9645447390783038E-021
1993.5	3.9162581972224049E-021
1994.5	3.8689744509799521E-021
1995.5	3.8226655954841367E-021
1996.5	3.7773046936298333E-021
1997.5	3.7328657360647535E-021
1998.5	3.6893236030967828E-021
1999.5	3.6466540284133659E-021
[truncated: 1,000 more rows]
