# Supplementary material for: Modeling Radiative Efficiency across Fluorinated Molecules: Bridging Chemistry and Climate Policy for Global Warming Potential Estimations
Source: Environ Sci Technol. 2026 Feb 16;60(8):6188–202. doi: 10.1021/acs.est.5c16501 (PMC12961741; doi:10.1021/acs.est.5c16501)
Supplement: Supplementary file 1 [file es5c16501_si_001.zip › Supporting.Information/CFM2025.Table1/HFEsters/Allyl.trifluoracetate/cross-section_18.dat]

0.5	4.3449850679125544E-022
1.5	4.3880223069110731E-022
2.5	4.4329237085491213E-022
3.5	4.4798198508900270E-022
4.5	4.5288532122283139E-022
5.5	4.5801795005018059E-022
6.5	4.6339691591390161E-022
7.5	4.6904090765748343E-022
8.5	4.7497045314787807E-022
9.5	4.8120814115128164E-022
10.5	4.8777887503840744E-022
11.5	4.9471016363503041E-022
12.5	5.0203245555084702E-022
13.5	5.0977952455724513E-022
14.5	5.1798891509586268E-022
15.5	5.2670245885272498E-022
16.5	5.3596687561375755E-022
17.5	5.4583447443755425E-022
18.5	5.5636397468324995E-022
19.5	5.6762147080015411E-022
20.5	5.7968157026217141E-022
21.5	5.9262874092907537E-022
22.5	6.0655891285318609E-022
23.5	6.2158139067333302E-022
24.5	6.3782114698029057E-022
25.5	6.5542158538122372E-022
26.5	6.7454788576112720E-022
27.5	6.9539107524006021E-022
28.5	7.1817300902576921E-022
29.5	7.4315249916986537E-022
30.5	7.7063290089048399E-022
31.5	8.0097156226644349E-022
32.5	8.3459167312084899E-022
33.5	8.7199722616438972E-022
34.5	9.1379204716581550E-022
35.5	9.6070418888157316E-022
36.5	1.0136174563442085E-021
37.5	1.0736124986932981E-021
38.5	1.1420208536936609E-021
39.5	1.2204966975896440E-021
40.5	1.3111130326842293E-021
41.5	1.4164919335950658E-021
42.5	1.5399827093978087E-021
43.5	1.6859080621400925E-021
44.5	1.8599074244804990E-021
45.5	2.0694197660850734E-021
46.5	2.3243663258501398E-021
47.5	2.6381167230387077E-021
48.5	3.0288442794048624E-021
49.5	3.5213759113183252E-021
50.5	4.1495472731239132E-021
51.5	4.9586793200393300E-021
52.5	6.0065565509256201E-021
53.5	7.3579732624237123E-021
54.5	9.0605860913509470E-021
55.5	1.1079677250949482E-020
56.5	1.3179101157316775E-020
57.5	1.4833331625515933E-020
58.5	1.5423539616786996E-020
59.5	1.4757238629318108E-020
60.5	1.3269503556562290E-020
61.5	1.1571683529188189E-020
62.5	1.0004851299715305E-020
63.5	8.6130813031806961E-021
64.5	7.3425895422589448E-021
65.5	6.1898060324436509E-021
66.5	5.1929849971654860E-021
67.5	4.3729130535168958E-021
68.5	3.7186807893183023E-021
69.5	3.2032438061137752E-021
70.5	2.7976697793548763E-021
71.5	2.4772895354620086E-021
72.5	2.2229451397558325E-021
73.5	2.0203940525201391E-021
74.5	1.8593203271537653E-021
75.5	1.7324597170187033E-021
76.5	1.6349581274609998E-021
77.5	1.5639482515896877E-021
78.5	1.5182716282200745E-021
79.5	1.4981909860938949E-021
80.5	1.5047304269382219E-021
81.5	1.5378442362767784E-021
82.5	1.5921494861576513E-021
83.5	1.6501821206349951E-021
84.5	1.6798599597186952E-021
85.5	1.6500005556531004E-021
86.5	1.5578896081491465E-021
87.5	1.4314744720338139E-021
88.5	1.3026395314197498E-021
89.5	1.1891560673764942E-021
90.5	1.0957658298226310E-021
91.5	1.0208910083909055E-021
92.5	9.6113507658332860E-022
93.5	9.1317671585592008E-022
94.5	8.7431050056282448E-022
95.5	8.4247499694775952E-022
96.5	8.1613686917991811E-022
97.5	7.9416138803550129E-022
98.5	7.7570559282845284E-022
99.5	7.6013841802770264E-022
100.5	7.4698326352268538E-022
101.5	7.3587730474165352E-022
102.5	7.2654277053484741E-022
103.5	7.1876665568568611E-022
104.5	7.1238638122334254E-022
105.5	7.0727969349786824E-022
106.5	7.0335764423266298E-022
107.5	7.0055987944750822E-022
108.5	6.9885173773136540E-022
109.5	6.9822285754193408E-022
110.5	6.9868714819894404E-022
111.5	7.0028411216662854E-022
112.5	7.0308163549590476E-022
113.5	7.0718050655948872E-022
114.5	7.1272110026513625E-022
115.5	7.1989290103638955E-022
116.5	7.2894786786242914E-022
117.5	7.4021911842158031E-022
118.5	7.5414709779369375E-022
119.5	7.7131639855747735E-022
120.5	7.9250783480046224E-022
121.5	8.1877235164778764E-022
122.5	8.5153582758405699E-022
123.5	8.9274614046527220E-022
124.5	9.4507340995351469E-022
125.5	1.0121628103981662E-021
126.5	1.0988930217193204E-021
127.5	1.2114500860949423E-021
128.5	1.3566458010206554E-021
129.5	1.5390802389483920E-021
130.5	1.7536541035595075E-021
131.5	1.9722741144589016E-021
132.5	2.1350046014830541E-021
133.5	2.1739008860757264E-021
134.5	2.0707161487380395E-021
135.5	1.8761193426825555E-021
136.5	1.6599881628555635E-021
137.5	1.4662081823617990E-021
138.5	1.3093253997003298E-021
139.5	1.1882327266708867E-021
140.5	1.0967209893579467E-021
141.5	1.0282469905424158E-021
142.5	9.7743244140635088E-022
143.5	9.4026347542313087E-022
144.5	9.1390249861964100E-022
145.5	8.9644881125965403E-022
146.5	8.8674960388938555E-022
147.5	8.8428075562741872E-022
148.5	8.8909030228210918E-022
149.5	9.0178218748103394E-022
150.5	9.2348460530348917E-022
151.5	9.5565581124817706E-022
152.5	9.9937184176125024E-022
153.5	1.0534371767294729E-021
154.5	1.1108741258563831E-021
155.5	1.1560576268732538E-021
156.5	1.1698900525538800E-021
157.5	1.1451949309299452E-021
158.5	1.0940943128954091E-021
159.5	1.0357741408197173E-021
160.5	9.8309994376591485E-022
161.5	9.4067353666975349E-022
162.5	9.0842979174316069E-022
163.5	8.8468927361924795E-022
164.5	8.6759491619225412E-022
165.5	8.5558120613971137E-022
166.5	8.4744648618642850E-022
167.5	8.4230128536208670E-022
168.5	8.3949497984714226E-022
169.5	8.3855185024847522E-022
170.5	8.3912233972671515E-022
171.5	8.4094776952100061E-022
172.5	8.4383529755201479E-022
173.5	8.4764023582978477E-022
174.5	8.5225353399346790E-022
175.5	8.5759286430507676E-022
176.5	8.6359622051150459E-022
177.5	8.7021728165609083E-022
178.5	8.7742202549067327E-022
179.5	8.8518623545180507E-022
180.5	8.9349365362441971E-022
181.5	9.0233460619477304E-022
182.5	9.1170497880668398E-022
183.5	9.2160545450825086E-022
184.5	9.3204095164078643E-022
185.5	9.4302021644350540E-022
186.5	9.5455553758880410E-022
187.5	9.6666255885451405E-022
188.5	9.7936017272530203E-022
189.5	9.9267048261426038E-022
190.5	1.0066188251076830E-021
191.5	1.0212338465130388E-021
192.5	1.0365476302837173E-021
193.5	1.0525958737869530E-021
194.5	1.0694181145094527E-021
195.5	1.0870580072630679E-021
196.5	1.1055636553437234E-021
197.5	1.1249879999812077E-021
198.5	1.1453892738582039E-021
199.5	1.1668315260347804E-021
200.5	1.1893852273513372E-021
201.5	1.2131279673660476E-021
202.5	1.2381452561885840E-021
203.5	1.2645314472902918E-021
204.5	1.2923908006102628E-021
205.5	1.3218387091700053E-021
206.5	1.3530031171218026E-021
207.5	1.3860261628948586E-021
208.5	1.4210660881315776E-021
209.5	1.4582994617581739E-021
210.5	1.4979237792382951E-021
211.5	1.5401605103684769E-021
212.5	1.5852586856075558E-021
213.5	1.6334991318246663E-021
214.5	1.6851994947305290E-021
215.5	1.7407202187461671E-021
216.5	1.8004716978161882E-021
217.5	1.8649228655704249E-021
218.5	1.9346115641538167E-021
219.5	2.0101571232314320E-021
220.5	2.0922757012994694E-021
221.5	2.1817991003442564E-021
222.5	2.2796979757320368E-021
223.5	2.3871106450250376E-021
224.5	2.5053790789964333E-021
225.5	2.6360941734644901E-021
226.5	2.7811531060477817E-021
227.5	2.9428325559692737E-021
228.5	3.1238829216443558E-021
229.5	3.3276505771619332E-021
230.5	3.5582379118585789E-021
231.5	3.8207147641561186E-021
232.5	4.1214004402549725E-021
233.5	4.4682436215123799E-021
234.5	4.8713393380508484E-021
235.5	5.3436396326158557E-021
236.5	5.9019401659205383E-021
237.5	6.5682623607816713E-021
238.5	7.3718038989816161E-021
239.5	8.3517023105524559E-021
240.5	9.5609416476926196E-021
241.5	1.1071795852857253E-020
242.5	1.2983118263671219E-020
243.5	1.5429168613949688E-020
244.5	1.8587438993669471E-020
245.5	2.2676372899903839E-020
246.5	2.7917265383943593E-020
247.5	3.4401753722215853E-020
248.5	4.1777678102599304E-020
249.5	4.8781648412572097E-020
250.5	5.3165032502596566E-020
251.5	5.2952030669865456E-020
252.5	4.8295440907654309E-020
253.5	4.1315698373774618E-020
254.5	3.4179997022948848E-020
255.5	2.8023496317979509E-020
256.5	2.3123567784941933E-020
257.5	1.9363234568505586E-020
258.5	1.6520022086099907E-020
259.5	1.4382801771169852E-020
260.5	1.2783450346112678E-020
261.5	1.1597214175171519E-020
262.5	1.0734727520280471E-020
263.5	1.0133641095228185E-020
264.5	9.7520135318151103E-021
265.5	9.5636957976266903E-021
266.5	9.5554437359503285E-021
267.5	9.7254725206633330E-021
268.5	1.0083283218536864E-020
269.5	1.0650739343879302E-020
270.5	1.1464517588050143E-020
271.5	1.2580171552329738E-020
272.5	1.4078034493112646E-020
273.5	1.6070743636722621E-020
274.5	1.8710431301338989E-020
275.5	2.2188376034816769E-020
276.5	2.6706334837798430E-020
277.5	3.2370761627120936E-020
278.5	3.8931276685988533E-020
279.5	4.5360947142865676E-020
280.5	4.9698148096214888E-020
281.5	5.0023031949811307E-020
282.5	4.6197526635148033E-020
283.5	4.0012330948275340E-020
284.5	3.3506453693774818E-020
285.5	2.7827163533941647E-020
286.5	2.3296725199798804E-020
287.5	1.9835895182225694E-020
288.5	1.7248700457252525E-020
289.5	1.5342723899856545E-020
290.5	1.3963910855606101E-020
291.5	1.2999005808108124E-020
292.5	1.2368951955277141E-020
293.5	1.2021554231877276E-020
294.5	1.1925776505210731E-020
295.5	1.2068054225397205E-020
296.5	1.2450489592511391E-020
297.5	1.3090786491156526E-020
298.5	1.4023933215353004E-020
299.5	1.5305839055842765E-020
300.5	1.7019323097978769E-020
301.5	1.9282939784374898E-020
302.5	2.2262793258460997E-020
303.5	2.6185820418190568E-020
304.5	3.1347529640645520E-020
305.5	3.8091968413510425E-020
306.5	4.6706285019825210E-020
307.5	5.7115037677997876E-020
308.5	6.8266555153268472E-020
309.5	7.7508653283069853E-020
310.5	8.1222494837314075E-020
311.5	7.7542958191442356E-020
312.5	6.8268017773146565E-020
313.5	5.7011418166989708E-020
314.5	4.6456187647858633E-020
315.5	3.7679264557502711E-020
316.5	3.0766303191765792E-020
317.5	2.5430879370350971E-020
318.5	2.1325533278858385E-020
319.5	1.8149739943229869E-020
320.5	1.5670728953177424E-020
321.5	1.3715753017242493E-020
322.5	1.2158477864448180E-020
323.5	1.0906652514444171E-020
324.5	9.8925891410992361E-021
325.5	9.0662423032308032E-021
326.5	8.3902966413514026E-021
327.5	7.8367064086403798E-021
328.5	7.3842570258291148E-021
329.5	7.0168403320714974E-021
330.5	6.7222292041020304E-021
331.5	6.4912045561288013E-021
332.5	6.3169345042343822E-021
333.5	6.1945376785338937E-021
334.5	6.1207849592421906E-021
335.5	6.0939096508361454E-021
336.5	6.1135076445315890E-021
337.5	6.1805181283107705E-021
338.5	6.2972831443425471E-021
339.5	6.4676918144265326E-021
340.5	6.6974233677678419E-021
341.5	6.9943133570642232E-021
342.5	7.3688811050735658E-021
343.5	7.8350755067890809E-021
344.5	8.4113236936799864E-021
345.5	9.1220067899824410E-021
346.5	9.9995444486602683E-021
347.5	1.1087351194358482E-020
348.5	1.2444036460320687E-020
349.5	1.4149346252208805E-020
350.5	1.6312428175755396E-020
351.5	1.9082833838990908E-020
352.5	2.2663619681816729E-020
353.5	2.7322215450283452E-020
354.5	3.3384022042674687E-020
355.5	4.1167106009867947E-020
356.5	5.0765724930194484E-020
357.5	6.1555753206069850E-020
358.5	7.1509766705257297E-020
359.5	7.7232093193805675E-020
360.5	7.6025575027173260E-020
361.5	6.8490163867361418E-020
362.5	5.7888888916132860E-020
363.5	4.7289722651614194E-020
364.5	3.8204372819479540E-020
365.5	3.0950929579679540E-020
366.5	2.5324032596599063E-020
367.5	2.0989104683470554E-020
368.5	1.7636148932555685E-020
369.5	1.5018827808050681E-020
370.5	1.2952454780636064E-020
371.5	1.1301486168813410E-020
372.5	9.9668810417179642E-021
373.5	8.8759860470679732E-021
374.5	7.9750740732526400E-021
375.5	7.2240154457599019E-021
376.5	6.5925140349010473E-021
377.5	6.0574504089324067E-021
378.5	5.6009974748497132E-021
379.5	5.2092738671423831E-021
380.5	4.8713730426003494E-021
381.5	4.5786567203482392E-021
382.5	4.3242360039388755E-021
383.5	4.1025871484862213E-021
384.5	3.9092650498120955E-021
385.5	3.7406885911735234E-021
386.5	3.5939796473259851E-021
387.5	3.4668429318569009E-021
388.5	3.3574777355763102E-021
389.5	3.2645154578231664E-021
390.5	3.1869790438869128E-021
391.5	3.1242622833005578E-021
392.5	3.0761286198347220E-021
393.5	3.0427308854677652E-021
394.5	3.0246554277264511E-021
395.5	3.0229967374926905E-021
396.5	3.0394722819227103E-021
397.5	3.0765923181219230E-021
398.5	3.1379066705833225E-021
399.5	3.2283605142979829E-021
400.5	3.3548044093922445E-021
401.5	3.5267184409500732E-021
402.5	3.7572176759240857E-021
403.5	4.0643768185135373E-021
404.5	4.4727582603384433E-021
405.5	5.0145106027286493E-021
406.5	5.7279413775161837E-021
407.5	6.6479462956949018E-021
408.5	7.7764573634972405E-021
409.5	9.0190732595799536E-021
410.5	1.0108673325383549E-020
411.5	1.0641221349892844E-020
412.5	1.0352338297314091E-020
413.5	9.3810923570163520E-021
414.5	8.1245837087711678E-021
415.5	6.9122099829148066E-021
416.5	5.8906301248882513E-021
417.5	5.0818524464257182E-021
418.5	4.4573389354142439E-021
419.5	3.9780511777621946E-021
420.5	3.6091847289522883E-021
421.5	3.3234884813367301E-021
422.5	3.1006729208569656E-021
423.5	2.9259103702111822E-021
424.5	2.7884103741321630E-021
425.5	2.6803025835794276E-021
426.5	2.5958203414606333E-021
427.5	2.5307209639604287E-021
428.5	2.4818785853796095E-021
429.5	2.4469991255978441E-021
430.5	2.4244209852198497E-021
431.5	2.4129761899178761E-021
432.5	2.4118947669829178E-021
433.5	2.4207407985732155E-021
434.5	2.4393725564604026E-021
435.5	2.4679219435670454E-021
436.5	2.5067905635670127E-021
437.5	2.5566614162692183E-021
438.5	2.6185267085864083E-021
439.5	2.6937337800885382E-021
440.5	2.7840528688745897E-021
441.5	2.8917726201414267E-021
442.5	3.0198321693492604E-021
443.5	3.1720027382241123E-021
444.5	3.3531375787232849E-021
445.5	3.5695176831290707E-021
446.5	3.8293332349138633E-021
447.5	4.1433590678887535E-021
448.5	4.5259085656681204E-021
449.5	4.9961861797355044E-021
450.5	5.5802023818119235E-021
451.5	6.3134519621395240E-021
452.5	7.2445327880288958E-021
453.5	8.4396281083368606E-021
454.5	9.9868122976658406E-021
455.5	1.1996234254092755E-020
456.5	1.4584695390970806E-020
457.5	1.7817421612064428E-020
458.5	2.1562314761513172E-020
459.5	2.5251429357822684E-020
460.5	2.7777850237649878E-020
461.5	2.8027378661625334E-020
462.5	2.5877489090414130E-020
463.5	2.2327110429529631E-020
464.5	1.8550339290628868E-020
465.5	1.5220284162152096E-020
466.5	1.2531284956727677E-020
467.5	1.0440657453926930E-020
468.5	8.8349211903980191E-021
469.5	7.6007743538873973E-021
470.5	6.6458399594518935E-021
471.5	5.9001868860449231E-021
472.5	5.3123544955637882E-021
473.5	4.8447748179854656E-021
474.5	4.4699719272650198E-021
475.5	4.1677187287526858E-021
476.5	3.9229956512224048E-021
477.5	3.7245473173552929E-021
478.5	3.5638650901343631E-021
479.5	3.4344675625271524E-021
480.5	3.3313885984950097E-021
481.5	3.2508103912416115E-021
482.5	3.1897985870727760E-021
483.5	3.1461099803715414E-021
484.5	3.1180524647356913E-021
485.5	3.1043831943656963E-021
486.5	3.1042352210486005E-021
487.5	3.1170658728698529E-021
488.5	3.1426222674833529E-021
489.5	3.1809209007566202E-021
490.5	3.2322394239581118E-021
491.5	3.2971196633936445E-021
492.5	3.3763817533965130E-021
493.5	3.4711500349323528E-021
494.5	3.5828921988841057E-021
495.5	3.7134741107463225E-021
496.5	3.8652339435841904E-021
497.5	4.0410808009365937E-021
498.5	4.2446251132677298E-021
499.5	4.4803510012613076E-021
500.5	4.7538448972923352E-021
501.5	5.0721005658818996E-021
502.5	5.4439291042676472E-021
503.5	5.8805147898935913E-021
504.5	6.3961756396347206E-021
505.5	7.0094139935568764E-021
506.5	7.7443812101606830E-021
507.5	8.6329367270075913E-021
508.5	9.7175606419817124E-021
509.5	1.1055482080676282E-020
510.5	1.2724496695950138E-020
511.5	1.4830990189256395E-020
512.5	1.7520408342212974E-020
513.5	2.0989072732666097E-020
514.5	2.5491820435783594E-020
515.5	3.1327604946581440E-020
516.5	3.8756058529621855E-020
517.5	4.7749008545354916E-020
518.5	5.7477083353909576E-020
519.5	6.5745384779030288E-020
520.5	6.9422354244890544E-020
521.5	6.6707429146022890E-020
522.5	5.8956758250109808E-020
523.5	4.9278733972699902E-020
524.5	4.0089971319314605E-020
525.5	3.2405158184046743E-020
526.5	2.6337346142494529E-020
527.5	2.1649691424666858E-020
528.5	1.8041079698401945E-020
529.5	1.5247785368558112E-020
530.5	1.3064538752653633E-020
531.5	1.1338673053795583E-020
532.5	9.9584124351183726E-021
533.5	8.8420566452432590E-021
534.5	7.9295733240195427E-021
535.5	7.1764669482663922E-021
536.5	6.5494189807005465E-021
537.5	6.0232111330286239E-021
538.5	5.5785516617542096E-021
539.5	5.2005308561469974E-021
540.5	4.8775146948096645E-021
541.5	4.6003450545699364E-021
542.5	4.3617559996291656E-021
543.5	4.1559437742433297E-021
544.5	3.9782472400919592E-021
545.5	3.8249085401060400E-021
546.5	3.6928927193261348E-021
547.5	3.5797512264680405E-021
548.5	3.4835185516006026E-021
549.5	3.4026343253330677E-021
550.5	3.3358854181424479E-021
551.5	3.2823642120500925E-021
552.5	3.2414404645517438E-021
553.5	3.2127451870194295E-021
554.5	3.1961658249239151E-021
555.5	3.1918528466627157E-021
556.5	3.2002387092765213E-021
557.5	3.2220711695203280E-021
558.5	3.2584641675462017E-021
559.5	3.3109711898182799E-021
560.5	3.3816883480529363E-021
561.5	3.4733977281554644E-021
562.5	3.5897663630623928E-021
563.5	3.7356231933287217E-021
564.5	3.9173466400930808E-021
565.5	4.1434103287842907E-021
566.5	4.4251556874473315E-021
567.5	4.7778886162291228E-021
568.5	5.2224306971602981E-021
569.5	5.7872785839143368E-021
570.5	6.5114853443460336E-021
571.5	7.4481137075061117E-021
572.5	8.6671766379403508E-021
573.5	1.0254254866390677E-020
574.5	1.2294164980155871E-020
575.5	1.4815877882396783E-020
576.5	1.7664922099768395E-020
577.5	2.0321729286464301E-020
578.5	2.1896212491790857E-020
579.5	2.1653428335083533E-020
580.5	1.9715165870364481E-020
581.5	1.6931043135248011E-020
582.5	1.4124432910962605E-020
583.5	1.1710274685796917E-020
584.5	9.7810405371934798E-021
585.5	8.2852657763020612E-021
586.5	7.1347820250510871E-021
587.5	6.2471066364030152E-021
588.5	5.5564694140860470E-021
589.5	5.0134952341873359E-021
590.5	4.5819327848542697E-021
591.5	4.2352950705085335E-021
592.5	3.9541578490442317E-021
593.5	3.7241630123765512E-021
594.5	3.5345915197064857E-021
595.5	3.3773551619681399E-021
596.5	3.2462848518127979E-021
597.5	3.1366258587632655E-021
598.5	3.0446770684177530E-021
599.5	2.9675308071826726E-021
600.5	2.9028833541937900E-021
601.5	2.8488955596843543E-021
602.5	2.8040893154989711E-021
603.5	2.7672699312110613E-021
604.5	2.7374674159307248E-021
605.5	2.7138916951939192E-021
606.5	2.6958982011929893E-021
607.5	2.6829612613599337E-021
608.5	2.6746534077905526E-021
609.5	2.6706292276622031E-021
610.5	2.6706127333154160E-021
611.5	2.6743874915033506E-021
612.5	2.6817889430459635E-021
613.5	2.6926984866425878E-021
614.5	2.7070390078675544E-021
615.5	2.7247716163203225E-021
616.5	2.7458934176600277E-021
617.5	2.7704361980366579E-021
618.5	2.7984659401226436E-021
619.5	2.8300831255281896E-021
620.5	2.8654238102257953E-021
621.5	2.9046614897108664E-021
622.5	2.9480098007833903E-021
623.5	2.9957261388002391E-021
624.5	3.0481163048639083E-021
625.5	3.1055403387708593E-021
626.5	3.1684197431459093E-021
627.5	3.2372463651703491E-021
628.5	3.3125932787058637E-021
629.5	3.3951281067347623E-021
630.5	3.4856293489803886E-021
631.5	3.5850064419513949E-021
632.5	3.6943244916164206E-021
633.5	3.8148349006112608E-021
634.5	3.9480134875878216E-021
635.5	4.0956082015436134E-021
636.5	4.2596992190331234E-021
637.5	4.4427751489425832E-021
638.5	4.6478303615905225E-021
639.5	4.8784902568093426E-021
640.5	5.1391738098434204E-021
641.5	5.4353063097928033E-021
642.5	5.7736003164812862E-021
643.5	6.1624302302074451E-021
644.5	6.6123365761030628E-021
645.5	7.1367117665205070E-021
646.5	7.7527421121364403E-021
647.5	8.4827146595380250E-021
648.5	9.3558467669446274E-021
649.5	1.0410866866365558E-020
650.5	1.1699670947229829E-020
651.5	1.3292495572080005E-020
652.5	1.5285143456066993E-020
653.5	1.7808718752227467E-020
654.5	2.1041602117921298E-020
655.5	2.5220685233859992E-020
656.5	3.0640771914223708E-020
657.5	3.7610177480786446E-020
658.5	4.6287709354046413E-020
659.5	5.6281632069529723E-020
660.5	6.6012156670685825E-020
661.5	7.2488972591762290E-020
662.5	7.2825218506255714E-020
663.5	6.6866939967299239E-020
664.5	5.7356342096101520E-020
665.5	4.7368361783016926E-020
666.5	3.8614944904066620E-020
667.5	3.1565994333862369E-020
668.5	2.6091032102334470E-020
669.5	2.1885966534950382E-020
670.5	1.8652105966185975E-020
671.5	1.6147235660673420E-020
672.5	1.4188353082674919E-020
673.5	1.2640847241916015E-020
674.5	1.1406403922516214E-020
675.5	1.0413042713397331E-020
676.5	9.6076852254934936E-021
677.5	8.9508244211629186E-021
678.5	8.4127552485939456E-021
679.5	7.9709154058674877E-021
680.5	7.6080020219737386E-021
681.5	7.3106283999873188E-021
682.5	7.0683576535938275E-021
683.5	6.8730010531737938E-021
684.5	6.7181038802050145E-021
685.5	6.5985654075981030E-021
686.5	6.5103558408085645E-021
687.5	6.4503041442240674E-021
688.5	6.4159383139134481E-021
689.5	6.4053649629358133E-021
690.5	6.4171788087332584E-021
691.5	6.4503952962443725E-021
692.5	6.5044014943381064E-021
693.5	6.5789217978441214E-021
694.5	6.6739960120238542E-021
695.5	6.7899682024473132E-021
696.5	6.9274853412234045E-021
697.5	7.0875053303340444E-021
698.5	7.2713144817663202E-021
699.5	7.4805550226082935E-021
700.5	7.7172637092917978E-021
701.5	7.9839232184940342E-021
702.5	8.2835286785982256E-021
703.5	8.6196725717442147E-021
704.5	8.9966523463467129E-021
705.5	9.4196065334747568E-021
706.5	9.8946870959327809E-021
707.5	1.0429278350753059E-020
708.5	1.1032276371259041E-020
709.5	1.1714447693166491E-020
710.5	1.2488893001096455E-020
711.5	1.3371651109405332E-020
712.5	1.4382492234124601E-020
713.5	1.5545969155686263E-020
714.5	1.6892823197470462E-020
715.5	1.8461883188750453E-020
716.5	2.0302656000248474E-020
717.5	2.2478896049145084E-020
718.5	2.5073571520895465E-020
719.5	2.8195834469222025E-020
720.5	3.1990869976795108E-020
721.5	3.6653855878546367E-020
722.5	4.2449668124197464E-020
723.5	4.9740201600513133E-020
724.5	5.9020496086255652E-020
725.5	7.0961023814142366E-020
726.5	8.6440363808618523E-020
727.5	1.0651491135438339E-019
728.5	1.3218049364616829E-019
729.5	1.6361268150157985E-019
730.5	1.9848892017712533E-019
731.5	2.2982535363035300E-019
732.5	2.4654770155271970E-019
733.5	2.4069708497755081E-019
734.5	2.1525488762251702E-019
735.5	1.8100828017901211E-019
736.5	1.4741846723328389E-019
737.5	1.1890029737862933E-019
738.5	9.6243864525417486E-020
739.5	7.8715521248614324E-020
740.5	6.5236637654916517E-020
741.5	5.4829121192219495E-020
742.5	4.6721864796892138E-020
743.5	4.0338612576191129E-020
744.5	3.5256971908274185E-020
745.5	3.1168425375077184E-020
746.5	2.7846680613569721E-020
747.5	2.5124426702487817E-020
748.5	2.2876763957960709E-020
749.5	2.1009507708920160E-020
750.5	1.9450933881913850E-020
751.5	1.8145925545876032E-020
752.5	1.7051791871461517E-020
753.5	1.6135257163332387E-020
754.5	1.5370274985716451E-020
755.5	1.4736430097683053E-020
756.5	1.4217764315575023E-020
757.5	1.3801912599588325E-020
758.5	1.3479470248930630E-020
759.5	1.3243536247497204E-020
760.5	1.3089395011891350E-020
761.5	1.3014311426020386E-020
762.5	1.3017423752055098E-020
763.5	1.3099726987711321E-020
764.5	1.3264146438393506E-020
765.5	1.3515708521909310E-020
766.5	1.3861823970408383E-020
767.5	1.4312708631076507E-020
768.5	1.4881980287457353E-020
769.5	1.5587488131855743E-020
770.5	1.6452457328882641E-020
771.5	1.7507068363695049E-020
772.5	1.8790645215320865E-020
773.5	2.0354705988075254E-020
774.5	2.2267245675282617E-020
775.5	2.4618786868161442E-020
776.5	2.7530961645425759E-020
777.5	3.1168666857309272E-020
778.5	3.5757076807968781E-020
779.5	4.1604664889595250E-020
780.5	4.9131825378477487E-020
781.5	5.8898711380040324E-020
782.5	7.1607798974224390E-020
783.5	8.8009513301821387E-020
784.5	1.0854003849715791E-019
785.5	1.3240594864482792E-019
786.5	1.5606251825113253E-019
787.5	1.7248754916960832E-019
788.5	1.7445077842167776E-019
789.5	1.6093647358571714E-019
790.5	1.3821804471077355E-019
791.5	1.1387284577260190E-019
792.5	9.2316654282682002E-020
793.5	7.4858526189639335E-020
794.5	6.1248579432395907E-020
795.5	5.0763095268619383E-020
796.5	4.2672478101163518E-020
797.5	3.6379827947553391E-020
798.5	3.1432525334742881E-020
799.5	2.7497129923356189E-020
800.5	2.4329955744071878E-020
801.5	2.1752526766906666E-020
802.5	1.9633179646227521E-020
803.5	1.7873841487249824E-020
804.5	1.6400673406246852E-020
805.5	1.5157468546985996E-020
806.5	1.4100976517482092E-020
807.5	1.3197568444095673E-020
808.5	1.2420836952339387E-020
809.5	1.1749852047680201E-020
810.5	1.1167880860505883E-020
811.5	1.0661438452675700E-020
812.5	1.0219577189872423E-020
813.5	9.8333497157847896E-021
814.5	9.4953994890768278E-021
815.5	9.1996459540992017E-021
816.5	8.9410405760569430E-021
817.5	8.7153764286523206E-021
818.5	8.5191386160529525E-021
819.5	8.3493861091896626E-021
820.5	8.2036579660388695E-021
821.5	8.0798986528658835E-021
822.5	7.9763984729607762E-021
823.5	7.8917460703022578E-021
824.5	7.8247906989988422E-021
825.5	7.7746125002794327E-021
826.5	7.7404994540873924E-021
827.5	7.7219300061723245E-021
828.5	7.7185606393394560E-021
829.5	7.7302178784280189E-021
830.5	7.7568944076542162E-021
831.5	7.7987491483923494E-021
832.5	7.8561113058205651E-021
833.5	7.9294885539053897E-021
834.5	8.0195796997896110E-021
835.5	8.1272923615386473E-021
836.5	8.2537664200028602E-021
837.5	8.4004042818855371E-021
838.5	8.5689093371061998E-021
839.5	8.7613344359244522E-021
840.5	8.9801427861912458E-021
841.5	9.2282844282151935E-021
842.5	9.5092924532230706E-021
843.5	9.8274044885221908E-021
844.5	1.0187716816381943E-020
845.5	1.0596381022351477E-020
846.5	1.1060856568549199E-020
847.5	1.1590237575966468E-020
848.5	1.2195678990882782E-020
849.5	1.2890957113111823E-020
850.5	1.3693213532269756E-020
851.5	1.4623951878404213E-020
852.5	1.5710386477550753E-020
853.5	1.6987285527151328E-020
854.5	1.8499515393325492E-020
855.5	2.0305586453869045E-020
856.5	2.2482636799231943E-020
857.5	2.5133480889556705E-020
858.5	2.8396599229642986E-020
859.5	3.2460212140303253E-020
860.5	3.7581680732737079E-020
861.5	4.4112794124191686E-020
862.5	5.2528214677541355E-020
863.5	6.3443549214625567E-020
864.5	7.7579413878782123E-020
865.5	9.5556996270912929E-020
866.5	1.1729232755914667E-019
867.5	1.4075166926203115E-019
868.5	1.6060305563878864E-019
869.5	1.6930430881949099E-019
870.5	1.6260636884897094E-019
871.5	1.4387077295693312E-019
872.5	1.2059377593483969E-019
873.5	9.8550432489179183E-020
874.5	8.0144726867883046E-020
875.5	6.5630272923925793E-020
876.5	5.4431564847885534E-020
877.5	4.5823876191598839E-020
878.5	3.9174078665789193E-020
879.5	3.3989890597122715E-020
880.5	2.9905374880605656E-020
881.5	2.6652704400651752E-020
882.5	2.4036189866349043E-020
883.5	2.1912117399228375E-020
884.5	2.0174055461350719E-020
885.5	1.8742411102189568E-020
886.5	1.7557063321798261E-020
887.5	1.6572162327707375E-020
888.5	1.5752438798659687E-020
889.5	1.5070566029133852E-020
890.5	1.4505260394696266E-020
891.5	1.4039904410970165E-020
892.5	1.3661544312208565E-020
893.5	1.3360160349883471E-020
894.5	1.3128139910311346E-020
895.5	1.2959905906517848E-020
896.5	1.2851669026777645E-020
897.5	1.2801284629773020E-020
898.5	1.2808205049076667E-020
899.5	1.2873527149623043E-020
900.5	1.3000144387653935E-020
901.5	1.3193023663880787E-020
902.5	1.3459641509080383E-020
903.5	1.3810633680607705E-020
904.5	1.4260739845086711E-020
905.5	1.4830164125892459E-020
906.5	1.5546526239294366E-020
907.5	1.6447646615486480E-020
908.5	1.7585477855302636E-020
909.5	1.9031503078200037E-020
910.5	2.0883671068608084E-020
911.5	2.3273853503789350E-020
912.5	2.6371362212251122E-020
913.5	3.0368696189738020E-020
914.5	3.5414464057255105E-020
915.5	4.1426674107592693E-020
916.5	4.7736254667813577E-020
917.5	5.2775717854324684E-020
918.5	5.4564271442321409E-020
919.5	5.2284575088575933E-020
920.5	4.7131980301624719E-020
921.5	4.1107974435367400E-020
922.5	3.5592786475456176E-020
923.5	3.1098994564964486E-020
924.5	2.7637372483317988E-020
925.5	2.5040872873064896E-020
926.5	2.3119803961651583E-020
927.5	2.1713431169571531E-020
928.5	2.0698570103421765E-020
929.5	1.9984558805902530E-020
930.5	1.9505721571842996E-020
931.5	1.9214737772776872E-020
932.5	1.9077581674284411E-020
933.5	1.9069870360978661E-020
934.5	1.9174289548648842E-020
935.5	1.9378797531338321E-020
936.5	1.9675379052636789E-020
937.5	2.0059186848375954E-020
938.5	2.0527959131559870E-020
939.5	2.1081637487253076E-020
940.5	2.1722134987248317E-020
941.5	2.2453222100995399E-020
942.5	2.3280510705183104E-020
943.5	2.4211526018009057E-020
944.5	2.5255863931380831E-020
945.5	2.6425437978826501E-020
946.5	2.7734826869445059E-020
947.5	2.9201740889088285E-020
948.5	3.0847634319857504E-020
949.5	3.2698502325136890E-020
950.5	3.4785915764391513E-020
951.5	3.7148367912294703E-020
952.5	3.9833035604656787E-020
953.5	4.2898097641757166E-020
954.5	4.6415810860505620E-020
955.5	5.0476627361988895E-020
956.5	5.5194757245743292E-020
957.5	6.0715758185763559E-020
958.5	6.7226993264192334E-020
959.5	7.4972180171156827E-020
960.5	8.4271809496584254E-020
961.5	9.5551994645878588E-020
962.5	1.0938535941857498E-019
963.5	1.2654875174477577E-019
964.5	1.4810326200367515E-019
965.5	1.7550004070205429E-019
966.5	2.1070420882735364E-019
967.5	2.5629076441821879E-019
968.5	3.1535650332423841E-019
969.5	3.9082350095460466E-019
970.5	4.8321764642560752E-019
971.5	5.8575896699982267E-019
972.5	6.7802292855280369E-019
973.5	7.2758669516842994E-019
974.5	7.1110658183148569E-019
975.5	6.3727057263626068E-019
976.5	5.3767672072010412E-019
977.5	4.4008045805802400E-019
978.5	3.5746324851761385E-019
979.5	2.9218598813587333E-019
980.5	2.4214938274041266E-019
981.5	2.0425530099200058E-019
982.5	1.7571838395521406E-019
983.5	1.5438043483956283E-019
984.5	1.3866628644415140E-019
985.5	1.2742464747853035E-019
986.5	1.1970590768084342E-019
987.5	1.1448023355676586E-019
988.5	1.1043776227241225E-019
989.5	1.0627012665490509E-019
990.5	1.0146813510397030E-019
991.5	9.6603929035590698E-020
992.5	9.2616271776746888E-020
993.5	9.0140581804725889E-020
994.5	8.9450001314547151E-020
995.5	9.0658753337241250E-020
996.5	9.3891061221312354E-020
997.5	9.9375453116554420E-020
998.5	1.0750284333176886E-019
999.5	1.1887933125152328E-019
1000.5	1.3438539762294854E-019
1001.5	1.5523011959312201E-019
1002.5	1.8294186443785174E-019
1003.5	2.1912355109571692E-019
1004.5	2.6457132644438252E-019
1005.5	3.1712363381983186E-019
1006.5	3.6828010517921559E-019
1007.5	4.0212716462761465E-019
1008.5	4.0354688947100975E-019
1009.5	3.7207909799443541E-019
1010.5	3.2243982251702673E-019
1011.5	2.7087254998615771E-019
1012.5	2.2637002922546803E-019
1013.5	1.9143473512831557E-019
1014.5	1.6548253272058345E-019
1015.5	1.4708787541506890E-019
1016.5	1.3493351061745391E-019
1017.5	1.2810028190330989E-019
1018.5	1.2611284172718972E-019
1019.5	1.2891530256072161E-019
1020.5	1.3681313202289320E-019
1021.5	1.5031791446279714E-019
1022.5	1.6970173979330872E-019
1023.5	1.9392407085471473E-019
1024.5	2.1882703002457169E-019
1025.5	2.3613162764278072E-019
1026.5	2.3700844422434679E-019
1027.5	2.1969837233795199E-019
1028.5	1.9128834564375510E-019
1029.5	1.6080979469638588E-019
1030.5	1.3367365984160420E-019
1031.5	1.1153992119119020E-019
1032.5	9.4141882220080096E-020
1033.5	8.0612029503874639E-020
1034.5	7.0063835847760777E-020
1035.5	6.1767539783848538E-020
1036.5	5.5167425476847201E-020
1037.5	4.9852553435819536E-020
1038.5	4.5521433736340270E-020
1039.5	4.1952320473767938E-020
1040.5	3.8980861441817941E-020
1041.5	3.6483996232190740E-020
1042.5	3.4368540166327258E-020
1043.5	3.2563114303743937E-020
1044.5	3.1012419239182530E-020
1045.5	2.9673142098365251E-020
1046.5	2.8511003955117298E-020
1047.5	2.7498608393707502E-020
1048.5	2.6613857493283849E-020
1049.5	2.5838773444935936E-020
1050.5	2.5158612994760681E-020
1051.5	2.4561195385887036E-020
1052.5	2.4036387500949143E-020
1053.5	2.3575705870502228E-020
1054.5	2.3172006375162717E-020
1055.5	2.2819240344523063E-020
1056.5	2.2512261362879133E-020
1057.5	2.2246671120125822E-020
1058.5	2.2018695566160269E-020
1059.5	2.1825084762155071E-020
1060.5	2.1663031396327110E-020
1061.5	2.1530104102082659E-020
1062.5	2.1424192593190458E-020
1063.5	2.1343462292492792E-020
1064.5	2.1286316633925325E-020
1065.5	2.1251365602958139E-020
1066.5	2.1237399377606446E-020
1067.5	2.1243366162605440E-020
1068.5	2.1268353489241201E-020
1069.5	2.1311572394608846E-020
1070.5	2.1372344005663302E-020
1071.5	2.1450088142071499E-020
1072.5	2.1544313622671182E-020
1073.5	2.1654610017188924E-020
1074.5	2.1780640630756497E-020
1075.5	2.1922136545998858E-020
1076.5	2.2078891577840555E-020
1077.5	2.2250758021086881E-020
1078.5	2.2437643091379888E-020
1079.5	2.2639505977171963E-020
1080.5	2.2856355434588252E-020
1081.5	2.3088247869010574E-020
1082.5	2.3335285857350914E-020
1083.5	2.3597617073645332E-020
1084.5	2.3875433588080679E-020
1085.5	2.4168971516102135E-020
1086.5	2.4478511000038428E-020
1087.5	2.4804376510887172E-020
1088.5	2.5146937462667832E-020
1089.5	2.5506609136195081E-020
1090.5	2.5883853913361387E-020
1091.5	2.6279182827141097E-020
1092.5	2.6693157436633709E-020
1093.5	2.7126392040639680E-020
1094.5	2.7579556247597774E-020
1095.5	2.8053377924300611E-020
1096.5	2.8548646550742418E-020
1097.5	2.9066217013846369E-020
1098.5	2.9607013878786970E-020
1099.5	3.0172036183300808E-020
1100.5	3.0762362807920594E-020
1101.5	3.1379158483656607E-020
1102.5	3.2023680508497555E-020
1103.5	3.2697286255466430E-020
1104.5	3.3401441568150618E-020
1105.5	3.4137730154996498E-020
1106.5	3.4907864111665135E-020
1107.5	3.5713695721930119E-020
1108.5	3.6557230712628277E-020
1109.5	3.7440643167867861E-020
1110.5	3.8366292343072657E-020
1111.5	3.9336741661750414E-020
1112.5	4.0354780228691819E-020
1113.5	4.1423447254600989E-020
1114.5	4.2546059861406132E-020
1115.5	4.3726244827839889E-020
1116.5	4.4967974945299495E-020
1117.5	4.6275610789601164E-020
1118.5	4.7653948881586524E-020
1119.5	4.9108277417096956E-020
1120.5	5.0644441005623020E-020
1121.5	5.2268916181366735E-020
1122.5	5.3988899859482703E-020
1123.5	5.5812413428990086E-020
1124.5	5.7748425835728391E-020
1125.5	5.9806999858662935E-020
1126.5	6.1999466881510513E-020
1127.5	6.4338636891654259E-020
1128.5	6.6839052312952255E-020
1129.5	6.9517296754938829E-020
1130.5	7.2392373056301545E-020
1131.5	7.5486169421981946E-020
1132.5	7.8824038435118274E-020
1133.5	8.2435521887840259E-020
1134.5	8.6355265612761144E-020
1135.5	9.0624184109122637E-020
1136.5	9.5290956647329348E-020
1137.5	1.0041396751281638E-019
1138.5	1.0606384729006351E-019
1139.5	1.1232683582509905E-019
1140.5	1.1930928007052806E-019
1141.5	1.2714371533639529E-019
1142.5	1.3599717709649378E-019
1143.5	1.4608268196143637E-019
1144.5	1.5767524065206027E-019
1145.5	1.7113436923586339E-019
1146.5	1.8693587785217743E-019
1147.5	2.0571667235446636E-019
1148.5	2.2833699274396251E-019
1149.5	2.5596346309227177E-019
1150.5	2.9016905929380450E-019
1151.5	3.3302014203725645E-019
1152.5	3.8704466299107677E-019
1153.5	4.5478459396499766E-019
1154.5	5.3726251243513091E-019
1155.5	6.3039172079686639E-019
1156.5	7.1976704172663816E-019
1157.5	7.8022625264581279E-019
1158.5	7.9049372351392868E-019
1159.5	7.5356552226102590E-019
1160.5	6.9382051428770863E-019
1161.5	6.3547983278700989E-019
1162.5	5.9121462789622526E-019
1163.5	5.6442059320054304E-019
1164.5	5.5439009397872526E-019
1165.5	5.5948886831877706E-019
1166.5	5.7846294308509133E-019
1167.5	6.1084558259136691E-019
1168.5	6.5705805659937755E-019
1169.5	7.1846352152829921E-019
1170.5	7.9747671694211487E-019
1171.5	8.9777715452178235E-019
1172.5	1.0246616290311999E-018
1173.5	1.1855732200580427E-018
1174.5	1.3908356349076597E-018
1175.5	1.6545619390066548E-018
1176.5	1.9954894803541791E-018
1177.5	2.4368637702023342E-018
1178.5	3.0029799572344027E-018
1179.5	3.7073665481989847E-018
1180.5	4.5268226845800222E-018
1181.5	5.3686296955607973E-018
1182.5	6.0713296220258740E-018
1183.5	6.4681019347802499E-018
1184.5	6.4486091567101208E-018
1185.5	5.9939011010832879E-018
1186.5	5.2226859841238706E-018
1187.5	4.3442521042972320E-018
1188.5	3.5279748498441469E-018
1189.5	2.8475248438958836E-018
1190.5	2.3091567630784159E-018
1191.5	1.8916687336041951E-018
1192.5	1.5688538248340225E-018
1193.5	1.3178063278683801E-018
1194.5	1.1206670861303967E-018
1195.5	9.6411726650067731E-019
1196.5	8.3837444791313330E-019
1197.5	7.3626387407167288E-019
1198.5	6.5249482967542401E-019
1199.5	5.8313171534733310E-019
1200.5	5.2521698694970523E-019
1201.5	4.7650436196213809E-019
1202.5	4.3526980782707825E-019
1203.5	4.0017685541203832E-019
1204.5	3.7017984041073049E-019
1205.5	3.4445375074990028E-019
1206.5	3.2234287997572256E-019
1207.5	3.0332289622527738E-019
1208.5	2.8697257934785759E-019
1209.5	2.7295260173634503E-019
1210.5	2.6098950063942475E-019
1211.5	2.5086352517080804E-019
1212.5	2.4239941632740153E-019
1213.5	2.3545944435407010E-019
1214.5	2.2993821937232204E-019
1215.5	2.2575893195365967E-019
1216.5	2.2287078666267540E-019
1217.5	2.2124747519996645E-019
1218.5	2.2088660531699924E-019
1219.5	2.2181006404194809E-019
1220.5	2.2406535497140992E-019
1221.5	2.2772801539842173E-019
1222.5	2.3290529652609595E-019
1223.5	2.3974138724815971E-019
1224.5	2.4842459007369883E-019
1225.5	2.5919703235174550E-019
1226.5	2.7236773961326904E-019
1227.5	2.8833024387589701E-019
1228.5	3.0758639764567710E-019
1229.5	3.3077878796700170E-019
1230.5	3.5873520404007229E-019
1231.5	3.9253016750236582E-019
1232.5	4.3357081378726461E-019
1233.5	4.8371771197284564E-019
1234.5	5.4545583738232165E-019
1235.5	6.2213693563526188E-019
1236.5	7.1832093661415220E-019
1237.5	8.4024632169780672E-019
1238.5	9.9644222589385589E-019
1239.5	1.1984138662133264E-018
1240.5	1.4610671072939019E-018
1241.5	1.8017996021583306E-018
1242.5	2.2354550481254982E-018
1243.5	2.7594811647594786E-018
1244.5	3.3236835814170789E-018
1245.5	3.7981804991093659E-018
1246.5	4.0016204544753336E-018
1247.5	3.8351407835434768E-018
1248.5	3.3833662086143535E-018
1249.5	2.8273838611923381E-018
1250.5	2.3047814139429759E-018
1251.5	1.8717202097519476E-018
1252.5	1.5322190678528450E-018
1253.5	1.2692899258119636E-018
1254.5	1.0622551575485112E-018
1255.5	8.9519425346022586E-019
1256.5	7.5885716052705267E-019
1257.5	6.4783033086496977E-019
1258.5	5.5775088385386457E-019
1259.5	4.8458485399064333E-019
1260.5	4.2481008868225362E-019
1261.5	3.7556145372674768E-019
1262.5	3.3460189755804914E-019
1263.5	3.0021406361765954E-019
1264.5	2.7108331929022194E-019
1265.5	2.4619885288962017E-019
1266.5	2.2477732303793186E-019
1267.5	2.0620602325781417E-019
1268.5	1.9000108819987704E-019
1269.5	1.7577678129808181E-019
1270.5	1.6322281263090855E-019
1271.5	1.5208745794014257E-019
1272.5	1.4216488351401692E-019
1273.5	1.3328554159861731E-019
1274.5	1.2530882693682012E-019
1275.5	1.1811741431161365E-019
1276.5	1.1161285845636183E-019
1277.5	1.0571215215380428E-019
1278.5	1.0034502030062872E-019
1279.5	9.5451787245211796E-020
1280.5	9.0981698844979103E-020
1281.5	8.6891614404391753E-020
1282.5	8.3145010461277444E-020
1283.5	7.9711260548060791E-020
1284.5	7.6565173017629786E-020
1285.5	7.3686779093155237E-020
1286.5	7.1061350614736460E-020
1287.5	6.8679546610496669E-020
1288.5	6.6537319367435256E-020
1289.5	6.4634473253219028E-020
1290.5	6.2969095217154380E-020
1291.5	6.1522574644319003E-020
1292.5	6.0231275509663466E-020
1293.5	5.8961911169754095E-020
1294.5	5.7549946637376338E-020
1295.5	5.5923928735035579E-020
1296.5	5.4171894213736722E-020
1297.5	5.2445801538659608E-020
1298.5	5.0849128795657049E-020
1299.5	4.9417642145593369E-020
1300.5	4.8148238259248901E-020
1301.5	4.7024411814474793E-020
1302.5	4.6028427664557435E-020
1303.5	4.5145352559670662E-020
1304.5	4.4363714068300483E-020
1305.5	4.3675097775062165E-020
1306.5	4.3073556335740866E-020
1307.5	4.2555098934855969E-020
1308.5	4.2117314063516193E-020
1309.5	4.1759113771055363E-020
1310.5	4.1480574829372575E-020
1311.5	4.1282855158520798E-020
1312.5	4.1168170111573446E-020
1313.5	4.1139819183432036E-020
1314.5	4.1202258675653425E-020
1315.5	4.1361219981721744E-020
1316.5	4.1623876831945116E-020
1317.5	4.1999068455909727E-020
1318.5	4.2497589582416015E-020
1319.5	4.3132562927420763E-020
1320.5	4.3919915821900372E-020
1321.5	4.4878990550697801E-020
1322.5	4.6033328694166612E-020
1323.5	4.7411684538098330E-020
1324.5	4.9049343254569850E-020
1325.5	5.0989848713950791E-020
1326.5	5.3287287403598527E-020
1327.5	5.6009334874523746E-020
1328.5	5.9241358201489199E-020
1329.5	6.3091995254842495E-020
1330.5	6.7700818579536999E-020
1331.5	7.3248966455203842E-020
1332.5	7.9974024786069371E-020
1333.5	8.8191017297324352E-020
1334.5	9.8322144417343852E-020
1335.5	1.1093886249247285E-019
1336.5	1.2682068745702731E-019
1337.5	1.4703451888367553E-019
1338.5	1.7303251707435656E-019
1339.5	2.0674492097466459E-019
1340.5	2.5057918321211505E-019
1341.5	3.0706890582014669E-019
1342.5	3.7756897546283551E-019
1343.5	4.5902059522885991E-019
1344.5	5.3874087374469692E-019
1345.5	5.9240839600824526E-019
1346.5	5.9609718790019965E-019
1347.5	5.4791909340371766E-019
1348.5	4.7002510335403209E-019
1349.5	3.8777343055383878E-019
1350.5	3.1546754118377076E-019
1351.5	2.5712496340207600E-019
1352.5	2.1173816461817604E-019
1353.5	1.7682510770634990E-019
1354.5	1.4993037660647955E-019
1355.5	1.2905818945987378E-019
1356.5	1.1269950073275095E-019
1357.5	9.9744280467750957E-020
1358.5	8.9382186905614962E-020
1359.5	8.1020469245448563E-020
1360.5	7.4222657935209908E-020
1361.5	6.8664579927071092E-020
1362.5	6.4103269721458015E-020
1363.5	6.0355058863243725E-020
1364.5	5.7280086592295245E-020
1365.5	5.4771285582986883E-020
1366.5	5.2746497512869964E-020
1367.5	5.1142795323043301E-020
1368.5	4.9912379262912245E-020
1369.5	4.9019612116613804E-020
1370.5	4.8438894917714536E-020
1371.5	4.8153178578215875E-020
1372.5	4.8152973250478552E-020
1373.5	4.8435765485936127E-020
1374.5	4.9005789981489381E-020
1375.5	4.9874132679541816E-020
1376.5	5.1059168888936288E-020
1377.5	5.2587367093947422E-020
1378.5	5.4494519373265956E-020
1379.5	5.6827496485130514E-020
1380.5	5.9646674347123237E-020
1381.5	6.3029245290840701E-020
1382.5	6.7073721385839397E-020
1383.5	7.1906071965644611E-020
1384.5	7.7688133495859108E-020
1385.5	8.4629216929181477E-020
1386.5	9.3002258656374648E-020
1387.5	1.0316647467509546E-019
1388.5	1.1559935350907257E-019
1389.5	1.3094201353956453E-019
1390.5	1.5006338167105662E-019
1391.5	1.7414979187420658E-019
1392.5	2.0482550200002014E-019
1393.5	2.4430026130187243E-019
1394.5	2.9550550929212660E-019
1395.5	3.6207788660707783E-019
1396.5	4.4778534921103389E-019
1397.5	5.5445628379241870E-019
1398.5	6.7694227176997900E-019
1399.5	7.9526579110700124E-019
1400.5	8.7232190831165053E-019
1401.5	8.7327770805580180E-019
1402.5	7.9760976970953146E-019
1403.5	6.7966008555258350E-019
1404.5	5.5682328408628837E-019
1405.5	4.4952837590401362E-019
1406.5	3.6319168590439698E-019
1407.5	2.9608347461247888E-019
1408.5	2.4445288543308719E-019
1409.5	2.0465340151499146E-019
1410.5	1.7373963229677372E-019
1411.5	1.4949131086050050E-019
1412.5	1.3027881727200487E-019
1413.5	1.1491561977302342E-019
1414.5	1.0253753974293778E-019
1415.5	9.2513203410114291E-020
1416.5	8.4380352902186447E-020
1417.5	7.7801519295790180E-020
1418.5	7.2533731232361439E-020
1419.5	6.8408441859764333E-020
1420.5	6.5319163209627754E-020
1421.5	6.3215329306519666E-020
1422.5	6.2101712246081838E-020
1423.5	6.2043303128509913E-020
1424.5	6.3175786257374456E-020
1425.5	6.5720949516990340E-020
1426.5	7.0002699660389438E-020
1427.5	7.6447838982443398E-020
1428.5	8.5525424899209018E-020
1429.5	9.7513989148179945E-020
1430.5	1.1190832897211086E-019
1431.5	1.2641547126952913E-019
1432.5	1.3642119585835902E-019
1433.5	1.3704602324616698E-019
1434.5	1.2741696258030571E-019
1435.5	1.1157805729041491E-019
1436.5	9.4590493341328223E-020
1437.5	7.9462302035522068E-020
1438.5	6.7110168095962682E-020
1439.5	5.7383947568724155E-020
1440.5	4.9802931324307307E-020
1441.5	4.3877315412287385E-020
1442.5	3.9204870912999116E-020
1443.5	3.5480180948139392E-020
1444.5	3.2478317104164732E-020
1445.5	3.0035278209529562E-020
1446.5	2.8031610580121783E-020
1447.5	2.6380152233953095E-020
1448.5	2.5017286602446018E-020
1449.5	2.3896849045466831E-020
1450.5	2.2985961665724488E-020
1451.5	2.2262268839913026E-020
1452.5	2.1712220782402911E-020
1453.5	2.1330192030445267E-020
1454.5	2.1118334196337428E-020
1455.5	2.1087160461008648E-020
1456.5	2.1256955092108801E-020
1457.5	2.1660202545868718E-020
1458.5	2.2345332527305227E-020
1459.5	2.3382136015859878E-020
1460.5	2.4869064948546104E-020
1461.5	2.6941808764147375E-020
1462.5	2.9779737740626321E-020
1463.5	3.3598807821901670E-020
1464.5	3.8600102904059235E-020
1465.5	4.4808121047602867E-020
1466.5	5.1717848899555853E-020
1467.5	5.7851478389604817E-020
1468.5	6.0910234361167777E-020
1469.5	5.9300710637611567E-020
1470.5	5.3709866383773557E-020
1471.5	4.6383068117247748E-020
1472.5	3.9245646674486808E-020
1473.5	3.3179004050459910E-020
1474.5	2.8330305108915710E-020
1475.5	2.4542481876718581E-020
1476.5	2.1591831503926919E-020
1477.5	1.9276855228759474E-020
1478.5	1.7439002144979568E-020
1479.5	1.5959791528216604E-020
1480.5	1.4752290558240538E-020
1481.5	1.3752890146304761E-020
1482.5	1.2914817368398651E-020
1483.5	1.2203376450029317E-020
1484.5	1.1592556553777663E-020
1485.5	1.1062636198802944E-020
1486.5	1.0598490907647245E-020
1487.5	1.0188391161696514E-020
1488.5	9.8231416826670658E-021
1489.5	9.4954592716174454E-021
1490.5	9.1995185460415118E-021
1491.5	8.9306168633511447E-021
1492.5	8.6849246495188832E-021
1493.5	8.4592975231983442E-021
1494.5	8.2511335696818109E-021
1495.5	8.0582639204778400E-021
1496.5	7.8788681316409766E-021
1497.5	7.7114081939532257E-021
1498.5	7.5545766634520731E-021
1499.5	7.4072555824554970E-021
1500.5	7.2684837122410770E-021
1501.5	7.1374302167591601E-021
1502.5	7.0133733896811900E-021
1503.5	6.8956833516238504E-021
1504.5	6.7838078934436282E-021
1505.5	6.6772608283211722E-021
1506.5	6.5756123565246243E-021
1507.5	6.4784810541622481E-021
1508.5	6.3855271795270068E-021
1509.5	6.2964470540854082E-021
1510.5	6.2109683243882163E-021
1511.5	6.1288459495982866E-021
1512.5	6.0498587894850347E-021
1513.5	5.9738066915334501E-021
1514.5	5.9005079946969749E-021
1515.5	5.8297973823798486E-021
1516.5	5.7615240292992049E-021
1517.5	5.6955499965901158E-021
1518.5	5.6317488373716105E-021
1519.5	5.5700043813716774E-021
1520.5	5.5102096724129437E-021
1521.5	5.4522660368222209E-021
1522.5	5.3960822643306105E-021
1523.5	5.3415738859221076E-021
1524.5	5.2886625354831696E-021
1525.5	5.2372753840960553E-021
1526.5	5.1873446374785583E-021
1527.5	5.1388070884615274E-021
1528.5	5.0916037175614372E-021
1529.5	5.0456793356867361E-021
1530.5	5.0009822638456442E-021
1531.5	4.9574640454251220E-021
1532.5	4.9150791872070362E-021
1533.5	4.8737849257952665E-021
1534.5	4.8335410165612529E-021
1535.5	4.7943095425865698E-021
1536.5	4.7560547413998387E-021
1537.5	4.7187428475792867E-021
1538.5	4.6823419495286973E-021
1539.5	4.6468218589388051E-021
1540.5	4.6121539916231370E-021
1541.5	4.5783112585709917E-021
1542.5	4.5452679661939328E-021
1543.5	4.5129997248586777E-021
1544.5	4.4814833649011565E-021
1545.5	4.4506968594055141E-021
1546.5	4.4206192531101000E-021
1547.5	4.3912305968710555E-021
1548.5	4.3625118871746266E-021
1549.5	4.3344450102425215E-021
1550.5	4.3070126903218559E-021
1551.5	4.2801984417927222E-021
1552.5	4.2539865247634447E-021
1553.5	4.2283619038563212E-021
1554.5	4.2033102099157828E-021
1555.5	4.1788177043968666E-021
1556.5	4.1548712462150420E-021
1557.5	4.1314582608590882E-021
1558.5	4.1085667115872516E-021
1559.5	4.0861850725434183E-021
1560.5	4.0643023036449933E-021
1561.5	4.0429078271074079E-021
1562.5	4.0219915054823059E-021
1563.5	4.0015436210972030E-021
1564.5	3.9815548567942066E-021
1565.5	3.9620162778741713E-021
1566.5	3.9429193151606779E-021
1567.5	3.9242557491053928E-021
1568.5	3.9060176948629469E-021
1569.5	3.8881975882693789E-021
1570.5	3.8707881726636347E-021
1571.5	3.8537824864964674E-021
1572.5	3.8371738516756212E-021
1573.5	3.8209558626002066E-021
1574.5	3.8051223758409858E-021
1575.5	3.7896675004266005E-021
1576.5	3.7745855886989898E-021
1577.5	3.7598712277040963E-021
1578.5	3.7455192310865109E-021
1579.5	3.7315246314592841E-021
1580.5	3.7178826732222179E-021
1581.5	3.7045888058040844E-021
1582.5	3.6916386773061428E-021
1583.5	3.6790281285260219E-021
1584.5	3.6667531873427351E-021
1585.5	3.6548100634450725E-021
1586.5	3.6431951433870856E-021
1587.5	3.6319049859556262E-021
1588.5	3.6209363178362404E-021
1589.5	3.6102860295647860E-021
1590.5	3.5999511717533223E-021
1591.5	3.5899289515798144E-021
1592.5	3.5802167295321756E-021
1593.5	3.5708120163981514E-021
1594.5	3.5617124704934178E-021
1595.5	3.5529158951211180E-021
1596.5	3.5444202362569578E-021
1597.5	3.5362235804547052E-021
1598.5	3.5283241529678265E-021
1599.5	3.5207203160837060E-021
1600.5	3.5134105676676959E-021
1601.5	3.5063935399150324E-021
1602.5	3.4996679983093856E-021
1603.5	3.4932328407876416E-021
1604.5	3.4870870971112634E-021
1605.5	3.4812299284454480E-021
1606.5	3.4756606271480784E-021
1607.5	3.4703786167713920E-021
1608.5	3.4653834522801715E-021
1609.5	3.4606748204912299E-021
1610.5	3.4562525407399808E-021
1611.5	3.4521165657809539E-021
1612.5	3.4482669829302666E-021
1613.5	3.4447040154593111E-021
1614.5	3.4414280242502262E-021
1615.5	3.4384395097251802E-021
1616.5	3.4357391140630542E-021
1617.5	3.4333276237188231E-021
1618.5	3.4312059722627802E-021
1619.5	3.4293752435588320E-021
1620.5	3.4278366753033392E-021
1621.5	3.4265916629484108E-021
1622.5	3.4256417640364048E-021
1623.5	3.4249887029753455E-021
1624.5	3.4246343762884042E-021
1625.5	3.4245808583743462E-021
1626.5	3.4248304078200318E-021
1627.5	3.4253854743107773E-021
1628.5	3.4262487061896270E-021
1629.5	3.4274229587224796E-021
1630.5	3.4289113031326496E-021
1631.5	3.4307170364758867E-021
1632.5	3.4328436924352940E-021
1633.5	3.4352950531250949E-021
1634.5	3.4380751620029273E-021
1635.5	3.4411883380025401E-021
1636.5	3.4446391910126208E-021
1637.5	3.4484326388432185E-021
1638.5	3.4525739258391619E-021
1639.5	3.4570686433203996E-021
1640.5	3.4619227520526137E-021
1641.5	3.4671426069783421E-021
1642.5	3.4727349844697494E-021
1643.5	3.4787071123996328E-021
1644.5	3.4850667033683532E-021
1645.5	3.4918219914715771E-021
1646.5	3.4989817730486896E-021
1647.5	3.5065554519152811E-021
1648.5	3.5145530896571882E-021
1649.5	3.5229854616499036E-021
1650.5	3.5318641195680180E-021
1651.5	3.5412014612676246E-021
1652.5	3.5510108090634017E-021
1653.5	3.5613064975856742E-021
1654.5	3.5721039725957915E-021
1655.5	3.5834199023668425E-021
1656.5	3.5952723035082004E-021
1657.5	3.6076806834357978E-021
1658.5	3.6206662020763155E-021
1659.5	3.6342518558564259E-021
1660.5	3.6484626875848689E-021
1661.5	3.6633260265065785E-021
1662.5	3.6788717636209815E-021
1663.5	3.6951326683441923E-021
1664.5	3.7121447537992372E-021
1665.5	3.7299476994929345E-021
1666.5	3.7485853419504905E-021
1667.5	3.7681062461160695E-021
1668.5	3.7885643731010704E-021
1669.5	3.8100198633157271E-021
1670.5	3.8325399583410065E-021
1671.5	3.8562000903312440E-021
1672.5	3.8810851746040059E-021
1673.5	3.9072911497966955E-021
1674.5	3.9349268211122671E-021
1675.5	3.9641160764929739E-021
1676.5	3.9950005640652668E-021
1677.5	4.0277429432658380E-021
1678.5	4.0625308535648341E-021
1679.5	4.0995817862279520E-021
1680.5	4.1391490996793497E-021
1681.5	4.1815294927335676E-021
1682.5	4.2270723492821883E-021
1683.5	4.2761915029181998E-021
1684.5	4.3293801547210099E-021
1685.5	4.3872299325858222E-021
1686.5	4.4504554359988483E-021
1687.5	4.5199261099343482E-021
1688.5	4.5967080004408739E-021
1689.5	4.6821189589436924E-021
1690.5	4.7778023264441584E-021
1691.5	4.8858262584446203E-021
1692.5	5.0088189688054234E-021
1693.5	5.1501547516904839E-021
1694.5	5.3142123692879982E-021
1695.5	5.5067371946997239E-021
1696.5	5.7353524529387435E-021
1697.5	6.0102837188839812E-021
1698.5	6.3453829954706568E-021
1699.5	6.7595547460566027E-021
1700.5	7.2786622960566373E-021
1701.5	7.9378256253818854E-021
1702.5	8.7834227436058959E-021
1703.5	9.8723509567340771E-021
1704.5	1.1261686563948975E-020
1705.5	1.2973227811991859E-020
1706.5	1.4910308772159709E-020
1707.5	1.6736423696353244E-020
1708.5	1.7862911025712546E-020
1709.5	1.7786612231137462E-020
1710.5	1.6565960184647687E-020
1711.5	1.4759118768133129E-020
1712.5	1.2922800308353085E-020
1713.5	1.1343469911186835E-020
1714.5	1.0088212227598082E-020
1715.5	9.1245671678360103E-021
1716.5	8.3939561829282723E-021
1717.5	7.8410657199069848E-021
1718.5	7.4216510733838270E-021
1719.5	7.1024633894786302E-021
1720.5	6.8590912452746742E-021
1721.5	6.6737087202203841E-021
1722.5	6.5332560091886281E-021
1723.5	6.4280923392789973E-021
1724.5	6.3510324819893782E-021
1725.5	6.2966659223377867E-021
1726.5	6.2608763065500331E-021
1727.5	6.2405006973061728E-021
1728.5	6.2330861219174930E-021
1729.5	6.2367140390782111E-021
1730.5	6.2498725278555684E-021
1731.5	6.2713622886684607E-021
1732.5	6.3002268235018906E-021
1733.5	6.3357000747715229E-021
1734.5	6.3771667936868051E-021
1735.5	6.4241322798839462E-021
1736.5	6.4761990853763666E-021
1737.5	6.5330489416610257E-021
1738.5	6.5944286389707488E-021
1739.5	6.6601389216569474E-021
1740.5	6.7300257045129876E-021
1741.5	6.8039730894961760E-021
1742.5	6.8818977900446395E-021
1743.5	6.9637446643896304E-021
1744.5	7.0494831292964491E-021
1745.5	7.1391042781359565E-021
1746.5	7.2326185667953848E-021
1747.5	7.3300539610548981E-021
1748.5	7.4314544621225642E-021
1749.5	7.5368789448110263E-021
1750.5	7.6464002566572615E-021
1751.5	7.7601045370951285E-021
1752.5	7.8780907243053842E-021
1753.5	8.0004702241268729E-021
1754.5	8.1273667208200824E-021
1755.5	8.2589161138386193E-021
1756.5	8.3952665683197607E-021
1757.5	8.5365786699341161E-021
1758.5	8.6830256771764330E-021
1759.5	8.8347938662450576E-021
1760.5	8.9920829654330124E-021
1761.5	9.1551066775085018E-021
1762.5	9.3240932899523721E-021
1763.5	9.4992863741908260E-021
1764.5	9.6809455761512126E-021
1765.5	9.8693475016097253E-021
1766.5	1.0064786700920556E-020
1767.5	1.0267576758841905E-020
1768.5	1.0478051496328701E-020
1769.5	1.0696566292367680E-020
1770.5	1.0923499535209536E-020
1771.5	1.1159254213727887E-020
1772.5	1.1404259661129913E-020
1773.5	1.1658973464883045E-020
1774.5	1.1923883558534914E-020
1775.5	1.2199510513119515E-020
1776.5	1.2486410048096234E-020
1777.5	1.2785175784298817E-020
1778.5	1.3096442264223310E-020
1779.5	1.3420888268208417E-020
1780.5	1.3759240458718336E-020
1781.5	1.4112277389095665E-020
1782.5	1.4480833917889994E-020
1783.5	1.4865806075281805E-020
1784.5	1.5268156434318630E-020
1785.5	1.5688920046793400E-020
1786.5	1.6129211011773463E-020
1787.5	1.6590229754214707E-020
1788.5	1.7073271101981756E-020
1789.5	1.7579733262196122E-020
1790.5	1.8111127812452042E-020
1791.5	1.8669090839436151E-020
1792.5	1.9255395377294616E-020
1793.5	1.9871965321229376E-020
1794.5	2.0520891018901583E-020
1795.5	2.1204446774028250E-020
1796.5	2.1925110533997804E-020
1797.5	2.2685586077511426E-020
1798.5	2.3488828070539882E-020
1799.5	2.4338070420928171E-020
1800.5	2.5236858435821100E-020
1801.5	2.6189085374229016E-020
1802.5	2.7199034092603888E-020
1803.5	2.8271424608096664E-020
1804.5	2.9411468557001440E-020
1805.5	3.0624931710742470E-020
1806.5	3.1918205936133776E-020
1807.5	3.3298392259994810E-020
1808.5	3.4773397032516476E-020
1809.5	3.6352043594258726E-020
1810.5	3.8044202357774836E-020
1811.5	3.9860942841553686E-020
1812.5	4.1814711973455630E-020
1813.5	4.3919543954841551E-020
1814.5	4.6191308199604078E-020
1815.5	4.8648003405680352E-020
1816.5	5.1310107774493325E-020
1817.5	5.4200997891018508E-020
1818.5	5.7347451980544881E-020
1819.5	6.0780257391749444E-020
1820.5	6.4534947522552719E-020
1821.5	6.8652700418326075E-020
1822.5	7.3181440498052867E-020
1823.5	7.8177197086448825E-020
1824.5	8.3705789740350015E-020
1825.5	8.9844932288737074E-020
1826.5	9.6686877227777984E-020
1827.5	1.0434176272324955E-019
1828.5	1.1294188043217890E-019
1829.5	1.2264716013647845E-019
1830.5	1.3365227625554953E-019
1831.5	1.4619593563887591E-019
1832.5	1.6057312636864542E-019
1833.5	1.7715142457629264E-019
1834.5	1.9639291682846134E-019
1835.5	2.1888396874819653E-019
1836.5	2.4537605894361387E-019
1837.5	2.7684235013277111E-019
1838.5	3.1455679280271071E-019
1839.5	3.6020560526004075E-019
1840.5	4.1604516648708730E-019
1841.5	4.8512555762318876E-019
1842.5	5.7160368404542309E-019
1843.5	6.8116824610234841E-019
1844.5	8.2157234608160599E-019
1845.5	1.0031656135980947E-018
1846.5	1.2389995489841010E-018
1847.5	1.5432423584240910E-018
1848.5	1.9248446381235362E-018
1849.5	2.3711682535951175E-018
1850.5	2.8198022657519952E-018
1851.5	3.1422913555680594E-018
1852.5	3.1994656492905228E-018
1853.5	2.9623034699325973E-018
1854.5	2.5425625430181849E-018
1855.5	2.0845066020927173E-018
1856.5	1.6754942242350677E-018
1857.5	1.3429807540328353E-018
1858.5	1.0833920727729285E-018
1859.5	8.8334975463338390E-019
1860.5	7.2904244044994942E-019
1861.5	6.0908271487473641E-019
1862.5	5.1480969666241549E-019
1863.5	4.3983635786347048E-019
1864.5	3.7949436780730579E-019
1865.5	3.3036578300591043E-019
1866.5	2.8993053927814317E-019
1867.5	2.5631267654492188E-019
1868.5	2.2810066556457406E-019
1869.5	2.0422063515062204E-019
1870.5	1.8384662195970766E-019
1871.5	1.6633658572724976E-019
1872.5	1.5118638747530214E-019
1873.5	1.3799636335828229E-019
1874.5	1.2644680081916709E-019
1875.5	1.1627976386830418E-019
1876.5	1.0728549002976748E-019
1877.5	9.9292111178003324E-020
1878.5	9.2157814396229364E-020
1879.5	8.5764810928689078E-020
1880.5	8.0014657203777314E-020
1881.5	7.4824595812730408E-020
1882.5	7.0124672395000359E-020
1883.5	6.5855447534263903E-020
1884.5	6.1966168454448896E-020
1885.5	5.8413298637686820E-020
1886.5	5.5159328007797266E-020
1887.5	5.2171804507381615E-020
1888.5	4.9422541485714302E-020
1889.5	4.6886965545016693E-020
1890.5	4.4543577249407101E-020
1891.5	4.2373503022180688E-020
1892.5	4.0360121106995244E-020
1893.5	3.8488747986639149E-020
1894.5	3.6746374389733863E-020
1895.5	3.5121442156852773E-020
1896.5	3.3603654922014625E-020
1897.5	3.2183816897782659E-020
1898.5	3.0853695111298613E-020
1899.5	2.9605901284649908E-020
1900.5	2.8433790232046868E-020
1901.5	2.7331372193806668E-020
1902.5	2.6293236970515305E-020
1903.5	2.5314488081286043E-020
1904.5	2.4390685464410942E-020
1905.5	2.3517795479991778E-020
1906.5	2.2692147172655019E-020
1907.5	2.1910393916375227E-020
1908.5	2.1169479699256379E-020
1909.5	2.0466609419045633E-020
1910.5	1.9799222654346253E-020
1911.5	1.9164970455311064E-020
1912.5	1.8561694763746163E-020
1913.5	1.7987410128235790E-020
1914.5	1.7440287426903880E-020
1915.5	1.6918639350216688E-020
1916.5	1.6420907430002629E-020
1917.5	1.5945650429603994E-020
1918.5	1.5491533934591919E-020
1919.5	1.5057321004442803E-020
1920.5	1.4641863763547460E-020
1921.5	1.4244095825365453E-020
1922.5	1.3863025456835034E-020
1923.5	1.3497729401623451E-020
1924.5	1.3147347290726016E-020
1925.5	1.2811076577521457E-020
1926.5	1.2488167941857629E-020
1927.5	1.2177921114237514E-020
1928.5	1.1879681076836998E-020
1929.5	1.1592834603029978E-020
1930.5	1.1316807101421123E-020
1931.5	1.1051059734176662E-020
1932.5	1.0795086782770118E-020
1933.5	1.0548413237185104E-020
1934.5	1.0310592587193340E-020
1935.5	1.0081204796598102E-020
1936.5	9.8598544433408369E-021
1937.5	9.6461690101443935E-021
1938.5	9.4397973119401696E-021
1939.5	9.2404080477224910E-021
1940.5	9.0476884657143259E-021
1941.5	8.8613431318322325E-021
1942.5	8.6810927924221732E-021
1943.5	8.5066733231148529E-021
1944.5	8.3378347564334087E-021
1945.5	8.1743403814870650E-021
1946.5	8.0159659097120108E-021
1947.5	7.8624987011836792E-021
1948.5	7.7137370465296552E-021
1949.5	7.5694894999263355E-021
1950.5	7.4295742590709062E-021
1951.5	7.2938185883878845E-021
1952.5	7.1620582820611228E-021
1953.5	7.0341371637814505E-021
1954.5	6.9099066203703501E-021
1955.5	6.7892251666848601E-021
1956.5	6.6719580394299890E-021
1957.5	6.5579768177056773E-021
1958.5	6.4471590682972469E-021
1959.5	6.3393880138834653E-021
1960.5	6.2345522224864072E-021
1961.5	6.1325453166239189E-021
1962.5	6.0332657007496776E-021
1963.5	5.9366163056791379E-021
1964.5	5.8425043488028949E-021
1965.5	5.7508411089832723E-021
1966.5	5.6615417151159572E-021
1967.5	5.5745249474173171E-021
1968.5	5.4897130505699130E-021
1969.5	5.4070315579247412E-021
1970.5	5.3264091260190762E-021
1971.5	5.2477773787242325E-021
1972.5	5.1710707603883324E-021
1973.5	5.0962263973859391E-021
1974.5	5.0231839675292057E-021
1975.5	4.9518855768347178E-021
1976.5	4.8822756431765352E-021
1977.5	4.8143007863892476E-021
1978.5	4.7479097244158586E-021
1979.5	4.6830531751235530E-021
1980.5	4.6196837634367450E-021
1981.5	4.5577559334609177E-021
1982.5	4.4972258652932231E-021
1983.5	4.4380513962363996E-021
1984.5	4.3801919461517690E-021
1985.5	4.3236084467047063E-021
1986.5	4.2682632742724377E-021
1987.5	4.2141201862991820E-021
1988.5	4.1611442608977197E-021
1989.5	4.1093018395096086E-021
1990.5	4.0585604724483135E-021
1991.5	4.0088888671608760E-021
1992.5	3.9602568390541275E-021
1993.5	3.9126352647412737E-021
1994.5	3.8659960375736672E-021
1995.5	3.8203120253310400E-021
1996.5	3.7755570299513481E-021
1997.5	3.7317057491886145E-021
1998.5	3.6887337400940697E-021
1999.5	3.6466173842221621E-021
[truncated: 1,000 more rows]
