# Supplementary material for: Modeling Radiative Efficiency across Fluorinated Molecules: Bridging Chemistry and Climate Policy for Global Warming Potential Estimations
Source: Environ Sci Technol. 2026 Feb 16;60(8):6188–202. doi: 10.1021/acs.est.5c16501 (PMC12961741; doi:10.1021/acs.est.5c16501)
Supplement: Supplementary file 1 [file es5c16501_si_001.zip › Supporting.Information/CFM2025.Table1/HFEsters/Allyl.trifluoracetate/cross-section_19.dat]

0.5	3.9398088866755442E-022
1.5	3.9747603209518653E-022
2.5	4.0112748183972573E-022
3.5	4.0494725089481985E-022
4.5	4.0894858476222317E-022
5.5	4.1314611924265130E-022
6.5	4.1755606254443664E-022
7.5	4.2219640611213619E-022
8.5	4.2708716949643362E-022
9.5	4.3225068572418126E-022
10.5	4.3771193504155354E-022
11.5	4.4349893666968709E-022
12.5	4.4964321042961118E-022
13.5	4.5618032289133791E-022
14.5	4.6315053625174187E-022
15.5	4.7059958267468106E-022
16.5	4.7857959263860968E-022
17.5	4.8715021334088302E-022
18.5	4.9637996295866119E-022
19.5	5.0634787932099904E-022
20.5	5.1714553834684396E-022
21.5	5.2887953989299795E-022
22.5	5.4167458845153330E-022
23.5	5.5567733627881313E-022
24.5	5.7106121106314007E-022
25.5	5.8803252492447265E-022
26.5	6.0683826473496474E-022
27.5	6.2777610761012970E-022
28.5	6.5120740779253240E-022
29.5	6.7757418841787551E-022
30.5	7.0742158306069462E-022
31.5	7.4142776609547452E-022
32.5	7.8044427527748374E-022
33.5	8.2555089442963037E-022
34.5	8.7813111821094446E-022
35.5	9.3997693035026541E-022
36.5	1.0134355314224635E-021
37.5	1.1016160875511502E-021
38.5	1.2086815384382979E-021
39.5	1.3402575932462059E-021
40.5	1.5039922485697898E-021
41.5	1.7102749420992112E-021
42.5	1.9730181296680843E-021
43.5	2.3100657026270484E-021
44.5	2.7418778754429920E-021
45.5	3.2851027128294023E-021
46.5	3.9347639920525051E-021
47.5	4.6312111947804040E-021
48.5	5.2346565668311086E-021
49.5	5.5774590772821888E-021
50.5	5.6070111209668248E-021
51.5	5.4381623051970096E-021
52.5	5.2138600266979026E-021
53.5	4.9673056980230866E-021
54.5	4.6377359608388442E-021
55.5	4.1896222057427673E-021
56.5	3.6773248729435828E-021
57.5	3.1889695449090144E-021
58.5	2.7796584145546246E-021
59.5	2.4635285846051424E-021
60.5	2.2332363869965783E-021
61.5	2.0757093967087642E-021
62.5	1.9792950469108551E-021
63.5	1.9359909167529548E-021
64.5	1.9418174087476229E-021
65.5	1.9967833239081634E-021
66.5	2.1049994067851201E-021
67.5	2.2751090076857762E-021
68.5	2.5209818040155048E-021
69.5	2.8622518209302179E-021
70.5	3.3233356363680631E-021
71.5	3.9272820480074571E-021
72.5	4.6766608398018180E-021
73.5	5.5118435613462320E-021
74.5	6.2582623113658252E-021
75.5	6.6432973269525936E-021
76.5	6.4761040077142553E-021
77.5	5.8357560252658081E-021
78.5	4.9879569985539933E-021
79.5	4.1619501018540234E-021
80.5	3.4632366001369025E-021
81.5	2.9098073284237021E-021
82.5	2.4832758768226209E-021
83.5	2.1572493680745381E-021
84.5	1.9079711847358791E-021
85.5	1.7168283744265055E-021
86.5	1.5700334396832432E-021
87.5	1.4576314439210829E-021
88.5	1.3725459756635342E-021
89.5	1.3098394059850558E-021
90.5	1.2661906666857798E-021
91.5	1.2395528522324761E-021
92.5	1.2289541215443357E-021
93.5	1.2344177816820115E-021
94.5	1.2569914986817220E-021
95.5	1.2988885521457799E-021
96.5	1.3637536649091120E-021
97.5	1.4570649308499639E-021
98.5	1.5866485774543398E-021
99.5	1.7631490047969926E-021
100.5	1.9998952733562909E-021
101.5	2.3105834364701267E-021
102.5	2.7011494595627275E-021
103.5	3.1503293457275898E-021
104.5	3.5801998529911825E-021
105.5	3.8499306235119396E-021
106.5	3.8324861069713084E-021
107.5	3.5328494128968638E-021
108.5	3.0826237903538419E-021
109.5	2.6196211699036983E-021
110.5	2.2171602439178718E-021
111.5	1.8936605724503585E-021
112.5	1.6419550096764413E-021
113.5	1.4478681049576877E-021
114.5	1.2978008322283368E-021
115.5	1.1808099650218930E-021
116.5	1.0886480285508720E-021
117.5	1.0152493485600585E-021
118.5	9.5617891844011549E-022
119.5	9.0818354741468417E-022
120.5	8.6885846540690801E-022
121.5	8.3640854571708842E-022
122.5	8.0947949728413762E-022
123.5	7.8703871293502987E-022
124.5	7.6829080574446578E-022
125.5	7.5261729361340264E-022
126.5	7.3953314586014075E-022
127.5	7.2865518241610084E-022
128.5	7.1967887699244835E-022
129.5	7.1236117815471615E-022
130.5	7.0650768595566465E-022
131.5	7.0196301700380337E-022
132.5	6.9860353220716125E-022
133.5	6.9633183890164096E-022
134.5	6.9507264606991901E-022
135.5	6.9476967031157624E-022
136.5	6.9538337630597295E-022
137.5	6.9688939908837560E-022
138.5	6.9927754374511835E-022
139.5	7.0255129625721185E-022
140.5	7.0672781097688653E-022
141.5	7.1183836857763424E-022
142.5	7.1792932580311928E-022
143.5	7.2506360734916393E-022
144.5	7.3332282329538105E-022
145.5	7.4281013566934244E-022
146.5	7.5365404882290470E-022
147.5	7.6601336551242180E-022
148.5	7.8008364113816397E-022
149.5	7.9610559284600962E-022
150.5	8.1437609311620194E-022
151.5	8.3526262106311791E-022
152.5	8.5922239153540206E-022
153.5	8.8682788081959632E-022
154.5	9.1880119099685762E-022
155.5	9.5606075144491013E-022
156.5	9.9978540678739095E-022
157.5	1.0515032198736340E-021
158.5	1.1132156504795388E-021
159.5	1.1875725574284357E-021
160.5	1.2781200662709222E-021
161.5	1.3896515576400851E-021
162.5	1.5286995682690444E-021
163.5	1.7042042743392987E-021
164.5	1.9283540385543590E-021
165.5	2.2174340913518616E-021
166.5	2.5920290598216096E-021
167.5	3.0746290933887210E-021
168.5	3.6798903503272775E-021
169.5	4.3892261151265308E-021
170.5	5.1064418483277398E-021
171.5	5.6303312012797373E-021
172.5	5.7383495744348007E-021
173.5	5.3779672536564370E-021
174.5	4.7220396078999315E-021
175.5	4.0003304729557604E-021
176.5	3.3542450370778715E-021
177.5	2.8292691505086904E-021
178.5	2.4205273455767012E-021
179.5	2.1069815560280908E-021
180.5	1.8666822838682900E-021
181.5	1.6814728680140580E-021
182.5	1.5375287864327459E-021
183.5	1.4246538474105207E-021
184.5	1.3353990318670732E-021
185.5	1.2643155172215297E-021
186.5	1.2073914052693312E-021
187.5	1.1616459571552280E-021
188.5	1.1248422902476608E-021
189.5	1.0952847207282029E-021
190.5	1.0716753709153556E-021
191.5	1.0530120309822672E-021
192.5	1.0385147886031408E-021
193.5	1.0275728379637923E-021
194.5	1.0197055605443641E-021
195.5	1.0145337966206541E-021
196.5	1.0117584695521512E-021
197.5	1.0111445741435756E-021
198.5	1.0125091243300748E-021
199.5	1.0157120603985317E-021
200.5	1.0206493995632763E-021
201.5	1.0272481145714320E-021
202.5	1.0354623691251561E-021
203.5	1.0452708439379480E-021
204.5	1.0566749653227952E-021
205.5	1.0696979078020328E-021
206.5	1.0843842893586730E-021
207.5	1.1008005170443472E-021
208.5	1.1190357751267735E-021
209.5	1.1392036806028022E-021
210.5	1.1614446642399513E-021
211.5	1.1859291718463772E-021
212.5	1.2128618229619472E-021
213.5	1.2424867159038909E-021
214.5	1.2750941332711266E-021
215.5	1.3110289861484835E-021
216.5	1.3507014458949305E-021
217.5	1.3946003600158040E-021
218.5	1.4433102479527524E-021
219.5	1.4975329446926533E-021
220.5	1.5581153351596782E-021
221.5	1.6260851443936452E-021
222.5	1.7026974819995179E-021
223.5	1.7894958795079927E-021
224.5	1.8883930477238969E-021
225.5	2.0017787294579732E-021
226.5	2.1326651480539712E-021
227.5	2.2848851268354865E-021
228.5	2.4633646772064600E-021
229.5	2.6745017264276247E-021
230.5	2.9266970343895071E-021
231.5	3.2311038019887328E-021
232.5	3.6026900059061436E-021
233.5	4.0617397729242251E-021
234.5	4.6359429347446552E-021
235.5	5.3631846914882170E-021
236.5	6.2948960513599935E-021
237.5	7.4989323405149024E-021
238.5	9.0583360398527374E-021
239.5	1.1055795574911393E-020
240.5	1.3520896186393032E-020
241.5	1.6307324322071256E-020
242.5	1.8916364497822796E-020
243.5	2.0486694391666255E-020
244.5	2.0297483667257642E-020
245.5	1.8454245588126607E-020
246.5	1.5777189433846697E-020
247.5	1.3069981683375657E-020
248.5	1.0740924084602287E-020
249.5	8.8828433265883851E-021
250.5	7.4468580467524000E-021
251.5	6.3475473050268215E-021
252.5	5.5047208347594306E-021
253.5	4.8543735468569635E-021
254.5	4.3484546100318809E-021
255.5	3.9517050380990968E-021
256.5	3.6383905136327064E-021
257.5	3.3896695654079499E-021
258.5	3.1916473956510465E-021
259.5	3.0339848037482040E-021
260.5	2.9089156633795423E-021
261.5	2.8105537834068005E-021
262.5	2.7344018017581150E-021
263.5	2.6770007440834589E-021
264.5	2.6356778662298796E-021
265.5	2.6083636551448060E-021
266.5	2.5934579418648068E-021
267.5	2.5897312609953530E-021
268.5	2.5962518029352521E-021
269.5	2.6123311901026571E-021
270.5	2.6374843002004470E-021
271.5	2.6713997484608067E-021
272.5	2.7139186210912355E-021
273.5	2.7650197543313844E-021
274.5	2.8248103660385275E-021
275.5	2.8935212301733923E-021
276.5	2.9715058812612962E-021
277.5	3.0592435761508624E-021
278.5	3.1573459467428920E-021
279.5	3.2665674676142070E-021
280.5	3.3878200518351637E-021
281.5	3.5221922911424931E-021
282.5	3.6709740880317753E-021
283.5	3.8356877045660928E-021
284.5	4.0181265970786491E-021
285.5	4.2204038450910824E-021
286.5	4.4450125536367033E-021
287.5	4.6949013613547361E-021
288.5	4.9735691925608914E-021
289.5	5.2851847490793230E-021
290.5	5.6347380879722734E-021
291.5	6.0282341771130191E-021
292.5	6.4729418557478751E-021
293.5	6.9777165816683492E-021
294.5	7.5534223540420414E-021
295.5	8.2134882019173864E-021
296.5	8.9746490266954869E-021
297.5	9.8579414838257279E-021
298.5	1.0890056126851000E-020
299.5	1.2105191875972632E-020
300.5	1.3547624779831842E-020
301.5	1.5275299378377452E-020
302.5	1.7364889324600885E-020
303.5	1.9918964328177976E-020
304.5	2.3076137047252140E-020
305.5	2.7025278693934975E-020
306.5	3.2024822689973111E-020
307.5	3.8426991248668930E-020
308.5	4.6702110805402316E-020
309.5	5.7443857442302849E-020
310.5	7.1298504964565787E-020
311.5	8.8680032009112420E-020
312.5	1.0903086240736780E-019
313.5	1.2954147036315501E-019
314.5	1.4438909117912473E-019
315.5	1.4720941660153969E-019
316.5	1.3660129545036073E-019
317.5	1.1760587775298652E-019
318.5	9.6811217912310066E-020
319.5	7.8235132960302289E-020
320.5	6.3154699292148431E-020
321.5	5.1419525468960505E-020
322.5	4.2425775006734588E-020
323.5	3.5548222461536883E-020
324.5	3.0272914186704848E-020
325.5	2.6212188840530023E-020
326.5	2.3084940469390499E-020
327.5	2.0692333551673900E-020
328.5	1.8897858614557713E-020
329.5	1.7613244971130344E-020
330.5	1.6789601654891067E-020
331.5	1.6412618940002893E-020
332.5	1.6500110351500075E-020
333.5	1.7098274115489610E-020
334.5	1.8267670489573473E-020
335.5	2.0038269621975902E-020
336.5	2.2299253836063401E-020
337.5	2.4616235197585280E-020
338.5	2.6140830262546136E-020
339.5	2.5995068890220232E-020
340.5	2.4039718262824998E-020
341.5	2.1012926406031053E-020
342.5	1.7817801874108660E-020
343.5	1.4982460341568389E-020
344.5	1.2662539572701872E-020
345.5	1.0826073854061695E-020
346.5	9.3840241306897411E-021
347.5	8.2467375575774996E-021
348.5	7.3407021079309275E-021
349.5	6.6099602331531780E-021
350.5	6.0130805718549462E-021
351.5	5.5196002461825010E-021
352.5	5.1070529265805022E-021
353.5	4.7587379226584496E-021
354.5	4.4621141902252960E-021
355.5	4.2076618628909418E-021
356.5	3.9880774883779217E-021
357.5	3.7977031841912414E-021
358.5	3.6321190920926196E-021
359.5	3.4878502305757862E-021
360.5	3.3621541482355556E-021
361.5	3.2528663229474855E-021
362.5	3.1582874680691239E-021
363.5	3.0771018657151393E-021
364.5	3.0083192976717982E-021
365.5	2.9512356012795136E-021
366.5	2.9054086953806996E-021
367.5	2.8706483518287482E-021
368.5	2.8470192210632826E-021
369.5	2.8348578155777238E-021
370.5	2.8348054683388061E-021
371.5	2.8478608912998814E-021
372.5	2.8754580891403143E-021
373.5	2.9195783482520003E-021
374.5	2.9829092642800486E-021
375.5	3.0690699149598021E-021
376.5	3.1829301495749197E-021
377.5	3.3310644633394635E-021
378.5	3.5223975023235756E-021
379.5	3.7691169810678718E-021
380.5	4.0879406070688329E-021
381.5	4.5017917094299426E-021
382.5	5.0417593603139949E-021
383.5	5.7486066113460569E-021
384.5	6.6713399664598302E-021
385.5	7.8560819554635159E-021
386.5	9.3106844572384394E-021
387.5	1.0926723741013635E-020
388.5	1.2379365775966302E-020
389.5	1.3155096368421777E-020
390.5	1.2887168225752952E-020
391.5	1.1716777617660610E-020
392.5	1.0144959505660549E-020
393.5	8.6095959908555699E-021
394.5	7.3146782626232853E-021
395.5	6.2968376071781502E-021
396.5	5.5226055815670721E-021
397.5	4.9428572141825210E-021
398.5	4.5133789142603435E-021
399.5	4.1998061657584247E-021
400.5	3.9771142751107697E-021
401.5	3.8278056999304446E-021
402.5	3.7401773650394975E-021
403.5	3.7070168883733987E-021
404.5	3.7247469439566701E-021
405.5	3.7929617395206795E-021
406.5	3.9143077897322255E-021
407.5	4.0946942730781046E-021
408.5	4.3438589701724234E-021
409.5	4.6763598895926902E-021
410.5	5.1131055808901183E-021
411.5	5.6835590356593951E-021
412.5	6.4286825731608880E-021
413.5	7.4043299377120987E-021
414.5	8.6835836977668194E-021
415.5	1.0353156899773489E-020
416.5	1.2491035161423972E-020
417.5	1.5099375325898532E-020
418.5	1.7966314904789283E-020
419.5	2.0514252013096142E-020
420.5	2.1900675355269511E-020
421.5	2.1568468889959597E-020
422.5	1.9707330641324014E-020
423.5	1.7023907829456517E-020
424.5	1.4224795128016368E-020
425.5	1.1736253884761369E-020
426.5	9.7026805205451395E-021
427.5	8.1058258521072321E-021
428.5	6.8692709374933081E-021
429.5	5.9115767364171265E-021
430.5	5.1644623654832259E-021
431.5	4.5755085384866196E-021
432.5	4.1058418647033962E-021
433.5	3.7269437385590902E-021
434.5	3.4178755027061398E-021
435.5	3.1631624079899394E-021
436.5	2.9512599962322093E-021
437.5	2.7734640131521892E-021
438.5	2.6231392492069228E-021
439.5	2.4951725027824316E-021
440.5	2.3855819319278946E-021
441.5	2.2912356462711495E-021
442.5	2.2096470190689863E-021
443.5	2.1388243001215629E-021
444.5	2.0771590084799643E-021
445.5	2.0233422860150824E-021
446.5	1.9763016081208375E-021
447.5	1.9351524594214807E-021
448.5	1.8991611151429581E-021
449.5	1.8677157401218632E-021
450.5	1.8403037728490362E-021
451.5	1.8164940994301218E-021
452.5	1.7959229082068228E-021
453.5	1.7782823952465434E-021
454.5	1.7633116950649814E-021
455.5	1.7507895613467293E-021
456.5	1.7405284341361890E-021
457.5	1.7323696136027458E-021
458.5	1.7261793235861632E-021
459.5	1.7218454961075569E-021
460.5	1.7192751447935970E-021
461.5	1.7183922235503486E-021
462.5	1.7191358889250805E-021
463.5	1.7214591019531288E-021
464.5	1.7253275190539867E-021
465.5	1.7307186325827575E-021
466.5	1.7376211306188782E-021
467.5	1.7460344529901571E-021
468.5	1.7559685267824309E-021
469.5	1.7674436699879500E-021
470.5	1.7804906567555182E-021
471.5	1.7951509421382677E-021
472.5	1.8114770484800280E-021
473.5	1.8295331198129159E-021
474.5	1.8493956550265769E-021
475.5	1.8711544352879306E-021
476.5	1.8949136664283802E-021
477.5	1.9207933629879469E-021
478.5	1.9489310075645120E-021
479.5	1.9794835273665850E-021
480.5	2.0126296397858135E-021
481.5	2.0485726308631645E-021
482.5	2.0875436453197221E-021
483.5	2.1298055851281159E-021
484.5	2.1756577364079589E-021
485.5	2.2254412730337178E-021
486.5	2.2795458214455300E-021
487.5	2.3384173169977820E-021
488.5	2.4025674407516035E-021
489.5	2.4725850009117565E-021
490.5	2.5491497205116282E-021
491.5	2.6330490197716126E-021
492.5	2.7251985477891962E-021
493.5	2.8266674376254755E-021
494.5	2.9387095505310142E-021
495.5	3.0628023657161082E-021
496.5	3.2006956993799579E-021
497.5	3.3544731542114228E-021
498.5	3.5266301850102924E-021
499.5	3.7201740283902133E-021
500.5	3.9387526463945108E-021
501.5	4.1868225127932538E-021
502.5	4.4698688782893923E-021
503.5	4.7946976101427842E-021
504.5	5.1698255953636606E-021
505.5	5.6060081962112445E-021
506.5	6.1169590989060712E-021
507.5	6.7203426694956672E-021
508.5	7.4391552811817140E-021
509.5	8.3036648448717616E-021
510.5	9.3541522572827601E-021
511.5	1.0644796925257777E-020
512.5	1.2249158177477515E-020
513.5	1.4267761324231887E-020
514.5	1.6838083387058222E-020
515.5	2.0146099040649690E-020
516.5	2.4434716849226856E-020
517.5	2.9993571856021177E-020
518.5	3.7088416272565563E-020
519.5	4.5741670120045683E-020
520.5	5.5258925512298540E-020
521.5	6.3649907999985306E-020
522.5	6.7874216267120485E-020
523.5	6.5902073834059470E-020
524.5	5.8734170956841246E-020
525.5	4.9354334141457254E-020
526.5	4.0265698056562300E-020
527.5	3.2593676496930580E-020
528.5	2.6514083024504063E-020
529.5	2.1814748186877215E-020
530.5	1.8201311971646397E-020
531.5	1.5410358824518851E-020
532.5	1.3235226025301368E-020
533.5	1.1521762816523860E-020
534.5	1.0157040755347524E-020
535.5	9.0585702758187006E-021
536.5	8.1658237642723898E-021
537.5	7.4340271163170349E-021
538.5	6.8297385033992666E-021
539.5	6.3277285577387831E-021
540.5	5.9087785368490903E-021
541.5	5.5581187420308811E-021
542.5	5.2643130946054346E-021
543.5	5.0184561418306850E-021
544.5	4.8135907105054970E-021
545.5	4.6442831367349282E-021
546.5	4.5063125938241676E-021
547.5	4.3964444752556178E-021
548.5	4.3122671052676438E-021
549.5	4.2520776309299894E-021
550.5	4.2148077407602226E-021
551.5	4.1999835126707471E-021
552.5	4.2077166968545628E-021
553.5	4.2387274657413851E-021
554.5	4.2944014532726894E-021
555.5	4.3768871150369135E-021
556.5	4.4892434978722146E-021
557.5	4.6356539835513392E-021
558.5	4.8217292707522461E-021
559.5	5.0549339388715779E-021
560.5	5.3451870396347783E-021
561.5	5.7057105080099507E-021
562.5	6.1542323852521217E-021
563.5	6.7146967429124926E-021
564.5	7.4196856440202277E-021
565.5	8.3137993065562759E-021
566.5	9.4581919723638855E-021
567.5	1.0936086894921297E-020
568.5	1.2857734358876322E-020
569.5	1.5359257892126919E-020
570.5	1.8579630065975002E-020
571.5	2.2579640623237919E-020
572.5	2.7148138879475534E-020
573.5	3.1509104868941130E-020
574.5	3.4261775382351225E-020
575.5	3.4147184711583933E-020
576.5	3.1222252333637417E-020
577.5	2.6799375219818103E-020
578.5	2.2247914544465268E-020
579.5	1.8294906519363728E-020
580.5	1.5122490449460256E-020
581.5	1.2659296209081010E-020
582.5	1.0764679722173118E-020
583.5	9.3038361439030370E-021
584.5	8.1683522953498979E-021
585.5	7.2765677628405941E-021
586.5	6.5684609687720328E-021
587.5	6.0001751721109517E-021
588.5	5.5395629602434570E-021
589.5	5.1628778078153810E-021
590.5	4.8524050332200574E-021
591.5	4.5947871918896446E-021
592.5	4.3798421632597539E-021
593.5	4.1997253192582307E-021
594.5	4.0483311376927715E-021
595.5	3.9208619256868798E-021
596.5	3.8135139163590625E-021
597.5	3.7232464893761907E-021
598.5	3.6476108062146324E-021
599.5	3.5846213258775428E-021
600.5	3.5326585718415825E-021
601.5	3.4903948964246722E-021
602.5	3.4567373299959553E-021
603.5	3.4307832403810016E-021
604.5	3.4117856839951759E-021
605.5	3.3991261537606315E-021
606.5	3.3922930207330702E-021
607.5	3.3908643955324645E-021
608.5	3.3944944495855517E-021
609.5	3.4029024677732918E-021
610.5	3.4158640763758629E-021
611.5	3.4332042194833404E-021
612.5	3.4547915548662585E-021
613.5	3.4805340149836617E-021
614.5	3.5103753363604366E-021
615.5	3.5442924053804461E-021
616.5	3.5822933038529302E-021
617.5	3.6244159659238522E-021
618.5	3.6707273808346083E-021
619.5	3.7213232950610014E-021
620.5	3.7763283835709606E-021
621.5	3.8358968741745502E-021
622.5	3.9002136219040996E-021
623.5	3.9694956426519589E-021
624.5	4.0439941274404312E-021
625.5	4.1239969712051952E-021
626.5	4.2098318633422878E-021
627.5	4.3018700020305327E-021
628.5	4.4005305110864060E-021
629.5	4.5062856575185914E-021
630.5	4.6196669908383776E-021
631.5	4.7412725525418466E-021
632.5	4.8717753372420871E-021
633.5	5.0119332272444165E-021
634.5	5.1626006718927326E-021
635.5	5.3247424442948338E-021
636.5	5.4994498843164242E-021
637.5	5.6879601322535701E-021
638.5	5.8916789778942172E-021
639.5	6.1122081020595845E-021
640.5	6.3513776818493797E-021
641.5	6.6112855796035728E-021
642.5	6.8943446563638012E-021
643.5	7.2033401667929481E-021
644.5	7.5414997359817607E-021
645.5	7.9125791330701676E-021
646.5	8.3209680025617924E-021
647.5	8.7718209757453991E-021
648.5	9.2712212798282279E-021
649.5	9.8263862582892647E-021
650.5	1.0445927350893736E-020
651.5	1.1140181398603562E-020
652.5	1.1921636134559342E-020
653.5	1.2805481124620228E-020
654.5	1.3810327301324374E-020
655.5	1.4959155183855162E-020
656.5	1.6280576266533722E-020
657.5	1.7810527441363591E-020
658.5	1.9594570008863810E-020
659.5	2.1691040712064511E-020
660.5	2.4175413774782459E-020
661.5	2.7146396090636929E-020
662.5	3.0734512444141089E-020
663.5	3.5114262038223523E-020
664.5	4.0521334834928499E-020
665.5	4.7276760820983509E-020
666.5	5.5819806465558809E-020
667.5	6.6749590354812269E-020
668.5	8.0867918857398473E-020
669.5	9.9192655926052582E-020
670.5	1.2284916968448540E-019
671.5	1.5261207058192330E-019
672.5	1.8768774404618713E-019
673.5	2.2353153826244697E-019
674.5	2.5033409936180861E-019
675.5	2.5681349191200516E-019
676.5	2.3972157858020770E-019
677.5	2.0725655284818643E-019
678.5	1.7098357791475648E-019
679.5	1.3824853675351859E-019
680.5	1.1151783347049808E-019
681.5	9.0626982133203539E-020
682.5	7.4542004000916251E-020
683.5	6.2160500218198589E-020
684.5	5.2564262131870026E-020
685.5	4.5052254236195321E-020
686.5	3.9106882756901775E-020
687.5	3.4349891380630725E-020
688.5	3.0504597556339106E-020
689.5	2.7367310800284957E-020
690.5	2.4786713461526593E-020
691.5	2.2649255007527087E-020
692.5	2.0868850694514603E-020
693.5	1.9379596111952956E-020
694.5	1.8130581641963867E-020
695.5	1.7082171442482212E-020
696.5	1.6203309975804042E-020
697.5	1.5469555726069071E-020
698.5	1.4861634903607936E-020
699.5	1.4364371396718238E-020
700.5	1.3965892662711111E-020
701.5	1.3657041222082753E-020
702.5	1.3430942351161628E-020
703.5	1.3282693427679701E-020
704.5	1.3209151178844767E-020
705.5	1.3208801194351285E-020
706.5	1.3281700476894773E-020
707.5	1.3429489241431559E-020
708.5	1.3655473235008468E-020
709.5	1.3964783073250274E-020
710.5	1.4364623045292184E-020
711.5	1.4864629202197473E-020
712.5	1.5477366200864644E-020
713.5	1.6219005561253369E-020
714.5	1.7110246494126365E-020
715.5	1.8177566899029886E-020
716.5	1.9454930425600809E-020
717.5	2.0986131436158713E-020
718.5	2.2828041802119216E-020
719.5	2.5055143748106804E-020
720.5	2.7765907192633446E-020
721.5	3.1091814966947900E-020
722.5	3.5210160043986948E-020
723.5	4.0362086711104448E-020
724.5	4.6877492792535342E-020
725.5	5.5207582028794863E-020
726.5	6.5961776043625397E-020
727.5	7.9932190792153193E-020
728.5	9.8051072719820696E-020
729.5	1.2113694367821790E-019
730.5	1.4913273415705521E-019
731.5	1.7951870562047009E-019
732.5	2.0553067641447532E-019
733.5	2.1739313789882974E-019
734.5	2.0931598670930277E-019
735.5	1.8534664231742475E-019
736.5	1.5516919734404561E-019
737.5	1.2641720344133059E-019
738.5	1.0233753836487058E-019
739.5	8.3320515240914472E-020
740.5	6.8637193974067675E-020
741.5	5.7346965053118383E-020
742.5	4.8622929104132474E-020
743.5	4.1820643335040238E-020
744.5	3.6460664451141438E-020
745.5	3.2192048140119094E-020
746.5	2.8758444184725039E-020
747.5	2.5971689023435169E-020
748.5	2.3692536636940825E-020
749.5	2.1816955834314119E-020
750.5	2.0266464308661018E-020
751.5	1.8981305566460833E-020
752.5	1.7915607893474060E-020
753.5	1.7033924860166426E-020
754.5	1.6308743878389874E-020
755.5	1.5718678980130029E-020
756.5	1.5247152650158840E-020
757.5	1.4881432018932328E-020
758.5	1.4611926158147194E-020
759.5	1.4431679901265418E-020
760.5	1.4336019786690200E-020
761.5	1.4322322270659617E-020
762.5	1.4389885256446822E-020
763.5	1.4539892636122687E-020
764.5	1.4775468992136365E-020
765.5	1.5101828726297886E-020
766.5	1.5526531491059665E-020
767.5	1.6059864783403543E-020
768.5	1.6715386026667493E-020
769.5	1.7510671896702263E-020
770.5	1.8468344159480727E-020
771.5	1.9617471967852139E-020
772.5	2.0995494985272213E-020
773.5	2.2650876609867844E-020
774.5	2.4646791749016082E-020
775.5	2.7066292622695065E-020
776.5	3.0019595894604605E-020
777.5	3.3654410295410746E-020
778.5	3.8170569579666707E-020
779.5	4.3840560171394633E-020
780.5	5.1037474709401290E-020
781.5	6.0270332555050657E-020
782.5	7.2220291021105901E-020
783.5	8.7751393230946589E-020
784.5	1.0781663255925369E-019
785.5	1.3306464422887444E-019
786.5	1.6279888830995806E-019
787.5	1.9312199640017354E-019
788.5	2.1567874300435967E-019
789.5	2.2093910251687908E-019
790.5	2.0626436349738562E-019
791.5	1.7868167492802363E-019
792.5	1.4797491786601506E-019
793.5	1.2031648027479899E-019
794.5	9.7760449577888127E-020
795.5	8.0153235440031361E-020
796.5	6.6616220187294324E-020
797.5	5.6217206453580176E-020
798.5	4.8181175438030595E-020
799.5	4.1917123434827952E-020
800.5	3.6989241206193510E-020
801.5	3.3079594029744646E-020
802.5	2.9956249147034969E-020
803.5	2.7449191024450891E-020
804.5	2.5432976781499030E-020
805.5	2.3814483263582800E-020
806.5	2.2524305375585120E-020
807.5	2.1510723088806814E-020
808.5	2.0735471093256861E-020
809.5	2.0170784273257855E-020
810.5	1.9797362849567158E-020
811.5	1.9603020800261495E-020
812.5	1.9581866082532866E-020
813.5	1.9733923670165552E-020
814.5	2.0065161854930135E-020
815.5	2.0587925981065075E-020
816.5	2.1321828217947479E-020
817.5	2.2295193672539887E-020
818.5	2.3547229799411841E-020
819.5	2.5131177593769186E-020
820.5	2.7118832460256221E-020
821.5	2.9607005842806222E-020
822.5	3.2726750212798043E-020
823.5	3.6656485794424183E-020
824.5	4.1640469433318324E-020
825.5	4.8014019160425157E-020
826.5	5.6235544851307412E-020
827.5	6.6919838048342992E-020
828.5	8.0849620102659576E-020
829.5	9.8895658845635465E-020
830.5	1.2167274986851258E-019
831.5	1.4861717950256980E-019
832.5	1.7631068522251751E-019
833.5	1.9725479131800898E-019
834.5	2.0265450040863515E-019
835.5	1.8974829729384732E-019
836.5	1.6470306040825435E-019
837.5	1.3650333037798628E-019
838.5	1.1094999928120618E-019
839.5	9.0032151600987573E-020
840.5	7.3654892997026378E-020
841.5	6.1024405530285040E-020
842.5	5.1284350183457780E-020
843.5	4.3718779288266691E-020
844.5	3.7780199010856706E-020
845.5	3.3064050352800821E-020
846.5	2.9274523920477749E-020
847.5	2.6195130360095477E-020
848.5	2.3666380598519244E-020
849.5	2.1569669158900344E-020
850.5	1.9815852276201299E-020
851.5	1.8337189121891741E-020
852.5	1.7081639698805192E-020
853.5	1.6008803143798448E-020
854.5	1.5086999244391688E-020
855.5	1.4291151033477796E-020
856.5	1.3601233102004494E-020
857.5	1.3001123030259526E-020
858.5	1.2477742837028257E-020
859.5	1.2020411127438948E-020
860.5	1.1620349813685047E-020
861.5	1.1270305327715120E-020
862.5	1.0964255438911873E-020
863.5	1.0697180669288926E-020
864.5	1.0464884895986893E-020
865.5	1.0263853743577622E-020
866.5	1.0091142272054025E-020
867.5	9.9442855866362794E-021
868.5	9.8212275585867078E-021
869.5	9.7202640099655187E-021
870.5	9.6399975910408544E-021
871.5	9.5793022462598628E-021
872.5	9.5372956805278550E-021
873.5	9.5133186438954705E-021
874.5	9.5069201808238198E-021
875.5	9.5178482638563415E-021
876.5	9.5460454697364792E-021
877.5	9.5916495746542594E-021
878.5	9.6549991586603575E-021
879.5	9.7366445313235064E-021
880.5	9.8373645363650759E-021
881.5	9.9581900795975867E-021
882.5	1.0100435573425997E-020
883.5	1.0265739930179981E-020
884.5	1.0456119302786662E-020
885.5	1.0674034515710573E-020
886.5	1.0922477122731895E-020
887.5	1.1205079371443044E-020
888.5	1.1526255190899559E-020
889.5	1.1891381855985228E-020
890.5	1.2307035521843633E-020
891.5	1.2781298808096757E-020
892.5	1.3324165702694570E-020
893.5	1.3948079228058157E-020
894.5	1.4668652031939729E-020
895.5	1.5505641523853144E-020
896.5	1.6484282639130941E-020
897.5	1.7637127563619337E-020
898.5	1.9006609568424522E-020
899.5	2.0648646332894249E-020
900.5	2.2637736068336455E-020
901.5	2.5074179822553152E-020
902.5	2.8094256705486426E-020
903.5	3.1884252132046906E-020
904.5	3.6698747704847106E-020
905.5	4.2881213374444464E-020
906.5	5.0877153960684792E-020
907.5	6.1208351079602570E-020
908.5	7.4325588319407295E-020
909.5	9.0171682265429229E-020
910.5	1.0728227401619497E-019
911.5	1.2180773823648018E-019
912.5	1.2828979674169194E-019
913.5	1.2363649609726598E-019
914.5	1.1026278212594368E-019
915.5	9.3593021372654054E-020
916.5	7.7816662049225771E-020
917.5	6.4682286811769491E-020
918.5	5.4378060946394176E-020
919.5	4.6489511378128527E-020
920.5	4.0493194002132368E-020
921.5	3.5931790689020232E-020
922.5	3.2450062372307859E-020
923.5	2.9784452871556475E-020
924.5	2.7742683292951277E-020
925.5	2.6184967960418579E-020
926.5	2.5009438119526698E-020
927.5	2.4141532897757029E-020
928.5	2.3526476306289468E-020
929.5	2.3123992808987839E-020
930.5	2.2904603099508362E-020
931.5	2.2847027139007982E-020
932.5	2.2936366148353628E-020
933.5	2.3162839375150990E-020
934.5	2.3520924138217683E-020
935.5	2.4008798065820040E-020
936.5	2.4628017805983864E-020
937.5	2.5383394033003823E-020
938.5	2.6283042031439396E-020
939.5	2.7338603225587936E-020
940.5	2.8565647862837883E-020
941.5	2.9984284521128362E-020
942.5	3.1620020102524151E-020
943.5	3.3504936749505210E-020
944.5	3.5679282637299854E-020
945.5	3.8193616004954702E-020
946.5	4.1111702119730047E-020
947.5	4.4514450025394710E-020
948.5	4.8505303075273928E-020
949.5	5.3217683651586056E-020
950.5	5.8825365347721288E-020
951.5	6.5557040795657926E-020
952.5	7.3716907723911293E-020
953.5	8.3713820067719677E-020
954.5	9.6102331160170651E-020
955.5	1.1163926288736740E-019
956.5	1.3135749928895023E-019
957.5	1.5664930766980193E-019
958.5	1.8932054268462490E-019
959.5	2.3149083602185040E-019
960.5	2.8501202121834666E-019
961.5	3.4973986520572760E-019
962.5	4.1998804611726247E-019
963.5	4.8071960154055985E-019
964.5	5.1073639483937574E-019
965.5	4.9834922171347875E-019
966.5	4.5331730710262510E-019
967.5	3.9638112795851298E-019
968.5	3.4219115757616380E-019
969.5	2.9500720236550543E-019
970.5	2.5398987637198520E-019
971.5	2.1853275326163403E-019
972.5	1.8916798736441368E-019
973.5	1.6622541072853587E-019
974.5	1.4931981762019603E-019
975.5	1.3770475300931868E-019
976.5	1.3066606945439524E-019
977.5	1.2771300968134964E-019
978.5	1.2863996392502450E-019
979.5	1.3354707248777006E-019
980.5	1.4286461547197345E-019
981.5	1.5739463162022922E-019
982.5	1.7835609583588518E-019
983.5	2.0736910339102322E-019
984.5	2.4619070280213631E-019
985.5	2.9576168142389938E-019
986.5	3.5384563487698787E-019
987.5	4.1119563292757215E-019
988.5	4.4996606692574081E-019
989.5	4.5237029073866608E-019
990.5	4.1666373091189930E-019
991.5	3.5897947119411597E-019
992.5	2.9808962353868755E-019
993.5	2.4470491970989085E-019
994.5	2.0192030338696858E-019
995.5	1.6909526344752796E-019
996.5	1.4450514768205132E-019
997.5	1.2647283499106181E-019
998.5	1.1369691638535060E-019
999.5	1.0525180666560841E-019
1000.5	1.0043456713992679E-019
1001.5	9.8461618506155469E-020
1002.5	9.8012038866500758E-020
1003.5	9.6953123390594122E-020
1004.5	9.3084035399803724E-020
1005.5	8.5810389107072587E-020
1006.5	7.6559660182129561E-020
1007.5	6.7249353489489155E-020
1008.5	5.9022016077201909E-020
1009.5	5.2196571147408729E-020
1010.5	4.6669529823404992E-020
1011.5	4.2210071364356551E-020
1012.5	3.8589399550252144E-020
1013.5	3.5619134809215293E-020
1014.5	3.3154232594287354E-020
1015.5	3.1085599593575021E-020
1016.5	2.9331502510190305E-020
1017.5	2.7830372229097100E-020
1018.5	2.6535367860369812E-020
1019.5	2.5410429400294022E-020
1020.5	2.4427449514072601E-020
1021.5	2.3564248979343459E-020
1022.5	2.2803119425325108E-020
1023.5	2.2129765100281380E-020
1024.5	2.1532526298970095E-020
1025.5	2.1001803063389377E-020
1026.5	2.0529622623055535E-020
1027.5	2.0109311072300344E-020
1028.5	1.9735241455023150E-020
1029.5	1.9402638464840748E-020
1030.5	1.9107425542667715E-020
1031.5	1.8846104052819130E-020
1032.5	1.8615656971744523E-020
1033.5	1.8413471486274469E-020
1034.5	1.8237276311372693E-020
1035.5	1.8085090564668269E-020
1036.5	1.7955181788955431E-020
1037.5	1.7846031272264673E-020
1038.5	1.7756305232425504E-020
1039.5	1.7684830747600356E-020
1040.5	1.7630575553338310E-020
1041.5	1.7592631009837430E-020
1042.5	1.7570197684468724E-020
1043.5	1.7562573104529787E-020
1044.5	1.7569141321258226E-020
1045.5	1.7589363993972075E-020
1046.5	1.7622772757025183E-020
1047.5	1.7668962675230510E-020
1048.5	1.7727586627914083E-020
1049.5	1.7798350489642707E-020
1050.5	1.7881008998326738E-020
1051.5	1.7975362219918344E-020
1052.5	1.8081252534150993E-020
1053.5	1.8198562078357758E-020
1054.5	1.8327210596883739E-020
1055.5	1.8467153652383996E-020
1056.5	1.8618381162700093E-020
1057.5	1.8780916233299784E-020
1058.5	1.8954814260657447E-020
1059.5	1.9140162286620449E-020
1060.5	1.9337078587890795E-020
1061.5	1.9545712488369564E-020
1062.5	1.9766244385362023E-020
1063.5	1.9998885983607094E-020
1064.5	2.0243880733848875E-020
1065.5	2.0501504475272178E-020
1066.5	2.0772066283636065E-020
1067.5	2.1055909529411326E-020
1068.5	2.1353413152708090E-020
1069.5	2.1664993164317574E-020
1070.5	2.1991104384834502E-020
1071.5	2.2332242436623277E-020
1072.5	2.2688946006394515E-020
1073.5	2.3061799399424457E-020
1074.5	2.3451435410041171E-020
1075.5	2.3858538536986403E-020
1076.5	2.4283848576721457E-020
1077.5	2.4728164632767313E-020
1078.5	2.5192349584860849E-020
1079.5	2.5677335068189863E-020
1080.5	2.6184127020385344E-020
1081.5	2.6713811862466509E-020
1082.5	2.7267563389754072E-020
1083.5	2.7846650460127772E-020
1084.5	2.8452445580186884E-020
1085.5	2.9086434505221654E-020
1086.5	2.9750226986823315E-020
1087.5	3.0445568822946277E-020
1088.5	3.1174355389885120E-020
1089.5	3.1938646864662631E-020
1090.5	3.2740685380627684E-020
1091.5	3.3582914399711262E-020
1092.5	3.4468000633104787E-020
1093.5	3.5398858899738248E-020
1094.5	3.6378680380852782E-020
1095.5	3.7410964811677097E-020
1096.5	3.8499557250831461E-020
1097.5	3.9648690188469882E-020
1098.5	4.0863031900198080E-020
1099.5	4.2147742131593989E-020
1100.5	4.3508536415468471E-020
1101.5	4.4951760590692580E-020
1102.5	4.6484477420079727E-020
1103.5	4.8114567611608812E-020
1104.5	4.9850848053063461E-020
1105.5	5.1703210701983719E-020
1106.5	5.3682786365942220E-020
1107.5	5.5802138608801913E-020
1108.5	5.8075494287767918E-020
1109.5	6.0519018844632225E-020
1110.5	6.3151146550674409E-020
1111.5	6.5992978583454460E-020
1112.5	6.9068765291729407E-020
1113.5	7.2406493549731776E-020
1114.5	7.6038606081638486E-020
1115.5	8.0002887559557570E-020
1116.5	8.4343562852208781E-020
1117.5	8.9112667021884026E-020
1118.5	9.4371765943735164E-020
1119.5	1.0019413276675707E-019
1120.5	1.0666752174847687E-019
1121.5	1.1389773148394243E-019
1122.5	1.2201322037475709E-019
1123.5	1.3117113743273032E-019
1124.5	1.4156527467993048E-019
1125.5	1.5343665363904991E-019
1126.5	1.6708775786626441E-019
1127.5	1.8290186125314636E-019
1128.5	2.0136954473366787E-019
1129.5	2.2312543890690612E-019
1130.5	2.4899961037267606E-019
1131.5	2.8008998846649806E-019
1132.5	3.1786494200328271E-019
1133.5	3.6430845315568165E-019
1134.5	4.2212325870265709E-019
1135.5	4.9500587215404926E-019
1136.5	5.8798914385958962E-019
1137.5	7.0777770493344411E-019
1138.5	8.6278804856947580E-019
1139.5	1.0620471245276891E-018
1140.5	1.3109245225787989E-018
1141.5	1.6002874150184510E-018
1142.5	1.8883154764313186E-018
1143.5	2.0913734696359304E-018
1144.5	2.1222653098545299E-018
1145.5	1.9673064660089664E-018
1146.5	1.7008307131149907E-018
1147.5	1.4140351906112593E-018
1148.5	1.1605828398811263E-018
1149.5	9.5665645449416920E-019
1150.5	7.9949261680920166E-019
1151.5	6.8052158608838342E-019
1152.5	5.9106750943807983E-019
1153.5	5.2405061294822519E-019
1154.5	4.7414227159733952E-019
1155.5	4.3747127725847166E-019
1156.5	4.1127633083982326E-019
1157.5	3.9361796818895620E-019
1158.5	3.8316644055876394E-019
1159.5	3.7905485498755019E-019
1160.5	3.8078297372615781E-019
1161.5	3.8815986380556458E-019
1162.5	4.0127765986322062E-019
1163.5	4.2051260717462136E-019
1164.5	4.4655316828783444E-019
1165.5	4.8045859544769348E-019
1166.5	5.2375535873928333E-019
1167.5	5.7858338896288075E-019
1168.5	6.4790879682553129E-019
1169.5	7.3582198579931070E-019
1170.5	8.4793099474438680E-019
1171.5	9.9181305808172129E-019
1172.5	1.1773311340938594E-018
1173.5	1.4161844193350180E-018
1174.5	1.7190277334172132E-018
1175.5	2.0867598162326795E-018
1176.5	2.4924755760092543E-018
1177.5	2.8618071109265626E-018
1178.5	3.0888394928719931E-018
1179.5	3.1172293343558662E-018
1180.5	3.0049512343390735E-018
1181.5	2.8741548637133599E-018
1182.5	2.8235879295680804E-018
1183.5	2.8987609582886758E-018
1184.5	3.0960916550412921E-018
1185.5	3.3570633676743626E-018
1186.5	3.5583449283523286E-018
1187.5	3.5545515061107270E-018
1188.5	3.2904512763684548E-018
1189.5	2.8508805053683551E-018
1190.5	2.3702274281924023E-018
1191.5	1.9371865446629236E-018
1192.5	1.5820332088526341E-018
1193.5	1.3025372607823846E-018
1194.5	1.0855346370961718E-018
1195.5	9.1695930326472328E-019
1196.5	7.8505315593375196E-019
1197.5	6.8080285639083154E-019
1198.5	5.9752437728708412E-019
1199.5	5.3031019805637352E-019
1200.5	4.7555332103478692E-019
1201.5	4.3058573121034889E-019
1202.5	3.9341679623382371E-019
1203.5	3.6254745344252269E-019
1204.5	3.3683883457495325E-019
1205.5	3.1541917503751547E-019
1206.5	2.9761750058177508E-019
1207.5	2.8291609985356300E-019
1208.5	2.7091628746534300E-019
1209.5	2.6131368940254585E-019
1210.5	2.5388046880426857E-019
1211.5	2.4845272825487006E-019
1212.5	2.4492189700787400E-019
1213.5	2.4322932264174354E-019
1214.5	2.4336359529005283E-019
1215.5	2.4536038095265454E-019
1216.5	2.4930476087220622E-019
1217.5	2.5533629445288230E-019
1218.5	2.6365727162193758E-019
1219.5	2.7454492933811014E-019
1220.5	2.8836881841896681E-019
1221.5	3.0561508005888853E-019
1222.5	3.2692021165208122E-019
1223.5	3.5311809291428002E-019
1224.5	3.8530578318154716E-019
1225.5	4.2493612928256969E-019
1226.5	4.7394882291352930E-019
1227.5	5.3495641378286812E-019
1228.5	6.1150757087740184E-019
1229.5	7.0845426880083656E-019
1230.5	8.3244415301455119E-019
1231.5	9.9251833108534254E-019
1232.5	1.2006461961371832E-018
1233.5	1.4715900687359263E-018
1234.5	1.8203798596427039E-018
1235.5	2.2534626055130082E-018
1236.5	2.7476032406515798E-018
1237.5	3.2181612836185963E-018
1238.5	3.5131118214574061E-018
1239.5	3.4968816080451830E-018
1240.5	3.1770823244930659E-018
1241.5	2.6964376564823245E-018
1242.5	2.2027847869818613E-018
1243.5	1.7742259406620447E-018
1244.5	1.4301275513501810E-018
1245.5	1.1626382246499027E-018
1246.5	9.5651544162912365E-019
1247.5	7.9718503221382078E-019
1248.5	6.7293629249970439E-019
1249.5	5.7495161384809029E-019
1250.5	4.9675109790290505E-019
1251.5	4.3360057525983108E-019
1252.5	3.8203037338300797E-019
1253.5	3.3947818173119166E-019
1254.5	3.0403341824734148E-019
1255.5	2.7425660291982255E-019
1256.5	2.4905195402555677E-019
1257.5	2.2757717425176568E-019
1258.5	2.0917914849721654E-019
1259.5	1.9334776821538008E-019
1260.5	1.7968254432444414E-019
1261.5	1.6786835364075403E-019
1262.5	1.5765781775760894E-019
1263.5	1.4885861140500724E-019
1264.5	1.4132456130680103E-019
1265.5	1.3494981151231249E-019
1266.5	1.2966565830467122E-019
1267.5	1.2543994390253755E-019
1268.5	1.2227918226716785E-019
1269.5	1.2023390619089025E-019
1270.5	1.1940809546957581E-019
1271.5	1.1997395581661155E-019
1272.5	1.2219362324578791E-019
1273.5	1.2644903446543916E-019
1274.5	1.3327858617961117E-019
1275.5	1.4340971061523819E-019
1276.5	1.5774850289558020E-019
1277.5	1.7721675900615264E-019
1278.5	2.0218674961169125E-019
1279.5	2.3114264943932719E-019
1280.5	2.5869189573891991E-019
1281.5	2.7525947262581874E-019
1282.5	2.7245625711233090E-019
1283.5	2.5097088402794921E-019
1284.5	2.1986262823777166E-019
1285.5	1.8838731008122018E-019
1286.5	1.6142245478068775E-019
1287.5	1.4021093325812578E-019
1288.5	1.2430733704297710E-019
1289.5	1.1273262786140077E-019
1290.5	1.0432414501221109E-019
1291.5	9.7719083706191382E-020
1292.5	9.1500456690395865E-020
1293.5	8.4806895334096933E-020
1294.5	7.7759427790003089E-020
1295.5	7.0999798237079203E-020
1296.5	6.5009769681204405E-020
1297.5	5.9928261741707801E-020
1298.5	5.5685295314334874E-020
1299.5	5.2142463671302235E-020
1300.5	4.9162227128555826E-020
1301.5	4.6630005370032743E-020
1302.5	4.4456373545413665E-020
1303.5	4.2573140053567459E-020
1304.5	4.0928549139786226E-020
1305.5	3.9483182083886531E-020
1306.5	3.8206819389492745E-020
1307.5	3.7076138381583213E-020
1308.5	3.6073050621252883E-020
1309.5	3.5183507088014230E-020
1310.5	3.4396640500442186E-020
1311.5	3.3704151253065233E-020
1312.5	3.3099871871511260E-020
1313.5	3.2579465504108234E-020
1314.5	3.2140228731200546E-020
1315.5	3.1780979695485788E-020
1316.5	3.1502020660140355E-020
1317.5	3.1305170663771440E-020
1318.5	3.1193869806417771E-020
1319.5	3.1173362594560441E-020
1320.5	3.1250974410900973E-020
1321.5	3.1436503372594861E-020
1322.5	3.1742760645732126E-020
1323.5	3.2186307140088750E-020
1324.5	3.2788455501720772E-020
1325.5	3.3576636521890297E-020
1326.5	3.4586273037315575E-020
1327.5	3.5863368800276471E-020
1328.5	3.7468114249232052E-020
1329.5	3.9479948591619455E-020
1330.5	4.2004713235346562E-020
1331.5	4.5184795306759774E-020
1332.5	4.9213470470255040E-020
1333.5	5.4354878663891259E-020
1334.5	6.0970728980552946E-020
1335.5	6.9552479527631209E-020
1336.5	8.0749334179846435E-020
1337.5	9.5357763021814347E-020
1338.5	1.1417629148522636E-019
1339.5	1.3750801338733644E-019
1340.5	1.6399420580858266E-019
1341.5	1.8891462145105324E-019
1342.5	2.0402125679009276E-019
1343.5	2.0227666036943551E-019
1344.5	1.8451569788702587E-019
1345.5	1.5856150284089216E-019
1346.5	1.3220503364979206E-019
1347.5	1.0945089173034613E-019
1348.5	9.1234554147836002E-020
1349.5	7.7100104565859596E-020
1350.5	6.6227137193968814E-020
1351.5	5.7841440762840418E-020
1352.5	5.1323961683673350E-020
1353.5	4.6209688524668048E-020
1354.5	4.2157419089508078E-020
1355.5	3.8918246237990041E-020
1356.5	3.6310108776002560E-020
1357.5	3.4198958504924717E-020
1358.5	3.2485300567685040E-020
1359.5	3.1094694612396683E-020
1360.5	2.9971064716275907E-020
1361.5	2.9071973012605046E-020
1362.5	2.8365263631458576E-020
1363.5	2.7826667891191647E-020
1364.5	2.7438090667930959E-020
1365.5	2.7186386553315899E-020
1366.5	2.7062495208257089E-020
1367.5	2.7060847314354810E-020
1368.5	2.7178982047083877E-020
1369.5	2.7417338402150906E-020
1370.5	2.7779199028753680E-020
1371.5	2.8270778651311208E-020
1372.5	2.8901461402499859E-020
1373.5	2.9684203945566690E-020
1374.5	3.0636135663587756E-020
1375.5	3.1779405240608193E-020
1376.5	3.3142347019396953E-020
1377.5	3.4761073907529359E-020
1378.5	3.6681651130195023E-020
1379.5	3.8963073885533223E-020
1380.5	4.1681372385069399E-020
1381.5	4.4935314944363402E-020
1382.5	4.8854394512920353E-020
1383.5	5.3610091780381008E-020
1384.5	5.9431830197761940E-020
1385.5	6.6629559069824154E-020
1386.5	7.5625362252613349E-020
1387.5	8.6996285269078452E-020
1388.5	1.0152779864976629E-019
1389.5	1.2026655685469453E-019
1390.5	1.4452833697419340E-019
1391.5	1.7573120502017964E-019
1392.5	2.1474166587530558E-019
1393.5	2.6020296691443514E-019
1394.5	3.0570564560543760E-019
1395.5	3.3829236172041570E-019
1396.5	3.4427277477351424E-019
1397.5	3.2126981706770059E-019
1398.5	2.8076242261124942E-019
1399.5	2.3708107369229711E-019
1400.5	1.9876790993410617E-019
1401.5	1.6848311186622738E-019
1402.5	1.4589895859848605E-019
1403.5	1.2978003262932182E-019
1404.5	1.1889686908149473E-019
1405.5	1.1230997810853376E-019
1406.5	1.0941266407239315E-019
1407.5	1.0990894029987459E-019
1408.5	1.1379213466937166E-019
1409.5	1.2134532334787317E-019
1410.5	1.3316789018989749E-019
1411.5	1.5022083989542064E-019
1412.5	1.7385843866848237E-019
1413.5	2.0574541336260642E-019
1414.5	2.4739494261809036E-019
1415.5	2.9877598355508309E-019
1416.5	3.5536348656188699E-019
1417.5	4.0466368283638867E-019
1418.5	4.2808101421650976E-019
1419.5	4.1382097695064330E-019
1420.5	3.6869055086004750E-019
1421.5	3.1098242661405585E-019
1422.5	2.5561854332701896E-019
1423.5	2.0914624369691784E-019
1424.5	1.7248936242962650E-019
1425.5	1.4431942249913099E-019
1426.5	1.2285742758257189E-019
1427.5	1.0653194611634221E-019
1428.5	9.4125599063588036E-020
1429.5	8.4747844796242703E-020
1430.5	7.7768772001550323E-020
1431.5	7.2758047952998328E-020
1432.5	6.9439748270193066E-020
1433.5	6.7663369874592492E-020
1434.5	6.7389106043390695E-020
1435.5	6.8685801282409229E-020
1436.5	7.1740747820324248E-020
1437.5	7.6880293297205229E-020
1438.5	8.4596771279279976E-020
1439.5	9.5564644954490066E-020
1440.5	1.1059290012787908E-019
1441.5	1.3037612558483557E-019
1442.5	1.5476636853906246E-019
1443.5	1.8128742088533483E-019
1444.5	2.0354806847210743E-019
1445.5	2.1259348456132018E-019
1446.5	2.0347311908841022E-019
1447.5	1.8026581539311145E-019
1448.5	1.5185588461625031E-019
1449.5	1.2502799533675003E-019
1450.5	1.0257923387439046E-019
1451.5	8.4782883585656163E-020
1452.5	7.0945545182317412E-020
1453.5	6.0203839420453009E-020
1454.5	5.1805226430272269E-020
1455.5	4.5164620857472840E-020
1456.5	3.9846672794659930E-020
1457.5	3.5532204651367789E-020
1458.5	3.1987452426733757E-020
1459.5	2.9040211134203105E-020
1460.5	2.6562451506198581E-020
1461.5	2.4457957319044170E-020
1462.5	2.2653596124274488E-020
1463.5	2.1093146402043450E-020
1464.5	1.9732906054230756E-020
1465.5	1.8538541717677498E-020
1466.5	1.7482806410955812E-020
1467.5	1.6543869334798160E-020
1468.5	1.5704081042834649E-020
1469.5	1.4949051211499948E-020
1470.5	1.4266953062536085E-020
1471.5	1.3647993734108278E-020
1472.5	1.3084007325746376E-020
1473.5	1.2568139476497034E-020
1474.5	1.2094600857985286E-020
1475.5	1.1658473003687860E-020
1476.5	1.1255554214547901E-020
1477.5	1.0882236396918301E-020
1478.5	1.0535405956372487E-020
1479.5	1.0212363535089989E-020
1480.5	9.9107586118637264E-021
1481.5	9.6285359020521979E-021
1482.5	9.3638911848108264E-021
1483.5	9.1152347072098550E-021
1484.5	8.8811607129303382E-021
1485.5	8.6604219486966924E-021
1486.5	8.4519082375163074E-021
1487.5	8.2546283911206363E-021
1488.5	8.0676948773076708E-021
1489.5	7.8903107705486340E-021
1490.5	7.7217586032792238E-021
1491.5	7.5613908060651298E-021
1492.5	7.4086214813523781E-021
1493.5	7.2629193008740727E-021
1494.5	7.1238013533601880E-021
1495.5	6.9908277988204080E-021
1496.5	6.8635972097676604E-021
1497.5	6.7417424994337825E-021
1498.5	6.6249273531726778E-021
1499.5	6.5128430925376335E-021
1500.5	6.4052059125040322E-021
1501.5	6.3017544414188725E-021
1502.5	6.2022475808412322E-021
1503.5	6.1064625887700504E-021
1504.5	6.0141933750609316E-021
1505.5	5.9252489822928594E-021
1506.5	5.8394522291047280E-021
1507.5	5.7566384962002580E-021
1508.5	5.6766546379150160E-021
1509.5	5.5993580045310504E-021
1510.5	5.5246155624786277E-021
1511.5	5.4523031012348087E-021
1512.5	5.3823045171599600E-021
1513.5	5.3145111657429866E-021
1514.5	5.2488212747849393E-021
1515.5	5.1851394119645808E-021
1516.5	5.1233760010201567E-021
1517.5	5.0634468814669549E-021
1518.5	5.0052729073657502E-021
1519.5	4.9487795811756563E-021
1520.5	4.8938967191770188E-021
1521.5	4.8405581453454116E-021
1522.5	4.7887014109036797E-021
1523.5	4.7382675370828400E-021
1524.5	4.6892007788893702E-021
1525.5	4.6414484079114400E-021
1526.5	4.5949605124038939E-021
1527.5	4.5496898130747858E-021
1528.5	4.5055914931583123E-021
1529.5	4.4626230415025365E-021
1530.5	4.4207441075277050E-021
1531.5	4.3799163670242712E-021
1532.5	4.3401033978605574E-021
1533.5	4.3012705647599413E-021
1534.5	4.2633849123876920E-021
1535.5	4.2264150660593804E-021
1536.5	4.1903311394470296E-021
1537.5	4.1551046487167812E-021
1538.5	4.1207084325835234E-021
1539.5	4.0871165778144406E-021
1540.5	4.0543043497551856E-021
1541.5	4.0222481274900831E-021
1542.5	3.9909253432817403E-021
1543.5	3.9603144259660814E-021
1544.5	3.9303947480065689E-021
1545.5	3.9011465759364932E-021
1546.5	3.8725510239408998E-021
1547.5	3.8445900103503751E-021
1548.5	3.8172462168376012E-021
1549.5	3.7905030501246462E-021
1550.5	3.7643446060243767E-021
1551.5	3.7387556356535121E-021
1552.5	3.7137215136676700E-021
1553.5	3.6892282083804466E-021
1554.5	3.6652622536393363E-021
1555.5	3.6418107223409961E-021
1556.5	3.6188612014773872E-021
1557.5	3.5964017686124495E-021
1558.5	3.5744209696965209E-021
1559.5	3.5529077981325772E-021
1560.5	3.5318516750147047E-021
1561.5	3.5112424304649994E-021
1562.5	3.4910702860004769E-021
1563.5	3.4713258378664258E-021
1564.5	3.4520000412772441E-021
1565.5	3.4330841955098995E-021
1566.5	3.4145699297990507E-021
1567.5	3.3964491899864155E-021
1568.5	3.3787142258802329E-021
1569.5	3.3613575792837463E-021
1570.5	3.3443720726544176E-021
1571.5	3.3277507983581899E-021
1572.5	3.3114871084855538E-021
1573.5	3.2955746051983913E-021
1574.5	3.2800071315786833E-021
1575.5	3.2647787629520629E-021
1576.5	3.2498837986610458E-021
1577.5	3.2353167542644139E-021
1578.5	3.2210723541408257E-021
1579.5	3.2071455244761465E-021
1580.5	3.1935313866154241E-021
1581.5	3.1802252507616455E-021
1582.5	3.1672226100046713E-021
1583.5	3.1545191346648265E-021
1584.5	3.1421106669367368E-021
1585.5	3.1299932158199317E-021
1586.5	3.1181629523237546E-021
1587.5	3.1066162049349586E-021
1588.5	3.0953494553372329E-021
1589.5	3.0843593343727277E-021
1590.5	3.0736426182363810E-021
1591.5	3.0631962248946169E-021
1592.5	3.0530172107206739E-021
1593.5	3.0431027673395299E-021
1594.5	3.0334502186760111E-021
1595.5	3.0240570182003473E-021
1596.5	3.0149207463660708E-021
1597.5	3.0060391082357415E-021
1598.5	2.9974099312906277E-021
1599.5	2.9890311634210593E-021
1600.5	2.9809008710947948E-021
1601.5	2.9730172377013494E-021
1602.5	2.9653785620708514E-021
1603.5	2.9579832571666590E-021
1604.5	2.9508298489515817E-021
1605.5	2.9439169754282721E-021
1606.5	2.9372433858550331E-021
1607.5	2.9308079401390473E-021
1608.5	2.9246096084098097E-021
1609.5	2.9186474707763853E-021
1610.5	2.9129207172729941E-021
1611.5	2.9074286479984057E-021
1612.5	2.9021706734556288E-021
1613.5	2.8971463150995318E-021
1614.5	2.8923552061012396E-021
1615.5	2.8877970923394803E-021
1616.5	2.8834718336305539E-021
1617.5	2.8793794052101806E-021
1618.5	2.8755198994823072E-021
1619.5	2.8718935280519229E-021
1620.5	2.8685006240611554E-021
1621.5	2.8653416448503862E-021
1622.5	2.8624171749688889E-021
1623.5	2.8597279295625862E-021
1624.5	2.8572747581700239E-021
1625.5	2.8550586489615641E-021
1626.5	2.8530807334612574E-021
1627.5	2.8513422917958523E-021
1628.5	2.8498447585211050E-021
1629.5	2.8485897290820404E-021
1630.5	2.8475789669711399E-021
1631.5	2.8468144116569059E-021
1632.5	2.8462981873648274E-021
1633.5	2.8460326128038218E-021
1634.5	2.8460202119439066E-021
1635.5	2.8462637259654119E-021
1636.5	2.8467661265168923E-021
1637.5	2.8475306304383181E-021
1638.5	2.8485607161286864E-021
1639.5	2.8498601417633294E-021
1640.5	2.8514329655966733E-021
1641.5	2.8532835686217284E-021
1642.5	2.8554166798991798E-021
1643.5	2.8578374049176399E-021
1644.5	2.8605512574039877E-021
1645.5	2.8635641950702182E-021
1646.5	2.8668826598630811E-021
1647.5	2.8705136233774156E-021
1648.5	2.8744646382065889E-021
1649.5	2.8787438961375691E-021
1650.5	2.8833602942586067E-021
1651.5	2.8883235102399668E-021
1652.5	2.8936440882799059E-021
1653.5	2.8993335374879748E-021
1654.5	2.9054044448170744E-021
1655.5	2.9118706050685402E-021
1656.5	2.9187471709987469E-021
1657.5	2.9260508271739720E-021
1658.5	2.9337999919814680E-021
1659.5	2.9420150531457677E-021
1660.5	2.9507186432680254E-021
1661.5	2.9599359633642837E-021
1662.5	2.9696951642063682E-021
1663.5	2.9800277975716509E-021
1664.5	2.9909693524237376E-021
1665.5	3.0025598947581845E-021
1666.5	3.0148448345998588E-021
1667.5	3.0278758497587058E-021
1668.5	3.0417120038800943E-021
1669.5	3.0564211066650244E-021
1670.5	3.0720813777059236E-021
1671.5	3.0887834933188744E-021
1672.5	3.1066331196275996E-021
1673.5	3.1257540671739847E-021
1674.5	3.1462922456083836E-021
1675.5	3.1684206559835996E-021
1676.5	3.1923457392026412E-021
1677.5	3.2183155114633992E-021
1678.5	3.2466300745456546E-021
1679.5	3.2776553102693950E-021
1680.5	3.3118408837093579E-021
1681.5	3.3497441324301601E-021
1682.5	3.3920620744152681E-021
1683.5	3.4396747232499167E-021
1684.5	3.4937043009953481E-021
1685.5	3.5555970002189763E-021
1686.5	3.6272369677658024E-021
1687.5	3.7111065546259749E-021
1688.5	3.8105130011452158E-021
1689.5	3.9299096786352890E-021
1690.5	4.0753484041329067E-021
1691.5	4.2551019730362698E-021
1692.5	4.4804723583102123E-021
1693.5	4.7666896616697225E-021
1694.5	5.1334475645630128E-021
1695.5	5.6036264930174493E-021
1696.5	6.1964371524295650E-021
1697.5	6.9074485210948299E-021
1698.5	7.6683189178140871E-021
1699.5	8.3053441295048195E-021
1700.5	8.5799165784940779E-021
1701.5	8.3670184134824564E-021
1702.5	7.7831092338947240E-021
1703.5	7.0663816792261713E-021
1704.5	6.3948521786418214E-021
1705.5	5.8404674457260971E-021
1706.5	5.4093236143804984E-021
1707.5	5.0826771777967564E-021
1708.5	4.8376340238702062E-021
1709.5	4.6543574272612630E-021
1710.5	4.5174734867848494E-021
1711.5	4.4155701400227377E-021
1712.5	4.3403002363384616E-021
1713.5	4.2855667095204933E-021
1714.5	4.2468926739778585E-021
1715.5	4.2209631046730061E-021
1716.5	4.2052991760212641E-021
1717.5	4.1980284582610403E-021
1718.5	4.1977225064823578E-021
1719.5	4.2032813898325356E-021
1720.5	4.2138509089141788E-021
1721.5	4.2287626837129954E-021
1722.5	4.2474903612671492E-021
1723.5	4.2696172851245460E-021
1724.5	4.2948123921415630E-021
1725.5	4.3228120726530449E-021
1726.5	4.3534063952867267E-021
1727.5	4.3864285570280895E-021
1728.5	4.4217467389273319E-021
1729.5	4.4592577724322943E-021
1730.5	4.4988821804860301E-021
1731.5	4.5405602713265170E-021
1732.5	4.5842490450170139E-021
1733.5	4.6299197324681809E-021
1734.5	4.6775558305442884E-021
1735.5	4.7271515292721846E-021
1736.5	4.7787104513512532E-021
1737.5	4.8322446423310009E-021
1738.5	4.8877737635763711E-021
1739.5	4.9453244506275775E-021
1740.5	5.0049298076136157E-021
1741.5	5.0666290146048808E-021
1742.5	5.1304670296378282E-021
1743.5	5.1964943709448883E-021
1744.5	5.2647669679231958E-021
1745.5	5.3353460717620420E-021
1746.5	5.4082982185614394E-021
1747.5	5.4836952393200886E-021
1748.5	5.5616143124318741E-021
1749.5	5.6421380553691726E-021
1750.5	5.7253546530976714E-021
1751.5	5.8113580214994733E-021
1752.5	5.9002480047091483E-021
1753.5	5.9921306058154919E-021
1754.5	6.0871182508689702E-021
1755.5	6.1853300865774823E-021
1756.5	6.2868923124837695E-021
1757.5	6.3919385488078695E-021
1758.5	6.5006102415166330E-021
1759.5	6.6130571065580164E-021
1760.5	6.7294376155779947E-021
1761.5	6.8499195258295951E-021
1762.5	6.9746804573933809E-021
1763.5	7.1039085212634071E-021
1764.5	7.2378030023189389E-021
1765.5	7.3765751017069507E-021
1766.5	7.5204487437115078E-021
1767.5	7.6696614527908126E-021
1768.5	7.8244653071309222E-021
1769.5	7.9851279758056828E-021
1770.5	8.1519338474572887E-021
1771.5	8.3251852593326008E-021
1772.5	8.5052038365420919E-021
1773.5	8.6923319525663712E-021
1774.5	8.8869343233387709E-021
1775.5	9.0893997487027482E-021
1776.5	9.3001430167041405E-021
1777.5	9.5196069880598425E-021
1778.5	9.7482648802786434E-021
1779.5	9.9866227733356965E-021
1780.5	1.0235222361564220E-020
1781.5	1.0494643979578827E-020
1782.5	1.0765509933645843E-020
1783.5	1.1048488174039236E-020
1784.5	1.1344296348650627E-020
1785.5	1.1653706283558946E-020
1786.5	1.1977548942526619E-020
1787.5	1.2316719924615307E-020
1788.5	1.2672185567470568E-020
1789.5	1.3044989733508783E-020
1790.5	1.3436261367487147E-020
1791.5	1.3847222927029549E-020
1792.5	1.4279199802956107E-020
1793.5	1.4733630864128151E-020
1794.5	1.5212080282463344E-020
1795.5	1.5716250818390274E-020
1796.5	1.6247998776017305E-020
1797.5	1.6809350871561198E-020
1798.5	1.7402523299186078E-020
1799.5	1.8029943326649348E-020
1800.5	1.8694273810647652E-020
1801.5	1.9398441090483882E-020
1802.5	2.0145666801089890E-020
1803.5	2.0939504245587845E-020
1804.5	2.1783880087256076E-020
1805.5	2.2683142265743828E-020
1806.5	2.3642115218636376E-020
1807.5	2.4666163704563337E-020
1808.5	2.5761266787550195E-020
1809.5	2.6934103866442240E-020
1810.5	2.8192155033608279E-020
1811.5	2.9543818543857470E-020
1812.5	3.0998548793565518E-020
1813.5	3.2567018985186551E-020
1814.5	3.4261313627771717E-020
1815.5	3.6095157257853958E-020
1816.5	3.8084187333817570E-020
1817.5	4.0246281262720862E-020
1818.5	4.2601950098136587E-020
1819.5	4.5174814785087871E-020
1820.5	4.7992185173497839E-020
1821.5	5.1085767716270606E-020
1822.5	5.4492535282355325E-020
1823.5	5.8255802501127960E-020
1824.5	6.2426563423958485E-020
1825.5	6.7065166326915826E-020
1826.5	7.2243425011004573E-020
1827.5	7.8047299599023865E-020
1828.5	8.4580326360318362E-020
1829.5	9.1968041021487063E-020
1830.5	1.0036373142568654E-019
1831.5	1.0995598524151718E-019
1832.5	1.2097868449049481E-019
1833.5	1.3372436756657599E-019
1834.5	1.4856227099864374E-019
1835.5	1.6596293687609732E-019
1836.5	1.8653211509849101E-019
1837.5	2.1105792732169624E-019
1838.5	2.4057705806093965E-019
1839.5	2.7646828355023112E-019
1840.5	3.2058503296852938E-019
1841.5	3.7544251065877443E-019
1842.5	4.4447714254139480E-019
1843.5	5.3238966737180858E-019
1844.5	6.4554683843437216E-019
1845.5	7.9229212408809442E-019
1846.5	9.8265924028702091E-019
1847.5	1.2261113029073972E-018
1848.5	1.5243322933274662E-018
1849.5	1.8552988653090946E-018
1850.5	2.1527246013275070E-018
1851.5	2.3114231729245133E-018
1852.5	2.2556934207625416E-018
1853.5	2.0137260721922301E-018
1854.5	1.6879616693868765E-018
1855.5	1.3683284498121149E-018
1856.5	1.0968186682796602E-018
1857.5	8.8096383669531809E-019
1858.5	7.1380093681455020E-019
1859.5	5.8508106641718577E-019
1860.5	4.8550757465360056E-019
1861.5	4.0774952983536969E-019
1862.5	3.4632707320577821E-019
1863.5	2.9722208497168839E-019
1864.5	2.5749817321905136E-019
1865.5	2.2499983620005011E-019
1866.5	1.9813148865827457E-019
1867.5	1.7569989232600852E-019
1868.5	1.5680289067388358E-019
1869.5	1.4075083457368458E-019
1870.5	1.2701080282627631E-019
1871.5	1.1516668834970184E-019
1872.5	1.0489036932472468E-019
1873.5	9.5920678523303188E-020
1874.5	8.8047905479944365E-020
1875.5	8.1102261019231943E-020
1876.5	7.4945206954689104E-020
1877.5	6.9462877742455514E-020
1878.5	6.4561044166239743E-020
1879.5	6.0161224280512428E-020
1880.5	5.6197655580477106E-020
1881.5	5.2614919264853650E-020
1882.5	4.9366062325415584E-020
1883.5	4.6411102694741506E-020
1884.5	4.3715831363974237E-020
1885.5	4.1250846384159566E-020
1886.5	3.8990769169552844E-020
1887.5	3.6913605058193188E-020
1888.5	3.5000218734651556E-020
1889.5	3.3233901652042499E-020
1890.5	3.1600013558018353E-020
1891.5	3.0085684032635251E-020
1892.5	2.8679562876398940E-020
1893.5	2.7371610458680702E-020
1894.5	2.6152920908461626E-020
1895.5	2.5015572418949476E-020
1896.5	2.3952500033399599E-020
1897.5	2.2957387148093024E-020
1898.5	2.2024572660433860E-020
1899.5	2.1148971244095238E-020
1900.5	2.0326004678659586E-020
1901.5	1.9551542521096240E-020
1902.5	1.8821850698398129E-020
1903.5	1.8133546838555830E-020
1904.5	1.7483561351585036E-020
1905.5	1.6869103432041454E-020
1906.5	1.6287631286072484E-020
1907.5	1.5736825994900259E-020
1908.5	1.5214568516953021E-020
1909.5	1.4718919406064864E-020
1910.5	1.4248100885978029E-020
1911.5	1.3800480974011926E-020
1912.5	1.3374559390991921E-020
1913.5	1.2968955031808137E-020
1914.5	1.2582394802481114E-020
1915.5	1.2213703656312210E-020
1916.5	1.1861795684386238E-020
1917.5	1.1525666135022511E-020
1918.5	1.1204384253278020E-020
1919.5	1.0897086845738119E-020
1920.5	1.0602972487955901E-020
1921.5	1.0321296302330472E-020
1922.5	1.0051365243202688E-020
1923.5	9.7925338337113858E-021
1924.5	9.5442003056732519E-021
1925.5	9.3058030995784553E-021
1926.5	9.0768176868592026E-021
1927.5	8.8567536809989873E-021
1928.5	8.6451522078972651E-021
1929.5	8.4415835092665748E-021
1930.5	8.2456447557823416E-021
1931.5	8.0569580492868462E-021
1932.5	7.8751685956162149E-021
1933.5	7.6999430316144827E-021
1934.5	7.5309678916566618E-021
1935.5	7.3679482005549985E-021
1936.5	7.2106061810941747E-021
1937.5	7.0586800656559524E-021
1938.5	6.9119230024704271E-021
1939.5	6.7701020479871555E-021
1940.5	6.6329972377094986E-021
1941.5	6.5004007285921820E-021
1942.5	6.3721160067767298E-021
1943.5	6.2479571550416836E-021
1944.5	6.1277481748826101E-021
1945.5	6.0113223586186136E-021
1946.5	5.8985217073534911E-021
1947.5	5.7891963910067985E-021
1948.5	5.6832042469775975E-021
1949.5	5.5804103143162587E-021
1950.5	5.4806864005608633E-021
1951.5	5.3839106786482992E-021
1952.5	5.2899673115386429E-021
1953.5	5.1987461023979010E-021
1954.5	5.1101421683707582E-021
1955.5	5.0240556361437302E-021
1956.5	4.9403913576520832E-021
1957.5	4.8590586444224264E-021
1958.5	4.7799710191686294E-021
1959.5	4.7030459833730236E-021
1960.5	4.6282047996885919E-021
1961.5	4.5553722880923720E-021
1962.5	4.4844766348063690E-021
1963.5	4.4154492130806452E-021
1964.5	4.3482244150048387E-021
1965.5	4.2827394935796336E-021
1966.5	4.2189344143395049E-021
1967.5	4.1567517158724569E-021
1968.5	4.0961363786326081E-021
1969.5	4.0370357014871234E-021
1970.5	3.9793991854809644E-021
1971.5	3.9231784243413855E-021
1972.5	3.8683270012794379E-021
1973.5	3.8148003916781632E-021
1974.5	3.7625558712869692E-021
1975.5	3.7115524295691708E-021
1976.5	3.6617506878748403E-021
1977.5	3.6131128221344830E-021
1978.5	3.5656024897903922E-021
1979.5	3.5191847607024031E-021
1980.5	3.4738260517829756E-021
1981.5	3.4294940651334203E-021
1982.5	3.3861577294686259E-021
1983.5	3.3437871446321309E-021
1984.5	3.3023535290166299E-021
1985.5	3.2618291697174167E-021
1986.5	3.2221873752576589E-021
1987.5	3.1834024307350320E-021
1988.5	3.1454495552490351E-021
1989.5	3.1083048614774696E-021
1990.5	3.0719453172790130E-021
1991.5	3.0363487092066863E-021
1992.5	3.0014936078243330E-021
1993.5	2.9673593347250436E-021
1994.5	2.9339259311567493E-021
1995.5	2.9011741281661468E-021
1996.5	2.8690853181775704E-021
1997.5	2.8376415279285565E-021
1998.5	2.8068253926885998E-021
1999.5	2.7766201316920727E-021
[truncated: 1,000 more rows]
