# Supplementary material for: Modeling Radiative Efficiency across Fluorinated Molecules: Bridging Chemistry and Climate Policy for Global Warming Potential Estimations
Source: Environ Sci Technol. 2026 Feb 16;60(8):6188–202. doi: 10.1021/acs.est.5c16501 (PMC12961741; doi:10.1021/acs.est.5c16501)
Supplement: Supplementary file 1 [file es5c16501_si_001.zip › Supporting.Information/CFM2025.Table1/HFEsters/Allyl.trifluoracetate/cross-section_2.dat]

0.5	4.5737875490938297E-022
1.5	4.6335542871485102E-022
2.5	4.6962397369067755E-022
3.5	4.7620616807304837E-022
4.5	4.8312588730412193E-022
5.5	4.9040935141572386E-022
6.5	4.9808540711231417E-022
7.5	5.0618585022227324E-022
8.5	5.1474579524870222E-022
9.5	5.2380410003854839E-022
10.5	5.3340385515563376E-022
11.5	5.4359294945696779E-022
12.5	5.5442472571892095E-022
13.5	5.6595874305058215E-022
14.5	5.7826166640734740E-022
15.5	5.9140830796093477E-022
16.5	6.0548285062908736E-022
17.5	6.2058029102774957E-022
18.5	6.3680814788507787E-022
19.5	6.5428849308418668E-022
20.5	6.7316037668905202E-022
21.5	6.9358273550308851E-022
22.5	7.1573789818776685E-022
23.5	7.3983583045734696E-022
24.5	7.6611930372446333E-022
25.5	7.9487022304496876E-022
26.5	8.2641741979779086E-022
27.5	8.6114630752393053E-022
28.5	8.9951092459801270E-022
29.5	9.4204905750617898E-022
30.5	9.8940137149813652E-022
31.5	1.0423357973400559E-021
32.5	1.1017788717905716E-021
33.5	1.1688563609560485E-021
34.5	1.2449463920343732E-021
35.5	1.3317496017792202E-021
36.5	1.4313826592202405E-021
37.5	1.5465041995939516E-021
38.5	1.6804860943229228E-021
39.5	1.8376485928718756E-021
40.5	2.0235858224861276E-021
41.5	2.2456188958690936E-021
42.5	2.5134268982924745E-021
43.5	2.8399169572599391E-021
44.5	3.2423874322841765E-021
45.5	3.7439645298672030E-021
46.5	4.3750229468838678E-021
47.5	5.1735448054416711E-021
48.5	6.1817149024467686E-021
49.5	7.4340116227964009E-021
50.5	8.9353250711880632E-021
51.5	1.0649512208453717E-020
52.5	1.2541404527780583E-020
53.5	1.4634944126662403E-020
54.5	1.6916872790916675E-020
55.5	1.9068789027020365E-020
56.5	2.0354191348956056E-020
57.5	2.0052367229759267E-020
58.5	1.8170057813183028E-020
59.5	1.5447030606272532E-020
60.5	1.2672221486512777E-020
61.5	1.0267178795961965E-020
62.5	8.3357559123780182E-021
63.5	6.8331434251707340E-021
64.5	5.6741058707331328E-021
65.5	4.7772828709851096E-021
66.5	4.0772806532861668E-021
67.5	3.5248162395005334E-021
68.5	3.0836279444492500E-021
69.5	2.7271844891904896E-021
70.5	2.4360086985704026E-021
71.5	2.1956898894174097E-021
72.5	1.9954597852619358E-021
73.5	1.8271850713384873E-021
74.5	1.6846557327996611E-021
75.5	1.5630801569161482E-021
76.5	1.4587243123127183E-021
77.5	1.3686516664941283E-021
78.5	1.2905340532697158E-021
79.5	1.2225130081654266E-021
80.5	1.1630974494229762E-021
81.5	1.1110879450893136E-021
82.5	1.0655208326381819E-021
83.5	1.0256275892755634E-021
84.5	9.9080636486841680E-022
85.5	9.6060359770592026E-022
86.5	9.3470399057483175E-022
87.5	9.1292611611514325E-022
88.5	8.9521649416853229E-022
89.5	8.8162241194564242E-022
90.5	8.7219593606544155E-022
91.5	8.6674517498690618E-022
92.5	8.6439676948054442E-022
93.5	8.6332559509431509E-022
94.5	8.6161346044787893E-022
95.5	8.5925635757127941E-022
96.5	8.5885537631325225E-022
97.5	8.6399225676015518E-022
98.5	8.7774685806203665E-022
99.5	9.0245469001498440E-022
100.5	9.3950720565717143E-022
101.5	9.8785211836639898E-022
102.5	1.0405929721396919E-021
103.5	1.0818715620117767E-021
104.5	1.0915888713747586E-021
105.5	1.0611519334001173E-021
106.5	1.0022254200351362E-021
107.5	9.3480618923078187E-022
108.5	8.7278286732420094E-022
109.5	8.2132367088230659E-022
110.5	7.8052015014344790E-022
111.5	7.4865668335956277E-022
112.5	7.2378380580509900E-022
113.5	7.0424315216739454E-022
114.5	6.8875563626525750E-022
115.5	6.7637088766822571E-022
116.5	6.6639088343511911E-022
117.5	6.5830254693610482E-022
118.5	6.5172614504434870E-022
119.5	6.4637786666117435E-022
120.5	6.4204324619793053E-022
121.5	6.3855839178938129E-022
122.5	6.3579669491966272E-022
123.5	6.3365936008021508E-022
124.5	6.3206859877514566E-022
125.5	6.3096269197983083E-022
126.5	6.3029237351577975E-022
127.5	6.3001815623454867E-022
128.5	6.3010833822731787E-022
129.5	6.3053750501092016E-022
130.5	6.3128539772561352E-022
131.5	6.3233605483313024E-022
132.5	6.3367716098532403E-022
133.5	6.3529955523104732E-022
134.5	6.3719686395367697E-022
135.5	6.3936523351787203E-022
136.5	6.4180314466903637E-022
137.5	6.4451129604587453E-022
138.5	6.4749254827915898E-022
139.5	6.5075192344875153E-022
140.5	6.5429665744530929E-022
141.5	6.5813630525666958E-022
142.5	6.6228290155614501E-022
143.5	6.6675118137551473E-022
144.5	6.7155886826107372E-022
145.5	6.7672704031035019E-022
146.5	6.8228058807220334E-022
147.5	6.8824878271332807E-022
148.5	6.9466597843061417E-022
149.5	7.0157248024587544E-022
150.5	7.0901561763032779E-022
151.5	7.1705107665577471E-022
152.5	7.2574455964573186E-022
153.5	7.3517386312578866E-022
154.5	7.4543149440118161E-022
155.5	7.5662798739055047E-022
156.5	7.6889613383419211E-022
157.5	7.8239642307951561E-022
158.5	7.9732409169760050E-022
159.5	8.1391833701824086E-022
160.5	8.3247446679339157E-022
161.5	8.5336007121545588E-022
162.5	8.7703675924191183E-022
163.5	9.0408966712355067E-022
164.5	9.3526792483080723E-022
165.5	9.7154070334332112E-022
166.5	1.0141755670264197E-021
167.5	1.0648488740023984E-021
168.5	1.1258021254558420E-021
169.5	1.2000633418802790E-021
170.5	1.2917572898916289E-021
171.5	1.4065270228921229E-021
172.5	1.5520637928408787E-021
173.5	1.7386416941710233E-021
174.5	1.9792437541784110E-021
175.5	2.2880480616390567E-021
176.5	2.6742765206077584E-021
177.5	3.1261579006397673E-021
178.5	3.5829545907279082E-021
179.5	3.9177635801363913E-021
180.5	3.9904288871248811E-021
181.5	3.7681471785653615E-021
182.5	3.3600568312437273E-021
183.5	2.9109173893702045E-021
184.5	2.5097199390463522E-021
185.5	2.1850505425819640E-021
186.5	1.9338114408704266E-021
187.5	1.7427482779914417E-021
188.5	1.5980434962991812E-021
189.5	1.4882730681063408E-021
190.5	1.4047437614201989E-021
191.5	1.3410491099855236E-021
192.5	1.2925143230345429E-021
193.5	1.2557259443028867E-021
194.5	1.2281773093595844E-021
195.5	1.2080132593627128E-021
196.5	1.1938495135220136E-021
197.5	1.1846454095467432E-021
198.5	1.1796140401984636E-021
199.5	1.1781584605471024E-021
200.5	1.1798261241394333E-021
201.5	1.1842761670587070E-021
202.5	1.1912558550664866E-021
203.5	1.2005836696718749E-021
204.5	1.2121373056660324E-021
205.5	1.2258454060070541E-021
206.5	1.2416822527421973E-021
207.5	1.2596649217640137E-021
208.5	1.2798526345440286E-021
209.5	1.3023482311223459E-021
210.5	1.3273018695487569E-021
211.5	1.3549172499660675E-021
212.5	1.3854608907448709E-021
213.5	1.4192752793924798E-021
214.5	1.4567971228439298E-021
215.5	1.4985824879479352E-021
216.5	1.5453414378227469E-021
217.5	1.5979859567995009E-021
218.5	1.6576966936445159E-021
219.5	1.7260165829974554E-021
220.5	1.8049830224838457E-021
221.5	1.8973152204134470E-021
222.5	2.0066793414098290E-021
223.5	2.1380591372572069E-021
224.5	2.2982562543506215E-021
225.5	2.4965087077922085E-021
226.5	2.7450812969918273E-021
227.5	3.0592762373630090E-021
228.5	3.4552627719902585E-021
229.5	3.9419454992895123E-021
230.5	4.5007074397804331E-021
231.5	5.0525231209423523E-021
232.5	5.4444978609230948E-021
233.5	5.5245186283156846E-021
234.5	5.2784304447864628E-021
235.5	4.8452650570951483E-021
236.5	4.3862414000879928E-021
237.5	3.9931694547028201E-021
238.5	3.6924326958863998E-021
239.5	3.4782618819162119E-021
240.5	3.3353999206290623E-021
241.5	3.2487345901217249E-021
242.5	3.2061006084514510E-021
243.5	3.1984775164463390E-021
244.5	3.2194480885620447E-021
245.5	3.2645804298229052E-021
246.5	3.3309201530036838E-021
247.5	3.4166167282380374E-021
248.5	3.5206629437965191E-021
249.5	3.6427201933985479E-021
250.5	3.7830069536378037E-021
251.5	3.9422341611091533E-021
252.5	4.1215767060005865E-021
253.5	4.3226745549582629E-021
254.5	4.5476603437084533E-021
255.5	4.7992129997101464E-021
256.5	5.0806394130522653E-021
257.5	5.3959886910483373E-021
258.5	5.7502064340714812E-021
259.5	6.1493401323084286E-021
260.5	6.6008116889695188E-021
261.5	7.1137798962558483E-021
262.5	7.6996253955274300E-021
263.5	8.3726046675076232E-021
264.5	9.1507400181932693E-021
265.5	1.0057042385988920E-020
266.5	1.1121207301777303E-020
267.5	1.2381986734346792E-020
268.5	1.3890525594516515E-020
269.5	1.5715059535336052E-020
270.5	1.7947472621522697E-020
271.5	2.0712198881793023E-020
272.5	2.4177469022540601E-020
273.5	2.8566945058876789E-020
274.5	3.4163716813641528E-020
275.5	4.1282529413248778E-020
276.5	5.0151170847946300E-020
277.5	6.0596741058133203E-020
278.5	7.1492952793030597E-020
279.5	8.0411454989025479E-020
280.5	8.4660898710942961E-020
281.5	8.3709925429164353E-020
282.5	7.9944903545165331E-020
283.5	7.6588648471000813E-020
284.5	7.5869779989029543E-020
285.5	7.8915514136475869E-020
286.5	8.6263443277818215E-020
287.5	9.8044451050106036E-020
288.5	1.1351657176511316E-019
289.5	1.2996021702391911E-019
290.5	1.4193342688197255E-019
291.5	1.4339818299086383E-019
292.5	1.3275366978997478E-019
293.5	1.1441278576448383E-019
294.5	9.4408542256944389E-020
295.5	7.6489908612201795E-020
296.5	6.1865665790066434E-020
297.5	5.0400006249187837E-020
298.5	4.1523744780179441E-020
299.5	3.4643062931902976E-020
300.5	2.9266076039331417E-020
301.5	2.5017520751617419E-020
302.5	2.1619938818309236E-020
303.5	1.8870024673980955E-020
304.5	1.6618540914562898E-020
305.5	1.4755152339191028E-020
306.5	1.3197485442904227E-020
307.5	1.1883369803614517E-020
308.5	1.0765355453014206E-020
309.5	9.8068254095149351E-021
310.5	8.9792197489584230E-021
311.5	8.2600355637692245E-021
312.5	7.6313716702632502E-021
313.5	7.0788588573556482E-021
314.5	6.5908655096932818E-021
315.5	6.1579018324311347E-021
316.5	5.7721687257818213E-021
317.5	5.4272130500929093E-021
318.5	5.1176618970241835E-021
319.5	4.8390160835617658E-021
320.5	4.5874884468108231E-021
321.5	4.3598763339717577E-021
322.5	4.1534604242660974E-021
323.5	3.9659240089094424E-021
324.5	3.7952883124500225E-021
325.5	3.6398605173385283E-021
326.5	3.4981919611517982E-021
327.5	3.3690445889685294E-021
328.5	3.2513642172133142E-021
329.5	3.1442595406044794E-021
330.5	3.0469861217835622E-021
331.5	2.9589348688220688E-021
332.5	2.8796247509209967E-021
333.5	2.8086997483704727E-021
334.5	2.7459303022590727E-021
335.5	2.6912198505498519E-021
336.5	2.6446174470873887E-021
337.5	2.6063380108308574E-021
338.5	2.5767925193235937E-021
339.5	2.5566315537548077E-021
340.5	2.5468071862593276E-021
341.5	2.5486605116958919E-021
342.5	2.5640455024108411E-021
343.5	2.5955047433549443E-021
344.5	2.6465194436552225E-021
345.5	2.7218650288786992E-021
346.5	2.8281131350284329E-021
347.5	2.9743242570703355E-021
348.5	3.1729503694121420E-021
349.5	3.4408479165025853E-021
350.5	3.7999116138226385E-021
351.5	4.2757547684420514E-021
352.5	4.8903140197689200E-021
353.5	5.6400299386561077E-021
354.5	6.4512161741541616E-021
355.5	7.1322796453557529E-021
356.5	7.4141381596033533E-021
357.5	7.1477100384977981E-021
358.5	6.4555798631507072E-021
359.5	5.6053439679922040E-021
360.5	4.8016364643752740E-021
361.5	4.1290148227446983E-021
362.5	3.5959454261878508E-021
363.5	3.1817115915218898E-021
364.5	2.8604356266596809E-021
365.5	2.6095537244005550E-021
366.5	2.4115299165255577E-021
367.5	2.2533270049426877E-021
368.5	2.1253984249033109E-021
369.5	2.0207637304871573E-021
370.5	1.9342916050173487E-021
371.5	1.8621775392447624E-021
372.5	1.8015725712888270E-021
373.5	1.7503213564214697E-021
374.5	1.7067771635626580E-021
375.5	1.6696704818220733E-021
376.5	1.6380149823244723E-021
377.5	1.6110396405032198E-021
378.5	1.5881393272996676E-021
379.5	1.5688385703488584E-021
380.5	1.5527648154446580E-021
381.5	1.5396286313793015E-021
382.5	1.5292090667195695E-021
383.5	1.5213428990659031E-021
384.5	1.5159168921726643E-021
385.5	1.5128624453420807E-021
386.5	1.5121522176518841E-021
387.5	1.5137984610208201E-021
388.5	1.5178529181502998E-021
389.5	1.5244082470310000E-021
390.5	1.5336010336064585E-021
391.5	1.5456165580408629E-021
392.5	1.5606955978880779E-021
393.5	1.5791436950062204E-021
394.5	1.6013434972429224E-021
395.5	1.6277710309924647E-021
396.5	1.6590170952587456E-021
397.5	1.6958154330900735E-021
398.5	1.7390799926788267E-021
399.5	1.7899545277139756E-021
400.5	1.8498791385335098E-021
401.5	1.9206803223577600E-021
402.5	2.0046939806756330E-021
403.5	2.1049350635758496E-021
404.5	2.2253337404661141E-021
405.5	2.3710670065927286E-021
406.5	2.5490273887015436E-021
407.5	2.7684873409314930E-021
408.5	3.0420370063589173E-021
409.5	3.3868837942196460E-021
410.5	3.8265686791044365E-021
411.5	4.3929684262441255E-021
412.5	5.1278194495305782E-021
413.5	6.0811907666871317E-021
414.5	7.2999315805435830E-021
415.5	8.7911204051452979E-021
416.5	1.0441866075315347E-020
417.5	1.1917405617279083E-020
418.5	1.2692468434186004E-020
419.5	1.2397138909113932E-020
420.5	1.1181826157951805E-020
421.5	9.5593104295119616E-021
422.5	7.9736275900220557E-021
423.5	6.6298118831167458E-021
424.5	5.5632566355846715E-021
425.5	4.7386149739161271E-021
426.5	4.1048103030193133E-021
427.5	3.6157025678535552E-021
428.5	3.2349637072112408E-021
429.5	2.9354558292204850E-021
430.5	2.6972851318969738E-021
431.5	2.5059149633486151E-021
432.5	2.3506751721266097E-021
433.5	2.2236681048315997E-021
434.5	2.1189887621060935E-021
435.5	2.0321741717337361E-021
436.5	1.9598145301195838E-021
437.5	1.8992771313847405E-021
438.5	1.8485088024933677E-021
439.5	1.8058931958758401E-021
440.5	1.7701466810691583E-021
441.5	1.7402416287794651E-021
442.5	1.7153493173700473E-021
443.5	1.6947970328007329E-021
444.5	1.6780355356460733E-021
445.5	1.6646141735848696E-021
446.5	1.6541616855274664E-021
447.5	1.6463712817854685E-021
448.5	1.6409889654103318E-021
449.5	1.6378043315686801E-021
450.5	1.6366432775209269E-021
451.5	1.6373621979511793E-021
452.5	1.6398433445915493E-021
453.5	1.6439911060910982E-021
454.5	1.6497290214704568E-021
455.5	1.6569973836311578E-021
456.5	1.6657513220714576E-021
457.5	1.6759592789425003E-021
458.5	1.6876018118500520E-021
459.5	1.7006706718230307E-021
460.5	1.7151681167043065E-021
461.5	1.7311064296717864E-021
462.5	1.7485076202715251E-021
463.5	1.7674032916994989E-021
464.5	1.7878346634624135E-021
465.5	1.8098527432638062E-021
466.5	1.8335186462316317E-021
467.5	1.8589040636234495E-021
468.5	1.8860918870898649E-021
469.5	1.9151769986087298E-021
470.5	1.9462672404840333E-021
471.5	1.9794845845039749E-021
472.5	2.0149665246600338E-021
473.5	2.0528677239583357E-021
474.5	2.0933619530624391E-021
475.5	2.1366443671040606E-021
476.5	2.1829341773715271E-021
477.5	2.2324777872192985E-021
478.5	2.2855524770516642E-021
479.5	2.3424707424077101E-021
480.5	2.4035854130310438E-021
481.5	2.4692957106686890E-021
482.5	2.5400544409399156E-021
483.5	2.6163765622258761E-021
484.5	2.6988494351743259E-021
485.5	2.7881451341181011E-021
486.5	2.8850353018792675E-021
487.5	2.9904091593842973E-021
488.5	3.1052954512031608E-021
489.5	3.2308893311976447E-021
490.5	3.3685854877826341E-021
491.5	3.5200192021306247E-021
492.5	3.6871175618421179E-021
493.5	3.8721637693139409E-021
494.5	4.0778784626643659E-021
495.5	4.3075233146516310E-021
496.5	4.5650340468141880E-021
497.5	4.8551926191308868E-021
498.5	5.1838520644845569E-021
499.5	5.5582327286964836E-021
500.5	5.9873162918593438E-021
501.5	6.4823749942791740E-021
502.5	7.0576896294801355E-021
503.5	7.7315335597568667E-021
504.5	8.5275348383015260E-021
505.5	9.4765794635054450E-021
506.5	1.0619492062384909E-020
507.5	1.2010831511236242E-020
508.5	1.3724265914062631E-020
509.5	1.5860110734875857E-020
510.5	1.8555593477032418E-020
511.5	2.1997827469631285E-020
512.5	2.6437129693384546E-020
513.5	3.2191041284223314E-020
514.5	3.9610047265704780E-020
515.5	4.8933661000425096E-020
516.5	5.9909098766524138E-020
517.5	7.1110204842865958E-020
518.5	7.9472616555328997E-020
519.5	8.1491849497058655E-020
520.5	7.6185636878008893E-020
521.5	6.6126987992682406E-020
522.5	5.4913027507751945E-020
523.5	4.4818270926394772E-020
524.5	3.6602332271026754E-020
525.5	3.0211319392827588E-020
526.5	2.5323746238932539E-020
527.5	2.1598113646044665E-020
528.5	1.8750768004700681E-020
529.5	1.6565944915691989E-020
530.5	1.4885278878266816E-020
531.5	1.3594178452363367E-020
532.5	1.2610223974811627E-020
533.5	1.1874466826861798E-020
534.5	1.1345263169057842E-020
535.5	1.0994059376310331E-020
536.5	1.0802632508728729E-020
537.5	1.0761434791194849E-020
538.5	1.0868826222098908E-020
539.5	1.1131088442385564E-020
540.5	1.1563187502042249E-020
541.5	1.2190260024175010E-020
542.5	1.3049624243723158E-020
543.5	1.4192447288583225E-020
544.5	1.5682255966985911E-020
545.5	1.7582798857769259E-020
546.5	1.9919657627194504E-020
547.5	2.2598295262878796E-020
548.5	2.5309694390944229E-020
549.5	2.7592446979941173E-020
550.5	2.9208430845415662E-020
551.5	3.0479055556724745E-020
552.5	3.2087320508521930E-020
553.5	3.4676072592948746E-020
554.5	3.8731353662142924E-020
555.5	4.4676702145289526E-020
556.5	5.2953816158669602E-020
557.5	6.3963545313501958E-020
558.5	7.7736854794534059E-020
559.5	9.3173411182459730E-020
560.5	1.0705830956570885E-019
561.5	1.1433240168577212E-019
562.5	1.1138169182133822E-019
563.5	9.9578876418296164E-020
564.5	8.3828553161444559E-020
565.5	6.8416576623447157E-020
566.5	5.5334706997442098E-020
567.5	4.4932908820095212E-020
568.5	3.6873009893724061E-020
569.5	3.0662288328635849E-020
570.5	2.5854707819706404E-020
571.5	2.2098746767395915E-020
572.5	1.9131665483854330E-020
573.5	1.6760792946295143E-020
574.5	1.4845317316711566E-020
575.5	1.3281883809490412E-020
576.5	1.1994020053281444E-020
577.5	1.0924597653746513E-020
578.5	1.0030511101769183E-020
579.5	9.2789229473521193E-021
580.5	8.6446023107854649E-021
581.5	8.1080258886296927E-021
582.5	7.6540135560099329E-021
583.5	7.2707423669062845E-021
584.5	6.9490319564130039E-021
585.5	6.6818280703797606E-021
586.5	6.4638342650256353E-021
587.5	6.2912582649419241E-021
588.5	6.1616514872453389E-021
589.5	6.0738295640596065E-021
590.5	6.0278696269578339E-021
591.5	6.0251877453008252E-021
592.5	6.0687082936946950E-021
593.5	6.1631473567934595E-021
594.5	6.3154460628073035E-021
595.5	6.5354089283213365E-021
596.5	6.8366293376818468E-021
597.5	7.2378216214494752E-021
598.5	7.7647272040304721E-021
599.5	8.4528122959462567E-021
600.5	9.3509882025488810E-021
601.5	1.0526435968156624E-020
602.5	1.2069934297000208E-020
603.5	1.4098879817708002E-020
604.5	1.6749099518044723E-020
605.5	2.0132454892451612E-020
606.5	2.4214747486988485E-020
607.5	2.8572722788258946E-020
608.5	3.2152954074367382E-020
609.5	3.3537220208413988E-020
610.5	3.2020270426649675E-020
611.5	2.8333932912919029E-020
612.5	2.3897380557588358E-020
613.5	1.9750109635754361E-020
614.5	1.6303653219629796E-020
615.5	1.3586568836688049E-020
616.5	1.1485093330080762E-020
617.5	9.8629741753345986E-021
618.5	8.6027511569152469E-021
619.5	7.6135298724843420E-021
620.5	6.8278420677284986E-021
621.5	6.1962985332249077E-021
622.5	5.6827702196135009E-021
623.5	5.2606731995931842E-021
624.5	4.9102684350886346E-021
625.5	4.6167437155018629E-021
626.5	4.3688600792177608E-021
627.5	4.1579949084983324E-021
628.5	3.9774612884159324E-021
629.5	3.8220197706023337E-021
630.5	3.6875247828743904E-021
631.5	3.5706659660073730E-021
632.5	3.4687770269666408E-021
633.5	3.3796930697027016E-021
634.5	3.3016430728686533E-021
635.5	3.2331680975367567E-021
636.5	3.1730585109834540E-021
637.5	3.1203053949335360E-021
638.5	3.0740626290152755E-021
639.5	3.0336170775150420E-021
640.5	2.9983649779114021E-021
641.5	2.9677931133888119E-021
642.5	2.9414637035812043E-021
643.5	2.9190022061721265E-021
644.5	2.9000874131483187E-021
645.5	2.8844433680593472E-021
646.5	2.8718327377441407E-021
647.5	2.8620513530470346E-021
648.5	2.8549236948261029E-021
649.5	2.8502991489610189E-021
650.5	2.8480488906801054E-021
651.5	2.8480632869839737E-021
652.5	2.8502497282002361E-021
653.5	2.8545308172180593E-021
654.5	2.8608428588175492E-021
655.5	2.8691346025547297E-021
656.5	2.8793662015173302E-021
657.5	2.8915083564115667E-021
658.5	2.9055416202467341E-021
659.5	2.9214558436401491E-021
660.5	2.9392497446946377E-021
661.5	2.9589305906807247E-021
662.5	2.9805139815263180E-021
663.5	3.0040237274898345E-021
664.5	3.0294918154596829E-021
665.5	3.0569584601583217E-021
666.5	3.0864722381954876E-021
667.5	3.1180903044662255E-021
668.5	3.1518786918722863E-021
669.5	3.1879126968031156E-021
670.5	3.2262773542856680E-021
671.5	3.2670680082400164E-021
672.5	3.3103909839008834E-021
673.5	3.3563643712262194E-021
674.5	3.4051189300593004E-021
675.5	3.4567991299929020E-021
676.5	3.5115643403621855E-021
677.5	3.5695901886370547E-021
678.5	3.6310701087767554E-021
679.5	3.6962171049478713E-021
680.5	3.7652657605099757E-021
681.5	3.8384745274845317E-021
682.5	3.9161283380180318E-021
683.5	3.9985415868449387E-021
684.5	4.0860615427157682E-021
685.5	4.1790722575101774E-021
686.5	4.2779990547143650E-021
687.5	4.3833136946196905E-021
688.5	4.4955403326397410E-021
689.5	4.6152624103591501E-021
690.5	4.7431306473505920E-021
691.5	4.8798723367386223E-021
692.5	5.0263021906304386E-021
693.5	5.1833350350339710E-021
694.5	5.3520007205341576E-021
695.5	5.5334616984266684E-021
696.5	5.7290338169530145E-021
697.5	5.9402110249695517E-021
698.5	6.1686948390453697E-021
699.5	6.4164296455660178E-021
700.5	6.6856451865709328E-021
701.5	6.9789079365066174E-021
702.5	7.2991835436056844E-021
703.5	7.6499131207729068E-021
704.5	8.0351069769981011E-021
705.5	8.4594604512013751E-021
706.5	8.9284979435609316E-021
707.5	9.4487531721399756E-021
708.5	1.0027996310106748E-020
709.5	1.0675522260414865E-020
710.5	1.1402519303936351E-020
711.5	1.2222544301166258E-020
712.5	1.3152140398943367E-020
713.5	1.4211647066983046E-020
714.5	1.5426272161344346E-020
715.5	1.6827524418908343E-020
716.5	1.8455146574283830E-020
717.5	2.0359750493554705E-020
718.5	2.2606445674708882E-020
719.5	2.5279884533948259E-020
720.5	2.8491339977499465E-020
721.5	3.2388703125606018E-020
722.5	3.7170652951871966E-020
723.5	4.3106667531293622E-020
724.5	5.0564811043164571E-020
725.5	6.0048616869858802E-020
726.5	7.2240708790364170E-020
727.5	8.8038028294717547E-020
728.5	1.0852668732396460E-019
729.5	1.3475354781116171E-019
730.5	1.6698111937658840E-019
731.5	2.0300794680866499E-019
732.5	2.3590614733255360E-019
733.5	2.5432235301646088E-019
734.5	2.4958185311570464E-019
735.5	2.2411740894918427E-019
736.5	1.8890342239999175E-019
737.5	1.5397004007772930E-019
738.5	1.2415357239303788E-019
739.5	1.0041248576523744E-019
740.5	8.2033234407878312E-020
741.5	6.7902950071926338E-020
742.5	5.6999689736505201E-020
743.5	4.8514092083164245E-020
744.5	4.1840268057295767E-020
745.5	3.6533900973014329E-020
746.5	3.2270521103959346E-020
747.5	2.8812267713307300E-020
748.5	2.5983418312782378E-020
749.5	2.3652928129006553E-020
750.5	2.1722104415846953E-020
751.5	2.0115911309887591E-020
752.5	1.8776808641346779E-020
753.5	1.7660356269912475E-020
754.5	1.6732054032071476E-020
755.5	1.5965053602583536E-020
756.5	1.5338492459155603E-020
757.5	1.4836277859067801E-020
758.5	1.4446201986167301E-020
759.5	1.4159306291598849E-020
760.5	1.3969439026130931E-020
761.5	1.3872968781712683E-020
762.5	1.3868631109010691E-020
763.5	1.3957496815502640E-020
764.5	1.4143060814074262E-020
765.5	1.4431460633704415E-020
766.5	1.4831845177424288E-020
767.5	1.5356928479909985E-020
768.5	1.6023781981157665E-020
769.5	1.6854944850123457E-020
770.5	1.7879969001771848E-020
771.5	1.9137569255330836E-020
772.5	2.0678627658146849E-020
773.5	2.2570415504706278E-020
774.5	2.4902560836709971E-020
775.5	2.7795515385394099E-020
776.5	3.1412556777099996E-020
777.5	3.5976621422687152E-020
778.5	4.1793194965346533E-020
779.5	4.9279122334881094E-020
780.5	5.8991770878416486E-020
781.5	7.1636262888724218E-020
782.5	8.7984267519059329E-020
783.5	1.0854214929037100E-019
784.5	1.3268326024629327E-019
785.5	1.5712776885430774E-019
786.5	1.7498898355471248E-019
787.5	1.7861205746019986E-019
788.5	1.6613936506118844E-019
789.5	1.4346742100088308E-019
790.5	1.1849112017150295E-019
791.5	9.6088278574730489E-020
792.5	7.7836334317811380E-020
793.5	6.3574176422504135E-020
794.5	5.2580642339548140E-020
795.5	4.4101357778046527E-020
796.5	3.7511697214434032E-020
797.5	3.2335798909034851E-020
798.5	2.8222520302531431E-020
799.5	2.4915178857109964E-020
800.5	2.2225868670057867E-020
801.5	2.0016083473989952E-020
802.5	1.8182754089705476E-020
803.5	1.6648360030869309E-020
804.5	1.5353952669525338E-020
805.5	1.4254216863483158E-020
806.5	1.3313951316238578E-020
807.5	1.2505537932129709E-020
808.5	1.1807104522460045E-020
809.5	1.1201177447453636E-020
810.5	1.0673683604612286E-020
811.5	1.0213203917981687E-020
812.5	9.8104096645977997E-021
813.5	9.4576330194825815E-021
814.5	9.1485370753182775E-021
815.5	8.8778602785543142E-021
816.5	8.6412170454849889E-021
817.5	8.4349411703732939E-021
818.5	8.2559621152819929E-021
819.5	8.1017067882755823E-021
820.5	7.9700212549437795E-021
821.5	7.8591081830207535E-021
822.5	7.7674768276701230E-021
823.5	7.6939031219721951E-021
824.5	7.6373980117497548E-021
825.5	7.5971826153182087E-021
826.5	7.5726691328273475E-021
827.5	7.5634467029421741E-021
828.5	7.5692716264602301E-021
829.5	7.5900615622573945E-021
830.5	7.6258934627315739E-021
831.5	7.6770051636703234E-021
832.5	7.7438006860255677E-021
833.5	7.8268594528190552E-021
834.5	7.9269497819583700E-021
835.5	8.0450471947111381E-021
836.5	8.1823582913437157E-021
837.5	8.3403512041552314E-021
838.5	8.5207939621339344E-021
839.5	8.7258025149774273E-021
840.5	8.9579006999719063E-021
841.5	9.2200951380077117E-021
842.5	9.5159689768483449E-021
843.5	9.8497996474594427E-021
844.5	1.0226707485332793E-020
845.5	1.0652844368035850E-020
846.5	1.1135634683910406E-020
847.5	1.1684085339277151E-020
848.5	1.2309187665434672E-020
849.5	1.3024442787284197E-020
850.5	1.3846554427610619E-020
851.5	1.4796350983320655E-020
852.5	1.5900024624455372E-020
853.5	1.7190813025511379E-020
854.5	1.8711304917933887E-020
855.5	2.0516632353611916E-020
856.5	2.2678932063464037E-020
857.5	2.5293630149094198E-020
858.5	2.8488341665844358E-020
859.5	3.2435474034766649E-020
860.5	3.7369902245015141E-020
861.5	4.3613033037011826E-020
862.5	5.1603204637096300E-020
863.5	6.1926839952226267E-020
864.5	7.5327649107536256E-020
865.5	9.2625647943156384E-020
866.5	1.1437834313468327E-019
867.5	1.3998445336072314E-019
868.5	1.6608680572891561E-019
869.5	1.8549289713825902E-019
870.5	1.9000537292603966E-019
871.5	1.7736298022050507E-019
872.5	1.5361818880225244E-019
873.5	1.2718744068779759E-019
874.5	1.0337682339915260E-019
875.5	8.3950281241599733E-020
876.5	6.8773932154815870E-020
877.5	5.7090927690065421E-020
878.5	4.8098556976712937E-020
879.5	4.1129298335225244E-020
880.5	3.5673797165690563E-020
881.5	3.1356022383124063E-020
882.5	2.7901127728681689E-020
883.5	2.5107998896842420E-020
884.5	2.2828492932895090E-020
885.5	2.0952465046218821E-020
886.5	1.9397161699879891E-020
887.5	1.8099737413383404E-020
888.5	1.7011959455985601E-020
889.5	1.6096435394786187E-020
890.5	1.5323902136651633E-020
891.5	1.4671259040603857E-020
892.5	1.4120126732230325E-020
893.5	1.3655780739598727E-020
894.5	1.3266354986218205E-020
895.5	1.2942241521706489E-020
896.5	1.2675634400440586E-020
897.5	1.2460180520996757E-020
898.5	1.2290710644383700E-020
899.5	1.2163031141703695E-020
900.5	1.2073762239503567E-020
901.5	1.2020212281532091E-020
902.5	1.2000280250683843E-020
903.5	1.2012380798589041E-020
904.5	1.2055387523965012E-020
905.5	1.2128591373212282E-020
906.5	1.2231671914063384E-020
907.5	1.2364679932826034E-020
908.5	1.2528030386007878E-020
909.5	1.2722505243347385E-020
910.5	1.2949266229333110E-020
911.5	1.3209877938306026E-020
912.5	1.3506342298110713E-020
913.5	1.3841145926112025E-020
914.5	1.4217322603441886E-020
915.5	1.4638533944750664E-020
916.5	1.5109172436142893E-020
917.5	1.5634492455652825E-020
918.5	1.6220776821763068E-020
919.5	1.6875549039803608E-020
920.5	1.7607845027053646E-020
921.5	1.8428563122243040E-020
922.5	1.9350918251571818E-020
923.5	2.0391036160540600E-020
924.5	2.1568738012595399E-020
925.5	2.2908586469367702E-020
926.5	2.4441294689298027E-020
927.5	2.6205644080420935E-020
928.5	2.8251121737830156E-020
929.5	3.0641583417248222E-020
930.5	3.3460383854264542E-020
931.5	3.6817602720205091E-020
932.5	4.0860224802450226E-020
933.5	4.5786338467399866E-020
934.5	5.1864332971915908E-020
935.5	5.9456873040392151E-020
936.5	6.9044749240274050E-020
937.5	8.1231430386760966E-020
938.5	9.6671763026201084E-020
939.5	1.1578894369968280E-019
940.5	1.3804919610738324E-019
941.5	1.6073564643999634E-019
942.5	1.7831097944757146E-019
943.5	1.8496645947917195E-019
944.5	1.7986499804429180E-019
945.5	1.6823441190094542E-019
946.5	1.5659796131923000E-019
947.5	1.4906546902667483E-019
948.5	1.4734556286733903E-019
949.5	1.5206202823353001E-019
950.5	1.6373068613006002E-019
951.5	1.8323583080063691E-019
952.5	2.1199095559802219E-019
953.5	2.5180076669977399E-019
954.5	3.0411513576110459E-019
955.5	3.6795824890360347E-019
956.5	4.3593752099930764E-019
957.5	4.9057894476311669E-019
958.5	5.0931808847730574E-019
959.5	4.8208981536292624E-019
960.5	4.2167367798254035E-019
961.5	3.5066703564379583E-019
962.5	2.8500434846995107E-019
963.5	2.3073756684601414E-019
964.5	1.8809016553478411E-019
965.5	1.5518386937506728E-019
966.5	1.2984934839874343E-019
967.5	1.1023626392538850E-019
968.5	9.4919803907464867E-020
969.5	8.2846138734351660E-020
970.5	7.3247201241753411E-020
971.5	6.5565218718677127E-020
972.5	5.9395164698653799E-020
973.5	5.4443514550935823E-020
974.5	5.0499694138818643E-020
975.5	4.7416970657721926E-020
976.5	4.5100402458439580E-020
977.5	4.3500264535788691E-020
978.5	4.2609893015310285E-020
979.5	4.2466890204377376E-020
980.5	4.3155396423785556E-020
981.5	4.4802816529028417E-020
982.5	4.7553055309380001E-020
983.5	5.1475586641223784E-020
984.5	5.6349463528782627E-020
985.5	6.1340095681002278E-020
986.5	6.4945200209437029E-020
987.5	6.5864801137832545E-020
988.5	6.4291983258334352E-020
989.5	6.1775067965337441E-020
990.5	5.9761454068782906E-020
991.5	5.8617298781490885E-020
992.5	5.7572827167165078E-020
993.5	5.5379749268605005E-020
994.5	5.1466737553187267E-020
995.5	4.6452626084315485E-020
996.5	4.1400111494211919E-020
997.5	3.7003959851523991E-020
998.5	3.3477974333524083E-020
999.5	3.0772305311192361E-020
1000.5	2.8754696388410139E-020
1001.5	2.7294032962748775E-020
1002.5	2.6286392591151456E-020
1003.5	2.5658108557107056E-020
1004.5	2.5362200973673894E-020
1005.5	2.5374279146095816E-020
1006.5	2.5689813443610514E-020
1007.5	2.6323258639004939E-020
1008.5	2.7309182471454220E-020
1009.5	2.8705621307903060E-020
1010.5	3.0600092239962645E-020
1011.5	3.3118912000082857E-020
1012.5	3.6440515801347820E-020
1013.5	4.0812790444188357E-020
1014.5	4.6571481863586089E-020
1015.5	5.4147402403403131E-020
1016.5	6.4025007206236925E-020
1017.5	7.6558804231199096E-020
1018.5	9.1474203399087596E-020
1019.5	1.0694284077865742E-019
1020.5	1.1885454951276965E-019
1021.5	1.2224589468688052E-019
1022.5	1.1536550154088582E-019
1023.5	1.0150294406498085E-019
1024.5	8.5703053363695146E-020
1025.5	7.1305681375813972E-020
1026.5	5.9492031090209364E-020
1027.5	5.0237623387316374E-020
1028.5	4.3104735542029068E-020
1029.5	3.7612296423016441E-020
1030.5	3.3355776182821845E-020
1031.5	3.0025109793391571E-020
1032.5	2.7390964690520654E-020
1033.5	2.5285601404908793E-020
1034.5	2.3586256475550912E-020
1035.5	2.2202500512192529E-020
1036.5	2.1067098054396843E-020
1037.5	2.0129526943609886E-020
1038.5	1.9351405560522254E-020
1039.5	1.8703257727997386E-020
1040.5	1.8162208842627759E-020
1041.5	1.7710330926623552E-020
1042.5	1.7333442299632946E-020
1043.5	1.7020228217419716E-020
1044.5	1.6761590161121548E-020
1045.5	1.6550159581199622E-020
1046.5	1.6379931088320811E-020
1047.5	1.6245983254040804E-020
1048.5	1.6144264292696284E-020
1049.5	1.6071426248522840E-020
1050.5	1.6024695782125087E-020
1051.5	1.6001772824632646E-020
1052.5	1.6000750642583543E-020
1053.5	1.6020052501649223E-020
1054.5	1.6058381317947203E-020
1055.5	1.6114679570055772E-020
1056.5	1.6188097402435995E-020
1057.5	1.6277967344826619E-020
1058.5	1.6383784447142081E-020
1059.5	1.6505190917685538E-020
1060.5	1.6641964577494564E-020
1061.5	1.6794010622612316E-020
1062.5	1.6961356331952544E-020
1063.5	1.7144148481128264E-020
1064.5	1.7342653330021876E-020
1065.5	1.7557259150531205E-020
1066.5	1.7788481356605044E-020
1067.5	1.8036970396858676E-020
1068.5	1.8303522676352388E-020
1069.5	1.8589094894734281E-020
1070.5	1.8894822330201186E-020
1071.5	1.9222041771647365E-020
1072.5	1.9572320016502971E-020
1073.5	1.9947489124269646E-020
1074.5	2.0349689965893204E-020
1075.5	2.0781426064319671E-020
1076.5	2.1245630319480985E-020
1077.5	2.1745748003638037E-020
1078.5	2.2285840473257924E-020
1079.5	2.2870715474035574E-020
1080.5	2.3506091862222859E-020
1081.5	2.4198809237431656E-020
1082.5	2.4957096682354225E-020
1083.5	2.5790919975120564E-020
1084.5	2.6712433929736759E-020
1085.5	2.7736576891010286E-020
1086.5	2.8881859295514957E-020
1087.5	3.0171419753025161E-020
1088.5	3.1634453512105471E-020
1089.5	3.3308164227748379E-020
1090.5	3.5240457655671591E-020
1091.5	3.7493695174241499E-020
1092.5	4.0149968824241662E-020
1093.5	4.3318561437317972E-020
1094.5	4.7146518871725079E-020
1095.5	5.1833543944149040E-020
1096.5	5.7652527576176510E-020
1097.5	6.4976309076589335E-020
1098.5	7.4307779761845780E-020
1099.5	8.6299013824122889E-020
1100.5	1.0171326377562270E-019
1101.5	1.2120867924555413E-019
1102.5	1.4469743436387966E-019
1103.5	1.7002878871459850E-019
1104.5	1.9156195540781990E-019
1105.5	2.0131657865691697E-019
1106.5	1.9479579854853543E-019
1107.5	1.7555636699515994E-019
1108.5	1.5153189332951896E-019
1109.5	1.2883552169579310E-019
1110.5	1.1001305431426579E-019
1111.5	9.5334475626610865E-020
1112.5	8.4192250172030738E-020
1113.5	7.5820937064011059E-020
1114.5	6.9552099148559733E-020
1115.5	6.4866449499052904E-020
1116.5	6.1378519381714107E-020
1117.5	5.8806788791525037E-020
1118.5	5.6946210049452556E-020
1119.5	5.5646879767740908E-020
1120.5	5.4798499320562249E-020
1121.5	5.4319332761709502E-020
1122.5	5.4148421598185106E-020
1123.5	5.4240091931593766E-020
1124.5	5.4560059608091356E-020
1125.5	5.5082649248094840E-020
1126.5	5.5788793742764175E-020
1127.5	5.6664585172813135E-020
1128.5	5.7700219384774476E-020
1129.5	5.8889224983789410E-020
1130.5	6.0227900625443475E-020
1131.5	6.1714907245372193E-020
1132.5	6.3350977640428113E-020
1133.5	6.5138716874419560E-020
1134.5	6.7082474841892963E-020
1135.5	6.9188278006734613E-020
1136.5	7.1463811532771451E-020
1137.5	7.3918446219059416E-020
1138.5	7.6563307178387862E-020
1139.5	7.9411383295104368E-020
1140.5	8.2477678348369129E-020
1141.5	8.5779406432305867E-020
1142.5	8.9336236066961038E-020
1143.5	9.3170589286880288E-020
1144.5	9.7308004133255225E-020
1145.5	1.0177757148957003E-019
1146.5	1.0661246024187977E-019
1147.5	1.1185054850256279E-019
1148.5	1.1753518335333213E-019
1149.5	1.2371609755764035E-019
1150.5	1.3045051938804210E-019
1151.5	1.3780452168165160E-019
1152.5	1.4585466925412781E-019
1153.5	1.5469004093817472E-019
1154.5	1.6441472524752151E-019
1155.5	1.7515091907246956E-019
1156.5	1.8704279980797055E-019
1157.5	2.0026139705160306E-019
1158.5	2.1501076644126658E-019
1159.5	2.3153587394352790E-019
1160.5	2.5013274651356978E-019
1161.5	2.7116165298624813E-019
1162.5	2.9506437464098002E-019
1163.5	3.2238704874696592E-019
1164.5	3.5381068114973103E-019
1165.5	3.9019231583867067E-019
1166.5	4.3262115346108313E-019
1167.5	4.8249581823925983E-019
1168.5	5.4163174389894964E-019
1169.5	6.1241159265258594E-019
1170.5	6.9799696156282354E-019
1171.5	8.0262602780691135E-019
1172.5	9.3202684293735990E-019
1173.5	1.0939709526792846E-018
1174.5	1.2989500321270288E-018
1175.5	1.5608045610204756E-018
1176.5	1.8966815917860574E-018
1177.5	2.3245720193035933E-018
1178.5	2.8545439869764035E-018
1179.5	3.4684106217240086E-018
1180.5	4.0919072458687960E-018
1181.5	4.5979034476697893E-018
1182.5	4.8926334994505371E-018
1183.5	5.0141214424185285E-018
1184.5	5.0816406209553218E-018
1185.5	5.1442922029070416E-018
1186.5	5.1127569705364524E-018
1187.5	4.8476228123201744E-018
1188.5	4.3230676488295439E-018
1189.5	3.6609042261904516E-018
1190.5	3.0081239800872715E-018
1191.5	2.4462693984505609E-018
1192.5	1.9942395708917369E-018
1193.5	1.6406596035763040E-018
1194.5	1.3660011654104076E-018
1195.5	1.1518390056242731E-018
1196.5	9.8337316080687020E-019
1197.5	8.4941841188347807E-019
1198.5	7.4170850742720233E-019
1199.5	6.5416344471366805E-019
1200.5	5.8229419551805756E-019
1201.5	5.2275986161504435E-019
1202.5	4.7304944727162864E-019
1203.5	4.3125590052019584E-019
1204.5	3.9591582519675718E-019
1205.5	3.6589524717892321E-019
1206.5	3.4030758927184506E-019
1207.5	3.1845425332388177E-019
1208.5	2.9978118450288691E-019
1209.5	2.8384683924079445E-019
1210.5	2.7029837697449804E-019
1211.5	2.5885385279835093E-019
1212.5	2.4928884669520434E-019
1213.5	2.4142642223774265E-019
1214.5	2.3512962886927625E-019
1215.5	2.3029599105488512E-019
1216.5	2.2685359456976885E-019
1217.5	2.2475850550841453E-019
1218.5	2.2399335578255311E-019
1219.5	2.2456701065754196E-019
1220.5	2.2651530775891312E-019
1221.5	2.2990293043325573E-019
1222.5	2.3482655882894991E-019
1223.5	2.4141953804423795E-019
1224.5	2.4985842485936391E-019
1225.5	2.6037193741566310E-019
1226.5	2.7325305627469725E-019
1227.5	2.8887534050843496E-019
1228.5	3.0771497308611044E-019
1229.5	3.3038070175228871E-019
1230.5	3.5765479304407557E-019
1231.5	3.9054951303915361E-019
1232.5	4.3038569750774790E-019
1233.5	4.7890295982412827E-019
1234.5	5.3841534139981748E-019
1235.5	6.1203197055364932E-019
1236.5	7.0396915247313068E-019
1237.5	8.1998553056416195E-019
1238.5	9.6796561995227859E-019
1239.5	1.1586286916620071E-018
1240.5	1.4061646038393959E-018
1241.5	1.7280800793928214E-018
1242.5	2.1422244420291667E-018
1243.5	2.6563427249403101E-018
1244.5	3.2431338917208813E-018
1245.5	3.8026525094346785E-018
1246.5	4.1549438886526887E-018
1247.5	4.1389605719744496E-018
1248.5	3.7630146036678876E-018
1249.5	3.1960593433941313E-018
1250.5	2.6136957479139763E-018
1251.5	2.1088949226496519E-018
1252.5	1.7046219967084792E-018
1253.5	1.3909742664229485E-018
1254.5	1.1487244547985886E-018
1255.5	9.5958229333379014E-019
1256.5	8.0976080455288965E-019
1257.5	6.8990011768223140E-019
1258.5	5.9341533605406043E-019
1259.5	5.1525698482374211E-019
1260.5	4.5143916255878361E-019
1261.5	3.9885372308839319E-019
1262.5	3.5511303560239327E-019
1263.5	3.1839407619699554E-019
1264.5	2.8730263196141382E-019
1265.5	2.6076588003899727E-019
1266.5	2.3795149108661941E-019
1267.5	2.1820797192726492E-019
1268.5	2.0102093513698027E-019
1269.5	1.8598099996322359E-019
1270.5	1.7276012735269394E-019
1271.5	1.6109409347079957E-019
1272.5	1.5076948181993261E-019
1273.5	1.4161406553854447E-019
1274.5	1.3348980975726508E-019
1275.5	1.2628799234671569E-019
1276.5	1.1992615238886146E-019
1277.5	1.1434674891305773E-019
1278.5	1.0951754620222992E-019
1279.5	1.0543378327051079E-019
1280.5	1.0212194228994293E-019
1281.5	9.9643843142062958E-020
1282.5	9.8096393411543572E-020
1283.5	9.7593354354181819E-020
1284.5	9.8196310686710480E-020
1285.5	9.9738565061085871E-020
1286.5	1.0152476171330139E-019
1287.5	1.0216355343656064E-019
1288.5	1.0016750289412836E-019
1289.5	9.5234388802454141E-020
1290.5	8.8548394679556101E-020
1291.5	8.1621832487924861E-020
1292.5	7.5359171598525857E-020
1293.5	7.0034391127375435E-020
1294.5	6.5597552339129818E-020
1295.5	6.1897819327396260E-020
1296.5	5.8781379239432051E-020
1297.5	5.6121051435356554E-020
1298.5	5.3819215629732381E-020
1299.5	5.1802896036980392E-020
1300.5	5.0017817916162397E-020
1301.5	4.8423404514345587E-020
1302.5	4.6989008346823786E-020
1303.5	4.5691192112944598E-020
1304.5	4.4511797381566614E-020
1305.5	4.3436576341373049E-020
1306.5	4.2454218464874564E-020
1307.5	4.1555652861145396E-020
1308.5	4.0733543638787357E-020
1309.5	3.9981921362717200E-020
1310.5	3.9295911408988788E-020
1311.5	3.8671532104802415E-020
1312.5	3.8105543776451842E-020
1313.5	3.7595335466257032E-020
1314.5	3.7138839968747356E-020
1315.5	3.6734470545349363E-020
1316.5	3.6381074586091610E-020
1317.5	3.6077900851591236E-020
1318.5	3.5824577921169679E-020
1319.5	3.5621102210884073E-020
1320.5	3.5467834489810580E-020
1321.5	3.5365504271327291E-020
1322.5	3.5315221829867297E-020
1323.5	3.5318497923849212E-020
1324.5	3.5377271617087567E-020
1325.5	3.5493946905230305E-020
1326.5	3.5671439190611432E-020
1327.5	3.5913233028814111E-020
1328.5	3.6223453016020040E-020
1329.5	3.6606950224961447E-020
1330.5	3.7069407262684944E-020
1331.5	3.7617465858619535E-020
1332.5	3.8258881953323455E-020
1333.5	3.9002714622301808E-020
1334.5	3.9859556937265891E-020
1335.5	4.0841819177788948E-020
1336.5	4.1964077849983767E-020
1337.5	4.3243508009524271E-020
1338.5	4.4700421792829431E-020
1339.5	4.6358943352096458E-020
1340.5	4.8247860305261814E-020
1341.5	5.0401705408441643E-020
1342.5	5.2862140963876960E-020
1343.5	5.5679744716709579E-020
1344.5	5.8916332937442524E-020
1345.5	6.2648008868412862E-020
1346.5	6.6969199928667933E-020
1347.5	7.1998055782430131E-020
1348.5	7.7883737692072459E-020
1349.5	8.4816361524404460E-020
1350.5	9.3040697724608112E-020
1351.5	1.0287523198079951E-019
1352.5	1.1473891732499130E-019
1353.5	1.2918897670750322E-019
1354.5	1.4697448072631101E-019
1355.5	1.6911196741388821E-019
1356.5	1.9699025125845112E-019
1357.5	2.3250889842757986E-019
1358.5	2.7823996844279268E-019
1359.5	3.3755179643331888E-019
1360.5	4.1448838065777073E-019
1361.5	5.1284402571145102E-019
1362.5	6.3322797098138407E-019
1363.5	7.6660837174496864E-019
1364.5	8.8606575550838710E-019
1365.5	9.4919972920290583E-019
1366.5	9.2593029424181373E-019
1367.5	8.2814032909729247E-019
1368.5	6.9719378773646391E-019
1369.5	5.6907469768987352E-019
1370.5	4.6046364092534746E-019
1371.5	3.7428135483063221E-019
1372.5	3.0769437940677954E-019
1373.5	2.5658181552578984E-019
1374.5	2.1721712734623643E-019
1375.5	1.8666684715395079E-019
1376.5	1.6274187793591872E-019
1377.5	1.4384065723593715E-019
1378.5	1.2879680522932054E-019
1379.5	1.1675880062951893E-019
1380.5	1.0710181409050715E-019
1381.5	9.9365071478285073E-020
1382.5	9.3207909245784575E-020
1383.5	8.8379104863426135E-020
1384.5	8.4695573727638244E-020
1385.5	8.2027734900079766E-020
1386.5	8.0289739047395237E-020
1387.5	7.9433393452486252E-020
1388.5	7.9445090228987950E-020
1389.5	8.0345412554185847E-020
1390.5	8.2191415582402287E-020
1391.5	8.5081902775756058E-020
1392.5	8.9166393042304465E-020
1393.5	9.4658951135773837E-020
1394.5	1.0185868638175365E-019
1395.5	1.1117954519744314E-019
1396.5	1.2319296044465374E-019
1397.5	1.3868754835939466E-019
1398.5	1.5874884929292981E-019
1399.5	1.8485450713563033E-019
1400.5	2.1895358242998379E-019
1401.5	2.6342121347981036E-019
1402.5	3.2058734188302356E-019
1403.5	3.9117158194381759E-019
1404.5	4.7070474269233531E-019
1405.5	5.4457010091803458E-019
1406.5	5.8825322495317619E-019
1407.5	5.8230910979420102E-019
1408.5	5.3120682765811748E-019
1409.5	4.5877382535640070E-019
1410.5	3.8751088413930064E-019
1411.5	3.2874523348763387E-019
1412.5	2.8528850568725116E-019
1413.5	2.5633498096580974E-019
1414.5	2.4035058988116899E-019
1415.5	2.3615149250388385E-019
1416.5	2.4293071532747236E-019
1417.5	2.5944298809733058E-019
1418.5	2.8218145632248596E-019
1419.5	3.0315295621587945E-019
1420.5	3.1066620477814168E-019
1421.5	2.9680795298349458E-019
1422.5	2.6487993381117451E-019
1423.5	2.2560836501786285E-019
1424.5	1.8805732226753624E-019
1425.5	1.5626669396591139E-019
1426.5	1.3079827867554837E-019
1427.5	1.1079764093554611E-019
1428.5	9.5119516126965422E-020
1429.5	8.2743395540070228E-020
1430.5	7.2866947841342574E-020
1431.5	6.4888729325943526E-020
1432.5	5.8365150294271624E-020
1433.5	5.2969579018260999E-020
1434.5	4.8460189515240991E-020
1435.5	4.4656368590529425E-020
1436.5	4.1421867101197783E-020
1437.5	3.8652871626995851E-020
1438.5	3.6269557918729860E-020
1439.5	3.4210083892027521E-020
1440.5	3.2426293718393224E-020
1441.5	3.0880631696496045E-020
1442.5	2.9543923277786753E-020
1443.5	2.8393790380301925E-020
1444.5	2.7413544553836372E-020
1445.5	2.6591456058698604E-020
1446.5	2.5920337647502598E-020
1447.5	2.5397414792833401E-020
1448.5	2.5024484049986799E-020
1449.5	2.4808392491068666E-020
1450.5	2.4761908209144732E-020
1451.5	2.4905100056349993E-020
1452.5	2.5267410398549634E-020
1453.5	2.5890694461667861E-020
1454.5	2.6833617007111924E-020
1455.5	2.8177927750945547E-020
1456.5	3.0037209090999879E-020
1457.5	3.2568455765740527E-020
1458.5	3.5985565448226124E-020
1459.5	4.0569464177310235E-020
1460.5	4.6657185278302992E-020
1461.5	5.4562106849910606E-020
1462.5	6.4323210059869432E-020
1463.5	7.5158063813532855E-020
1464.5	8.4776618208950303E-020
1465.5	8.9618980581620759E-020
1466.5	8.7222212097259391E-020
1467.5	7.8656469991133035E-020
1468.5	6.7401327224554963E-020
1469.5	5.6437177216689226E-020
1470.5	4.7127433024766411E-020
1471.5	3.9699353134108581E-020
1472.5	3.3909726112473607E-020
1473.5	2.9412427304176981E-020
1474.5	2.5895782060335479E-020
1475.5	2.3114607642314613E-020
1476.5	2.0885734318246431E-020
1477.5	1.9074806693985684E-020
1478.5	1.7583552830748126E-020
1479.5	1.6339743486391031E-020
1480.5	1.5289827464159630E-020
1481.5	1.4393682604335150E-020
1482.5	1.3620909285849803E-020
1483.5	1.2948212255142708E-020
1484.5	1.2357541221223296E-020
1485.5	1.1834759630608690E-020
1486.5	1.1368682569717285E-020
1487.5	1.0950374440737778E-020
1488.5	1.0572631026669398E-020
1489.5	1.0229593669316745E-020
1490.5	9.9164590263124242E-021
1491.5	9.6292586510756569E-021
1492.5	9.3646900702795596E-021
1493.5	9.1199861980897521E-021
1494.5	8.8928135474847755E-021
1495.5	8.6811922605276309E-021
1496.5	8.4834328078439327E-021
1497.5	8.2980855242406348E-021
1498.5	8.1239001038378942E-021
1499.5	7.9597928787267261E-021
1500.5	7.8048202226221926E-021
1501.5	7.6581568061674981E-021
1502.5	7.5190777194489803E-021
1503.5	7.3869436955543166E-021
1504.5	7.2611888350716565E-021
1505.5	7.1413103586228848E-021
1506.5	7.0268600125771637E-021
1507.5	6.9174368291464912E-021
1508.5	6.8126810014089197E-021
1509.5	6.7122686803736975E-021
1510.5	6.6159075379460039E-021
1511.5	6.5233329687931094E-021
1512.5	6.4343048273468586E-021
1513.5	6.3486046147886439E-021
1514.5	6.2660330458414023E-021
1515.5	6.1864079373021881E-021
1516.5	6.1095623700807186E-021
1517.5	6.0353430845252724E-021
1518.5	5.9636090753795413E-021
1519.5	5.8942303581066392E-021
1520.5	5.8270868827648556E-021
1521.5	5.7620675753022691E-021
1522.5	5.6990694891967701E-021
1523.5	5.6379970529182517E-021
1524.5	5.5787614008224621E-021
1525.5	5.5212797768753463E-021
1526.5	5.4654750021124645E-021
1527.5	5.4112749980089017E-021
1528.5	5.3586123590110003E-021
1529.5	5.3074239683942924E-021
1530.5	5.2576506523892957E-021
1531.5	5.2092368681800757E-021
1532.5	5.1621304219480179E-021
1533.5	5.1162822136198658E-021
1534.5	5.0716460053976388E-021
1535.5	5.0281782115086141E-021
1536.5	4.9858377069250402E-021
1537.5	4.9445856530729954E-021
1538.5	4.9043853387835960E-021
1539.5	4.8652020349432715E-021
1540.5	4.8270028614769491E-021
1541.5	4.7897566654527028E-021
1542.5	4.7534339092316133E-021
1543.5	4.7180065677052933E-021
1544.5	4.6834480337674556E-021
1545.5	4.6497330312575359E-021
1546.5	4.6168375346950686E-021
1547.5	4.5847386951946267E-021
1548.5	4.5534147720141814E-021
1549.5	4.5228450692454616E-021
1550.5	4.4930098772043469E-021
1551.5	4.4638904181233202E-021
1552.5	4.4354687957870660E-021
1553.5	4.4077279487872616E-021
1554.5	4.3806516071036429E-021
1555.5	4.3542242517463396E-021
1556.5	4.3284310772193583E-021
1557.5	4.3032579565874788E-021
1558.5	4.2786914089488810E-021
1559.5	4.2547185691339113E-021
1560.5	4.2313271594666686E-021
1561.5	4.2085054634407645E-021
1562.5	4.1862423011738742E-021
1563.5	4.1645270065177492E-021
1564.5	4.1433494057111973E-021
1565.5	4.1226997974734699E-021
1566.5	4.1025689344444514E-021
1567.5	4.0829480058862718E-021
1568.5	4.0638286215684469E-021
1569.5	4.0452027967654406E-021
1570.5	4.0270629383019054E-021
1571.5	4.0094018315865224E-021
1572.5	3.9922126285807793E-021
1573.5	3.9754888366537802E-021
1574.5	3.9592243082788705E-021
1575.5	3.9434132315319475E-021
1576.5	3.9280501213553376E-021
1577.5	3.9131298115546907E-021
1578.5	3.8986474474999142E-021
1579.5	3.8845984795042659E-021
1580.5	3.8709786568589224E-021
1581.5	3.8577840225031749E-021
1582.5	3.8450109083132190E-021
1583.5	3.8326559309952222E-021
1584.5	3.8207159885709143E-021
1585.5	3.8091882574464591E-021
1586.5	3.7980701900579219E-021
1587.5	3.7873595130889802E-021
1588.5	3.7770542262590596E-021
1589.5	3.7671526016824255E-021
1590.5	3.7576531838012442E-021
1591.5	3.7485547898981212E-021
1592.5	3.7398565111960761E-021
1593.5	3.7315577145566672E-021
1594.5	3.7236580447894740E-021
1595.5	3.7161574275891459E-021
1596.5	3.7090560731189972E-021
1597.5	3.7023544802633119E-021
1598.5	3.6960534415737339E-021
1599.5	3.6901540489386191E-021
1600.5	3.6846577000078761E-021
1601.5	3.6795661054098121E-021
1602.5	3.6748812968007775E-021
1603.5	3.6706056357929065E-021
1604.5	3.6667418238103157E-021
1605.5	3.6632929129294401E-021
1606.5	3.6602623177650212E-021
1607.5	3.6576538284697408E-021
1608.5	3.6554716249223146E-021
1609.5	3.6537202921866335E-021
1610.5	3.6524048373327643E-021
1611.5	3.6515307077199428E-021
1612.5	3.6511038108516784E-021
1613.5	3.6511305359243421E-021
1614.5	3.6516177772028058E-021
1615.5	3.6525729593704085E-021
1616.5	3.6540040650155011E-021
1617.5	3.6559196644335554E-021
1618.5	3.6583289479423728E-021
1619.5	3.6612417609285224E-021
1620.5	3.6646686418661070E-021
1621.5	3.6686208635745414E-021
1622.5	3.6731104780106195E-021
1623.5	3.6781503649220376E-021
1624.5	3.6837542847254099E-021
1625.5	3.6899369360117930E-021
1626.5	3.6967140181278228E-021
1627.5	3.7041022993311613E-021
1628.5	3.7121196910759356E-021
1629.5	3.7207853290480822E-021
1630.5	3.7301196616430885E-021
1631.5	3.7401445466606887E-021
1632.5	3.7508833570839863E-021
1633.5	3.7623610969159689E-021
1634.5	3.7746045281662120E-021
1635.5	3.7876423102169387E-021
1636.5	3.8015051529532187E-021
1637.5	3.8162259852196324E-021
1638.5	3.8318401403690898E-021
1639.5	3.8483855609024328E-021
1640.5	3.8659030244651207E-021
1641.5	3.8844363937751636E-021
1642.5	3.9040328934115728E-021
1643.5	3.9247434168026860E-021
1644.5	3.9466228672286744E-021
1645.5	3.9697305372033859E-021
1646.5	3.9941305312413726E-021
1647.5	4.0198922377624395E-021
1648.5	4.0470908567582465E-021
1649.5	4.0758079908665839E-021
1650.5	4.1061323086978036E-021
1651.5	4.1381602906685789E-021
1652.5	4.1719970692629034E-021
1653.5	4.2077573776099453E-021
1654.5	4.2455666226054548E-021
1655.5	4.2855621015845768E-021
1656.5	4.3278943848733828E-021
1657.5	4.3727288905208190E-021
1658.5	4.4202476822864060E-021
1659.5	4.4706515277119450E-021
1660.5	4.5241622600622945E-021
1661.5	4.5810254963630745E-021
1662.5	4.6415137740471372E-021
1663.5	4.7059301812964861E-021
1664.5	4.7746125716035922E-021
1665.5	4.8479384721055632E-021
1666.5	4.9263308188031525E-021
1667.5	5.0102646810721262E-021
1668.5	5.1002751744733145E-021
1669.5	5.1969668068111259E-021
1670.5	5.3010245603542097E-021
1671.5	5.4132270866443361E-021
1672.5	5.5344624840591132E-021
1673.5	5.6657472485064777E-021
1674.5	5.8082491427027491E-021
1675.5	5.9633149307680361E-021
1676.5	6.1325041878142200E-021
1677.5	6.3176307399986007E-021
1678.5	6.5208137484640728E-021
1679.5	6.7445410614831218E-021
1680.5	6.9917482802401177E-021
1681.5	7.2659180960778738E-021
1682.5	7.5712059763602934E-021
1683.5	7.9126003687877853E-021
1684.5	8.2961285015137144E-021
1685.5	8.7291229319529468E-021
1686.5	9.2205697613789999E-021
1687.5	9.7815676579867386E-021
1688.5	1.0425938671183349E-020
1689.5	1.1171049000621475E-020
1690.5	1.2038922986489963E-020
1691.5	1.3057770443496174E-020
1692.5	1.4264101637874183E-020
1693.5	1.5705683430647179E-020
1694.5	1.7445703993010549E-020
1695.5	1.9568670586253658E-020
1696.5	2.2188761177463047E-020
1697.5	2.5461532934012316E-020
1698.5	2.9599849071833466E-020
1699.5	3.4893954751525946E-020
1700.5	4.1731908374397711E-020
1701.5	5.0605077648401716E-020
1702.5	6.2052926265969601E-020
1703.5	7.6435095882569834E-020
1704.5	9.3332443829700649E-020
1705.5	1.1048989139925240E-019
1706.5	1.2313082593750497E-019
1707.5	1.2588757849209942E-019
1708.5	1.1737996326289619E-019
1709.5	1.0166821635911169E-019
1710.5	8.4277482873152820E-020
1711.5	6.8651403368964013E-020
1712.5	5.5917192143220267E-020
1713.5	4.5972858603843382E-020
1714.5	3.8317170683556508E-020
1715.5	3.2422698324838491E-020
1716.5	2.7851916849376640E-020
1717.5	2.4271276352634518E-020
1718.5	2.1434598340679564E-020
1719.5	1.9161934723389338E-020
1720.5	1.7321574630800487E-020
1721.5	1.5816455588362896E-020
1722.5	1.4574367844786856E-020
1723.5	1.3541016102832856E-020
1724.5	1.2675124198959958E-020
1725.5	1.1944970329470820E-020
1726.5	1.1325917913849087E-020
1727.5	1.0798640455775194E-020
1728.5	1.0347832873853428E-020
1729.5	9.9612665185404839E-021
1730.5	9.6290891977074851E-021
1731.5	9.3433015399825357E-021
1732.5	9.0973615089723148E-021
1733.5	8.8858829500069199E-021
1734.5	8.7044037871966963E-021
1735.5	8.5492062835538927E-021
1736.5	8.4171765612843284E-021
1737.5	8.3056939783524985E-021
1738.5	8.2125433938416203E-021
1739.5	8.1358451164439882E-021
1740.5	8.0739986153486395E-021
1741.5	8.0256370177226173E-021
1742.5	7.9895901174607911E-021
1743.5	7.9648541431664622E-021
1744.5	7.9505669271540702E-021
1745.5	7.9459874157837643E-021
1746.5	7.9504786892668320E-021
1747.5	7.9634938341076508E-021
1748.5	7.9845641466623315E-021
1749.5	8.0132892515448639E-021
1750.5	8.0493288009585339E-021
1751.5	8.0923954858227435E-021
1752.5	8.1422491408242522E-021
1753.5	8.1986917662898777E-021
1754.5	8.2615633223695095E-021
1755.5	8.3307381772057256E-021
1756.5	8.4061221119133466E-021
1757.5	8.4876498023537376E-021
1758.5	8.5752827116857409E-021
1759.5	8.6690073391495885E-021
1760.5	8.7688337799963182E-021
1761.5	8.8747945593116679E-021
1762.5	8.9869437090166305E-021
1763.5	9.1053560628087655E-021
1764.5	9.2301267484422663E-021
1765.5	9.3613708606936039E-021
1766.5	9.4992233017561301E-021
1767.5	9.6438387787603434E-021
1768.5	9.7953919507154929E-021
1769.5	9.9540777194879050E-021
1770.5	1.0120111661534163E-020
1771.5	1.0293730599046984E-020
1772.5	1.0475193310994312E-020
1773.5	1.0664781386279187E-020
1774.5	1.0862800222956279E-020
1775.5	1.1069580179144593E-020
1776.5	1.1285477883008274E-020
1777.5	1.1510877710969381E-020
1778.5	1.1746193445201253E-020
1779.5	1.1991870123460863E-020
1780.5	1.2248386096488834E-020
1781.5	1.2516255310574181E-020
1782.5	1.2796029835488694E-020
1783.5	1.3088302660889308E-020
1784.5	1.3393710787518356E-020
1785.5	1.3712938643159414E-020
1786.5	1.4046721857400087E-020
1787.5	1.4395851433889356E-020
1788.5	1.4761178364048877E-020
1789.5	1.5143618732209983E-020
1790.5	1.5544159369026806E-020
1791.5	1.5963864117906669E-020
1792.5	1.6403880788275566E-020
1793.5	1.6865448879962590E-020
1794.5	1.7349908175086624E-020
1795.5	1.7858708307849767E-020
1796.5	1.8393419438929489E-020
1797.5	1.8955744180129029E-020
1798.5	1.9547530937087978E-020
1799.5	2.0170788863768494E-020
1800.5	2.0827704652837996E-020
1801.5	2.1520661421837745E-020
1802.5	2.2252259997217642E-020
1803.5	2.3025342948221176E-020
1804.5	2.3843021781798478E-020
1805.5	2.4708707780143754E-020
1806.5	2.5626147046477894E-020
1807.5	2.6599460425267611E-020
1808.5	2.7633189083835502E-020
1809.5	2.8732346687805910E-020
1810.5	2.9902479278717416E-020
1811.5	3.1149734175520111E-020
1812.5	3.2480939481517474E-020
1813.5	3.3903696095932354E-020
1814.5	3.5426484519063989E-020
1815.5	3.7058789220326892E-020
1816.5	3.8811243932886953E-020
1817.5	4.0695801977513020E-020
1818.5	4.2725936641008219E-020
1819.5	4.4916877792464386E-020
1820.5	4.7285892380786067E-020
1821.5	4.9852618308007111E-020
1822.5	5.2639463532250665E-020
1823.5	5.5672085278349221E-020
1824.5	5.8979968133377960E-020
1825.5	6.2597124862825318E-020
1826.5	6.6562950387600902E-020
1827.5	7.0923268042801137E-020
1828.5	7.5731618728452335E-020
1829.5	8.1050858879625175E-020
1830.5	8.6955153758271123E-020
1831.5	9.3532480424156308E-020
1832.5	1.0088779276109476E-019
1833.5	1.0914705326387116E-019
1834.5	1.1846240894299329E-019
1835.5	1.2901889046717911E-019
1836.5	1.4104315748374678E-019
1837.5	1.5481501813964602E-019
1838.5	1.7068274581953677E-019
1839.5	1.8908364390171959E-019
1840.5	2.1057193405560438E-019
1841.5	2.3585696054884699E-019
1842.5	2.6585605103438273E-019
1843.5	3.0176834703994542E-019
1844.5	3.4517875912352036E-019
1845.5	3.9820514069382821E-019
1846.5	4.6370675674265836E-019
1847.5	5.4557695465859348E-019
1848.5	6.4914275906680200E-019
1849.5	7.8167330881911057E-019
1850.5	9.5291265531625638E-019
1851.5	1.1752818426460833E-018
1852.5	1.4626685930782410E-018
1853.5	1.8251092495751785E-018
1854.5	2.2543999254652482E-018
1855.5	2.6976333194723793E-018
1856.5	3.0369209657042211E-018
1857.5	3.1314437991558381E-018
1858.5	2.9335902065406833E-018
1859.5	2.5387768670684926E-018
1860.5	2.0904492240178676E-018
1861.5	1.6826757136262130E-018
1862.5	1.3483500915986878E-018
1863.5	1.0864749158705489E-018
1864.5	8.8453031469381787E-019
1865.5	7.2885278215991265E-019
1866.5	6.0797851733008382E-019
1867.5	5.1312940082515227E-019
1868.5	4.3781620474630619E-019
1869.5	3.7729399316633901E-019
1870.5	3.2809083042812596E-019
1871.5	2.8764966739502898E-019
1872.5	2.5406955945486540E-019
1873.5	2.2592222299442380E-019
1874.5	2.0212260661392656E-019
1875.5	1.8183732422846099E-019
1876.5	1.6441944336148034E-019
1877.5	1.4936163819853673E-019
1878.5	1.3626220837702500E-019
1879.5	1.2480018085015634E-019
1880.5	1.1471688189371683E-019
1881.5	1.0580216204498254E-019
1882.5	9.7883999738853504E-020
1883.5	9.0820582112236127E-020
1884.5	8.4494219206283914E-020
1885.5	7.8806627559218100E-020
1886.5	7.3675245660282581E-020
1887.5	6.9030333523388655E-020
1888.5	6.4812672951957043E-020
1889.5	6.0971731538506082E-020
1890.5	5.7464187311709798E-020
1891.5	5.4252735833635179E-020
1892.5	5.1305119988522256E-020
1893.5	4.8593336469930517E-020
1894.5	4.6092983326404230E-020
1895.5	4.3782720768581958E-020
1896.5	4.1643823422505691E-020
1897.5	3.9659806806421512E-020
1898.5	3.7816114356561047E-020
1899.5	3.6099854085356338E-020
1900.5	3.4499576111726680E-020
1901.5	3.3005083998197472E-020
1902.5	3.1607274169388312E-020
1903.5	3.0297998750775588E-020
1904.5	2.9069948016379147E-020
1905.5	2.7916549315639673E-020
1906.5	2.6831879898999566E-020
1907.5	2.5810591506225619E-020
1908.5	2.4847844942798548E-020
1909.5	2.3939253164524670E-020
1910.5	2.3080831632064870E-020
1911.5	2.2268954895702488E-020
1912.5	2.1500318534607200E-020
1913.5	2.0771905710626738E-020
1914.5	2.0080957709474328E-020
1915.5	1.9424947936256935E-020
1916.5	1.8801558910977253E-020
1917.5	1.8208661875657120E-020
1918.5	1.7644298680279004E-020
1919.5	1.7106665661616905E-020
1920.5	1.6594099268693471E-020
1921.5	1.6105063222255544E-020
1922.5	1.5638137024289722E-020
1923.5	1.5192005658015996E-020
1924.5	1.4765450339671725E-020
1925.5	1.4357340201285791E-020
1926.5	1.3966624799007579E-020
1927.5	1.3592327354782017E-020
1928.5	1.3233538650572409E-020
1929.5	1.2889411504198809E-020
1930.5	1.2559155764405627E-020
1931.5	1.2242033770191746E-020
1932.5	1.1937356225888760E-020
1933.5	1.1644478449096205E-020
1934.5	1.1362796953491203E-020
1935.5	1.1091746332823412E-020
1936.5	1.0830796416167249E-020
1937.5	1.0579449667804473E-020
1938.5	1.0337238808011748E-020
1939.5	1.0103724633582950E-020
1940.5	9.8784940191689622E-021
1941.5	9.6611580825079310E-021
1942.5	9.4513504983791806E-021
1943.5	9.2487259476736496E-021
1944.5	9.0529586893569940E-021
1945.5	8.8637412443307717E-021
1946.5	8.6807831812904388E-021
1947.5	8.5038099956527944E-021
1948.5	8.3325620734945443E-021
1949.5	8.1667937332194075E-021
1950.5	8.0062723383649784E-021
1951.5	7.8507774755820548E-021
1952.5	7.7001001923757219E-021
1953.5	7.5540422896974603E-021
1954.5	7.4124156649264487E-021
1955.5	7.2750417011822507E-021
1956.5	7.1417506992746436E-021
1957.5	7.0123813489244143E-021
1958.5	6.8867802361845914E-021
1959.5	6.7648013842590691E-021
1960.5	6.6463058251571515E-021
1961.5	6.5311611998413695E-021
1962.5	6.4192413847240605E-021
1963.5	6.3104261425481325E-021
1964.5	6.2046007958504285E-021
1965.5	6.1016559213545058E-021
1966.5	6.0014870637744840E-021
1967.5	5.9039944676342760E-021
1968.5	5.8090828258184328E-021
1969.5	5.7166610436727486E-021
1970.5	5.6266420175657724E-021
1971.5	5.5389424269074540E-021
1972.5	5.4534825386987715E-021
1973.5	5.3701860237572063E-021
1974.5	5.2889797838280759E-021
1975.5	5.2097937888513175E-021
1976.5	5.1325609237078636E-021
1977.5	5.0572168438201019E-021
1978.5	4.9836998390267329E-021
1979.5	4.9119507051948503E-021
1980.5	4.8419126230708479E-021
1981.5	4.7735310439076320E-021
1982.5	4.7067535814385503E-021
1983.5	4.6415299097988856E-021
1984.5	4.5778116670237072E-021
1985.5	4.5155523637767705E-021
1986.5	4.4547072969890049E-021
1987.5	4.3952334681071764E-021
1988.5	4.3370895056736648E-021
1989.5	4.2802355919772132E-021
1990.5	4.2246333935318743E-021
1991.5	4.1702459951575867E-021
1992.5	4.1170378374507736E-021
1993.5	4.0649746574472244E-021
1994.5	4.0140234322924054E-021
1995.5	3.9641523257463163E-021
1996.5	3.9153306373610532E-021
1997.5	3.8675287541796336E-021
1998.5	3.8207181048141472E-021
1999.5	3.7748711157702669E-021
[truncated: 1,000 more rows]
