# Supplementary material for: Modeling Radiative Efficiency across Fluorinated Molecules: Bridging Chemistry and Climate Policy for Global Warming Potential Estimations
Source: Environ Sci Technol. 2026 Feb 16;60(8):6188–202. doi: 10.1021/acs.est.5c16501 (PMC12961741; doi:10.1021/acs.est.5c16501)
Supplement: Supplementary file 1 [file es5c16501_si_001.zip › Supporting.Information/CFM2025.Table1/HFEsters/Allyl.trifluoracetate/cross-section_20.dat]

0.5	3.7043612347950327E-022
1.5	3.7342349094628837E-022
2.5	3.7652057450127096E-022
3.5	3.7973427707646609E-022
4.5	3.8307207504229393E-022
5.5	3.8654207695264366E-022
6.5	3.9015308946730647E-022
7.5	3.9391469147476355E-022
8.5	3.9783731760564145E-022
9.5	4.0193235252548659E-022
10.5	4.0621223763130503E-022
11.5	4.1069059205749109E-022
12.5	4.1538235023314674E-022
13.5	4.2030391863650104E-022
14.5	4.2547335487834751E-022
15.5	4.3091057283400972E-022
16.5	4.3663757825610712E-022
17.5	4.4267874016824484E-022
18.5	4.4906110440064211E-022
19.5	4.5581475693087410E-022
20.5	4.6297324629807052E-022
21.5	4.7057407634631997E-022
22.5	4.7865928302513857E-022
23.5	4.8727611206460841E-022
24.5	4.9647781822391062E-022
25.5	5.0632461171258361E-022
26.5	5.1688478360547276E-022
27.5	5.2823605001600131E-022
28.5	5.4046716499486295E-022
29.5	5.5367986530594899E-022
30.5	5.6799122738019215E-022
31.5	5.8353653920338063E-022
32.5	6.0047281950504133E-022
33.5	6.1898315594928876E-022
34.5	6.3928208667755176E-022
35.5	6.6162232058603019E-022
36.5	6.8630318834924044E-022
37.5	7.1368134877211504E-022
38.5	7.4418445853684420E-022
39.5	7.7832876964143482E-022
40.5	8.1674197989217014E-022
41.5	8.6019317517474436E-022
42.5	9.0963243842757958E-022
43.5	9.6624376428513054E-022
44.5	1.0315164660082852E-021
45.5	1.1073425205891265E-021
46.5	1.1961505922046676E-021
47.5	1.3010922300856181E-021
48.5	1.4263024195053690E-021
49.5	1.5772654687094864E-021
50.5	1.7613270252850535E-021
51.5	1.9883983417816359E-021
52.5	2.2718816388336822E-021
53.5	2.6297552650136915E-021
54.5	3.0854772044425512E-021
55.5	3.6677022439155544E-021
56.5	4.4067199117529018E-021
57.5	5.3247455608170882E-021
58.5	6.4169219803713471E-021
59.5	7.6143239949129948E-021
60.5	8.7217835229184830E-021
61.5	9.4053605057236635E-021
62.5	9.3865489167004693E-021
63.5	8.7223854183065316E-021
64.5	7.7626566438945243E-021
65.5	6.8515598262006180E-021
66.5	6.1738996913177458E-021
67.5	5.7893667010939520E-021
68.5	5.7027663577361972E-021
69.5	5.8987682127090020E-021
70.5	6.3345142656234495E-021
71.5	6.8962176810921269E-021
72.5	7.3545519583506586E-021
73.5	7.4225231652015061E-021
74.5	6.9662499506976528E-021
75.5	6.1309881524811213E-021
76.5	5.1845154888996071E-021
77.5	4.3164004943527929E-021
78.5	3.5975077628321047E-021
79.5	3.0285189524131753E-021
80.5	2.5849769899526593E-021
81.5	2.2391973276846215E-021
82.5	1.9676176032143400E-021
83.5	1.7520374936521315E-021
84.5	1.5789092493351705E-021
85.5	1.4382630309467320E-021
86.5	1.3227565633016198E-021
87.5	1.2269460761198849E-021
88.5	1.1467564275078490E-021
89.5	1.0791038594662470E-021
90.5	1.0216288161414584E-021
91.5	9.7250622541595972E-022
92.5	9.3030988996801203E-022
93.5	8.9391471285104585E-022
94.5	8.6242552805431341E-022
95.5	8.3512479540667385E-022
96.5	8.1143380397946063E-022
97.5	7.9088365516799771E-022
98.5	7.7309341075370771E-022
99.5	7.5775355972113419E-022
100.5	7.4461349305539213E-022
101.5	7.3347205379572215E-022
102.5	7.2417050128267175E-022
103.5	7.1658742864196420E-022
104.5	7.1063532541497061E-022
105.5	7.0625860052042796E-022
106.5	7.0343298808320542E-022
107.5	7.0216636180763320E-022
108.5	7.0250109397685656E-022
109.5	7.0451822575908325E-022
110.5	7.0834388268339334E-022
111.5	7.1415859537168901E-022
112.5	7.2221050306308081E-022
113.5	7.3283387318073850E-022
114.5	7.4647503295102670E-022
115.5	7.6372877742409780E-022
116.5	7.8538972568064368E-022
117.5	8.1252510057457658E-022
118.5	8.4657811634872646E-022
119.5	8.8951437799920400E-022
120.5	9.4402613334503379E-022
121.5	1.0138061902261312E-021
122.5	1.1038804590775181E-021
123.5	1.2209052746603744E-021
124.5	1.3730912306581956E-021
125.5	1.5687956790203613E-021
126.5	1.8115928555424139E-021
127.5	2.0885260769074629E-021
128.5	2.3524578783123485E-021
129.5	2.5187818772864418E-021
130.5	2.5121288176678176E-021
131.5	2.3368451554654148E-021
132.5	2.0723858271218024E-021
133.5	1.8009721135996116E-021
134.5	1.5660149056062597E-021
135.5	1.3782680025158431E-021
136.5	1.2333608613801179E-021
137.5	1.1228201942615402E-021
138.5	1.0385484488443561E-021
139.5	9.7404289134890909E-022
140.5	9.2441148274722878E-022
141.5	8.8606388178408938E-022
142.5	8.5638228544651492E-022
143.5	8.3345394140486488E-022
144.5	8.1587271802815950E-022
145.5	8.0259715513667306E-022
146.5	7.9285026045203140E-022
147.5	7.8604893955712444E-022
148.5	7.8175414705982241E-022
149.5	7.7963549118739519E-022
150.5	7.7944596646674607E-022
151.5	7.8100384934171860E-022
152.5	7.8417972587937868E-022
153.5	7.8888725940127280E-022
154.5	7.9507674431586050E-022
155.5	8.0273079690062481E-022
156.5	8.1186174943021321E-022
157.5	8.2251047157717935E-022
158.5	8.3474646361878225E-022
159.5	8.4866916480654799E-022
160.5	8.6441050880296459E-022
161.5	8.8213884600618024E-022
162.5	9.0206444905862598E-022
163.5	9.2444693289907062E-022
164.5	9.4960506664176273E-022
165.5	9.7792964761735946E-022
166.5	1.0099003707566825E-021
167.5	1.0461079917023764E-021
168.5	1.0872835972528589E-021
169.5	1.1343375325587667E-021
170.5	1.1884115961776071E-021
171.5	1.2509496590552443E-021
172.5	1.3237941262528166E-021
173.5	1.4093189854317439E-021
174.5	1.5106150641722745E-021
175.5	1.6317501976125791E-021
176.5	1.7781369965709841E-021
177.5	1.9570540969300020E-021
178.5	2.1783814274166817E-021
179.5	2.4556175102829495E-021
180.5	2.8072176713943960E-021
181.5	3.2581385733201747E-021
182.5	3.8409573506782842E-021
183.5	4.5944687474115654E-021
184.5	5.5541335743425675E-021
185.5	6.7224942892638652E-021
186.5	8.0055533607596175E-021
187.5	9.1355721220761879E-021
188.5	9.7056790869888250E-021
189.5	9.4472023177702099E-021
190.5	8.4975202674105592E-021
191.5	7.2564600162155758E-021
192.5	6.0574143870439926E-021
193.5	5.0495545950953128E-021
194.5	4.2557957703828088E-021
195.5	3.6476857424765430E-021
196.5	3.1860158897617730E-021
197.5	2.8358035575450318E-021
198.5	2.5696901762144378E-021
199.5	2.3673630848373406E-021
200.5	2.2140507102325730E-021
201.5	2.0990912598941587E-021
202.5	2.0148125450249606E-021
203.5	1.9557174373036661E-021
204.5	1.9179112472174193E-021
205.5	1.8987072213817887E-021
206.5	1.8963604589752889E-021
207.5	1.9098951914363701E-021
208.5	1.9390022654062081E-021
209.5	1.9839927695075604E-021
210.5	2.0458008447465786E-021
211.5	2.1260347247746532E-021
212.5	2.2270808387083112E-021
213.5	2.3522722526532517E-021
214.5	2.5061408093214530E-021
215.5	2.6947832494896704E-021
216.5	2.9263868492829622E-021
217.5	3.2119813008117809E-021
218.5	3.5665115758921008E-021
219.5	4.0103584065841647E-021
220.5	4.5714526592374473E-021
221.5	5.2880810866426645E-021
222.5	6.2121945292575552E-021
223.5	7.4120396334123481E-021
224.5	8.9700872852609684E-021
225.5	1.0965229136851616E-020
226.5	1.3415189482362925E-020
227.5	1.6147638243953713E-020
228.5	1.8629184810296281E-020
229.5	1.9995809249263707E-020
230.5	1.9601145549037551E-020
231.5	1.7647165813883337E-020
232.5	1.4971339446978050E-020
233.5	1.2327918091522601E-020
234.5	1.0076403571719331E-020
235.5	8.2856217945749148E-021
236.5	6.9001838383317635E-021
237.5	5.8355717865174718E-021
238.5	5.0145216637517752E-021
239.5	4.3759348691730693E-021
240.5	3.8740924214620746E-021
241.5	3.4754625890443635E-021
242.5	3.1555452580036117E-021
243.5	2.8963637731474890E-021
244.5	2.6846197289315772E-021
245.5	2.5103764325298345E-021
246.5	2.3661291444238155E-021
247.5	2.2461485830261229E-021
248.5	2.1460150167997585E-021
249.5	2.0622850074136253E-021
250.5	1.9922508207501274E-021
251.5	1.9337650172933415E-021
252.5	1.8851112793122061E-021
253.5	1.8449083461416062E-021
254.5	1.8120378886613490E-021
255.5	1.7855898640467929E-021
256.5	1.7648207593332570E-021
257.5	1.7491214296689255E-021
258.5	1.7379921462787194E-021
259.5	1.7310231120450973E-021
260.5	1.7278791613739464E-021
261.5	1.7282876913803633E-021
262.5	1.7320291114988425E-021
263.5	1.7389292746573475E-021
264.5	1.7488534834130575E-021
265.5	1.7617017617334081E-021
266.5	1.7774051564784915E-021
267.5	1.7959228885681678E-021
268.5	1.8172402169621084E-021
269.5	1.8413669123400767E-021
270.5	1.8683362642471822E-021
271.5	1.8982045673384043E-021
272.5	1.9310510506464750E-021
273.5	1.9669782296244194E-021
274.5	2.0061126749820642E-021
275.5	2.0486062058101247E-021
276.5	2.0946375278519497E-021
277.5	2.1444143516993314E-021
278.5	2.1981760408297098E-021
279.5	2.2561968565070180E-021
280.5	2.3187898864916447E-021
281.5	2.3863117682773846E-021
282.5	2.4591683464770682E-021
283.5	2.5378214396465590E-021
284.5	2.6227969363828468E-021
285.5	2.7146944967291843E-021
286.5	2.8141992064450282E-021
287.5	2.9220956234710369E-021
288.5	3.0392847745792641E-021
289.5	3.1668048147802169E-021
290.5	3.3058562649518478E-021
291.5	3.4578330114914695E-021
292.5	3.6243606094460062E-021
293.5	3.8073439111034547E-021
294.5	4.0090266929794428E-021
295.5	4.2320668434662457E-021
296.5	4.4796318990799752E-021
297.5	4.7555214216197265E-021
298.5	5.0643251002675646E-021
299.5	5.4116288497398858E-021
300.5	5.8042860158233372E-021
301.5	6.2507777766009309E-021
302.5	6.7616969642281990E-021
303.5	7.3504043541034155E-021
304.5	8.0339282256105524E-021
305.5	8.8342099172605362E-021
306.5	9.7798445218957616E-021
307.5	1.0908531788086371E-020
308.5	1.2270540759846750E-020
309.5	1.3933594664012700E-020
310.5	1.5989652887621507E-020
311.5	1.8563937787148209E-020
312.5	2.1825719543909216E-020
313.5	2.5997430024615258E-020
314.5	3.1350119348328195E-020
315.5	3.8151951718688729E-020
316.5	4.6495595097493839E-020
317.5	5.5901187192151245E-020
318.5	6.4760133184269198E-020
319.5	7.0345941132915524E-020
320.5	7.0467972084096994E-020
321.5	6.5602431216681652E-020
322.5	5.8428829254289569E-020
323.5	5.1514491176979223E-020
324.5	4.6186824536159400E-020
325.5	4.2823457181746875E-020
326.5	4.1409273948223015E-020
327.5	4.1875499098153406E-020
328.5	4.4246256558713435E-020
329.5	4.8692207001448574E-020
330.5	5.5539330841974987E-020
331.5	6.5219529696408848E-020
332.5	7.8073746353851048E-020
333.5	9.3822603260295623E-020
334.5	1.1056132571308845E-019
335.5	1.2387145974706650E-019
336.5	1.2815224438415110E-019
337.5	1.2103998612912241E-019
338.5	1.0584242690954405E-019
339.5	8.8181780653394680E-020
340.5	7.1957820847772292E-020
341.5	5.8628206391468087E-020
342.5	4.8232962004853567E-020
343.5	4.0310436002997637E-020
344.5	3.4338389195795989E-020
345.5	2.9882496263076393E-020
346.5	2.6623461585882902E-020
347.5	2.4345848338994956E-020
348.5	2.2919080052338298E-020
349.5	2.2276646238796527E-020
350.5	2.2385383159709300E-020
351.5	2.3182589299539847E-020
352.5	2.4451882518263261E-020
353.5	2.5664895308153922E-020
354.5	2.6010166122693024E-020
355.5	2.4889104102966489E-020
356.5	2.2474201281549213E-020
357.5	1.9504240001241897E-020
358.5	1.6638775558060314E-020
359.5	1.4185027006873892E-020
360.5	1.2193572563086089E-020
361.5	1.0606777303822889E-020
362.5	9.3428626396289907E-021
363.5	8.3277862631650204E-021
364.5	7.5028404720255936E-021
365.5	6.8237343864992165E-021
366.5	6.2576010899436425E-021
367.5	5.7800777899330567E-021
368.5	5.3729885805881458E-021
369.5	5.0226357280921626E-021
370.5	4.7185751226521899E-021
371.5	4.4527463560905206E-021
372.5	4.2188540827555452E-021
373.5	4.0119253726699866E-021
374.5	3.8279902030623097E-021
375.5	3.6638485149271327E-021
376.5	3.5168986061056895E-021
377.5	3.3850094087109103E-021
378.5	3.2664245048359804E-021
379.5	3.1596893623004089E-021
380.5	3.0635957671395422E-021
381.5	2.9771391598631706E-021
382.5	2.8994857950603099E-021
383.5	2.8299475042868393E-021
384.5	2.7679624620201404E-021
385.5	2.7130808098923667E-021
386.5	2.6649543380901028E-021
387.5	2.6233296920898039E-021
388.5	2.5880447953326254E-021
389.5	2.5590283756278275E-021
390.5	2.5363026735506893E-021
391.5	2.5199896127534619E-021
392.5	2.5103209444784047E-021
393.5	2.5076531654513692E-021
394.5	2.5124883811274261E-021
395.5	2.5255027885479844E-021
396.5	2.5475851473852215E-021
397.5	2.5798885856155392E-021
398.5	2.6239004832851146E-021
399.5	2.6815371962801535E-021
400.5	2.7552733239235014E-021
401.5	2.8483195376194208E-021
402.5	2.9648693244900439E-021
403.5	3.1104442669807902E-021
404.5	3.2923808135231887E-021
405.5	3.5205199362210574E-021
406.5	3.8081842695193699E-021
407.5	4.1735493977669052E-021
408.5	4.6415133131113196E-021
409.5	5.2460654144640589E-021
410.5	6.0327374507719593E-021
411.5	7.0594152828965695E-021
412.5	8.3903100146873874E-021
413.5	1.0070233122310466E-020
414.5	1.2055908080255581E-020
415.5	1.4091935397349819E-020
416.5	1.5622246707281204E-020
417.5	1.6000492708647984E-020
418.5	1.5031485060128780E-020
419.5	1.3176017259256448E-020
420.5	1.1095396515274989E-020
421.5	9.2133689824369268E-021
422.5	7.6738299722367787E-021
423.5	6.4686583446274199E-021
424.5	5.5390926916879103E-021
425.5	4.8220905938106920E-021
426.5	4.2650349313795790E-021
427.5	3.8277156404801437E-021
428.5	3.4804278419857234E-021
429.5	3.2014529510541954E-021
430.5	2.9748956323633345E-021
431.5	2.7890448340017112E-021
432.5	2.6351907620993793E-021
433.5	2.5067865799940340E-021
434.5	2.3988569451169787E-021
435.5	2.3075794869719899E-021
436.5	2.2299866598657385E-021
437.5	2.1637514881428405E-021
438.5	2.1070321003300691E-021
439.5	2.0583577824636110E-021
440.5	2.0165446187528582E-021
441.5	1.9806324190583777E-021
442.5	1.9498371110328732E-021
443.5	1.9235144764215750E-021
444.5	1.9011322882329443E-021
445.5	1.8822487267805754E-021
446.5	1.8664955306599998E-021
447.5	1.8535647492634863E-021
448.5	1.8431982576243712E-021
449.5	1.8351794070647997E-021
450.5	1.8293263402132598E-021
451.5	1.8254866130122836E-021
452.5	1.8235328509028394E-021
453.5	1.8233592295789865E-021
454.5	1.8248786183222076E-021
455.5	1.8280202600761184E-021
456.5	1.8327278900850898E-021
457.5	1.8389582162581721E-021
458.5	1.8466797010182356E-021
459.5	1.8558715974267303E-021
460.5	1.8665232027096607E-021
461.5	1.8786333006065753E-021
462.5	1.8922097707201292E-021
463.5	1.9072693486427146E-021
464.5	1.9238375253783621E-021
465.5	1.9419485787013463E-021
466.5	1.9616457327930602E-021
467.5	1.9829814459410444E-021
468.5	2.0060178294144849E-021
469.5	2.0308272039848672E-021
470.5	2.0574928040717110E-021
471.5	2.0861096433001781E-021
472.5	2.1167855595106214E-021
473.5	2.1496424621328134E-021
474.5	2.1848178105331421E-021
475.5	2.2224663587089568E-021
476.5	2.2627622098458286E-021
477.5	2.3059012341547971E-021
478.5	2.3521039155546143E-021
479.5	2.4016187077838101E-021
480.5	2.4547259992262472E-021
481.5	2.5117428091636550E-021
482.5	2.5730283677079154E-021
483.5	2.6389907691340094E-021
484.5	2.7100949361491920E-021
485.5	2.7868721940276866E-021
486.5	2.8699318328665128E-021
487.5	2.9599751393798346E-021
488.5	3.0578125147080049E-021
489.5	3.1643844727649265E-021
490.5	3.2807875500605227E-021
491.5	3.4083064741992747E-021
492.5	3.5484543646342837E-021
493.5	3.7030233187265050E-021
494.5	3.8741485302641142E-021
495.5	4.0643901852067821E-021
496.5	4.2768389099263421E-021
497.5	4.5152527005209151E-021
498.5	4.7842363186623676E-021
499.5	5.0894785176860141E-021
500.5	5.4380687867668251E-021
501.5	5.8389245061003808E-021
502.5	6.3033728872018036E-021
503.5	6.8459518858039306E-021
504.5	7.4855233623697776E-021
505.5	8.2468340665935892E-021
506.5	9.1627199975587601E-021
507.5	1.0277229802031990E-020
508.5	1.1650034822353809E-020
509.5	1.3362551384277954E-020
510.5	1.5526065015324725E-020
511.5	1.8291334270358211E-020
512.5	2.1856333705191180E-020
513.5	2.6460669152844450E-020
514.5	3.2335157335554250E-020
515.5	3.9537516678580812E-020
516.5	4.7582318491853692E-020
517.5	5.4943513278119735E-020
518.5	5.9123558744070157E-020
519.5	5.8219912222974529E-020
520.5	5.2776022074516815E-020
521.5	4.5209877300005787E-020
522.5	3.7727532200563860E-020
523.5	3.1392480374561885E-020
524.5	2.6416888059333837E-020
525.5	2.2646612323783486E-020
526.5	1.9840725254170314E-020
527.5	1.7779188927771363E-020
528.5	1.6289671431196866E-020
529.5	1.5245731690391368E-020
530.5	1.4557887946573336E-020
531.5	1.4164821930088030E-020
532.5	1.4026570865861204E-020
533.5	1.4119810233857126E-020
534.5	1.4434902089963894E-020
535.5	1.4974384656738654E-020
536.5	1.5752699336903196E-020
537.5	1.6797097881315441E-020
538.5	1.8149827993335133E-020
539.5	1.9871868740259536E-020
540.5	2.2048692625927533E-020
541.5	2.4798775278679998E-020
542.5	2.8285821229477149E-020
543.5	3.2735754746257347E-020
544.5	3.8458868351685680E-020
545.5	4.5874453482339476E-020
546.5	5.5525254770075963E-020
547.5	6.8041496033011720E-020
548.5	8.3950055431665443E-020
549.5	1.0312080175200571E-019
550.5	1.2365561457388981E-019
551.5	1.4076058259766888E-019
552.5	1.4790047656859985E-019
553.5	1.4172755231304274E-019
554.5	1.2552926322872598E-019
555.5	1.0587724699603329E-019
556.5	8.7663595686566234E-020
557.5	7.2889236338118095E-020
558.5	6.1783603477157832E-020
559.5	5.3930457405999494E-020
560.5	4.8833411065494979E-020
561.5	4.6101820867131470E-020
562.5	4.5440911604772221E-020
563.5	4.6501001167031335E-020
564.5	4.8580221374739732E-020
565.5	5.0330267995330867E-020
566.5	5.0033649951330285E-020
567.5	4.6800371289411085E-020
568.5	4.1378826122883311E-020
569.5	3.5312381807600914E-020
570.5	2.9732993030701390E-020
571.5	2.5075126903882950E-020
572.5	2.1348055160959463E-020
573.5	1.8405273557832884E-020
574.5	1.6078514965123667E-020
575.5	1.4223517270065423E-020
576.5	1.2728192028246330E-020
577.5	1.1508622376357072E-020
578.5	1.0502676167659837E-020
579.5	9.6642950824180944E-021
580.5	8.9590899261116691E-021
581.5	8.3611272351513380E-021
582.5	7.8506339285539836E-021
583.5	7.4123663107608895E-021
584.5	7.0344480110292607E-021
585.5	6.7075364134104595E-021
586.5	6.4242194798637604E-021
587.5	6.1785751516270467E-021
588.5	5.9658465013843207E-021
589.5	5.7822001818688436E-021
590.5	5.6245455415057730E-021
591.5	5.4903985201626806E-021
592.5	5.3777791010419652E-021
593.5	5.2851343545464329E-021
594.5	5.2112814211045446E-021
595.5	5.1553664492027058E-021
596.5	5.1168367415242572E-021
597.5	5.0954243116911283E-021
598.5	5.0911398211405731E-021
599.5	5.1042765291296647E-021
600.5	5.1354245133602078E-021
601.5	5.1854960631655376E-021
602.5	5.2557638724409092E-021
603.5	5.3479145361748591E-021
604.5	5.4641209723840602E-021
605.5	5.6071388719705627E-021
606.5	5.7804342933880176E-021
607.5	5.9883523133541197E-021
608.5	6.2363405800492310E-021
609.5	6.5312472257360607E-021
610.5	6.8817206785159608E-021
611.5	7.2987506599781392E-021
612.5	7.7964068448093500E-021
613.5	8.3928569113750252E-021
614.5	9.1117827852247071E-021
615.5	9.9843678186796263E-021
616.5	1.1052104232883323E-020
617.5	1.2370772780327799E-020
618.5	1.4016065465415723E-020
619.5	1.6091401072948214E-020
620.5	1.8738324309294539E-020
621.5	2.2148883456814264E-020
622.5	2.6575890852126446E-020
623.5	3.2326848455269617E-020
624.5	3.9702185487532164E-020
625.5	4.8790621596643940E-020
626.5	5.9001823445319179E-020
627.5	6.8419731245793182E-020
628.5	7.3837219965832761E-020
629.5	7.2709839364382786E-020
630.5	6.5608010830638949E-020
631.5	5.5614319048667390E-020
632.5	4.5624556018335857E-020
633.5	3.7064677578400965E-020
634.5	3.0234243263901951E-020
635.5	2.4939092121678962E-020
636.5	2.0863299774663028E-020
637.5	1.7714229451189887E-020
638.5	1.5259362999989301E-020
639.5	1.3324382858859879E-020
640.5	1.1781357273138867E-020
641.5	1.0536806220820805E-020
642.5	9.5221524105845795E-021
643.5	8.6866777548222453E-021
644.5	7.9924928022313926E-021
645.5	7.4109831784521599E-021
646.5	6.9203007769898723E-021
647.5	6.5035838566780997E-021
648.5	6.1476844174116645E-021
649.5	5.8422498313970715E-021
650.5	5.5790535240598813E-021
651.5	5.3515022218323260E-021
652.5	5.1542695477412278E-021
653.5	4.9830209064124923E-021
654.5	4.8342049719593543E-021
655.5	4.7048942362567265E-021
656.5	4.5926620353890528E-021
657.5	4.4954869460010974E-021
658.5	4.4116778980697950E-021
659.5	4.3398151008947959E-021
660.5	4.2787031382273317E-021
661.5	4.2273335022010734E-021
662.5	4.1848545045143608E-021
663.5	4.1505469968921244E-021
664.5	4.1238047000851507E-021
665.5	4.1041182160521502E-021
666.5	4.0910620060905650E-021
667.5	4.0842837761775487E-021
668.5	4.0834958324206084E-021
669.5	4.0884680636104843E-021
670.5	4.0990222812635513E-021
671.5	4.1150277053121150E-021
672.5	4.1363974295404191E-021
673.5	4.1630857378340402E-021
674.5	4.1950861724901260E-021
675.5	4.2324302809097105E-021
676.5	4.2751869882803491E-021
677.5	4.3234625624131138E-021
678.5	4.3774011535907009E-021
679.5	4.4371859078500520E-021
680.5	4.5030406672192808E-021
681.5	4.5752322856667223E-021
682.5	4.6540736055039495E-021
683.5	4.7399271563460736E-021
684.5	4.8332096581635711E-021
685.5	4.9343974322531818E-021
686.5	5.0440328500497814E-021
687.5	5.1627319807362421E-021
688.5	5.2911936359963161E-021
689.5	5.4302100557692519E-021
690.5	5.5806795347590953E-021
691.5	5.7436213586168056E-021
692.5	5.9201935048893099E-021
693.5	6.1117136718848108E-021
694.5	6.3196843349252040E-021
695.5	6.5458227024727551E-021
696.5	6.7920966655305402E-021
697.5	7.0607681175061341E-021
698.5	7.3544453885704695E-021
699.5	7.6761470157978176E-021
700.5	8.0293796954024388E-021
701.5	8.4182340876026723E-021
702.5	8.8475032393134891E-021
703.5	9.3228298545746600E-021
704.5	9.8508906176170805E-021
705.5	1.0439628457920872E-020
706.5	1.1098547325705899E-020
707.5	1.1839089131783716E-020
708.5	1.2675119597054688E-020
709.5	1.3623559733868036E-020
710.5	1.4705213844547269E-020
711.5	1.5945865206686410E-020
712.5	1.7377739912812535E-020
713.5	1.9041481974541966E-020
714.5	2.0988845251451483E-020
715.5	2.3286399550652852E-020
716.5	2.6020683009732133E-020
717.5	2.9305428930947016E-020
718.5	3.3291773416453371E-020
719.5	3.8182722381754398E-020
720.5	4.4253585819668893E-020
721.5	5.1880365390810420E-020
722.5	6.1577478734592312E-020
723.5	7.4042515052763226E-020
724.5	9.0192848998913810E-020
725.5	1.1114172692062628E-019
726.5	1.3796933433660732E-019
727.5	1.7097037235193717E-019
728.5	2.0794712911169516E-019
729.5	2.4187964105670879E-019
730.5	2.6114449759894130E-019
731.5	2.5669495591654280E-019
732.5	2.3081693233762468E-019
733.5	1.9471597549239658E-019
734.5	1.5877031149747775E-019
735.5	1.2803563604300514E-019
736.5	1.0354344844257620E-019
737.5	8.4576210646298034E-020
738.5	6.9991995215709717E-020
739.5	5.8737804912176997E-020
740.5	4.9978403336868052E-020
741.5	4.3088126061457890E-020
742.5	3.7608021199879627E-020
743.5	3.3202876317229662E-020
744.5	2.9626913150002729E-020
745.5	2.6698508286435530E-020
746.5	2.4282147555662648E-020
747.5	2.2275683364073347E-020
748.5	2.0601342148831958E-020
749.5	1.9199348674213097E-020
750.5	1.8023372470635171E-020
751.5	1.7037248008072952E-020
752.5	1.6212591820262903E-020
753.5	1.5527057287748107E-020
754.5	1.4963047805729366E-020
755.5	1.4506763662045844E-020
756.5	1.4147495446217780E-020
757.5	1.3877102820686865E-020
758.5	1.3689635782731446E-020
759.5	1.3581068670926657E-020
760.5	1.3549126854790534E-020
761.5	1.3593193497135199E-020
762.5	1.3714289871079717E-020
763.5	1.3915128126865097E-020
764.5	1.4200240721080162E-020
765.5	1.4576196514590221E-020
766.5	1.5051920457905355E-020
767.5	1.5639142621922320E-020
768.5	1.6353014195540430E-020
769.5	1.7212944522285288E-020
770.5	1.8243736570401117E-020
771.5	1.9477131810186124E-020
772.5	2.0953924343470350E-020
773.5	2.2726875732612233E-020
774.5	2.4864767066828677E-020
775.5	2.7458078162039474E-020
776.5	3.0627003373993894E-020
777.5	3.4532813825755662E-020
778.5	3.9393943207812150E-020
779.5	4.5508488942848605E-020
780.5	5.3284630001196783E-020
781.5	6.3278355687862146E-020
782.5	7.6229881189574004E-020
783.5	9.3065895396636871E-020
784.5	1.1477182811074337E-019
785.5	1.4190660843036467E-019
786.5	1.7338362155003829E-019
787.5	2.0446372524720507E-019
788.5	2.2585315432040750E-019
789.5	2.2811586043222682E-019
790.5	2.1010423891075455E-019
791.5	1.8017419305890414E-019
792.5	1.4824803230199299E-019
793.5	1.2004960129714095E-019
794.5	9.7248371816094494E-020
795.5	7.9496360262398775E-020
796.5	6.5838973823765420E-020
797.5	5.5319686429630814E-020
798.5	4.7157669304664891E-020
799.5	4.0761522272879667E-020
800.5	3.5695960588642277E-020
801.5	3.1643198150355164E-020
802.5	2.8370833878094758E-020
803.5	2.5707815867661183E-020
804.5	2.3527185411628471E-020
805.5	2.1733881916582739E-020
806.5	2.0256155267596146E-020
807.5	1.9039504961807244E-020
808.5	1.8042383056481322E-020
809.5	1.7233134236129698E-020
810.5	1.6587812858950620E-020
811.5	1.6088631914625251E-020
812.5	1.5722878166854696E-020
813.5	1.5482183130382959E-020
814.5	1.5362079301448306E-020
815.5	1.5361801138523263E-020
816.5	1.5484315021415657E-020
817.5	1.5736585276175521E-020
818.5	1.6130107524894297E-020
819.5	1.6681769526892517E-020
820.5	1.7415137535835455E-020
821.5	1.8362318629825575E-020
822.5	1.9566624148110632E-020
823.5	2.1086366329666495E-020
824.5	2.3000270742319196E-020
825.5	2.5415187287851969E-020
826.5	2.8477011680485768E-020
827.5	3.2385872738411037E-020
828.5	3.7416298899205036E-020
829.5	4.3941045243165105E-020
830.5	5.2450218520794647E-020
831.5	6.3537041636655990E-020
832.5	7.7771593777350584E-020
833.5	9.5290391859838771E-020
834.5	1.1487393061764856E-019
835.5	1.3271169835047466E-019
836.5	1.4258885756945020E-019
837.5	1.3979720345859756E-019
838.5	1.2571737305798876E-019
839.5	1.0636273149116869E-019
840.5	8.7196328526415625E-020
841.5	7.0839785499112032E-020
842.5	5.7805237075809575E-020
843.5	4.7698579980303809E-020
844.5	3.9910867888004624E-020
845.5	3.3883912924557677E-020
846.5	2.9175846348737161E-020
847.5	2.5455855440117996E-020
848.5	2.2481234756886394E-020
849.5	2.0074602033813417E-020
850.5	1.8105764009966954E-020
851.5	1.6478368017252369E-020
852.5	1.5120375812658957E-020
853.5	1.3977335447502313E-020
854.5	1.3007630458763487E-020
855.5	1.2179108226329296E-020
856.5	1.1466668214166666E-020
857.5	1.0850520709715758E-020
858.5	1.0314917105252499E-020
859.5	9.8472146220508521E-021
860.5	9.4371804609224539E-021
861.5	9.0764690236464132E-021
862.5	8.7582254629314513E-021
863.5	8.4767823327044485E-021
864.5	8.2274254976451885E-021
865.5	8.0062120383013127E-021
866.5	7.8098275384993862E-021
867.5	7.6354734598053449E-021
868.5	7.4807776969361685E-021
869.5	7.3437231441648377E-021
870.5	7.2225903761540263E-021
871.5	7.1159114897146024E-021
872.5	7.0224328587864680E-021
873.5	6.9410850896465915E-021
874.5	6.8709588746630899E-021
875.5	6.8112857658907987E-021
876.5	6.7614231509549772E-021
877.5	6.7208429339709157E-021
878.5	6.6891236214783331E-021
879.5	6.6659457041452256E-021
880.5	6.6510904267764392E-021
881.5	6.6444422725572115E-021
882.5	6.6459957792084874E-021
883.5	6.6558676918198121E-021
884.5	6.6743159927038246E-021
885.5	6.7017681103689558E-021
886.5	6.7388617111491663E-021
887.5	6.7865030806157058E-021
888.5	6.8459504274349901E-021
889.5	6.9189327475425251E-021
890.5	7.0078193480284226E-021
891.5	7.1158604167692527E-021
892.5	7.2475229765873207E-021
893.5	7.4089413870652012E-021
894.5	7.6084633894738850E-021
895.5	7.8571349042427624E-021
896.5	8.1685608737390390E-021
897.5	8.5565527231439238E-021
898.5	9.0269388753883177E-021
899.5	9.5581372115552805E-021
900.5	1.0072212651696688E-020
901.5	1.0430195175807123E-020
902.5	1.0509818931810164E-020
903.5	1.0320514108286564E-020
904.5	9.9937378237982451E-021
905.5	9.6640731556785061E-021
906.5	9.4022633967410280E-021
907.5	9.2259176670447892E-021
908.5	9.1282149600275303E-021
909.5	9.0958136374554265E-021
910.5	9.1161002438063127E-021
911.5	9.1791543948846985E-021
912.5	9.2777703237202244E-021
913.5	9.4069576967930634E-021
914.5	9.5634141505673287E-021
915.5	9.7451013776275719E-021
916.5	9.9509364150879669E-021
917.5	1.0180577756999706E-020
918.5	1.0434282647795023E-020
919.5	1.0712816360187440E-020
920.5	1.1017399636108769E-020
921.5	1.1349684959101502E-020
922.5	1.1711755710788846E-020
923.5	1.2106144754478419E-020
924.5	1.2535870859153944E-020
925.5	1.3004492863229325E-020
926.5	1.3516182766503268E-020
927.5	1.4075820181372416E-020
928.5	1.4689111902141579E-020
929.5	1.5362741893978864E-020
930.5	1.6104558905630756E-020
931.5	1.6923811351171953E-020
932.5	1.7831442321328092E-020
933.5	1.8840461897465106E-020
934.5	1.9966419805962293E-020
935.5	2.1228009518081535E-020
936.5	2.2647846113213400E-020
937.5	2.4253475960671546E-020
938.5	2.6078698572020241E-020
939.5	2.8165312856125826E-020
940.5	3.0565445989185138E-020
941.5	3.3344689953244182E-020
942.5	3.6586368596931962E-020
943.5	4.0397401752939967E-020
944.5	4.4916443994028520E-020
945.5	5.0325283212571693E-020
946.5	5.6864922751551476E-020
947.5	6.4858364284962452E-020
948.5	7.4742814520696334E-020
949.5	8.7114574278600231E-020
950.5	1.0278920882698166E-019
951.5	1.2287460110868966E-019
952.5	1.4883637018640149E-019
953.5	1.8248163821000429E-019
954.5	2.2565147241256585E-019
955.5	2.7914215634861238E-019
956.5	3.4013268744326476E-019
957.5	3.9831545488677848E-019
958.5	4.3516348915243995E-019
959.5	4.3415173834720876E-019
960.5	3.9622163288560171E-019
961.5	3.3881042075985533E-019
962.5	2.7999709269545246E-019
963.5	2.2936824302022121E-019
964.5	1.8936124441435577E-019
965.5	1.5911643790810355E-019
966.5	1.3690665921123229E-019
967.5	1.2113442195828920E-019
968.5	1.1061669931800866E-019
969.5	1.0460514286939742E-019
970.5	1.0272078743780417E-019
971.5	1.0482937620516489E-019
972.5	1.1077724566563881E-019
973.5	1.1982272719071757E-019
974.5	1.2971642988963374E-019
975.5	1.3620977952178493E-019
976.5	1.3486539824488580E-019
977.5	1.2482799833286497E-019
978.5	1.0961377246170430E-019
979.5	9.3648868385774771E-020
980.5	7.9552339817181182E-020
981.5	6.8103158626756065E-020
982.5	5.9145470897958634E-020
983.5	5.2238364554262592E-020
984.5	4.6939150433316821E-020
985.5	4.2888345339340200E-020
986.5	3.9817807156245958E-020
987.5	3.7536731706714522E-020
988.5	3.5915310665214594E-020
989.5	3.4871859068981998E-020
990.5	3.4364466463546092E-020
991.5	3.4386961722796487E-020
992.5	3.4968903895480637E-020
993.5	3.6179553505090297E-020
994.5	3.8135925159555222E-020
995.5	4.1014546069127700E-020
996.5	4.5064144076058342E-020
997.5	5.0608791014453237E-020
998.5	5.8010400723623576E-020
999.5	6.7514336772369105E-020
1000.5	7.8841809630380796E-020
1001.5	9.0463231425875978E-020
1002.5	9.9104847898290394E-020
1003.5	1.0103138643066545E-019
1004.5	9.5203730877119007E-020
1005.5	8.4369603684570582E-020
1006.5	7.2360740001824468E-020
1007.5	6.1597289073488307E-020
1008.5	5.2887509117011429E-020
1009.5	4.6175798675580409E-020
1010.5	4.1123794496312414E-020
1011.5	3.7373847516411523E-020
1012.5	3.4632086015936279E-020
1013.5	3.2679538433938493E-020
1014.5	3.1361639506197454E-020
1015.5	3.0574684257000179E-020
1016.5	3.0254812404344233E-020
1017.5	3.0370607373274280E-020
1018.5	3.0919141022005739E-020
1019.5	3.1925168809352358E-020
1020.5	3.3443416264129113E-020
1021.5	3.5564243020185013E-020
1022.5	3.8423325703309162E-020
1023.5	4.2216223434268479E-020
1024.5	4.7218343312025911E-020
1025.5	5.3808598587217165E-020
1026.5	6.2487348798808963E-020
1027.5	7.3857171190375079E-020
1028.5	8.8481371669658473E-020
1029.5	1.0643787218350539E-019
1030.5	1.2634244210223259E-019
1031.5	1.4411272803197923E-019
1032.5	1.5336377535282634E-019
1033.5	1.4962423454378667E-019
1034.5	1.3475022379926230E-019
1035.5	1.1497502921948739E-019
1036.5	9.5677415948159327E-020
1037.5	7.9333388611135350E-020
1038.5	6.6365330664389179E-020
1039.5	5.6341237585028796E-020
1040.5	4.8640173085424049E-020
1041.5	4.2701842646285859E-020
1042.5	3.8085254549998899E-020
1043.5	3.4461003722389536E-020
1044.5	3.1587612239018795E-020
1045.5	2.9288628952542994E-020
1046.5	2.7434549016846070E-020
1047.5	2.5929548047628944E-020
1048.5	2.4702027644405264E-020
1049.5	2.3697941546998138E-020
1050.5	2.2876084570604021E-020
1051.5	2.2204750650102125E-020
1052.5	2.1659344661197922E-020
1053.5	2.1220661693495920E-020
1054.5	2.0873637154506574E-020
1055.5	2.0606432474189137E-020
1056.5	2.0409763035750228E-020
1057.5	2.0276403597665769E-020
1058.5	2.0200826247315905E-020
1059.5	2.0178939787772994E-020
1060.5	2.0207909403238218E-020
1061.5	2.0286042845947369E-020
1062.5	2.0412735209469942E-020
1063.5	2.0588469332076055E-020
1064.5	2.0814873619438747E-020
1065.5	2.1094844173672651E-020
1066.5	2.1432744218906634E-020
1067.5	2.1834701748707217E-020
1068.5	2.2309037220754911E-020
1069.5	2.2866868605664932E-020
1070.5	2.3522963484292559E-020
1071.5	2.4296940448325326E-020
1072.5	2.5214969066573319E-020
1073.5	2.6312183706628428E-020
1074.5	2.7636113115700095E-020
1075.5	2.9251522297064753E-020
1076.5	3.1247105644836067E-020
1077.5	3.3744257531099210E-020
1078.5	3.6907076893565560E-020
1079.5	4.0949201966523446E-020
1080.5	4.6123066063936935E-020
1081.5	5.2653318882137969E-020
1082.5	6.0535047543425409E-020
1083.5	6.9109145033329731E-020
1084.5	7.6573248372692056E-020
1085.5	8.0280523744285791E-020
1086.5	7.8606228485071848E-020
1087.5	7.2583425710493620E-020
1088.5	6.4828487269064287E-020
1089.5	5.7440318714477973E-020
1090.5	5.1326479636830441E-020
1091.5	4.6606368613051988E-020
1092.5	4.3086870832749218E-020
1093.5	4.0513730349607975E-020
1094.5	3.8662490365055730E-020
1095.5	3.7358160208227425E-020
1096.5	3.6470774752692588E-020
1097.5	3.5905531644431550E-020
1098.5	3.5593560495411005E-020
1099.5	3.5484716462498708E-020
1100.5	3.5542318422594485E-020
1101.5	3.5739407976718116E-020
1102.5	3.6056112788432784E-020
1103.5	3.6477788168916834E-020
1104.5	3.6993701490873069E-020
1105.5	3.7596095116191112E-020
1106.5	3.8279514657116172E-020
1107.5	3.9040324851153811E-020
1108.5	3.9876359563686942E-020
1109.5	4.0786668934859158E-020
1110.5	4.1771337955494341E-020
1111.5	4.2831358502096281E-020
1112.5	4.3968542235591824E-020
1113.5	4.5185465543692888E-020
1114.5	4.6485440399306083E-020
1115.5	4.7872506965559146E-020
1116.5	4.9351445238760397E-020
1117.5	5.0927804147625012E-020
1118.5	5.2607947435769012E-020
1119.5	5.4399116428626412E-020
1120.5	5.6309510489242246E-020
1121.5	5.8348386651211246E-020
1122.5	6.0526180626283755E-020
1123.5	6.2854652161806774E-020
1124.5	6.5347058614158334E-020
1125.5	6.8018361659414346E-020
1126.5	7.0885473342344610E-020
1127.5	7.3967549245061418E-020
1128.5	7.7286338533983565E-020
1129.5	8.0866603144474224E-020
1130.5	8.4736621553541301E-020
1131.5	8.8928796695667181E-020
1132.5	9.3480392896574559E-020
1133.5	9.8434433644831769E-020
1134.5	1.0384080115469400E-019
1135.5	1.0975759077433870E-019
1136.5	1.1625278944781994E-019
1137.5	1.2340636917364117E-019
1138.5	1.3131291588250059E-019
1139.5	1.4008495447587378E-019
1140.5	1.4985718638638491E-019
1141.5	1.6079193342448558E-019
1142.5	1.7308619036549621E-019
1143.5	1.8698084273564441E-019
1144.5	2.0277282642624978E-019
1145.5	2.2083132324641213E-019
1146.5	2.4161954794254277E-019
1147.5	2.6572435720715615E-019
1148.5	2.9389690270048608E-019
1149.5	3.2710900640989330E-019
1150.5	3.6663205949527232E-019
1151.5	4.1414827355706639E-019
1152.5	4.7190821535227377E-019
1153.5	5.4295345029518485E-019
1154.5	6.3142688751176945E-019
1155.5	7.4298907790816877E-019
1156.5	8.8532482010452682E-019
1157.5	1.0686009468356464E-018
1158.5	1.3053707107384856E-018
1159.5	1.6084911081440486E-018
1160.5	1.9837590967014450E-018
1161.5	2.4122536006365282E-018
1162.5	2.8235108525287092E-018
1163.5	3.0896779272001942E-018
1164.5	3.0951275084862485E-018
1165.5	2.8443126238304765E-018
1166.5	2.4573809446294850E-018
1167.5	2.0605742249332116E-018
1168.5	1.7215522464406879E-018
1169.5	1.4580219311606206E-018
1170.5	1.2645094894807431E-018
1171.5	1.1294047360480247E-018
1172.5	1.0420034767669841E-018
1173.5	9.9456318343973047E-019
1174.5	9.8255610439933823E-019
1175.5	1.0045024208501918E-018
1176.5	1.0618839674307418E-018
1177.5	1.1592824402172110E-018
1178.5	1.3047083896409871E-018
1179.5	1.5098464041667112E-018
1180.5	1.7893434207560341E-018
1181.5	2.1568346583441330E-018
1182.5	2.6128486729203541E-018
1183.5	3.1188129474917835E-018
1184.5	3.5652678737459476E-018
1185.5	3.7852340525564273E-018
1186.5	3.6670664345657834E-018
1187.5	3.2652391874244017E-018
1188.5	2.7430789943980517E-018
1189.5	2.2376902505948344E-018
1190.5	1.8106914299766545E-018
1191.5	1.4716448696345013E-018
1192.5	1.2088437665564496E-018
1193.5	1.0060813139975205E-018
1194.5	8.4885538976345470E-019
1195.5	7.2578351585492176E-019
1196.5	6.2836949948046319E-019
1197.5	5.5038342496309313E-019
1198.5	4.8726945645655471E-019
1199.5	4.3568022389792918E-019
1200.5	3.9313570910368414E-019
1201.5	3.5778022732369138E-019
1202.5	3.2821084785655653E-019
1203.5	3.0335620999433739E-019
1204.5	2.8239048840840015E-019
1205.5	2.6467184870874436E-019
1206.5	2.4969804430570081E-019
1207.5	2.3707410500329563E-019
1208.5	2.2648864015380231E-019
1209.5	2.1769635026733770E-019
1210.5	2.1050507250850474E-019
1211.5	2.0476618871377551E-019
1212.5	2.0036757446377409E-019
1213.5	1.9722851474132182E-019
1214.5	1.9529618979885346E-019
1215.5	1.9454346729273535E-019
1216.5	1.9496783981822512E-019
1217.5	1.9659143264828373E-019
1218.5	1.9946208417014596E-019
1219.5	2.0365557951401117E-019
1220.5	2.0927920451186161E-019
1221.5	2.1647689198162089E-019
1222.5	2.2543636761841226E-019
1223.5	2.3639888522518931E-019
1224.5	2.4967239455324326E-019
1225.5	2.6564934469076395E-019
1226.5	2.8483084371333461E-019
1227.5	3.0785964859443504E-019
1228.5	3.3556556280447573E-019
1229.5	3.6902843917912573E-019
1230.5	4.0966635389449498E-019
1231.5	4.5935992267880519E-019
1232.5	5.2062843346725834E-019
1233.5	5.9687936676217029E-019
1234.5	6.9275842224810370E-019
1235.5	8.1462622517405926E-019
1236.5	9.7116090898809802E-019
1237.5	1.1739767239304436E-018
1238.5	1.4378108270807195E-018
1239.5	1.7789309851477723E-018
1240.5	2.2084504155060727E-018
1241.5	2.7146135510270264E-018
1242.5	3.2311540707137310E-018
1243.5	3.6156898755349256E-018
1244.5	3.7053656551464084E-018
1245.5	3.4544830515508420E-018
1246.5	2.9825335031232551E-018
1247.5	2.4566162821865062E-018
1248.5	1.9823875874106184E-018
1249.5	1.5951093468160663E-018
1250.5	1.2922342384072882E-018
1251.5	1.0587711954445789E-018
1252.5	8.7878896795218837E-019
1253.5	7.3903252266779899E-019
1254.5	6.2938745393473248E-019
1255.5	5.4238935983531937E-019
1256.5	4.7258650897351383E-019
1257.5	4.1599511325676067E-019
1258.5	3.6968756409897666E-019
1259.5	3.3149586430022331E-019
1260.5	2.9980215010619204E-019
1261.5	2.7339174857910123E-019
1262.5	2.5135035408678450E-019
1263.5	2.3299236516382308E-019
1264.5	2.1781158641006357E-019
1265.5	2.0544853110044673E-019
1266.5	1.9567077543297270E-019
1267.5	1.8836450205317721E-019
1268.5	1.8353673161826885E-019
1269.5	1.8132883841811635E-019
1270.5	1.8204252535138102E-019
1271.5	1.8617840368456058E-019
1272.5	1.9448133587502874E-019
1273.5	2.0796666114124831E-019
1274.5	2.2784563245748884E-019
1275.5	2.5513806293965846E-019
1276.5	2.8954785158192997E-019
1277.5	3.2719494790888136E-019
1278.5	3.5827231065765849E-019
1279.5	3.6930211361442790E-019
1280.5	3.5318319330660545E-019
1281.5	3.1643941740619185E-019
1282.5	2.7250848237386208E-019
1283.5	2.3147072936304667E-019
1284.5	1.9743031853168403E-019
1285.5	1.7075448632064881E-019
1286.5	1.5033155023265754E-019
1287.5	1.3463986599120321E-019
1288.5	1.2209187976985264E-019
1289.5	1.1130037560787361E-019
1290.5	1.0148513665130755E-019
1291.5	9.2554481162593780E-020
1292.5	8.4679030566540005E-020
1293.5	7.7922393336356432E-020
1294.5	7.2195346478461377E-020
1295.5	6.7340777098029618E-020
1296.5	6.3198946456559046E-020
1297.5	5.9633327689474279E-020
1298.5	5.6534903772521578E-020
1299.5	5.3818733663487084E-020
1300.5	5.1418943773780129E-020
1301.5	4.9284216515123514E-020
1302.5	4.7374231857999871E-020
1303.5	4.5656994930458686E-020
1304.5	4.4106862699648067E-020
1305.5	4.2703090358446748E-020
1306.5	4.1428755728894470E-020
1307.5	4.0269957286293266E-020
1308.5	3.9215210948031812E-020
1309.5	3.8254992416418339E-020
1310.5	3.7381387241506520E-020
1311.5	3.6587821580172962E-020
1312.5	3.5868854227850998E-020
1313.5	3.5220015874676057E-020
1314.5	3.4637685377550757E-020
1315.5	3.4118995618971136E-020
1316.5	3.3661763569393854E-020
1317.5	3.3264440708974527E-020
1318.5	3.2926081155709018E-020
1319.5	3.2646325804531432E-020
1320.5	3.2425401590565630E-020
1321.5	3.2264135715777963E-020
1322.5	3.2163985377422691E-020
1323.5	3.2127084260197398E-020
1324.5	3.2156307854225303E-020
1325.5	3.2255360596505643E-020
1326.5	3.2428888975367000E-020
1327.5	3.2682626176695744E-020
1328.5	3.3023575708265470E-020
1329.5	3.3460243879415269E-020
1330.5	3.4002934266901856E-020
1331.5	3.4664121686968247E-020
1332.5	3.5458929178677622E-020
1333.5	3.6405739746578609E-020
1334.5	3.7526986073607167E-020
1335.5	3.8850177506724546E-020
1336.5	4.0409246418173464E-020
1337.5	4.2246328645913500E-020
1338.5	4.4414139735815586E-020
1339.5	4.6979177059720692E-020
1340.5	5.0026077895252714E-020
1341.5	5.3663610491804711E-020
1342.5	5.8032991009198894E-020
1343.5	6.3319533927195102E-020
1344.5	6.9769092468013736E-020
1345.5	7.7711353904804755E-020
1346.5	8.7592780596623962E-020
1347.5	1.0002254675627260E-019
1348.5	1.1583417824364395E-019
1349.5	1.3616057819657488E-019
1350.5	1.6250181340087218E-019
1351.5	1.9671084444226188E-019
1352.5	2.4068458234701803E-019
1353.5	2.9527158531904001E-019
1354.5	3.5765194151614364E-019
1355.5	4.1735338882606260E-019
1356.5	4.5537137920212685E-019
1357.5	4.5448691017681280E-019
1358.5	4.1528867291189640E-019
1359.5	3.5555280045025558E-019
1360.5	2.9397013628650513E-019
1361.5	2.4051922035501147E-019
1362.5	1.9773200677590328E-019
1363.5	1.6466211902022848E-019
1364.5	1.3940746314732907E-019
1365.5	1.2014208532686036E-019
1366.5	1.0540012789447381E-019
1367.5	9.4082439296452115E-020
1368.5	8.5387782458116608E-020
1369.5	7.8738980624727607E-020
1370.5	7.3723060220768329E-020
1371.5	7.0047285742525690E-020
1372.5	6.7508372872195650E-020
1373.5	6.5971678960940023E-020
1374.5	6.5357810062703545E-020
1375.5	6.5634888526961226E-020
1376.5	6.6815444324772249E-020
1377.5	6.8957509572692582E-020
1378.5	7.2170061015583059E-020
1379.5	7.6623537082588545E-020
1380.5	8.2566815405346340E-020
1381.5	9.0352793061166524E-020
1382.5	1.0047543975849047E-019
1383.5	1.1362131292301846E-019
1384.5	1.3073612432387296E-019
1385.5	1.5309647856306642E-019
1386.5	1.8234361709414048E-019
1387.5	2.2034566767445730E-019
1388.5	2.6855097045212742E-019
1389.5	3.2619358582010666E-019
1390.5	3.8688999975249408E-019
1391.5	4.3574353246566066E-019
1392.5	4.5415914072775866E-019
1393.5	4.3493148748338940E-019
1394.5	3.9003994137981500E-019
1395.5	3.3894809407613423E-019
1396.5	2.9510217749553630E-019
1397.5	2.6349995723781900E-019
1398.5	2.4357859894117175E-019
1399.5	2.3128950328659656E-019
1400.5	2.2021936937842867E-019
1401.5	2.0441337961427223E-019
1402.5	1.8248658501575865E-019
1403.5	1.5779409243256436E-019
1404.5	1.3441434385512608E-019
1405.5	1.1449923652329694E-019
1406.5	9.8422213883059959E-020
1407.5	8.5728805214521426E-020
1408.5	7.5764954165538655E-020
1409.5	6.7933081633213244E-020
1410.5	6.1757749630557730E-020
1411.5	5.6881164009132227E-020
1412.5	5.3040599628327527E-020
1413.5	5.0045775844447300E-020
1414.5	4.7760897979796070E-020
1415.5	4.6091666160786792E-020
1416.5	4.4976418567224780E-020
1417.5	4.4380515270513601E-020
1418.5	4.4293301275755707E-020
1419.5	4.4727268045828338E-020
1420.5	4.5719305287880561E-020
1421.5	4.7334206316798116E-020
1422.5	4.9670888873028091E-020
1423.5	5.2872151845999031E-020
1424.5	5.7139229837504733E-020
1425.5	6.2752903967693754E-020
1426.5	7.0103276538479990E-020
1427.5	7.9729786762720748E-020
1428.5	9.2369399294813161E-020
1429.5	1.0899792122597662E-019
1430.5	1.3081148470784363E-019
1431.5	1.5900024366538468E-019
1432.5	1.9398204753395738E-019
1433.5	2.3362116166963021E-019
1434.5	2.7067487106738685E-019
1435.5	2.9266589538120076E-019
1436.5	2.8919149071577176E-019
1437.5	2.6182807254830139E-019
1438.5	2.2246033553994903E-019
1439.5	1.8269702081343354E-019
1440.5	1.4842152930891518E-019
1441.5	1.2096257802923207E-019
1442.5	9.9606666312044704E-020
1443.5	8.3115395449914555E-020
1444.5	7.0327292320309002E-020
1445.5	6.0315267434403674E-020
1446.5	5.2382938967485872E-020
1447.5	4.6018803999114826E-020
1448.5	4.0848973200468262E-020
1449.5	3.6599112834165536E-020
1450.5	3.3066302329402810E-020
1451.5	3.0098914489270982E-020
1452.5	2.7582398590822880E-020
1453.5	2.5429243585450274E-020
1454.5	2.3571858789777064E-020
1455.5	2.1957484965833523E-020
1456.5	2.0544523007671575E-020
1457.5	1.9299858912196078E-020
1458.5	1.8196894807642597E-020
1459.5	1.7214085015766448E-020
1460.5	1.6333836859114795E-020
1461.5	1.5541677464182631E-020
1462.5	1.4825616413222418E-020
1463.5	1.4175653948720040E-020
1464.5	1.3583398331552214E-020
1465.5	1.3041765769578387E-020
1466.5	1.2544743328931837E-020
1467.5	1.2087200270335101E-020
1468.5	1.1664736901199628E-020
1469.5	1.1273562703074330E-020
1470.5	1.0910397462287947E-020
1471.5	1.0572390594789982E-020
1472.5	1.0257054952176100E-020
1473.5	9.9622122228596814E-021
1474.5	9.6859476707481804E-021
1475.5	9.4265724345164004E-021
1476.5	9.1825919807239222E-021
1477.5	8.9526795908106432E-021
1478.5	8.7356539855258800E-021
1479.5	8.5304603655573506E-021
1480.5	8.3361542852232947E-021
1481.5	8.1518878855101346E-021
1482.5	7.9768980998745637E-021
1483.5	7.8104965159583652E-021
1484.5	7.6520606324255743E-021
1485.5	7.5010262954071001E-021
1486.5	7.3568811357609431E-021
1487.5	7.2191588582673506E-021
1488.5	7.0874342583381629E-021
1489.5	6.9613188619004615E-021
1490.5	6.8404571006610726E-021
1491.5	6.7245229486424443E-021
1492.5	6.6132169572363875E-021
1493.5	6.5062636354776935E-021
1494.5	6.4034091301388191E-021
1495.5	6.3044191668662420E-021
1496.5	6.2090772191430325E-021
1497.5	6.1171828765529408E-021
1498.5	6.0285503877869388E-021
1499.5	5.9430073571951072E-021
1500.5	5.8603935765447176E-021
1501.5	5.7805599760809392E-021
1502.5	5.7033676810676826E-021
1503.5	5.6286871617684723E-021
1504.5	5.5563974663575284E-021
1505.5	5.4863855275680143E-021
1506.5	5.4185455350201262E-021
1507.5	5.3527783661532620E-021
1508.5	5.2889910695367494E-021
1509.5	5.2270963950715574E-021
1510.5	5.1670123662371676E-021
1511.5	5.1086618900970741E-021
1512.5	5.0519724012645435E-021
1513.5	4.9968755364574232E-021
1514.5	4.9433068366448414E-021
1515.5	4.8912054741172572E-021
1516.5	4.8405140021000127E-021
1517.5	4.7911781247850029E-021
1518.5	4.7431464858794341E-021
1519.5	4.6963704739690133E-021
1520.5	4.6508040431683084E-021
1521.5	4.6064035476866440E-021
1522.5	4.5631275890759295E-021
1523.5	4.5209368750495673E-021
1524.5	4.4797940888708167E-021
1525.5	4.4396637684064429E-021
1526.5	4.4005121940283744E-021
1527.5	4.3623072846238209E-021
1528.5	4.3250185010438847E-021
1529.5	4.2886167563829730E-021
1530.5	4.2530743325372864E-021
1531.5	4.2183648025409068E-021
1532.5	4.1844629582231238E-021
1533.5	4.1513447427714608E-021
1534.5	4.1189871878213704E-021
1535.5	4.0873683547268734E-021
1536.5	4.0564672796961551E-021
1537.5	4.0262639225032983E-021
1538.5	3.9967391185118201E-021
1539.5	3.9678745337678547E-021
1540.5	3.9396526229409862E-021
1541.5	3.9120565899091011E-021
1542.5	3.8850703508001828E-021
1543.5	3.8586784993191932E-021
1544.5	3.8328662742019471E-021
1545.5	3.8076195286505224E-021
1546.5	3.7829247016161613E-021
1547.5	3.7587687908062098E-021
1548.5	3.7351393273011684E-021
1549.5	3.7120243516767732E-021
1550.5	3.6894123915340586E-021
1551.5	3.6672924403477463E-021
1552.5	3.6456539375501051E-021
1553.5	3.6244867497736457E-021
1554.5	3.6037811531817737E-021
1555.5	3.5835278168218148E-021
1556.5	3.5637177869396449E-021
1557.5	3.5443424721997706E-021
1558.5	3.5253936297587334E-021
1559.5	3.5068633521436609E-021
1560.5	3.4887440548913081E-021
1561.5	3.4710284649062328E-021
1562.5	3.4537096094998439E-021
1563.5	3.4367808060749377E-021
1564.5	3.4202356524229237E-021
1565.5	3.4040680176035241E-021
1566.5	3.3882720333790182E-021
1567.5	3.3728420861772526E-021
1568.5	3.3577728095597413E-021
1569.5	3.3430590771730826E-021
1570.5	3.3286959961637519E-021
1571.5	3.3146789010380220E-021
1572.5	3.3010033479504696E-021
1573.5	3.2876651094060237E-021
1574.5	3.2746601693620316E-021
1575.5	3.2619847187182790E-021
1576.5	3.2496351511842370E-021
1577.5	3.2376080595142044E-021
1578.5	3.2259002321022720E-021
1579.5	3.2145086499303753E-021
1580.5	3.2034304838639003E-021
1581.5	3.1926630922905939E-021
1582.5	3.1822040190997911E-021
1583.5	3.1720509920001511E-021
1584.5	3.1622019211754252E-021
1585.5	3.1526548982789925E-021
1586.5	3.1434081957692435E-021
1587.5	3.1344602665891831E-021
1588.5	3.1258097441950238E-021
1589.5	3.1174554429399610E-021
1590.5	3.1093963588208041E-021
1591.5	3.1016316705966970E-021
1592.5	3.0941607412908059E-021
1593.5	3.0869831200875915E-021
1594.5	3.0800985446401385E-021
1595.5	3.0735069438039458E-021
1596.5	3.0672084408157732E-021
1597.5	3.0612033569383042E-021
1598.5	3.0554922155939314E-021
1599.5	3.0500757470135288E-021
1600.5	3.0449548934290194E-021
1601.5	3.0401308148415766E-021
1602.5	3.0356048954007853E-021
1603.5	3.0313787504337025E-021
1604.5	3.0274542341668726E-021
1605.5	3.0238334481887704E-021
1606.5	3.0205187507050153E-021
1607.5	3.0175127666440762E-021
1608.5	3.0148183986770898E-021
1609.5	3.0124388392219474E-021
1610.5	3.0103775835089859E-021
1611.5	3.0086384437936375E-021
1612.5	3.0072255648101941E-021
1613.5	3.0061434405706846E-021
1614.5	3.0053969326237658E-021
1615.5	3.0049912899006766E-021
1616.5	3.0049321702888367E-021
1617.5	3.0052256640887974E-021
1618.5	3.0058783195271274E-021
1619.5	3.0068971705167477E-021
1620.5	3.0082897668774130E-021
1621.5	3.0100642072528162E-021
1622.5	3.0122291749875905E-021
1623.5	3.0147939772575237E-021
1624.5	3.0177685877803078E-021
1625.5	3.0211636934724623E-021
1626.5	3.0249907454613934E-021
1627.5	3.0292620149106863E-021
1628.5	3.0339906541724161E-021
1629.5	3.0391907638435462E-021
1630.5	3.0448774663755215E-021
1631.5	3.0510669869683046E-021
1632.5	3.0577767425738961E-021
1633.5	3.0650254399417049E-021
1634.5	3.0728331837611410E-021
1635.5	3.0812215960981060E-021
1636.5	3.0902139484845612E-021
1637.5	3.0998353082077929E-021
1638.5	3.1101127005624480E-021
1639.5	3.1210752890790567E-021
1640.5	3.1327545760334781E-021
1641.5	3.1451846258797673E-021
1642.5	3.1584023146428769E-021
1643.5	3.1724476087677468E-021
1644.5	3.1873638774600944E-021
1645.5	3.2031982431866016E-021
1646.5	3.2200019757463511E-021
1647.5	3.2378309362034612E-021
1648.5	3.2567460780096260E-021
1649.5	3.2768140138778770E-021
1650.5	3.2981076584353145E-021
1651.5	3.3207069584329330E-021
1652.5	3.3446997243859516E-021
1653.5	3.3701825800346713E-021
1654.5	3.3972620490483118E-021
1655.5	3.4260558020610598E-021
1656.5	3.4566940915789363E-021
1657.5	3.4893214077153816E-021
1658.5	3.5240983943390218E-021
1659.5	3.5612040733500210E-021
1660.5	3.6008384348255626E-021
1661.5	3.6432254631834296E-021
1662.5	3.6886166849406638E-021
1663.5	3.7372953429159710E-021
1664.5	3.7895813259131203E-021
1665.5	3.8458370134356187E-021
1666.5	3.9064742336746100E-021
1667.5	3.9719625823421734E-021
1668.5	4.0428394131728110E-021
1669.5	4.1197218924953540E-021
1670.5	4.2033216161460285E-021
1671.5	4.2944624252672660E-021
1672.5	4.3941022393464850E-021
1673.5	4.5033599655745667E-021
1674.5	4.6235488646594583E-021
1675.5	4.7562181846716641E-021
1676.5	4.9032054588495168E-021
1677.5	5.0667026612195733E-021
1678.5	5.2493405126637927E-021
1679.5	5.4542967562849148E-021
1680.5	5.6854363597175440E-021
1681.5	5.9474946262366593E-021
1682.5	6.2463185109864816E-021
1683.5	6.5891876474892391E-021
1684.5	6.9852455970516991E-021
1685.5	7.4460849922841323E-021
1686.5	7.9865495633398576E-021
1687.5	8.6258444324291799E-021
1688.5	9.3890875992119547E-021
1689.5	1.0309495292862118E-020
1690.5	1.1431476432010536E-020
1691.5	1.2815015049751026E-020
1692.5	1.4541817285385426E-020
1693.5	1.6723684085925674E-020
1694.5	1.9513100433129100E-020
1695.5	2.3114126413919457E-020
1696.5	2.7785763970618642E-020
1697.5	3.3814229775349264E-020
1698.5	4.1396094710336187E-020
1699.5	5.0328059544330042E-020
1700.5	5.9451362351794682E-020
1701.5	6.6268254460592581E-020
1702.5	6.7910707684681672E-020
1703.5	6.3559183255184279E-020
1704.5	5.5303753260600183E-020
1705.5	4.6085223958744023E-020
1706.5	3.7768990023553291E-020
1707.5	3.0980227460729609E-020
1708.5	2.5676175844370219E-020
1709.5	2.1593591746672599E-020
1710.5	1.8452076676811331E-020
1711.5	1.6018135036041024E-020
1712.5	1.4113495590927223E-020
1713.5	1.2606514626320715E-020
1714.5	1.1400957367133702E-020
1715.5	1.0426396069622324E-020
1716.5	9.6309434027796425E-021
1717.5	8.9760098834823813E-021
1718.5	8.4325895679749437E-021
1719.5	7.9786394291979212E-021
1720.5	7.5972248371529292E-021
1721.5	7.2751982592860132E-021
1722.5	7.0022495938607396E-021
1723.5	6.7702169538534864E-021
1724.5	6.5725814113025302E-021
1725.5	6.4040928488802855E-021
1726.5	6.2604901457169287E-021
1727.5	6.1382899000555340E-021
1728.5	6.0346254279040164E-021
1729.5	5.9471229913289419E-021
1730.5	5.8738058483686695E-021
1731.5	5.8130192776425273E-021
1732.5	5.7633715497707218E-021
1733.5	5.7236871212809290E-021
1734.5	5.6929692690672709E-021
1735.5	5.6703700706061111E-021
1736.5	5.6551661403297305E-021
1737.5	5.6467389069763258E-021
1738.5	5.6445584963779268E-021
1739.5	5.6481704945628205E-021
1740.5	5.6571850255078713E-021
1741.5	5.6712676995490747E-021
1742.5	5.6901320819128655E-021
1743.5	5.7135334030653176E-021
1744.5	5.7412632887497794E-021
1745.5	5.7731453315226396E-021
1746.5	5.8090313601601312E-021
1747.5	5.8487982906454159E-021
1748.5	5.8923454641789526E-021
1749.5	5.9395923950233734E-021
1750.5	5.9904768649423236E-021
1751.5	6.0449533122490993E-021
1752.5	6.1029914726084754E-021
1753.5	6.1645752361717344E-021
1754.5	6.2297016917127902E-021
1755.5	6.2983803334413231E-021
1756.5	6.3706324103089414E-021
1757.5	6.4464904010651373E-021
1758.5	6.5259976011948739E-021
1759.5	6.6092078102867762E-021
1760.5	6.6961851104261358E-021
1761.5	6.7870037279504161E-021
1762.5	6.8817479724034542E-021
1763.5	6.9805122478243645E-021
1764.5	7.0834011326471724E-021
1765.5	7.1905295254985201E-021
1766.5	7.3020228550908427E-021
1767.5	7.4180173532390705E-021
1768.5	7.5386603908002824E-021
1769.5	7.6641108770640628E-021
1770.5	7.7945397238220115E-021
1771.5	7.9301303760310787E-021
1772.5	8.0710794116701098E-021
1773.5	8.2175972140835068E-021
1774.5	8.3699087208221098E-021
1775.5	8.5282542537405405E-021
1776.5	8.6928904359043328E-021
1777.5	8.8640912017107901E-021
1778.5	9.0421489075482508E-021
1779.5	9.2273755513231832E-021
1780.5	9.4201041102882224E-021
1781.5	9.6206900078249900E-021
1782.5	9.8295127211913810E-021
1783.5	1.0046977543756821E-020
1784.5	1.0273517516944642E-020
1785.5	1.0509595549007210E-020
1786.5	1.0755706739908915E-020
1787.5	1.1012380934022782E-020
1788.5	1.1280185525101118E-020
1789.5	1.1559728541111159E-020
1790.5	1.1851662040091122E-020
1791.5	1.2156685852250307E-020
1792.5	1.2475551708189841E-020
1793.5	1.2809067798453126E-020
1794.5	1.3158103815739889E-020
1795.5	1.3523596538166586E-020
1796.5	1.3906556020086077E-020
1797.5	1.4308072466376716E-020
1798.5	1.4729323876996208E-020
1799.5	1.5171584561233159E-020
1800.5	1.5636234635793811E-020
1801.5	1.6124770638011776E-020
1802.5	1.6638817405519050E-020
1803.5	1.7180141397214986E-020
1804.5	1.7750665657979044E-020
1805.5	1.8352486662097223E-020
1806.5	1.8987893308787212E-020
1807.5	1.9659388388708128E-020
1808.5	2.0369712894386680E-020
1809.5	2.1121873611876799E-020
1810.5	2.1919174507907372E-020
1811.5	2.2765252518996806E-020
1812.5	2.3664118459924129E-020
1813.5	2.4620203902778051E-020
1814.5	2.5638415039859735E-020
1815.5	2.6724194740653610E-020
1816.5	2.7883594253310071E-020
1817.5	2.9123356295261091E-020
1818.5	3.0451011639283837E-020
1819.5	3.1874991747900565E-020
1820.5	3.3404760562773312E-020
1821.5	3.5050969245565408E-020
1822.5	3.6825638530063679E-020
1823.5	3.8742374431126964E-020
1824.5	4.0816624428533376E-020
1825.5	4.3065982987984440E-020
1826.5	4.5510557510317222E-020
1827.5	4.8173408664459811E-020
1828.5	5.1081082763310364E-020
1829.5	5.4264258660415675E-020
1830.5	5.7758537955813480E-020
1831.5	6.1605415619918432E-020
1832.5	6.5853479193149915E-020
1833.5	7.0559899499428884E-020
1834.5	7.5792295736421832E-020
1835.5	8.1631084879972232E-020
1836.5	8.8172462435258874E-020
1837.5	9.5532212826535398E-020
1838.5	1.0385061917151970E-019
1839.5	1.1329884268304771E-019
1840.5	1.2408728455608546E-019
1841.5	1.3647664738460111E-019
1842.5	1.5079270798243274E-019
1843.5	1.6744624248519960E-019
1844.5	1.8696017276383057E-019
1845.5	2.1000692634419974E-019
1846.5	2.3746035769919184E-019
1847.5	2.7046855210484119E-019
1848.5	3.1055663709440729E-019
1849.5	3.5977249057482698E-019
1850.5	4.2089261503399908E-019
1851.5	4.9770842869468573E-019
1852.5	5.9540768037754632E-019
1853.5	7.2103000502386534E-019
1854.5	8.8384987530870518E-019
1855.5	1.0951744364809943E-018
1856.5	1.3661321778906222E-018
1857.5	1.7002797765369347E-018
1858.5	2.0765942175718664E-018
1859.5	2.4255902930656014E-018
1860.5	2.6295700947857753E-018
1861.5	2.5932116026224876E-018
1862.5	2.3349983965916092E-018
1863.5	1.9676754350770417E-018
1864.5	1.5988416026431225E-018
1865.5	1.2821126020487105E-018
1866.5	1.0291057859857540E-018
1867.5	8.3285806755816522E-019
1868.5	6.8174380704248017E-019
1869.5	5.6494011935472256E-019
1870.5	4.7383207116484036E-019
1871.5	4.0195656738664725E-019
1872.5	3.4456926209820438E-019
1873.5	2.9820343064478461E-019
1874.5	2.6031610792173350E-019
1875.5	2.2902681377356210E-019
1876.5	2.0293087601672634E-019
1877.5	1.8096755009730559E-019
1878.5	1.6232691596204493E-019
1879.5	1.4638383281397013E-019
1880.5	1.3265072409824425E-019
1881.5	1.2074351092377747E-019
1882.5	1.1035678753563783E-019
1883.5	1.0124554769945935E-019
1884.5	9.3211597700961790E-020
1885.5	8.6093354673659379E-020
1886.5	7.9758114090831798E-020
1887.5	7.4096135484626990E-020
1888.5	6.9016079575051303E-020
1889.5	6.4441458914114462E-020
1890.5	6.0307855230685585E-020
1891.5	5.6560721586532291E-020
1892.5	5.3153634146877724E-020
1893.5	5.0046892242523809E-020
1894.5	4.7206390183075663E-020
1895.5	4.4602702560909743E-020
1896.5	4.2210338376141152E-020
1897.5	4.0007129493998749E-020
1898.5	3.7973726628895928E-020
1899.5	3.6093181887878725E-020
1900.5	3.4350601372779751E-020
1901.5	3.2732854779703871E-020
1902.5	3.1228331599136019E-020
1903.5	2.9826735596743066E-020
1904.5	2.8518910882773243E-020
1905.5	2.7296694160873793E-020
1906.5	2.6152788763544085E-020
1907.5	2.5080656890748485E-020
1908.5	2.4074427115747769E-020
1909.5	2.3128814742718829E-020
1910.5	2.2239053021012584E-020
1911.5	2.1400833561711515E-020
1912.5	2.0610254579663667E-020
1913.5	1.9863775811048547E-020
1914.5	1.9158179142724265E-020
1915.5	1.8490534142978596E-020
1916.5	1.7858167810096104E-020
1917.5	1.7258637960330016E-020
1918.5	1.6689709764405362E-020
1919.5	1.6149335014773100E-020
1920.5	1.5635633767056604E-020
1921.5	1.5146878050564789E-020
1922.5	1.4681477386081748E-020
1923.5	1.4237965885758473E-020
1924.5	1.3814990740954786E-020
1925.5	1.3411301930233739E-020
1926.5	1.3025743002154731E-020
1927.5	1.2657242806675315E-020
1928.5	1.2304808065372431E-020
1929.5	1.1967516684763505E-020
1930.5	1.1644511729105576E-020
1931.5	1.1334995979474904E-020
1932.5	1.1038227014932172E-020
1933.5	1.0753512759368642E-020
1934.5	1.0480207444383994E-020
1935.5	1.0217707944415910E-020
1936.5	9.9654504454507910E-021
1937.5	9.7229074131010667E-021
1938.5	9.4895848297279491E-021
1939.5	9.2650196736963992E-021
1940.5	9.0487776168370053E-021
1941.5	8.8404509188138290E-021
1942.5	8.6396564994058664E-021
1943.5	8.4460341717440895E-021
1944.5	8.2592450213410556E-021
1945.5	8.0789699173371099E-021
1946.5	7.9049081437914314E-021
1947.5	7.7367761400913405E-021
1948.5	7.5743063406587135E-021
1949.5	7.4172461051145886E-021
1950.5	7.2653567309378826E-021
1951.5	7.1184125414336711E-021
1952.5	6.9762000425222024E-021
1953.5	6.8385171424816353E-021
1954.5	6.7051724293338177E-021
1955.5	6.5759845010606840E-021
1956.5	6.4507813442859683E-021
1957.5	6.3293997574581806E-021
1958.5	6.2116848149316220E-021
1959.5	6.0974893686668740E-021
1960.5	5.9866735845648646E-021
1961.5	5.8791045107122165E-021
1962.5	5.7746556750540392E-021
1963.5	5.6732067102254230E-021
1964.5	5.5746430034677356E-021
1965.5	5.4788553697321899E-021
1966.5	5.3857397462330083E-021
1967.5	5.2951969068575334E-021
1968.5	5.2071321949724368E-021
1969.5	5.1214552732848712E-021
1970.5	5.0380798895263300E-021
1971.5	4.9569236568262550E-021
1972.5	4.8779078477327697E-021
1973.5	4.8009572009204339E-021
1974.5	4.7259997397001699E-021
1975.5	4.6529666015153395E-021
1976.5	4.5817918776708211E-021
1977.5	4.5124124625994917E-021
1978.5	4.4447679120232824E-021
1979.5	4.3788003094142282E-021
1980.5	4.3144541402053261E-021
1981.5	4.2516761732415994E-021
1982.5	4.1904153489992554E-021
1983.5	4.1306226741350341E-021
1984.5	4.0722511219595593E-021
1985.5	4.0152555384575128E-021
1986.5	3.9595925535042669E-021
1987.5	3.9052204969533059E-021
1988.5	3.8520993192915276E-021
1989.5	3.8001905165805669E-021
1990.5	3.7494570594216199E-021
1991.5	3.6998633256993113E-021
1992.5	3.6513750368765780E-021
1993.5	3.6039591976280474E-021
1994.5	3.5575840386134606E-021
1995.5	3.5122189622059416E-021
1996.5	3.4678344910020675E-021
1997.5	3.4244022189520356E-021
1998.5	3.3818947649586760E-021
1999.5	3.3402857288038609E-021
[truncated: 1,000 more rows]
