# Supplementary material for: Modeling Radiative Efficiency across Fluorinated Molecules: Bridging Chemistry and Climate Policy for Global Warming Potential Estimations
Source: Environ Sci Technol. 2026 Feb 16;60(8):6188–202. doi: 10.1021/acs.est.5c16501 (PMC12961741; doi:10.1021/acs.est.5c16501)
Supplement: Supplementary file 1 [file es5c16501_si_001.zip › Supporting.Information/CFM2025.Table1/HFEsters/Allyl.trifluoracetate/cross-section_21.dat]

0.5	6.2503558950049453E-022
1.5	6.4096798365021123E-022
2.5	6.5814026233595483E-022
3.5	6.7669138172731445E-022
4.5	6.9678032941555161E-022
5.5	7.1858967358201926E-022
6.5	7.4232986284506144E-022
7.5	7.6824446235613513E-022
8.5	7.9661656446311230E-022
9.5	8.2777668201807608E-022
10.5	8.6211252533337063E-022
11.5	9.0008118851078948E-022
12.5	9.4222443957555534E-022
13.5	9.8918803890833254E-022
14.5	1.0417463268385186E-021
15.5	1.1008337600898858E-021
16.5	1.1675856908538420E-021
17.5	1.2433915493234620E-021
18.5	1.3299648257610274E-021
19.5	1.4294360233643194E-021
20.5	1.5444773253753123E-021
21.5	1.6784714736401217E-021
22.5	1.8357428630365943E-021
23.5	2.0218769521857138E-021
24.5	2.2441659477201957E-021
25.5	2.5122358357829807E-021
26.5	2.8389336814513058E-021
27.5	3.2415846633657007E-021
28.5	3.7437592165138509E-021
29.5	4.3776950118991202E-021
30.5	5.1874088121657207E-021
31.5	6.2320552342267272E-021
32.5	7.5875665568927749E-021
33.5	9.3404624108636162E-021
34.5	1.1558304858092753E-020
35.5	1.4207094390402461E-020
36.5	1.6992824061925141E-020
37.5	1.9221056501214379E-020
38.5	2.0007541526438903E-020
39.5	1.8976776971408568E-020
40.5	1.6645156260152237E-020
41.5	1.3890876222708264E-020
42.5	1.1324703864723015E-020
43.5	9.1839461272541427E-021
44.5	7.4881163791947044E-021
45.5	6.1731968414866735E-021
46.5	5.1584476373754757E-021
47.5	4.3719616357083804E-021
48.5	3.7570065193210010E-021
49.5	3.2710373248427982E-021
50.5	2.8827640712303646E-021
51.5	2.5692674335623105E-021
52.5	2.3136975590964453E-021
53.5	2.1035753391950640E-021
54.5	1.9295776204903888E-021
55.5	1.7846784567925577E-021
56.5	1.6635432830696238E-021
57.5	1.5621007123604071E-021
58.5	1.4772392794005604E-021
59.5	1.4065930694379821E-021
60.5	1.3483919415664331E-021
61.5	1.3013603796621398E-021
62.5	1.2646550530361160E-021
63.5	1.2378358456870851E-021
64.5	1.2208691109379433E-021
65.5	1.2141657685223866E-021
66.5	1.2186609559430233E-021
67.5	1.2359462537398245E-021
68.5	1.2684688155533347E-021
69.5	1.3198092903998023E-021
70.5	1.3950273965830769E-021
71.5	1.5009787054686655E-021
72.5	1.6462524718339930E-021
73.5	1.8397328591800419E-021
74.5	2.0854801514064756E-021
75.5	2.3703789927342336E-021
76.5	2.6451363379485191E-021
77.5	2.8194322534117101E-021
78.5	2.8100496646176764E-021
79.5	2.6178127590086531E-021
80.5	2.3266535750519964E-021
81.5	2.0262954034731687E-021
82.5	1.7651602643805818E-021
83.5	1.5557964814082109E-021
84.5	1.3938555759508382E-021
85.5	1.2702958027196353E-021
86.5	1.1764084495015622E-021
87.5	1.1052174952452910E-021
88.5	1.0515288809456220E-021
89.5	1.0116111812188009E-021
90.5	9.8285140617133074E-022
91.5	9.6348050253042245E-022
92.5	9.5237982531110997E-022
93.5	9.4895788873220609E-022
94.5	9.5308516975408032E-022
95.5	9.6507918019557155E-022
96.5	9.8573790092388772E-022
97.5	1.0164258414958972E-021
98.5	1.0592230809205640E-021
99.5	1.1171523488874650E-021
100.5	1.1944973823368835E-021
101.5	1.2972011649014511E-021
102.5	1.4332391466199061E-021
103.5	1.6125821434915964E-021
104.5	1.8456430277607891E-021
105.5	2.1376283015250699E-021
106.5	2.4747127703328786E-021
107.5	2.8022372054037389E-021
108.5	3.0175938869080963E-021
109.5	3.0228432332403666E-021
110.5	2.8142395641046284E-021
111.5	2.4861648280282836E-021
112.5	2.1431915769378559E-021
113.5	1.8430836820537359E-021
114.5	1.6014625377982213E-021
115.5	1.4137070980207273E-021
116.5	1.2693960228655037E-021
117.5	1.1583374129069344E-021
118.5	1.0722778478142110E-021
119.5	1.0049843822716885E-021
120.5	9.5187272015365035E-022
121.5	9.0959474384064556E-022
122.5	8.7569946744836734E-022
123.5	8.4838036965877365E-022
124.5	8.2629427787246800E-022
125.5	8.0843339348276444E-022
126.5	7.9403511270393824E-022
127.5	7.8251829158284456E-022
128.5	7.7343795502272055E-022
129.5	7.6645292585234432E-022
130.5	7.6130258923080292E-022
131.5	7.5779020508273888E-022
132.5	7.5577100230150817E-022
133.5	7.5514385538276457E-022
134.5	7.5584574266488378E-022
135.5	7.5784847469920403E-022
136.5	7.6115740296743579E-022
137.5	7.6581200365870501E-022
138.5	7.7188840292359046E-022
139.5	7.7950409132578465E-022
140.5	7.8882529015977025E-022
141.5	8.0007771055354601E-022
142.5	8.1356182794960133E-022
143.5	8.2967433654816339E-022
144.5	8.4893823223764720E-022
145.5	8.7204511313757272E-022
146.5	8.9991493445143828E-022
147.5	9.3378077064419611E-022
148.5	9.7530918238402385E-022
149.5	1.0267701303415251E-021
150.5	1.0912719471342801E-021
151.5	1.1730696531285933E-021
152.5	1.2779180400134398E-021
153.5	1.4133177614802705E-021
154.5	1.5881555998309407E-021
155.5	1.8104098516900143E-021
156.5	2.0801471142426759E-021
157.5	2.3746789987905045E-021
158.5	2.6311646476651533E-021
159.5	2.7562823189544957E-021
160.5	2.6913182389411307E-021
161.5	2.4710778532180093E-021
162.5	2.1876039941904770E-021
163.5	1.9156595238676913E-021
164.5	1.6879236342473412E-021
165.5	1.5089146417878851E-021
166.5	1.3718886442156038E-021
167.5	1.2678445747744862E-021
168.5	1.1888027188270265E-021
169.5	1.1285248522535765E-021
170.5	1.0823647798297368E-021
171.5	1.0469208479845995E-021
172.5	1.0197088762359352E-021
173.5	9.9890627033333368E-022
174.5	9.8316495066666552E-022
175.5	9.7147820090303777E-022
176.5	9.6308668992546570E-022
177.5	9.5741209387288074E-022
178.5	9.5400995353417601E-022
179.5	9.5253592416956802E-022
180.5	9.5272138985331735E-022
181.5	9.5435567317027135E-022
182.5	9.5727293091187944E-022
183.5	9.6134241129200212E-022
184.5	9.6646114677689440E-022
185.5	9.7254842965784967E-022
186.5	9.7954160587575102E-022
187.5	9.8739285366218809E-022
188.5	9.9606670555269353E-022
189.5	1.0055381374989386E-021
190.5	1.0157910954166478E-021
191.5	1.0268173631639264E-021
192.5	1.0386157004913337E-021
193.5	1.0511911975924861E-021
194.5	1.0645548063600861E-021
195.5	1.0787230186167074E-021
196.5	1.0937176693655037E-021
197.5	1.1095658491564381E-021
198.5	1.1262999144707517E-021
199.5	1.1439575889464738E-021
200.5	1.1625821515690036E-021
201.5	1.1822227108404908E-021
202.5	1.2029345665858259E-021
203.5	1.2247796635902938E-021
204.5	1.2478271438174045E-021
205.5	1.2721540066411755E-021
206.5	1.2978458894623425E-021
207.5	1.3249979843884535E-021
208.5	1.3537161104855928E-021
209.5	1.3841179656218729E-021
210.5	1.4163345873225742E-021
211.5	1.4505120585950944E-021
212.5	1.4868135026749937E-021
213.5	1.5254214204953421E-021
214.5	1.5665404369088905E-021
215.5	1.6104005369689235E-021
216.5	1.6572608927791614E-021
217.5	1.7074144057128723E-021
218.5	1.7611931197092618E-021
219.5	1.8189747009265501E-021
220.5	1.8811902300126427E-021
221.5	1.9483336193616344E-021
222.5	2.0209730540194116E-021
223.5	2.0997649683322323E-021
224.5	2.1854712206068726E-021
225.5	2.2789803283637475E-021
226.5	2.3813338960361760E-021
227.5	2.4937597318645586E-021
228.5	2.6177136493503923E-021
229.5	2.7549326358584993E-021
230.5	2.9075030265287677E-021
231.5	3.0779486623748172E-021
232.5	3.2693459096726262E-021
233.5	3.4854751295577771E-021
234.5	3.7310220945401519E-021
235.5	4.0118485247548209E-021
236.5	4.3353592160154404E-021
237.5	4.7110054179362925E-021
238.5	5.1509820158239298E-021
239.5	5.6712021585722549E-021
240.5	6.2926702088585068E-021
241.5	7.0434244277644501E-021
242.5	7.9612814063878333E-021
243.5	9.0976620003650259E-021
244.5	1.0522729453507801E-020
245.5	1.2331665890867506E-020
246.5	1.4650427990505399E-020
247.5	1.7634909468677680E-020
248.5	2.1446171957281450E-020
249.5	2.6161654510517752E-020
250.5	3.1560342253250790E-020
251.5	3.6791286618509631E-020
252.5	4.0286627172511559E-020
253.5	4.0597774948455793E-020
254.5	3.7741015537568811E-020
255.5	3.3189991435470446E-020
256.5	2.8528011318424679E-020
257.5	2.4622222320219182E-020
258.5	2.1717317920143802E-020
259.5	1.9769074218906694E-020
260.5	1.8661001361979605E-020
261.5	1.8296635221514889E-020
262.5	1.8629920197232292E-020
263.5	1.9673948105954580E-020
264.5	2.1505143838283333E-020
265.5	2.4266794998237448E-020
266.5	2.8165336861925876E-020
267.5	3.3435341487184261E-020
268.5	4.0214836449752397E-020
269.5	4.8232024028963987E-020
270.5	5.6278012022579057E-020
271.5	6.1930896087186043E-020
272.5	6.2641152347313345E-020
273.5	5.7967597749355973E-020
274.5	5.0037869413354137E-020
275.5	4.1500013359104773E-020
276.5	3.3923358721521788E-020
277.5	2.7784651220708124E-020
278.5	2.3004735172708374E-020
279.5	1.9332724462801382E-020
280.5	1.6513406842768271E-020
281.5	1.4337454938983222E-020
282.5	1.2646120826345207E-020
283.5	1.1322649039817767E-020
284.5	1.0282024760030762E-020
285.5	9.4623905190358570E-021
286.5	8.8186141632352483E-021
287.5	8.3176808285560810E-021
288.5	7.9354553442092913E-021
289.5	7.6544289724319922E-021
290.5	7.4621642168405540E-021
291.5	7.3502379632589679E-021
292.5	7.3135487868241697E-021
293.5	7.3499020454934920E-021
294.5	7.4598216011263001E-021
295.5	7.6465644762853435E-021
296.5	7.9163385229041661E-021
297.5	8.2787468381841809E-021
298.5	8.7475098051355597E-021
299.5	9.3415503584192318E-021
300.5	1.0086575444601363E-020
301.5	1.1017352846238220E-020
302.5	1.2180973879179602E-020
303.5	1.3641510622623197E-020
304.5	1.5486602351135549E-020
305.5	1.7836552160111553E-020
306.5	2.0856189559992201E-020
307.5	2.4768198177486035E-020
308.5	2.9861498530919542E-020
309.5	3.6474055734106604E-020
310.5	4.4896055084389003E-020
311.5	5.5083819075047125E-020
312.5	6.6073731192811069E-020
313.5	7.5352235783021722E-020
314.5	7.9380329201995274E-020
315.5	7.6186320576730883E-020
316.5	6.7371560941335955E-020
317.5	5.6456187667584959E-020
318.5	4.6139078728284480E-020
319.5	3.7538749561671794E-020
320.5	3.0770041702215291E-020
321.5	2.5562218170852937E-020
322.5	2.1576026273391004E-020
323.5	1.8515723720364862E-020
324.5	1.6151844849540049E-020
325.5	1.4314327722094795E-020
326.5	1.2879299257392097E-020
327.5	1.1756958123264741E-020
328.5	1.0882200230395107E-020
329.5	1.0207825084544917E-020
330.5	9.6997554113907419E-021
331.5	9.3337284108247362E-021
332.5	9.0930424947785625E-021
333.5	8.9670670473835068E-021
334.5	8.9503215674587478E-021
335.5	9.0420055869571106E-021
336.5	9.2459190856708893E-021
337.5	9.5707624519234284E-021
338.5	1.0030852666353531E-020
339.5	1.0647345508809313E-020
340.5	1.1450119862160343E-020
341.5	1.2480567726563854E-020
342.5	1.3795648779221013E-020
343.5	1.5473707115607897E-020
344.5	1.7622667402601902E-020
345.5	2.0391164281791925E-020
346.5	2.3982399898170867E-020
347.5	2.8667616605565341E-020
348.5	3.4787261798645490E-020
349.5	4.2704974199089621E-020
350.5	5.2631290344830344E-020
351.5	6.4178464310926482E-020
352.5	7.5621324631581897E-020
353.5	8.3547122336849411E-020
354.5	8.4448248130331764E-020
355.5	7.7840032168004102E-020
356.5	6.6773246425198436E-020
357.5	5.4924844231096816E-020
358.5	4.4434770410810985E-020
359.5	3.5935991731959727E-020
360.5	2.9306093758654126E-020
361.5	2.4193386168206139E-020
362.5	2.0243610319247236E-020
363.5	1.7167002885002243E-020
364.5	1.4743847696606327E-020
365.5	1.2812271596792966E-020
366.5	1.1253959230762774E-020
367.5	9.9822415176803135E-021
368.5	8.9331685353277082E-021
369.5	8.0590938112665189E-021
370.5	7.3241343923767741E-021
371.5	6.7009673877583577E-021
372.5	6.1685612290106246E-021
373.5	5.7105574442278157E-021
374.5	5.3141061336339066E-021
375.5	4.9690197899232919E-021
376.5	4.6671523138118898E-021
377.5	4.4019388176155734E-021
378.5	4.1680513719990138E-021
379.5	3.9611392182877859E-021
380.5	3.7776311637609900E-021
381.5	3.6145842557002341E-021
382.5	3.4695672978418293E-021
383.5	3.3405709378184917E-021
384.5	3.2259383263483209E-021
385.5	3.1243120082788863E-021
386.5	3.0345939463990785E-021
387.5	2.9559165396491591E-021
388.5	2.8876232811305303E-021
389.5	2.8292583907746076E-021
390.5	2.7805654265034909E-021
391.5	2.7414956018385293E-021
392.5	2.7122274059032116E-021
393.5	2.6932002490893339E-021
394.5	2.6851664042082248E-021
395.5	2.6892677055518539E-021
396.5	2.7071466251697367E-021
397.5	2.7411058880653525E-021
398.5	2.7943371874244902E-021
399.5	2.8712480649351967E-021
400.5	2.9779257038304150E-021
401.5	3.1227822506535642E-021
402.5	3.3174110036238839E-021
403.5	3.5775942523341095E-021
404.5	3.9240982896483759E-021
405.5	4.3820143417218356E-021
406.5	4.9752526747280644E-021
407.5	5.7088131558645046E-021
408.5	6.5292597762581177E-021
409.5	7.2727132809389648E-021
410.5	7.6753968225101603E-021
411.5	7.5422706245984942E-021
412.5	6.9377710227005589E-021
413.5	6.1179639572887434E-021
414.5	5.3116825410334651E-021
415.5	4.6273559104100022E-021
416.5	4.0854114060182819E-021
417.5	3.6688635440263164E-021
418.5	3.3520587056259422E-021
419.5	3.1116360327758982E-021
420.5	2.9291957167100662E-021
421.5	2.7910485982244469E-021
422.5	2.6872463076404705E-021
423.5	2.6106275871469292E-021
424.5	2.5560640216887369E-021
425.5	2.5199093519684673E-021
426.5	2.4996117838432413E-021
427.5	2.4934467599224703E-021
428.5	2.5003365538219902E-021
429.5	2.5197327128858205E-021
430.5	2.5515452771280773E-021
431.5	2.5961086858987394E-021
432.5	2.6541788195007986E-021
433.5	2.7269592628681936E-021
434.5	2.8161581292517690E-021
435.5	2.9240801142779701E-021
436.5	3.0537623532965159E-021
437.5	3.2091677080817944E-021
438.5	3.3954560765530797E-021
439.5	3.6193642584991979E-021
440.5	3.8897392863079542E-021
441.5	4.2182908615430151E-021
442.5	4.6206577296780139E-021
443.5	5.1179214244123908E-021
444.5	5.7387440243688764E-021
445.5	6.5223299413638942E-021
446.5	7.5223315699462774E-021
447.5	8.8113846777190878E-021
448.5	1.0484487213684034E-020
449.5	1.2655247305706950E-020
450.5	1.5428877075188265E-020
451.5	1.8817567037441775E-020
452.5	2.2556458299211703E-020
453.5	2.5874494254200831E-020
454.5	2.7579012902705477E-020
455.5	2.6853466676943818E-020
456.5	2.4066807329367806E-020
457.5	2.0386705819327249E-020
458.5	1.6807166358181889E-020
459.5	1.3780687491008237E-020
460.5	1.1381456705008933E-020
461.5	9.5276206922579006E-021
462.5	8.1035023415035751E-021
463.5	7.0051407795180734E-021
464.5	6.1508465209229737E-021
465.5	5.4796528077765534E-021
466.5	4.9468918273981200E-021
467.5	4.5199402128228199E-021
468.5	4.1748670319863287E-021
469.5	3.8939765099696497E-021
470.5	3.6640573777524586E-021
471.5	3.4751472377397647E-021
472.5	3.3196602857003049E-021
473.5	3.1917684036783700E-021
474.5	3.0869586975788229E-021
475.5	3.0017144369841550E-021
476.5	2.9332829475106475E-021
477.5	2.8795053501805761E-021
478.5	2.8386907637590254E-021
479.5	2.8095228521299771E-021
480.5	2.7909902115596704E-021
481.5	2.7823345926057113E-021
482.5	2.7830127003401423E-021
483.5	2.7926685569377604E-021
484.5	2.8111143060094756E-021
485.5	2.8383179997718677E-021
486.5	2.8743974155429245E-021
487.5	2.9196193522511858E-021
488.5	2.9744042016616092E-021
489.5	3.0393359054761602E-021
490.5	3.1151777268391620E-021
491.5	3.2028946109313712E-021
492.5	3.3036833148799815E-021
493.5	3.4190119891970130E-021
494.5	3.5506715395068071E-021
495.5	3.7008419539008245E-021
496.5	3.8721779396419822E-021
497.5	4.0679198044000542E-021
498.5	4.2920377322041870E-021
499.5	4.5494207222757278E-021
500.5	4.8461258933741001E-021
501.5	5.1897102232814455E-021
502.5	5.5896760140120646E-021
503.5	6.0580748268175242E-021
504.5	6.6103343668100044E-021
505.5	7.2664018096376310E-021
506.5	8.0523395551372019E-021
507.5	9.0025707437118125E-021
508.5	1.0163057373409289E-020
509.5	1.1595803456141292E-020
510.5	1.3385186786296502E-020
511.5	1.5646639556489570E-020
512.5	1.8537807793593120E-020
513.5	2.2270613813522089E-020
514.5	2.7117204929056255E-020
515.5	3.3387943142558710E-020
516.5	4.1325838755664911E-020
517.5	5.0810617615486893E-020
518.5	6.0788675697448051E-020
519.5	6.8760785275627115E-020
520.5	7.1526021443221387E-020
521.5	6.7706088771854276E-020
522.5	5.9173733777718780E-020
523.5	4.9155726831123759E-020
524.5	3.9904658279214320E-020
525.5	3.2267951433207553E-020
526.5	2.6271445198245604E-020
527.5	2.1646788739371057E-020
528.5	1.8086047782167021E-020
529.5	1.5326993451050762E-020
530.5	1.3167691815625633E-020
531.5	1.1458567022701604E-020
532.5	1.0090223767340586E-020
533.5	8.9826728111387900E-021
534.5	8.0770787118808197E-021
535.5	7.3297779961698752E-021
536.5	6.7080348202015065E-021
537.5	6.1870469922653800E-021
538.5	5.7478297992353630E-021
539.5	5.3757112117834420E-021
540.5	5.0592532074660644E-021
541.5	4.7894717208057573E-021
542.5	4.5592676171626603E-021
543.5	4.3630083094548137E-021
544.5	4.1962181830865959E-021
545.5	4.0553486835065104E-021
546.5	3.9376076776169458E-021
547.5	3.8408338224442802E-021
548.5	3.7634060365326641E-021
549.5	3.7041813670162095E-021
550.5	3.6624569938558045E-021
551.5	3.6379541159831855E-021
552.5	3.6308232623574086E-021
553.5	3.6416723786385778E-021
554.5	3.6716210792393673E-021
555.5	3.7223869893232134E-021
556.5	3.7964134811825843E-021
557.5	3.8970528242851418E-021
558.5	4.0288255222458657E-021
559.5	4.1977864098491018E-021
560.5	4.4120423116457662E-021
561.5	4.6824864214462675E-021
562.5	5.0238425134658801E-021
563.5	5.4561467388879557E-021
564.5	6.0068260729015746E-021
565.5	6.7135215529401466E-021
566.5	7.6276286634958160E-021
567.5	8.8178369981788217E-021
568.5	1.0370837150194815E-020
569.5	1.2380797191986478E-020
570.5	1.4907277029633534E-020
571.5	1.7866405859006054E-020
572.5	2.0843394539647803E-020
573.5	2.2983883585084283E-020
574.5	2.3361233135125419E-020
575.5	2.1780785591800230E-020
576.5	1.8985242026185868E-020
577.5	1.5934829877594216E-020
578.5	1.3211504353675669E-020
579.5	1.0998374677032707E-020
580.5	9.2718044864591642E-021
581.5	7.9427810381276051E-021
582.5	6.9193659605107714E-021
583.5	6.1257454390073978E-021
584.5	5.5042569044869563E-021
585.5	5.0123795713619963E-021
586.5	4.6190397963941651E-021
587.5	4.3014936462060095E-021
588.5	4.0429801673205090E-021
589.5	3.8310319581689484E-021
590.5	3.6562791360790046E-021
591.5	3.5116055681751768E-021
592.5	3.3915516617346870E-021
593.5	3.2918887705747190E-021
594.5	3.2093132753423543E-021
595.5	3.1412246104280703E-021
596.5	3.0855626579340807E-021
597.5	3.0406875226346479E-021
598.5	3.0052898694676892E-021
599.5	2.9783235348933217E-021
600.5	2.9589545501335477E-021
601.5	2.9465223962435228E-021
602.5	2.9405104875971884E-021
603.5	2.9405237119897763E-021
604.5	2.9462714500364234E-021
605.5	2.9575549270182326E-021
606.5	2.9742580668589463E-021
607.5	2.9963412551854490E-021
608.5	3.0238376008267847E-021
609.5	3.0568514301623145E-021
610.5	3.0955588694159990E-021
611.5	3.1402104763589014E-021
612.5	3.1911359832205684E-021
613.5	3.2487513143729451E-021
614.5	3.3135681529178772E-021
615.5	3.3862064577348559E-021
616.5	3.4674104863692639E-021
617.5	3.5580690713773878E-021
618.5	3.6592411441789507E-021
619.5	3.7721878224479164E-021
620.5	3.8984128040474809E-021
621.5	4.0397133837232053E-021
622.5	4.1982451866496573E-021
623.5	4.3766047791651984E-021
624.5	4.5779357925978752E-021
625.5	4.8060662573998596E-021
626.5	5.0656877512549548E-021
627.5	5.3625911005854847E-021
628.5	5.7039793124281264E-021
629.5	6.0988870093838159E-021
630.5	6.5587481760932115E-021
631.5	7.0981724096072892E-021
632.5	7.7360168934044709E-021
633.5	8.4968809323241264E-021
634.5	9.4132072159127030E-021
635.5	1.0528254301840008E-020
636.5	1.1900309107101775E-020
637.5	1.3608618355661617E-020
638.5	1.5761552583553421E-020
639.5	1.8507206104100177E-020
640.5	2.2045190551539032E-020
641.5	2.6633671168964079E-020
642.5	3.2572661400806877E-020
643.5	4.0114198783403848E-020
644.5	4.9200592499300584E-020
645.5	5.8936416486183681E-020
646.5	6.7044294191506261E-020
647.5	7.0393738868521430E-020
648.5	6.7341467844815800E-020
649.5	5.9411992174306615E-020
650.5	4.9729722895592778E-020
651.5	4.0631380537689756E-020
652.5	3.3061947721159906E-020
653.5	2.7101823536173681E-020
654.5	2.2505098738384061E-020
655.5	1.8971231009078944E-020
656.5	1.6239733628469337E-020
657.5	1.4108660322809145E-020
658.5	1.2428045624077616E-020
659.5	1.1088139004336119E-020
660.5	1.0008712844988919E-020
661.5	9.1307960836089216E-021
662.5	8.4106593218789964E-021
663.5	7.8155408384348405E-021
664.5	7.3206306180450201E-021
665.5	6.9069388530093305E-021
666.5	6.5597805064603888E-021
667.5	6.2676888979414472E-021
668.5	6.0216294677916895E-021
669.5	5.8144251278632071E-021
670.5	5.6403320739832461E-021
671.5	5.4947236191883487E-021
672.5	5.3738523448069434E-021
673.5	5.2746695987416471E-021
674.5	5.1946874004083561E-021
675.5	5.1318720107666760E-021
676.5	5.0845613759097348E-021
677.5	5.0514007443862859E-021
678.5	5.0312922554502961E-021
679.5	5.0233553770175783E-021
680.5	5.0268958610997511E-021
681.5	5.0413814658034769E-021
682.5	5.0664231258606723E-021
683.5	5.1017605798091471E-021
684.5	5.1472517110541653E-021
685.5	5.2028650534786891E-021
686.5	5.2686750656328648E-021
687.5	5.3448599024146445E-021
688.5	5.4317015183775612E-021
689.5	5.5295880293111052E-021
690.5	5.6390183442503692E-021
691.5	5.7606091635809855E-021
692.5	5.8951045251028195E-021
693.5	6.0433881735606747E-021
694.5	6.2064991354368942E-021
695.5	6.3856510057633003E-021
696.5	6.5822556047010055E-021
697.5	6.7979518479311156E-021
698.5	7.0346409084908979E-021
699.5	7.2945290443700987E-021
700.5	7.5801798470255440E-021
701.5	7.8945781594222745E-021
702.5	8.2412085570188661E-021
703.5	8.6241521345563927E-021
704.5	9.0482064694337326E-021
705.5	9.5190351420910874E-021
706.5	1.0043355230693597E-020
707.5	1.0629173968343881E-020
708.5	1.1286089552539952E-020
709.5	1.2025676357199379E-020
710.5	1.2861982141920709E-020
711.5	1.3812175198888004E-020
712.5	1.4897394082911706E-020
713.5	1.6143873656601719E-020
714.5	1.7584451674466472E-020
715.5	1.9260604553956312E-020
716.5	2.1225226086748460E-020
717.5	2.3546458550628055E-020
718.5	2.6313026107679431E-020
719.5	2.9641724179038968E-020
720.5	3.3688006021049285E-020
721.5	3.8660987324473738E-020
722.5	4.4844611054915214E-020
723.5	5.2626928279872944E-020
724.5	6.2538606751422715E-020
725.5	7.5297346708647915E-020
726.5	9.1839958418998756E-020
727.5	1.1328159782212352E-019
728.5	1.4063988611785896E-019
729.5	1.7398151755525038E-019
730.5	2.1058930150341508E-019
731.5	2.4274440365373926E-019
732.5	2.5874029328913493E-019
733.5	2.5087716088756697E-019
734.5	2.2314087601871180E-019
735.5	1.8703548183309924E-019
736.5	1.5213122251180171E-019
737.5	1.2269999030357702E-019
738.5	9.9389801321865448E-020
739.5	8.1376154686061752E-020
740.5	6.7526869072532623E-020
741.5	5.6831269133082978E-020
742.5	4.8497172491408557E-020
743.5	4.1933925264143330E-020
744.5	3.6708905497238545E-020
745.5	3.2506137619580942E-020
746.5	2.9093800610904550E-020
747.5	2.6300443822404294E-020
748.5	2.3998053506467491E-020
749.5	2.2090105244927299E-020
750.5	2.0503132640974392E-020
751.5	1.9180748495469581E-020
752.5	1.8079375236388634E-020
753.5	1.7165172609952516E-020
754.5	1.6411811275290151E-020
755.5	1.5798850885122280E-020
756.5	1.5310556267401871E-020
757.5	1.4935036775858619E-020
758.5	1.4663629554697632E-020
759.5	1.4490472661722604E-020
760.5	1.4412232319329629E-020
761.5	1.4427962513610715E-020
762.5	1.4539086545587990E-020
763.5	1.4749500365403952E-020
764.5	1.5065807827740198E-020
765.5	1.5497709654665883E-020
766.5	1.6058582361799080E-020
767.5	1.6766302636668415E-020
768.5	1.7644399374192575E-020
769.5	1.8723653711836061E-020
770.5	2.0044322724554107E-020
771.5	2.1659243258845706E-020
772.5	2.3638190252833143E-020
773.5	2.6074033270697548E-020
774.5	2.9091469149098176E-020
775.5	3.2859403396777376E-020
776.5	3.7608334324008165E-020
777.5	4.3654064212665903E-020
778.5	5.1427770866980061E-020
779.5	6.1507188617673469E-020
780.5	7.4627188835966241E-020
781.5	9.1604063829158269E-020
782.5	1.1301092353698462E-019
783.5	1.3830906721201123E-019
784.5	1.6427460334940005E-019
785.5	1.8386136948228006E-019
786.5	1.8884160331568275E-019
787.5	1.7668073184159146E-019
788.5	1.5319587167758061E-019
789.5	1.2679884792661126E-019
790.5	1.0290045513026482E-019
791.5	8.3347226999291924E-020
792.5	6.8043259201901938E-020
793.5	5.6243354172088176E-020
794.5	4.7145796758399019E-020
795.5	4.0080883169320440E-020
796.5	3.4536665992885934E-020
797.5	3.0134914548357693E-020
798.5	2.6599093220709034E-020
799.5	2.3726828798533964E-020
800.5	2.1369039013499924E-020
801.5	1.9414864555677620E-020
802.5	1.7780991217773608E-020
803.5	1.6404116239822810E-020
804.5	1.5235617752729993E-020
805.5	1.4237757714044569E-020
806.5	1.3380953573344172E-020
807.5	1.2641798858255523E-020
808.5	1.2001612679725899E-020
809.5	1.1445366165533903E-020
810.5	1.0960880098655288E-020
811.5	1.0538219614863841E-020
812.5	1.0169233495659988E-020
813.5	9.8472005931032651E-021
814.5	9.5665563896916616E-021
815.5	9.3226800652393831E-021
816.5	9.1117276785614542E-021
817.5	8.9305008269473998E-021
818.5	8.7763428651900272E-021
819.5	8.6470567534679165E-021
820.5	8.5408400710829816E-021
821.5	8.4562338287986839E-021
822.5	8.3920825407880709E-021
823.5	8.3475036526604873E-021
824.5	8.3218649188111541E-021
825.5	8.3147687203629954E-021
826.5	8.3260426444527246E-021
827.5	8.3557359302307038E-021
828.5	8.4041216462201517E-021
829.5	8.4717047148508413E-021
830.5	8.5592361595907553E-021
831.5	8.6677342355121070E-021
832.5	8.7985134351560562E-021
833.5	8.9532227623770167E-021
834.5	9.1338951684576104E-021
835.5	9.3430106883761658E-021
836.5	9.5835766567416243E-021
837.5	9.8592295002709646E-021
838.5	1.0174364105907702E-020
839.5	1.0534298805859837E-020
840.5	1.0945486825619424E-020
841.5	1.1415788931032923E-020
842.5	1.1954827457274416E-020
843.5	1.2574449600908967E-020
844.5	1.3289338837028627E-020
845.5	1.4117829124908059E-020
846.5	1.5082999490190748E-020
847.5	1.6214160062722989E-020
848.5	1.7548889816829004E-020
849.5	1.9135858534699797E-020
850.5	2.1038771208908695E-020
851.5	2.3341925069297272E-020
852.5	2.6158079155401776E-020
853.5	2.9639598779204737E-020
854.5	3.3994082135670537E-020
855.5	3.9505625923664010E-020
856.5	4.6561659196687634E-020
857.5	5.5680343638912900E-020
858.5	6.7518293035279092E-020
859.5	8.2797886483865770E-020
860.5	1.0200529924280044E-019
861.5	1.2459443441889669E-019
862.5	1.4757542268946783E-019
863.5	1.6458069681905439E-019
864.5	1.6840619063661900E-019
865.5	1.5713484705006991E-019
866.5	1.3615362658742537E-019
867.5	1.1286888487066702E-019
868.5	9.1922089555008781E-020
869.5	7.4843923285640394E-020
870.5	6.1506737796739529E-020
871.5	5.1241530660746980E-020
872.5	4.3341701999311920E-020
873.5	3.7220442638655413E-020
874.5	3.2430243231433882E-020
875.5	2.8640829172508061E-020
876.5	2.5610853472427982E-020
877.5	2.3163764280251171E-020
878.5	2.1169570263584399E-020
879.5	1.9531695817318396E-020
880.5	1.8177673964386237E-020
881.5	1.7052584935906981E-020
882.5	1.6114418990801999E-020
883.5	1.5330780360686926E-020
884.5	1.4676528447980619E-020
885.5	1.4132079248726659E-020
886.5	1.3682177571966610E-020
887.5	1.3315010775868881E-020
888.5	1.3021576340312298E-020
889.5	1.2795244977595382E-020
890.5	1.2631482598047402E-020
891.5	1.2527711506266639E-020
892.5	1.2483306183069287E-020
893.5	1.2499734027190255E-020
894.5	1.2580868492293188E-020
895.5	1.2733523041133084E-020
896.5	1.2968280353173250E-020
897.5	1.3300720047483652E-020
898.5	1.3753166381052910E-020
899.5	1.4357037595728033E-020
900.5	1.5155637794284469E-020
901.5	1.6206396009645240E-020
902.5	1.7579146975400864E-020
903.5	1.9341110550790029E-020
904.5	2.1508133155350284E-020
905.5	2.3935163496070299E-020
906.5	2.6169757003472876E-020
907.5	2.7474596147717675E-020
908.5	2.7291951652011796E-020
909.5	2.5786886109981227E-020
910.5	2.3673598151595537E-020
911.5	2.1600550817955032E-020
912.5	1.9879197852880851E-020
913.5	1.8571041715962820E-020
914.5	1.7630355844947008E-020
915.5	1.6986153820121204E-020
916.5	1.6573677770101528E-020
917.5	1.6342181781498174E-020
918.5	1.6254327979880890E-020
919.5	1.6283493279542978E-020
920.5	1.6411102598629916E-020
921.5	1.6624520786483088E-020
922.5	1.6915520458937502E-020
923.5	1.7279213083596305E-020
924.5	1.7713323951280748E-020
925.5	1.8217716368098685E-020
926.5	1.8794097501283550E-020
927.5	1.9445860429176425E-020
928.5	2.0178033524703218E-020
929.5	2.0997320563770517E-020
930.5	2.1912224314439684E-020
931.5	2.2933254049058406E-020
932.5	2.4073224429219332E-020
933.5	2.5347660408045940E-020
934.5	2.6775331018424256E-020
935.5	2.8378945109401271E-020
936.5	3.0186055432497169E-020
937.5	3.2230235555998016E-020
938.5	3.4552619151187688E-020
939.5	3.7203926525732121E-020
940.5	4.0247153713515902E-020
941.5	4.3761172173473684E-020
942.5	4.7845592973745783E-020
943.5	5.2627404295023307E-020
944.5	5.8270118801698535E-020
945.5	6.4986501616026833E-020
946.5	7.3056435178992411E-020
947.5	8.2852164197690914E-020
948.5	9.4874076720151793E-020
949.5	1.0980121011027689E-019
950.5	1.2856126709392508E-019
951.5	1.5242316836649219E-019
952.5	1.8310530074620270E-019
953.5	2.2285885200706333E-019
954.5	2.7438905309630043E-019
955.5	3.4024147598687672E-019
956.5	4.2084975307672339E-019
957.5	5.1023066326801967E-019
958.5	5.9045376731283649E-019
959.5	6.3316011409688654E-019
960.5	6.1806982448036654E-019
961.5	5.5293877987054772E-019
962.5	4.6540765163507522E-019
963.5	3.7964318720024099E-019
964.5	3.0689387511991339E-019
965.5	2.4915653405480046E-019
966.5	2.0454669266805946E-019
967.5	1.7030518836477920E-019
968.5	1.4393287553771256E-019
969.5	1.2346095366225345E-019
970.5	1.0741935050706116E-019
971.5	9.4731833258448488E-020
972.5	8.4613866589790999E-020
973.5	7.6491872753320778E-020
974.5	6.9944044509430761E-020
975.5	6.4658288746557754E-020
976.5	6.0402726727092633E-020
977.5	5.7005130804561251E-020
978.5	5.4338696171851547E-020
979.5	5.2312369260472711E-020
980.5	5.0864564383068267E-020
981.5	4.9959535588318360E-020
982.5	4.9585955179330297E-020
983.5	4.9757339965456820E-020
984.5	5.0513646286529845E-020
985.5	5.1921995594174907E-020
986.5	5.4070585970967296E-020
987.5	5.7040812504373498E-020
988.5	6.0828735842562738E-020
989.5	6.5192640070532031E-020
990.5	6.9514351781087844E-020
991.5	7.2998385202643494E-020
992.5	7.5361737156152255E-020
993.5	7.7243438271031647E-020
994.5	7.9710183164111048E-020
995.5	8.3634354851439363E-020
996.5	8.9594459516329906E-020
997.5	9.8067381103545051E-020
998.5	1.0961984675888608E-019
999.5	1.2503666897723415E-019
1000.5	1.4540031777799973E-019
1001.5	1.7209852485068239E-019
1002.5	2.0662677473340410E-019
1003.5	2.4984473222940480E-019
1004.5	3.0012360504732236E-019
1005.5	3.5033789707932587E-019
1006.5	3.8663775549914710E-019
1007.5	3.9530141871896982E-019
1008.5	3.7533962115954003E-019
1009.5	3.3994361259267363E-019
1010.5	3.0452685661113165E-019
1011.5	2.7837763013115663E-019
1012.5	2.6507612964607853E-019
1013.5	2.6554722952473623E-019
1014.5	2.7993091743696619E-019
1015.5	3.0767882135217087E-019
1016.5	3.4584117340184387E-019
1017.5	3.8586117973875142E-019
1018.5	4.1213177201010693E-019
1019.5	4.0912376261477389E-019
1020.5	3.7483606629786253E-019
1021.5	3.2251091074512963E-019
1022.5	2.6782070110542052E-019
1023.5	2.1971481334522427E-019
1024.5	1.8070795592419648E-019
1025.5	1.5013764089611219E-019
1026.5	1.2640361681739733E-019
1027.5	1.0792209122120366E-019
1028.5	9.3402595308181751E-020
1029.5	8.1866010811782294E-020
1030.5	7.2588984119757840E-020
1031.5	6.5040666519957781E-020
1032.5	5.8830292184149662E-020
1033.5	5.3667937997363337E-020
1034.5	4.9336299136414065E-020
1035.5	4.5670677993581428E-020
1036.5	4.2544826518369736E-020
1037.5	3.9860887640219372E-020
1038.5	3.7542194876647556E-020
1039.5	3.5528070019420298E-020
1040.5	3.3770026448425702E-020
1041.5	3.2228969540911327E-020
1042.5	3.0873111014924741E-020
1043.5	2.9676399486070068E-020
1044.5	2.8617327981515807E-020
1045.5	2.7678019423454821E-020
1046.5	2.6843519049970614E-020
1047.5	2.6101242318109291E-020
1048.5	2.5440540667279313E-020
1049.5	2.4852357385309122E-020
1050.5	2.4328952917217106E-020
1051.5	2.3863684109307129E-020
1052.5	2.3450825654069393E-020
1053.5	2.3085424787145094E-020
1054.5	2.2763182361194167E-020
1055.5	2.2480354976983515E-020
1056.5	2.2233674027569614E-020
1057.5	2.2020278406259478E-020
1058.5	2.1837658314835880E-020
1059.5	2.1683608137618468E-020
1060.5	2.1556186757698978E-020
1061.5	2.1453684012533927E-020
1062.5	2.1374592238146931E-020
1063.5	2.1317582050337755E-020
1064.5	2.1281481669474046E-020
1065.5	2.1265259221732907E-020
1066.5	2.1268007550993362E-020
1067.5	2.1288931157282471E-020
1068.5	2.1327334943857026E-020
1069.5	2.1382614508851290E-020
1070.5	2.1454247761430159E-020
1071.5	2.1541787678508911E-020
1072.5	2.1644856047875833E-020
1073.5	2.1763138068199537E-020
1074.5	2.1896377696889793E-020
1075.5	2.2044373653882799E-020
1076.5	2.2206976003759695E-020
1077.5	2.2384083250684032E-020
1078.5	2.2575639890862375E-020
1079.5	2.2781634375924053E-020
1080.5	2.3002097448050104E-020
1081.5	2.3237100814077689E-020
1082.5	2.3486756131348510E-020
1083.5	2.3751214282908135E-020
1084.5	2.4030664923924346E-020
1085.5	2.4325336284982931E-020
1086.5	2.4635495221328318E-020
1087.5	2.4961447500221693E-020
1088.5	2.5303538321456809E-020
1089.5	2.5662153068763007E-020
1090.5	2.6037718292387907E-020
1091.5	2.6430702925635795E-020
1092.5	2.6841619740587593E-020
1093.5	2.7271027050684753E-020
1094.5	2.7719530670364303E-020
1095.5	2.8187786144526328E-020
1096.5	2.8676501263339046E-020
1097.5	2.9186438880785424E-020
1098.5	2.9718420058473183E-020
1099.5	3.0273327559620386E-020
1100.5	3.0852109721842620E-020
1101.5	3.1455784741473351E-020
1102.5	3.2085445406708974E-020
1103.5	3.2742264321971056E-020
1104.5	3.3427499671607191E-020
1105.5	3.4142501577517179E-020
1106.5	3.4888719112615490E-020
1107.5	3.5667708040367502E-020
1108.5	3.6481139360136777E-020
1109.5	3.7330808748950666E-020
1110.5	3.8218647002769063E-020
1111.5	3.9146731594706864E-020
1112.5	4.0117299484247801E-020
1113.5	4.1132761330696586E-020
1114.5	4.2195717286430862E-020
1115.5	4.3308974571513567E-020
1116.5	4.4475567061616139E-020
1117.5	4.5698777156843845E-020
1118.5	4.6982160240996083E-020
1119.5	4.8329572090333081E-020
1120.5	4.9745199649655097E-020
1121.5	5.1233595663426046E-020
1122.5	5.2799717733282402E-020
1123.5	5.4448972473705369E-020
1124.5	5.6187265558892581E-020
1125.5	5.8021058601043068E-020
1126.5	5.9957433979952788E-020
1127.5	6.2004168964558559E-020
1128.5	6.4169820740097736E-020
1129.5	6.6463824294746607E-020
1130.5	6.8896605546887315E-020
1131.5	7.1479712635475721E-020
1132.5	7.4225968988231737E-020
1133.5	7.7149652676570789E-020
1134.5	8.0266707733785191E-020
1135.5	8.3594994655070810E-020
1136.5	8.7154589359228369E-020
1137.5	9.0968142681079561E-020
1138.5	9.5061316284402235E-020
1139.5	9.9463316180082157E-020
1140.5	1.0420755244560487E-019
1141.5	1.0933246418648801E-019
1142.5	1.1488256350957907E-019
1143.5	1.2090977282828517E-019
1144.5	1.2747515753455313E-019
1145.5	1.3465119028379503E-019
1146.5	1.4252471541054006E-019
1147.5	1.5120077931961833E-019
1148.5	1.6080735104418172E-019
1149.5	1.7150038098438932E-019
1150.5	1.8346687298644159E-019
1151.5	1.9691901491263578E-019
1152.5	2.1206275000441613E-019
1153.5	2.2901351451534365E-019
1154.5	2.4765677403445748E-019
1155.5	2.6759587310853329E-019
1156.5	2.8849546401763098E-019
1157.5	3.1071279677576569E-019
1158.5	3.3539385215577679E-019
1159.5	3.6391808724522026E-019
1160.5	3.9752470976984851E-019
1161.5	4.3738231557972611E-019
1162.5	4.8481202844009967E-019
1163.5	5.4149260411101543E-019
1164.5	6.0964852068801853E-019
1165.5	6.9226674804359888E-019
1166.5	7.9338611705668913E-019
1167.5	9.1849975714624519E-019
1168.5	1.0751071307664852E-018
1169.5	1.2734266338686720E-018
1170.5	1.5271747662788201E-018
1171.5	1.8539833962416593E-018
1172.5	2.2741128918126471E-018
1173.5	2.8040323394496559E-018
1174.5	3.4382458993103462E-018
1175.5	4.1140497904623943E-018
1176.5	4.6794082512519139E-018
1177.5	4.9382522798409663E-018
1178.5	4.8076720026044659E-018
1179.5	4.4097036864960575E-018
1180.5	3.9553430592241799E-018
1181.5	3.5985546764145498E-018
1182.5	3.4070049792774925E-018
1183.5	3.3931506627615642E-018
1184.5	3.5333769603567971E-018
1185.5	3.7578530808813490E-018
1186.5	3.9343108874002030E-018
1187.5	3.9073482978308337E-018
1188.5	3.6134663693094934E-018
1189.5	3.1367372789849710E-018
1190.5	2.6168865531071731E-018
1191.5	2.1477595166663637E-018
1192.5	1.7618628534901278E-018
1193.5	1.4570653406885616E-018
1194.5	1.2194430024886715E-018
1195.5	1.0340184127933150E-018
1196.5	8.8823007272170397E-019
1197.5	7.7242437331168260E-019
1198.5	6.7942528392413337E-019
1199.5	6.0395078993986132E-019
1200.5	5.4210798522185366E-019
1201.5	4.9100860889604870E-019
1202.5	4.4849035371944155E-019
1203.5	4.1291858088700964E-019
1204.5	3.8304587526476645E-019
1205.5	3.5791231997154892E-019
1206.5	3.3677427202477313E-019
1207.5	3.1905314026755234E-019
1208.5	3.0429831064320357E-019
1209.5	2.9216019351729974E-019
1210.5	2.8237062322063850E-019
1211.5	2.7472870348904423E-019
1212.5	2.6909079284470152E-019
1213.5	2.6536374989523887E-019
1214.5	2.6350087094760775E-019
1215.5	2.6350019392125274E-019
1216.5	2.6540504464701646E-019
1217.5	2.6930688935275766E-019
1218.5	2.7535075331793179E-019
1219.5	2.8374369455133690E-019
1220.5	2.9476711236427213E-019
1221.5	3.0879406334780636E-019
1222.5	3.2631330749423426E-019
1223.5	3.4796259657038440E-019
1224.5	3.7457486478794468E-019
1225.5	4.0724266068458785E-019
1226.5	4.4740860673413408E-019
1227.5	4.9699318285836775E-019
1228.5	5.5857595503007614E-019
1229.5	6.3565235706469464E-019
1230.5	7.3299355854681735E-019
1231.5	8.5713511552024766E-019
1232.5	1.0169898777151277E-018
1233.5	1.2244617745445856E-018
1234.5	1.4945728290576806E-018
1235.5	1.8436562721128542E-018
1236.5	2.2821092704471187E-018
1237.5	2.7956283588706712E-018
1238.5	3.3128220109445763E-018
1239.5	3.6862816403989448E-018
1240.5	3.7557364644808851E-018
1241.5	3.4871215082673501E-018
1242.5	3.0087256073803888E-018
1243.5	2.4870237254306273E-018
1244.5	2.0233666362611996E-018
1245.5	1.6502130939293493E-018
1246.5	1.3643632435352017E-018
1247.5	1.1514361537341425E-018
1248.5	9.9651055339478389E-019
1249.5	8.8678625380748121E-019
1250.5	8.1044529421848668E-019
1251.5	7.5402520275314206E-019
1252.5	7.0177607242373858E-019
1253.5	6.4131058140001852E-019
1254.5	5.7128801201120450E-019
1255.5	4.9946650196069414E-019
1256.5	4.3373058597632967E-019
1257.5	3.7759781314781555E-019
1258.5	3.3115480011686141E-019
1259.5	2.9305145694445539E-019
1260.5	2.6168091763396260E-019
1261.5	2.3562616072812643E-019
1262.5	2.1375693147964189E-019
1263.5	1.9520423214835016E-019
1264.5	1.7930651601095278E-019
1265.5	1.6555891158479724E-019
1266.5	1.5357294385900558E-019
1267.5	1.4304651839232350E-019
1268.5	1.3374206292329702E-019
1269.5	1.2547069987877902E-019
1270.5	1.1808075889701683E-019
1271.5	1.1144939327726062E-019
1272.5	1.0547642879254176E-019
1273.5	1.0007984085673536E-019
1274.5	9.5192444702591666E-020
1275.5	9.0759509141748400E-020
1276.5	8.6737068436875582E-020
1277.5	8.3090674987031661E-020
1278.5	7.9794097635292608E-020
1279.5	7.6826774313669713E-020
1280.5	7.4167343564579459E-020
1281.5	7.1778958999603546E-020
1282.5	6.9586059905508383E-020
1283.5	6.7464827893571226E-020
1284.5	6.5294630066396307E-020
1285.5	6.3052165422551235E-020
1286.5	6.0821044410383551E-020
1287.5	5.8701106206863476E-020
1288.5	5.6745475319857704E-020
1289.5	5.4963379293506826E-020
1290.5	5.3342948406419401E-020
1291.5	5.1866670583315479E-020
1292.5	5.0517900283434974E-020
1293.5	4.9282693644063065E-020
1294.5	4.8149870440709984E-020
1295.5	4.7110580056919423E-020
1296.5	4.6157824397020238E-020
1297.5	4.5286064016463988E-020
1298.5	4.4490922726445346E-020
1299.5	4.3768975172173400E-020
1300.5	4.3117597755073710E-020
1301.5	4.2534866536696628E-020
1302.5	4.2019490138522473E-020
1303.5	4.1570769394272948E-020
1304.5	4.1188578353931150E-020
1305.5	4.0873363328759630E-020
1306.5	4.0626158220621776E-020
1307.5	4.0448615586860895E-020
1308.5	4.0343053902569653E-020
1309.5	4.0312522410784450E-020
1310.5	4.0360885892857870E-020
1311.5	4.0492932732321430E-020
1312.5	4.0714510874653035E-020
1313.5	4.1032697804354884E-020
1314.5	4.1456012596513757E-020
1315.5	4.1994680619273581E-020
1316.5	4.2660964792741528E-020
1317.5	4.3469581762633529E-020
1318.5	4.4438227365111312E-020
1319.5	4.5588243971561607E-020
1320.5	4.6945473612686721E-020
1321.5	4.8541356502263682E-020
1322.5	5.0414356632450501E-020
1323.5	5.2611827326745297E-020
1324.5	5.5192474219675175E-020
1325.5	5.8229637363554981E-020
1326.5	6.1815707443350859E-020
1327.5	6.6068127463977331E-020
1328.5	7.1137631580215570E-020
1329.5	7.7219667120499262E-020
1330.5	8.4570375810094810E-020
1331.5	9.3529126295604438E-020
1332.5	1.0455043365817769E-019
1333.5	1.1824913610893669E-019
1334.5	1.3546359380263615E-019
1335.5	1.5734117502200473E-019
1336.5	1.8544448024560149E-019
1337.5	2.2185451320890382E-019
1338.5	2.6917964698941642E-019
1339.5	3.3020381319252796E-019
1340.5	4.0653875873716769E-019
1341.5	4.9522151597503015E-019
1342.5	5.8306791360637593E-019
1343.5	6.4400608155565549E-019
1344.5	6.5125902703789104E-019
1345.5	6.0115680495663538E-019
1346.5	5.1702120941707495E-019
1347.5	4.2693422731884536E-019
1348.5	3.4723154203153868E-019
1349.5	2.8274291978567311E-019
1350.5	2.3253332383855897E-019
1351.5	1.9391898528730279E-019
1352.5	1.6419744020535139E-019
1353.5	1.4115911133132143E-019
1354.5	1.2312952582035669E-019
1355.5	1.0887609514933373E-019
1356.5	9.7499061172116622E-020
1357.5	8.8340590333108875E-020
1358.5	8.0916668333568950E-020
1359.5	7.4868180956798540E-020
1360.5	6.9926328309708719E-020
1361.5	6.5888256654679980E-020
1362.5	6.2599843146446790E-020
1363.5	5.9943467170366707E-020
1364.5	5.7829270199380289E-020
1365.5	5.6188876520349575E-020
1366.5	5.4970871002768980E-020
1367.5	5.4137551570703577E-020
1368.5	5.3662626075331452E-020
1369.5	5.3529628866971524E-020
1370.5	5.3730907290609917E-020
1371.5	5.4267083367575225E-020
1372.5	5.5146938619004097E-020
1373.5	5.6387705859586488E-020
1374.5	5.8015785249083438E-020
1375.5	6.0067936919203086E-020
1376.5	6.2593043277724947E-020
1377.5	6.5654585663390697E-020
1378.5	6.9334049068122587E-020
1379.5	7.3735564583597029E-020
1380.5	7.8992235795277541E-020
1381.5	8.5274792816932627E-020
1382.5	9.2803505998460912E-020
1383.5	1.0186471418856920E-019
1384.5	1.1283394090798548E-019
1385.5	1.2620846389172730E-019
1386.5	1.4265344541675028E-019
1387.5	1.6306731966701146E-019
1388.5	1.8867373478213196E-019
1389.5	2.2114754803609457E-019
1390.5	2.6277658366679207E-019
1391.5	3.1663575598928043E-019
1392.5	3.8667028990425118E-019
1393.5	4.7736755378494523E-019
1394.5	5.9220427696662019E-019
1395.5	7.2931585067942329E-019
1396.5	8.7320764216612005E-019
1397.5	9.8745833882565946E-019
1398.5	1.0258732460349765E-018
1399.5	9.6915916080558657E-019
1400.5	8.4494972169262670E-019
1401.5	6.9987734962165606E-019
1402.5	5.6620286833515511E-019
1403.5	4.5594114305203572E-019
1404.5	3.6936225003885956E-019
1405.5	3.0256120542117613E-019
1406.5	2.5109131317876783E-019
1407.5	2.1117468438656622E-019
1408.5	1.7990515922238508E-019
1409.5	1.5513157525797555E-019
1410.5	1.3528178430639297E-019
1411.5	1.1920751185155160E-019
1412.5	1.0606575784760499E-019
1413.5	9.5232989553378754E-020
1414.5	8.6244437418938421E-020
1415.5	7.8751509314485603E-020
1416.5	7.2492013857798302E-020
1417.5	6.7269437556539070E-020
1418.5	6.2938724002461832E-020
1419.5	5.9396885566222178E-020
1420.5	5.6577423818675051E-020
1421.5	5.4448021119247224E-020
1422.5	5.3011335900122447E-020
1423.5	5.2308961987717673E-020
1424.5	5.2428500984608153E-020
1425.5	5.3512599683971603E-020
1426.5	5.5764928231711321E-020
1427.5	5.9437058501361676E-020
1428.5	6.4753884712100401E-020
1429.5	7.1689868534128004E-020
1430.5	7.9499459441365940E-020
1431.5	8.6177381409713211E-020
1432.5	8.8790550178687845E-020
1433.5	8.5539733993798198E-020
1434.5	7.7560702831506931E-020
1435.5	6.7733565383426413E-020
1436.5	5.8365660756360181E-020
1437.5	5.0450850396321861E-020
1438.5	4.4115221929096946E-020
1439.5	3.9141563546594155E-020
1440.5	3.5246333808323964E-020
1441.5	3.2179826187626727E-020
1442.5	2.9747851709332582E-020
1443.5	2.7806922157678397E-020
1444.5	2.6253529337628343E-020
1445.5	2.5014205422422098E-020
1446.5	2.4037923251550341E-020
1447.5	2.3290786831224282E-020
1448.5	2.2752602092838454E-020
1449.5	2.2414952989853825E-020
1450.5	2.2280546580964905E-020
1451.5	2.2363745748322637E-020
1452.5	2.2692360254793254E-020
1453.5	2.3310908483949222E-020
1454.5	2.4285657803124071E-020
1455.5	2.5711663879933148E-020
1456.5	2.7721332264649505E-020
1457.5	3.0491532024997088E-020
1458.5	3.4239034335133520E-020
1459.5	3.9176017161057739E-020
1460.5	4.5363071751620552E-020
1461.5	5.2373814417577043E-020
1462.5	5.8831271027453834E-020
1463.5	6.2433899836476099E-020
1464.5	6.1357886180846576E-020
1465.5	5.6013856995975805E-020
1466.5	4.8611620346399183E-020
1467.5	4.1225166690695190E-020
1468.5	3.4874636491794075E-020
1469.5	2.9773303247675121E-020
1470.5	2.5781015904785240E-020
1471.5	2.2670605412191074E-020
1472.5	2.0231725747167410E-020
1473.5	1.8297195107885928E-020
1474.5	1.6741597068443536E-020
1475.5	1.5472801780689014E-020
1476.5	1.4423406701683191E-020
1477.5	1.3543888642785761E-020
1478.5	1.2797552322679235E-020
1479.5	1.2156922052922380E-020
1480.5	1.1601192304869864E-020
1481.5	1.1114427305791447E-020
1482.5	1.0684283270252747E-020
1483.5	1.0301094403352103E-020
1484.5	9.9572129834735458E-021
1485.5	9.6465281033072983E-021
1486.5	9.3641111014847596E-021
1487.5	9.1059516748435546E-021
1488.5	8.8687595284647822E-021
1489.5	8.6498138556205716E-021
1490.5	8.4468480613245833E-021
1491.5	8.2579606995138419E-021
1492.5	8.0815460848095787E-021
1493.5	7.9162398001321239E-021
1494.5	7.7608755766868705E-021
1495.5	7.6144509259084169E-021
1496.5	7.4760995583374896E-021
1497.5	7.3450691040867422E-021
1498.5	7.2207030035244267E-021
1499.5	7.1024257000889613E-021
1500.5	6.9897304644749568E-021
1501.5	6.8821693284132344E-021
1502.5	6.7793447195425362E-021
1503.5	6.6809024755811283E-021
1504.5	6.5865259828134873E-021
1505.5	6.4959312357009043E-021
1506.5	6.4088626548194420E-021
1507.5	6.3250895320142673E-021
1508.5	6.2444029966506769E-021
1509.5	6.1666134166581733E-021
1510.5	6.0915481638563775E-021
1511.5	6.0190496856991636E-021
1512.5	5.9489738357501514E-021
1513.5	5.8811884234284991E-021
1514.5	5.8155719502417697E-021
1515.5	5.7520125051668311E-021
1516.5	5.6904067962960736E-021
1517.5	5.6306592995283124E-021
1518.5	5.5726815081044805E-021
1519.5	5.5163912692891124E-021
1520.5	5.4617121965763822E-021
1521.5	5.4085731475315701E-021
1522.5	5.3569077588276254E-021
1523.5	5.3066540312521450E-021
1524.5	5.2577539584832882E-021
1525.5	5.2101531942969054E-021
1526.5	5.1638007535985592E-021
1527.5	5.1186487432950292E-021
1528.5	5.0746521195486084E-021
1529.5	5.0317684684087872E-021
1530.5	4.9899578072021624E-021
1531.5	4.9491824043928650E-021
1532.5	4.9094066159107737E-021
1533.5	4.8705967361906332E-021
1534.5	4.8327208623774620E-021
1535.5	4.7957487703375813E-021
1536.5	4.7596518012743184E-021
1537.5	4.7244027578861580E-021
1538.5	4.6899758091262888E-021
1539.5	4.6563464027280789E-021
1540.5	4.6234911847536309E-021
1541.5	4.5913879255036287E-021
1542.5	4.5600154511979358E-021
1543.5	4.5293535808991538E-021
1544.5	4.4993830682066042E-021
1545.5	4.4700855472970767E-021
1546.5	4.4414434829318100E-021
1547.5	4.4134401240875571E-021
1548.5	4.3860594609034753E-021
1549.5	4.3592861846658700E-021
1550.5	4.3331056505796965E-021
1551.5	4.3075038430996993E-021
1552.5	4.2824673436155363E-021
1553.5	4.2579833003043999E-021
1554.5	4.2340393999817859E-021
1555.5	4.2106238417965148E-021
1556.5	4.1877253126299277E-021
1557.5	4.1653329640716046E-021
1558.5	4.1434363908552257E-021
1559.5	4.1220256106482498E-021
1560.5	4.1010910450982621E-021
1561.5	4.0806235020470908E-021
1562.5	4.0606141588312692E-021
1563.5	4.0410545465942178E-021
1564.5	4.0219365355416624E-021
1565.5	4.0032523210774316E-021
1566.5	3.9849944107618217E-021
1567.5	3.9671556120394286E-021
1568.5	3.9497290206875247E-021
1569.5	3.9327080099399615E-021
1570.5	3.9160862202451166E-021
1571.5	3.8998575496196444E-021
1572.5	3.8840161445627791E-021
1573.5	3.8685563914986463E-021
1574.5	3.8534729087166066E-021
1575.5	3.8387605387819107E-021
1576.5	3.8244143413911527E-021
1577.5	3.8104295866489430E-021
1578.5	3.7968017487440445E-021
1579.5	3.7835265000050131E-021
1580.5	3.7705997053168177E-021
1581.5	3.7580174168815294E-021
1582.5	3.7457758693074683E-021
1583.5	3.7338714750125068E-021
1584.5	3.7223008199284804E-021
1585.5	3.7110606594947292E-021
1586.5	3.7001479149299516E-021
1587.5	3.6895596697725164E-021
1588.5	3.6792931666804380E-021
1589.5	3.6693458044830528E-021
1590.5	3.6597151354774314E-021
1591.5	3.6503988629633880E-021
1592.5	3.6413948390118178E-021
1593.5	3.6327010624618806E-021
1594.5	3.6243156771434295E-021
1595.5	3.6162369703218297E-021
1596.5	3.6084633713631594E-021
1597.5	3.6009934506185548E-021
1598.5	3.5938259185273028E-021
1599.5	3.5869596249390914E-021
1600.5	3.5803935586566744E-021
1601.5	3.5741268472010899E-021
1602.5	3.5681587568024427E-021
1603.5	3.5624886926202228E-021
1604.5	3.5571161991981113E-021
1605.5	3.5520409611592364E-021
1606.5	3.5472628041489678E-021
1607.5	3.5427816960334930E-021
1608.5	3.5385977483636571E-021
1609.5	3.5347112181148969E-021
1610.5	3.5311225097155661E-021
1611.5	3.5278321773774668E-021
1612.5	3.5248409277441410E-021
1613.5	3.5221496228743150E-021
1614.5	3.5197592835799107E-021
1615.5	3.5176710931402510E-021
1616.5	3.5158864014165139E-021
1617.5	3.5144067293932012E-021
1618.5	3.5132337741763008E-021
1619.5	3.5123694144811135E-021
1620.5	3.5118157166463336E-021
1621.5	3.5115749412149908E-021
1622.5	3.5116495501273305E-021
1623.5	3.5120422145756811E-021
1624.5	3.5127558235769419E-021
1625.5	3.5137934933244749E-021
1626.5	3.5151585773882360E-021
1627.5	3.5168546778396846E-021
1628.5	3.5188856573868411E-021
1629.5	3.5212556526146943E-021
1630.5	3.5239690884372968E-021
1631.5	3.5270306938804209E-021
1632.5	3.5304455193278549E-021
1633.5	3.5342189553804947E-021
1634.5	3.5383567534956384E-021
1635.5	3.5428650485946167E-021
1636.5	3.5477503838505285E-021
1637.5	3.5530197378947646E-021
1638.5	3.5586805547118221E-021
1639.5	3.5647407765271355E-021
1640.5	3.5712088800330695E-021
1641.5	3.5780939163447293E-021
1642.5	3.5854055551307097E-021
1643.5	3.5931541334256862E-021
1644.5	3.6013507097031572E-021
1645.5	3.6100071238693533E-021
1646.5	3.6191360639354956E-021
1647.5	3.6287511402373801E-021
1648.5	3.6388669682018897E-021
1649.5	3.6494992608125080E-021
1650.5	3.6606649321050765E-021
1651.5	3.6723822132352237E-021
1652.5	3.6846707829068830E-021
1653.5	3.6975519142442052E-021
1654.5	3.7110486405362934E-021
1655.5	3.7251859426966511E-021
1656.5	3.7399909617709035E-021
1657.5	3.7554932404140711E-021
1658.5	3.7717249979636745E-021
1659.5	3.7887214445831277E-021
1660.5	3.8065211409740668E-021
1661.5	3.8251664113970577E-021
1662.5	3.8447038192490852E-021
1663.5	3.8651847162880655E-021
1664.5	3.8866658788515873E-021
1665.5	3.9092102471941744E-021
1666.5	3.9328877874985848E-021
1667.5	3.9577765003750522E-021
1668.5	3.9839636049711372E-021
1669.5	4.0115469344646846E-021
1670.5	4.0406365870831235E-021
1671.5	4.0713568873836534E-021
1672.5	4.1038487260012704E-021
1673.5	4.1382723633049004E-021
1674.5	4.1748108045739563E-021
1675.5	4.2136738830067896E-021
1676.5	4.2551032242554935E-021
1677.5	4.2993783151966933E-021
1678.5	4.3468239643570732E-021
1679.5	4.3978195274525855E-021
1680.5	4.4528103867570051E-021
1681.5	4.5123223286082442E-021
1682.5	4.5769796750986102E-021
1683.5	4.6475283165415473E-021
1684.5	4.7248651934249777E-021
1685.5	4.8100763380031668E-021
1686.5	4.9044863765996930E-021
1687.5	5.0097235179137229E-021
1688.5	5.1278056647323509E-021
1689.5	5.2612556176378417E-021
1690.5	5.4132567356738961E-021
1691.5	5.5878653964560329E-021
1692.5	5.7903039153610774E-021
1693.5	6.0273683195045993E-021
1694.5	6.3080009540263986E-021
1695.5	6.6440998820246398E-021
1696.5	7.0516660634204844E-021
1697.5	7.5524215224086628E-021
1698.5	8.1760480583522213E-021
1699.5	8.9631315863164827E-021
1700.5	9.9685584796711961E-021
1701.5	1.1263969608663331E-020
1702.5	1.2934647853161493E-020
1703.5	1.5058435514356370E-020
1704.5	1.7640506309725286E-020
1705.5	2.0473239489155425E-020
1706.5	2.2966602670813987E-020
1707.5	2.4225471406933402E-020
1708.5	2.3660734472066242E-020
1709.5	2.1576769329195944E-020
1710.5	1.8853192713865679E-020
1711.5	1.6222009588070476E-020
1712.5	1.4010067206578462E-020
1713.5	1.2267013085066520E-020
1714.5	1.0929832059959286E-020
1715.5	9.9119536651673035E-021
1716.5	9.1360892216241538E-021
1717.5	8.5416549037284364E-021
1718.5	8.0834760934873910E-021
1719.5	7.7284610185287320E-021
1720.5	7.4524352185522269E-021
1721.5	7.2376559177224709E-021
1722.5	7.0709921754664774E-021
1723.5	6.9426288094210087E-021
1724.5	6.8451514467858525E-021
1725.5	6.7729002656279701E-021
1726.5	6.7215110142609104E-021
1727.5	6.6875863982278829E-021
1728.5	6.6684585921485652E-021
1729.5	6.6620158962584624E-021
1730.5	6.6665749359960347E-021
1731.5	6.6807855022444855E-021
1732.5	6.7035590129178179E-021
1733.5	6.7340142357054399E-021
1734.5	6.7714357456119103E-021
1735.5	6.8152418659242115E-021
1736.5	6.8649597354483195E-021
1737.5	6.9202057776351713E-021
1738.5	6.9806702990275999E-021
1739.5	7.0461052699302967E-021
1740.5	7.1163145767059591E-021
1741.5	7.1911462084098576E-021
1742.5	7.2704859685200282E-021
1743.5	7.3542523978750708E-021
1744.5	7.4423926664871303E-021
1745.5	7.5348792459931990E-021
1746.5	7.6317072156980442E-021
1747.5	7.7328920867451594E-021
1748.5	7.8384680533350127E-021
1749.5	7.9484865988605068E-021
1750.5	8.0630153996574013E-021
1751.5	8.1821374807476684E-021
1752.5	8.3059505872181164E-021
1753.5	8.4345667422780685E-021
1754.5	8.5681119689981062E-021
1755.5	8.7067261575686513E-021
1756.5	8.8505630638795526E-021
1757.5	8.9997904285023049E-021
1758.5	9.1545902079043940E-021
1759.5	9.3151589120590406E-021
1760.5	9.4817080446267240E-021
1761.5	9.6544646436526636E-021
1762.5	9.8336719223080287E-021
1763.5	1.0019590010652346E-020
1764.5	1.0212496800752578E-020
1765.5	1.0412688898796944E-020
1766.5	1.0620482689120357E-020
1767.5	1.0836215516341925E-020
1768.5	1.1060246993130241E-020
1769.5	1.1292960442484307E-020
1770.5	1.1534764484872594E-020
1771.5	1.1786094782135510E-020
1772.5	1.2047415951754802E-020
1773.5	1.2319223666956053E-020
1774.5	1.2602046960169052E-020
1775.5	1.2896450749661260E-020
1776.5	1.3203038611720989E-020
1777.5	1.3522455823644262E-020
1778.5	1.3855392706024909E-020
1779.5	1.4202588296519370E-020
1780.5	1.4564834391425981E-020
1781.5	1.4942979996161587E-020
1782.5	1.5337936231130614E-020
1783.5	1.5750681745671584E-020
1784.5	1.6182268699861116E-020
1785.5	1.6633829382107950E-020
1786.5	1.7106583539855739E-020
1787.5	1.7601846511545763E-020
1788.5	1.8121038260518169E-020
1789.5	1.8665693426052379E-020
1790.5	1.9237472523618098E-020
1791.5	1.9838174446053868E-020
1792.5	2.0469750440322286E-020
1793.5	2.1134319761321531E-020
1794.5	2.1834187235706437E-020
1795.5	2.2571863005683830E-020
1796.5	2.3350084766387750E-020
1797.5	2.4171842862036044E-020
1798.5	2.5040408667242340E-020
1799.5	2.5959366752594215E-020
1800.5	2.6932651420351383E-020
1801.5	2.7964588299886644E-020
1802.5	2.9059941817021064E-020
1803.5	3.0223969501341337E-020
1804.5	3.1462484276733095E-020
1805.5	3.2781926099985327E-020
1806.5	3.4189444579570597E-020
1807.5	3.5692994533145729E-020
1808.5	3.7301446842629316E-020
1809.5	3.9024717458622662E-020
1810.5	4.0873918015449343E-020
1811.5	4.2861532275103838E-020
1812.5	4.5001623562939190E-020
1813.5	4.7310079542071005E-020
1814.5	4.9804902165389598E-020
1815.5	5.2506552533483400E-020
1816.5	5.5438362792486239E-020
1817.5	5.8627030286177234E-020
1818.5	6.2103213143853807E-020
1819.5	6.5902251626135121E-020
1820.5	7.0065046254450915E-020
1821.5	7.4639132549812925E-020
1822.5	7.9680003838057916E-020
1823.5	8.5252749064301328E-020
1824.5	9.1434093330729629E-020
1825.5	9.8314956951047271E-020
1826.5	1.0600368708071212E-019
1827.5	1.1463016856758941E-019
1828.5	1.2435109355617993E-019
1829.5	1.3535677130334857E-019
1830.5	1.4788000347159214E-019
1831.5	1.6220775489156266E-019
1832.5	1.7869664379727626E-019
1833.5	1.9779370127869588E-019
1834.5	2.2006447069342630E-019
1835.5	2.4623142858390342E-019
1836.5	2.7722704770844466E-019
1837.5	3.1426778539747316E-019
1838.5	3.5895811945928377E-019
1839.5	4.1343772801682429E-019
1840.5	4.8059005879872097E-019
1841.5	5.6433593594846423E-019
1842.5	6.7003740883609268E-019
1843.5	8.0502122989338015E-019
1844.5	9.7915850903062041E-019
1845.5	1.2052007607124869E-018
1846.5	1.4979201294035219E-018
1847.5	1.8695863975793603E-018
1848.5	2.3168767521876898E-018
1849.5	2.7946761787754047E-018
1850.5	3.1896607377282363E-018
1851.5	3.3479281936039905E-018
1852.5	3.1911828787114462E-018
1853.5	2.7970114038229070E-018
1854.5	2.3192794952722280E-018
1855.5	1.8716649519891195E-018
1856.5	1.4995782126183651E-018
1857.5	1.2064772938891118E-018
1858.5	9.8012867892835493E-019
1859.5	8.0575676104524194E-019
1860.5	6.7059586065802390E-019
1861.5	5.6476061587293791E-019
1862.5	4.8091277794927621E-019
1863.5	4.1368172053963316E-019
1864.5	3.5914041100103623E-019
1865.5	3.1440094931126961E-019
1866.5	2.7732046169141137E-019
1867.5	2.4629216259774306E-019
1868.5	2.2009791349220331E-019
1869.5	1.9780400446947090E-019
1870.5	1.7868703895829079E-019
1871.5	1.6218078211471357E-019
1872.5	1.4783767770294841E-019
1873.5	1.3530070464006633E-019
1874.5	1.2428258606864018E-019
1875.5	1.1455027641137852E-019
1876.5	1.0591327406273126E-019
1877.5	9.8214733924812675E-020
1878.5	9.1324648555046873E-020
1879.5	8.5134571791497409E-020
1880.5	7.9553502785360985E-020
1881.5	7.4504650471238446E-020
1882.5	6.9922871517137732E-020
1883.5	6.5752627467929144E-020
1884.5	6.1946345122910092E-020
1885.5	5.8463092311002336E-020
1886.5	5.5267502029957084E-020
1887.5	5.2328893424354738E-020
1888.5	4.9620549725509080E-020
1889.5	4.7119122088572326E-020
1890.5	4.4804134974907834E-020
1891.5	4.2657573875296601E-020
1892.5	4.0663540141907383E-020
1893.5	3.8807960781196848E-020
1894.5	3.7078343468608137E-020
1895.5	3.5463568937643876E-020
1896.5	3.3953714389577940E-020
1897.5	3.2539902755593523E-020
1898.5	3.1214173588749493E-020
1899.5	2.9969372121034616E-020
1900.5	2.8799053630941552E-020
1901.5	2.7697400760428967E-020
1902.5	2.6659151820869708E-020
1903.5	2.5679538454355953E-020
1904.5	2.4754231284249778E-020
1905.5	2.3879292408703029E-020
1906.5	2.3051133772190234E-020
1907.5	2.2266480600173085E-020
1908.5	2.1522339206658423E-020
1909.5	2.0815968588270686E-020
1910.5	2.0144855305277623E-020
1911.5	1.9506691222804085E-020
1912.5	1.8899353746689024E-020
1913.5	1.8320888240075001E-020
1914.5	1.7769492350489909E-020
1915.5	1.7243502014215204E-020
1916.5	1.6741378936224606E-020
1917.5	1.6261699370820490E-020
1918.5	1.5803144051032673E-020
1919.5	1.5364489134493121E-020
1920.5	1.4944598050368913E-020
1921.5	1.4542414146452184E-020
1922.5	1.4156954048023469E-020
1923.5	1.3787301650923908E-020
1924.5	1.3432602680640292E-020
1925.5	1.3092059757336632E-020
1926.5	1.2764927913834425E-020
1927.5	1.2450510519700996E-020
1928.5	1.2148155569978449E-020
1929.5	1.1857252301784252E-020
1930.5	1.1577228106128529E-020
1931.5	1.1307545705903397E-020
1932.5	1.1047700574171693E-020
1933.5	1.0797218569674959E-020
1934.5	1.0555653768942347E-020
1935.5	1.0322586476555688E-020
1936.5	1.0097621397048500E-020
1937.5	9.8803859536190210E-021
1938.5	9.6705287403473175E-021
1939.5	9.4677180959476104E-021
1940.5	9.2716407882797277E-021
1941.5	9.0820007999056907E-021
1942.5	8.8985182059247825E-021
1943.5	8.7209281361662572E-021
1944.5	8.5489798145749240E-021
1945.5	8.3824356693017793E-021
1946.5	8.2210705076183573E-021
1947.5	8.0646707503179527E-021
1948.5	7.9130337207555294E-021
1949.5	7.7659669841180175E-021
1950.5	7.6232877329125245E-021
1951.5	7.4848222150166783E-021
1952.5	7.3504052009573273E-021
1953.5	7.2198794873744936E-021
1954.5	7.0930954338903378E-021
1955.5	6.9699105308407807E-021
1956.5	6.8501889955429279E-021
1957.5	6.7338013949667727E-021
1958.5	6.6206242928571557E-021
1959.5	6.5105399195128416E-021
1960.5	6.4034358625763262E-021
1961.5	6.2992047773210646E-021
1962.5	6.1977441150444648E-021
1963.5	6.0989558682855327E-021
1964.5	6.0027463316871792E-021
1965.5	5.9090258774154533E-021
1966.5	5.8177087441321638E-021
1967.5	5.7287128385946147E-021
1968.5	5.6419595490266599E-021
1969.5	5.5573735694699947E-021
1970.5	5.4748827343838802E-021
1971.5	5.3944178628158729E-021
1972.5	5.3159126115161130E-021
1973.5	5.2393033364135049E-021
1974.5	5.1645289619144865E-021
1975.5	5.0915308575236813E-021
1976.5	5.0202527213216525E-021
1977.5	4.9506404698678113E-021
1978.5	4.8826421341268837E-021
1979.5	4.8162077610453909E-021
1980.5	4.7512893204304282E-021
1981.5	4.6878406168068876E-021
1982.5	4.6258172059513738E-021
1983.5	4.5651763158214958E-021
1984.5	4.5058767716180013E-021
1985.5	4.4478789247348911E-021
1986.5	4.3911445853686785E-021
1987.5	4.3356369585731128E-021
1988.5	4.2813205835595507E-021
1989.5	4.2281612760561480E-021
1990.5	4.1761260735509737E-021
1991.5	4.1251831832554364E-021
1992.5	4.0753019326346620E-021
1993.5	4.0264527223611479E-021
1994.5	3.9786069815570829E-021
1995.5	3.9317371251989266E-021
1996.5	3.8858165135657837E-021
1997.5	3.8408194136202472E-021
1998.5	3.7967209622172383E-021
1999.5	3.7534971310426249E-021
[truncated: 1,000 more rows]
