# Supplementary material for: Modeling Radiative Efficiency across Fluorinated Molecules: Bridging Chemistry and Climate Policy for Global Warming Potential Estimations
Source: Environ Sci Technol. 2026 Feb 16;60(8):6188–202. doi: 10.1021/acs.est.5c16501 (PMC12961741; doi:10.1021/acs.est.5c16501)
Supplement: Supplementary file 1 [file es5c16501_si_001.zip › Supporting.Information/CFM2025.Table1/HFEsters/Allyl.trifluoracetate/cross-section_22.dat]

0.5	4.6266350986051273E-022
1.5	4.6902904878350668E-022
2.5	4.7572863090273279E-022
3.5	4.8278983732472808E-022
4.5	4.9024334490797840E-022
5.5	4.9812338477756579E-022
6.5	5.0646828929825908E-022
7.5	5.1532114932601263E-022
8.5	5.2473061023448999E-022
9.5	5.3475184433224088E-022
10.5	5.4544774987711854E-022
11.5	5.5689044446983264E-022
12.5	5.6916314540564329E-022
13.5	5.8236256490837310E-022
14.5	5.9660199901581425E-022
15.5	6.1201536256728802E-022
16.5	6.2876252996729452E-022
17.5	6.4703649722134946E-022
18.5	6.6707310462542092E-022
19.5	6.8916437136059487E-022
20.5	7.1367689634299028E-022
21.5	7.4107720399066705E-022
22.5	7.7196604700113549E-022
23.5	8.0712249079791490E-022
24.5	8.4755307853833487E-022
25.5	8.9452341710001723E-022
26.5	9.4949997801450337E-022
27.5	1.0138151755731502E-021
28.5	1.0876860986508636E-021
29.5	1.1682540459239503E-021
30.5	1.2476509371709001E-021
31.5	1.3152029582125248E-021
32.5	1.3662371628466090E-021
33.5	1.4079835499285274E-021
34.5	1.4535134097313776E-021
35.5	1.5131586898366798E-021
36.5	1.5926185573216511E-021
37.5	1.6950967340089795E-021
38.5	1.8234477905865689E-021
39.5	1.9814135402452587E-021
40.5	2.1743247210828858E-021
41.5	2.4096778293511435E-021
42.5	2.6978344074448876E-021
43.5	3.0530045419574550E-021
44.5	3.4946610584313160E-021
45.5	4.0495416536856956E-021
46.5	4.7543731606176200E-021
47.5	5.6592594219168672E-021
48.5	6.8309468268004944E-021
49.5	8.3529854814679216E-021
50.5	1.0314102311344188E-020
51.5	1.2764194245038675E-020
52.5	1.5603996936744206E-020
53.5	1.8404025580081741E-020
54.5	2.0324860576055242E-020
55.5	2.0518180811009562E-020
56.5	1.8886105673601155E-020
57.5	1.6184825040115432E-020
58.5	1.3307332225460066E-020
59.5	1.0767031382593651E-020
60.5	8.7128272164761348E-021
61.5	7.1127451438777690E-021
62.5	5.8806146276123813E-021
63.5	4.9302535555807796E-021
64.5	4.1913424725311859E-021
65.5	3.6106170004670872E-021
66.5	3.1488549807008186E-021
67.5	2.7773964716717533E-021
68.5	2.4752520193290463E-021
69.5	2.2269383721432159E-021
70.5	2.0209239900219087E-021
71.5	1.8485293665270479E-021
72.5	1.7031512329739373E-021
73.5	1.5797132689199476E-021
74.5	1.4742744919984446E-021
75.5	1.3837476912501265E-021
76.5	1.3056951642792301E-021
77.5	1.2381792533047349E-021
78.5	1.1796521542264272E-021
79.5	1.1288742371178305E-021
80.5	1.0848533924150116E-021
81.5	1.0468001993299712E-021
82.5	1.0140953374597104E-021
83.5	9.8626686000142548E-022
84.5	9.6297588167129951E-022
85.5	9.4401003125904055E-022
86.5	9.2928478308703194E-022
87.5	9.1885361377981470E-022
88.5	9.1292893394872344E-022
89.5	9.1191701751673448E-022
90.5	9.1647173626945601E-022
91.5	9.2757360310015627E-022
92.5	9.4664142797562495E-022
93.5	9.7568038574379426E-022
94.5	1.0174523839091289E-021
95.5	1.0755949948270689E-021
96.5	1.1544485586920068E-021
97.5	1.2579594658283660E-021
98.5	1.3863814895088520E-021
99.5	1.5295120946014793E-021
100.5	1.6595533922525219E-021
101.5	1.7375897864299692E-021
102.5	1.7436343525846717E-021
103.5	1.6981990258186092E-021
104.5	1.6396798094538968E-021
105.5	1.5881626401844275E-021
106.5	1.5348175959773547E-021
107.5	1.4586912804552994E-021
108.5	1.3534700581702330E-021
109.5	1.2343885934149760E-021
110.5	1.1211867454666394E-021
111.5	1.0246986213402839E-021
112.5	9.4693724265982521E-022
113.5	8.8567652702842219E-022
114.5	8.3763087078011839E-022
115.5	7.9977805235990028E-022
116.5	7.6970385096695487E-022
117.5	7.4558103890997598E-022
118.5	7.2605271356714472E-022
119.5	7.1011407446906075E-022
120.5	6.9701726769516849E-022
121.5	6.8620070569695498E-022
122.5	6.7723818710378378E-022
123.5	6.6980264080605677E-022
124.5	6.6364028668307441E-022
125.5	6.5855211884077860E-022
126.5	6.5438052657381886E-022
127.5	6.5099953465065196E-022
128.5	6.4830761168450042E-022
129.5	6.4622231694752955E-022
130.5	6.4467627615620664E-022
131.5	6.4361412768109427E-022
132.5	6.4299018461665134E-022
133.5	6.4276663030495421E-022
134.5	6.4291211540484225E-022
135.5	6.4340066025995035E-022
136.5	6.4421079174341427E-022
137.5	6.4532486205928391E-022
138.5	6.4672851028724292E-022
139.5	6.4841023723148404E-022
140.5	6.5036107139267793E-022
141.5	6.5257430933636224E-022
142.5	6.5504531788659799E-022
143.5	6.5777138879248828E-022
144.5	6.6075163906048435E-022
145.5	6.6398695221256238E-022
146.5	6.6747995746766181E-022
147.5	6.7123504536782624E-022
148.5	6.7525841977760939E-022
149.5	6.7955818755997235E-022
150.5	6.8414448865427372E-022
151.5	6.8902967083423538E-022
152.5	6.9422851519709765E-022
153.5	6.9975852053698352E-022
154.5	7.0564025731863424E-022
155.5	7.1189780516234923E-022
156.5	7.1855929180024880E-022
157.5	7.2565755666589086E-022
158.5	7.3323096903699833E-022
159.5	7.4132443951647282E-022
160.5	7.4999067537269973E-022
161.5	7.5929174593011269E-022
162.5	7.6930104530176247E-022
163.5	7.8010576841111932E-022
164.5	7.9181005550068696E-022
165.5	8.0453901455846843E-022
166.5	8.1844390669776417E-022
167.5	8.3370888587397551E-022
168.5	8.5055983526987301E-022
169.5	8.6927605884226650E-022
170.5	8.9020589871040747E-022
171.5	9.1378780341424964E-022
172.5	9.4057903742929224E-022
173.5	9.7129520021010822E-022
174.5	1.0068651588710032E-021
175.5	1.0485080876465864E-021
176.5	1.0978422721651914E-021
177.5	1.1570393062497610E-021
178.5	1.2290418950815270E-021
179.5	1.3178664790846592E-021
180.5	1.4290055753786670E-021
181.5	1.5699057153259322E-021
182.5	1.7503604984119487E-021
183.5	1.9822635178218428E-021
184.5	2.2771875780593275E-021
185.5	2.6384031897052017E-021
186.5	3.0427244040506225E-021
187.5	3.4155958427331164E-021
188.5	3.6330365735410643E-021
189.5	3.5978242877797895E-021
190.5	3.3334554969932625E-021
191.5	2.9593544570146995E-021
192.5	2.5867447879974887E-021
193.5	2.2700514790104624E-021
194.5	2.0205303891708624E-021
195.5	1.8306141679588872E-021
196.5	1.6881409244375954E-021
197.5	1.5818819133148003E-021
198.5	1.5029355792503323E-021
199.5	1.4446458265908672E-021
200.5	1.4021455658250618E-021
201.5	1.3718978434923751E-021
202.5	1.3513294808666660E-021
203.5	1.3385613976986921E-021
204.5	1.3322165723809927E-021
205.5	1.3312850456198052E-021
206.5	1.3350294128668981E-021
207.5	1.3429187564447418E-021
208.5	1.3545826190490831E-021
209.5	1.3697792937591222E-021
210.5	1.3883745928197638E-021
211.5	1.4103285830104714E-021
212.5	1.4356887252275881E-021
213.5	1.4645885700392040E-021
214.5	1.4972517445678825E-021
215.5	1.5340015030781276E-021
216.5	1.5752766798881431E-021
217.5	1.6216555588144930E-021
218.5	1.6738900561022461E-021
219.5	1.7329538350273359E-021
220.5	1.8001097143575210E-021
221.5	1.8770042582909669E-021
222.5	1.9658010885419815E-021
223.5	2.0693696411474398E-021
224.5	2.1915530643543155E-021
225.5	2.3375471557024122E-021
226.5	2.5144281515431496E-021
227.5	2.7318582301830719E-021
228.5	3.0029353986057406E-021
229.5	3.3449321852685413E-021
230.5	3.7790162668451526E-021
231.5	4.3264086285893754E-021
232.5	4.9952319541088902E-021
233.5	5.7496977033395230E-021
234.5	6.4652691430979496E-021
235.5	6.9244687562287601E-021
236.5	6.9421792596950227E-021
237.5	6.5412270422391947E-021
238.5	5.9285229345319298E-021
239.5	5.3098024636024934E-021
240.5	4.7908962343052393E-021
241.5	4.3968054259419263E-021
242.5	4.1159549154218608E-021
243.5	3.9272503892653832E-021
244.5	3.8108970898581890E-021
245.5	3.7512749922277568E-021
246.5	3.7369188561500799E-021
247.5	3.7597351238675147E-021
248.5	3.8141887651570246E-021
249.5	3.8966539258697583E-021
250.5	4.0049435988124161E-021
251.5	4.1379866030658974E-021
252.5	4.2956160462226518E-021
253.5	4.4784407448892933E-021
254.5	4.6877797395614575E-021
255.5	4.9256474343996014E-021
256.5	5.1947827827433544E-021
257.5	5.4987207524516679E-021
258.5	5.8419085966193777E-021
259.5	6.2298737841451377E-021
260.5	6.6694553911314218E-021
261.5	7.1691169895125556E-021
262.5	7.7393674592793839E-021
263.5	8.3933278958141803E-021
264.5	9.1474996121339758E-021
265.5	1.0022812658233644E-020
266.5	1.1046069891046078E-020
267.5	1.2251953326830134E-020
268.5	1.3685833167857531E-020
269.5	1.5407720046810892E-020
270.5	1.7497822308393649E-020
271.5	2.0064270575129718E-020
272.5	2.3253495398331928E-020
273.5	2.7263007345207261E-020
274.5	3.2353574133739413E-020
275.5	3.8849554354079779E-020
276.5	4.7095070479746599E-020
277.5	5.7291096564356688E-020
278.5	6.9097503858359107E-020
279.5	8.1018325967250997E-020
280.5	9.0249050021736510E-020
281.5	9.4261094810813059E-020
282.5	9.3347536033912790E-020
283.5	9.0630830173618165E-020
284.5	8.9544909481206498E-020
285.5	9.2252160961457023E-020
286.5	9.9649989990401974E-020
287.5	1.1150479014330916E-019
288.5	1.2586053758511753E-019
289.5	1.3815928854843994E-019
290.5	1.4222918055737548E-019
291.5	1.3468224118075614E-019
292.5	1.1818041393851558E-019
293.5	9.8546779606762896E-020
294.5	8.0192064828977226E-020
295.5	6.4898801809620181E-020
296.5	5.2800609942757845E-020
297.5	4.3407653446211496E-020
298.5	3.6127626467123552E-020
299.5	3.0447643642822381E-020
300.5	2.5969527196172336E-020
301.5	2.2396851144804698E-020
302.5	1.9511980974735866E-020
303.5	1.7155225047040508E-020
304.5	1.5208703986006978E-020
305.5	1.3584597263937889E-020
306.5	1.2216776549294044E-020
307.5	1.1054889093135961E-020
308.5	1.0060166081447475E-020
309.5	9.2024344604629405E-021
310.5	8.4579684091319852E-021
311.5	7.8079294889551707E-021
312.5	7.2372226343047786E-021
313.5	6.7336485257326080E-021
314.5	6.2872692435006724E-021
315.5	5.8899289191118829E-021
316.5	5.5348881436281061E-021
317.5	5.2165426784297549E-021
318.5	4.9302052357890240E-021
319.5	4.6719348832704190E-021
320.5	4.4384027366499042E-021
321.5	4.2267855538131755E-021
322.5	4.0346809763183237E-021
323.5	3.8600397259112456E-021
324.5	3.7011112165831747E-021
325.5	3.5563999052804544E-021
326.5	3.4246303587911578E-021
327.5	3.3047195202713528E-021
328.5	3.1957550603714471E-021
329.5	3.0969790286964423E-021
330.5	3.0077763086967143E-021
331.5	2.9276676470940045E-021
332.5	2.8563073012404908E-021
333.5	2.7934856505857182E-021
334.5	2.7391374840288182E-021
335.5	2.6933571466366789E-021
336.5	2.6564223680202800E-021
337.5	2.6288294892040699E-021
338.5	2.6113440856139782E-021
339.5	2.6050728430586071E-021
340.5	2.6115652597903131E-021
341.5	2.6329577073085838E-021
342.5	2.6721780680459266E-021
343.5	2.7332370161757223E-021
344.5	2.8216418513476998E-021
345.5	2.9449780779758298E-021
346.5	3.1137024540180964E-021
347.5	3.3421465740263194E-021
348.5	3.6495491306588393E-021
349.5	4.0603737502893897E-021
350.5	4.6016746668809308E-021
351.5	5.2920003498318074E-021
352.5	6.1119419436755301E-021
353.5	6.9513980473467859E-021
354.5	7.5732001656210671E-021
355.5	7.7051148299549552E-021
356.5	7.2694078632595880E-021
357.5	6.4644561765194862E-021
358.5	5.5692879145777866E-021
359.5	4.7608384565057301E-021
360.5	4.0983599618964504E-021
361.5	3.5777388892659697E-021
362.5	3.1739519365609812E-021
363.5	2.8603556432705564E-021
364.5	2.6147624828485827E-021
365.5	2.4202294077647323E-021
366.5	2.2642416305240684E-021
367.5	2.1376478970243278E-021
368.5	2.0337492897463658E-021
369.5	1.9476096962561236E-021
370.5	1.8755583911860406E-021
371.5	1.8148376808210815E-021
372.5	1.7633543749939920E-021
373.5	1.7195040059098838E-021
374.5	1.6820457015335626E-021
375.5	1.6500123882643548E-021
376.5	1.6226457825198483E-021
377.5	1.5993489251943995E-021
378.5	1.5796512587638943E-021
379.5	1.5631827762547504E-021
380.5	1.5496548172398837E-021
381.5	1.5388458067862002E-021
382.5	1.5305907351728845E-021
383.5	1.5247735304567879E-021
384.5	1.5213217305159215E-021
385.5	1.5202030486548188E-021
386.5	1.5214235697814256E-021
387.5	1.5250274286676418E-021
388.5	1.5310979199367569E-021
389.5	1.5397600808991016E-021
390.5	1.5511848818777541E-021
391.5	1.5655952630288100E-021
392.5	1.5832743818962042E-021
393.5	1.6045765946203447E-021
394.5	1.6299419026616224E-021
395.5	1.6599148795661385E-021
396.5	1.6951694822967606E-021
397.5	1.7365416979550881E-021
398.5	1.7850727515695936E-021
399.5	1.8420667114620977E-021
400.5	1.9091679361030895E-021
401.5	1.9884661504658122E-021
402.5	2.0826403777010933E-021
403.5	2.1951580050942443E-021
404.5	2.3305526640718478E-021
405.5	2.4948152904619755E-021
406.5	2.6959476291202371E-021
407.5	2.9447465590697894E-021
408.5	3.2559070458004019E-021
409.5	3.6495346503526179E-021
410.5	4.1530911796547001E-021
411.5	4.8035016638275816E-021
412.5	5.6482074687145017E-021
413.5	6.7413769088273703E-021
414.5	8.1256183897005924E-021
415.5	9.7805998573068497E-021
416.5	1.1523793953843799E-020
417.5	1.2920469826471663E-020
418.5	1.3411424838022598E-020
419.5	1.2752650465784844E-020
420.5	1.1268031547499083E-020
421.5	9.5209322394859831E-021
422.5	7.9062298696718216E-021
423.5	6.5731408450130073E-021
424.5	5.5267386335585703E-021
425.5	4.7203161161805639E-021
426.5	4.1000903948273607E-021
427.5	3.6202144703620572E-021
428.5	3.2453680646426421E-021
429.5	2.9493833169166473E-021
430.5	2.7131190871593547E-021
431.5	2.5225773044741151E-021
432.5	2.3674594260109350E-021
433.5	2.2401197480867437E-021
434.5	2.1348225792309948E-021
435.5	2.0472181158384349E-021
436.5	1.9739718434481296E-021
437.5	1.9125008354035778E-021
438.5	1.8607845140350092E-021
439.5	1.8172275426276925E-021
440.5	1.7805594901502545E-021
441.5	1.7497606663961874E-021
442.5	1.7240067600272414E-021
443.5	1.7026271183081184E-021
444.5	1.6850730206989595E-021
445.5	1.6708933442498104E-021
446.5	1.6597157474443220E-021
447.5	1.6512320113962530E-021
448.5	1.6451865406570052E-021
449.5	1.6413672859586602E-021
450.5	1.6395985390209411E-021
451.5	1.6397351863631130E-021
452.5	1.6416581095870434E-021
453.5	1.6452704940854423E-021
454.5	1.6504948637855010E-021
455.5	1.6572707014711467E-021
456.5	1.6655525460888453E-021
457.5	1.6753084828649174E-021
458.5	1.6865189609604355E-021
459.5	1.6991758881665375E-021
460.5	1.7132819638369972E-021
461.5	1.7288502206430339E-021
462.5	1.7459037534051496E-021
463.5	1.7644756196596782E-021
464.5	1.7846089021066255E-021
465.5	1.8063569279431624E-021
466.5	1.8297836445481667E-021
467.5	1.8549641552491909E-021
468.5	1.8819854231575271E-021
469.5	1.9109471554748971E-021
470.5	1.9419628854356378E-021
471.5	1.9751612743423231E-021
472.5	2.0106876621968757E-021
473.5	2.0487059024751971E-021
474.5	2.0894005249451490E-021
475.5	2.1329792804584327E-021
476.5	2.1796761338230915E-021
477.5	2.2297547857751518E-021
478.5	2.2835128234693876E-021
479.5	2.3412866217718112E-021
480.5	2.4034571462212928E-021
481.5	2.4704568444823043E-021
482.5	2.5427778586029576E-021
483.5	2.6209818482917524E-021
484.5	2.7057117895575227E-021
485.5	2.7977062085506802E-021
486.5	2.8978164342305572E-021
487.5	3.0070276149907193E-021
488.5	3.1264844565181357E-021
489.5	3.2575229187734047E-021
490.5	3.4017094838600080E-021
491.5	3.5608901084764565E-021
492.5	3.7372516537699959E-021
493.5	3.9333995117880536E-021
494.5	4.1524564220291915E-021
495.5	4.3981892397195302E-021
496.5	4.6751728925308066E-021
497.5	4.9890042583484494E-021
498.5	5.3465836787408293E-021
499.5	5.7564889849393432E-021
500.5	6.2294772939648908E-021
501.5	6.7791649859977030E-021
502.5	7.4229585101316874E-021
503.5	8.1833413561509615E-021
504.5	9.0896703980086437E-021
505.5	1.0180703874716138E-020
506.5	1.1508179346893428E-020
507.5	1.3141882570736636E-020
508.5	1.5176770745248049E-020
509.5	1.7742724524014162E-020
510.5	2.1017041575460931E-020
511.5	2.5237803833038939E-020
512.5	3.0709973271291999E-020
513.5	3.7779050034218534E-020
514.5	4.6708702791435438E-020
515.5	5.7341918929839952E-020
516.5	6.8458385287765937E-020
517.5	7.7225646353128297E-020
518.5	8.0100635774149018E-020
519.5	7.5669057670528496E-020
520.5	6.6116741425515655E-020
521.5	5.5028208529217284E-020
522.5	4.4852122648040473E-020
523.5	3.6487680429354755E-020
524.5	2.9945095186455139E-020
525.5	2.4921857092775482E-020
526.5	2.1077108877089495E-020
527.5	1.8122365667929851E-020
528.5	1.5836289828009505E-020
529.5	1.4055525163825039E-020
530.5	1.2661199010952800E-020
531.5	1.1567095578634817E-020
532.5	1.0710660269278517E-020
533.5	1.0046539821114705E-020
534.5	9.5420755709762774E-021
535.5	9.1742288653368259E-021
536.5	8.9275531233835651E-021
537.5	8.7929552051580827E-021
538.5	8.7670934028568840E-021
539.5	8.8523428907047685E-021
540.5	9.0573248204043415E-021
541.5	9.3980334702908137E-021
542.5	9.8995621774792672E-021
543.5	1.0598181342912781E-020
544.5	1.1542671127863992E-020
545.5	1.2791420112608234E-020
546.5	1.4396159217769808E-020
547.5	1.6353777965360551E-020
548.5	1.8507296456133722E-020
549.5	2.0438666333879399E-020
550.5	2.1555910171471942E-020
551.5	2.1532306333169761E-020
552.5	2.0651168947525483E-020
553.5	1.9529754359950935E-020
554.5	1.8653955804054481E-020
555.5	1.8248793741235572E-020
556.5	1.8378439099040185E-020
557.5	1.9055349725314638E-020
558.5	2.0299891039965027E-020
559.5	2.2167235330587693E-020
560.5	2.4762117914411140E-020
561.5	2.8252493548774276E-020
562.5	3.2886198682990197E-020
563.5	3.9008904071015335E-020
564.5	4.7070855787468462E-020
565.5	5.7583169331653488E-020
566.5	7.0925221104624024E-020
567.5	8.6819417134663437E-020
568.5	1.0335142846486311E-019
569.5	1.1617779773404395E-019
570.5	1.1999464542401113E-019
571.5	1.1285123468925463E-019
572.5	9.8183728190534838E-020
573.5	8.1372930199489570E-020
574.5	6.6016594985584232E-020
575.5	5.3402503187726087E-020
576.5	4.3517279508557763E-020
577.5	3.5897870576430277E-020
578.5	3.0031487421465908E-020
579.5	2.5486058095916628E-020
580.5	2.1930287547690755E-020
581.5	1.9119276701386660E-020
582.5	1.6874144538565266E-020
583.5	1.5064281731624930E-020
584.5	1.3593843207768377E-020
585.5	1.2391991594903113E-020
586.5	1.1405997079155526E-020
587.5	1.0596393000242902E-020
588.5	9.9335806442674305E-021
589.5	9.3954532623220109E-021
590.5	8.9657443942192332E-021
591.5	8.6329029535013829E-021
592.5	8.3893669943432817E-021
593.5	8.2311589064042476E-021
594.5	8.1577644894540031E-021
595.5	8.1722929869040695E-021
596.5	8.2819498611775522E-021
597.5	8.4988935529676424E-021
598.5	8.8415955698047973E-021
599.5	9.3368806813442175E-021
600.5	1.0022879809553462E-020
601.5	1.0953134504502026E-020
602.5	1.2201892755965367E-020
603.5	1.3869778920719971E-020
604.5	1.6086305605137183E-020
605.5	1.8998341043764478E-020
606.5	2.2717076452612587E-020
607.5	2.7171671621169805E-020
608.5	3.1832791895314935E-020
609.5	3.5479536484728837E-020
610.5	3.6593829246074796E-020
611.5	3.4581014084945959E-020
612.5	3.0388296806318563E-020
613.5	2.5551477036710862E-020
614.5	2.1114018386310827E-020
615.5	1.7456431099096903E-020
616.5	1.4580587018697922E-020
617.5	1.2355728149628574E-020
618.5	1.0635201198453961E-020
619.5	9.2949195411683261E-021
620.5	8.2395318577905837E-021
621.5	7.3984342844115373E-021
622.5	6.7199581885406801E-021
623.5	6.1662777469759939E-021
624.5	5.7095228810256489E-021
625.5	5.3289650908359816E-021
626.5	5.0090211164874584E-021
627.5	4.7378441687144920E-021
628.5	4.5063273591574221E-021
629.5	4.3073941192624227E-021
630.5	4.1354885784863487E-021
631.5	3.9862059917353905E-021
632.5	3.8560220081654804E-021
633.5	3.7420923237427078E-021
634.5	3.6421029332509579E-021
635.5	3.5541571144691958E-021
636.5	3.4766893373898722E-021
637.5	3.4083990981765460E-021
638.5	3.3481996342383486E-021
639.5	3.2951778528979933E-021
640.5	3.2485627826384848E-021
641.5	3.2077005550950986E-021
642.5	3.1720344310065854E-021
643.5	3.1410887513100705E-021
644.5	3.1144559649128279E-021
645.5	3.0917860849126459E-021
646.5	3.0727780745112743E-021
647.5	3.0571727762859814E-021
648.5	3.0447470836535828E-021
649.5	3.0353091183387167E-021
650.5	3.0286942275680560E-021
651.5	3.0247616533012845E-021
652.5	3.0233917558379605E-021
653.5	3.0244836976535449E-021
654.5	3.0279535118465427E-021
655.5	3.0337324942706614E-021
656.5	3.0417658701506495E-021
657.5	3.0520116953998829E-021
658.5	3.0644399604793062E-021
659.5	3.0790318708524007E-021
660.5	3.0957792832036976E-021
661.5	3.1146842808368961E-021
662.5	3.1357588752409816E-021
663.5	3.1590248238586194E-021
664.5	3.1845135567312911E-021
665.5	3.2122662070291679E-021
666.5	3.2423337425828992E-021
667.5	3.2747771974895514E-021
668.5	3.3096680047274584E-021
669.5	3.3470884325404421E-021
670.5	3.3871321291930157E-021
671.5	3.4299047826061520E-021
672.5	3.4755249034099183E-021
673.5	3.5241247421499609E-021
674.5	3.5758513538194714E-021
675.5	3.6308678256245523E-021
676.5	3.6893546870063386E-021
677.5	3.7515115245286021E-021
678.5	3.8175588284026537E-021
679.5	3.8877401022910799E-021
680.5	3.9623242737648381E-021
681.5	4.0416084495746506E-021
682.5	4.1259210679713092E-021
683.5	4.2156255099586987E-021
684.5	4.3111242429451700E-021
685.5	4.4128635842181321E-021
686.5	4.5213391885605292E-021
687.5	4.6371023848552398E-021
688.5	4.7607675115683928E-021
689.5	4.8930204316857279E-021
690.5	5.0346284454257256E-021
691.5	5.1864518656988906E-021
692.5	5.3494575791793197E-021
693.5	5.5247349880491908E-021
694.5	5.7135148179325004E-021
695.5	5.9171913914355419E-021
696.5	6.1373491108779907E-021
697.5	6.3757940772554885E-021
698.5	6.6345920072406340E-021
699.5	6.9161139122102167E-021
700.5	7.2230913946105062E-021
701.5	7.5586839269555326E-021
702.5	7.9265611477757752E-021
703.5	8.3310040925519257E-021
704.5	8.7770304533727229E-021
705.5	9.2705505369355343E-021
706.5	9.8185627192205414E-021
707.5	1.0429400093893248E-020
708.5	1.1113043991782821E-020
709.5	1.1881525561326893E-020
710.5	1.2749444301982458E-020
711.5	1.3734643300537615E-020
712.5	1.4859096364734457E-020
713.5	1.6150084410922542E-020
714.5	1.7641770530573562E-020
715.5	1.9377329906704983E-020
716.5	2.1411859284888393E-020
717.5	2.3816391457429393E-020
718.5	2.6683487981445602E-020
719.5	3.0135097494204819E-020
720.5	3.4333668070033423E-020
721.5	3.9497896291859940E-020
722.5	4.5924922874517387E-020
723.5	5.4020961650264402E-020
724.5	6.4341326094379732E-020
725.5	7.7635788541928088E-020
726.5	9.4878569063698157E-020
727.5	1.1721568453644471E-019
728.5	1.4565203656813385E-019
729.5	1.8011318232728776E-019
730.5	2.1749280785322412E-019
731.5	2.4946622123336333E-019
732.5	2.6402129973574035E-019
733.5	2.5406851045094490E-019
734.5	2.2460938634144836E-019
735.5	1.8754689119351436E-019
736.5	1.5224780773922348E-019
737.5	1.2269002960585892E-019
738.5	9.9347585532433382E-020
739.5	8.1323219009718906E-020
740.5	6.7461224254658806E-020
741.5	5.6746059556974429E-020
742.5	4.8386371722359562E-020
743.5	4.1793420955766566E-020
744.5	3.6536218972842158E-020
745.5	3.2299887114316729E-020
746.5	2.8853229862884645E-020
747.5	2.6025074870563106E-020
748.5	2.3687446969435364E-020
749.5	2.1743697397103881E-020
750.5	2.0120122223068719E-020
751.5	1.8760012996112048E-020
752.5	1.7619402244776122E-020
753.5	1.6663995998837145E-020
754.5	1.5866944608965215E-020
755.5	1.5207211904535076E-020
756.5	1.4668376870978522E-020
757.5	1.4237752772131464E-020
758.5	1.3905743692801153E-020
759.5	1.3665383039492243E-020
760.5	1.3512016130304999E-020
761.5	1.3443102032251718E-020
762.5	1.3458119953863475E-020
763.5	1.3558574021189721E-020
764.5	1.3748098162501382E-020
765.5	1.4032671021315673E-020
766.5	1.4420960283473012E-020
767.5	1.4924827722561704E-020
768.5	1.5560042214174422E-020
769.5	1.6347270170494545E-020
770.5	1.7313444546260182E-020
771.5	1.8493659535567932E-020
772.5	1.9933805278940147E-020
773.5	2.1694255191144305E-020
774.5	2.3855060861807124E-020
775.5	2.6523309817800894E-020
776.5	2.9843564785011107E-020
777.5	3.4012592069705658E-020
778.5	3.9299720643997777E-020
779.5	4.6073542127462569E-020
780.5	5.4832453748502557E-020
781.5	6.6225836925676861E-020
782.5	8.1022511206271295E-020
783.5	9.9911043341276203E-020
784.5	1.2289140411668594E-019
785.5	1.4798798507715089E-019
786.5	1.6974799604667963E-019
787.5	1.8009761725902526E-019
788.5	1.7398927149142781E-019
789.5	1.5447008076851603E-019
790.5	1.2950662239912459E-019
791.5	1.0554849352776412E-019
792.5	8.5406351213947882E-020
793.5	6.9463089139773267E-020
794.5	5.7132813123071917E-020
795.5	4.7636609837622956E-020
796.5	4.0284513636175108E-020
797.5	3.4537188413051415E-020
798.5	2.9992829516888500E-020
799.5	2.6357090856221821E-020
800.5	2.3414820373939536E-020
801.5	2.1007957057118028E-020
802.5	1.9019374448736927E-020
803.5	1.7361380954857082E-020
804.5	1.5967602521319734E-020
805.5	1.4787248111765081E-020
806.5	1.3781035695048504E-020
807.5	1.2918274248721151E-020
808.5	1.2174753999300369E-020
809.5	1.1531205789883197E-020
810.5	1.0972164690890482E-020
811.5	1.0485123458472864E-020
812.5	1.0059895850349548E-020
813.5	9.6881333759570090E-021
814.5	9.3629553162016030E-021
815.5	9.0786631567927586E-021
816.5	8.8305185143226177E-021
817.5	8.6145692528745393E-021
818.5	8.4275125037568154E-021
819.5	8.2665861960562689E-021
820.5	8.1294828124633772E-021
821.5	8.0142806319733748E-021
822.5	7.9193888678823711E-021
823.5	7.8435039678640332E-021
824.5	7.7855749921740210E-021
825.5	7.7447764830117741E-021
826.5	7.7204876239266603E-021
827.5	7.7122767930880176E-021
828.5	7.7198908607817902E-021
829.5	7.7432487868523918E-021
830.5	7.7824392515270324E-021
831.5	7.8377222142993486E-021
832.5	7.9095344500563674E-021
833.5	7.9984992685692066E-021
834.5	8.1054407921677115E-021
835.5	8.2314033571644185E-021
836.5	8.3776768294900639E-021
837.5	8.5458288990595156E-021
838.5	8.7377457599165752E-021
839.5	8.9556830197336599E-021
840.5	9.2023292471555579E-021
841.5	9.4808853057902806E-021
842.5	9.7951636044092907E-021
843.5	1.0149712705056208E-020
844.5	1.0549974502611299E-020
845.5	1.1002483603687932E-020
846.5	1.1515121852146044E-020
847.5	1.2097445553539100E-020
848.5	1.2761109397527631E-020
849.5	1.3520420184611102E-020
850.5	1.4393066445985861E-020
851.5	1.5401088714456503E-020
852.5	1.6572182271327542E-020
853.5	1.7941463715297242E-020
854.5	1.9553890701144428E-020
855.5	2.1467609465345864E-020
856.5	2.3758629569086458E-020
857.5	2.6527405181205064E-020
858.5	2.9908151900583599E-020
859.5	3.4082044930850207E-020
860.5	3.9295754993342157E-020
861.5	4.5886781001503160E-020
862.5	5.4315762453541987E-020
863.5	6.5200595736267509E-020
864.5	7.9330325759076009E-020
865.5	9.7591375664572545E-020
866.5	1.2063723964781378E-019
867.5	1.4798750141262227E-019
868.5	1.7635254135471354E-019
869.5	1.9829730981093560E-019
870.5	2.0479368815457526E-019
871.5	1.9259302493538671E-019
872.5	1.6761882186862152E-019
873.5	1.3904407559732785E-019
874.5	1.1297065965780929E-019
875.5	9.1569742621301430E-020
876.5	7.4808122994680283E-020
877.5	6.1893942836714327E-020
878.5	5.1953536550976007E-020
879.5	4.4251483633350732E-020
880.5	3.8223964393967164E-020
881.5	3.3454014740829358E-020
882.5	2.9636760230661820E-020
883.5	2.6549182552370460E-020
884.5	2.4027105816362644E-020
885.5	2.1948554784133389E-020
886.5	2.0221955519948301E-020
887.5	1.8777810722725916E-020
888.5	1.7562811440942433E-020
889.5	1.6535644872603516E-020
890.5	1.5663984001398982E-020
891.5	1.4922305141085544E-020
892.5	1.4290289953871289E-020
893.5	1.3751643823741760E-020
894.5	1.3293213701089816E-020
895.5	1.2904323496002359E-020
896.5	1.2576269095444464E-020
897.5	1.2301931677901860E-020
898.5	1.2075479578290850E-020
899.5	1.1892137108147314E-020
900.5	1.1748004530682388E-020
901.5	1.1639917550248950E-020
902.5	1.1565337693735845E-020
903.5	1.1522267176059606E-020
904.5	1.1509183488419224E-020
905.5	1.1524990191530230E-020
906.5	1.1568981354409102E-020
907.5	1.1640817837980246E-020
908.5	1.1740514245680692E-020
909.5	1.1868435899952271E-020
910.5	1.2025305694892001E-020
911.5	1.2212221157793581E-020
912.5	1.2430682561585018E-020
913.5	1.2682633504969261E-020
914.5	1.2970516063229589E-020
915.5	1.3297343468205511E-020
916.5	1.3666794377975818E-020
917.5	1.4083334251105480E-020
918.5	1.4552371295399261E-020
919.5	1.5080457128744347E-020
920.5	1.5675545975764387E-020
921.5	1.6347331375286519E-020
922.5	1.7107686647897169E-020
923.5	1.7971245746336879E-020
924.5	1.8956176040865974E-020
925.5	2.0085216256928160E-020
926.5	2.1387084440326048E-020
927.5	2.2898407296682385E-020
928.5	2.4666390508097099E-020
929.5	2.6752549232795603E-020
930.5	2.9237960499600562E-020
931.5	3.2230693736757689E-020
932.5	3.5876312456931713E-020
933.5	4.0372538966203818E-020
934.5	4.5989034475427470E-020
935.5	5.3091835214456048E-020
936.5	6.2166663616509605E-020
937.5	7.3819324376601858E-020
938.5	8.8689986825518219E-020
939.5	1.0713229671941077E-019
940.5	1.2841488227025613E-019
941.5	1.4942812524307845E-019
942.5	1.6416448029071705E-019
943.5	1.6667200410792180E-019
944.5	1.5644438636116358E-019
945.5	1.3898893427987958E-019
946.5	1.2066897044840575E-019
947.5	1.0512267870828313E-019
948.5	9.3433757949316107E-020
949.5	8.5443686431375017E-020
950.5	8.0645902896908631E-020
951.5	7.8570807241525904E-020
952.5	7.8906417625174098E-020
953.5	8.1521775884782571E-020
954.5	8.6468139862662505E-020
955.5	9.3986694981397986E-020
956.5	1.0453356488797152E-019
957.5	1.1882640103539003E-019
958.5	1.3791148785671544E-019
959.5	1.6323569848566862E-019
960.5	1.9666343541032014E-019
961.5	2.4026111475000222E-019
962.5	2.9541541960203784E-019
963.5	3.6051443939795688E-019
964.5	4.2683916962316605E-019
965.5	4.7584782494917299E-019
966.5	4.8657485896323030E-019
967.5	4.5344675001412172E-019
968.5	3.9213897152815920E-019
969.5	3.2419536940759101E-019
970.5	2.6311459831962136E-019
971.5	2.1334871021519263E-019
972.5	1.7452962011173165E-019
973.5	1.4471841849687615E-019
974.5	1.2187115119652175E-019
975.5	1.0429767160424753E-019
976.5	9.0720112178495073E-020
977.5	8.0211213325917435E-020
978.5	7.2115358326671540E-020
979.5	6.5982345082975272E-020
980.5	6.1517404084013188E-020
981.5	5.8540066191513841E-020
982.5	5.6934571815016507E-020
983.5	5.6559382618498771E-020
984.5	5.7077332519828784E-020
985.5	5.7749130989078079E-020
986.5	5.7493481887810554E-020
987.5	5.5561749629613322E-020
988.5	5.2240343725522836E-020
989.5	4.8533295181427784E-020
990.5	4.5327302288466412E-020
991.5	4.3070986397792637E-020
992.5	4.1916603697490780E-020
993.5	4.1912788344986065E-020
994.5	4.3095905866708704E-020
995.5	4.5469220142694036E-020
996.5	4.8851674339507802E-020
997.5	5.2587738850861781E-020
998.5	5.5338994128286918E-020
999.5	5.5573090913729658E-020
1000.5	5.2819792016645351E-020
1001.5	4.8138429109730484E-020
1002.5	4.3054325257630495E-020
1003.5	3.8543020095582886E-020
1004.5	3.4934373735334143E-020
1005.5	3.2209714043057659E-020
1006.5	3.0236903336718296E-020
1007.5	2.8877946813592647E-020
1008.5	2.8023555869956773E-020
1009.5	2.7598610955837713E-020
1010.5	2.7559099004935443E-020
1011.5	2.7888244279073814E-020
1012.5	2.8594322754571222E-020
1013.5	2.9710903197425270E-020
1014.5	3.1299869241596498E-020
1015.5	3.3457676483816454E-020
1016.5	3.6325524103489108E-020
1017.5	4.0104176907770982E-020
1018.5	4.5073421942123393E-020
1019.5	5.1612821516319536E-020
1020.5	6.0209892325123227E-020
1021.5	7.1413426256309039E-020
1022.5	8.5626232214786854E-020
1023.5	1.0254102718463626E-019
1024.5	1.2009374178512227E-019
1025.5	1.3363451153260555E-019
1026.5	1.3753437728996639E-019
1027.5	1.2978881026074624E-019
1028.5	1.1411034081410846E-019
1029.5	9.6218072929935879E-020
1030.5	7.9906403068513203E-020
1031.5	6.6520813182921485E-020
1032.5	5.6036461603403852E-020
1033.5	4.7957972337422648E-020
1034.5	4.1740008815403805E-020
1035.5	3.6923777556748300E-020
1036.5	3.3157562106576504E-020
1037.5	3.0181214338597470E-020
1038.5	2.7804462444473391E-020
1039.5	2.5888063722947427E-020
1040.5	2.4329462216470025E-020
1041.5	2.3052418108919013E-020
1042.5	2.1999654464697658E-020
1043.5	2.1127668798769335E-020
1044.5	2.0403062554276947E-020
1045.5	1.9799927301165813E-020
1046.5	1.9297967302685947E-020
1047.5	1.8881137963159940E-020
1048.5	1.8536648494134653E-020
1049.5	1.8254224047043359E-020
1050.5	1.8025554473158020E-020
1051.5	1.7843878647515476E-020
1052.5	1.7703668240538143E-020
1053.5	1.7600385158484721E-020
1054.5	1.7530294084069863E-020
1055.5	1.7490316622911139E-020
1056.5	1.7477917165691071E-020
1057.5	1.7491013160033186E-020
1058.5	1.7527904356467107E-020
1059.5	1.7587216959835067E-020
1060.5	1.7667859626744296E-020
1061.5	1.7768989003029412E-020
1062.5	1.7889983064564114E-020
1063.5	1.8030420961504197E-020
1064.5	1.8190068407322431E-020
1065.5	1.8368867927174582E-020
1066.5	1.8566933505838236E-020
1067.5	1.8784549369748510E-020
1068.5	1.9022172813617648E-020
1069.5	1.9280441151150452E-020
1070.5	1.9560183042144440E-020
1071.5	1.9862434635741746E-020
1072.5	2.0188461183946034E-020
1073.5	2.0539785035225904E-020
1074.5	2.0918221233283396E-020
1075.5	2.1325922344560651E-020
1076.5	2.1765434651462715E-020
1077.5	2.2239768519740294E-020
1078.5	2.2752486637645732E-020
1079.5	2.3307815014758883E-020
1080.5	2.3910783237638827E-020
1081.5	2.4567402675827723E-020
1082.5	2.5284894357242614E-020
1083.5	2.6071982438076287E-020
1084.5	2.6939275093535390E-020
1085.5	2.7899763011266769E-020
1086.5	2.8969477606921396E-020
1087.5	3.0168368284995039E-020
1088.5	3.1521483059097496E-020
1089.5	3.3060573392277895E-020
1090.5	3.4826297799300538E-020
1091.5	3.6871277638396568E-020
1092.5	3.9264373682755421E-020
1093.5	4.2096716891390614E-020
1094.5	4.5490251882123138E-020
1095.5	4.9609825719596461E-020
1096.5	5.4680085139892057E-020
1097.5	6.1008285001744349E-020
1098.5	6.9012479672490534E-020
1099.5	7.9248416832664957E-020
1100.5	9.2409937863066440E-020
1101.5	1.0922977590143701E-019
1102.5	1.3010819609655318E-019
1103.5	1.5418828390356477E-019
1104.5	1.7785559698890025E-019
1105.5	1.9412656794403393E-019
1106.5	1.9605844871451741E-019
1107.5	1.8300524081906600E-019
1108.5	1.6130342211370811E-019
1109.5	1.3829396424512533E-019
1110.5	1.1814903354286634E-019
1111.5	1.0205652874887393E-019
1112.5	8.9737618515639390E-020
1113.5	8.0479625973281822E-020
1114.5	7.3574688515700059E-020
1115.5	6.8447071637678693E-020
1116.5	6.4661777094675284E-020
1117.5	6.1899408053002035E-020
1118.5	5.9927491218306693E-020
1119.5	5.8576728230305071E-020
1120.5	5.7723249944751993E-020
1121.5	5.7275885109856911E-020
1122.5	5.7167164775537121E-020
1123.5	5.7346986558126459E-020
1124.5	5.7778139915067158E-020
1125.5	5.8433128271908331E-020
1126.5	5.9291897779418502E-020
1127.5	6.0340204665169929E-020
1128.5	6.1568437067717055E-020
1129.5	6.2970764448226777E-020
1130.5	6.4544526691097330E-020
1131.5	6.6289801764635692E-020
1132.5	6.8209109336554715E-020
1133.5	7.0307220725272524E-020
1134.5	7.2591054825883544E-020
1135.5	7.5069646398846737E-020
1136.5	7.7754178181388537E-020
1137.5	8.0658072253599942E-020
1138.5	8.3797139375390148E-020
1139.5	8.7189787914040814E-020
1140.5	9.0857296748936241E-020
1141.5	9.4824159380848373E-020
1142.5	9.9118509589295339E-020
1143.5	1.0377264258580593E-019
1144.5	1.0882364994860820E-019
1145.5	1.1431419199645744E-019
1146.5	1.2029343805256875E-019
1147.5	1.2681821377475917E-019
1148.5	1.3395440607383421E-019
1149.5	1.4177869105173721E-019
1150.5	1.5038067016949133E-019
1151.5	1.5986552632888570E-019
1152.5	1.7035734730052658E-019
1153.5	1.8200331263027250E-019
1154.5	1.9497900709144124E-019
1155.5	2.0949521658635719E-019
1156.5	2.2580669234566217E-019
1157.5	2.4422355284232508E-019
1158.5	2.6512625452649556E-019
1159.5	2.8898543881315936E-019
1160.5	3.1638850825693082E-019
1161.5	3.4807558074637733E-019
1162.5	3.8498863637986927E-019
1163.5	4.2833937844756401E-019
1164.5	4.7970380705342332E-019
1165.5	5.4115501315479415E-019
1166.5	6.1545039533771407E-019
1167.5	7.0629493287506145E-019
1168.5	8.1870575701479462E-019
1169.5	9.5949605363017863E-019
1170.5	1.1378511205749696E-018
1171.5	1.3658111952222302E-018
1172.5	1.6580185266681865E-018
1173.5	2.0289601033197228E-018
1174.5	2.4838415644448534E-018
1175.5	2.9980308969071460E-018
1176.5	3.4898061794300004E-018
1177.5	3.8257141518413896E-018
1178.5	3.9095644036837589E-018
1179.5	3.7847493207136346E-018
1180.5	3.6002701722093256E-018
1181.5	3.4939107792588172E-018
1182.5	3.5370796792996731E-018
1183.5	3.7372960272472570E-018
1184.5	4.0363817446547390E-018
1185.5	4.2968345315236955E-018
1186.5	4.3377374195301663E-018
1187.5	4.0632338812375836E-018
1188.5	3.5505586921255139E-018
1189.5	2.9626959612335039E-018
1190.5	2.4202736247681000E-018
1191.5	1.9702274029371254E-018
1192.5	1.6142595665471927E-018
1193.5	1.3373962277866578E-018
1194.5	1.1222557335358736E-018
1195.5	9.5393789587541061E-019
1196.5	8.2090626131041864E-019
1197.5	7.1457099127310301E-019
1198.5	6.2861594052273336E-019
1199.5	5.5839663703533485E-019
1200.5	5.0047656379640915E-019
1201.5	4.5228962114130330E-019
1202.5	4.1189973494112543E-019
1203.5	3.7783065265579404E-019
1204.5	3.4894517644129034E-019
1205.5	3.2435893569856785E-019
1206.5	3.0337830811441042E-019
1207.5	2.8545531810036739E-019
1208.5	2.7015457059049755E-019
1209.5	2.5712880259463488E-019
1210.5	2.4610067517301696E-019
1211.5	2.3684914088902865E-019
1212.5	2.2919921319377256E-019
1213.5	2.2301430661171690E-019
1214.5	2.1819055837480704E-019
1215.5	2.1465271587428525E-019
1216.5	2.1235130215480643E-019
1217.5	2.1126086906315950E-019
1218.5	2.1137922561289439E-019
1219.5	2.1272759595750983E-019
1220.5	2.1535172388868720E-019
1221.5	2.1932400523142204E-019
1222.5	2.2474680240687438E-019
1223.5	2.3175718445224210E-019
1224.5	2.4053345085397125E-019
1225.5	2.5130395232548878E-019
1226.5	2.6435893565934916E-019
1227.5	2.8006644153086566E-019
1228.5	2.9889371587802692E-019
1229.5	3.2143622023532751E-019
1230.5	3.4845723812738173E-019
1231.5	3.8094241230320579E-019
1232.5	4.2017551201587279E-019
1233.5	4.6784459588727665E-019
1234.5	5.2619183589073569E-019
1235.5	5.9822586060909767E-019
1236.5	6.8802226883386030E-019
1237.5	8.0114361633433002E-019
1238.5	9.4520594864880042E-019
1239.5	1.1305777038192010E-018
1240.5	1.3710419805807051E-018
1241.5	1.6837882628021118E-018
1242.5	2.0868994382276508E-018
1243.5	2.5900202178263983E-018
1244.5	3.1712376262843407E-018
1245.5	3.7398863753998122E-018
1246.5	4.1222944429109641E-018
1247.5	4.1479114717975138E-018
1248.5	3.8037206846101913E-018
1249.5	3.2481028048656187E-018
1250.5	2.6620344755336896E-018
1251.5	2.1474997107564969E-018
1252.5	1.7330291965436149E-018
1253.5	1.4110662636770713E-018
1254.5	1.1630965555077182E-018
1255.5	9.7054156546097572E-019
1256.5	8.1863971494300969E-019
1257.5	6.9716312365521444E-019
1258.5	5.9922821008335127E-019
1259.5	5.1980176936157454E-019
1260.5	4.5493722777155994E-019
1261.5	4.0151937674029988E-019
1262.5	3.5712741818064977E-019
1263.5	3.1990066832364543E-019
1264.5	2.8841197840582544E-019
1265.5	2.6156233253310071E-019
1266.5	2.3849929326224128E-019
1267.5	2.1855605075951455E-019
1268.5	2.0120646365980084E-019
1269.5	1.8603196336069292E-019
1270.5	1.7269711483177173E-019
1271.5	1.6093148261228362E-019
1272.5	1.5051612165656261E-019
1273.5	1.4127350840874371E-019
1274.5	1.3306008824987683E-019
1275.5	1.2576088148728966E-019
1276.5	1.1928579404765442E-019
1277.5	1.1356744560593120E-019
1278.5	1.0856047296921840E-019
1279.5	1.0424239136076233E-019
1280.5	1.0061616524197820E-019
1281.5	9.7714515635778608E-020
1282.5	9.5605254901855513E-020
1283.5	9.4394457234711290E-020
1284.5	9.4217316790653435E-020
1285.5	9.5190138917551189E-020
1286.5	9.7269481043355082E-020
1287.5	9.9963185676770135E-020
1288.5	1.0201670833744586E-019
1289.5	1.0166320664938346E-019
1290.5	9.7898632264034518E-020
1291.5	9.1486143561468521E-020
1292.5	8.4152793016983956E-020
1293.5	7.7229535321238563E-020
1294.5	7.1266081403262863E-020
1295.5	6.6313429759380101E-020
1296.5	6.2230587649395404E-020
1297.5	5.8842514346698953E-020
1298.5	5.5996057234754438E-020
1299.5	5.3571359391027889E-020
1300.5	5.1478446181663267E-020
1301.5	4.9650620249006633E-020
1302.5	4.8038384845212356E-020
1303.5	4.6604720933113413E-020
1304.5	4.5321639153132207E-020
1305.5	4.4167722988984538E-020
1306.5	4.3126390438843488E-020
1307.5	4.2184662098037721E-020
1308.5	4.1332282881649506E-020
1309.5	4.0561090799969157E-020
1310.5	3.9864559321943834E-020
1311.5	3.9237462808667671E-020
1312.5	3.8675630179962772E-020
1313.5	3.8175762660442316E-020
1314.5	3.7735298752021308E-020
1315.5	3.7352314603062822E-020
1316.5	3.7025451434181868E-020
1317.5	3.6753864135201507E-020
1318.5	3.6537186900770412E-020
1319.5	3.6375513048986792E-020
1320.5	3.6269387121652663E-020
1321.5	3.6219808102931261E-020
1322.5	3.6228243190653628E-020
1323.5	3.6296652066689900E-020
1324.5	3.6427522082403655E-020
1325.5	3.6623915237631476E-020
1326.5	3.6889528318906247E-020
1327.5	3.7228768106720549E-020
1328.5	3.7646844197418766E-020
1329.5	3.8149882753876323E-020
1330.5	3.8745065451410291E-020
1331.5	3.9440799086898607E-020
1332.5	4.0246922856253138E-020
1333.5	4.1174962294069859E-020
1334.5	4.2238441466908582E-020
1335.5	4.3453268434458785E-020
1336.5	4.4838213540585888E-020
1337.5	4.6415506188196818E-020
1338.5	4.8211583979519813E-020
1339.5	5.0258039308395303E-020
1340.5	5.2592823881275586E-020
1341.5	5.5261792966612562E-020
1342.5	5.8320700978422089E-020
1343.5	6.1837802039592451E-020
1344.5	6.5897268999483228E-020
1345.5	7.0603730277061927E-020
1346.5	7.6088348250105707E-020
1347.5	8.2517044250679808E-020
1348.5	9.0101741156999223E-020
1349.5	9.9115885535991168E-020
1350.5	1.0991608443181394E-019
1351.5	1.2297252150211794E-019
1352.5	1.3891198026282421E-019
1353.5	1.5857881459891067E-019
1354.5	1.8312081144239012E-019
1355.5	2.1410742418695342E-019
1356.5	2.5368345877727034E-019
1357.5	3.0474062417889393E-019
1358.5	3.7102186500270542E-019
1359.5	4.5688620934014972E-019
1360.5	5.6602414348322448E-019
1361.5	6.9769605053590589E-019
1362.5	8.3910311140474819E-019
1363.5	9.5740562833443411E-019
1364.5	1.0070810956780363E-018
1365.5	9.6372136078466706E-019
1366.5	8.4895047341484078E-019
1367.5	7.0815042954448688E-019
1368.5	5.7555535407400383E-019
1369.5	4.6512919331738073E-019
1370.5	3.7814703896198552E-019
1371.5	3.1106512776389605E-019
1372.5	2.5951527338274758E-019
1373.5	2.1970370979149241E-019
1374.5	1.8868808908853428E-019
1375.5	1.6428444197398871E-019
1376.5	1.4489640601060278E-019
1377.5	1.2935953456113236E-019
1378.5	1.1682085021772273E-019
1379.5	1.0665125464377277E-019
1380.5	9.8383399337584210E-020
1381.5	9.1667995135180655E-020
1382.5	8.6243128643318169E-020
1383.5	8.1912692377501233E-020
1384.5	7.8531231965608854E-020
1385.5	7.5993376127638281E-020
1386.5	7.4226620504601451E-020
1387.5	7.3186662173812097E-020
1388.5	7.2854789437830580E-020
1389.5	7.3237067465983732E-020
1390.5	7.4365260110032786E-020
1391.5	7.6299621484419211E-020
1392.5	7.9133906396203926E-020
1393.5	8.3003218357382406E-020
1394.5	8.8095676570560211E-020
1395.5	9.4669386098076973E-020
1396.5	1.0307688656661000E-019
1397.5	1.1380014818322651E-019
1398.5	1.2750014061418817E-019
1399.5	1.4508537191578390E-019
1400.5	1.6780141354099198E-019
1401.5	1.9733189856042329E-019
1402.5	2.3586352179822683E-019
1403.5	2.8596171897409212E-019
1404.5	3.4985424863466599E-019
1405.5	4.2730249961244345E-019
1406.5	5.1121850648255881E-019
1407.5	5.8289590310443960E-019
1408.5	6.1579858460193984E-019
1409.5	5.9496004650035245E-019
1410.5	5.3233224456227951E-019
1411.5	4.5463170571178741E-019
1412.5	3.8265108845521133E-019
1413.5	3.2539556067814843E-019
1414.5	2.8439654688637664E-019
1415.5	2.5835562278011778E-019
1416.5	2.4536349394523425E-019
1417.5	2.4317471079531918E-019
1418.5	2.4815847655642655E-019
1419.5	2.5382607675859368E-019
1420.5	2.5156428801077969E-019
1421.5	2.3592141705598133E-019
1422.5	2.0931800052481592E-019
1423.5	1.7894270156531028E-019
1424.5	1.5061604554274100E-019
1425.5	1.2677477063514843E-019
1426.5	1.0761006502169062E-019
1427.5	9.2436376240912613E-020
1428.5	8.0415057517497513E-020
1429.5	7.0813524208840104E-020
1430.5	6.3058210311960577E-020
1431.5	5.6718306568333693E-020
1432.5	5.1474482720982082E-020
1433.5	4.7090049403274225E-020
1434.5	4.3388471815218357E-020
1435.5	4.0236892402793464E-020
1436.5	3.7534345827586931E-020
1437.5	3.5203392625327024E-020
1438.5	3.3184177996523659E-020
1439.5	3.1430199045676893E-020
1440.5	2.9905280933615015E-020
1441.5	2.8581419692646824E-020
1442.5	2.7437260277756424E-020
1443.5	2.6457056596394279E-020
1444.5	2.5630016878308508E-020
1445.5	2.4949981215118807E-020
1446.5	2.4415414904320902E-020
1447.5	2.4029736819844754E-020
1448.5	2.3802041554442906E-020
1449.5	2.3748322887975856E-020
1450.5	2.3893369587558600E-020
1451.5	2.4273585793452749E-020
1452.5	2.4941080037845852E-020
1453.5	2.5969426288663128E-020
1454.5	2.7461375806564377E-020
1455.5	2.9558031952753489E-020
1456.5	3.2446326030152571E-020
1457.5	3.6353902763940999E-020
1458.5	4.1501409711641534E-020
1459.5	4.7946155815025305E-020
1460.5	5.5228169114556253E-020
1461.5	6.1889008480043094E-020
1462.5	6.5522537161116003E-020
1463.5	6.4266123632760861E-020
1464.5	5.8604224489089673E-020
1465.5	5.0855808740614679E-020
1466.5	4.3160054196744074E-020
1467.5	3.6555405434798525E-020
1468.5	3.1251244589939575E-020
1469.5	2.7097516224538799E-020
1470.5	2.3857402282153802E-020
1471.5	2.1312793723519651E-020
1472.5	1.9290667482944454E-020
1473.5	1.7661314907493863E-020
1474.5	1.6329467146032029E-020
1475.5	1.5225415730067814E-020
1476.5	1.4297927934153723E-020
1477.5	1.3509026406735722E-020
1478.5	1.2830261783397057E-020
1479.5	1.2240079426888996E-020
1480.5	1.1721959739911215E-020
1481.5	1.1263098147529599E-020
1482.5	1.0853460708968764E-020
1483.5	1.0485102115699579E-020
1484.5	1.0151668215387667E-020
1485.5	9.8480294096092803E-021
1486.5	9.5700077435372696E-021
1487.5	9.3141717225906070E-021
1488.5	9.0776805661051748E-021
1489.5	8.8581648957546698E-021
1490.5	8.6536345287145362E-021
1491.5	8.4624066181023555E-021
1492.5	8.2830492015383074E-021
1493.5	8.1143365154673232E-021
1494.5	7.9552133660000132E-021
1495.5	7.8047665243235017E-021
1496.5	7.6622016105212397E-021
1497.5	7.5268242955497519E-021
1498.5	7.3980249233184987E-021
1499.5	7.2752658588537419E-021
1500.5	7.1580710225921389E-021
1501.5	7.0460171880038392E-021
1502.5	6.9387267094347943E-021
1503.5	6.8358614161688476E-021
1504.5	6.7371174622960439E-021
1505.5	6.6422209637709619E-021
1506.5	6.5509242868346228E-021
1507.5	6.4630028778390756E-021
1508.5	6.3782525450254998E-021
1509.5	6.2964871191558912E-021
1510.5	6.2175364329936468E-021
1511.5	6.1412445701671124E-021
1512.5	6.0674683424696504E-021
1513.5	5.9960759615676322E-021
1514.5	5.9269458767282720E-021
1515.5	5.8599657547974604E-021
1516.5	5.7950315824535660E-021
1517.5	5.7320468738950148E-021
1518.5	5.6709219697128696E-021
1519.5	5.6115734148549888E-021
1520.5	5.5539234053854902E-021
1521.5	5.4978992952470021E-021
1522.5	5.4434331554952948E-021
1523.5	5.3904613795385992E-021
1524.5	5.3389243288113057E-021
1525.5	5.2887660140719836E-021
1526.5	5.2399338081612393E-021
1527.5	5.1923781866049744E-021
1528.5	5.1460524929181895E-021
1529.5	5.1009127258667537E-021
1530.5	5.0569173462897539E-021
1531.5	5.0140271013821106E-021
1532.5	4.9722048645935248E-021
1533.5	4.9314154895212944E-021
1534.5	4.8916256763666841E-021
1535.5	4.8528038496912369E-021
1536.5	4.8149200463546412E-021
1537.5	4.7779458126423394E-021
1538.5	4.7418541097017976E-021
1539.5	4.7066192265032034E-021
1540.5	4.6722166996254890E-021
1541.5	4.6386232392432812E-021
1542.5	4.6058166607563027E-021
1543.5	4.5737758215608104E-021
1544.5	4.5424805625141020E-021
1545.5	4.5119116536885336E-021
1546.5	4.4820507440519858E-021
1547.5	4.4528803147474136E-021
1548.5	4.4243836356762047E-021
1549.5	4.3965447251184243E-021
1550.5	4.3693483121484709E-021
1551.5	4.3427798016274252E-021
1552.5	4.3168252415737101E-021
1553.5	4.2914712927319380E-021
1554.5	4.2667052001763139E-021
1555.5	4.2425147667996082E-021
1556.5	4.2188883285521884E-021
1557.5	4.1958147313075064E-021
1558.5	4.1732833092413523E-021
1559.5	4.1512838646220594E-021
1560.5	4.1298066489177345E-021
1561.5	4.1088423451347340E-021
1562.5	4.0883820513089826E-021
1563.5	4.0684172650784847E-021
1564.5	4.0489398692715119E-021
1565.5	4.0299421184505826E-021
1566.5	4.0114166263575606E-021
1567.5	3.9933563542098684E-021
1568.5	3.9757545998022658E-021
1569.5	3.9586049873726329E-021
1570.5	3.9419014581939466E-021
1571.5	3.9256382618581233E-021
1572.5	3.9098099482206392E-021
1573.5	3.8944113599778176E-021
1574.5	3.8794376258515995E-021
1575.5	3.8648841543591633E-021
1576.5	3.8507466281473818E-021
1577.5	3.8370209988744770E-021
1578.5	3.8237034826234723E-021
1579.5	3.8107905558343112E-021
1580.5	3.7982789517435755E-021
1581.5	3.7861656573228233E-021
1582.5	3.7744479107085658E-021
1583.5	3.7631231991188463E-021
1584.5	3.7521892572534038E-021
1585.5	3.7416440661762598E-021
1586.5	3.7314858526816135E-021
1587.5	3.7217130891457717E-021
1588.5	3.7123244938699704E-021
1589.5	3.7033190319208874E-021
1590.5	3.6946959164777819E-021
1591.5	3.6864546106973674E-021
1592.5	3.6785948301097898E-021
1593.5	3.6711165455614380E-021
1594.5	3.6640199867228094E-021
1595.5	3.6573056461822825E-021
1596.5	3.6509742841494512E-021
1597.5	3.6450269337946328E-021
1598.5	3.6394649072543580E-021
1599.5	3.6342898023360712E-021
1600.5	3.6295035099589375E-021
1601.5	3.6251082223716308E-021
1602.5	3.6211064421923096E-021
1603.5	3.6175009923205861E-021
1604.5	3.6142950267764745E-021
1605.5	3.6114920425267552E-021
1606.5	3.6090958923653036E-021
1607.5	3.6071107989205264E-021
1608.5	3.6055413698703452E-021
1609.5	3.6043926144530811E-021
1610.5	3.6036699613714442E-021
1611.5	3.6033792781964394E-021
1612.5	3.6035268923886888E-021
1613.5	3.6041196140664283E-021
1614.5	3.6051647606624919E-021
1615.5	3.6066701836270100E-021
1616.5	3.6086442973485507E-021
1617.5	3.6110961104842622E-021
1618.5	3.6140352599092757E-021
1619.5	3.6174720475177389E-021
1620.5	3.6214174801323455E-021
1621.5	3.6258833128066767E-021
1622.5	3.6308820958353710E-021
1623.5	3.6364272258213645E-021
1624.5	3.6425330011881167E-021
1625.5	3.6492146825677204E-021
1626.5	3.6564885585446168E-021
1627.5	3.6643720172891500E-021
1628.5	3.6728836246770001E-021
1629.5	3.6820432095601213E-021
1630.5	3.6918719569335832E-021
1631.5	3.7023925098319813E-021
1632.5	3.7136290808902130E-021
1633.5	3.7256075746185300E-021
1634.5	3.7383557215725638E-021
1635.5	3.7519032257483959E-021
1636.5	3.7662819267030526E-021
1637.5	3.7815259780959468E-021
1638.5	3.7976720445702304E-021
1639.5	3.8147595191497315E-021
1640.5	3.8328307636225156E-021
1641.5	3.8519313747225335E-021
1642.5	3.8721104793141443E-021
1643.5	3.8934210622396213E-021
1644.5	3.9159203310178108E-021
1645.5	3.9396701221962545E-021
1646.5	3.9647373548745388E-021
1647.5	3.9911945377523771E-021
1648.5	4.0191203370343713E-021
1649.5	4.0486002136718121E-021
1650.5	4.0797271397732023E-021
1651.5	4.1126024056095027E-021
1652.5	4.1473365305262238E-021
1653.5	4.1840502933119931E-021
1654.5	4.2228759002355677E-021
1655.5	4.2639583121401693E-021
1656.5	4.3074567557871611E-021
1657.5	4.3535464492081701E-021
1658.5	4.4024205763276790E-021
1659.5	4.4542925527712912E-021
1660.5	4.5093986328474314E-021
1661.5	4.5680009175212613E-021
1662.5	4.6303908352178241E-021
1663.5	4.6968931820418814E-021
1664.5	4.7678708261806354E-021
1665.5	4.8437302037549001E-021
1666.5	4.9249277613557364E-021
1667.5	5.0119775354385259E-021
1668.5	5.1054601025891388E-021
1669.5	5.2060331899740698E-021
1670.5	5.3144443053953790E-021
1671.5	5.4315458357428234E-021
1672.5	5.5583131772081032E-021
1673.5	5.6958666083740750E-021
1674.5	5.8454978089957863E-021
1675.5	6.0087021776258664E-021
1676.5	6.1872184303280289E-021
1677.5	6.3830773983679085E-021
1678.5	6.5986625236695230E-021
1679.5	6.8367853312787899E-021
1680.5	7.1007802148942032E-021
1681.5	7.3946243142643095E-021
1682.5	7.7230902494766685E-021
1683.5	8.0919422353786704E-021
1684.5	8.5081899636682589E-021
1685.5	8.9804201028221240E-021
1686.5	9.5192330573162679E-021
1687.5	1.0137823837129748E-020
1688.5	1.0852762147210000E-020
1689.5	1.1685050554033580E-020
1690.5	1.2661574445227929E-020
1691.5	1.3817108743008832E-020
1692.5	1.5197121309504161E-020
1693.5	1.6861720918100224E-020
1694.5	1.8891247057753896E-020
1695.5	2.1394187102211860E-020
1696.5	2.4518286608931564E-020
1697.5	2.8465701653752499E-020
1698.5	3.3512223982816645E-020
1699.5	4.0027252625770638E-020
1700.5	4.8480718928283037E-020
1701.5	5.9395176449345107E-020
1702.5	7.3139506953710640E-020
1703.5	8.9375792248214334E-020
1704.5	1.0605465710243147E-019
1705.5	1.1868132562930637E-019
1706.5	1.2198577369116696E-019
1707.5	1.1431620500940353E-019
1708.5	9.9371071147034833E-020
1709.5	8.2534982894588841E-020
1710.5	6.7283464719854466E-020
1711.5	5.4807893546272352E-020
1712.5	4.5051202574299296E-020
1713.5	3.7537731576190794E-020
1714.5	3.1754447883639006E-020
1715.5	2.7272470614608207E-020
1716.5	2.3763860175503521E-020
1717.5	2.0986317986762629E-020
1718.5	1.8762699801306601E-020
1719.5	1.6963380928476892E-020
1720.5	1.5492882414536368E-020
1721.5	1.4280214308075891E-020
1722.5	1.3272032059459068E-020
1723.5	1.2427808042842387E-020
1724.5	1.1716415124506715E-020
1725.5	1.1113693089017408E-020
1726.5	1.0600700004047133E-020
1727.5	1.0162443515394711E-020
1728.5	9.7869510427371617E-021
1729.5	9.4645814435001888E-021
1730.5	9.1875103703095971E-021
1731.5	8.9493417877574807E-021
1732.5	8.7448120098806407E-021
1733.5	8.5695622318032811E-021
1734.5	8.4199622340281480E-021
1735.5	8.2929726564802813E-021
1736.5	8.1860365899889958E-021
1737.5	8.0969936333895715E-021
1738.5	8.0240112994032722E-021
1739.5	7.9655299172042334E-021
1740.5	7.9202181092355033E-021
1741.5	7.8869366086823264E-021
1742.5	7.8647086983850316E-021
1743.5	7.8526959389345455E-021
1744.5	7.8501781468890749E-021
1745.5	7.8565368077318952E-021
1746.5	7.8712412799677137E-021
1747.5	7.8938372795113210E-021
1748.5	7.9239372367485082E-021
1749.5	7.9612121993870120E-021
1750.5	8.0053850177217583E-021
1751.5	8.0562245991667618E-021
1752.5	8.1135410588426035E-021
1753.5	8.1771816249283151E-021
1754.5	8.2470271831275036E-021
1755.5	8.3229893653005401E-021
1756.5	8.4050081041115717E-021
1757.5	8.4930495892369349E-021
1758.5	8.5871045719093746E-021
1759.5	8.6871869738249585E-021
1760.5	8.7933327641069955E-021
1761.5	8.9055990744140383E-021
1762.5	9.0240635276442228E-021
1763.5	9.1488237602243225E-021
1764.5	9.2799971218391928E-021
1765.5	9.4177205397857692E-021
1766.5	9.5621505380318959E-021
1767.5	9.7134634036117246E-021
1768.5	9.8718554952692942E-021
1769.5	1.0037543691331972E-020
1770.5	1.0210765975707824E-020
1771.5	1.0391782162701928E-020
1772.5	1.0580874763076104E-020
1773.5	1.0778349995471302E-020
1774.5	1.0984538949005981E-020
1775.5	1.1199798904589628E-020
1776.5	1.1424514824279435E-020
1777.5	1.1659101019893111E-020
1778.5	1.1904003014103702E-020
1779.5	1.2159699609419307E-020
1780.5	1.2426705182828894E-020
1781.5	1.2705572226517195E-020
1782.5	1.2996894157963174E-020
1783.5	1.3301308425990452E-020
1784.5	1.3619499942994103E-020
1785.5	1.3952204877695566E-020
1786.5	1.4300214847454688E-020
1787.5	1.4664381554488935E-020
1788.5	1.5045621916420583E-020
1789.5	1.5444923748521645E-020
1790.5	1.5863352063000629E-020
1791.5	1.6302056059851028E-020
1792.5	1.6762276894366898E-020
1793.5	1.7245356318671472E-020
1794.5	1.7752746308795860E-020
1795.5	1.8286019805335003E-020
1796.5	1.8846882714919517E-020
1797.5	1.9437187342176397E-020
1798.5	2.0058947448118212E-020
1799.5	2.0714355161731220E-020
1800.5	2.1405800007816555E-020
1801.5	2.2135890356955255E-020
1802.5	2.2907477654132325E-020
1803.5	2.3723683842678351E-020
1804.5	2.4587932471742651E-020
1805.5	2.5503984060932721E-020
1806.5	2.6475976398046511E-020
1807.5	2.7508470568712893E-020
1808.5	2.8606503664884775E-020
1809.5	2.9775649298298461E-020
1810.5	3.1022087262504007E-020
1811.5	3.2352683952059491E-020
1812.5	3.3775085471584687E-020
1813.5	3.5297825765356235E-020
1814.5	3.6930452588864662E-020
1815.5	3.8683674751468720E-020
1816.5	4.0569534815223750E-020
1817.5	4.2601612379658337E-020
1818.5	4.4795264268577839E-020
1819.5	4.7167909432181430E-020
1820.5	4.9739368277292460E-020
1821.5	5.2532268561597832E-020
1822.5	5.5572533096412214E-020
1823.5	5.8889968514261496E-020
1824.5	6.2518979567001795E-020
1825.5	6.6499440228490497E-020
1826.5	7.0877761833692279E-020
1827.5	7.5708210354983816E-020
1828.5	8.1054540757382345E-020
1829.5	8.6992037677773496E-020
1830.5	9.3610080549285881E-020
1831.5	1.0101539075379969E-019
1832.5	1.0933617277117652E-019
1833.5	1.1872743690073561E-019
1834.5	1.2937789717549302E-019
1835.5	1.4151898816514698E-019
1836.5	1.5543675865199838E-019
1837.5	1.7148770879223209E-019
1838.5	1.9012008544588771E-019
1839.5	2.1190280530803746E-019
1840.5	2.3756513727411598E-019
1841.5	2.6805168913108493E-019
1842.5	3.0459930943339279E-019
1843.5	3.4884547945462281E-019
1844.5	4.0298184110209410E-019
1845.5	4.6997153846942359E-019
1846.5	5.5385353814855270E-019
1847.5	6.6015523924154343E-019
1848.5	7.9640826709266357E-019
1849.5	9.7265951857861202E-019
1850.5	1.2015557204905744E-018
1851.5	1.4967565054549540E-018
1852.5	1.8666769420502713E-018
1853.5	2.2984305573574237E-018
1854.5	2.7304888209155520E-018
1855.5	3.0377578312063523E-018
1856.5	3.0868711563297859E-018
1857.5	2.8528770099375648E-018
1858.5	2.4455986725525126E-018
1859.5	2.0037430827281861E-018
1860.5	1.6102743309151653E-018
1861.5	1.2907963563326264E-018
1862.5	1.0415041431994769E-018
1863.5	8.4941298989858362E-019
1864.5	7.0122264734789876E-019
1865.5	5.8599495401794277E-019
1866.5	4.9541893482921490E-019
1867.5	4.2336773787023022E-019
1868.5	3.6536340733481991E-019
1869.5	3.1812704624881434E-019
1870.5	2.7924068105448857E-019
1871.5	2.4690396692254083E-019
1872.5	2.1976196452007930E-019
1873.5	1.9678362189133234E-019
1874.5	1.7717573447172871E-019
1875.5	1.6032159516604353E-019
1876.5	1.4573685915492852E-019
1877.5	1.3303748142552528E-019
1878.5	1.2191618853905897E-019
1879.5	1.1212503818318320E-019
1880.5	1.0346236308649984E-019
1881.5	9.5762903273912633E-020
1882.5	8.8890279295930851E-020
1883.5	8.2731200485249840E-020
1884.5	7.7190970883620715E-020
1885.5	7.2189974258617025E-020
1886.5	6.7660904064973668E-020
1887.5	6.3546564764935548E-020
1888.5	5.9798114739400377E-020
1889.5	5.6373652996714732E-020
1890.5	5.3237075412960407E-020
1891.5	5.0357143687200394E-020
1892.5	4.7706723237138799E-020
1893.5	4.5262156080609223E-020
1894.5	4.3002742194883129E-020
1895.5	4.0910308531178079E-020
1896.5	3.8968849230921589E-020
1897.5	3.7164223969096157E-020
1898.5	3.5483903978600872E-020
1899.5	3.3916757366383508E-020
1900.5	3.2452866950423317E-020
1901.5	3.1083375126736597E-020
1902.5	2.9800351293296864E-020
1903.5	2.8596678170855056E-020
1904.5	2.7465954013319553E-020
1905.5	2.6402408226633375E-020
1906.5	2.5400828341297451E-020
1907.5	2.4456496630306842E-020
1908.5	2.3565134947296896E-020
1909.5	2.2722856591701352E-020
1910.5	2.1926124198618598E-020
1911.5	2.1171712808718669E-020
1912.5	2.0456677404150719E-020
1913.5	1.9778324305021770E-020
1914.5	1.9134185911617859E-020
1915.5	1.8521998353351634E-020
1916.5	1.7939681669054464E-020
1917.5	1.7385322196798400E-020
1918.5	1.6857156896656136E-020
1919.5	1.6353559368089926E-020
1920.5	1.5873027356155743E-020
1921.5	1.5414171568362176E-020
1922.5	1.4975705647616568E-020
1923.5	1.4556437166867739E-020
1924.5	1.4155259528351932E-020
1925.5	1.3771144665209927E-020
1926.5	1.3403136456042227E-020
1927.5	1.3050344774013273E-020
1928.5	1.2711940101668249E-020
1929.5	1.2387148650903130E-020
1930.5	1.2075247934716628E-020
1931.5	1.1775562743625752E-020
1932.5	1.1487461485077521E-020
1933.5	1.1210352848948963E-020
1934.5	1.0943682766391795E-020
1935.5	1.0686931632926649E-020
1936.5	1.0439611769895496E-020
1937.5	1.0201265101196921E-020
1938.5	9.9714610247096729E-021
1939.5	9.7497944599978859E-021
1940.5	9.5358840558242646E-021
1941.5	9.3293705427079521E-021
1942.5	9.1299152172790813E-021
1943.5	8.9371985465267793E-021
1944.5	8.7509188812321718E-021
1945.5	8.5707912689412277E-021
1946.5	8.3965463577794474E-021
1947.5	8.2279293832555638E-021
1948.5	8.0646992309563384E-021
1949.5	7.9066275687096708E-021
1950.5	7.7534980423980194E-021
1951.5	7.6051055301460303E-021
1952.5	7.4612554500930295E-021
1953.5	7.3217631173982067E-021
1954.5	7.1864531465197457E-021
1955.5	7.0551588951634289E-021
1956.5	6.9277219466157370E-021
1957.5	6.8039916274646420E-021
1958.5	6.6838245579720287E-021
1959.5	6.5670842325969085E-021
1960.5	6.4536406283822799E-021
1961.5	6.3433698391113041E-021
1962.5	6.2361537333142588E-021
1963.5	6.1318796343663724E-021
1964.5	6.0304400210617569E-021
1965.5	5.9317322471798024E-021
1966.5	5.8356582786804706E-021
1967.5	5.7421244472738135E-021
1968.5	5.6510412192086716E-021
1969.5	5.5623229782162942E-021
1970.5	5.4758878216275777E-021
1971.5	5.3916573687584292E-021
1972.5	5.3095565807272324E-021
1973.5	5.2295135909317940E-021
1974.5	5.1514595454714792E-021
1975.5	5.0753284528535800E-021
1976.5	5.0010570423719205E-021
1977.5	4.9285846305907315E-021
1978.5	4.8578529954081836E-021
1979.5	4.7888062572119270E-021
1980.5	4.7213907666740674E-021
1981.5	4.6555549987651426E-021
1982.5	4.5912494525964520E-021
1983.5	4.5284265567273868E-021
1984.5	4.4670405795997615E-021
1985.5	4.4070475447844479E-021
1986.5	4.3484051507471025E-021
1987.5	4.2910726948598633E-021
1988.5	4.2350110014041780E-021
1989.5	4.1801823533270555E-021
1990.5	4.1265504275288522E-021
1991.5	4.0740802334753240E-021
1992.5	4.0227380549402317E-021
1993.5	3.9724913946974819E-021
1994.5	3.9233089219933331E-021
1995.5	3.8751604226402139E-021
1996.5	3.8280167515836731E-021
1997.5	3.7818497878034431E-021
1998.5	3.7366323914182901E-021
1999.5	3.6923383628724567E-021
[truncated: 1,000 more rows]
