# Supplementary material for: Modeling Radiative Efficiency across Fluorinated Molecules: Bridging Chemistry and Climate Policy for Global Warming Potential Estimations
Source: Environ Sci Technol. 2026 Feb 16;60(8):6188–202. doi: 10.1021/acs.est.5c16501 (PMC12961741; doi:10.1021/acs.est.5c16501)
Supplement: Supplementary file 1 [file es5c16501_si_001.zip › Supporting.Information/CFM2025.Table1/HFEsters/Allyl.trifluoracetate/cross-section_23.dat]

0.5	3.9514162978143608E-022
1.5	3.9822965843118972E-022
2.5	4.0144617564786104E-022
3.5	4.0480112310913546E-022
4.5	4.0830551348453211E-022
5.5	4.1197157821558466E-022
6.5	4.1581294024095003E-022
7.5	4.1984481665881970E-022
8.5	4.2408425747739671E-022
9.5	4.2855042806906526E-022
10.5	4.3326494480651660E-022
11.5	4.3825227574109066E-022
12.5	4.4354022124797907E-022
13.5	4.4916049352968820E-022
14.5	4.5514941903734110E-022
15.5	4.6154879464832707E-022
16.5	4.6840693739309031E-022
17.5	4.7577997943819374E-022
18.5	4.8373347600653691E-022
19.5	4.9234441550139405E-022
20.5	5.0170375050990858E-022
21.5	5.1191960876910627E-022
22.5	5.2312139918159118E-022
23.5	5.3546510628234131E-022
24.5	5.4914017706152409E-022
25.5	5.6437856138164389E-022
26.5	5.8146669321493418E-022
27.5	6.0076152722160627E-022
28.5	6.2271222264977559E-022
29.5	6.4788976682322803E-022
30.5	6.7702785978868120E-022
31.5	7.1107988920337946E-022
32.5	7.5129900159075446E-022
33.5	7.9935131242054413E-022
34.5	8.5747619742164836E-022
35.5	9.2871158899016307E-022
36.5	1.0172029104571139E-021
37.5	1.1286007745024119E-021
38.5	1.2704929833550166E-021
39.5	1.4526257026705509E-021
40.5	1.6861478164600555E-021
41.5	1.9799224732980627E-021
42.5	2.3301241517922263E-021
43.5	2.7000559016407748E-021
44.5	3.0016061588356602E-021
45.5	3.1206935376173488E-021
46.5	3.0067356788145223E-021
47.5	2.7252617437062336E-021
48.5	2.3917154057894279E-021
49.5	2.0877247759326922E-021
50.5	1.8447908790070257E-021
51.5	1.6649529398448385E-021
52.5	1.5398034993392642E-021
53.5	1.4597884971917738E-021
54.5	1.4174363336074352E-021
55.5	1.4080592659184976E-021
56.5	1.4296395516145923E-021
57.5	1.4824493331410681E-021
58.5	1.5682697536099126E-021
59.5	1.6884247327802076E-021
60.5	1.8391869423585884E-021
61.5	2.0040362914624376E-021
62.5	2.1491440023342171E-021
63.5	2.2383146055962411E-021
64.5	2.2660285442407954E-021
65.5	2.2663232746194033E-021
66.5	2.2837885875161094E-021
67.5	2.3495544811466207E-021
68.5	2.4810722339531658E-021
69.5	2.6909943212227187E-021
70.5	2.9943746890044607E-021
71.5	3.4129774066743778E-021
72.5	3.9777582930703791E-021
73.5	4.7291176417867106E-021
74.5	5.7110676543228969E-021
75.5	6.9491112843897365E-021
76.5	8.3944998214395461E-021
77.5	9.8314377826310244E-021
78.5	1.0832067125454914E-020
79.5	1.0954297506558778E-020
80.5	1.0133528598642121E-020
81.5	8.7507002807136608E-021
82.5	7.2682450964638606E-021
83.5	5.9564313276527113E-021
84.5	4.8957602734596190E-021
85.5	4.0713086485271334E-021
86.5	3.4390979033496849E-021
87.5	2.9547705648322312E-021
88.5	2.5821079244225563E-021
89.5	2.2937694187947181E-021
90.5	2.0697854798022607E-021
91.5	1.8957897780168307E-021
92.5	1.7615589600327647E-021
93.5	1.6599428357998558E-021
94.5	1.5861326150939879E-021
95.5	1.5371969058266090E-021
96.5	1.5118311127702077E-021
97.5	1.5102876177602350E-021
98.5	1.5344715986483200E-021
99.5	1.5881912110802429E-021
100.5	1.6775174572241972E-021
101.5	1.8110727222280146E-021
102.5	1.9996639564325295E-021
103.5	2.2536818960138180E-021
104.5	2.5748463448754762E-021
105.5	2.9378783914775114E-021
106.5	3.2664756422327232E-021
107.5	3.4383955230457344E-021
108.5	3.3636179220684612E-021
109.5	3.0721867672818081E-021
110.5	2.6823338332106025E-021
111.5	2.2993997398611832E-021
112.5	1.9730993429483510E-021
113.5	1.7126052525093857E-021
114.5	1.5098885133449608E-021
115.5	1.3529524915987342E-021
116.5	1.2308701972288183E-021
117.5	1.1350046564623011E-021
118.5	1.0588871743617198E-021
119.5	9.9776530968407073E-022
120.5	9.4815863707844247E-022
121.5	9.0750621048565410E-022
122.5	8.7390729115490157E-022
123.5	8.4593631333018788E-022
124.5	8.2251213276665795E-022
125.5	8.0280562726114520E-022
126.5	7.8617405436785330E-022
127.5	7.7211404249152338E-022
128.5	7.6022760835988301E-022
129.5	7.5019734502411845E-022
130.5	7.4176812228367757E-022
131.5	7.3473345644201114E-022
132.5	7.2892526158461757E-022
133.5	7.2420607476802985E-022
134.5	7.2046310966453121E-022
135.5	7.1760367547199821E-022
136.5	7.1555162576155910E-022
137.5	7.1424459248425339E-022
138.5	7.1363182510957511E-022
139.5	7.1367250164396393E-022
140.5	7.1433441242969163E-022
141.5	7.1559294285249668E-022
142.5	7.1743029997065059E-022
143.5	7.1983494244017427E-022
144.5	7.2280118425383563E-022
145.5	7.2632895168376269E-022
146.5	7.3042368012579398E-022
147.5	7.3509634383251053E-022
148.5	7.4036361723073256E-022
149.5	7.4624817202644304E-022
150.5	7.5277911995789836E-022
151.5	7.5999261722440681E-022
152.5	7.6793265368948977E-022
153.5	7.7665205840164536E-022
154.5	7.8621376337860747E-022
155.5	7.9669238071953770E-022
156.5	8.0817616495147241E-022
157.5	8.2076945444585790E-022
158.5	8.3459571463259080E-022
159.5	8.4980134419736167E-022
160.5	8.6656045713019868E-022
161.5	8.8508092358134538E-022
162.5	9.0561204838557755E-022
163.5	9.2845439852751006E-022
164.5	9.5397247528949416E-022
165.5	9.8261118615824322E-022
166.5	1.0149174394690946E-021
167.5	1.0515687113646820E-021
168.5	1.0934111948482997E-021
169.5	1.1415112466843084E-021
170.5	1.1972254670832999E-021
171.5	1.2622971266197743E-021
172.5	1.3389901493846098E-021
173.5	1.4302769494596508E-021
174.5	1.5401036522187463E-021
175.5	1.6737659593477551E-021
176.5	1.8384402861505216E-021
177.5	2.0439227167937206E-021
178.5	2.3036146902421200E-021
179.5	2.6357041334739297E-021
180.5	3.0641712660993202E-021
181.5	3.6183164238043091E-021
182.5	4.3271770338877305E-021
183.5	5.2006971223601909E-021
184.5	6.1861058963703486E-021
185.5	7.1058156169569484E-021
186.5	7.6555689279784214E-021
187.5	7.5841488775874143E-021
188.5	6.9332320090423420E-021
189.5	5.9933188831511293E-021
190.5	5.0459378543223236E-021
191.5	4.2329870587057462E-021
192.5	3.5861244777153305E-021
193.5	3.0878028750606453E-021
194.5	2.7079301046051176E-021
195.5	2.4183613167906641E-021
196.5	2.1966692518002895E-021
197.5	2.0260364021320352E-021
198.5	1.8941374246249339E-021
199.5	1.7919914983960110E-021
200.5	1.7130397425998701E-021
201.5	1.6524637912979456E-021
202.5	1.6066992709885810E-021
203.5	1.5730926922501164E-021
204.5	1.5496599903268564E-021
205.5	1.5349161483905729E-021
206.5	1.5277544652624842E-021
207.5	1.5273607009453736E-021
208.5	1.5331519988634250E-021
209.5	1.5447336917499900E-021
210.5	1.5618692991196147E-021
211.5	1.5844605467167241E-021
212.5	1.6125353109897644E-021
213.5	1.6462421716540973E-021
214.5	1.6858508518236858E-021
215.5	1.7317583163704654E-021
216.5	1.7845007454271481E-021
217.5	1.8447720530643531E-021
218.5	1.9134501322884733E-021
219.5	1.9916326347696619E-021
220.5	2.0806849110147341E-021
221.5	2.1823038450937246E-021
222.5	2.2986028618197404E-021
223.5	2.4322255746984839E-021
224.5	2.5864986933139078E-021
225.5	2.7656393862736793E-021
226.5	2.9750389951973703E-021
227.5	3.2216548357759821E-021
228.5	3.5145562496849828E-021
229.5	3.8656919857667661E-021
230.5	4.2909754249317991E-021
231.5	4.8118228101013987E-021
232.5	5.4573218621358087E-021
233.5	6.2672269872375920E-021
234.5	7.2958818528212871E-021
235.5	8.6166911635764625E-021
236.5	1.0325169935679211E-020
237.5	1.2534121707590401E-020
238.5	1.5343830889916443E-020
239.5	1.8751783504617201E-020
240.5	2.2462812651987392E-020
241.5	2.5670821256378628E-020
242.5	2.7193350929810433E-020
243.5	2.6306325377261444E-020
244.5	2.3473197404899603E-020
245.5	1.9862946169529394E-020
246.5	1.6412182450192131E-020
247.5	1.3525412367473995E-020
248.5	1.1255513482812925E-020
249.5	9.5160613360538140E-021
250.5	8.1934510008183075E-021
251.5	7.1874372646549898E-021
252.5	6.4198922918959698E-021
253.5	5.8328191517195684E-021
254.5	5.3839529308760315E-021
255.5	5.0426481550197943E-021
256.5	4.7866729178570479E-021
257.5	4.5998740723029933E-021
258.5	4.4705248234761766E-021
259.5	4.3901696492544202E-021
260.5	4.3528221471014811E-021
261.5	4.3544122539343559E-021
262.5	4.3924115105619164E-021
263.5	4.4655885183293305E-021
264.5	4.5738634476974659E-021
265.5	4.7182424865368349E-021
266.5	4.9008221557943007E-021
267.5	5.1248607831712741E-021
268.5	5.3949211637624475E-021
269.5	5.7170954902920548E-021
270.5	6.0993319816835046E-021
271.5	6.5518934532048129E-021
272.5	7.0879929255351064E-021
273.5	7.7246724856050432E-021
274.5	8.4840221940536622E-021
275.5	9.3948804593203495E-021
276.5	1.0495222197625327E-020
277.5	1.1835533737988437E-020
278.5	1.3483599535201370E-020
279.5	1.5531278327131229E-020
280.5	1.8103971420062071E-020
281.5	2.1373382838452244E-020
282.5	2.5573219124937168E-020
283.5	3.1013926444041875E-020
284.5	3.8081934842273018E-020
285.5	4.7181526806745967E-020
286.5	5.8521283630607400E-020
287.5	7.1588537920395115E-020
288.5	8.4313390706462653E-020
289.5	9.2775430617497643E-020
290.5	9.3186365967960172E-020
291.5	8.5339301667671316E-020
292.5	7.2828029083802097E-020
293.5	5.9686447107020932E-020
294.5	4.8161789178816643E-020
295.5	3.8871530126415460E-020
296.5	3.1644942140996522E-020
297.5	2.6083206004976220E-020
298.5	2.1794448054258571E-020
299.5	1.8460837882419983E-020
300.5	1.5842211550617807E-020
301.5	1.3761887738469875E-020
302.5	1.2090804041181266E-020
303.5	1.0734447372594395E-020
304.5	9.6231044819226084E-021
305.5	8.7048690641101357E-021
306.5	7.9406975254490352E-021
307.5	7.3009216105349472E-021
308.5	6.7627795249519410E-021
309.5	6.3086562515966123E-021
310.5	5.9248191626836902E-021
311.5	5.6005019792562751E-021
312.5	5.3272361043312798E-021
313.5	5.0983597095149102E-021
314.5	4.9086563714081802E-021
315.5	4.7540897936275819E-021
316.5	4.6316114301221234E-021
317.5	4.5390251464679708E-021
318.5	4.4748984439433546E-021
319.5	4.4385139477158326E-021
320.5	4.4298583613950147E-021
321.5	4.4496493535466251E-021
322.5	4.4994042779619483E-021
323.5	4.5815586870734654E-021
324.5	4.6996478354646471E-021
325.5	4.8585715442004350E-021
326.5	5.0649729695578465E-021
327.5	5.3277764806576826E-021
328.5	5.6589509811664526E-021
329.5	6.0745948735649064E-021
330.5	6.5964788237100898E-021
331.5	7.2542288481051956E-021
332.5	8.0883635306283668E-021
333.5	9.1543395245068395E-021
334.5	1.0527378982025862E-020
335.5	1.2306514380178079E-020
336.5	1.4612399159306178E-020
337.5	1.7563762204511499E-020
338.5	2.1198907178620024E-020
339.5	2.5295697334641109E-020
340.5	2.9120630713565441E-020
341.5	3.1437123493780378E-020
342.5	3.1256222699322476E-020
343.5	2.8793662747728389E-020
344.5	2.5250510391901339E-020
345.5	2.1767374502408925E-020
346.5	1.8919778317774878E-020
347.5	1.6849400827282316E-020
348.5	1.5512129700903769E-020
349.5	1.4826433934190151E-020
350.5	1.4734458469744536E-020
351.5	1.5222232537385269E-020
352.5	1.6325963001596809E-020
353.5	1.8133929364325649E-020
354.5	2.0781231895973462E-020
355.5	2.4419476983315950E-020
356.5	2.9117432997774707E-020
357.5	3.4623102303302754E-020
358.5	3.9991780633690166E-020
359.5	4.3468780696548992E-020
360.5	4.3390966551248832E-020
361.5	3.9704393001457463E-020
362.5	3.4015688797852815E-020
363.5	2.8094574036671657E-020
364.5	2.2913835556489635E-020
365.5	1.8733324270206828E-020
366.5	1.5471727328766553E-020
367.5	1.2950610269301372E-020
368.5	1.0996024495102320E-020
369.5	9.4671743658009269E-021
370.5	8.2576722947596014E-021
371.5	7.2891745056803842E-021
372.5	6.5043573005621438E-021
373.5	5.8611496992800844E-021
374.5	5.3284352187177126E-021
375.5	4.8829687324093564E-021
376.5	4.5071951408601622E-021
377.5	4.1877090567524661E-021
378.5	3.9141625786179034E-021
379.5	3.6784850570063480E-021
380.5	3.4743206912922125E-021
381.5	3.2966191939510296E-021
382.5	3.1413349291803705E-021
383.5	3.0052036688613743E-021
384.5	2.8855754650537424E-021
385.5	2.7802885403345435E-021
386.5	2.6875735104962576E-021
387.5	2.6059803253964172E-021
388.5	2.5343224763681505E-021
389.5	2.4716345641907736E-021
390.5	2.4171404486377979E-021
391.5	2.3702300466965837E-021
392.5	2.3304435102853464E-021
393.5	2.2974620703494204E-021
394.5	2.2711053444866006E-021
395.5	2.2513354279871514E-021
396.5	2.2382686867540150E-021
397.5	2.2321969232588475E-021
398.5	2.2336205987559679E-021
399.5	2.2432982140595588E-021
400.5	2.2623179850659102E-021
401.5	2.2922008788439738E-021
402.5	2.3350482377352676E-021
403.5	2.3937528726119381E-021
404.5	2.4722993507169517E-021
405.5	2.5761848564973931E-021
406.5	2.7129875944148923E-021
407.5	2.8930677163271943E-021
408.5	3.1302286266876593E-021
409.5	3.4416953772863478E-021
410.5	3.8455523072474906E-021
411.5	4.3512801366299287E-021
412.5	4.9363877053032215E-021
413.5	5.5090193047847170E-021
414.5	5.8941987682929954E-021
415.5	5.9214088049958685E-021
416.5	5.5793673942598997E-021
417.5	5.0279916851533108E-021
418.5	4.4484631899265811E-021
419.5	3.9423290672427113E-021
420.5	3.5378152205319342E-021
421.5	3.2275220031922622E-021
422.5	2.9936785461633568E-021
423.5	2.8187782143192122E-021
424.5	2.6886304097295324E-021
425.5	2.5925387367649529E-021
426.5	2.5226699274092300E-021
427.5	2.4733439842001722E-021
428.5	2.4404488855391324E-021
429.5	2.4210043528801447E-021
430.5	2.4128496815572136E-021
431.5	2.4144239617371550E-021
432.5	2.4246121803216328E-021
433.5	2.4426375821443450E-021
434.5	2.4679864796879923E-021
435.5	2.5003560073785610E-021
436.5	2.5396183507338000E-021
437.5	2.5857970786192378E-021
438.5	2.6390526556853515E-021
439.5	2.6996752244900692E-021
440.5	2.7680834724541566E-021
441.5	2.8448289413728343E-021
442.5	2.9306055695502905E-021
443.5	3.0262646320256277E-021
444.5	3.1328356048734492E-021
445.5	3.2515538623006426E-021
446.5	3.3838965576152448E-021
447.5	3.5316285837999038E-021
448.5	3.6968612099757017E-021
449.5	3.8821269181421476E-021
450.5	4.0904752198012916E-021
451.5	4.3255959562026566E-021
452.5	4.5919789841749735E-021
453.5	4.8951225223465871E-021
454.5	5.2418072241451801E-021
455.5	5.6404599153725554E-021
456.5	6.1016408737682140E-021
457.5	6.6387030150683462E-021
458.5	7.2686925878549705E-021
459.5	8.0135922002859865E-021
460.5	8.9020527847434717E-021
461.5	9.9718274429516603E-021
462.5	1.1273213338785872E-020
463.5	1.2873929738667668E-020
464.5	1.4865991986834604E-020
465.5	1.7375194095069749E-020
466.5	2.0573490320194971E-020
467.5	2.4692993157930016E-020
468.5	3.0035112470023025E-020
469.5	3.6953848679644501E-020
470.5	4.5757936009274151E-020
471.5	5.6418566799258238E-020
472.5	6.7963638188911799E-020
473.5	7.7806523452769398E-020
474.5	8.2238764668894823E-020
475.5	7.9103874643506323E-020
476.5	6.9981453876538842E-020
477.5	5.8550069646209978E-020
478.5	4.7684546395485234E-020
479.5	3.8597981596987252E-020
480.5	3.1429751302474409E-020
481.5	2.5901051503245631E-020
482.5	2.1655420949049004E-020
483.5	1.8380275178138013E-020
484.5	1.5832282854950438E-020
485.5	1.3830555235631971E-020
486.5	1.2242791370949414E-020
487.5	1.0972457529765506E-020
488.5	9.9488168695261175E-021
489.5	9.1196616354845707E-021
490.5	8.4461506514381893E-021
491.5	7.8991738670397391E-021
492.5	7.4567936156334447E-021
493.5	7.1024384962656066E-021
494.5	6.8236244534450968E-021
495.5	6.6110486434564899E-021
496.5	6.4579511739714861E-021
497.5	6.3596740335624732E-021
498.5	6.3133704173450480E-021
499.5	6.3178347859110357E-021
500.5	6.3734369259832006E-021
501.5	6.4821538957740847E-021
502.5	6.6477035372904044E-021
503.5	6.8757935895400371E-021
504.5	7.1745128033714811E-021
505.5	7.5549066382999207E-021
506.5	8.0318025246689457E-021
507.5	8.6249816390612109E-021
508.5	9.3608402001897499E-021
509.5	1.0274749045701210E-020
510.5	1.1414410715887763E-020
511.5	1.2844626408345702E-020
512.5	1.4653991170395551E-020
513.5	1.6964016169686001E-020
514.5	1.9940655502394310E-020
515.5	2.3806113081090815E-020
516.5	2.8842297323074565E-020
517.5	3.5359990851384202E-020
518.5	4.3570043464816082E-020
519.5	5.3242851232658970E-020
520.5	6.3102110266592999E-020
521.5	7.0416594936784058E-020
522.5	7.2077593175566533E-020
523.5	6.7232800540958119E-020
524.5	5.8182407350777213E-020
525.5	4.8118610932836240E-020
526.5	3.9051731450897036E-020
527.5	3.1649046456101004E-020
528.5	2.5858898328014676E-020
529.5	2.1393870845967928E-020
530.5	1.7949368700484145E-020
531.5	1.5272140362161255E-020
532.5	1.3168937954239018E-020
533.5	1.1497077606882913E-020
534.5	1.0152246434182261E-020
535.5	9.0580907469158448E-021
536.5	8.1583432602610742E-021
537.5	7.4111451560197952E-021
538.5	6.7850238124664077E-021
539.5	6.2560549693217379E-021
540.5	5.8058544795667531E-021
541.5	5.4201474955933050E-021
542.5	5.0877401691610370E-021
543.5	4.7997735222646658E-021
544.5	4.5491767059737950E-021
545.5	4.3302624568036112E-021
546.5	4.1384249755627917E-021
547.5	3.9699123468875991E-021
548.5	3.8216537925903707E-021
549.5	3.6911277185050111E-021
550.5	3.5762604817838210E-021
551.5	3.4753486160634938E-021
552.5	3.3869992719006238E-021
553.5	3.3100851097064452E-021
554.5	3.2437109963973233E-021
555.5	3.1871907303118995E-021
556.5	3.1400327463397079E-021
557.5	3.1019344126031561E-021
558.5	3.0727851937978327E-021
559.5	3.0526797017973070E-021
560.5	3.0419425754996463E-021
561.5	3.0411683546925685E-021
562.5	3.0512812131432136E-021
563.5	3.0736218452955657E-021
564.5	3.1100723102110646E-021
565.5	3.1632346844506569E-021
566.5	3.2366864534146168E-021
567.5	3.3353448496014281E-021
568.5	3.4659824919386560E-021
569.5	3.6379412791113192E-021
570.5	3.8640689076121151E-021
571.5	4.1617884719020029E-021
572.5	4.5538320975578158E-021
573.5	5.0671024856809014E-021
574.5	5.7255809904828010E-021
575.5	6.5288041058028326E-021
576.5	7.4065001894561365E-021
577.5	8.1661451381841300E-021
578.5	8.5243755477992038E-021
579.5	8.3062906184171969E-021
580.5	7.6213246662120890E-021
581.5	6.7492843046010753E-021
582.5	5.9152167392944989E-021
583.5	5.2166126734941194E-021
584.5	4.6663692965996534E-021
585.5	4.2437792101070241E-021
586.5	3.9215246826323426E-021
587.5	3.6754564695238704E-021
588.5	3.4867153650043014E-021
589.5	3.3412610154797012E-021
590.5	3.2288159988285840E-021
591.5	3.1418763143474238E-021
592.5	3.0749383731144965E-021
593.5	3.0239342295158033E-021
594.5	2.9858297223824129E-021
595.5	2.9583409021313840E-021
596.5	2.9397337862038444E-021
597.5	2.9286821952920322E-021
598.5	2.9241660407398880E-021
599.5	2.9253979122808715E-021
600.5	2.9317696138519005E-021
601.5	2.9428128898883818E-021
602.5	2.9581703497757671E-021
603.5	2.9775738015254329E-021
604.5	3.0008280305783328E-021
605.5	3.0277986292700593E-021
606.5	3.0584028793728374E-021
607.5	3.0926029693816209E-021
608.5	3.1304010268161329E-021
609.5	3.1718355887389130E-021
610.5	3.2169792379358915E-021
611.5	3.2659372094458886E-021
612.5	3.3188468304693673E-021
613.5	3.3758777018433591E-021
614.5	3.4372325653255118E-021
615.5	3.5031488308759039E-021
616.5	3.5739007642171542E-021
617.5	3.6498023589661631E-021
618.5	3.7312109410421342E-021
619.5	3.8185315771828692E-021
620.5	3.9122223855162760E-021
621.5	4.0128008755597921E-021
622.5	4.1208514792311482E-021
623.5	4.2370344751782860E-021
624.5	4.3620965580820551E-021
625.5	4.4968833651916012E-021
626.5	4.6423543475872703E-021
627.5	4.7996004678886788E-021
628.5	4.9698653250382210E-021
629.5	5.1545704579206465E-021
630.5	5.3553457729426133E-021
631.5	5.5740662897206622E-021
632.5	5.8128967218455387E-021
633.5	6.0743458309754825E-021
634.5	6.3613330460714775E-021
635.5	6.6772705721150534E-021
636.5	7.0261651891226090E-021
637.5	7.4127452538434752E-021
638.5	7.8426201921125705E-021
639.5	8.3224821932482964E-021
640.5	8.8603631534657275E-021
641.5	9.4659645462677877E-021
642.5	1.0151084384415103E-020
643.5	1.0930174605659112E-020
644.5	1.1821075287213370E-020
645.5	1.2845990898238937E-020
646.5	1.4032801068931510E-020
647.5	1.5416838178400020E-020
648.5	1.7043322515401594E-020
649.5	1.8970731696084604E-020
650.5	2.1275506776680900E-020
651.5	2.4058678639917009E-020
652.5	2.7455249297116059E-020
653.5	3.1647480232448398E-020
654.5	3.6883547523072315E-020
655.5	4.3503010667396884E-020
656.5	5.1969213127220279E-020
657.5	6.2903217619044716E-020
658.5	7.7096611298551326E-020
659.5	9.5434160120267227E-020
660.5	1.1855438310091998E-019
661.5	1.4593168893291091E-019
662.5	1.7418956356768293E-019
663.5	1.9581166511670600E-019
664.5	2.0182973837740782E-019
665.5	1.8922497527005254E-019
666.5	1.6408734915698845E-019
667.5	1.3555409642494988E-019
668.5	1.0961143387915175E-019
669.5	8.8350140995310731E-020
670.5	7.1704684193139955E-020
671.5	5.8877037733488686E-020
672.5	4.8996914217186863E-020
673.5	4.1334311490906433E-020
674.5	3.5330316450008480E-020
675.5	3.0571788450924672E-020
676.5	2.6756665592508244E-020
677.5	2.3663951059574776E-020
678.5	2.1130909988083985E-020
679.5	1.9036592364085694E-020
680.5	1.7290153307390523E-020
681.5	1.5822612736717282E-020
682.5	1.4581025873906543E-020
683.5	1.3524331940990374E-020
684.5	1.2620372307456776E-020
685.5	1.1843727979989519E-020
686.5	1.1174135610875147E-020
687.5	1.0595315681017536E-020
688.5	1.0094097181011311E-020
689.5	9.6597576901336711E-021
690.5	9.2835214896920138E-021
691.5	8.9581747663884979E-021
692.5	8.6777684161515827E-021
693.5	8.4373870228347372E-021
694.5	8.2329683163367083E-021
695.5	8.0611615256409134E-021
696.5	7.9192160207643593E-021
697.5	7.8048938180423103E-021
698.5	7.7164011374097370E-021
699.5	7.6523354107783898E-021
700.5	7.6116450623419084E-021
701.5	7.5936000973966221E-021
702.5	7.5977721066184828E-021
703.5	7.6240227632093872E-021
704.5	7.6725002964366115E-021
705.5	7.7436437960869076E-021
706.5	7.8381955641511176E-021
707.5	7.9572221077323880E-021
708.5	8.1021447874040751E-021
709.5	8.2747816289172232E-021
710.5	8.4774024115288712E-021
711.5	8.7127999130566529E-021
712.5	8.9843811870172300E-021
713.5	9.2962840631012162E-021
714.5	9.6535258279971935E-021
715.5	1.0062193442687414E-020
716.5	1.0529687948261861E-020
717.5	1.1065040287075146E-020
718.5	1.1679322178655293E-020
719.5	1.2386184764562878E-020
720.5	1.3202570697775330E-020
721.5	1.4149664028237052E-020
722.5	1.5254169363771683E-020
723.5	1.6550051454723385E-020
724.5	1.8080924617213569E-020
725.5	1.9903367031447257E-020
726.5	2.2091559942363769E-020
727.5	2.4743830669953675E-020
728.5	2.7991922557933727E-020
729.5	3.2014112255058154E-020
730.5	3.7053544182216238E-020
731.5	4.3442975945030281E-020
732.5	5.1635352413695578E-020
733.5	6.2232933727814854E-020
734.5	7.5987570315325155E-020
735.5	9.3692644637693274E-020
736.5	1.1577921425522235E-019
737.5	1.4131137416769794E-019
738.5	1.6635890163456014E-019
739.5	1.8334153874564817E-019
740.5	1.8474104275674383E-019
741.5	1.6988089717872575E-019
742.5	1.4564337384058043E-019
743.5	1.1998040311926324E-019
744.5	9.7403270773205070E-020
745.5	7.9191822630864305E-020
746.5	6.5039817118622693E-020
747.5	5.4172665983225867E-020
748.5	4.5821650814396098E-020
749.5	3.9361367687092336E-020
750.5	3.4318866615806093E-020
751.5	3.0346359752213161E-020
752.5	2.7190137340725958E-020
753.5	2.4664839837091186E-020
754.5	2.2634239139186708E-020
755.5	2.0997455391341477E-020
756.5	1.9679224226876041E-020
757.5	1.8623050100280667E-020
758.5	1.7786382095976998E-020
759.5	1.7137203418858587E-020
760.5	1.6651614919804995E-020
761.5	1.6312126356647685E-020
762.5	1.6106461361724605E-020
763.5	1.6026745936918282E-020
764.5	1.6068995172653016E-020
765.5	1.6232845519081983E-020
766.5	1.6521505125018283E-020
767.5	1.6941916078189750E-020
768.5	1.7505142754467548E-020
769.5	1.8227022673346603E-020
770.5	1.9129143315439130E-020
771.5	2.0240244139031690E-020
772.5	2.1598192816006196E-020
773.5	2.3252755989912156E-020
774.5	2.5269488277997300E-020
775.5	2.7735213269649777E-020
776.5	3.0765784378566676E-020
777.5	3.4517105478647509E-020
778.5	3.9200747180425058E-020
779.5	4.5105795584951580E-020
780.5	5.2628369897241875E-020
781.5	6.2308153472293377E-020
782.5	7.4863371024867390E-020
783.5	9.1191804101034181E-020
784.5	1.1224366607488265E-019
785.5	1.3854363584454598E-019
786.5	1.6899748633481692E-019
787.5	1.9894714912823638E-019
788.5	2.1935290081797876E-019
789.5	2.2116964136825074E-019
790.5	2.0347529128228528E-019
791.5	1.7444739674199231E-019
792.5	1.4363081738268055E-019
793.5	1.1647427935786057E-019
794.5	9.4539669971779173E-020
795.5	7.7471320747731446E-020
796.5	6.4343448552730897E-020
797.5	5.4233991399946535E-020
798.5	4.6391768026571915E-020
799.5	4.0248272948256408E-020
800.5	3.5385175827849354E-020
801.5	3.1497063800004398E-020
802.5	2.8360547021090049E-020
803.5	2.5811159470759259E-020
804.5	2.3726780813851563E-020
805.5	2.2015919479992733E-020
806.5	2.0609458393075434E-020
807.5	1.9454824633529154E-020
808.5	1.8511849774223682E-020
809.5	1.7749814324982754E-020
810.5	1.7145329256719793E-020
811.5	1.6680817511520869E-020
812.5	1.6343433828174487E-020
813.5	1.6124313326198904E-020
814.5	1.6018075971227646E-020
815.5	1.6022540747670571E-020
816.5	1.6138623927647959E-020
817.5	1.6370413079459449E-020
818.5	1.6725424696379222E-020
819.5	1.7215070678853863E-020
820.5	1.7855379692245321E-020
821.5	1.8668046543207665E-020
822.5	1.9681920110537796E-020
823.5	2.0935093626171189E-020
824.5	2.2477838232057795E-020
825.5	2.4376732872863373E-020
826.5	2.6720504948507122E-020
827.5	2.9628320864644405E-020
828.5	3.3261554193380562E-020
829.5	3.7840354279389833E-020
830.5	4.3666393274134256E-020
831.5	5.1152179718468546E-020
832.5	6.0852946363290235E-020
833.5	7.3483089351227867E-020
834.5	8.9860774875924014E-020
835.5	1.1063656731035709E-019
836.5	1.3552673724011146E-019
837.5	1.6182205034583439E-019
838.5	1.8300631559562672E-019
839.5	1.9061009440636143E-019
840.5	1.8082033164268134E-019
841.5	1.5842198124419417E-019
842.5	1.3193433922549982E-019
843.5	1.0738772759588873E-019
844.5	8.7085318824881096E-020
845.5	7.1124524458819042E-020
846.5	5.8804234384386193E-020
847.5	4.9310246685853050E-020
848.5	4.1946777486227738E-020
849.5	3.6177261519078780E-020
850.5	3.1603993301885860E-020
851.5	2.7935997230766311E-020
852.5	2.4960451150274876E-020
853.5	2.2520757999430844E-020
854.5	2.0500637420663377E-020
855.5	1.8812833437545950E-020
856.5	1.7391146489679466E-020
857.5	1.6184799646808274E-020
858.5	1.5154430157285256E-020
859.5	1.4269213124030139E-020
860.5	1.3504777704661328E-020
861.5	1.2841682289674875E-020
862.5	1.2264287445193927E-020
863.5	1.1759914607986912E-020
864.5	1.1318212076216595E-020
865.5	1.0930672854885335E-020
866.5	1.0590264818235181E-020
867.5	1.0291144732618084E-020
868.5	1.0028435473603145E-020
869.5	9.7980512980285869E-021
870.5	9.5965599893961425E-021
871.5	9.4210735556496971E-021
872.5	9.2691612458869182E-021
873.5	9.1387801910795615E-021
874.5	9.0282201200312176E-021
875.5	8.9360594661461528E-021
876.5	8.8611308421436999E-021
877.5	8.8024943759843596E-021
878.5	8.7594178144929982E-021
879.5	8.7313626439725029E-021
880.5	8.7179757755130762E-021
881.5	8.7190866189760249E-021
882.5	8.7347096445706726E-021
883.5	8.7650528260890209E-021
884.5	8.8105326998653990E-021
885.5	8.8717971890577234E-021
886.5	8.9497578744752114E-021
887.5	9.0456340968752860E-021
888.5	9.1610122308239574E-021
889.5	9.2979247916881071E-021
890.5	9.4589558934397175E-021
891.5	9.6473822149352283E-021
892.5	9.8673624277220573E-021
893.5	1.0124193544930975E-020
894.5	1.0424660698326997E-020
895.5	1.0777518666587720E-020
896.5	1.1194160834187325E-020
897.5	1.1689556577928833E-020
898.5	1.2283574253292343E-020
899.5	1.3002856165171556E-020
900.5	1.3883471257758852E-020
901.5	1.4974619164620098E-020
902.5	1.6343616034686393E-020
903.5	1.8082011885521115E-020
904.5	2.0311278481013427E-020
905.5	2.3182295998068590E-020
906.5	2.6852063313315171E-020
907.5	3.1399012198446561E-020
908.5	3.6615980050568544E-020
909.5	4.1684650023747025E-020
910.5	4.5072074655645306E-020
911.5	4.5321143484411891E-020
912.5	4.2385413177367280E-020
913.5	3.7678838356313928E-020
914.5	3.2761049221474759E-020
915.5	2.8491528472135060E-020
916.5	2.5102186526684656E-020
917.5	2.2524200076152213E-020
918.5	2.0602884875775792E-020
919.5	1.9187261025806645E-020
920.5	1.8155385877709758E-020
921.5	1.7415529577574398E-020
922.5	1.6900626419586953E-020
923.5	1.6562135962484089E-020
924.5	1.6365004788431324E-020
925.5	1.6283918944787465E-020
926.5	1.6300625351236844E-020
927.5	1.6402047934049806E-020
928.5	1.6578970265110788E-020
929.5	1.6825116186069854E-020
930.5	1.7136509980702085E-020
931.5	1.7511034712396892E-020
932.5	1.7948133446790781E-020
933.5	1.8448616151830071E-020
934.5	1.9014547586486082E-020
935.5	1.9649200289432772E-020
936.5	2.0357063152912742E-020
937.5	2.1143900916414410E-020
938.5	2.2016863880797679E-020
939.5	2.2984650706045365E-020
940.5	2.4057730707638316E-020
941.5	2.5248635971255911E-020
942.5	2.6572338248370399E-020
943.5	2.8046731435185022E-020
944.5	2.9693248068265046E-020
945.5	3.1537648502818461E-020
946.5	3.3611035416718581E-020
947.5	3.5951165649445034E-020
948.5	3.8604158539876584E-020
949.5	4.1626738408733674E-020
950.5	4.5089203898646874E-020
951.5	4.9079396391981975E-020
952.5	5.3708055428189466E-020
953.5	5.9116118466792120E-020
954.5	6.5484771293768314E-020
955.5	7.3049420697398211E-020
956.5	8.2119291872359243E-020
957.5	9.3105104281843181E-020
958.5	1.0655827919114444E-019
959.5	1.2322626672152076E-019
960.5	1.4412925027944824E-019
961.5	1.7066161711003231E-019
962.5	2.0471094706833311E-019
963.5	2.4875075577536311E-019
964.5	3.0575861260971422E-019
965.5	3.7855540281934018E-019
966.5	4.6769153935129409E-019
967.5	5.6676531371251419E-019
968.5	6.5635433820864120E-019
969.5	7.0552317141745148E-019
970.5	6.9191296668146142E-019
971.5	6.2379676025621035E-019
972.5	5.3152642961878548E-019
973.5	4.4193598613917173E-019
974.5	3.6779599322103533E-019
975.5	3.1174105161249903E-019
976.5	2.7209303522852942E-019
977.5	2.4593332432426133E-019
978.5	2.2980295613116060E-019
979.5	2.1926370898650301E-019
980.5	2.0899818073151402E-019
981.5	1.9507865251865809E-019
982.5	1.7760362332482947E-019
983.5	1.5969809529117868E-019
984.5	1.4433744872301412E-019
985.5	1.3296113736414456E-019
986.5	1.2591417340023084E-019
987.5	1.2317813262041973E-019
988.5	1.2480341322941749E-019
989.5	1.3108024447678053E-019
990.5	1.4253299136439517E-019
991.5	1.5968150061923138E-019
992.5	1.8232398582441137E-019
993.5	2.0804003879563345E-019
994.5	2.3044547954269613E-019
995.5	2.4015399939257089E-019
996.5	2.3126105360351696E-019
997.5	2.0719595325893434E-019
998.5	1.7708859819231981E-019
999.5	1.4834751105293386E-019
1000.5	1.2419687406343995E-019
1001.5	1.0506498932109431E-019
1002.5	9.0265596435721555E-020
1003.5	7.8893001523929233E-020
1004.5	7.0147651810036332E-020
1005.5	6.3407509285739453E-020
1006.5	5.8213208786776761E-020
1007.5	5.4233796689436960E-020
1008.5	5.1234803136053316E-020
1009.5	4.9053757061300382E-020
1010.5	4.7583011099443673E-020
1011.5	4.6758553576634742E-020
1012.5	4.6553578619107706E-020
1013.5	4.6976014757208532E-020
1014.5	4.8069694802300884E-020
1015.5	4.9919329357579555E-020
1016.5	5.2659926390560124E-020
1017.5	5.6491750811674285E-020
1018.5	6.1702146708659026E-020
1019.5	6.8694856564551183E-020
1020.5	7.8023782523327603E-020
1021.5	9.0415771884231031E-020
1022.5	1.0673225118233293E-019
1023.5	1.2773679806798461E-019
1024.5	1.5339370727178860E-019
1025.5	1.8139701360430257E-019
1026.5	2.0549007619495544E-019
1027.5	2.1653504279710517E-019
1028.5	2.0898429947126244E-019
1029.5	1.8646792353965768E-019
1030.5	1.5801590030357883E-019
1031.5	1.3083068301126508E-019
1032.5	1.0800815348287583E-019
1033.5	8.9941265875350578E-020
1034.5	7.5955338280219469E-020
1035.5	6.5169036194013543E-020
1036.5	5.6804929174390744E-020
1037.5	5.0256133767228219E-020
1038.5	4.5070638825641336E-020
1039.5	4.0917221746154192E-020
1040.5	3.7553624917239119E-020
1041.5	3.4801722913310973E-020
1042.5	3.2529384966415969E-020
1043.5	3.0637567926423258E-020
1044.5	2.9051204696440249E-020
1045.5	2.7712765593591744E-020
1046.5	2.6577682327070199E-020
1047.5	2.5611068854794228E-020
1048.5	2.4785349155418017E-020
1049.5	2.4078523781616120E-020
1050.5	2.3472890260792905E-020
1051.5	2.2954089003474775E-020
1052.5	2.2510384949234436E-020
1053.5	2.2132121603542994E-020
1054.5	2.1811302350950391E-020
1055.5	2.1541266613349796E-020
1056.5	2.1316437322810269E-020
1057.5	2.1132122480838055E-020
1058.5	2.0984358078666921E-020
1059.5	2.0869782898770738E-020
1060.5	2.0785538077569443E-020
1061.5	2.0729186039519645E-020
1062.5	2.0698644691774263E-020
1063.5	2.0692133721491287E-020
1064.5	2.0708130553207582E-020
1065.5	2.0745334064617917E-020
1066.5	2.0802634571012394E-020
1067.5	2.0879088904420103E-020
1068.5	2.0973899657188578E-020
1069.5	2.1086397848948897E-020
1070.5	2.1216028423740680E-020
1071.5	2.1362338100238162E-020
1072.5	2.1524965189835633E-020
1073.5	2.1703631070330784E-020
1074.5	2.1898133061280735E-020
1075.5	2.2108338493996379E-020
1076.5	2.2334179807048388E-020
1077.5	2.2575650528984122E-020
1078.5	2.2832802035177334E-020
1079.5	2.3105740986508426E-020
1080.5	2.3394627374811231E-020
1081.5	2.3699673114441697E-020
1082.5	2.4021141131498977E-020
1083.5	2.4359344912618290E-020
1084.5	2.4714648484231219E-020
1085.5	2.5087466801055454E-020
1086.5	2.5478266529584180E-020
1087.5	2.5887567218705921E-020
1088.5	2.6315942855477484E-020
1089.5	2.6764023809652923E-020
1090.5	2.7232499175978661E-020
1091.5	2.7722119528627626E-020
1092.5	2.8233700107584316E-020
1093.5	2.8768124462426546E-020
1094.5	2.9326348584898225E-020
1095.5	2.9909405568055524E-020
1096.5	3.0518410836729438E-020
1097.5	3.1154568001728977E-020
1098.5	3.1819175398774047E-020
1099.5	3.2513633382782743E-020
1100.5	3.3239452459061483E-020
1101.5	3.3998262345406410E-020
1102.5	3.4791822073419556E-020
1103.5	3.5622031253821179E-020
1104.5	3.6490942649617674E-020
1105.5	3.7400776223162042E-020
1106.5	3.8353934849021596E-020
1107.5	3.9353021914870408E-020
1108.5	4.0400861068233504E-020
1109.5	4.1500518408900132E-020
1110.5	4.2655327476504300E-020
1111.5	4.3868917441760097E-020
1112.5	4.5145244980121284E-020
1113.5	4.6488630390675285E-020
1114.5	4.7903798623944290E-020
1115.5	4.9395926003775262E-020
1116.5	5.0970693575459043E-020
1117.5	5.2634348190675651E-020
1118.5	5.4393772657484188E-020
1119.5	5.6256566550113877E-020
1120.5	5.8231139601251193E-020
1121.5	6.0326820004906497E-020
1122.5	6.2553980461547667E-020
1123.5	6.4924185426015840E-020
1124.5	6.7450363808135957E-020
1125.5	7.0147012372447988E-020
1126.5	7.3030436348797125E-020
1127.5	7.6119035381936614E-020
1128.5	7.9433645026389098E-020
1129.5	8.2997946682208199E-020
1130.5	8.6838962371981640E-020
1131.5	9.0987655359687745E-020
1132.5	9.5479663695990129E-020
1133.5	1.0035620188417404E-019
1134.5	1.0566517675923509E-019
1135.5	1.1146257844323548E-019
1136.5	1.1781422743510355E-019
1137.5	1.2479798675510079E-019
1138.5	1.3250658686062973E-019
1139.5	1.4105126557978621E-019
1140.5	1.5056650267118748E-019
1141.5	1.6121623937608928E-019
1142.5	1.7320213325285348E-019
1143.5	1.8677463120934360E-019
1144.5	2.0224798383632704E-019
1145.5	2.2002082250462567E-019
1146.5	2.4060464741974157E-019
1147.5	2.6466361738955428E-019
1148.5	2.9307046890785435E-019
1149.5	3.2698519014070108E-019
1150.5	3.6796476231949526E-019
1151.5	4.1811198475593157E-019
1152.5	4.8026317496742046E-019
1153.5	5.5818136032618095E-019
1154.5	6.5661896327355317E-019
1155.5	7.8084188587001571E-019
1156.5	9.3461682638880238E-019
1157.5	1.1149004975339363E-018
1158.5	1.3024902113569338E-018
1159.5	1.4561132202472578E-018
1160.5	1.5299251508737678E-018
1161.5	1.5143260279334918E-018
1162.5	1.4486358518441336E-018
1163.5	1.3858916901256946E-018
1164.5	1.3620047413440652E-018
1165.5	1.3943899072943814E-018
1166.5	1.4922062769115727E-018
1167.5	1.6639850738606036E-018
1168.5	1.9199252019850890E-018
1169.5	2.2680589755632076E-018
1170.5	2.7006811273957382E-018
1171.5	3.1676729839652444E-018
1172.5	3.5520989179468558E-018
1173.5	3.7039127210037021E-018
1174.5	3.5576520841573541E-018
1175.5	3.2010244579310511E-018
1176.5	2.7875807988038990E-018
1177.5	2.4272018227164664E-018
1178.5	2.1653370836023016E-018
1179.5	2.0106286942651460E-018
1180.5	1.9602021372490990E-018
1181.5	2.0116839386111313E-018
1182.5	2.1654244141474781E-018
1183.5	2.4184841177941479E-018
1184.5	2.7477214007690954E-018
1185.5	3.0828428010102265E-018
1186.5	3.2964595103688358E-018
1187.5	3.2659381907518802E-018
1188.5	2.9820876095695523E-018
1189.5	2.5564889421505389E-018
1190.5	2.1154312833581009E-018
1191.5	1.7291861213914502E-018
1192.5	1.4166867904985437E-018
1193.5	1.1720443306674657E-018
1194.5	9.8223914928190116E-019
1195.5	8.3454390309036061E-019
1196.5	7.1863444343723605E-019
1197.5	6.2669338760887842E-019
1198.5	5.5295191829630690E-019
1199.5	4.9318022245788977E-019
1200.5	4.4426792959734733E-019
1201.5	4.0391090518398063E-019
1202.5	3.7038630025827458E-019
1203.5	3.4239323734067622E-019
1204.5	3.1894023684662705E-019
1205.5	2.9926538434082140E-019
1206.5	2.8277935571845732E-019
1207.5	2.6902446205619394E-019
1208.5	2.5764501484890515E-019
1209.5	2.4836578384138598E-019
1210.5	2.4097632606180675E-019
1211.5	2.3531965525864239E-019
1212.5	2.3128419987466192E-019
1213.5	2.2879833606575010E-019
1214.5	2.2782702857758765E-019
1215.5	2.2837030015040427E-019
1216.5	2.3046340378830331E-019
1217.5	2.3417871053383202E-019
1218.5	2.3962946471279109E-019
1219.5	2.4697571543542495E-019
1220.5	2.5643292658214840E-019
1221.5	2.6828402235915636E-019
1222.5	2.8289597627045098E-019
1223.5	3.0074254789309402E-019
1224.5	3.2243548759002665E-019
1225.5	3.4876757264146625E-019
1226.5	3.8077236717487969E-019
1227.5	4.1980783457454339E-019
1228.5	4.6767416008256041E-019
1229.5	5.2678064930603880E-019
1230.5	6.0038237631594800E-019
1231.5	6.9291324510864405E-019
1232.5	8.1044344399739528E-019
1233.5	9.6127000471871754E-019
1234.5	1.1565628881587783E-018
1235.5	1.4107115324671145E-018
1236.5	1.7402558178403880E-018
1237.5	2.1585360929672633E-018
1238.5	2.6604643305401769E-018
1239.5	3.1926335430090772E-018
1240.5	3.6248495987721244E-018
1241.5	3.7855248631106000E-018
1242.5	3.5942363741284353E-018
1243.5	3.1446597337726700E-018
1244.5	2.6090616797716884E-018
1245.5	2.1110140060432272E-018
1246.5	1.6983919586266583E-018
1247.5	1.3737477697573196E-018
1248.5	1.1230558286315206E-018
1249.5	9.2983404645792963E-019
1250.5	7.7995078687219963E-019
1251.5	6.6249521957119911E-019
1252.5	5.6937752614281105E-019
1253.5	4.9467969277463616E-019
1254.5	4.3407520047066261E-019
1255.5	3.8438297108606586E-019
1256.5	3.4324360013827894E-019
1257.5	3.0888955901095593E-019
1258.5	2.7998314607711443E-019
1259.5	2.5550204933984549E-019
1260.5	2.3465810022376346E-019
1261.5	2.1683919304230913E-019
1262.5	2.0156748243346332E-019
1263.5	1.8846914455294035E-019
1264.5	1.7725247919252027E-019
1265.5	1.6769215714393821E-019
1266.5	1.5961813599113889E-019
1267.5	1.5290828724380933E-019
1268.5	1.4748417582000343E-019
1269.5	1.4330976730927984E-019
1270.5	1.4039315676758605E-019
1271.5	1.3879175858611635E-019
1272.5	1.3862181234854186E-019
1273.5	1.4007357842554512E-019
1274.5	1.4343421173359401E-019
1275.5	1.4912085410750342E-019
1276.5	1.5772634343307865E-019
1277.5	1.7007710038634011E-019
1278.5	1.8729151241768955E-019
1279.5	2.1079264270932872E-019
1280.5	2.4213832163154788E-019
1281.5	2.8233752133320029E-019
1282.5	3.3008309229212149E-019
1283.5	3.7872128784316773E-019
1284.5	4.1455049280789238E-019
1285.5	4.2287811846916238E-019
1286.5	4.0101746862062158E-019
1287.5	3.6134212031863053E-019
1288.5	3.1931578857349783E-019
1289.5	2.8344412087223601E-019
1290.5	2.5445884401795087E-019
1291.5	2.2885614552045830E-019
1292.5	2.0341126031621010E-019
1293.5	1.7797857255943086E-019
1294.5	1.5440269780427603E-019
1295.5	1.3413572393026272E-019
1296.5	1.1748915557476487E-019
1297.5	1.0406931297314005E-019
1298.5	9.3271909981183077E-020
1299.5	8.4526084659160907E-020
1300.5	7.7367420052039066E-020
1301.5	7.1439395203176007E-020
1302.5	6.6473962746810426E-020
1303.5	6.2270329547145999E-020
1304.5	5.8677395658359540E-020
1305.5	5.5580503574817649E-020
1306.5	5.2891791344977534E-020
1307.5	5.0543253808538342E-020
1308.5	4.8481756027854225E-020
1309.5	4.6665433073551197E-020
1310.5	4.5061072229043067E-020
1311.5	4.3642194671302129E-020
1312.5	4.2387639574136286E-020
1313.5	4.1280513318752248E-020
1314.5	4.0307407829331488E-020
1315.5	3.9457820753386755E-020
1316.5	3.8723730341806189E-020
1317.5	3.8099292248794141E-020
1318.5	3.7580635987094794E-020
1319.5	3.7165746773591075E-020
1320.5	3.6854424942088778E-020
1321.5	3.6648320711553873E-020
1322.5	3.6551047485990777E-020
1323.5	3.6568382600244383E-020
1324.5	3.6708571137197341E-020
1325.5	3.6982756888946781E-020
1326.5	3.7405575735469653E-020
1327.5	3.7995962101985719E-020
1328.5	3.8778240811723210E-020
1329.5	3.9783607648084697E-020
1330.5	4.1052146853941997E-020
1331.5	4.2635599425521616E-020
1332.5	4.4601192385458177E-020
1333.5	4.7036980436909380E-020
1334.5	5.0059356262992171E-020
1335.5	5.3823674691538629E-020
1336.5	5.8539317359585771E-020
1337.5	6.4490947862464843E-020
1338.5	7.2067921747793902E-020
1339.5	8.1802967303016010E-020
1340.5	9.4416798698625149E-020
1341.5	1.1085032486019797E-019
1342.5	1.3222365400842830E-019
1343.5	1.5955883593540929E-019
1344.5	1.9292233102015357E-019
1345.5	2.2958341393960153E-019
1346.5	2.6178667833275862E-019
1347.5	2.7777264474201954E-019
1348.5	2.6981036164122142E-019
1349.5	2.4190836875242235E-019
1350.5	2.0562420136056667E-019
1351.5	1.7057045183753992E-019
1352.5	1.4103757712143034E-019
1353.5	1.1767678358787486E-019
1354.5	9.9660866155584739E-020
1355.5	8.5853993957742858E-020
1356.5	7.5242683846868109E-020
1357.5	6.7033186593792409E-020
1358.5	6.0634459983151548E-020
1359.5	5.5614513300189870E-020
1360.5	5.1658884708928973E-020
1361.5	4.8538062221985784E-020
1362.5	4.6083662107537079E-020
1363.5	4.4171501633970662E-020
1364.5	4.2709696051113610E-020
1365.5	4.1630307510697789E-020
1366.5	4.0883482330604668E-020
1367.5	4.0433336320782760E-020
1368.5	4.0255081918826101E-020
1369.5	4.0333054568309781E-020
1370.5	4.0659409323855404E-020
1371.5	4.1233338229192426E-020
1372.5	4.2060716378757807E-020
1373.5	4.3154128164803709E-020
1374.5	4.4533261195094827E-020
1375.5	4.6225688584185875E-020
1376.5	4.8268095070986173E-020
1377.5	5.0708043142771831E-020
1378.5	5.3606427368312952E-020
1379.5	5.7040835522868902E-020
1380.5	6.1110133805853084E-020
1381.5	6.5940735053177816E-020
1382.5	7.1695214739316296E-020
1383.5	7.8584241021526242E-020
1384.5	8.6883226423857069E-020
1385.5	9.6955748336651912E-020
1386.5	1.0928668634921838E-019
1387.5	1.2452921016371720E-019
1388.5	1.4357105755165224E-019
1389.5	1.6762616415918792E-019
1390.5	1.9835492604558499E-019
1391.5	2.3800211079447003E-019
1392.5	2.8949369166823566E-019
1393.5	3.5629923780987328E-019
1394.5	4.4154398275060010E-019
1395.5	5.4529157058325218E-019
1396.5	6.5876949913812514E-019
1397.5	7.5755720191515039E-019
1398.5	8.0523609952573035E-019
1399.5	7.7868679588241501E-019
1400.5	6.9126045923332689E-019
1401.5	5.7885447224476252E-019
1402.5	4.7076536236999600E-019
1403.5	3.7985445718851931E-019
1404.5	3.0793826546466743E-019
1405.5	2.5240296561806144E-019
1406.5	2.0974045222166846E-019
1407.5	1.7683915117916745E-019
1408.5	1.5126976432703186E-019
1409.5	1.3122896432453222E-019
1410.5	1.1540516093395895E-019
1411.5	1.0285250219539675E-019
1412.5	9.2893406328673596E-020
1413.5	8.5049091281204503E-020
1414.5	7.8992705047733464E-020
1415.5	7.4519695424106661E-020
1416.5	7.1530913570094812E-020
1417.5	7.0023629536785877E-020
1418.5	7.0081720574194787E-020
1419.5	7.1843868025440785E-020
1420.5	7.5400042692430905E-020
1421.5	8.0526636199798321E-020
1422.5	8.6208713678794636E-020
1423.5	9.0284736120669632E-020
1424.5	9.0219648172832025E-020
1425.5	8.5178662950085829E-020
1426.5	7.6870412511960139E-020
1427.5	6.7827150756490037E-020
1428.5	5.9690451291027322E-020
1429.5	5.3021445638405064E-020
1430.5	4.7789138405302758E-020
1431.5	4.3764994429516138E-020
1432.5	4.0704898753132149E-020
1433.5	3.8407488214030768E-020
1434.5	3.6722591372603565E-020
1435.5	3.5544464125672209E-020
1436.5	3.4802721526973280E-020
1437.5	3.4454878760426904E-020
1438.5	3.4481273075698275E-020
1439.5	3.4882243590698925E-020
1440.5	3.5677331100452907E-020
1441.5	3.6906395942861062E-020
1442.5	3.8632771053061852E-020
1443.5	4.0948833977072872E-020
1444.5	4.3984704686419515E-020
1445.5	4.7921167849598692E-020
1446.5	5.3008346110127856E-020
1447.5	5.9591916851309252E-020
1448.5	6.8148068714994269E-020
1449.5	7.9324820380471461E-020
1450.5	9.3974941578723335E-020
1451.5	1.1313007422790264E-019
1452.5	1.3777798577679867E-019
1453.5	1.6814169356403207E-019
1454.5	2.0206511566750333E-019
1455.5	2.3286822243726577E-019
1456.5	2.4971984309496797E-019
1457.5	2.4450141219046684E-019
1458.5	2.1972453089785968E-019
1459.5	1.8588295287594223E-019
1460.5	1.5244018312598912E-019
1461.5	1.2391121602899122E-019
1462.5	1.0116265352526322E-019
1463.5	8.3500783238943539E-020
1464.5	6.9865401389292335E-020
1465.5	5.9286882200018378E-020
1466.5	5.0998259950413615E-020
1467.5	4.4425478334603545E-020
1468.5	3.9147375399317577E-020
1469.5	3.4856103034568732E-020
1470.5	3.1325660614396825E-020
1471.5	2.8388743191196241E-020
1472.5	2.5920221696867354E-020
1473.5	2.3825475578227281E-020
1474.5	2.2032153872272599E-020
1475.5	2.0484327456395531E-020
1476.5	1.9138305560434484E-020
1477.5	1.7959614866280875E-020
1478.5	1.6920796284391168E-020
1479.5	1.5999781718151040E-020
1480.5	1.5178686071074608E-020
1481.5	1.4442899432464447E-020
1482.5	1.3780398375911752E-020
1483.5	1.3181218732429503E-020
1484.5	1.2637048473459744E-020
1485.5	1.2140910741344912E-020
1486.5	1.1686915125740575E-020
1487.5	1.1270061034388300E-020
1488.5	1.0886081144696872E-020
1489.5	1.0531315926528148E-020
1490.5	1.0202612425735175E-020
1491.5	9.8972421211694368E-021
1492.5	9.6128338753876517E-021
1493.5	9.3473189044216489E-021
1494.5	9.0988853754067123E-021
1495.5	8.8659407605197605E-021
1496.5	8.6470804734650381E-021
1497.5	8.4410616212092695E-021
1498.5	8.2467809412376729E-021
1499.5	8.0632561798590875E-021
1500.5	7.8896103123748621E-021
1501.5	7.7250581204895803E-021
1502.5	7.5688947331528391E-021
1503.5	7.4204858093680708E-021
1504.5	7.2792590994203940E-021
1505.5	7.1446971675548827E-021
1506.5	7.0163310967666945E-021
1507.5	6.8937350268956937E-021
1508.5	6.7765214020924129E-021
1509.5	6.6643368240689689E-021
1510.5	6.5568584242559605E-021
1511.5	6.4537906817563192E-021
1512.5	6.3548626253771103E-021
1513.5	6.2598253674740011E-021
1514.5	6.1684499252161949E-021
1515.5	6.0805252914575578E-021
1516.5	5.9958567229125684E-021
1517.5	5.9142642179702288E-021
1518.5	5.8355811603863765E-021
1519.5	5.7596531083984571E-021
1520.5	5.6863367116078397E-021
1521.5	5.6154987403556821E-021
1522.5	5.5470152143477694E-021
1523.5	5.4807706190175457E-021
1524.5	5.4166571996017649E-021
1525.5	5.3545743241780532E-021
1526.5	5.2944279080108830E-021
1527.5	5.2361298924986473E-021
1528.5	5.1795977728322269E-021
1529.5	5.1247541691838390E-021
1530.5	5.0715264368595994E-021
1531.5	5.0198463113838382E-021
1532.5	4.9696495849489983E-021
1533.5	4.9208758110715998E-021
1534.5	4.8734680346502878E-021
1535.5	4.8273725449336949E-021
1536.5	4.7825386491791722E-021
1537.5	4.7389184650240343E-021
1538.5	4.6964667298025827E-021
1539.5	4.6551406252290430E-021
1540.5	4.6148996160314793E-021
1541.5	4.5757053012678741E-021
1542.5	4.5375212771848930E-021
1543.5	4.5003130105947324E-021
1544.5	4.4640477218475158E-021
1545.5	4.4286942765675941E-021
1546.5	4.3942230854030723E-021
1547.5	4.3606060111101325E-021
1548.5	4.3278162823583988E-021
1549.5	4.2958284137012914E-021
1550.5	4.2646181312072122E-021
1551.5	4.2341623032937805E-021
1552.5	4.2044388763491369E-021
1553.5	4.1754268147617905E-021
1554.5	4.1471060450143879E-021
1555.5	4.1194574035270898E-021
1556.5	4.0924625879638626E-021
1557.5	4.0661041117397210E-021
1558.5	4.0403652614894860E-021
1559.5	4.0152300572788803E-021
1560.5	3.9906832153572792E-021
1561.5	3.9667101132680758E-021
1562.5	3.9432967571478667E-021
1563.5	3.9204297510594068E-021
1564.5	3.8980962682159071E-021
1565.5	3.8762840239655652E-021
1566.5	3.8549812504158393E-021
1567.5	3.8341766725862668E-021
1568.5	3.8138594859875331E-021
1569.5	3.7940193355322944E-021
1570.5	3.7746462956906232E-021
1571.5	3.7557308518095876E-021
1572.5	3.7372638825225677E-021
1573.5	3.7192366431795601E-021
1574.5	3.7016407502348771E-021
1575.5	3.6844681665333527E-021
1576.5	3.6677111874405739E-021
1577.5	3.6513624277667028E-021
1578.5	3.6354148094370719E-021
1579.5	3.6198615498663081E-021
1580.5	3.6046961509957919E-021
1581.5	3.5899123889572667E-021
1582.5	3.5755043043281434E-021
1583.5	3.5614661929465010E-021
1584.5	3.5477925972562640E-021
1585.5	3.5344782981551106E-021
1586.5	3.5215183073198059E-021
1587.5	3.5089078599854809E-021
1588.5	3.4966424081572935E-021
1589.5	3.4847176142344563E-021
1590.5	3.4731293450283190E-021
1591.5	3.4618736661576424E-021
1592.5	3.4509468368056114E-021
1593.5	3.4403453048245402E-021
1594.5	3.4300657021754609E-021
1595.5	3.4201048406910587E-021
1596.5	3.4104597081516102E-021
1597.5	3.4011274646647147E-021
1598.5	3.3921054393407773E-021
1599.5	3.3833911272572420E-021
1600.5	3.3749821867057528E-021
1601.5	3.3668764367173836E-021
1602.5	3.3590718548622764E-021
1603.5	3.3515665753210202E-021
1604.5	3.3443588872262445E-021
1605.5	3.3374472332740236E-021
1606.5	3.3308302086058355E-021
1607.5	3.3245065599630010E-021
1608.5	3.3184751851168152E-021
1609.5	3.3127351325788591E-021
1610.5	3.3072856015973746E-021
1611.5	3.3021259424470859E-021
1612.5	3.2972556570213868E-021
1613.5	3.2926743997375609E-021
1614.5	3.2883819787675058E-021
1615.5	3.2843783576084581E-021
1616.5	3.2806636570103698E-021
1617.5	3.2772381572790334E-021
1618.5	3.2741023009766140E-021
1619.5	3.2712566960442435E-021
1620.5	3.2687021193744880E-021
1621.5	3.2664395208651194E-021
1622.5	3.2644700279896073E-021
1623.5	3.2627949509242396E-021
1624.5	3.2614157882767245E-021
1625.5	3.2603342334668274E-021
1626.5	3.2595521818158515E-021
1627.5	3.2590717384089607E-021
1628.5	3.2588952268023906E-021
1629.5	3.2590251986567416E-021
1630.5	3.2594644443879589E-021
1631.5	3.2602160049393891E-021
1632.5	3.2612831847918028E-021
1633.5	3.2626695663436775E-021
1634.5	3.2643790258116220E-021
1635.5	3.2664157508211143E-021
1636.5	3.2687842598809163E-021
1637.5	3.2714894239613574E-021
1638.5	3.2745364904276037E-021
1639.5	3.2779311096148151E-021
1640.5	3.2816793643736373E-021
1641.5	3.2857878029626919E-021
1642.5	3.2902634757210022E-021
1643.5	3.2951139760189419E-021
1644.5	3.3003474860631907E-021
1645.5	3.3059728282214576E-021
1646.5	3.3119995226389525E-021
1647.5	3.3184378520439396E-021
1648.5	3.3252989347880482E-021
1649.5	3.3325948073430363E-021
1650.5	3.3403385176852067E-021
1651.5	3.3485442312487757E-021
1652.5	3.3572273514289792E-021
1653.5	3.3664046569755496E-021
1654.5	3.3760944590509165E-021
1655.5	3.3863167812521615E-021
1656.5	3.3970935665326492E-021
1657.5	3.4084489157353975E-021
1658.5	3.4204093633994493E-021
1659.5	3.4330041976663872E-021
1660.5	3.4462658325517491E-021
1661.5	3.4602302426266544E-021
1662.5	3.4749374723700846E-021
1663.5	3.4904322352208730E-021
1664.5	3.5067646208356481E-021
1665.5	3.5239909334481626E-021
1666.5	3.5421746897949218E-021
1667.5	3.5613878121779636E-021
1668.5	3.5817120613536351E-021
1669.5	3.6032407657055328E-021
1670.5	3.6260809184459108E-021
1671.5	3.6503557345718263E-021
1672.5	3.6762077855991997E-021
1673.5	3.7038028649487437E-021
1674.5	3.7333347833835656E-021
1675.5	3.7650313564834174E-021
1676.5	3.7991619309963672E-021
1677.5	3.8360469129042004E-021
1678.5	3.8760699199475107E-021
1679.5	3.9196934037291333E-021
1680.5	3.9674788985052830E-021
1681.5	4.0201134954390342E-021
1682.5	4.0784447719200151E-021
1683.5	4.1435273143636436E-021
1684.5	4.2166852926617151E-021
1685.5	4.2995974739445852E-021
1686.5	4.3944138970841919E-021
1687.5	4.5039175941808136E-021
1688.5	4.6317508290231273E-021
1689.5	4.7827340432980387E-021
1690.5	4.9633176522726105E-021
1691.5	5.1822215190402103E-021
1692.5	5.4513297482444535E-021
1693.5	5.7869018084262654E-021
1694.5	6.2110799343650686E-021
1695.5	6.7533612826609332E-021
1696.5	7.4507580346111216E-021
1697.5	8.3429020428349704E-021
1698.5	9.4531481181958600E-021
1699.5	1.0740657321813275E-020
1700.5	1.2020318410781464E-020
1701.5	1.2923319868708231E-020
1702.5	1.3066997171360417E-020
1703.5	1.2393679895812477E-020
1704.5	1.1231719030157678E-020
1705.5	9.9815092909996174E-021
1706.5	8.8777180544993097E-021
1707.5	7.9905570471882673E-021
1708.5	7.3073300384386402E-021
1709.5	6.7899928075938552E-021
1710.5	6.4000621997640469E-021
1711.5	6.1060247377883087E-021
1712.5	5.8839815588874702E-021
1713.5	5.7163324626344481E-021
1714.5	5.5902234914398563E-021
1715.5	5.4962499126340754E-021
1716.5	5.4274834620258183E-021
1717.5	5.3787730647790755E-021
1718.5	5.3462499851705475E-021
1719.5	5.3269786763047267E-021
1720.5	5.3187095396879453E-021
1721.5	5.3197026052984928E-021
1722.5	5.3286006682842914E-021
1723.5	5.3443371194572779E-021
1724.5	5.3660683095363056E-021
1725.5	5.3931234212755697E-021
1726.5	5.4249669562837136E-021
1727.5	5.4611703999642467E-021
1728.5	5.5013906291606348E-021
1729.5	5.5453533205237542E-021
1730.5	5.5928401020150204E-021
1731.5	5.6436785313444306E-021
1732.5	5.6977342279098831E-021
1733.5	5.7549046589895663E-021
1734.5	5.8151142070189325E-021
1735.5	5.8783102368287436E-021
1736.5	5.9444599494799845E-021
1737.5	6.0135478596166264E-021
1738.5	6.0855737708675776E-021
1739.5	6.1605511521729134E-021
1740.5	6.2385058394276587E-021
1741.5	6.3194750032903308E-021
1742.5	6.4035063366735954E-021
1743.5	6.4906574252595154E-021
1744.5	6.5809952720537212E-021
1745.5	6.6745959530260425E-021
1746.5	6.7715443856646130E-021
1747.5	6.8719341960857060E-021
1748.5	6.9758676734126208E-021
1749.5	7.0834558026314839E-021
1750.5	7.1948183691784861E-021
1751.5	7.3100841302122462E-021
1752.5	7.4293910489536214E-021
1753.5	7.5528865896954220E-021
1754.5	7.6807280721440422E-021
1755.5	7.8130830846933472E-021
1756.5	7.9501299570798423E-021
1757.5	8.0920582936530787E-021
1758.5	8.2390695692390601E-021
1759.5	8.3913777902951498E-021
1760.5	8.5492102247698667E-021
1761.5	8.7128082048051272E-021
1762.5	8.8824280071653887E-021
1763.5	9.0583418170623601E-021
1764.5	9.2408387818781344E-021
1765.5	9.4302261621880434E-021
1766.5	9.6268305884619364E-021
1767.5	9.8309994328939427E-021
1768.5	1.0043102306993927E-020
1769.5	1.0263532696886948E-020
1770.5	1.0492709749731523E-020
1771.5	1.0731080226307639E-020
1772.5	1.0979120636667585E-020
1773.5	1.1237339577819059E-020
1774.5	1.1506280294755637E-020
1775.5	1.1786523488806745E-020
1776.5	1.2078690400295621E-020
1777.5	1.2383446195925099E-020
1778.5	1.2701503695223705E-020
1779.5	1.3033627474853794E-020
1780.5	1.3380638394699940E-020
1781.5	1.3743418595524336E-020
1782.5	1.4122917024721194E-020
1783.5	1.4520155554470870E-020
1784.5	1.4936235765560008E-020
1785.5	1.5372346480503996E-020
1786.5	1.5829772141626644E-020
1787.5	1.6309902143713922E-020
1788.5	1.6814241247113622E-020
1789.5	1.7344421216122205E-020
1790.5	1.7902213849690149E-020
1791.5	1.8489545597498321E-020
1792.5	1.9108513985049588E-020
1793.5	1.9761406107478411E-020
1794.5	2.0450719494398483E-020
1795.5	2.1179185698617551E-020
1796.5	2.1949797021582655E-020
1797.5	2.2765836859986420E-020
1798.5	2.3630914243542435E-020
1799.5	2.4549003236593606E-020
1800.5	2.5524487999762106E-020
1801.5	2.6562214457041107E-020
1802.5	2.7667549694522813E-020
1803.5	2.8846450436849419E-020
1804.5	3.0105542215928278E-020
1805.5	3.1452211175481410E-020
1806.5	3.2894710859912543E-020
1807.5	3.4442286836378716E-020
1808.5	3.6105322620087477E-020
1809.5	3.7895511147353742E-020
1810.5	3.9826057011304725E-020
1811.5	4.1911915896851191E-020
1812.5	4.4170079197687584E-020
1813.5	4.6619913765279481E-020
1814.5	4.9283569256698161E-020
1815.5	5.2186468787134129E-020
1816.5	5.5357902786439270E-020
1817.5	5.8831751422814588E-020
1818.5	6.2647368122572073E-020
1819.5	6.6850666177692361E-020
1820.5	7.1495463018663958E-020
1821.5	7.6645153594597630E-020
1822.5	8.2374807076163720E-020
1823.5	8.8773812098090668E-020
1824.5	9.5949238311805011E-020
1825.5	1.0403014093347807E-019
1826.5	1.1317311725863518E-019
1827.5	1.2356954007371403E-019
1828.5	1.3545505777738236E-019
1829.5	1.4912218754242869E-019
1830.5	1.6493716997169705E-019
1831.5	1.8336275228265207E-019
1832.5	2.0498929787858126E-019
1833.5	2.3057769454343950E-019
1834.5	2.6111910953098818E-019
1835.5	2.9791892560258753E-019
1836.5	3.4271541164068124E-019
1837.5	3.9784791529074789E-019
1838.5	4.6649401166780334E-019
1839.5	5.5299719515802987E-019
1840.5	6.6329654202583436E-019
1841.5	8.0541816033245265E-019
1842.5	9.8981595826828919E-019
1843.5	1.2288641917811534E-018
1844.5	1.5336450411566773E-018
1845.5	1.9041622967972035E-018
1846.5	2.3086383885921937E-018
1847.5	2.6593606787193874E-018
1848.5	2.8264584584129943E-018
1849.5	2.7287486958531025E-018
1850.5	2.4152597126494150E-018
1851.5	2.0141452552479313E-018
1852.5	1.6291511476699087E-018
1853.5	1.3054876926159909E-018
1854.5	1.0493142773902327E-018
1855.5	8.5120760507033035E-019
1856.5	6.9863983497203659E-019
1857.5	5.8051387181744167E-019
1858.5	4.8815543138199659E-019
1859.5	4.1510231410885393E-019
1860.5	3.5662066126408670E-019
1861.5	3.0925030934001879E-019
1862.5	2.7044925776362068E-019
1863.5	2.3833378836711776E-019
1864.5	2.1149349028267967E-019
1865.5	1.8886069032706473E-019
1866.5	1.6961821033526339E-019
1867.5	1.5313383305167168E-019
1868.5	1.3891336156399235E-019
1869.5	1.2656667805582237E-019
1870.5	1.1578295562824212E-019
1871.5	1.0631237085730719E-019
1872.5	9.7952476857662615E-020
1873.5	9.0537950013293963E-020
1874.5	8.3932802587713506E-020
1875.5	7.8024414909094230E-020
1876.5	7.2718922684529613E-020
1877.5	6.7937622584762086E-020
1878.5	6.3614149555697581E-020
1879.5	5.9692243818958545E-020
1880.5	5.6123972004910074E-020
1881.5	5.2868300645253436E-020
1882.5	4.9889945014015157E-020
1883.5	4.7158434602766027E-020
1884.5	4.4647350142182928E-020
1885.5	4.2333697306605458E-020
1886.5	4.0197389965956026E-020
1887.5	3.8220821730694432E-020
1888.5	3.6388509041446339E-020
1889.5	3.4686792529320319E-020
1890.5	3.3103586068344555E-020
1891.5	3.1628165044876906E-020
1892.5	3.0250987019569843E-020
1893.5	2.8963539259958582E-020
1894.5	2.7758208654803866E-020
1895.5	2.6628170344787195E-020
1896.5	2.5567292063704492E-020
1897.5	2.4570051715002804E-020
1898.5	2.3631466137421151E-020
1899.5	2.2747029361634229E-020
1900.5	2.1912658943530826E-020
1901.5	2.1124649191919467E-020
1902.5	2.0379630299140569E-020
1903.5	1.9674532540263448E-020
1904.5	1.9006554836599861E-020
1905.5	1.8373137087228050E-020
1906.5	1.7771935762144343E-020
1907.5	1.7200802325794775E-020
1908.5	1.6657764122714482E-020
1909.5	1.6141007409942628E-020
1910.5	1.5648862265514376E-020
1911.5	1.5179789140066890E-020
1912.5	1.4732366850586438E-020
1913.5	1.4305281842514956E-020
1914.5	1.3897318569605057E-020
1915.5	1.3507350860706136E-020
1916.5	1.3134334159613863E-020
1917.5	1.2777298538662883E-020
1918.5	1.2435342399257047E-020
1919.5	1.2107626783320838E-020
1920.5	1.1793370228976886E-020
1921.5	1.1491844111824882E-020
1922.5	1.1202368420198238E-020
1923.5	1.0924307918859983E-020
1924.5	1.0657068660899437E-020
1925.5	1.0400094812214686E-020
1926.5	1.0152865757007827E-020
1927.5	9.9148934562588781E-021
1928.5	9.6857200342482409E-021
1929.5	9.4649155709250297E-021
1930.5	9.2520760803186128E-021
1931.5	9.0468216573062337E-021
1932.5	8.8487947769173087E-021
1933.5	8.6576587320060365E-021
1934.5	8.4730961965863564E-021
1935.5	8.2948079034195587E-021
1936.5	8.1225114255963379E-021
1937.5	7.9559400528787827E-021
1938.5	7.7948417544793352E-021
1939.5	7.6389782207666991E-021
1940.5	7.4881239771140124E-021
1941.5	7.3420655637534765E-021
1942.5	7.2006007760819107E-021
1943.5	7.0635379603819320E-021
1944.5	6.9306953603901046E-021
1945.5	6.8019005105624715E-021
1946.5	6.6769896722647561E-021
1947.5	6.5558073094537200E-021
1948.5	6.4382056007219516E-021
1949.5	6.3240439848540066E-021
1950.5	6.2131887372909683E-021
1951.5	6.1055125751255256E-021
1952.5	6.0008942884535078E-021
1953.5	5.8992183960921300E-021
1954.5	5.8003748238427266E-021
1955.5	5.7042586036273385E-021
1956.5	5.6107695919666098E-021
1957.5	5.5198122063916723E-021
1958.5	5.4312951784968817E-021
1959.5	5.3451313224441376E-021
1960.5	5.2612373178242190E-021
1961.5	5.1795335058670397E-021
1962.5	5.0999436980715624E-021
1963.5	5.0223949963982638E-021
1964.5	4.9468176242329762E-021
1965.5	4.8731447673912686E-021
1966.5	4.8013124244878311E-021
1967.5	4.7312592660460529E-021
1968.5	4.6629265017693424E-021
1969.5	4.5962577554386126E-021
1970.5	4.5311989469394052E-021
1971.5	4.4676981809582199E-021
1972.5	4.4057056419208818E-021
1973.5	4.3451734947761504E-021
1974.5	4.2860557912560131E-021
1975.5	4.2283083812700241E-021
1976.5	4.1718888291149475E-021
1977.5	4.1167563342030226E-021
1978.5	4.0628716560326549E-021
1979.5	4.0101970431440587E-021
1980.5	3.9586961658199386E-021
1981.5	3.9083340523072933E-021
1982.5	3.8590770283514960E-021
1983.5	3.8108926598475440E-021
1984.5	3.7637496984262178E-021
1985.5	3.7176180298048241E-021
1986.5	3.6724686247432000E-021
1987.5	3.6282734924558955E-021
1988.5	3.5850056363410238E-021
1989.5	3.5426390118950876E-021
1990.5	3.5011484866913016E-021
1991.5	3.4605098023066584E-021
1992.5	3.4206995380900427E-021
1993.5	3.3816950766704032E-021
1994.5	3.3434745711101256E-021
1995.5	3.3060169136145901E-021
1996.5	3.2693017057142208E-021
1997.5	3.2333092298403776E-021
1998.5	3.1980204222211683E-021
1999.5	3.1634168470275796E-021
[truncated: 1,000 more rows]
