# Supplementary material for: Modeling Radiative Efficiency across Fluorinated Molecules: Bridging Chemistry and Climate Policy for Global Warming Potential Estimations
Source: Environ Sci Technol. 2026 Feb 16;60(8):6188–202. doi: 10.1021/acs.est.5c16501 (PMC12961741; doi:10.1021/acs.est.5c16501)
Supplement: Supplementary file 1 [file es5c16501_si_001.zip › Supporting.Information/CFM2025.Table1/HFEsters/Allyl.trifluoracetate/cross-section_24.dat]

0.5	5.2942297452389874E-022
1.5	5.3884632979507954E-022
2.5	5.4886838189185454E-022
3.5	5.5954576430180881E-022
4.5	5.7094203257098129E-022
5.5	5.8312870570519678E-022
6.5	5.9618649485646507E-022
7.5	6.1020675873096890E-022
8.5	6.2529323472737810E-022
9.5	6.4156410703177149E-022
10.5	6.5915448858215906E-022
11.5	6.7821941408203052E-022
12.5	6.9893746759607332E-022
13.5	7.2151520276432554E-022
14.5	7.4619255916568511E-022
15.5	7.7324953879665197E-022
16.5	8.0301448753753936E-022
17.5	8.3587443566870154E-022
18.5	8.7228810010175698E-022
19.5	9.1280235498932461E-022
20.5	9.5807325991640948E-022
21.5	1.0088931297217762E-021
22.5	1.0662256867146780E-021
23.5	1.1312521277067304E-021
24.5	1.2054320726244054E-021
25.5	1.2905849964436580E-021
26.5	1.3890001090708566E-021
27.5	1.5035860517415377E-021
28.5	1.6380766124108578E-021
29.5	1.7973152776588314E-021
30.5	1.9876497066182519E-021
31.5	2.2174751260768745E-021
32.5	2.4979652877594640E-021
33.5	2.8439964595957182E-021
34.5	3.2751377385793363E-021
35.5	3.8162002437064041E-021
36.5	4.4959951981001792E-021
37.5	5.3419159215359630E-021
38.5	6.3697076265069337E-021
39.5	7.5793963495159561E-021
40.5	8.9808746423801666E-021
41.5	1.0630723507799469E-020
42.5	1.2584831935222116E-020
43.5	1.4727572261500925E-020
44.5	1.6592642318055833E-020
45.5	1.7437895723223138E-020
46.5	1.6780708050354714E-020
47.5	1.4888436181784677E-020
48.5	1.2496969727286028E-020
49.5	1.0208363547523193E-020
50.5	8.2858491106575223E-021
51.5	6.7646269484338117E-021
52.5	5.5886244173745799E-021
53.5	4.6836473481441036E-021
54.5	3.9840307684586977E-021
55.5	3.4384691838115462E-021
56.5	3.0087691427977458E-021
57.5	2.6669963010926036E-021
58.5	2.3927973701822924E-021
59.5	2.1713104520560756E-021
60.5	1.9916445387159526E-021
61.5	1.8458075710295876E-021
62.5	1.7279646960705959E-021
63.5	1.6339356100261286E-021
64.5	1.5608678641218514E-021
65.5	1.5070459616106338E-021
66.5	1.4718136668674753E-021
67.5	1.4555993333584988E-021
68.5	1.4600385910815774E-021
69.5	1.4881743647033898E-021
70.5	1.5446479062773229E-021
71.5	1.6355912931513064E-021
72.5	1.7674120760714212E-021
73.5	1.9426223377896170E-021
74.5	2.1499251552578221E-021
75.5	2.3492858337225159E-021
76.5	2.4689960474769318E-021
77.5	2.4448900206108167E-021
78.5	2.2800028302012591E-021
79.5	2.0411086378800041E-021
80.5	1.7976520087948674E-021
81.5	1.5863647135400554E-021
82.5	1.4163343314376976E-021
83.5	1.2838265919157203E-021
84.5	1.1816320468697970E-021
85.5	1.1028710069366590E-021
86.5	1.0420328789372192E-021
87.5	9.9499386565212898E-022
88.5	9.5875905958899383E-022
89.5	9.3118820453547613E-022
90.5	9.1077520108918285E-022
91.5	8.9648831097852261E-022
92.5	8.8766125564989687E-022
93.5	8.8392388723837994E-022
94.5	8.8516382074601044E-022
95.5	8.9151385729606370E-022
96.5	9.0336334659857470E-022
97.5	9.2139485988736195E-022
98.5	9.4665096411884207E-022
99.5	9.8063980380652042E-022
100.5	1.0254926304068621E-021
101.5	1.0841903672027305E-021
102.5	1.1608755678786709E-021
103.5	1.2612473184742911E-021
104.5	1.3929613666058406E-021
105.5	1.5657258340905607E-021
106.5	1.7901694489896630E-021
107.5	2.0732331418875690E-021
108.5	2.4061369645004128E-021
109.5	2.7433368346760176E-021
110.5	2.9894284752118674E-021
111.5	3.0386448265706411E-021
112.5	2.8656724098445596E-021
113.5	2.5523092035149041E-021
114.5	2.2076687515780607E-021
115.5	1.8990282754929060E-021
116.5	1.6480820045057494E-021
117.5	1.4525546073855350E-021
118.5	1.3024659459417427E-021
119.5	1.1873929939326924E-021
120.5	1.0987129222927776E-021
121.5	1.0298626423909062E-021
122.5	9.7600574496501866E-022
123.5	9.3361450311875308E-022
124.5	9.0011548262989606E-022
125.5	8.7362249511641988E-022
126.5	8.5274453793839862E-022
127.5	8.3645022700335351E-022
128.5	8.2397271235492278E-022
129.5	8.1474308809309636E-022
130.5	8.0834383358500574E-022
131.5	8.0447648063447978E-022
132.5	8.0293959911529434E-022
133.5	8.0361453103203916E-022
134.5	8.0645726010387209E-022
135.5	8.1149552115748804E-022
136.5	8.1883083819317321E-022
137.5	8.2864571889330897E-022
138.5	8.4121680620351765E-022
139.5	8.5693547951048833E-022
140.5	8.7633831235158281E-022
141.5	9.0015106510973040E-022
142.5	9.2935169309970718E-022
143.5	9.6526037929987290E-022
144.5	1.0096679808342908E-021
145.5	1.0650182207184280E-021
146.5	1.1346617128658225E-021
147.5	1.2231952579937717E-021
148.5	1.3368688705779353E-021
149.5	1.4839331474282178E-021
150.5	1.6744790155280075E-021
151.5	1.9185198129550302E-021
152.5	2.2195134391249506E-021
153.5	2.5593387379728633E-021
154.5	2.8768570655113025E-021
155.5	3.0671262434253617E-021
156.5	3.0432116693782283E-021
157.5	2.8191087711161119E-021
158.5	2.4949300661720981E-021
159.5	2.1679536772090429E-021
160.5	1.8872996770530920E-021
161.5	1.6639691125768200E-021
162.5	1.4919222951197624E-021
163.5	1.3607625283116080E-021
164.5	1.2607557343240225E-021
165.5	1.1841387843878220E-021
166.5	1.1250842891603289E-021
167.5	1.0793149939301094E-021
168.5	1.0437072055380245E-021
169.5	1.0159717511641706E-021
170.5	9.9441815136623489E-022
171.5	9.7778605788611660E-022
172.5	9.6512616550150481E-022
173.5	9.5571615375669805E-022
174.5	9.4900107706718533E-022
175.5	9.4455077013241329E-022
176.5	9.4202913461694649E-022
177.5	9.4117177737503665E-022
178.5	9.4176956891955572E-022
179.5	9.4365643825120579E-022
180.5	9.4670022908168302E-022
181.5	9.5079579058827812E-022
182.5	9.5585971556033191E-022
183.5	9.6182630521612435E-022
184.5	9.6864445651163128E-022
185.5	9.7627525012330997E-022
186.5	9.8469007603315102E-022
187.5	9.9386917593985169E-022
188.5	1.0038005124600946E-021
189.5	1.0144788976407623E-021
190.5	1.0259053300196588E-021
191.5	1.0380865019919517E-021
192.5	1.0510344487244315E-021
193.5	1.0647663171404385E-021
194.5	1.0793042391745195E-021
195.5	1.0946752980056783E-021
196.5	1.1109115796460267E-021
197.5	1.1280503053326325E-021
198.5	1.1461340428332466E-021
199.5	1.1652109971818792E-021
200.5	1.1853353836323393E-021
201.5	1.2065678878656093E-021
202.5	1.2289762208106472E-021
203.5	1.2526357779370681E-021
204.5	1.2776304156559873E-021
205.5	1.3040533606371417E-021
206.5	1.3320082715490194E-021
207.5	1.3616104771128916E-021
208.5	1.3929884196253507E-021
209.5	1.4262853394889659E-021
210.5	1.4616612441019403E-021
211.5	1.4992952140839863E-021
212.5	1.5393881117571074E-021
213.5	1.5821657717043130E-021
214.5	1.6278827719416465E-021
215.5	1.6768269078689800E-021
216.5	1.7293245211796184E-021
217.5	1.7857468742592138E-021
218.5	1.8465178099042842E-021
219.5	1.9121229999636381E-021
220.5	1.9831211695374308E-021
221.5	2.0601577922031731E-021
222.5	2.1439818953941642E-021
223.5	2.2354668060566176E-021
224.5	2.3356359225837760E-021
225.5	2.4456949444987887E-021
226.5	2.5670724616150577E-021
227.5	2.7014714499155284E-021
228.5	2.8509351151765599E-021
229.5	3.0179317739181369E-021
230.5	3.2054652211617101E-021
231.5	3.4172195375698231E-021
232.5	3.6577508802243262E-021
233.5	3.9327439981996473E-021
234.5	4.2493587894509751E-021
235.5	4.6167033207710964E-021
236.5	5.0464860557738832E-021
237.5	5.5539239650602446E-021
238.5	6.1590178418923716E-021
239.5	6.8883547740764646E-021
240.5	7.7776611282912563E-021
241.5	8.8753972568005038E-021
242.5	1.0247709990247471E-020
243.5	1.1984882778540615E-020
244.5	1.4208580466126734E-020
245.5	1.7076419293860815E-020
246.5	2.0772692952752190E-020
247.5	2.5455985080431774E-020
248.5	3.1104305086082633E-020
249.5	3.7197769434712383E-020
250.5	4.2377445234631880E-020
251.5	4.4729302384255574E-020
252.5	4.3188350575321034E-020
253.5	3.8625292947150053E-020
254.5	3.2951125842581305E-020
255.5	2.7633362217893997E-020
256.5	2.3285064829351451E-020
257.5	1.9977570504059421E-020
258.5	1.7575883193752420E-020
259.5	1.5911277513824492E-020
260.5	1.4843190370537470E-020
261.5	1.4273256563363610E-020
262.5	1.4143997083588499E-020
263.5	1.4435079247552851E-020
264.5	1.5161566964066905E-020
265.5	1.6375464837878671E-020
266.5	1.8170617138783516E-020
267.5	2.0689593650332904E-020
268.5	2.4127291795910357E-020
269.5	2.8715251563163545E-020
270.5	3.4645700581571371E-020
271.5	4.1854284319291626E-020
272.5	4.9587255498467463E-020
273.5	5.5968610726299406E-020
274.5	5.8463751452550237E-020
275.5	5.5796703979362404E-020
276.5	4.9256768778437674E-020
277.5	4.1374777923457816E-020
278.5	3.4012680052971622E-020
279.5	2.7910812904247031E-020
280.5	2.3122929295584905E-020
281.5	1.9446967487592296E-020
282.5	1.6640158753119505E-020
283.5	1.4493321693416728E-020
284.5	1.2844977272592141E-020
285.5	1.1575835151836106E-020
286.5	1.0599297620376481E-020
287.5	9.8529075457141244E-021
288.5	9.2917853073793982E-021
289.5	8.8839049229211532E-021
290.5	8.6068021633437237E-021
291.5	8.4453362233138022E-021
292.5	8.3902196043234550E-021
293.5	8.4371215179702090E-021
294.5	8.5862240362869204E-021
295.5	8.8421693283180249E-021
296.5	9.2143867602661676E-021
297.5	9.7178373312001206E-021
298.5	1.0374267072987920E-020
299.5	1.1214128376364356E-020
300.5	1.2279416713788059E-020
301.5	1.3627785593836909E-020
302.5	1.5338438127145904E-020
303.5	1.7520398734516467E-020
304.5	2.0323657338370026E-020
305.5	2.3952778179852256E-020
306.5	2.8679271213345693E-020
307.5	3.4839255514685084E-020
308.5	4.2778059621491049E-020
309.5	5.2653366975478057E-020
310.5	6.3961295958092224E-020
311.5	7.4810973749581204E-020
312.5	8.1750272216684333E-020
313.5	8.1621441093040815E-020
314.5	7.4489989266277643E-020
315.5	6.3575197772625331E-020
316.5	5.2293155461606161E-020
317.5	4.2478485887751681E-020
318.5	3.4601793288582333E-020
319.5	2.8493308221431847E-020
320.5	2.3805854405301796E-020
321.5	2.0204895170303729E-020
322.5	1.7421087833958080E-020
323.5	1.5251704282654450E-020
324.5	1.3548073862197428E-020
325.5	1.2202012702644391E-020
326.5	1.1134759465186522E-020
327.5	1.0288768834063247E-020
328.5	9.6218568324564258E-021
329.5	9.1030931203122123E-021
330.5	8.7099421563910848E-021
331.5	8.4262885657040592E-021
332.5	8.2410938113721451E-021
333.5	8.1475149534681597E-021
334.5	8.1423770861271899E-021
335.5	8.2259360144400797E-021
336.5	8.4019031544520493E-021
337.5	8.6777358082876305E-021
338.5	9.0652276279296653E-021
339.5	9.5814710454030885E-021
340.5	1.0250311180829621E-020
341.5	1.1104475709830510E-020
342.5	1.2188654242688345E-020
343.5	1.3563917517751785E-020
344.5	1.5313998465101638E-020
345.5	1.7554035413806986E-020
346.5	2.0442164745310475E-020
347.5	2.4193132142380723E-020
348.5	2.9088905889575334E-020
349.5	3.5469277785846893E-020
350.5	4.3656072973081786E-020
351.5	5.3710550058495770E-020
352.5	6.4895402338314411E-020
353.5	7.4974895131676759E-020
354.5	8.0380675567952632E-020
355.5	7.8515805854907786E-020
356.5	7.0301814165041444E-020
357.5	5.9208816457200961E-020
358.5	4.8305127671167499E-020
359.5	3.9031806756542105E-020
360.5	3.1652185185438230E-020
361.5	2.5932005263791407E-020
362.5	2.1523104924570047E-020
363.5	1.8108983385553413E-020
364.5	1.5439851464643487E-020
365.5	1.3328920718175249E-020
366.5	1.1639202599156312E-020
367.5	1.0270578297985155E-020
368.5	9.1495510676806067E-021
369.5	8.2217157016657800E-021
370.5	7.4463878918083966E-021
371.5	6.7928117814739541E-021
372.5	6.2374820049214923E-021
373.5	5.7622429505116194E-021
374.5	5.3529290536968468E-021
375.5	4.9983831623626560E-021
376.5	4.6897409579470216E-021
377.5	4.4199042540422413E-021
378.5	4.1831497012064077E-021
379.5	3.9748355837791698E-021
380.5	3.7911804656222887E-021
381.5	3.6290950884399555E-021
382.5	3.4860542612887608E-021
383.5	3.3599992486949319E-021
384.5	3.2492638705080318E-021
385.5	3.1525195130639529E-021
386.5	3.0687357587413629E-021
387.5	2.9971545442066407E-021
388.5	2.9372767920998830E-021
389.5	2.8888614432986896E-021
390.5	2.8519378624093485E-021
391.5	2.8268338290015331E-021
392.5	2.8142229288217491E-021
393.5	2.8151973517471334E-021
394.5	2.8313752073783935E-021
395.5	2.8650559265788682E-021
396.5	2.9194436895141904E-021
397.5	2.9989676647134589E-021
398.5	3.1097391836462170E-021
399.5	3.2601975736699479E-021
400.5	3.4619985890435541E-021
401.5	3.7311607233529713E-021
402.5	4.0893133858729443E-021
403.5	4.5643420269299094E-021
404.5	5.1882241428356078E-021
405.5	5.9864143282306888E-021
406.5	6.9478374191259372E-021
407.5	7.9664806508506608E-021
408.5	8.7871542581306912E-021
409.5	9.0778020918283827E-021
410.5	8.6884007539864689E-021
411.5	7.8059992494126602E-021
412.5	6.7645450856166178E-021
413.5	5.8007077155549116E-021
414.5	5.0050234278141108E-021
415.5	4.3814671463628472E-021
416.5	3.9026613810655810E-021
417.5	3.5367879191425546E-021
418.5	3.2566854009744855E-021
419.5	3.0414591106512498E-021
420.5	2.8756887498505046E-021
421.5	2.7481738438839954E-021
422.5	2.6508190480299383E-021
423.5	2.5777813820945300E-021
424.5	2.5248552480729892E-021
425.5	2.4890406779053070E-021
426.5	2.4682447732526853E-021
427.5	2.4610783134641327E-021
428.5	2.4667208093644655E-021
429.5	2.4848361094967588E-021
430.5	2.5155272067634881E-021
431.5	2.5593237774414976E-021
432.5	2.6171998456738005E-021
433.5	2.6906223573660449E-021
434.5	2.7816348662178494E-021
435.5	2.8929844879969132E-021
436.5	3.0283053597820854E-021
437.5	3.1923788186404321E-021
438.5	3.3915004381142473E-021
439.5	3.6339983451690558E-021
440.5	3.9309676262810513E-021
441.5	4.2973136784959418E-021
442.5	4.7532324392400202E-021
443.5	5.3262882965186524E-021
444.5	6.0542444297113908E-021
445.5	6.9886386735739090E-021
446.5	8.1984462637470357E-021
447.5	9.7711529263182927E-021
448.5	1.1803197253779518E-020
449.5	1.4360032606642907E-020
450.5	1.7370538056324359E-020
451.5	2.0439018684433307E-020
452.5	2.2718575159364733E-020
453.5	2.3245145349536461E-020
454.5	2.1754310749630873E-020
455.5	1.8959343434953172E-020
456.5	1.5850268673552594E-020
457.5	1.3050636957879628E-020
458.5	1.0767475923234493E-020
459.5	8.9848313421339273E-021
460.5	7.6136223388318969E-021
461.5	6.5594368562434557E-021
462.5	5.7437865631203312E-021
463.5	5.1067943533534554E-021
464.5	4.6042677597021421E-021
465.5	4.2039181652860192E-021
466.5	3.8821323679455688E-021
467.5	3.6215315907680754E-021
468.5	3.4092112461200225E-021
469.5	3.2354942531834956E-021
470.5	3.0930517794654871E-021
471.5	2.9762813715684400E-021
472.5	2.8808642919494307E-021
473.5	2.8034478335989631E-021
474.5	2.7414153146190004E-021
475.5	2.6927181077137529E-021
476.5	2.6557520019947696E-021
477.5	2.6292656019430927E-021
478.5	2.6122921644933207E-021
479.5	2.6040988196949444E-021
480.5	2.6041488888465622E-021
481.5	2.6120742576973339E-021
482.5	2.6276556499549630E-021
483.5	2.6508092920514838E-021
484.5	2.6815789420922049E-021
485.5	2.7201326287858530E-021
486.5	2.7667637492743829E-021
487.5	2.8218964378583922E-021
488.5	2.8860953647289560E-021
489.5	2.9600803764708280E-021
490.5	3.0447466698046199E-021
491.5	3.1411915208217522E-021
492.5	3.2507490032287727E-021
493.5	3.3750346591832553E-021
494.5	3.5160027873036789E-021
495.5	3.6760199572672321E-021
496.5	3.8579596529417515E-021
497.5	4.0653247362980367E-021
498.5	4.3024069316182364E-021
499.5	4.5744960768538767E-021
500.5	4.8881569561764015E-021
501.5	5.2515988311459064E-021
502.5	5.6751733998184031E-021
503.5	6.1720524354923476E-021
504.5	6.7591591592181796E-021
505.5	7.4584609020846162E-021
506.5	8.2987794829967813E-021
507.5	9.3183455363148958E-021
508.5	1.0568417917047211E-020
509.5	1.2118403507727895E-020
510.5	1.4063004064539713E-020
511.5	1.6531829891808973E-020
512.5	1.9701175793431966E-020
513.5	2.3804906262379055E-020
514.5	2.9133207783667851E-020
515.5	3.5986994617899077E-020
516.5	4.4513123096282328E-020
517.5	5.4303149734072788E-020
518.5	6.3766717303420438E-020
519.5	6.9944872179797898E-020
520.5	7.0052616297090527E-020
521.5	6.4038119779143742E-020
522.5	5.4637684306870469E-020
523.5	4.4838742032338613E-020
524.5	3.6276110088749385E-020
525.5	2.9384515003239272E-020
526.5	2.4026612868538847E-020
527.5	1.9902892197755269E-020
528.5	1.6721841160514894E-020
529.5	1.4247787821929472E-020
530.5	1.2302866544423414E-020
531.5	1.0756272109954258E-020
532.5	9.5124436607516154E-021
533.5	8.5013746656284591E-021
534.5	7.6713970196608120E-021
535.5	6.9840086060070656E-021
536.5	6.4102164308050895E-021
537.5	5.9279565453254833E-021
538.5	5.5202664046706647E-021
539.5	5.1739809789857941E-021
540.5	4.8787944767008731E-021
541.5	4.6265789797622519E-021
542.5	4.4108852080523764E-021
543.5	4.2265737317655269E-021
544.5	4.0695406942627994E-021
545.5	3.9365128942865897E-021
546.5	3.8248945312253355E-021
547.5	3.7326531320092211E-021
548.5	3.6582358868593846E-021
549.5	3.6005103211400527E-021
550.5	3.5587252660157463E-021
551.5	3.5324897077430511E-021
552.5	3.5217684813960859E-021
553.5	3.5268950862301633E-021
554.5	3.5486032861673139E-021
555.5	3.5880807848219654E-021
556.5	3.6470503357512579E-021
557.5	3.7278864447311454E-021
558.5	3.8337797406581716E-021
559.5	3.9689667168435427E-021
560.5	4.1390507245375752E-021
561.5	4.3514520511223511E-021
562.5	4.6160422807244119E-021
563.5	4.9460428400082459E-021
564.5	5.3593009852026669E-021
565.5	5.8800959661402703E-021
566.5	6.5416574230793170E-021
567.5	7.3895385351134317E-021
568.5	8.4856984685753331E-021
569.5	9.9121111794413483E-021
570.5	1.1769664269372504E-020
571.5	1.4160397177945678E-020
572.5	1.7125880563605425E-020
573.5	2.0501386296941349E-020
574.5	2.3699583712525995E-020
575.5	2.5678271236197872E-020
576.5	2.5525709820347653E-020
577.5	2.3317685662348015E-020
578.5	2.0037157752840733E-020
579.5	1.6684658878718481E-020
580.5	1.3782415299209860E-020
581.5	1.1456622044403488E-020
582.5	9.6517185704307235E-021
583.5	8.2635480516862075E-021
584.5	7.1930983298812909E-021
585.5	6.3609732816194208E-021
586.5	5.7074400550869851E-021
587.5	5.1886149541661307E-021
588.5	4.7724384274326447E-021
589.5	4.4354123477353601E-021
590.5	4.1601811781709862E-021
591.5	3.9338010950311802E-021
592.5	3.7465167865578572E-021
593.5	3.5908981957552436E-021
594.5	3.4612285934748679E-021
595.5	3.3530675719031196E-021
596.5	3.2629361553123056E-021
597.5	3.1880877259337032E-021
598.5	3.1263397683758969E-021
599.5	3.0759491304087898E-021
600.5	3.0355187370272157E-021
601.5	3.0039272780906479E-021
602.5	2.9802758576906524E-021
603.5	2.9638473072422321E-021
604.5	2.9540750656693821E-021
605.5	2.9505193808003920E-021
606.5	2.9528491952643649E-021
607.5	2.9608285218476851E-021
608.5	2.9743064382006777E-021
609.5	2.9932100741926583E-021
610.5	3.0175401518798217E-021
611.5	3.0473687857628182E-021
612.5	3.0828393729022228E-021
613.5	3.1241685086333519E-021
614.5	3.1716499623258330E-021
615.5	3.2256608461610663E-021
616.5	3.2866702153440651E-021
617.5	3.3552504581249104E-021
618.5	3.4320919773465940E-021
619.5	3.5180218430026301E-021
620.5	3.6140273218740346E-021
621.5	3.7212854850785767E-021
622.5	3.8412004839028091E-021
623.5	3.9754506057247257E-021
624.5	4.1260479276459051E-021
625.5	4.2954143505993553E-021
626.5	4.4864791293107044E-021
627.5	4.7028048709316085E-021
628.5	4.9487515883784785E-021
629.5	5.2296921048880908E-021
630.5	5.5522974222486058E-021
631.5	5.9249183463289483E-021
632.5	6.3581008473970831E-021
633.5	6.8652890160034793E-021
634.5	7.4637935563126068E-021
635.5	8.1761391061409060E-021
636.5	9.0319550451318858E-021
637.5	1.0070647172578797E-020
638.5	1.1345184402603429E-020
639.5	1.2927444508521166E-020
640.5	1.4915627916641878E-020
641.5	1.7444067823691097E-020
642.5	2.0694735567384153E-020
643.5	2.4906205408688880E-020
644.5	3.0365713010672212E-020
645.5	3.7345154533054669E-020
646.5	4.5896276286253195E-020
647.5	5.5396630980236880E-020
648.5	6.3959397051511355E-020
649.5	6.8574626788594448E-020
650.5	6.7054273371978258E-020
651.5	6.0178939178243885E-020
652.5	5.0876652867589226E-020
653.5	4.1734531763718208E-020
654.5	3.3967020956688426E-020
655.5	2.7795767406309619E-020
656.5	2.3023144713347164E-020
657.5	1.9355635314560767E-020
658.5	1.6526477274321781E-020
659.5	1.4325176609835565E-020
660.5	1.2594362737567953E-020
661.5	1.1218652762059757E-020
662.5	1.0113747898021941E-020
663.5	9.2177930122966812E-021
664.5	8.4850275800996090E-021
665.5	7.8812578556656999E-021
666.5	7.3806596908023120E-021
667.5	6.9635209819467697E-021
668.5	6.6146393629403664E-021
669.5	6.3221759814557515E-021
670.5	6.0768279441016816E-021
671.5	5.8712249602708317E-021
672.5	5.6994850804459221E-021
673.5	5.5568844022629573E-021
674.5	5.4396092258866398E-021
675.5	5.3445684554154168E-021
676.5	5.2692504641906783E-021
677.5	5.2116131045320672E-021
678.5	5.1699986715541580E-021
679.5	5.1430678452224409E-021
680.5	5.1297482169954833E-021
681.5	5.1291941489006091E-021
682.5	5.1407555448205643E-021
683.5	5.1639537266311012E-021
684.5	5.1984630646840784E-021
685.5	5.2440973573675611E-021
686.5	5.3008002197064739E-021
687.5	5.3686389490204072E-021
688.5	5.4478015033062828E-021
689.5	5.5385963678874374E-021
690.5	5.6414552077923760E-021
691.5	5.7569383153001752E-021
692.5	5.8857429710525175E-021
693.5	6.0287149495640099E-021
694.5	6.1868635224283255E-021
695.5	6.3613804522082102E-021
696.5	6.5536636353155076E-021
697.5	6.7653462534549871E-021
698.5	6.9983325435630655E-021
699.5	7.2548416127735646E-021
700.5	7.5374611305930787E-021
701.5	7.8492132559097312E-021
702.5	8.1936358435949501E-021
703.5	8.5748828819727863E-021
704.5	8.9978493184521390E-021
705.5	9.4683270484152433E-021
706.5	9.9932010306930361E-021
707.5	1.0580697477771311E-020
708.5	1.1240700175310321E-020
709.5	1.1985156684795839E-020
710.5	1.2828604163769647E-020
711.5	1.3788855814318639E-020
712.5	1.4887905046597902E-020
713.5	1.6153127563879298E-020
714.5	1.7618895097128379E-020
715.5	1.9328763464515827E-020
716.5	2.1338469468898654E-020
717.5	2.3720076756269383E-020
718.5	2.6567765340714651E-020
719.5	3.0005982280598714E-020
720.5	3.4200980129396047E-020
721.5	3.9377161852352922E-020
722.5	4.5840034591300823E-020
723.5	5.4007575135574232E-020
724.5	6.4450221723397932E-020
725.5	7.7933048973994497E-020
726.5	9.5432758263907784E-020
727.5	1.1804576691576074E-019
728.5	1.4657791785504663E-019
729.5	1.8042676256617566E-019
730.5	2.1550683830617707E-019
731.5	2.4260505881642820E-019
732.5	2.5056308758525507E-019
733.5	2.3540394716784050E-019
734.5	2.0448679329305235E-019
735.5	1.6915379574819926E-019
736.5	1.3693279804477575E-019
737.5	1.1049518695238452E-019
738.5	8.9794089323504043E-020
739.5	7.3848923912702208E-020
740.5	6.1579697163358981E-020
741.5	5.2077854473562394E-020
742.5	4.4647076853678292E-020
743.5	3.8772565974949360E-020
744.5	3.4078052429683998E-020
745.5	3.0288439805848154E-020
746.5	2.7201380319774566E-020
747.5	2.4666726498451465E-020
748.5	2.2571967117734490E-020
749.5	2.0831957468378458E-020
750.5	1.9381661693069802E-020
751.5	1.8170993336588674E-020
752.5	1.7161119660911205E-020
753.5	1.6321793498735032E-020
754.5	1.5629413141513732E-020
755.5	1.5065604104140229E-020
756.5	1.4616180314635988E-020
757.5	1.4270386019521263E-020
758.5	1.4020350082502932E-020
759.5	1.3860705854845391E-020
760.5	1.3788345446100807E-020
761.5	1.3802289126054243E-020
762.5	1.3903660258377851E-020
763.5	1.4095764777723565E-020
764.5	1.4384282792446790E-020
765.5	1.4777589443360455E-020
766.5	1.5287233852376740E-020
767.5	1.5928620377100870E-020
768.5	1.6721957565914204E-020
769.5	1.7693570242022963E-020
770.5	1.8877713524801517E-020
771.5	2.0319090901042287E-020
772.5	2.2076371112594009E-020
773.5	2.4227133377965882E-020
774.5	2.6874862211124690E-020
775.5	3.0158871849642010E-020
776.5	3.4268346019068886E-020
777.5	3.9461903668113145E-020
778.5	4.6093785979690528E-020
779.5	5.4645500253852832E-020
780.5	6.5753637136011514E-020
781.5	8.0200716611830578E-020
782.5	9.8775728155294812E-020
783.5	1.2179246858868066E-019
784.5	1.4795341320038330E-019
785.5	1.7267498401184235E-019
786.5	1.8786790891409794E-019
787.5	1.8651740404476183E-019
788.5	1.6929379354847222E-019
789.5	1.4384210549388137E-019
790.5	1.1788361559087375E-019
791.5	9.5426516317545651E-020
792.5	7.7427881785896532E-020
793.5	6.3450554470663381E-020
794.5	5.2687231751302310E-020
795.5	4.4372435291229246E-020
796.5	3.7892868184057750E-020
797.5	3.2787251307177452E-020
798.5	2.8716696631819068E-020
799.5	2.5433579628539475E-020
800.5	2.2756338761797782E-020
801.5	2.0550801762887603E-020
802.5	1.8716825008919833E-020
803.5	1.7178851425953206E-020
804.5	1.5879245903119583E-020
805.5	1.4773569827619945E-020
806.5	1.3827205064586997E-020
807.5	1.3012919901868942E-020
808.5	1.2309096794712814E-020
809.5	1.1698428960100710E-020
810.5	1.1166952220440688E-020
811.5	1.0703318901611899E-020
812.5	1.0298248219487304E-020
813.5	9.9441066083469999E-021
814.5	9.6345846417975944E-021
815.5	9.3644464339601013E-021
816.5	9.1293339327557398E-021
817.5	8.9256131675473571E-021
818.5	8.7502528591325551E-021
819.5	8.6007282297476724E-021
820.5	8.4749446319999026E-021
821.5	8.3711769345002235E-021
822.5	8.2880215888811462E-021
823.5	8.2243590502725411E-021
824.5	8.1793247973851169E-021
825.5	8.1522876471802131E-021
826.5	8.1428344181756268E-021
827.5	8.1507602925639246E-021
828.5	8.1760644814369270E-021
829.5	8.2189510266404063E-021
830.5	8.2798347920481665E-021
831.5	8.3593529204211917E-021
832.5	8.4583822739901995E-021
833.5	8.5780636536778491E-021
834.5	8.7198339229043186E-021
835.5	8.8854675717953288E-021
836.5	9.0771297786405610E-021
837.5	9.2974437011956319E-021
838.5	9.5495756207497499E-021
839.5	9.8373427502713780E-021
840.5	1.0165350122187422E-020
841.5	1.0539165159395013E-020
842.5	1.0965541546706827E-020
843.5	1.1452708210222259E-020
844.5	1.2010745093398981E-020
845.5	1.2652075750019861E-020
846.5	1.3392118683936346E-020
847.5	1.4250156538423064E-020
848.5	1.5250507196992067E-020
849.5	1.6424117371632479E-020
850.5	1.7810752898080069E-020
851.5	1.9462038772686536E-020
852.5	2.1445716922769431E-020
853.5	2.3851653869216318E-020
854.5	2.6800353449810600E-020
855.5	3.0454997675239138E-020
856.5	3.5038251363958696E-020
857.5	4.0854855461750156E-020
858.5	4.8319265138420653E-020
859.5	5.7981076266745854E-020
860.5	7.0521607301386654E-020
861.5	8.6645456414818189E-020
862.5	1.0669044114657646E-019
863.5	1.2968085752244262E-019
864.5	1.5185724774936446E-019
865.5	1.6626214916680680E-019
866.5	1.6639936425740768E-019
867.5	1.5221959970995988E-019
868.5	1.3017280589739980E-019
869.5	1.0724368841976010E-019
870.5	8.7234168558934611E-020
871.5	7.1145111625633410E-020
872.5	5.8647901543955269E-020
873.5	4.9039431436648299E-020
874.5	4.1637291173949857E-020
875.5	3.5890352386235715E-020
876.5	3.1382875185476541E-020
877.5	2.7809219533022765E-020
878.5	2.4946175339436999E-020
879.5	2.2630304354553913E-020
880.5	2.0741079682064061E-020
881.5	1.9188807298388530E-020
882.5	1.7906093547632483E-020
883.5	1.6841833339223288E-020
884.5	1.5956962304057557E-020
885.5	1.5221440472895202E-020
886.5	1.4612100706572346E-020
887.5	1.4111111754975128E-020
888.5	1.3704886690898237E-020
889.5	1.3383323811010614E-020
890.5	1.3139307366137916E-020
891.5	1.2968425824694644E-020
892.5	1.2868890358344475E-020
893.5	1.2841659458859745E-020
894.5	1.2890799954942281E-020
895.5	1.3024142062635551E-020
896.5	1.3254315249205787E-020
897.5	1.3600271566609657E-020
898.5	1.4089373216217261E-020
899.5	1.4759917820810663E-020
900.5	1.5663255222731762E-020
901.5	1.6862555806212580E-020
902.5	1.8420076163802447E-020
903.5	2.0354787633553953E-020
904.5	2.2545149934465656E-020
905.5	2.4593174630466551E-020
906.5	2.5827512851094066E-020
907.5	2.5707738209798692E-020
908.5	2.4343260334930783E-020
909.5	2.2377620762500915E-020
910.5	2.0422302400322042E-020
911.5	1.8781196403963572E-020
912.5	1.7519970320342924E-020
913.5	1.6599257082769587E-020
914.5	1.5953566645294136E-020
915.5	1.5522216897655973E-020
916.5	1.5257266517986388E-020
917.5	1.5123184624818517E-020
918.5	1.5094397216666259E-020
919.5	1.5152797373482316E-020
920.5	1.5285757446808594E-020
921.5	1.5484672736135876E-020
922.5	1.5743934777265027E-020
923.5	1.6060222606649605E-020
924.5	1.6432022218191916E-020
925.5	1.6859309215712106E-020
926.5	1.7343349915272299E-020
927.5	1.7886591129425112E-020
928.5	1.8492619606969130E-020
929.5	1.9166179849726172E-020
930.5	1.9913244820977486E-020
931.5	2.0741138691384272E-020
932.5	2.1658714842522313E-020
933.5	2.2676596356653415E-020
934.5	2.3807490609895780E-020
935.5	2.5066594818881795E-020
936.5	2.6472116016613204E-020
937.5	2.8045937660936064E-020
938.5	2.9814476880948719E-020
939.5	3.1809792621240546E-020
940.5	3.4071027647497386E-020
941.5	3.6646299460964346E-020
942.5	3.9595200978914894E-020
943.5	4.2992137856765634E-020
944.5	4.6930825256089899E-020
945.5	5.1530407190296239E-020
946.5	5.6943867727274172E-020
947.5	6.3369706179671884E-020
948.5	7.1068290047925194E-020
949.5	8.0384929851201384E-020
950.5	9.1782575320538704E-020
951.5	1.0588805688227233E-019
952.5	1.2355659849788261E-019
953.5	1.4595847645362099E-019
954.5	1.7468478752850108E-019
955.5	2.1184396589577321E-019
956.5	2.6004551870536183E-019
957.5	3.2197572461247645E-019
958.5	3.9888350504308513E-019
959.5	4.8692508319480999E-019
960.5	5.7154139498443559E-019
961.5	6.2602854535883792E-019
962.5	6.2578995404240709E-019
963.5	5.7110207843943566E-019
964.5	4.8682318986244517E-019
965.5	3.9951002662174964E-019
966.5	3.2348999415394295E-019
967.5	2.6247178818558458E-019
968.5	2.1516061993286739E-019
969.5	1.7886777066675580E-019
970.5	1.5099633467225618E-019
971.5	1.2945377977024885E-019
972.5	1.1266460473486707E-019
973.5	9.9473341491365014E-020
974.5	8.9039333805361701E-020
975.5	8.0750924239145299E-020
976.5	7.4161897571172931E-020
977.5	6.8946318457008023E-020
978.5	6.4867130258412091E-020
979.5	6.1754729819418734E-020
980.5	5.9492794753200696E-020
981.5	5.8009514471461600E-020
982.5	5.7272942684883340E-020
983.5	5.7289279896896989E-020
984.5	5.8101999926508260E-020
985.5	5.9786527886450683E-020
986.5	6.2427058289253954E-020
987.5	6.6047471106132738E-020
988.5	7.0463042722590584E-020
989.5	7.5099755203098829E-020
990.5	7.9075421209974897E-020
991.5	8.1857626396840233E-020
992.5	8.3914415170885103E-020
993.5	8.6399189179955002E-020
994.5	9.0390611308771130E-020
995.5	9.6635988494088904E-020
996.5	1.0572636846154649E-019
997.5	1.1832759143080033E-019
998.5	1.3533988778035755E-019
999.5	1.5798357378068757E-019
1000.5	1.8776813243096403E-019
1001.5	2.2615481487663092E-019
1002.5	2.7346783773955035E-019
1003.5	3.2647055688163338E-019
1004.5	3.7518193336436526E-019
1005.5	4.0353864343988056E-019
1006.5	3.9975002925168847E-019
1007.5	3.6798652869257873E-019
1008.5	3.2421625532358775E-019
1009.5	2.8282286037115976E-019
1010.5	2.5094982310502119E-019
1011.5	2.3054322806786683E-019
1012.5	2.2151167722912318E-019
1013.5	2.2353542331049542E-019
1014.5	2.3670260520141439E-019
1015.5	2.6135407005630987E-019
1016.5	2.9702618205041527E-019
1017.5	3.4003539374144475E-019
1018.5	3.8022347093240407E-019
1019.5	4.0126787533397327E-019
1020.5	3.9058159963233749E-019
1021.5	3.5125186279756706E-019
1022.5	2.9856862233809124E-019
1023.5	2.4662858052592338E-019
1024.5	2.0223545861691418E-019
1025.5	1.6671066475535799E-019
1026.5	1.3900735764222115E-019
1027.5	1.1751529245238290E-019
1028.5	1.0075715911638285E-019
1029.5	8.7561249730801989E-020
1030.5	7.7048115968007152E-020
1031.5	6.8570565539430778E-020
1032.5	6.1653926910437716E-020
1033.5	5.5948426194047212E-020
1034.5	5.1194078412688191E-020
1035.5	4.7195591047010128E-020
1036.5	4.3804606782920275E-020
1037.5	4.0907139450348601E-020
1038.5	3.8414637162886553E-020
1039.5	3.6257573775232261E-020
1040.5	3.4380809383890418E-020
1041.5	3.2740197243640698E-020
1042.5	3.1300076492755801E-020
1043.5	3.0031400408769107E-020
1044.5	2.8910325132764194E-020
1045.5	2.7917135328111531E-020
1046.5	2.7035418786431839E-020
1047.5	2.6251426716486788E-020
1048.5	2.5553573798020547E-020
1049.5	2.4932044363738336E-020
1050.5	2.4378479846949363E-020
1051.5	2.3885728957822574E-020
1052.5	2.3447646651462253E-020
1053.5	2.3058931325335069E-020
1054.5	2.2714992179229043E-020
1055.5	2.2411840531487126E-020
1056.5	2.2146000283040323E-020
1057.5	2.1914433778650265E-020
1058.5	2.1714480121102514E-020
1059.5	2.1543803612878441E-020
1060.5	2.1400350477801802E-020
1061.5	2.1282312386670838E-020
1062.5	2.1188095601394741E-020
1063.5	2.1116294780633260E-020
1064.5	2.1065670670630590E-020
1065.5	2.1035131048599848E-020
1066.5	2.1023714400826411E-020
1067.5	2.1030575909868873E-020
1068.5	2.1054975399649060E-020
1069.5	2.1096266947552498E-020
1070.5	2.1153889921794384E-020
1071.5	2.1227361242498335E-020
1072.5	2.1316268697955112E-020
1073.5	2.1420265174773444E-020
1074.5	2.1539063683210457E-020
1075.5	2.1672433077755699E-020
1076.5	2.1820194388745617E-020
1077.5	2.1982217693969631E-020
1078.5	2.2158419470350759E-020
1079.5	2.2348760375214787E-020
1080.5	2.2553243414701248E-020
1081.5	2.2771912463765373E-020
1082.5	2.3004851108174470E-020
1083.5	2.3252181784082925E-020
1084.5	2.3514065195316210E-020
1085.5	2.3790699992524859E-020
1086.5	2.4082322701980317E-020
1087.5	2.4389207895063627E-020
1088.5	2.4711668592516738E-020
1089.5	2.5050056900348296E-020
1090.5	2.5404764876971398E-020
1091.5	2.5776225633748569E-020
1092.5	2.6164914673681139E-020
1093.5	2.6571351475551052E-020
1094.5	2.6996101333449423E-020
1095.5	2.7439777464354042E-020
1096.5	2.7903043399295010E-020
1097.5	2.8386615676725285E-020
1098.5	2.8891266860045242E-020
1099.5	2.9417828904878230E-020
1100.5	2.9967196905727932E-020
1101.5	3.0540333256141991E-020
1102.5	3.1138272261554013E-020
1103.5	3.1762125249679397E-020
1104.5	3.2413086229822794E-020
1105.5	3.3092438159863002E-020
1106.5	3.3801559888185385E-020
1107.5	3.4541933847641811E-020
1108.5	3.5315154589983000E-020
1109.5	3.6122938262428808E-020
1110.5	3.6967133143490586E-020
1111.5	3.7849731373284025E-020
1112.5	3.8772882034931404E-020
1113.5	3.9738905768932865E-020
1114.5	4.0750311132451033E-020
1115.5	4.1809812951372471E-020
1116.5	4.2920352956143405E-020
1117.5	4.4085123044442511E-020
1118.5	4.5307591576953238E-020
1119.5	4.6591533189655192E-020
1120.5	4.7941062700834449E-020
1121.5	4.9360673808197577E-020
1122.5	5.0855283417353395E-020
1123.5	5.2430282625841607E-020
1124.5	5.4091595617993869E-020
1125.5	5.5845748020254113E-020
1126.5	5.7699946644635678E-020
1127.5	5.9662173037866460E-020
1128.5	6.1741293894439645E-020
1129.5	6.3947192237779616E-020
1130.5	6.6290924402093040E-020
1131.5	6.8784909368097864E-020
1132.5	7.1443159076974399E-020
1133.5	7.4281561198548936E-020
1134.5	7.7318229799045337E-020
1135.5	8.0573944938612503E-020
1136.5	8.4072710168824378E-020
1137.5	8.7842468297087959E-020
1138.5	9.1916032275951359E-020
1139.5	9.6332312069011739E-020
1140.5	1.0113795328952453E-019
1141.5	1.0638955394644076E-019
1142.5	1.1215669713083995E-019
1143.5	1.1852613333165847E-019
1144.5	1.2560755821086549E-019
1145.5	1.3354151134289911E-019
1146.5	1.4250979525598861E-019
1147.5	1.5274795500868540E-019
1148.5	1.6455630372393432E-019
1149.5	1.7829706436579279E-019
1150.5	1.9434292913083751E-019
1151.5	2.1289946694418632E-019
1152.5	2.3359226450633837E-019
1153.5	2.5488315395138699E-019
1154.5	2.7407187247938796E-019
1155.5	2.8902670058960967E-019
1156.5	3.0045512407840507E-019
1157.5	3.1146241784085249E-019
1158.5	3.2512184306569045E-019
1159.5	3.4327822797137899E-019
1160.5	3.6686495396283060E-019
1161.5	3.9652055699554661E-019
1162.5	4.3298692690721486E-019
1163.5	4.7731878512001619E-019
1164.5	5.3102141457786370E-019
1165.5	5.9619353322016401E-019
1166.5	6.7572002292122061E-019
1167.5	7.7354798342777220E-019
1168.5	8.9507849577365176E-019
1169.5	1.0477015139529588E-018
1170.5	1.2414656054933562E-018
1171.5	1.4897387868335398E-018
1172.5	1.8093057021929842E-018
1173.5	2.2182757200402391E-018
1174.5	2.7279307336448430E-018
1175.5	3.3220851722621255E-018
1176.5	3.9229479651219694E-018
1177.5	4.3756251525241138E-018
1178.5	4.5234055156086797E-018
1179.5	4.3528323066951449E-018
1180.5	4.0163528292985908E-018
1181.5	3.6970441315395782E-018
1182.5	3.5081751310858812E-018
1183.5	3.4903781496501388E-018
1184.5	3.6328379281886001E-018
1185.5	3.8708738522871301E-018
1186.5	4.0715150289160268E-018
1187.5	4.0694705524281283E-018
1188.5	3.7856973346406721E-018
1189.5	3.2980123089053291E-018
1190.5	2.7536846824903988E-018
1191.5	2.2570836488419876E-018
1192.5	1.8467575039105607E-018
1193.5	1.5223508899095027E-018
1194.5	1.2696691668694829E-018
1195.5	1.0728596179192796E-018
1196.5	9.1847677934793116E-019
1197.5	7.9614627636912858E-019
1198.5	6.9814795167466505E-019
1199.5	6.1880091040171786E-019
1200.5	5.5392223350088983E-019
1201.5	5.0041229927559251E-019
1202.5	4.5595349639841528E-019
1203.5	4.1879571851890243E-019
1204.5	3.8760444050771556E-019
1205.5	3.6135287545169283E-019
1206.5	3.3924496680854739E-019
1207.5	3.2065998843088050E-019
1208.5	3.0511238960204092E-019
1209.5	2.9222250536404492E-019
1210.5	2.8169511129284741E-019
1211.5	2.7330373310612109E-019
1212.5	2.6687926431187587E-019
1213.5	2.6230189505442775E-019
1214.5	2.5949567734542173E-019
1215.5	2.5842529047592318E-019
1216.5	2.5909475684548490E-019
1217.5	2.6154801581038823E-019
1218.5	2.6587141005666723E-019
1219.5	2.7219829245420435E-019
1220.5	2.8071613935358889E-019
1221.5	2.9167678062852583E-019
1222.5	3.0541065644731564E-019
1223.5	3.2234642672464982E-019
1224.5	3.4303785109850900E-019
1225.5	3.6820071309163466E-019
1226.5	3.9876381150186436E-019
1227.5	4.3593987261022881E-019
1228.5	4.8132490757311225E-019
1229.5	5.3703836993557284E-019
1230.5	6.0592173410221701E-019
1231.5	6.9181964744678274E-019
1232.5	7.9997372082233341E-019
1233.5	9.3755699372280355E-019
1234.5	1.1143440664105716E-018
1235.5	1.3433820684851585E-018
1236.5	1.6411300586024450E-018
1237.5	2.0254887505759218E-018
1238.5	2.5079056189298021E-018
1239.5	3.0729858017969377E-018
1240.5	3.6435198863502887E-018
1241.5	4.0607524445353562E-018
1242.5	4.1540075993519625E-018
1243.5	3.8905714904307651E-018
1244.5	3.4116100318681491E-018
1245.5	2.8956756072267659E-018
1246.5	2.4455709972394755E-018
1247.5	2.0819085993139161E-018
1248.5	1.7814746646045399E-018
1249.5	1.5168651687665514E-018
1250.5	1.2789315548666128E-018
1251.5	1.0720233283061693E-018
1252.5	8.9980912265446307E-019
1253.5	7.6044263010525019E-019
1254.5	6.4883183653873740E-019
1255.5	5.5934245202929617E-019
1256.5	4.8706487957138019E-019
1257.5	4.2810742835306516E-019
1258.5	3.7950040959958340E-019
1259.5	3.3900486874044800E-019
1260.5	3.0493199981355384E-019
1261.5	2.7599967425586633E-019
1262.5	2.5122548710233603E-019
1263.5	2.2984892540351132E-019
1264.5	2.1127509219461213E-019
1265.5	1.9503392814491770E-019
1266.5	1.8075047432794287E-019
1267.5	1.6812300772974726E-019
1268.5	1.5690682599322883E-019
1269.5	1.4690212610951236E-019
1270.5	1.3794488861790869E-019
1271.5	1.2990000530344709E-019
1272.5	1.2265611807010036E-019
1273.5	1.1612179728143239E-019
1274.5	1.1022278935911185E-019
1275.5	1.0490008642215462E-019
1276.5	1.0010843136739350E-019
1277.5	9.5814341549773497E-020
1278.5	9.1991333183378521E-020
1279.5	8.8607270090033091E-020
1280.5	8.5596600324093750E-020
1281.5	8.2820993101260206E-020
1282.5	8.0066418450082822E-020
1283.5	7.7152573778508835E-020
1284.5	7.4082521642406688E-020
1285.5	7.1018080883182492E-020
1286.5	6.8119594654235088E-020
1287.5	6.5462715564113574E-020
1288.5	6.3055615192024558E-020
1289.5	6.0876812003386305E-020
1290.5	5.8898031271085698E-020
1291.5	5.7093216233125590E-020
1292.5	5.5440814510104440E-020
1293.5	5.3923633080436213E-020
1294.5	5.2528066246154407E-020
1295.5	5.1243313589908848E-020
1296.5	5.0060748537500608E-020
1297.5	4.8973447444549962E-020
1298.5	4.7975849810750531E-020
1299.5	4.7063516977493712E-020
1300.5	4.6232962898447950E-020
1301.5	4.5481537778242700E-020
1302.5	4.4807351310974704E-020
1303.5	4.4209226675294028E-020
1304.5	4.3686679645979662E-020
1305.5	4.3239919519474722E-020
1306.5	4.2869870322499085E-020
1307.5	4.2578212207569689E-020
1308.5	4.2367444211006170E-020
1309.5	4.2240970797136158E-020
1310.5	4.2203215960294957E-020
1311.5	4.2259770227724886E-020
1312.5	4.2417577841951734E-020
1313.5	4.2685173874921611E-020
1314.5	4.3072984268006876E-020
1315.5	4.3593706116699085E-020
1316.5	4.4262791367584798E-020
1317.5	4.5099065096396111E-020
1318.5	4.6125520595360884E-020
1319.5	4.7370348934783425E-020
1320.5	4.8868282415443161E-020
1321.5	5.0662362263334223E-020
1322.5	5.2806285309016306E-020
1323.5	5.5367548630996202E-020
1324.5	5.8431704791777248E-020
1325.5	6.2108177602772696E-020
1326.5	6.6538290213964060E-020
1327.5	7.1906453312532187E-020
1328.5	7.8455889957155606E-020
1329.5	8.6510875670471265E-020
1330.5	9.6508258569382972E-020
1331.5	1.0904186897153021E-019
1332.5	1.2492375016833910E-019
1333.5	1.4526400279686465E-019
1334.5	1.7156071563636339E-019
1335.5	2.0575750153145324E-019
1336.5	2.5013148518810339E-019
1337.5	3.0665145521905825E-019
1338.5	3.7507229973315000E-019
1339.5	4.4901101197017018E-019
1340.5	5.1167081482535630E-019
1341.5	5.3921133941493487E-019
1342.5	5.1809244488360268E-019
1343.5	4.5882133604915799E-019
1344.5	3.8508152336878160E-019
1345.5	3.1518437926455994E-019
1346.5	2.5677874610540019E-019
1347.5	2.1068999387662865E-019
1348.5	1.7510589049020183E-019
1349.5	1.4773568717138081E-019
1350.5	1.2657633361164931E-019
1351.5	1.1007000832654937E-019
1352.5	9.7058791818199349E-020
1353.5	8.6695464101540674E-020
1354.5	7.8361327287480651E-020
1355.5	7.1602380666095287E-020
1356.5	6.6082803299379405E-020
1357.5	6.1551891358813242E-020
1358.5	5.7820741146302215E-020
1359.5	5.4745792665511971E-020
1360.5	5.2217156419578988E-020
1361.5	5.0150275282822749E-020
1362.5	4.8479924593836321E-020
1363.5	4.7155866341517741E-020
1364.5	4.6139687132983216E-020
1365.5	4.5402495499265205E-020
1366.5	4.4923254078354395E-020
1367.5	4.4687591456352660E-020
1368.5	4.4686987186356594E-020
1369.5	4.4918258667103046E-020
1370.5	4.5383304893437460E-020
1371.5	4.6089082931931709E-020
1372.5	4.7047810810562540E-020
1373.5	4.8277407350373893E-020
1374.5	4.9802197144927277E-020
1375.5	5.1653929338732035E-020
1376.5	5.3873184371035431E-020
1377.5	5.6511276455819402E-020
1378.5	5.9632805467025801E-020
1379.5	6.3319076154454069E-020
1380.5	6.7672694154778915E-020
1381.5	7.2823780352559309E-020
1382.5	7.8938437568737567E-020
1383.5	8.6230385619644035E-020
1384.5	9.4977095088234529E-020
1385.5	1.0554235581231926E-019
1386.5	1.1840808684809958E-019
1387.5	1.3421939665138579E-019
1388.5	1.5384840724020218E-019
1389.5	1.7848376462149919E-019
1390.5	2.0975248565984819E-019
1391.5	2.4987380614568731E-019
1392.5	3.0181657464200969E-019
1393.5	3.6934471984651128E-019
1394.5	4.5660409848303660E-019
1395.5	5.6639978959812013E-019
1396.5	6.9564644813038828E-019
1397.5	8.2728037753249924E-019
1398.5	9.2484799436191688E-019
1399.5	9.4694835266136990E-019
1400.5	8.8235366617829902E-019
1401.5	7.6181880138095944E-019
1402.5	6.2787841940797875E-019
1403.5	5.0727204004912847E-019
1404.5	4.0885567888369138E-019
1405.5	3.3192688304930139E-019
1406.5	2.7265411050085598E-019
1407.5	2.2698206081921881E-019
1408.5	1.9154142868535628E-019
1409.5	1.6376320382307873E-019
1410.5	1.4175273764356827E-019
1411.5	1.2412748850257469E-019
1412.5	1.0987866621219904E-019
1413.5	9.8266828431761393E-020
1414.5	8.8746865881014545E-020
1415.5	8.0915250866939617E-020
1416.5	7.4473361585123585E-020
1417.5	6.9202286708959405E-020
1418.5	6.4945941682623935E-020
1419.5	6.1600440068428289E-020
1420.5	5.9108501074001758E-020
1421.5	5.7458300625124625E-020
1422.5	5.6686588771311857E-020
1423.5	5.6885920981685513E-020
1424.5	5.8214828704446106E-020
1425.5	6.0905808650201665E-020
1426.5	6.5254464166892398E-020
1427.5	7.1544742408693843E-020
1428.5	7.9812905065328769E-020
1429.5	8.9325610205670565E-020
1430.5	9.7901392120170370E-020
1431.5	1.0207076609045093E-019
1432.5	9.9307529949351998E-020
1433.5	9.0495573959094627E-020
1434.5	7.8989294100765539E-020
1435.5	6.7755741397247092E-020
1436.5	5.8187609895525877E-020
1437.5	5.0538708212297919E-020
1438.5	4.4582908289372235E-020
1439.5	3.9986078148383160E-020
1440.5	3.6447539602830832E-020
1441.5	3.3734708399032769E-020
1442.5	3.1680507969394781E-020
1443.5	3.0172040712812798E-020
1444.5	2.9140159697091810E-020
1445.5	2.8552535077866017E-020
1446.5	2.8410566644721243E-020
1447.5	2.8749885156651356E-020
1448.5	2.9643765541510607E-020
1449.5	3.1207381006099083E-020
1450.5	3.3596390181773832E-020
1451.5	3.6981596752135608E-020
1452.5	4.1456684912492676E-020
1453.5	4.6807998459759875E-020
1454.5	5.2135752877376649E-020
1455.5	5.5682469348755678E-020
1456.5	5.5662227308579316E-020
1457.5	5.1850258246375009E-020
1458.5	4.5815935939253516E-020
1459.5	3.9427565024147929E-020
1460.5	3.3763187018429279E-020
1461.5	2.9136195093307677E-020
1462.5	2.5479268199544505E-020
1463.5	2.2610639233296616E-020
1464.5	2.0348271432902298E-020
1465.5	1.8543405088920429E-020
1466.5	1.7083146599934774E-020
1467.5	1.5884168272570016E-020
1468.5	1.4885404016456501E-020
1469.5	1.4041972072735658E-020
1470.5	1.3320622766508436E-020
1471.5	1.2696466337905638E-020
1472.5	1.2150656126124999E-020
1473.5	1.1668752353738902E-020
1474.5	1.1239562020090419E-020
1475.5	1.0854310279758772E-020
1476.5	1.0506043142554668E-020
1477.5	1.0189192584916705E-020
1478.5	9.8992566255189535E-021
1479.5	9.6325615342594779E-021
1480.5	9.3860832924644701E-021
1481.5	9.1573122199923455E-021
1482.5	8.9441493595526441E-021
1483.5	8.7448264482843539E-021
1484.5	8.5578435712253779E-021
1485.5	8.3819201884529808E-021
1486.5	8.2159563643173987E-021
1487.5	8.0590018433980045E-021
1488.5	7.9102312091097254E-021
1489.5	7.7689237929489187E-021
1490.5	7.6344473207173560E-021
1491.5	7.5062445185244444E-021
1492.5	7.3838220783735065E-021
1493.5	7.2667415166309849E-021
1494.5	7.1546115600796399E-021
1495.5	7.0470817718158048E-021
1496.5	6.9438371889673464E-021
1497.5	6.8445937904807863E-021
1498.5	6.7490946493001161E-021
1499.5	6.6571066515489559E-021
1500.5	6.5684176876373573E-021
1501.5	6.4828342379041411E-021
1502.5	6.4001792895053664E-021
1503.5	6.3202905325542347E-021
1504.5	6.2430187926092397E-021
1505.5	6.1682266639596648E-021
1506.5	6.0957873141298162E-021
1507.5	6.0255834348958298E-021
1508.5	5.9575063191005691E-021
1509.5	5.8914550458354140E-021
1510.5	5.8273357592689294E-021
1511.5	5.7650610286494147E-021
1512.5	5.7045492788776938E-021
1513.5	5.6457242826068325E-021
1514.5	5.5885147061324623E-021
1515.5	5.5328537024358453E-021
1516.5	5.4786785456676552E-021
1517.5	5.4259303021435936E-021
1518.5	5.3745535335870823E-021
1519.5	5.3244960289192032E-021
1520.5	5.2757085613780792E-021
1521.5	5.2281446681620238E-021
1522.5	5.1817604501443832E-021
1523.5	5.1365143895120516E-021
1524.5	5.0923671834415293E-021
1525.5	5.0492815921530563E-021
1526.5	5.0072222998792669E-021
1527.5	4.9661557874552616E-021
1528.5	4.9260502153850348E-021
1529.5	4.8868753163684368E-021
1530.5	4.8486022963857574E-021
1531.5	4.8112037435358031E-021
1532.5	4.7746535439102008E-021
1533.5	4.7389268038627896E-021
1534.5	4.7039997781002227E-021
1535.5	4.6698498030791608E-021
1536.5	4.6364552352477964E-021
1537.5	4.6037953937159584E-021
1538.5	4.5718505069791206E-021
1539.5	4.5406016633583042E-021
1540.5	4.5100307648504516E-021
1541.5	4.4801204841127938E-021
1542.5	4.4508542243308168E-021
1543.5	4.4222160817425294E-021
1544.5	4.3941908106125480E-021
1545.5	4.3667637904681347E-021
1546.5	4.3399209954261580E-021
1547.5	4.3136489654548733E-021
1548.5	4.2879347794281048E-021
1549.5	4.2627660298416302E-021
1550.5	4.2381307990725917E-021
1551.5	4.2140176370728158E-021
1552.5	4.1904155403959193E-021
1553.5	4.1673139324663931E-021
1554.5	4.1447026450062038E-021
1555.5	4.1225719005413002E-021
1556.5	4.1009122959165985E-021
1557.5	4.0797147867535705E-021
1558.5	4.0589706727897756E-021
1559.5	4.0386715840442953E-021
1560.5	4.0188094677573569E-021
1561.5	3.9993765760563310E-021
1562.5	3.9803654543039210E-021
1563.5	3.9617689300875894E-021
1564.5	3.9435801028123843E-021
1565.5	3.9257923338620786E-021
1566.5	3.9083992372960565E-021
1567.5	3.8913946710518631E-021
1568.5	3.8747727286253976E-021
1569.5	3.8585277312028305E-021
1570.5	3.8426542202201622E-021
1571.5	3.8271469503281193E-021
1572.5	3.8120008827415932E-021
1573.5	3.7972111789544544E-021
1574.5	3.7827731948018920E-021
1575.5	3.7686824748537073E-021
1576.5	3.7549347471232940E-021
1577.5	3.7415259180780946E-021
1578.5	3.7284520679384238E-021
1579.5	3.7157094462525766E-021
1580.5	3.7032944677370404E-021
1581.5	3.6912037083715609E-021
1582.5	3.6794339017396680E-021
1583.5	3.6679819356060431E-021
1584.5	3.6568448487229337E-021
1585.5	3.6460198278584955E-021
1586.5	3.6355042050407463E-021
1587.5	3.6252954550113926E-021
1588.5	3.6153911928845947E-021
1589.5	3.6057891720062591E-021
1590.5	3.5964872820101747E-021
1591.5	3.5874835470679153E-021
1592.5	3.5787761243300761E-021
1593.5	3.5703633025569885E-021
1594.5	3.5622435009377511E-021
1595.5	3.5544152680970408E-021
1596.5	3.5468772812897405E-021
1597.5	3.5396283457842012E-021
1598.5	3.5326673944355440E-021
1599.5	3.5259934874511364E-021
1600.5	3.5196058123511343E-021
1601.5	3.5135036841277242E-021
1602.5	3.5076865456074992E-021
1603.5	3.5021539680222788E-021
1604.5	3.4969056517945774E-021
1605.5	3.4919414275448718E-021
1606.5	3.4872612573288981E-021
1607.5	3.4828652361142460E-021
1608.5	3.4787535935068273E-021
1609.5	3.4749266957389397E-021
1610.5	3.4713850479322321E-021
1611.5	3.4681292966502442E-021
1612.5	3.4651602327570047E-021
1613.5	3.4624787945999004E-021
1614.5	3.4600860715370989E-021
1615.5	3.4579833078320104E-021
1616.5	3.4561719069396743E-021
1617.5	3.4546534362126895E-021
1618.5	3.4534296320572403E-021
1619.5	3.4525024055730891E-021
1620.5	3.4518738487150389E-021
1621.5	3.4515462410174671E-021
1622.5	3.4515220569279987E-021
1623.5	3.4518039738015090E-021
1624.5	3.4523948806111938E-021
1625.5	3.4532978874398652E-021
1626.5	3.4545163358215844E-021
1627.5	3.4560538100117772E-021
1628.5	3.4579141492728509E-021
1629.5	3.4601014612723940E-021
1630.5	3.4626201367023778E-021
1631.5	3.4654748652405961E-021
1632.5	3.4686706529900451E-021
1633.5	3.4722128415483929E-021
1634.5	3.4761071288783211E-021
1635.5	3.4803595921707513E-021
1636.5	3.4849767129171015E-021
1637.5	3.4899654044343008E-021
1638.5	3.4953330421178495E-021
1639.5	3.5010874967342768E-021
1640.5	3.5072371711058507E-021
1641.5	3.5137910405879901E-021
1642.5	3.5207586977948449E-021
1643.5	3.5281504020917711E-021
1644.5	3.5359771344469557E-021
1645.5	3.5442506583193069E-021
1646.5	3.5529835873587449E-021
1647.5	3.5621894608099681E-021
1648.5	3.5718828276452735E-021
1649.5	3.5820793406091880E-021
1650.5	3.5927958615421296E-021
1651.5	3.6040505795673386E-021
1652.5	3.6158631439810795E-021
1653.5	3.6282548139886643E-021
1654.5	3.6412486277875468E-021
1655.5	3.6548695939252557E-021
1656.5	3.6691449083686888E-021
1657.5	3.6841042013300443E-021
1658.5	3.6997798186250983E-021
1659.5	3.7162071432194242E-021
1660.5	3.7334249636811054E-021
1661.5	3.7514758975475994E-021
1662.5	3.7704068791832494E-021
1663.5	3.7902697236207774E-021
1664.5	3.8111217802309370E-021
1665.5	3.8330266929600204E-021
1666.5	3.8560552874559876E-021
1667.5	3.8802866098528699E-021
1668.5	3.9058091475353793E-021
1669.5	3.9327222691683099E-021
1670.5	3.9611379300499693E-021
1671.5	3.9911826999646222E-021
1672.5	4.0230001848664896E-021
1673.5	4.0567539318611390E-021
1674.5	4.0926309303120275E-021
1675.5	4.1308458521826352E-021
1676.5	4.1716462142286822E-021
1677.5	4.2153186965318192E-021
1678.5	4.2621969204638742E-021
1679.5	4.3126710805350801E-021
1680.5	4.3671999471829770E-021
1681.5	4.4263259233703843E-021
1682.5	4.4906940639308232E-021
1683.5	4.5610762774175177E-021
1684.5	4.6384023612471880E-021
1685.5	4.7238001239769031E-021
1686.5	4.8186476998363723E-021
1687.5	4.9246423731368169E-021
1688.5	5.0438919723189084E-021
1689.5	5.1790374172133061E-021
1690.5	5.3334186857360750E-021
1691.5	5.5113018687779335E-021
1692.5	5.7181929248462591E-021
1693.5	5.9612753825928992E-021
1694.5	6.2500260521810138E-021
1695.5	6.5970862755634802E-021
1696.5	7.0194964469615326E-021
1697.5	7.5404325462354356E-021
1698.5	8.1915896711651512E-021
1699.5	9.0162553882798985E-021
1700.5	1.0072661249011363E-020
1701.5	1.1435742579594046E-020
1702.5	1.3191444264567082E-020
1703.5	1.5408556817297610E-020
1704.5	1.8058877290756480E-020
1705.5	2.0861285609580519E-020
1706.5	2.3135472812536955E-020
1707.5	2.3991648288332563E-020
1708.5	2.3021853549446034E-020
1709.5	2.0721276889497050E-020
1710.5	1.7984270861267652E-020
1711.5	1.5447688505438320E-020
1712.5	1.3356358394314878E-020
1713.5	1.1721893886428400E-020
1714.5	1.0471087597379209E-020
1715.5	9.5184674935052325E-021
1716.5	8.7908893340908182E-021
1717.5	8.2319243231023267E-021
1718.5	7.7997494105784575E-021
1719.5	7.4637756101537419E-021
1720.5	7.2016424569985486E-021
1721.5	6.9969098683277434E-021
1722.5	6.8373831485008841E-021
1723.5	6.7139239141858741E-021
1724.5	6.6196110894932620E-021
1725.5	6.5491477331969577E-021
1726.5	6.4984390470142656E-021
1727.5	6.4642896151539168E-021
1728.5	6.4441841027867334E-021
1729.5	6.4361268129442925E-021
1730.5	6.4385231211138304E-021
1731.5	6.4500909897065930E-021
1732.5	6.4697942991363086E-021
1733.5	6.4967921562896911E-021
1734.5	6.5304000158769259E-021
1735.5	6.5700596168042766E-021
1736.5	6.6153155556059996E-021
1737.5	6.6657969003585207E-021
1738.5	6.7212026644650313E-021
1739.5	6.7812902599464960E-021
1740.5	6.8458662684729935E-021
1741.5	6.9147790288599483E-021
1742.5	6.9879126585424951E-021
1743.5	7.0651822151554176E-021
1744.5	7.1465297709531700E-021
1745.5	7.2319212232369032E-021
1746.5	7.3213437024122992E-021
1747.5	7.4148034688294246E-021
1748.5	7.5123242123788459E-021
1749.5	7.6139456865764170E-021
1750.5	7.7197226227755933E-021
1751.5	7.8297238811085915E-021
1752.5	7.9440318034555895E-021
1753.5	8.0627417406904750E-021
1754.5	8.1859617320433224E-021
1755.5	8.3138123189540322E-021
1756.5	8.4464264794995262E-021
1757.5	8.5839496725379122E-021
1758.5	8.7265399832668437E-021
1759.5	8.8743683640503956E-021
1760.5	9.0276189662162183E-021
1761.5	9.1864895601326592E-021
1762.5	9.3511920423000638E-021
1763.5	9.5219530294784710E-021
1764.5	9.6990145410632986E-021
1765.5	9.8826347720443618E-021
1766.5	1.0073088959969562E-020
1767.5	1.0270670350408047E-020
1768.5	1.0475691266490984E-020
1769.5	1.0688484289223104E-020
1770.5	1.0909403556425074E-020
1771.5	1.1138826189406429E-020
1772.5	1.1377153857802752E-020
1773.5	1.1624814494460289E-020
1774.5	1.1882264173841640E-020
1775.5	1.2149989169182709E-020
1776.5	1.2428508205583162E-020
1777.5	1.2718374928393660E-020
1778.5	1.3020180608708925E-020
1779.5	1.3334557110530458E-020
1780.5	1.3662180147273463E-020
1781.5	1.4003772858817097E-020
1782.5	1.4360109744300032E-020
1783.5	1.4732020990421183E-020
1784.5	1.5120397240206341E-020
1785.5	1.5526194853151154E-020
1786.5	1.5950441714469480E-020
1787.5	1.6394243659009561E-020
1788.5	1.6858791584417903E-020
1789.5	1.7345369338533292E-020
1790.5	1.7855362478020474E-020
1791.5	1.8390268009188773E-020
1792.5	1.8951705238123738E-020
1793.5	1.9541427876096205E-020
1794.5	2.0161337568188788E-020
1795.5	2.0813499038779208E-020
1796.5	2.1500157077649474E-020
1797.5	2.2223755625901654E-020
1798.5	2.2986959262590971E-020
1799.5	2.3792677442293934E-020
1800.5	2.4644091892251605E-020
1801.5	2.5544687647149190E-020
1802.5	2.6498288282327825E-020
1803.5	2.7509096005127417E-020
1804.5	2.8581737382665592E-020
1805.5	2.9721315627055215E-020
1806.5	3.0933470531330394E-020
1807.5	3.2224447358041579E-020
1808.5	3.3601176236216993E-020
1809.5	3.5071363932055338E-020
1810.5	3.6643600238120835E-020
1811.5	3.8327481692544881E-020
1812.5	4.0133755916324000E-020
1813.5	4.2074490572210418E-020
1814.5	4.4163271840385759E-020
1815.5	4.6415438422793292E-020
1816.5	4.8848358493338573E-020
1817.5	5.1481758788837744E-020
1818.5	5.4338117296262931E-020
1819.5	5.7443133882743651E-020
1820.5	6.0826296933094595E-020
1821.5	6.4521568871100254E-020
1822.5	6.8568219706066750E-020
1823.5	7.3011845958224691E-020
1824.5	7.7905623154211259E-020
1825.5	8.3311854488814533E-020
1826.5	8.9303897538232876E-020
1827.5	9.5968576939380628E-020
1828.5	1.0340922635701938E-019
1829.5	1.1174955162560839E-019
1830.5	1.2113857413767291E-019
1831.5	1.3175700731290140E-019
1832.5	1.4382555100841696E-019
1833.5	1.5761577630892719E-019
1834.5	1.7346454200148606E-019
1835.5	1.9179327267394387E-019
1836.5	2.1313399439202592E-019
1837.5	2.3816485322669615E-019
1838.5	2.6775906095925748E-019
1839.5	3.0305300142604580E-019
1840.5	3.4554182988592742E-019
1841.5	3.9721457216631645E-019
1842.5	4.6074560542280170E-019
1843.5	5.3976489250081680E-019
1844.5	6.3923241892340641E-019
1845.5	7.6593253577814505E-019
1846.5	9.2905018050153582E-019
1847.5	1.1406078307000710E-018
1848.5	1.4150196740674486E-018
1849.5	1.7657488241476845E-018
1850.5	2.1947488921396038E-018
1851.5	2.6693330288330777E-018
1852.5	3.0928857330682177E-018
1853.5	3.3141866391582755E-018
1854.5	3.2272578825162537E-018
1855.5	2.8760114860883760E-018
1856.5	2.4081483124351581E-018
1857.5	1.9511843613680458E-018
1858.5	1.5638539414744421E-018
1859.5	1.2562068860252720E-018
1860.5	1.0180302097693961E-018
1861.5	8.3462479063894879E-019
1862.5	6.9272386092327623E-019
1863.5	5.8188500785903328E-019
1864.5	4.9430806774139634E-019
1865.5	4.2427474248760969E-019
1866.5	3.6760602755387881E-019
1867.5	3.2123378551696082E-019
1868.5	2.8288637492024740E-019
1869.5	2.5086456808979496E-019
1870.5	2.2388333204902520E-019
1871.5	2.0096008772134894E-019
1872.5	1.8133537344546489E-019
1873.5	1.6441606333356728E-019
1874.5	1.4973434617167471E-019
1875.5	1.3691779370616705E-019
1876.5	1.2566729849304449E-019
1877.5	1.1574064876070359E-019
1878.5	1.0694018027474497E-019
1879.5	9.9103405599026569E-020
1880.5	9.2095838533125281E-020
1881.5	8.5805452077308187E-020
1882.5	8.0138362900166609E-020
1883.5	7.5015444649780506E-020
1884.5	7.0369650499571803E-020
1885.5	6.6143881516799460E-020
1886.5	6.2289278255669851E-020
1887.5	5.8763842869534410E-020
1888.5	5.5531321109110014E-020
1889.5	5.2560290000310078E-020
1890.5	4.9823409312934068E-020
1891.5	4.7296804235248112E-020
1892.5	4.4959553745966348E-020
1893.5	4.2793264593628045E-020
1894.5	4.0781714969001092E-020
1895.5	3.8910555193856464E-020
1896.5	3.7167055274767797E-020
1897.5	3.5539891151428004E-020
1898.5	3.4018963031187106E-020
1899.5	3.2595240440014656E-020
1900.5	3.1260629606878537E-020
1901.5	3.0007859588559444E-020
1902.5	2.8830384177349312E-020
1903.5	2.7722297147443333E-020
1904.5	2.6678258812358049E-020
1905.5	2.5693432205051448E-020
1906.5	2.4763427469988575E-020
1907.5	2.3884253284301321E-020
1908.5	2.3052274313011655E-020
1909.5	2.2264173858625273E-020
1910.5	2.1516920994317261E-020
1911.5	2.0807741577272896E-020
1912.5	2.0134092628411895E-020
1913.5	1.9493639639857183E-020
1914.5	1.8884236434652669E-020
1915.5	1.8303907256457656E-020
1916.5	1.7750830811930815E-020
1917.5	1.7223326026645033E-020
1918.5	1.6719839307774068E-020
1919.5	1.6238933134395969E-020
1920.5	1.5779275819833461E-020
1921.5	1.5339632310634555E-020
1922.5	1.4918855904116718E-020
1923.5	1.4515880781294435E-020
1924.5	1.4129715264849132E-020
1925.5	1.3759435722892740E-020
1926.5	1.3404181048876184E-020
1927.5	1.3063147656321480E-020
1928.5	1.2735584934293187E-020
1929.5	1.2420791115826175E-020
1930.5	1.2118109517023786E-020
1931.5	1.1826925109344408E-020
1932.5	1.1546661391800750E-020
1933.5	1.1276777533484084E-020
1934.5	1.1016765760066526E-020
1935.5	1.0766148960785215E-020
1936.5	1.0524478494925190E-020
1937.5	1.0291332179035552E-020
1938.5	1.0066312438074508E-020
1939.5	9.8490446054145651E-021
1940.5	9.6391753581784788E-021
1941.5	9.4363712757430605E-021
1942.5	9.2403175104629707E-021
1943.5	9.0507165607485004E-021
1944.5	8.8672871375955782E-021
1945.5	8.6897631165273035E-021
1946.5	8.5178925676755559E-021
1947.5	8.3514368574198203E-021
1948.5	8.1901698156174101E-021
1949.5	8.0338769630123841E-021
1950.5	7.8823547939076686E-021
1951.5	7.7354101096316105E-021
1952.5	7.5928593987323568E-021
1953.5	7.4545282601958473E-021
1954.5	7.3202508663101133E-021
1955.5	7.1898694620937526E-021
1956.5	7.0632338984731145E-021
1957.5	6.9402011966343576E-021
1958.5	6.8206351411948988E-021
1959.5	6.7044059000372193E-021
1960.5	6.5913896688276879E-021
1961.5	6.4814683384064489E-021
1962.5	6.3745291833830086E-021
1963.5	6.2704645704071361E-021
1964.5	6.1691716847079106E-021
1965.5	6.0705522736057279E-021
1966.5	5.9745124058046561E-021
1967.5	5.8809622453656804E-021
1968.5	5.7898158393469336E-021
1969.5	5.7009909181750560E-021
1970.5	5.6144087078831653E-021
1971.5	5.5299937534165221E-021
1972.5	5.4476737522668272E-021
1973.5	5.3673793977512140E-021
1974.5	5.2890442313024285E-021
1975.5	5.2126045031831706E-021
1976.5	5.1379990410801865E-021
1977.5	5.0651691260729213E-021
1978.5	4.9940583755077783E-021
1979.5	4.9246126323421381E-021
1980.5	4.8567798605531472E-021
1981.5	4.7905100462344698E-021
1982.5	4.7257551040303389E-021
1983.5	4.6624687885803964E-021
1984.5	4.6006066106710932E-021
1985.5	4.5401257578099830E-021
1986.5	4.4809850189584404E-021
1987.5	4.4231447131758578E-021
1988.5	4.3665666219448256E-021
1989.5	4.3112139249619624E-021
1990.5	4.2570511391930795E-021
1991.5	4.2040440610044457E-021
1992.5	4.1521597111940581E-021
1993.5	4.1013662827580670E-021
1994.5	4.0516330912379128E-021
1995.5	4.0029305275035892E-021
1996.5	3.9552300128373810E-021
1997.5	3.9085039561909078E-021
1998.5	3.8627257134961781E-021
1999.5	3.8178695489186312E-021
[truncated: 1,000 more rows]
