# Supplementary material for: Modeling Radiative Efficiency across Fluorinated Molecules: Bridging Chemistry and Climate Policy for Global Warming Potential Estimations
Source: Environ Sci Technol. 2026 Feb 16;60(8):6188–202. doi: 10.1021/acs.est.5c16501 (PMC12961741; doi:10.1021/acs.est.5c16501)
Supplement: Supplementary file 1 [file es5c16501_si_001.zip › Supporting.Information/CFM2025.Table1/HFEsters/Allyl.trifluoracetate/cross-section_25.dat]

0.5	4.7584950985581139E-022
1.5	4.8213201626809764E-022
2.5	4.8874066339342640E-022
3.5	4.9570157876965651E-022
4.5	5.0304360426858512E-022
5.5	5.1079864279066138E-022
6.5	5.1900205777078139E-022
7.5	5.2769313488716154E-022
8.5	5.3691561728428823E-022
9.5	5.4671832798484289E-022
10.5	5.5715589609006551E-022
11.5	5.6828960700263612E-022
12.5	5.8018840144455874E-022
13.5	5.9293005373730113E-022
14.5	6.0660256699385403E-022
15.5	6.2130583197943466E-022
16.5	6.3715360800943052E-022
17.5	6.5427589914494425E-022
18.5	6.7282181816046180E-022
19.5	6.9296305570669400E-022
20.5	7.1489810470063199E-022
21.5	7.3885743289155951E-022
22.5	7.6510985344257317E-022
23.5	7.9397041935059287E-022
24.5	8.2581026980798470E-022
25.5	8.6106899540983846E-022
26.5	9.0027027906473680E-022
27.5	9.4404183168927226E-022
28.5	9.9314100697840750E-022
29.5	1.0484879927793508E-021
30.5	1.1112092043100625E-021
31.5	1.1826945451924794E-021
32.5	1.2646737023974334E-021
33.5	1.3593188174506250E-021
34.5	1.4693840454387348E-021
35.5	1.5983971244809706E-021
36.5	1.7509247240347683E-021
37.5	1.9329426698423299E-021
38.5	2.1523544407608360E-021
39.5	2.4197150883932577E-021
40.5	2.7492253650086386E-021
41.5	3.1600368820959706E-021
42.5	3.6777803505029480E-021
43.5	4.3358120733277870E-021
44.5	5.1746106082787618E-021
45.5	6.2357894366523125E-021
46.5	7.5461129399319837E-021
47.5	9.0946069458455309E-021
48.5	1.0825387215290615E-020
49.5	1.2647710647872620E-020
50.5	1.4372000362948923E-020
51.5	1.5572981189165370E-020
52.5	1.5706979108524809E-020
53.5	1.4607500690743132E-020
54.5	1.2709525682966090E-020
55.5	1.0639536469162540E-020
56.5	8.8005577230287634E-021
57.5	7.3294888924049962E-021
58.5	6.2193615231417665E-021
59.5	5.4173521367567092E-021
60.5	4.8699129538791207E-021
61.5	4.5368810036398384E-021
62.5	4.3915768773783391E-021
63.5	4.4123945638297668E-021
64.5	4.5638562518361072E-021
65.5	4.7667872445043125E-021
66.5	4.8823670824338120E-021
67.5	4.7683394093818779E-021
68.5	4.3956818792805335E-021
69.5	3.8716780630557886E-021
70.5	3.3316529229900625E-021
71.5	2.8549430638605617E-021
72.5	2.4641710573147476E-021
73.5	2.1533062926615153E-021
74.5	1.9076973558360269E-021
75.5	1.7127559993646452E-021
76.5	1.5565204474582990E-021
77.5	1.4298505750085224E-021
78.5	1.3259394436018511E-021
79.5	1.2397463868942776E-021
80.5	1.1675238285897705E-021
81.5	1.1064613532508407E-021
82.5	1.0544285682793387E-021
83.5	1.0097919733350707E-021
84.5	9.7128477657877414E-022
85.5	9.3791393148446533E-022
86.5	9.0889323646049395E-022
87.5	8.8359474373746748E-022
88.5	8.6151312454311491E-022
89.5	8.4223929194541200E-022
90.5	8.2544071419665131E-022
91.5	8.1084662582842503E-022
92.5	7.9823687700428799E-022
93.5	7.8743353257674264E-022
94.5	7.7829459409711422E-022
95.5	7.7070940665066714E-022
96.5	7.6459545246944178E-022
97.5	7.5989634214885145E-022
98.5	7.5658090477507172E-022
99.5	7.5464336064050816E-022
100.5	7.5410464379245614E-022
101.5	7.5501503616535633E-022
102.5	7.5745839216145450E-022
103.5	7.6155838772607637E-022
104.5	7.6748744295975691E-022
105.5	7.7547927363550036E-022
106.5	7.8584647061777136E-022
107.5	7.9900515314399519E-022
108.5	8.1550968260641434E-022
109.5	8.3610176725679598E-022
110.5	8.6178012264408417E-022
111.5	8.9389909061122348E-022
112.5	9.3430652099373120E-022
113.5	9.8552999807919454E-022
114.5	1.0510074681153992E-021
115.5	1.1353089497057463E-021
116.5	1.2441470995384149E-021
117.5	1.3835882992063879E-021
118.5	1.5570715462868359E-021
119.5	1.7579498487979436E-021
120.5	1.9573043719777319E-021
121.5	2.0987457208892337E-021
122.5	2.1257172540479350E-021
123.5	2.0325275890038867E-021
124.5	1.8707795776529153E-021
125.5	1.7009816038407377E-021
126.5	1.5581613292227480E-021
127.5	1.4531328772671354E-021
128.5	1.3849231722400066E-021
129.5	1.3493512010070536E-021
130.5	1.3427899085235550E-021
131.5	1.3634301095336809E-021
132.5	1.4116513807912247E-021
133.5	1.4902265681098146E-021
134.5	1.6046246732057012E-021
135.5	1.7634363844152284E-021
136.5	1.9786781289341560E-021
137.5	2.2651260833947152E-021
138.5	2.6364134803842137E-021
139.5	3.0931158402548908E-021
140.5	3.5971959485520554E-021
141.5	4.0409915304254344E-021
142.5	4.2610210510685113E-021
143.5	4.1491893789456424E-021
144.5	3.7603341701785351E-021
145.5	3.2547214128639399E-021
146.5	2.7660513626743344E-021
147.5	2.3541143357641134E-021
148.5	2.0280206976348195E-021
149.5	1.7762545792777018E-021
150.5	1.5829760249032857E-021
151.5	1.4340349865132192E-021
152.5	1.3183337683213771E-021
153.5	1.2275923401614986E-021
154.5	1.1557409725352478E-021
155.5	1.0983416968282327E-021
156.5	1.0521338432463074E-021
157.5	1.0147012165005482E-021
158.5	9.8423500486612763E-022
159.5	9.5936636744476997E-022
160.5	9.3904815263531893E-022
161.5	9.2247086723298848E-022
162.5	9.0900249239146574E-022
163.5	8.9814497159666973E-022
164.5	8.8950243719154002E-022
165.5	8.8275777360707138E-022
166.5	8.7765515739376207E-022
167.5	8.7398692412592208E-022
168.5	8.7158359849758878E-022
169.5	8.7030625930502130E-022
170.5	8.7004064422330951E-022
171.5	8.7069256287764657E-022
172.5	8.7218430250153883E-022
173.5	8.7445179317477523E-022
174.5	8.7744235923042293E-022
175.5	8.8111292674594322E-022
176.5	8.8542858880258296E-022
177.5	8.9036145368884170E-022
178.5	8.9588971873824621E-022
179.5	9.0199692565632564E-022
180.5	9.0867136316724481E-022
181.5	9.1590559043168468E-022
182.5	9.2369606055952391E-022
183.5	9.3204282810592459E-022
184.5	9.4094932802355207E-022
185.5	9.5042221638925271E-022
186.5	9.6047126551228453E-022
187.5	9.7110930790113749E-022
188.5	9.8235222512278689E-022
189.5	9.9421897891450612E-022
190.5	1.0067316830695607E-021
191.5	1.0199157156677337E-021
192.5	1.0337998722045474E-021
193.5	1.0484165611286487E-021
194.5	1.0638020442612386E-021
195.5	1.0799967255795428E-021
196.5	1.0970454929336897E-021
197.5	1.1149981184710250E-021
198.5	1.1339097249061716E-021
199.5	1.1538413263478961E-021
200.5	1.1748604542327971E-021
201.5	1.1970418810908098E-021
202.5	1.2204684574637778E-021
203.5	1.2452320804218787E-021
204.5	1.2714348159057462E-021
205.5	1.2991902017315421E-021
206.5	1.3286247637436628E-021
207.5	1.3598797845553272E-021
208.5	1.3931133729278870E-021
209.5	1.4285028925532374E-021
210.5	1.4662478224020194E-021
211.5	1.5065731376431139E-021
212.5	1.5497333214257444E-021
213.5	1.5960171448639581E-021
214.5	1.6457533871294766E-021
215.5	1.6993177119928046E-021
216.5	1.7571409746200156E-021
217.5	1.8197193072302930E-021
218.5	1.8876264302179801E-021
219.5	1.9615287646250901E-021
220.5	2.0422040936274330E-021
221.5	2.1305647506442211E-021
222.5	2.2276866218874155E-021
223.5	2.3348456730223562E-021
224.5	2.4535642880893382E-021
225.5	2.5856705089162625E-021
226.5	2.7333743795954234E-021
227.5	2.8993671722014557E-021
228.5	3.0869515024014938E-021
229.5	3.3002135430056647E-021
230.5	3.5442531674186868E-021
231.5	3.8254945884849089E-021
232.5	4.1521099231294004E-021
233.5	4.5346026133617337E-021
234.5	4.9866189154780483E-021
235.5	5.5260865866579269E-021
236.5	6.1768236244849599E-021
237.5	6.9708179796712274E-021
238.5	7.9514447144326078E-021
239.5	9.1779244221510151E-021
240.5	1.0731212920698247E-020
241.5	1.2720878920090264E-020
242.5	1.5290363257555029E-020
243.5	1.8611834378873605E-020
244.5	2.2846798464756837E-020
245.5	2.8021201131466740E-020
246.5	3.3750846109231000E-020
247.5	3.8891012631720537E-020
248.5	4.1639787323832040E-020
249.5	4.0720859396970326E-020
250.5	3.6642163416033548E-020
251.5	3.1163115722846562E-020
252.5	2.5813190256196653E-020
253.5	2.1301524440043338E-020
254.5	1.7753063215145088E-020
255.5	1.5048741812996293E-020
256.5	1.3015209738447050E-020
257.5	1.1496285080401652E-020
258.5	1.0369953890888615E-020
259.5	9.5464078647129328E-021
260.5	8.9615322848766461E-021
261.5	8.5706373968215608E-021
262.5	8.3436202136034067E-021
263.5	8.2615881750514638E-021
264.5	8.3147010041144516E-021
265.5	8.5009953236952054E-021
266.5	8.8260420101853042E-021
267.5	9.3033869413061421E-021
268.5	9.9558298033525792E-021
269.5	1.0817705806228206E-020
270.5	1.1938452140703079E-020
271.5	1.3387842048169189E-020
272.5	1.5263255972868576E-020
273.5	1.7698914239038877E-020
274.5	2.0875209564234843E-020
275.5	2.5020777409710375E-020
276.5	3.0385415376548958E-020
277.5	3.7130653005493687E-020
278.5	4.5045104116496372E-020
279.5	5.3049498322202977E-020
280.5	5.8896700293181945E-020
281.5	6.0116314067871234E-020
282.5	5.6146155342462205E-020
283.5	4.8926888145093042E-020
284.5	4.1015949412440904E-020
285.5	3.3981653594951699E-020
286.5	2.8328325490347831E-020
287.5	2.4004469561043287E-020
288.5	2.0782024338431490E-020
289.5	1.8425258776713846E-020
290.5	1.6743092451837917E-020
291.5	1.5595609496702984E-020
292.5	1.4887145723803997E-020
293.5	1.4557825106908544E-020
294.5	1.4577138755828633E-020
295.5	1.4940340450009341E-020
296.5	1.5667698281653268E-020
297.5	1.6806624136477678E-020
298.5	1.8436868821989309E-020
299.5	2.0679011061497281E-020
300.5	2.3705880617875772E-020
301.5	2.7754037573168314E-020
302.5	3.3124637156107284E-020
303.5	4.0142573701177842E-020
304.5	4.8999577205752738E-020
305.5	5.9356128548859100E-020
306.5	6.9674273873112680E-020
307.5	7.6882980995576603E-020
308.5	7.7781618834584540E-020
309.5	7.1866520137070170E-020
310.5	6.1861914407887939E-020
311.5	5.1109787058236850E-020
312.5	4.1575271167971485E-020
313.5	3.3848945365967723E-020
314.5	2.7826524877169707E-020
315.5	2.3190615575503844E-020
316.5	1.9619625994609270E-020
317.5	1.6850063778096134E-020
318.5	1.4682083722364219E-020
319.5	1.2968551095254901E-020
320.5	1.1602092884521653E-020
321.5	1.0504272643335233E-020
322.5	9.6174740264787742E-021
323.5	8.8990724258132713E-021
324.5	8.3173195176674186E-021
325.5	7.8484512907275475E-021
326.5	7.4746550714459701E-021
327.5	7.1826384322529794E-021
328.5	6.9626230787735513E-021
329.5	6.8076436550244644E-021
330.5	6.7130710255001220E-021
331.5	6.6763073778080331E-021
332.5	6.6966205301861087E-021
333.5	6.7751001216639666E-021
334.5	6.9147311618406485E-021
335.5	7.1205925668785887E-021
336.5	7.4002015448042157E-021
337.5	7.7640409331657787E-021
338.5	8.2263282405871601E-021
339.5	8.8061154407515681E-021
340.5	9.5288519334455101E-021
341.5	1.0428605246569933E-020
342.5	1.1551221165868762E-020
343.5	1.2958819454320115E-020
344.5	1.4736147601242849E-020
345.5	1.6999376653972991E-020
346.5	1.9907660702590945E-020
347.5	2.3676423500458465E-020
348.5	2.8586780526072057E-020
349.5	3.4972640211170018E-020
350.5	4.3136154361946038E-020
351.5	5.3088021188108300E-020
352.5	6.3993533565402016E-020
353.5	7.3513213654347561E-020
354.5	7.8137660765553309E-020
355.5	7.5610714949966390E-020
356.5	6.7186515396475186E-020
357.5	5.6320002131278110E-020
358.5	4.5849617912587870E-020
359.5	3.7028519477294764E-020
360.5	3.0037941387026149E-020
361.5	2.4627142910953187E-020
362.5	2.0457022781769219E-020
363.5	1.7225939353911651E-020
364.5	1.4697730639679260E-020
365.5	1.2696345576857628E-020
366.5	1.1092789370720446E-020
367.5	9.7927726655753013E-021
368.5	8.7270320688705387E-021
369.5	7.8442486947046287E-021
370.5	7.1060062258173963E-021
371.5	6.4832318064296866E-021
372.5	5.9536819863226809E-021
373.5	5.5001570421578071E-021
374.5	5.1092224008988377E-021
375.5	4.7702846141892978E-021
376.5	4.4749170139267392E-021
377.5	4.2163627569248682E-021
378.5	3.9891651315140560E-021
379.5	3.7888901085462506E-021
380.5	3.6119164765812801E-021
381.5	3.4552760568892630E-021
382.5	3.3165314860967338E-021
383.5	3.1936825779418390E-021
384.5	3.0850947991538146E-021
385.5	2.9894452372975450E-021
386.5	2.9056828224316931E-021
387.5	2.8330006488476560E-021
388.5	2.7708191486819555E-021
389.5	2.7187796958249579E-021
390.5	2.6767490602629925E-021
391.5	2.6448360917757214E-021
392.5	2.6234232133340586E-021
393.5	2.6132169167950537E-021
394.5	2.6153237107555728E-021
395.5	2.6313611975552334E-021
396.5	2.6636185789257376E-021
397.5	2.7152873744388918E-021
398.5	2.7907916964460283E-021
399.5	2.8962570074107910E-021
400.5	3.0401615077438716E-021
401.5	3.2341967148452604E-021
402.5	3.4942682491312210E-021
403.5	3.8412434209500862E-021
404.5	4.3001288887426153E-021
405.5	4.8941226319391471E-021
406.5	5.6259539958396102E-021
407.5	6.4372569235742156E-021
408.5	7.1578400627730322E-021
409.5	7.5239786392329118E-021
410.5	7.3543997309698062E-021
411.5	6.7298127794178200E-021
412.5	5.9082482358395515E-021
413.5	5.1098800705411242E-021
414.5	4.4351396321301573E-021
415.5	3.9006253948621788E-021
416.5	3.4883124373454474E-021
417.5	3.1726535572518102E-021
418.5	2.9306896688021058E-021
419.5	2.7443999903678728E-021
420.5	2.6003653349076130E-021
421.5	2.4887922084502576E-021
422.5	2.4025737357052834E-021
423.5	2.3365505687459572E-021
424.5	2.2869704389825946E-021
425.5	2.2511049417273882E-021
426.5	2.2269813488701067E-021
427.5	2.2131961256720791E-021
428.5	2.2087861218475712E-021
429.5	2.2131408221256942E-021
430.5	2.2259444590314424E-021
431.5	2.2471406391878868E-021
432.5	2.2769148835369111E-021
433.5	2.3156925165988437E-021
434.5	2.3641509550442318E-021
435.5	2.4232468718951349E-021
436.5	2.4942601468537639E-021
437.5	2.5788581503241431E-021
438.5	2.6791859728323679E-021
439.5	2.7979909937778428E-021
440.5	2.9387940900486578E-021
441.5	3.1061254030377237E-021
442.5	3.3058507658773571E-021
443.5	3.5456268602713045E-021
444.5	3.8355405684902907E-021
445.5	4.1890127242820118E-021
446.5	4.6240798056864070E-021
447.5	5.1652063685974644E-021
448.5	5.8458094214542332E-021
449.5	6.7116334210779373E-021
450.5	7.8248178597644976E-021
451.5	9.2674382177306134E-021
452.5	1.1140189826093433E-020
453.5	1.3544057575840787E-020
454.5	1.6517488367825585E-020
455.5	1.9889037805193823E-020
456.5	2.3062499091645763E-020
457.5	2.4995477195297191E-020
458.5	2.4797740368522344E-020
459.5	2.2573721640640991E-020
460.5	1.9311931766552851E-020
461.5	1.5997593684872671E-020
462.5	1.3137396523377140E-020
463.5	1.0849842069745862E-020
464.5	9.0773645333200062E-021
465.5	7.7162358698063518E-021
466.5	6.6685350351069991E-021
467.5	5.8559435687740010E-021
468.5	5.2196104856212104E-021
469.5	4.7163305247075046E-021
470.5	4.3145585125355019E-021
471.5	3.9911898605566683E-021
472.5	3.7291772233647499E-021
473.5	3.5158262178310495E-021
474.5	3.3415915465181594E-021
475.5	3.1992277487314329E-021
476.5	3.0831875880148406E-021
477.5	2.9891928725115371E-021
478.5	2.9139257681745718E-021
479.5	2.8548049173545034E-021
480.5	2.8098218119809516E-021
481.5	2.7774204554435792E-021
482.5	2.7564085195892859E-021
483.5	2.7458917508355803E-021
484.5	2.7452258349088052E-021
485.5	2.7539816503945740E-021
486.5	2.7719210669120128E-021
487.5	2.7989813364275965E-021
488.5	2.8352667972467158E-021
489.5	2.8810471377788378E-021
490.5	2.9367619085232413E-021
491.5	3.0030313705485736E-021
492.5	3.0806741653168063E-021
493.5	3.1707327209131497E-021
494.5	3.2745078137608893E-021
495.5	3.3936043312934551E-021
496.5	3.5299910931472407E-021
497.5	3.6860786729541250E-021
498.5	3.8648206423018550E-021
499.5	4.0698457096290388E-021
500.5	4.3056311082276873E-021
501.5	4.5777316811320677E-021
502.5	4.8930849851440474E-021
503.5	5.2604212418854358E-021
504.5	5.6908193724109689E-021
505.5	6.1984685541363223E-021
506.5	6.8017214954598717E-021
507.5	7.5245648058727966E-021
508.5	8.3986883909239304E-021
509.5	9.4664145515720100E-021
510.5	1.0784848215503234E-020
511.5	1.2431711236159227E-020
512.5	1.4513336238241513E-020
513.5	1.7174927734041712E-020
514.5	2.0611604139471102E-020
515.5	2.5073664090627747E-020
516.5	3.0845733375437425E-020
517.5	3.8148180941411574E-020
518.5	4.6862262649916152E-020
519.5	5.6004293156839121E-020
520.5	6.3263409436793845E-020
521.5	6.5710574004790388E-020
522.5	6.2125061495670456E-020
523.5	5.4261656939710094E-020
524.5	4.5077464172883737E-020
525.5	3.6616983500197873E-020
526.5	2.9641112324304795E-020
527.5	2.4166513255879014E-020
528.5	1.9945408888604604E-020
529.5	1.6695784197716355E-020
530.5	1.4178052034308223E-020
531.5	1.2207882926319182E-020
532.5	1.0648788365477998E-020
533.5	9.4009536158290334E-021
534.5	8.3913921837237043E-021
535.5	7.5664145617502956E-021
536.5	6.8861717862620283E-021
537.5	6.3207845335922953E-021
538.5	5.8476125644692986E-021
539.5	5.4493245492997149E-021
540.5	5.1125253041193409E-021
541.5	4.8267715223965099E-021
542.5	4.5838597595716420E-021
543.5	4.3773067809878631E-021
544.5	4.2019671874134070E-021
545.5	4.0537501245866246E-021
546.5	3.9294084324917050E-021
547.5	3.8263815487067427E-021
548.5	3.7426790276335263E-021
549.5	3.6767954661773971E-021
550.5	3.6276504727257234E-021
551.5	3.5945494491790696E-021
552.5	3.5771626376612985E-021
553.5	3.5755213116319015E-021
554.5	3.5900313279644162E-021
555.5	3.6215056543545366E-021
556.5	3.6712191099970776E-021
557.5	3.7409906096695963E-021
558.5	3.8333009554284713E-021
559.5	3.9514580642465003E-021
560.5	4.0998270200167426E-021
561.5	4.2841503242765463E-021
562.5	4.5119953925801963E-021
563.5	4.7933833695508492E-021
564.5	5.1416778031756685E-021
565.5	5.5748455411151412E-021
566.5	6.1172447678426676E-021
567.5	6.8021356695300401E-021
568.5	7.6751047083808000E-021
569.5	8.7984063731369735E-021
570.5	1.0255461235486776E-020
571.5	1.2152367313264106E-020
572.5	1.4606918810600643E-020
573.5	1.7701619099033624E-020
574.5	2.1358056256998167E-020
575.5	2.5109636446847682E-020
576.5	2.7938143629596609E-020
577.5	2.8656802294818352E-020
578.5	2.6902923342325640E-020
579.5	2.3518402606711683E-020
580.5	1.9716951354051302E-020
581.5	1.6278075558487894E-020
582.5	1.3467281019319809E-020
583.5	1.1270323821068267E-020
584.5	9.5795797459976727E-021
585.5	8.2793933336089651E-021
586.5	7.2731947100492719E-021
587.5	6.4871832178814951E-021
588.5	5.8668503293475256E-021
589.5	5.3723586961489375E-021
590.5	4.9745711213073940E-021
591.5	4.6520409971716012E-021
592.5	4.3888399388166888E-021
593.5	4.1730186220375929E-021
594.5	3.9955211168202142E-021
595.5	3.8494170102088938E-021
596.5	3.7293547774856120E-021
597.5	3.6311694047183580E-021
598.5	3.5515981714443866E-021
599.5	3.4880728981705070E-021
600.5	3.4385667752389923E-021
601.5	3.4014805676162349E-021
602.5	3.3755575515915934E-021
603.5	3.3598196758074199E-021
604.5	3.3535196144885428E-021
605.5	3.3561049054311728E-021
606.5	3.3671914471267937E-021
607.5	3.3865444084974772E-021
608.5	3.4140651765260986E-021
609.5	3.4497833974437916E-021
610.5	3.4938535024678305E-021
611.5	3.5465553830196109E-021
612.5	3.6082991184540683E-021
613.5	3.6796338823717258E-021
614.5	3.7612613800689838E-021
615.5	3.8540544179807494E-021
616.5	3.9590814963729756E-021
617.5	4.0776386735427324E-021
618.5	4.2112904049139496E-021
619.5	4.3619216560707815E-021
620.5	4.5318043835947247E-021
621.5	4.7236825543028836E-021
622.5	4.9408813505468712E-021
623.5	5.1874482580952454E-021
624.5	5.4683366045069934E-021
625.5	5.7896461795223203E-021
626.5	6.1589413739322502E-021
627.5	6.5856756394884180E-021
628.5	7.0817632270154750E-021
629.5	7.6623569368926814E-021
630.5	8.3469167293260767E-021
631.5	9.1606924115556226E-021
632.5	1.0136799609492870E-020
633.5	1.1319148281849728E-020
634.5	1.2766592072798713E-020
635.5	1.4558798720672292E-020
636.5	1.6804449683134819E-020
637.5	1.9652287248028714E-020
638.5	2.3304701252671042E-020
639.5	2.8030468858768133E-020
640.5	3.4164047556338830E-020
641.5	4.2055117756745241E-020
642.5	5.1883434079315019E-020
643.5	6.3203521399701938E-020
644.5	7.4221356339937441E-020
645.5	8.1543279700865940E-020
646.5	8.1896021026160492E-020
647.5	7.5109040115338788E-020
648.5	6.4295309803738708E-020
649.5	5.2942090597730242E-020
650.5	4.2989636095337977E-020
651.5	3.4969861905011232E-020
652.5	2.8734262170918263E-020
653.5	2.3937707548350979E-020
654.5	2.0241304193054426E-020
655.5	1.7370243063515695E-020
656.5	1.5116871509247323E-020
657.5	1.3328410598081291E-020
658.5	1.1893234551620556E-020
659.5	1.0729570090093981E-020
660.5	9.7770668962673774E-021
661.5	8.9907508752549249E-021
662.5	8.3367478387803849E-021
663.5	7.7892658841446005E-021
664.5	7.3284574147083439E-021
665.5	6.9388932946682036E-021
666.5	6.6084640531024308E-021
667.5	6.3275808608038987E-021
668.5	6.0885886624851707E-021
669.5	5.8853308439639969E-021
670.5	5.7128231879238907E-021
671.5	5.5670074276771371E-021
672.5	5.4445633440195651E-021
673.5	5.3427643365024594E-021
674.5	5.2593655859688537E-021
675.5	5.1925168781031678E-021
676.5	5.1406942601741821E-021
677.5	5.1026462138825966E-021
678.5	5.0773511228191876E-021
679.5	5.0639836149607403E-021
680.5	5.0618879531556231E-021
681.5	5.0705570886749607E-021
682.5	5.0896163263071723E-021
683.5	5.1188108038845775E-021
684.5	5.1579961859821226E-021
685.5	5.2071321264592952E-021
686.5	5.2662781791049613E-021
687.5	5.3355919386307450E-021
688.5	5.4153292824079123E-021
689.5	5.5058466620847062E-021
690.5	5.6076054681248302E-021
691.5	5.7211785634603980E-021
692.5	5.8472591587806774E-021
693.5	5.9866722855437061E-021
694.5	6.1403892181028199E-021
695.5	6.3095453086639104E-021
696.5	6.4954618345991599E-021
697.5	6.6996726251146272E-021
698.5	6.9239564439760936E-021
699.5	7.1703763708439287E-021
700.5	7.4413277642749239E-021
701.5	7.7395968295522948E-021
702.5	8.0684323880871959E-021
703.5	8.4316341986380587E-021
704.5	8.8336621782017722E-021
705.5	9.2797722015821970E-021
706.5	9.7761859489938853E-021
707.5	1.0330304698630192E-020
708.5	1.0950980280227447E-020
709.5	1.1648860982664098E-020
710.5	1.2436836575764178E-020
711.5	1.3330615543150538E-020
712.5	1.4349480279359170E-020
713.5	1.5517284089108181E-020
714.5	1.6863779891079215E-020
715.5	1.8426408392843995E-020
716.5	2.0252728877029413E-020
717.5	2.2403757075360237E-020
718.5	2.4958594134695112E-020
719.5	2.8020905178195416E-020
720.5	3.1728055733350185E-020
721.5	3.6264055408552853E-020
722.5	4.1877873726994160E-020
723.5	4.8909042860943707E-020
724.5	5.7822220673560452E-020
725.5	6.9249920433056590E-020
726.5	8.4033303174864895E-020
727.5	1.0322290179977198E-019
728.5	1.2792860103305678E-019
729.5	1.5875755139482687E-019
730.5	1.9441377731680283E-019
731.5	2.2942397443107922E-019
732.5	2.5320453372133485E-019
733.5	2.5521982951486321E-019
734.5	2.3446928302533090E-019
735.5	2.0054748306606864E-019
736.5	1.6458686363481599E-019
737.5	1.3291926223362162E-019
738.5	1.0734858784678487E-019
739.5	8.7451556517268444E-020
740.5	7.2145305730957221E-020
741.5	6.0353515670874530E-020
742.5	5.1199874405937932E-020
743.5	4.4021261018431383E-020
744.5	3.8329649962786925E-020
745.5	3.3768604674589634E-020
746.5	3.0077234689255817E-020
747.5	2.7063252904708321E-020
748.5	2.4583636114964628E-020
749.5	2.2530949848175342E-020
750.5	2.0823705512293312E-020
751.5	1.9399537908741230E-020
752.5	1.8210347161935880E-020
753.5	1.7218813008333343E-020
754.5	1.6395874824973654E-020
755.5	1.5718898214820592E-020
756.5	1.5170335935207554E-020
757.5	1.4736750418353762E-020
758.5	1.4408106128415423E-020
759.5	1.4177268684447896E-020
760.5	1.4039668227758815E-020
761.5	1.3993099788250567E-020
762.5	1.4037645431005164E-020
763.5	1.4175713258438772E-020
764.5	1.4412198159485376E-020
765.5	1.4754779726093216E-020
766.5	1.5214385312899649E-020
767.5	1.5805862445838008E-020
768.5	1.6548926939022154E-020
769.5	1.7469484374825103E-020
770.5	1.8601467732216751E-020
771.5	1.9989399735294882E-020
772.5	2.1691984581508731E-020
773.5	2.3787172767377270E-020
774.5	2.6379338403411700E-020
775.5	2.9609465673959776E-020
776.5	3.3669523676282187E-020
777.5	3.8822341003373484E-020
778.5	4.5427678909499788E-020
779.5	5.3972080649707665E-020
780.5	6.5089647094751445E-020
781.5	7.9531514960574368E-020
782.5	9.7971567251925056E-020
783.5	1.2041375013015026E-019
784.5	1.4493651381405723E-019
785.5	1.6622300220694760E-019
786.5	1.7638378632506333E-019
787.5	1.7046358254565816E-019
788.5	1.5141402164489672E-019
789.5	1.2701686374196710E-019
790.5	1.0358722233691987E-019
791.5	8.3883046366418006E-020
792.5	6.8283881006247716E-020
793.5	5.6218643570371777E-020
794.5	4.6926014376331581E-020
795.5	3.9731150612161235E-020
796.5	3.4106399633751808E-020
797.5	2.9658618296502857E-020
798.5	2.6099793225110115E-020
799.5	2.3219398184911658E-020
800.5	2.0862769711438593E-020
801.5	1.8915298206757141E-020
802.5	1.7291175018543589E-020
803.5	1.5925449190359264E-020
804.5	1.4768415944060802E-020
805.5	1.3781630108150248E-020
806.5	1.2935050792743998E-020
807.5	1.2204976964316944E-020
808.5	1.1572539920651484E-020
809.5	1.1022591307304867E-020
810.5	1.0542874727971916E-020
811.5	1.0123402671431177E-020
812.5	9.7559835408191005E-021
813.5	9.4338594810781065E-021
814.5	9.1514267663174021E-021
815.5	8.9040182731875029E-021
816.5	8.6877330635894984E-021
817.5	8.4993020276677944E-021
818.5	8.3359813697974319E-021
819.5	8.1954677804311105E-021
820.5	8.0758306490162693E-021
821.5	7.9754577935315323E-021
822.5	7.8930120199471661E-021
823.5	7.8273964576439742E-021
824.5	7.7777271000293494E-021
825.5	7.7433113534068428E-021
826.5	7.7236316909700152E-021
827.5	7.7183337444426103E-021
828.5	7.7272183599355426E-021
829.5	7.7502373099484003E-021
830.5	7.7874925005768025E-021
831.5	7.8392386508498124E-021
832.5	7.9058895579138926E-021
833.5	7.9880282056297587E-021
834.5	8.0864211337868894E-021
835.5	8.2020376706426142E-021
836.5	8.3360748551704905E-021
837.5	8.4899891529530017E-021
838.5	8.6655364217031924E-021
839.5	8.8648220366477103E-021
840.5	9.0903636802522514E-021
841.5	9.3451700872778471E-021
842.5	9.6328400879571295E-021
843.5	9.9576877122531209E-021
844.5	1.0324901053546909E-020
845.5	1.0740745251736320E-020
846.5	1.1212823649565965E-020
847.5	1.1750416349293227E-020
848.5	1.2364922708445971E-020
849.5	1.3070444741026998E-020
850.5	1.3884563392538026E-020
851.5	1.4829381416654397E-020
852.5	1.5932938363667729E-020
853.5	1.7231149844249021E-020
854.5	1.8770491814318379E-020
855.5	2.0611750963044938E-020
856.5	2.2835306700194768E-020
857.5	2.5548610031440981E-020
858.5	2.8896776110184136E-020
859.5	3.3077447091719264E-020
860.5	3.8361055422189165E-020
861.5	4.5116511887494122E-020
862.5	5.3837820834994267E-020
863.5	6.5153045644125764E-020
864.5	7.9759432655553243E-020
865.5	9.8145686787626687E-020
866.5	1.1984930880271894E-019
867.5	1.4211272204021095E-019
868.5	1.5891590415705605E-019
869.5	1.6323967789158097E-019
870.5	1.5293589162483714E-019
871.5	1.3298137751936120E-019
872.5	1.1055496241133656E-019
873.5	9.0268731524603305E-020
874.5	7.3694419929255854E-020
875.5	6.0748609661960407E-020
876.5	5.0795254341185806E-020
877.5	4.3150684357970573E-020
878.5	3.7244092172515209E-020
879.5	3.2639362060814416E-020
880.5	2.9014523747640130E-020
881.5	2.6134433441089841E-020
882.5	2.3827298358362917E-020
883.5	2.1966890034766473E-020
884.5	2.0459712700693836E-020
885.5	1.9235921200104438E-020
886.5	1.8242926659695076E-020
887.5	1.7440888702950146E-020
888.5	1.6799525128831869E-020
889.5	1.6295845372266611E-020
890.5	1.5912538602499081E-020
891.5	1.5636833680574503E-020
892.5	1.5459707918386144E-020
893.5	1.5375363440500088E-020
894.5	1.5380920263487845E-020
895.5	1.5476298510976052E-020
896.5	1.5664281883381128E-020
897.5	1.5950773426253522E-020
898.5	1.6345275505360389E-020
899.5	1.6861651741907065E-020
900.5	1.7519263296650522E-020
901.5	1.8344620295071827E-020
902.5	1.9373757606954977E-020
903.5	2.0655639053927071E-020
904.5	2.2257016970141796E-020
905.5	2.4269304732517679E-020
906.5	2.6818066096482350E-020
907.5	3.0075379823458748E-020
908.5	3.4273697269799653E-020
909.5	3.9714436723898175E-020
910.5	4.6749623772883380E-020
911.5	5.5679857743867271E-020
912.5	6.6453994675472965E-020
913.5	7.8056510447845930E-020
914.5	8.7856373424862965E-020
915.5	9.2173361431395806E-020
916.5	8.8990085984166806E-020
917.5	8.0008099871779992E-020
918.5	6.8893131498882402E-020
919.5	5.8436760755463405E-020
920.5	4.9789005087619548E-020
921.5	4.3063796439092909E-020
922.5	3.7979093697632824E-020
923.5	3.4183774349454237E-020
924.5	3.1372719489193092E-020
925.5	2.9309976223544451E-020
926.5	2.7821486447191568E-020
927.5	2.6781358756915638E-020
928.5	2.6099322597486132E-020
929.5	2.5711042263110676E-020
930.5	2.5571113344451479E-020
931.5	2.5648149680806414E-020
932.5	2.5921397420172388E-020
933.5	2.6378442633791917E-020
934.5	2.7013705798049998E-020
935.5	2.7827516481852374E-020
936.5	2.8825635491841675E-020
937.5	3.0019146123827113E-020
938.5	3.1424677844170310E-020
939.5	3.3064960432297284E-020
940.5	3.4969739200171089E-020
941.5	3.7177116836460257E-020
942.5	3.9735429453581503E-020
943.5	4.2705819344841954E-020
944.5	4.6165742601082704E-020
945.5	5.0213757220190477E-020
946.5	5.4976092895296886E-020
947.5	6.0615730956770677E-020
948.5	6.7345055690432091E-020
949.5	7.5443621562153186E-020
950.5	8.5283265893516727E-020
951.5	9.7363711978758134E-020
952.5	1.1236286060323077E-019
953.5	1.3120664067264462E-019
954.5	1.5516177111305614E-019
955.5	1.8594560952409400E-019
956.5	2.2581533875221753E-019
957.5	2.7750656015228903E-019
958.5	3.4366364291539703E-019
959.5	4.2497592794492176E-019
960.5	5.1596595916140580E-019
961.5	5.9928731270521987E-019
962.5	6.4639786973801519E-019
963.5	6.3533916123329260E-019
964.5	5.7205355616893928E-019
965.5	4.8413257546999136E-019
966.5	3.9692941397573106E-019
967.5	3.2273954247832621E-019
968.5	2.6406822376938748E-019
969.5	2.1919840217950856E-019
970.5	1.8541813573798697E-019
971.5	1.6027277700004733E-019
972.5	1.4188470106198640E-019
973.5	1.2893780850923858E-019
974.5	1.2056030624910035E-019
975.5	1.1615051182073759E-019
976.5	1.1508736773673548E-019
977.5	1.1624379072705878E-019
978.5	1.1747563349756594E-019
979.5	1.1594587370706515E-019
980.5	1.0997993352778568E-019
981.5	1.0056116193321084E-019
982.5	9.0157095075865808E-020
983.5	8.0688915393933374E-020
984.5	7.2938452238921118E-020
985.5	6.6958576771915477E-020
986.5	6.2527359962349131E-020
987.5	5.9382974699191659E-020
988.5	5.7307213681184909E-020
989.5	5.6143129798075020E-020
990.5	5.5791252520505189E-020
991.5	5.6201935697056986E-020
992.5	5.7369663120548857E-020
993.5	5.9330944034957464E-020
994.5	6.2166274483339103E-020
995.5	6.6006617938056923E-020
996.5	7.1045277339473797E-020
997.5	7.7556664541202173E-020
998.5	8.5924210161681059E-020
999.5	9.6680230294123849E-020
1000.5	1.1056006801381818E-019
1001.5	1.2856846744711137E-019
1002.5	1.5204009514060377E-019
1003.5	1.8262852429660920E-019
1004.5	2.2203684322539158E-019
1005.5	2.7106009664534368E-019
1006.5	3.2728384697375445E-019
1007.5	3.8157959329243347E-019
1008.5	4.1732389841705891E-019
1009.5	4.1947971990680221E-019
1010.5	3.8874376110263881E-019
1011.5	3.4106379432937079E-019
1012.5	2.9332282205075616E-019
1013.5	2.5482584252785617E-019
1014.5	2.2831813328116180E-019
1015.5	2.1318715269166807E-019
1016.5	2.0698022231174540E-019
1017.5	2.0524130740965849E-019
1018.5	2.0153378685021707E-019
1019.5	1.9024408699334530E-019
1020.5	1.7083414072113752E-019
1021.5	1.4757982973963675E-019
1022.5	1.2512470589455391E-019
1023.5	1.0586027499342781E-019
1024.5	9.0247257943374248E-020
1025.5	7.7864897985626935E-020
1026.5	6.8074643475521007E-020
1027.5	6.0286854674222117E-020
1028.5	5.4029508096903943E-020
1029.5	4.8944490214755753E-020
1030.5	4.4765086947174065E-020
1031.5	4.1293112242880817E-020
1032.5	3.8380480069808448E-020
1033.5	3.5915502217693512E-020
1034.5	3.3813012038872653E-020
1035.5	3.2007315751585390E-020
1036.5	3.0447159174694582E-020
1037.5	2.9092112455810438E-020
1038.5	2.7909950776219832E-020
1039.5	2.6874737593635457E-020
1040.5	2.5965407133118378E-020
1041.5	2.5164704903069352E-020
1042.5	2.4458387513499205E-020
1043.5	2.3834612216071936E-020
1044.5	2.3283466671882653E-020
1045.5	2.2796603399441222E-020
1046.5	2.2366953121500114E-020
1047.5	2.1988498130813096E-020
1048.5	2.1656091717768314E-020
1049.5	2.1365313247368229E-020
1050.5	2.1112351048793149E-020
1051.5	2.0893907169478690E-020
1052.5	2.0707119442662528E-020
1053.5	2.0549497359431502E-020
1054.5	2.0418869019922959E-020
1055.5	2.0313337032193848E-020
1056.5	2.0231241680682614E-020
1057.5	2.0171130034841485E-020
1058.5	2.0131729938451627E-020
1059.5	2.0111928030493243E-020
1060.5	2.0110751113408234E-020
1061.5	2.0127350314741350E-020
1062.5	2.0160987591423454E-020
1063.5	2.0211024208375989E-020
1064.5	2.0276910889242277E-020
1065.5	2.0358179390389768E-020
1066.5	2.0454435292576865E-020
1067.5	2.0565351839927456E-020
1068.5	2.0690664684735922E-020
1069.5	2.0830167420410681E-020
1070.5	2.0983707804561353E-020
1071.5	2.1151184590640464E-020
1072.5	2.1332544900299280E-020
1073.5	2.1527782080217859E-020
1074.5	2.1736933997032212E-020
1075.5	2.1960081732438603E-020
1076.5	2.2197348647879371E-020
1077.5	2.2448899794630298E-020
1078.5	2.2714941650804462E-020
1079.5	2.2995722171918485E-020
1080.5	2.3291531146371135E-020
1081.5	2.3602700851578214E-020
1082.5	2.3929607010697742E-020
1083.5	2.4272670053962485E-020
1084.5	2.4632356692702558E-020
1085.5	2.5009181818280191E-020
1086.5	2.5403710742456477E-020
1087.5	2.5816561800262363E-020
1088.5	2.6248409341346963E-020
1089.5	2.6699987141134854E-020
1090.5	2.7172092269057479E-020
1091.5	2.7665589457768909E-020
1092.5	2.8181416024767603E-020
1093.5	2.8720587406405556E-020
1094.5	2.9284203374090414E-020
1095.5	2.9873455013826033E-020
1096.5	3.0489632563400950E-020
1097.5	3.1134134216885984E-020
1098.5	3.1808476024085796E-020
1099.5	3.2514303033743113E-020
1100.5	3.3253401854275076E-020
1101.5	3.4027714835433964E-020
1102.5	3.4839356109519090E-020
1103.5	3.5690629772849804E-020
1104.5	3.6584050538656058E-020
1105.5	3.7522367253248886E-020
1106.5	3.8508589740665151E-020
1107.5	3.9546019529914440E-020
1108.5	4.0638285127250078E-020
1109.5	4.1789382628304799E-020
1110.5	4.3003722627547530E-020
1111.5	4.4286184583109217E-020
1112.5	4.5642180043600824E-020
1113.5	4.7077726453061574E-020
1114.5	4.8599533637481120E-020
1115.5	5.0215105563489868E-020
1116.5	5.1932860575830302E-020
1117.5	5.3762274103543853E-020
1118.5	5.5714048826648559E-020
1119.5	5.7800318584142655E-020
1120.5	6.0034893973218910E-020
1121.5	6.2433559764784024E-020
1122.5	6.5014437114578972E-020
1123.5	6.7798427320932194E-020
1124.5	7.0809758901236124E-020
1125.5	7.4076666494799668E-020
1126.5	7.7632239207307823E-020
1127.5	8.1515488428867873E-020
1128.5	8.5772702230449978E-020
1129.5	9.0459177124565262E-020
1130.5	9.5641451117781722E-020
1131.5	1.0140020878587844E-019
1132.5	1.0783409579672307E-019
1133.5	1.1506477618225874E-019
1134.5	1.2324370462313318E-019
1135.5	1.3256128885597313E-019
1136.5	1.4325941493936086E-019
1137.5	1.5564874555039667E-019
1138.5	1.7013284159927755E-019
1139.5	1.8724207967641502E-019
1140.5	2.0768161697008073E-019
1141.5	2.3239927602577181E-019
1142.5	2.6268080316773965E-019
1143.5	3.0027993705034189E-019
1144.5	3.4758409681418429E-019
1145.5	4.0778880207539051E-019
1146.5	4.8496698758535143E-019
1147.5	5.8368545332869292E-019
1148.5	7.0729949717563234E-019
1149.5	8.5331664436365961E-019
1150.5	1.0048173918304638E-018
1151.5	1.1237335311797368E-018
1152.5	1.1641764776509433E-018
1153.5	1.1101570632502267E-018
1154.5	9.9241510640596254E-019
1155.5	8.5787408342585923E-019
1156.5	7.3762943020811916E-019
1157.5	6.4281590803307558E-019
1158.5	5.7346237458432851E-019
1159.5	5.2584083455943560E-019
1160.5	4.9590428829356538E-019
1161.5	4.8041724006631962E-019
1162.5	4.7715157821290370E-019
1163.5	4.8480140772061926E-019
1164.5	5.0286423563445634E-019
1165.5	5.3156866479936795E-019
1166.5	5.7187198822420634E-019
1167.5	6.2553757353463721E-019
1168.5	6.9530394137820196E-019
1169.5	7.8516350157037157E-019
1170.5	9.0077025046303105E-019
1171.5	1.0499742047374185E-018
1172.5	1.2433863966922169E-018
1173.5	1.4945820243002665E-018
1174.5	1.8187544438251242E-018
1175.5	2.2268753684867260E-018
1176.5	2.7099886212935677E-018
1177.5	3.2105948143594403E-018
1178.5	3.6015446849777206E-018
1179.5	3.7332799028141828E-018
1180.5	3.5593401910762666E-018
1181.5	3.1869122340575669E-018
1182.5	2.7729019203288583E-018
1183.5	2.4210606836485646E-018
1184.5	2.1712538639955026E-018
1185.5	2.0295349674992967E-018
1186.5	1.9925088233458880E-018
1187.5	2.0585591321119347E-018
1188.5	2.2302646314743368E-018
1189.5	2.5097575228776710E-018
1190.5	2.8839721993166755E-018
1191.5	3.2966416083825939E-018
1192.5	3.6236054688731489E-018
1193.5	3.7092101414698782E-018
1194.5	3.4873596493857478E-018
1195.5	3.0478075889837831E-018
1196.5	2.5437480224927400E-018
1197.5	2.0811723699240564E-018
1198.5	1.6992394388654690E-018
1199.5	1.3983416272483316E-018
1200.5	1.1651410440229035E-018
1201.5	9.8458423080202056E-019
1202.5	8.4389650051364866E-019
1203.5	7.3324154425217124E-019
1204.5	6.4532468591914569E-019
1205.5	5.7480199144373758E-019
1206.5	5.1776011926388090E-019
1207.5	4.7131851540372922E-019
1208.5	4.3334119022049676E-019
1209.5	4.0223231374002943E-019
1210.5	3.7679222889068077E-019
1211.5	3.5611603471485823E-019
1212.5	3.3952200988350631E-019
1213.5	3.2650106441031866E-019
1214.5	3.1668120973270051E-019
1215.5	3.0980299376857466E-019
1216.5	3.0570321320612814E-019
1217.5	3.0430518804388455E-019
1218.5	3.0561460820621278E-019
1219.5	3.0972054583393774E-019
1220.5	3.1680175368227818E-019
1221.5	3.2713891463942292E-019
1222.5	3.4113414737239842E-019
1223.5	3.5933990185918167E-019
1224.5	3.8250051932814815E-019
1225.5	4.1161135249354745E-019
1226.5	4.4800266931932897E-019
1227.5	4.9345886614508224E-019
1228.5	5.5038800586850552E-019
1229.5	6.2206215155861529E-019
1230.5	7.1295354594264836E-019
1231.5	8.2918849977559798E-019
1232.5	9.7910847275191575E-019
1233.5	1.1738058031344246E-018
1234.5	1.4271347795388468E-018
1235.5	1.7537522229637058E-018
1236.5	2.1617905051976731E-018
1237.5	2.6347000831132848E-018
1238.5	3.1021587562025734E-018
1239.5	3.4293984586450694E-018
1240.5	3.4855362125493879E-018
1241.5	3.2641838681677750E-018
1242.5	2.8919476430872660E-018
1243.5	2.5088270244775061E-018
1244.5	2.1845723992310507E-018
1245.5	1.9197783161487570E-018
1246.5	1.6827615503598858E-018
1247.5	1.4504833395792297E-018
1248.5	1.2263843959399089E-018
1249.5	1.0256290803597430E-018
1250.5	8.5720499983802237E-019
1251.5	7.2106859115200759E-019
1252.5	6.1256007133865254E-019
1253.5	5.2607684680735960E-019
1254.5	4.5665977887500230E-019
1255.5	4.0037268135391362E-019
1256.5	3.5422211677584849E-019
1257.5	3.1596328070380348E-019
1258.5	2.8391342187795419E-019
1259.5	2.5680326875173872E-019
1260.5	2.3366651807826652E-019
1261.5	2.1375974815280082E-019
1262.5	1.9650480733836584E-019
1263.5	1.8144729784363436E-019
1264.5	1.6822646713101758E-019
1265.5	1.5655318319834751E-019
1266.5	1.4619366803520943E-019
1267.5	1.3695736580073578E-019
1268.5	1.2868780891909834E-019
1269.5	1.2125568148116653E-019
1270.5	1.1455351250711256E-019
1271.5	1.0849159481277759E-019
1272.5	1.0299484108969081E-019
1273.5	9.8000372874991011E-020
1274.5	9.3455701041098558E-020
1275.5	8.9317405515491743E-020
1276.5	8.5550261213127677E-020
1277.5	8.2126785743989130E-020
1278.5	7.9027189812460777E-020
1279.5	7.6239649864465120E-020
1280.5	7.3760570237945840E-020
1281.5	7.1593744463840972E-020
1282.5	6.9745412551428442E-020
1283.5	6.8208480417931818E-020
1284.5	6.6926213979188791E-020
1285.5	6.5740015251071207E-020
1286.5	6.4385607787198285E-020
1287.5	6.2640095638845002E-020
1288.5	6.0524333897367271E-020
1289.5	5.8271618461154449E-020
1290.5	5.6112398655224200E-020
1291.5	5.4161680799785699E-020
1292.5	5.2442028482917960E-020
1293.5	5.0934721429626586E-020
1294.5	4.9610807166727861E-020
1295.5	4.8443440611189125E-020
1296.5	4.7411113828518148E-020
1297.5	4.6497580038916523E-020
1298.5	4.5690915680369385E-020
1299.5	4.4982558614419242E-020
1300.5	4.4366542827057683E-020
1301.5	4.3838945800719200E-020
1302.5	4.3397511387754427E-020
1303.5	4.3041406619807189E-020
1304.5	4.2771079472357761E-020
1305.5	4.2588194667153710E-020
1306.5	4.2495633131536336E-020
1307.5	4.2497547458391146E-020
1308.5	4.2599471081886227E-020
1309.5	4.2808483481117954E-020
1310.5	4.3133438090521209E-020
1311.5	4.3585264240674680E-020
1312.5	4.4177359895639328E-020
1313.5	4.4926098791175893E-020
1314.5	4.5851484572398614E-020
1315.5	4.6977996713538180E-020
1316.5	4.8335689840402561E-020
1317.5	4.9961631690830130E-020
1318.5	5.1901798464723926E-020
1319.5	5.4213594376355115E-020
1320.5	5.6969231764934757E-020
1321.5	6.0260309521485580E-020
1322.5	6.4204076289026038E-020
1323.5	6.8952083486242072E-020
1324.5	7.4702253546385790E-020
1325.5	8.1715852046238694E-020
1326.5	9.0341500597915808E-020
1327.5	1.0104920623044183E-019
1328.5	1.1447825991004280E-019
1329.5	1.3150309670129439E-019
1330.5	1.5331858862355463E-019
1331.5	1.8153424543266999E-019
1332.5	2.1822795457356878E-019
1333.5	2.6580281233175171E-019
1334.5	3.2624247123663297E-019
1335.5	3.9896387669797328E-019
1336.5	4.7653778832813336E-019
1337.5	5.4042577679596866E-019
1338.5	5.6561524392721978E-019
1339.5	5.3960015009785086E-019
1340.5	4.7522068507257754E-019
1341.5	3.9750740044697283E-019
1342.5	3.2483315910906822E-019
1343.5	2.6448913572642285E-019
1344.5	2.1699568712858707E-019
1345.5	1.8035302929048998E-019
1346.5	1.5216067358398350E-019
1347.5	1.3034844536423724E-019
1348.5	1.1331467541286488E-019
1349.5	9.9871139039773887E-020
1350.5	8.9148795817066889E-020
1351.5	8.0512775491521414E-020
1352.5	7.3496828232247845E-020
1353.5	6.7755686828802222E-020
1354.5	6.3031240447012923E-020
1355.5	5.9128679126757622E-020
1356.5	5.5899647579153786E-020
1357.5	5.3230283544659958E-020
1358.5	5.1032661485413598E-020
1359.5	4.9238623551919891E-020
1360.5	4.7795298722357137E-020
1361.5	4.6661828867722472E-020
1362.5	4.5806968986176978E-020
1363.5	4.5207330491103640E-020
1364.5	4.4846106632972300E-020
1365.5	4.4712168272881365E-020
1366.5	4.4799453299754107E-020
1367.5	4.5106598742542086E-020
1368.5	4.5636784362278108E-020
1369.5	4.6397772578635595E-020
1370.5	4.7402143796797618E-020
1371.5	4.8667740070464789E-020
1372.5	5.0218345013204805E-020
1373.5	5.2084645533412004E-020
1374.5	5.4305543254726961E-020
1375.5	5.6929912970304270E-020
1376.5	6.0018945774557558E-020
1377.5	6.3649270833153312E-020
1378.5	6.7917129761226167E-020
1379.5	7.2943992684041066E-020
1380.5	7.8884172277660957E-020
1381.5	8.5935236778586533E-020
1382.5	9.4352382373189488E-020
1383.5	1.0446845260936055E-019
1384.5	1.1672205790034245E-019
1385.5	1.3169732931560129E-019
1386.5	1.5018027230540577E-019
1387.5	1.7323828878488213E-019
1388.5	2.0233030001167314E-019
1389.5	2.3945191243365134E-019
1390.5	2.8730391661388858E-019
1391.5	3.4941763544814261E-019
1392.5	4.3001486357038745E-019
1393.5	5.3300275115586186E-019
1394.5	6.5882620362863401E-019
1395.5	7.9762734557106978E-019
1396.5	9.2074013116312672E-019
1397.5	9.8386790267934682E-019
1398.5	9.5674616703600322E-019
1399.5	8.5315527093415630E-019
1400.5	7.1648102893848412E-019
1401.5	5.8361432797783438E-019
1402.5	4.7133706710477337E-019
1403.5	3.8239880322863130E-019
1404.5	3.1376726659058086E-019
1405.5	2.6116172195812547E-019
1406.5	2.2074184870835142E-019
1407.5	1.8949969457516774E-019
1408.5	1.6520345415564874E-019
1409.5	1.4623540738319040E-019
1410.5	1.3143711059093432E-019
1411.5	1.1998936927341874E-019
1412.5	1.1132723048805141E-019
1413.5	1.0508378933551446E-019
1414.5	1.0105677621846480E-019
1415.5	9.9193661287595274E-020
1416.5	9.9592536672321950E-020
1417.5	1.0251598440358206E-019
1418.5	1.0841075883125600E-019
1419.5	1.1791029468392653E-019
1420.5	1.3175347867830063E-019
1421.5	1.5045620378308607E-019
1422.5	1.7343810004779312E-019
1423.5	1.9743559442701583E-019
1424.5	2.1532934091706524E-019
1425.5	2.1874942432816839E-019
1426.5	2.0500811742939400E-019
1427.5	1.7988798669093752E-019
1428.5	1.5188366032708552E-019
1429.5	1.2649472481626076E-019
1430.5	1.0560776789207507E-019
1431.5	8.9129367386176052E-020
1432.5	7.6301408352704775E-020
1433.5	6.6306672039155378E-020
1434.5	5.8462347472662701E-020
1435.5	5.2247144756739484E-020
1436.5	4.7277408747169749E-020
1437.5	4.3275040807632714E-020
1438.5	4.0040074523926949E-020
1439.5	3.7430230375175740E-020
1440.5	3.5346695917748613E-020
1441.5	3.3724844938537812E-020
1442.5	3.2528828932323952E-020
1443.5	3.1749333232100334E-020
1444.5	3.1404056450584848E-020
1445.5	3.1540431466317679E-020
1446.5	3.2239250689846204E-020
1447.5	3.3614853428641018E-020
1448.5	3.5799340313712777E-020
1449.5	3.8880279110445287E-020
1450.5	4.2737406228896643E-020
1451.5	4.6752070836908816E-020
1452.5	4.9610203629610250E-020
1453.5	4.9814908669280827E-020
1454.5	4.6947204053385687E-020
1455.5	4.2100236879418303E-020
1456.5	3.6799330022428176E-020
1457.5	3.2005956958835746E-020
1458.5	2.8038131975732685E-020
1459.5	2.4869004011584857E-020
1460.5	2.2358637407264874E-020
1461.5	2.0358969141805884E-020
1462.5	1.8746730163595652E-020
1463.5	1.7427607869286700E-020
1464.5	1.6331707654548948E-020
1465.5	1.5407687901081931E-020
1466.5	1.4617748861698485E-020
1467.5	1.3933840728591831E-020
1468.5	1.3334926258261540E-020
1469.5	1.2805039289133855E-020
1470.5	1.2331912936637054E-020
1471.5	1.1906007048149062E-020
1472.5	1.1519813771116012E-020
1473.5	1.1167357154740032E-020
1474.5	1.0843828906555914E-020
1475.5	1.0545320460443005E-020
1476.5	1.0268623803704938E-020
1477.5	1.0011081875781446E-020
1478.5	9.7704750634641554E-021
1479.5	9.5449342423168507E-021
1480.5	9.3328735314611873E-021
1481.5	9.1329378265024219E-021
1482.5	8.9439615123802690E-021
1483.5	8.7649357085476422E-021
1484.5	8.5949820809166152E-021
1485.5	8.4333317487285047E-021
1486.5	8.2793081750235494E-021
1487.5	8.1323131948740790E-021
1488.5	7.9918155326571189E-021
1489.5	7.8573413071468948E-021
1490.5	7.7284661344319447E-021
1491.5	7.6048085231440774E-021
1492.5	7.4860243211097873E-021
1493.5	7.3718020223027078E-021
1494.5	7.2618587815527086E-021
1495.5	7.1559370145574668E-021
1496.5	7.0538014843540481E-021
1497.5	6.9552367940435141E-021
1498.5	6.8600452203515587E-021
1499.5	6.7680448344090648E-021
1500.5	6.6790678656013227E-021
1501.5	6.5929592719631101E-021
1502.5	6.5095754867753939E-021
1503.5	6.4287833160461264E-021
1504.5	6.3504589656659413E-021
1505.5	6.2744871804014438E-021
1506.5	6.2007604796679351E-021
1507.5	6.1291784773231258E-021
1508.5	6.0596472746337920E-021
1509.5	5.9920789171602138E-021
1510.5	5.9263909076364064E-021
1511.5	5.8625057680435366E-021
1512.5	5.8003506450173243E-021
1513.5	5.7398569535277612E-021
1514.5	5.6809600544457990E-021
1515.5	5.6235989621872363E-021
1516.5	5.5677160791148920E-021
1517.5	5.5132569538004969E-021
1518.5	5.4601700606082253E-021
1519.5	5.4084065983722219E-021
1520.5	5.3579203062080763E-021
1521.5	5.3086672947299653E-021
1522.5	5.2606058911458857E-021
1523.5	5.2136964968781024E-021
1524.5	5.1679014565080373E-021
1525.5	5.1231849369776355E-021
1526.5	5.0795128160957036E-021
1527.5	5.0368525794995361E-021
1528.5	4.9951732253119769E-021
1529.5	4.9544451758129848E-021
1530.5	4.9146401955145113E-021
1531.5	4.8757313150891334E-021
1532.5	4.8376927606575343E-021
1533.5	4.8004998879884045E-021
1534.5	4.7641291212073964E-021
1535.5	4.7285578956502747E-021
1536.5	4.6937646045295252E-021
1537.5	4.6597285491144490E-021
1538.5	4.6264298921520756E-021
1539.5	4.5938496142808477E-021
1540.5	4.5619694732111031E-021
1541.5	4.5307719654662090E-021
1542.5	4.5002402904960853E-021
1543.5	4.4703583169909605E-021
1544.5	4.4411105512377768E-021
1545.5	4.4124821073748133E-021
1546.5	4.3844586794120228E-021
1547.5	4.3570265148953876E-021
1548.5	4.3301723901034103E-021
1549.5	4.3038835866727555E-021
1550.5	4.2781478695582512E-021
1551.5	4.2529534662397396E-021
1552.5	4.2282890470951154E-021
1553.5	4.2041437068650129E-021
1554.5	4.1805069471402329E-021
1555.5	4.1573686598081801E-021
1556.5	4.1347191113992821E-021
1557.5	4.1125489282787435E-021
1558.5	4.0908490826329072E-021
1559.5	4.0696108792032249E-021
1560.5	4.0488259427241624E-021
1561.5	4.0284862060244888E-021
1562.5	4.0085838987542712E-021
1563.5	3.9891115367025249E-021
1564.5	3.9700619116729319E-021
1565.5	3.9514280818872855E-021
1566.5	3.9332033628884383E-021
1567.5	3.9153813189164640E-021
1568.5	3.8979557547335419E-021
1569.5	3.8809207078747854E-021
1570.5	3.8642704413037523E-021
1571.5	3.8479994364528902E-021
1572.5	3.8321023866304900E-021
1573.5	3.8165741907770076E-021
1574.5	3.8014099475548437E-021
1575.5	3.7866049497567095E-021
1576.5	3.7721546790188653E-021
1577.5	3.7580548008264407E-021
1578.5	3.7443011597989934E-021
1579.5	3.7308897752453930E-021
1580.5	3.7178168369778990E-021
1581.5	3.7050787013761713E-021
1582.5	3.6926718876926544E-021
1583.5	3.6805930745915685E-021
1584.5	3.6688390969144176E-021
1585.5	3.6574069426655788E-021
1586.5	3.6462937502122953E-021
1587.5	3.6354968056939155E-021
1588.5	3.6250135406359459E-021
1589.5	3.6148415297650622E-021
1590.5	3.6049784890218357E-021
1591.5	3.5954222737685659E-021
1592.5	3.5861708771901855E-021
1593.5	3.5772224288868535E-021
1594.5	3.5685751936574076E-021
1595.5	3.5602275704735679E-021
1596.5	3.5521780916453374E-021
1597.5	3.5444254221787536E-021
1598.5	3.5369683593278235E-021
1599.5	3.5298058323431868E-021
1600.5	3.5229369024207648E-021
1601.5	3.5163607628545053E-021
1602.5	3.5100767393980670E-021
1603.5	3.5040842908412568E-021
1604.5	3.4983830098078837E-021
1605.5	3.4929726237827743E-021
1606.5	3.4878529963766862E-021
1607.5	3.4830241288390778E-021
1608.5	3.4784861618299184E-021
1609.5	3.4742393774630788E-021
1610.5	3.4702842016353025E-021
1611.5	3.4666212066564442E-021
1612.5	3.4632511141983007E-021
1613.5	3.4601747985814096E-021
1614.5	3.4573932904212276E-021
1615.5	3.4549077806575230E-021
1616.5	3.4527196249932485E-021
1617.5	3.4508303487722040E-021
1618.5	3.4492416523277788E-021
1619.5	3.4479554168386395E-021
1620.5	3.4469737107311335E-021
1621.5	3.4462987966724357E-021
1622.5	3.4459331392033309E-021
1623.5	3.4458794130649336E-021
1624.5	3.4461405122795647E-021
1625.5	3.4467195600528780E-021
1626.5	3.4476199195717665E-021
1627.5	3.4488452057812051E-021
1628.5	3.4503992982325984E-021
1629.5	3.4522863551071565E-021
1630.5	3.4545108285298337E-021
1631.5	3.4570774813032500E-021
1632.5	3.4599914052065303E-021
1633.5	3.4632580410217525E-021
1634.5	3.4668832004707389E-021
1635.5	3.4708730902678826E-021
1636.5	3.4752343385207595E-021
1637.5	3.4799740237401697E-021
1638.5	3.4850997067553478E-021
1639.5	3.4906194658692976E-021
1640.5	3.4965419356342030E-021
1641.5	3.5028763496787041E-021
1642.5	3.5096325880785679E-021
1643.5	3.5168212298314979E-021
1644.5	3.5244536110768246E-021
1645.5	3.5325418897938444E-021
1646.5	3.5410991178207920E-021
1647.5	3.5501393211626334E-021
1648.5	3.5596775897034297E-021
1649.5	3.5697301776120538E-021
1650.5	3.5803146159331900E-021
1651.5	3.5914498390951027E-021
1652.5	3.6031563273484075E-021
1653.5	3.6154562674852548E-021
1654.5	3.6283737345862076E-021
1655.5	3.6419348980164885E-021
1656.5	3.6561682554599036E-021
1657.5	3.6711048994582946E-021
1658.5	3.6867788217415777E-021
1659.5	3.7032272616198203E-021
1660.5	3.7204911059032687E-021
1661.5	3.7386153492682574E-021
1662.5	3.7576496257583336E-021
1663.5	3.7776488242796891E-021
1664.5	3.7986738036183143E-021
1665.5	3.8207922258014935E-021
1666.5	3.8440795307135883E-021
1667.5	3.8686200799686450E-021
1668.5	3.8945085044178899E-021
1669.5	3.9218512976904452E-021
1670.5	3.9507687083072110E-021
1671.5	3.9813969957997050E-021
1672.5	4.0138911327449217E-021
1673.5	4.0484280558139182E-021
1674.5	4.0852105963350940E-021
1675.5	4.1244722565400582E-021
1676.5	4.1664830443871514E-021
1677.5	4.2115566414937885E-021
1678.5	4.2600592605904714E-021
1679.5	4.3124206584944937E-021
1680.5	4.3691479183961059E-021
1681.5	4.4308428161763853E-021
1682.5	4.4982238609042941E-021
1683.5	4.5721544804524888E-021
1684.5	4.6536793542648868E-021
1685.5	4.7440716426612350E-021
1686.5	4.8448949232009344E-021
1687.5	4.9580851646732096E-021
1688.5	5.0860602651736436E-021
1689.5	5.2318678772869916E-021
1690.5	5.3993869252844660E-021
1691.5	5.5936051006816619E-021
1692.5	5.8210047253934574E-021
1693.5	6.0901040642604895E-021
1694.5	6.4122219990267811E-021
1695.5	6.8025617952310742E-021
1696.5	7.2817416085341653E-021
1697.5	7.8779194436185073E-021
1698.5	8.6296128621745541E-021
1699.5	9.5890310919045572E-021
1700.5	1.0824756751210333E-020
1701.5	1.2419788020353054E-020
1702.5	1.4453984163526290E-020
1703.5	1.6946914022770736E-020
1704.5	1.9729237407841775E-020
1705.5	2.2270053157371885E-020
1706.5	2.3701638974982963E-020
1707.5	2.3364204704120079E-020
1708.5	2.1447627843350841E-020
1709.5	1.8791245674796731E-020
1710.5	1.6159565292017820E-020
1711.5	1.3920239026100608E-020
1712.5	1.2145570673758121E-020
1713.5	1.0780780634315366E-020
1714.5	9.7408633756961654E-021
1715.5	8.9478396312895145E-021
1716.5	8.3399729073646563E-021
1717.5	7.8710512244204328E-021
1718.5	7.5071834889196857E-021
1719.5	7.2236146451346070E-021
1720.5	7.0021898067734167E-021
1721.5	6.8294873688087415E-021
1722.5	6.6954866567702317E-021
1723.5	6.5926269477904891E-021
1724.5	6.5151430851911352E-021
1725.5	6.4585940173522294E-021
1726.5	6.4195256077289002E-021
1727.5	6.3952272330756829E-021
1728.5	6.3835543375310636E-021
1729.5	6.3827977639373671E-021
1730.5	6.3915865710730718E-021
1731.5	6.4088150549910148E-021
1732.5	6.4335874363154713E-021
1733.5	6.4651755657131485E-021
1734.5	6.5029863127055632E-021
1735.5	6.5465362228270770E-021
1736.5	6.5954316783331245E-021
1737.5	6.6493532614071577E-021
1738.5	6.7080433525216622E-021
1739.5	6.7712962388389594E-021
1740.5	6.8389501848624648E-021
1741.5	6.9108810484296923E-021
1742.5	6.9869971225092179E-021
1743.5	7.0672349562619745E-021
1744.5	7.1515559639608374E-021
1745.5	7.2399436723027755E-021
1746.5	7.3324014887751726E-021
1747.5	7.4289508985153977E-021
1748.5	7.5296300163398348E-021
1749.5	7.6344924356523620E-021
1750.5	7.7436063277691142E-021
1751.5	7.8570537545624502E-021
1752.5	7.9749301647957999E-021
1753.5	8.0973440505197411E-021
1754.5	8.2244167447557744E-021
1755.5	8.3562823456582807E-021
1756.5	8.4930877556123399E-021
1757.5	8.6349928264469581E-021
1758.5	8.7821706042387867E-021
1759.5	8.9348076691448916E-021
1760.5	9.0931045674104659E-021
1761.5	9.2572763342083484E-021
1762.5	9.4275531073329959E-021
1763.5	9.6041808330318337E-021
1764.5	9.7874220664486404E-021
1765.5	9.9775568703048488E-021
1766.5	1.0174883816584054E-020
1767.5	1.0379721097135993E-020
1768.5	1.0592407750301838E-020
1769.5	1.0813305011905783E-020
1770.5	1.1042797800279750E-020
1771.5	1.1281296346413084E-020
1772.5	1.1529237981869610E-020
1773.5	1.1787089098818517E-020
1774.5	1.2055347298410153E-020
1775.5	1.2334543745825861E-020
1776.5	1.2625245752677902E-020
1777.5	1.2928059610072414E-020
1778.5	1.3243633698621215E-020
1779.5	1.3572661905052205E-020
1780.5	1.3915887378883728E-020
1781.5	1.4274106666969330E-020
1782.5	1.4648174268669281E-020
1783.5	1.5039007660063344E-020
1784.5	1.5447592842100783E-020
1785.5	1.5874990475025763E-020
1786.5	1.6322342669978703E-020
1787.5	1.6790880518548485E-020
1788.5	1.7281932452461208E-020
1789.5	1.7796933538807539E-020
1790.5	1.8337435831552648E-020
1791.5	1.8905119917922390E-020
1792.5	1.9501807819076132E-020
1793.5	2.0129477428811034E-020
1794.5	2.0790278702560068E-020
1795.5	2.1486551842449421E-020
1796.5	2.2220847763644888E-020
1797.5	2.2995951173826649E-020
1798.5	2.3814906652833322E-020
1799.5	2.4681048185079759E-020
1800.5	2.5598032675453750E-020
1801.5	2.6569878072714288E-020
1802.5	2.7601006836264982E-020
1803.5	2.8696295616677383E-020
1804.5	2.9861132182621522E-020
1805.5	3.1101480823347873E-020
1806.5	3.2423957694623716E-020
1807.5	3.3835917867240143E-020
1808.5	3.5345556193778094E-020
1809.5	3.6962024547683993E-020
1810.5	3.8695568529874300E-020
1811.5	4.0557687409084720E-020
1812.5	4.2561321897911823E-020
1813.5	4.4721075412305554E-020
1814.5	4.7053475777376022E-020
1815.5	4.9577286004550232E-020
1816.5	5.2313874877100608E-020
1817.5	5.5287660779444018E-020
1818.5	5.8526645673062330E-020
1819.5	6.2063060604416481E-020
1820.5	6.5934149961290774E-020
1821.5	7.0183129328910497E-020
1822.5	7.4860361862091430E-020
1823.5	8.0024811452292296E-020
1824.5	8.5745848840509913E-020
1825.5	9.2105510914334261E-020
1826.5	9.9201346151253296E-020
1827.5	1.0715002399533667E-019
1828.5	1.1609194788087265E-019
1829.5	1.2619719791998165E-019
1830.5	1.3767325062324945E-019
1831.5	1.5077509519273579E-019
1832.5	1.6581861236981669E-019
1833.5	1.8319843758718847E-019
1834.5	2.0341204774709132E-019
1835.5	2.2709256868006330E-019
1836.5	2.5505391387944750E-019
1837.5	2.8835350051953589E-019
1838.5	3.2838017021543666E-019
1839.5	3.7697832896367225E-019
1840.5	4.3662387780665814E-019
1841.5	5.1067284168929735E-019
1842.5	6.0370735342336259E-019
1843.5	7.2199739525730259E-019
1844.5	8.7405483336259379E-019
1845.5	1.0711076549002973E-018
1846.5	1.3268883033347394E-018
1847.5	1.6550432241134750E-018
1848.5	2.0603638307225878E-018
1849.5	2.5184148139515751E-018
1850.5	2.9463692956863759E-018
1851.5	3.2016628617261668E-018
1852.5	3.1656531063697343E-018
1853.5	2.8566612908121300E-018
1854.5	2.4105820986187705E-018
1855.5	1.9599543403672407E-018
1856.5	1.5718843889985714E-018
1857.5	1.2614999880464107E-018
1858.5	1.0206420476585402E-018
1859.5	8.3517423256749215E-019
1860.5	6.9184426068595038E-019
1861.5	5.8007719104200729E-019
1862.5	4.9193183488659380E-019
1863.5	4.2157704884524568E-019
1864.5	3.6475203406478224E-019
1865.5	3.1833188137886257E-019
1866.5	2.8000635058662171E-019
1867.5	2.4805024135673256E-019
1868.5	2.2116114714329372E-019
1869.5	1.9834492273690198E-019
1870.5	1.7883445183703644E-019
1871.5	1.6203158836120227E-019
1872.5	1.4746527680539252E-019
1873.5	1.3476104253890111E-019
1874.5	1.2361853935866267E-019
1875.5	1.1379485984920907E-019
1876.5	1.0509200736186506E-019
1877.5	9.7347402577192442E-020
1878.5	9.0426624087423283E-020
1879.5	8.4217809021401931E-020
1880.5	7.8627298354574828E-020
1881.5	7.3576223580391677E-020
1882.5	6.8997811261575744E-020
1883.5	6.4835239387209337E-020
1884.5	6.1039921098708642E-020
1885.5	5.7570121803267288E-020
1886.5	5.4389838153152211E-020
1887.5	5.1467884063828993E-020
1888.5	4.8777141447837490E-020
1889.5	4.6293942775224331E-020
1890.5	4.3997559739038756E-020
1891.5	4.1869777787060691E-020
1892.5	3.9894540501835090E-020
1893.5	3.8057651080788525E-020
1894.5	3.6346520716139560E-020
1895.5	3.4749955671149102E-020
1896.5	3.3257976422764655E-020
1897.5	3.1861663487159368E-020
1898.5	3.0553025537019224E-020
1899.5	2.9324886213321909E-020
1900.5	2.8170786672430310E-020
1901.5	2.7084901424471265E-020
1902.5	2.6061965436663995E-020
1903.5	2.5097210815345905E-020
1904.5	2.4186311658441894E-020
1905.5	2.3325335898248861E-020
1906.5	2.2510703142302034E-020
1907.5	2.1739147675401397E-020
1908.5	2.1007685914703319E-020
1909.5	2.0313587716993414E-020
1910.5	1.9654351026769929E-020
1911.5	1.9027679428735204E-020
1912.5	1.8431462231269609E-020
1913.5	1.7863756760520020E-020
1914.5	1.7322772589562052E-020
1915.5	1.6806857465072558E-020
1916.5	1.6314484726207490E-020
1917.5	1.5844242037853010E-020
1918.5	1.5394821283871699E-020
1919.5	1.4965009486037828E-020
1920.5	1.4553680631574096E-020
1921.5	1.4159788307005491E-020
1922.5	1.3782359048801884E-020
1923.5	1.3420486332295882E-020
1924.5	1.3073325129893753E-020
1925.5	1.2740086977861875E-020
1926.5	1.2420035498151594E-020
1927.5	1.2112482327975259E-020
1928.5	1.1816783415297340E-020
1929.5	1.1532335643166541E-020
1930.5	1.1258573749983388E-020
1931.5	1.0994967516451828E-020
1932.5	1.0741019193173360E-020
1933.5	1.0496261145665156E-020
1934.5	1.0260253696071677E-020
1935.5	1.0032583143034152E-020
1936.5	9.8128599431230325E-021
1937.5	9.6007170389553530E-021
1938.5	9.3958083206417714E-021
1939.5	9.1978072085591239E-021
1940.5	9.0064053466457088E-021
1941.5	8.8213113964857057E-021
1942.5	8.6422499234023452E-021
1943.5	8.4689603666297990E-021
1944.5	8.3011960863940632E-021
1945.5	8.1387234814129391E-021
1946.5	7.9813211709345561E-021
1947.5	7.8287792359801472E-021
1948.5	7.6808985149473103E-021
1949.5	7.5374899491711356E-021
1950.5	7.3983739744372242E-021
1951.5	7.2633799547982766E-021
1952.5	7.1323456553684055E-021
1953.5	7.0051167510602789E-021
1954.5	6.8815463684934525E-021
1955.5	6.7614946585402262E-021
1956.5	6.6448283971907172E-021
1957.5	6.5314206126144960E-021
1958.5	6.4211502364731253E-021
1959.5	6.3139017776990089E-021
1960.5	6.2095650171022841E-021
1961.5	6.1080347213005731E-021
1962.5	6.0092103745875871E-021
1963.5	5.9129959274671292E-021
1964.5	5.8192995606797052E-021
1965.5	5.7280334636410066E-021
1966.5	5.6391136262955094E-021
1967.5	5.5524596434653713E-021
1968.5	5.4679945308450002E-021
1969.5	5.3856445518561939E-021
1970.5	5.3053390546377066E-021
1971.5	5.2270103184972542E-021
1972.5	5.1505934092036427E-021
1973.5	5.0760260425424222E-021
1974.5	5.0032484556002824E-021
1975.5	4.9322032852821907E-021
1976.5	4.8628354536006001E-021
1977.5	4.7950920593089315E-021
1978.5	4.7289222754816128E-021
1979.5	4.6642772526707721E-021
1980.5	4.6011100272954232E-021
1981.5	4.5393754349426053E-021
1982.5	4.4790300282818827E-021
1983.5	4.4200319993149224E-021
1984.5	4.3623411057004861E-021
1985.5	4.3059186009126547E-021
1986.5	4.2507271680060995E-021
1987.5	4.1967308567771117E-021
1988.5	4.1438950241229828E-021
1989.5	4.0921862774150427E-021
1990.5	4.0415724207126631E-021
1991.5	3.9920224036565354E-021
1992.5	3.9435062728898072E-021
1993.5	3.8959951258652385E-021
1994.5	3.8494610669054197E-021
1995.5	3.8038771653913567E-021
1996.5	3.7592174159624494E-021
1997.5	3.7154567006180532E-021
1998.5	3.6725707526175688E-021
1999.5	3.6305361220821140E-021
[truncated: 1,000 more rows]
