# Supplementary material for: Modeling Radiative Efficiency across Fluorinated Molecules: Bridging Chemistry and Climate Policy for Global Warming Potential Estimations
Source: Environ Sci Technol. 2026 Feb 16;60(8):6188–202. doi: 10.1021/acs.est.5c16501 (PMC12961741; doi:10.1021/acs.est.5c16501)
Supplement: Supplementary file 1 [file es5c16501_si_001.zip › Supporting.Information/CFM2025.Table1/HFEsters/Allyl.trifluoracetate/cross-section_26.dat]

0.5	4.6344518339210452E-022
1.5	4.6950375651884483E-022
2.5	4.7591791513362506E-022
3.5	4.8272269878327169E-022
4.5	4.8995792290396022E-022
5.5	4.9766901930286041E-022
6.5	5.0590805915004858E-022
7.5	5.1473500578202966E-022
8.5	5.2421925889085076E-022
9.5	5.3444157086490734E-022
10.5	5.4549644206628934E-022
11.5	5.5749513740225823E-022
12.5	5.7056951560849353E-022
13.5	5.8487693092915951E-022
14.5	6.0060656273950458E-022
15.5	6.1798766449754077E-022
16.5	6.3730041764886714E-022
17.5	6.5889035625586010E-022
18.5	6.8318773536135686E-022
19.5	7.1073381188887088E-022
20.5	7.4221688190003415E-022
21.5	7.7852220237967881E-022
22.5	8.2080179477660369E-022
23.5	8.7057278357606372E-022
24.5	9.2985649191196777E-022
25.5	1.0013746815311079E-021
26.5	1.0888222063502696E-021
27.5	1.1972302794517516E-021
28.5	1.3334012769546382E-021
29.5	1.5062783157334547E-021
30.5	1.7267699043281818E-021
31.5	2.0056934704461027E-021
32.5	2.3468507422394046E-021
33.5	2.7310211519743625E-021
34.5	3.0932887395162769E-021
35.5	3.3227176453519678E-021
36.5	3.3285325615710591E-021
37.5	3.1274633870692976E-021
38.5	2.8267537747911968E-021
39.5	2.5299380548937851E-021
40.5	2.2896670973639605E-021
41.5	2.1187499224538079E-021
42.5	2.0125116847803428E-021
43.5	1.9622329818933461E-021
44.5	1.9605598270641223E-021
45.5	2.0030791979189502E-021
46.5	2.0885733892355036E-021
47.5	2.2190309606749325E-021
48.5	2.3998221825869327E-021
49.5	2.6402048136177258E-021
50.5	2.9542612506519730E-021
51.5	3.3623518656870014E-021
52.5	3.8931037413625005E-021
53.5	4.5856638148986222E-021
54.5	5.4909962566758616E-021
55.5	6.6683753900132282E-021
56.5	8.1671152641856701E-021
57.5	9.9737466433317318E-021
58.5	1.1906303287583987E-020
59.5	1.3507696708880519E-020
60.5	1.4157102846883941E-020
61.5	1.3538742968481328E-020
62.5	1.1966026431039712E-020
63.5	1.0060552617755343E-020
64.5	8.2821224020870104E-021
65.5	6.8154020794566509E-021
66.5	5.6762166472903345E-021
67.5	4.8177244560458905E-021
68.5	4.1837570391825344E-021
69.5	3.7275443052119424E-021
70.5	3.4156422666163927E-021
71.5	3.2269216027294208E-021
72.5	3.1499870059251278E-021
73.5	3.1788871949168145E-021
74.5	3.3043983196792893E-021
75.5	3.4968875627973058E-021
76.5	3.6840409663752664E-021
77.5	3.7532816757258958E-021
78.5	3.6188769481592043E-021
79.5	3.3013358315943678E-021
80.5	2.9024874161460725E-021
81.5	2.5154431711501334E-021
82.5	2.1844424941437774E-021
83.5	1.9173327207571791E-021
84.5	1.7063930549236454E-021
85.5	1.5403175802327723E-021
86.5	1.4088083907994000E-021
87.5	1.3036945540867955E-021
88.5	1.2188229350801164E-021
89.5	1.1496448212027097E-021
90.5	1.0928084204545083E-021
91.5	1.0458347910036263E-021
92.5	1.0068791609126296E-021
93.5	9.7456056888053331E-022
94.5	9.4784180224670913E-022
95.5	9.2594524689920022E-022
96.5	9.0829423374807791E-022
97.5	8.9447268359294539E-022
98.5	8.8419823469682925E-022
99.5	8.7730576453247269E-022
100.5	8.7373949784777535E-022
101.5	8.7355290820408651E-022
102.5	8.7691652060675701E-022
103.5	8.8413464476749919E-022
104.5	8.9567315095433547E-022
105.5	9.1220180273433345E-022
106.5	9.3465657329723557E-022
107.5	9.6432999852937218E-022
108.5	1.0030010734843111E-021
109.5	1.0531201288626285E-021
110.5	1.1180665766787706E-021
111.5	1.2024915674593474E-021
112.5	1.3127228917183267E-021
113.5	1.4570892085267731E-021
114.5	1.6456743333966426E-021
115.5	1.8881594583337775E-021
116.5	2.1868191083394301E-021
117.5	2.5207972519493055E-021
118.5	2.8251077422375584E-021
119.5	2.9939612973978518E-021
120.5	2.9474922620567659E-021
121.5	2.7095475448491379E-021
122.5	2.3825520051516750E-021
123.5	2.0593424196559778E-021
124.5	1.7844022822363306E-021
125.5	1.5664001551144498E-021
126.5	1.3986456483174185E-021
127.5	1.2708254556716139E-021
128.5	1.1735083869698141E-021
129.5	1.0992572584302114E-021
130.5	1.0425410502447787E-021
131.5	9.9934890402504288E-022
132.5	9.6680894005896413E-022
133.5	9.4288839820286375E-022
134.5	9.2617813555308082E-022
135.5	9.1574627133923305E-022
136.5	9.1104530368521435E-022
137.5	9.1186128121138210E-022
138.5	9.1829854389205397E-022
139.5	9.3079819879482862E-022
140.5	9.5019280895320809E-022
141.5	9.7780357857197042E-022
142.5	1.0155882597600432E-021
143.5	1.0663430842213304E-021
144.5	1.1339351439061593E-021
145.5	1.2234517686357770E-021
146.5	1.3409018331535598E-021
147.5	1.4915094081993799E-021
148.5	1.6746397154909431E-021
149.5	1.8733169959761235E-021
150.5	2.0426958387351506E-021
151.5	2.1187957132101473E-021
152.5	2.0647861022021411E-021
153.5	1.9082940254912407E-021
154.5	1.7127615732482698E-021
155.5	1.5275304617613324E-021
156.5	1.3733182061053945E-021
157.5	1.2524268444257048E-021
158.5	1.1600112282358178E-021
159.5	1.0899138409352801E-021
160.5	1.0367418308743796E-021
161.5	9.9629754098964715E-022
162.5	9.6545898494478983E-022
163.5	9.4194057653455428E-022
164.5	9.2407214971442285E-022
165.5	9.1062715581285251E-022
166.5	9.0069736861275619E-022
167.5	8.9360377542364898E-022
168.5	8.8883368460391182E-022
169.5	8.8599628536897724E-022
170.5	8.8479106547955469E-022
171.5	8.8498518387571790E-022
172.5	8.8639710867428585E-022
173.5	8.8888467124610087E-022
174.5	8.9233626080977072E-022
175.5	8.9666427425626123E-022
176.5	9.0180020196801995E-022
177.5	9.0769091274031284E-022
178.5	9.1429582680141562E-022
179.5	9.2158475357335575E-022
180.5	9.2953623238700465E-022
181.5	9.3813625802866589E-022
182.5	9.4737730425887003E-022
183.5	9.5725758105204580E-022
184.5	9.6778047782348505E-022
185.5	9.7895415711063838E-022
186.5	9.9079127229594909E-022
187.5	1.0033087898690973E-021
188.5	1.0165279020476249E-021
189.5	1.0304740197528665E-021
190.5	1.0451768392990413E-021
191.5	1.0606704789395341E-021
192.5	1.0769936838100982E-021
193.5	1.0941900999582463E-021
194.5	1.1123086201691916E-021
195.5	1.1314038062923671E-021
196.5	1.1515363948308571E-021
197.5	1.1727738947687079E-021
198.5	1.1951912890711056E-021
199.5	1.2188718541020650E-021
200.5	1.2439081144810267E-021
201.5	1.2704029547834067E-021
202.5	1.2984709141510286E-021
203.5	1.3282396955282311E-021
204.5	1.3598519281446103E-021
205.5	1.3934672303646967E-021
206.5	1.4292646305530405E-021
207.5	1.4674454167218114E-021
208.5	1.5082365021678905E-021
209.5	1.5518944150244356E-021
210.5	1.5987100459088882E-021
211.5	1.6490143213177454E-021
212.5	1.7031850133301989E-021
213.5	1.7616549515374250E-021
214.5	1.8249219749697514E-021
215.5	1.8935610556791770E-021
216.5	1.9682391491379565E-021
217.5	2.0497334902282438E-021
218.5	2.1389542719457107E-021
219.5	2.2369729375617468E-021
220.5	2.3450577149720210E-021
221.5	2.4647185658399395E-021
222.5	2.5977644717287826E-021
223.5	2.7463770215415276E-021
224.5	2.9132057263544615E-021
225.5	3.1014925566068895E-021
226.5	3.3152361509775131E-021
227.5	3.5594104017246788E-021
228.5	3.8402582999582448E-021
229.5	4.1656909563839521E-021
230.5	4.5458349770307787E-021
231.5	4.9937908674620446E-021
232.5	5.5266936181720183E-021
233.5	6.1672074621410768E-021
234.5	6.9456428087218301E-021
235.5	7.9029523516666780E-021
236.5	9.0949240662916490E-021
237.5	1.0597859932516195E-020
238.5	1.2515655823523056E-020
239.5	1.4986756005483795E-020
240.5	1.8185069982301604E-020
241.5	2.2297471287049503E-020
242.5	2.7436212901459970E-020
243.5	3.3415797578799037E-020
244.5	3.9377330444258623E-020
245.5	4.3595671764356231E-020
246.5	4.4261754191381104E-020
247.5	4.1077649498612293E-020
248.5	3.5572378079465782E-020
249.5	2.9635802747958389E-020
250.5	2.4384901797380462E-020
251.5	2.0158964673592142E-020
252.5	1.6902793525190355E-020
253.5	1.4439829447771651E-020
254.5	1.2590972400530631E-020
255.5	1.1210212831226965E-020
256.5	1.0188020794809726E-020
257.5	9.4453730563448393E-021
258.5	8.9266652593014284E-021
259.5	8.5938876058770484E-021
260.5	8.4224310735625833E-021
261.5	8.3983305599949849E-021
262.5	8.5166810018387943E-021
263.5	8.7810379594419616E-021
264.5	9.2037245657989881E-021
265.5	9.8070836467893744E-021
266.5	1.0625833078555589E-020
267.5	1.1710795484257721E-020
268.5	1.3134332330636396E-020
269.5	1.4997647295639738E-020
270.5	1.7439223369281987E-020
271.5	2.0640629274235695E-020
272.5	2.4817395020866960E-020
273.5	3.0162272188943870E-020
274.5	3.6672907431651929E-020
275.5	4.3788140339152452E-020
276.5	4.9965937898071458E-020
277.5	5.2931129926886293E-020
278.5	5.1272403060468046E-020
279.5	4.5861503597042331E-020
280.5	3.8946376350111894E-020
281.5	3.2340565930251110E-020
282.5	2.6833065177984601E-020
283.5	2.2531938430919445E-020
284.5	1.9274649927915659E-020
285.5	1.6845770988076316E-020
286.5	1.5056086793024044E-020
287.5	1.3760018475837228E-020
288.5	1.2852194969224632E-020
289.5	1.2259398598670702E-020
290.5	1.1933181149844468E-020
291.5	1.1844422712391241E-020
292.5	1.1979852998568592E-020
293.5	1.2340292715373928E-020
294.5	1.2940432906201184E-020
295.5	1.3810127196735606E-020
296.5	1.4997359787891129E-020
297.5	1.6573251382054688E-020
298.5	1.8639640283545249E-020
299.5	2.1339788989730275E-020
300.5	2.4872170837127208E-020
301.5	2.9504795434401932E-020
302.5	3.5579739946297656E-020
303.5	4.3476749719136291E-020
304.5	5.3459082634283288E-020
305.5	6.5262945411710416E-020
306.5	7.7358368604036905E-020
307.5	8.6427767741496514E-020
308.5	8.8632024039651995E-020
309.5	8.2833611136858724E-020
310.5	7.1790152129483287E-020
311.5	5.9431461131676408E-020
312.5	4.8266489477604078E-020
313.5	3.9143149372980999E-020
314.5	3.2009873829642607E-020
315.5	2.6516481771246746E-020
316.5	2.2288329444848998E-020
317.5	1.9013065113122165E-020
318.5	1.6452171911073014E-020
319.5	1.4429601697644429E-020
320.5	1.2816802917379469E-020
321.5	1.1519882157788554E-020
322.5	1.0469885363904087E-020
323.5	9.6157902946134065E-021
324.5	8.9195493330004640E-021
325.5	8.3526021351641289E-021
326.5	7.8934206028973433E-021
327.5	7.5257757266319125E-021
328.5	7.2375118154964635E-021
329.5	7.0196818248901463E-021
330.5	6.8659448836038929E-021
331.5	6.7721600401311974E-021
332.5	6.7361335201054157E-021
333.5	6.7574939075365011E-021
334.5	6.8376831712057539E-021
335.5	6.9800633066820847E-021
336.5	7.1901502333203078E-021
337.5	7.4760001600762455E-021
338.5	7.8487908847112714E-021
339.5	8.3236639811997490E-021
340.5	8.9209270578224925E-021
341.5	9.6677629630803250E-021
342.5	1.0600660849086720E-020
343.5	1.1768877796275205E-020
344.5	1.3239357853905462E-020
345.5	1.5103649083104105E-020
346.5	1.7487351835026023E-020
347.5	2.0562129521386385E-020
348.5	2.4558240978139527E-020
349.5	2.9769078719398980E-020
350.5	3.6521846515348391E-020
351.5	4.5050108858658763E-020
352.5	5.5150588485320046E-020
353.5	6.5556045247319188E-020
354.5	7.3466348309712277E-020
355.5	7.5568933833974877E-020
356.5	7.0786094068037060E-020
357.5	6.1403731501536873E-020
358.5	5.0801083595799873E-020
359.5	4.1175881251428405E-020
360.5	3.3288672417788764E-020
361.5	2.7109399829120597E-020
362.5	2.2341150682831943E-020
363.5	1.8661907856358602E-020
364.5	1.5802003334426005E-020
365.5	1.3555088122052937E-020
366.5	1.1768650712448682E-020
367.5	1.0331172730211812E-020
368.5	9.1610445999317210E-021
369.5	8.1981516658280498E-021
370.5	7.3977966382241490E-021
371.5	6.7263920553546302E-021
372.5	6.1584212276862935E-021
373.5	5.6742882244478172E-021
374.5	5.2587867493528985E-021
375.5	4.9000003554189858E-021
376.5	4.5885049465021767E-021
377.5	4.3167848074615123E-021
378.5	4.0788008691557647E-021
379.5	3.8696686041676226E-021
380.5	3.6854157118397230E-021
381.5	3.5227985238359116E-021
382.5	3.3791621441838779E-021
383.5	3.2523336005404850E-021
384.5	3.1405403101399166E-021
385.5	3.0423483497565743E-021
386.5	2.9566166355239457E-021
387.5	2.8824643567624311E-021
388.5	2.8192500085138253E-021
389.5	2.7665612410112380E-021
390.5	2.7242155882076118E-021
391.5	2.6922730501394602E-021
392.5	2.6710625996521628E-021
393.5	2.6612261108616478E-021
394.5	2.6637851688735067E-021
395.5	2.6802390060996856E-021
396.5	2.7127058212411586E-021
397.5	2.7641254938763233E-021
398.5	2.8385497626800162E-021
399.5	2.9415564606904782E-021
400.5	3.0808358096350070E-021
401.5	3.2670015739882672E-021
402.5	3.5146529131439006E-021
403.5	3.8435796591274797E-021
404.5	4.2795629131291251E-021
405.5	4.8529882669561165E-021
406.5	5.5905606476197240E-021
407.5	6.4904244286880407E-021
408.5	7.4702983892051327E-021
409.5	8.3091396996728047E-021
410.5	8.6871681778770826E-021
411.5	8.4144689110305247E-021
412.5	7.6228450055820544E-021
413.5	6.6289604082123607E-021
414.5	5.6827429180554100E-021
415.5	4.8906216989786477E-021
416.5	4.2654788059578485E-021
417.5	3.7835169741482457E-021
418.5	3.4139925001850462E-021
419.5	3.1298822440786987E-021
420.5	2.9101419055403843E-021
421.5	2.7391385390635308E-021
422.5	2.6054582115054780E-021
423.5	2.5007982564552090E-021
424.5	2.4191050630509866E-021
425.5	2.3559458774126407E-021
426.5	2.3080633152553701E-021
427.5	2.2730626578960384E-021
428.5	2.2491930138554193E-021
429.5	2.2351943692444628E-021
430.5	2.2301911273252589E-021
431.5	2.2336189338049114E-021
432.5	2.2451759286179225E-021
433.5	2.2647926014683499E-021
434.5	2.2926165896233880E-021
435.5	2.3290103604432611E-021
436.5	2.3745610002879261E-021
437.5	2.4301024636482683E-021
438.5	2.4967517723262407E-021
439.5	2.5759619419997647E-021
440.5	2.6695960214495522E-021
441.5	2.7800287759400093E-021
442.5	2.9102855337489775E-021
443.5	3.0642319819899427E-021
444.5	3.2468348883013890E-021
445.5	3.4645227799308719E-021
446.5	3.7256888723745069E-021
447.5	4.0413977957411811E-021
448.5	4.4263849319512438E-021
449.5	4.9004735191837925E-021
450.5	5.4905761802321885E-021
451.5	6.2334729387659144E-021
452.5	7.1794932382035091E-021
453.5	8.3968526702078924E-021
454.5	9.9750940014208039E-021
455.5	1.2022341206307750E-020
456.5	1.4641883473460564E-020
457.5	1.7856532686237578E-020
458.5	2.1439532512679009E-020
459.5	2.4690791733860358E-020
460.5	2.6478439515085633E-020
461.5	2.5958816167564347E-020
462.5	2.3400311414653391E-020
463.5	1.9900649679477905E-020
464.5	1.6446041244743971E-020
465.5	1.3505659998004954E-020
466.5	1.1168842951734937E-020
467.5	9.3628587189390091E-021
468.5	7.9770924975203516E-021
469.5	6.9105099106892141E-021
470.5	6.0832572057514910E-021
471.5	5.4356127970806899E-021
472.5	4.9238053810081611E-021
473.5	4.5158854252585305E-021
474.5	4.1884454139681859E-021
475.5	3.9242078939641991E-021
476.5	3.7103053258567485E-021
477.5	3.5370660750455633E-021
478.5	3.3971581007376050E-021
479.5	3.2849822712564952E-021
480.5	3.1962396106492538E-021
481.5	3.1276202786872550E-021
482.5	3.0765784469695722E-021
483.5	3.0411684351651732E-021
484.5	3.0199251067616785E-021
485.5	3.0117767431735702E-021
486.5	3.0159822115440336E-021
487.5	3.0320867511972421E-021
488.5	3.0598924873424245E-021
489.5	3.0994410826069255E-021
490.5	3.1510069254056958E-021
491.5	3.2151000483807839E-021
492.5	3.2924786595204879E-021
493.5	3.3841718258699967E-021
494.5	3.4915135415408713E-021
495.5	3.6161902074947157E-021
496.5	3.7603045321329290E-021
497.5	3.9264601345451050E-021
498.5	4.1178728406541944E-021
499.5	4.3385170112363208E-021
500.5	4.5933185271933769E-021
501.5	4.8884107194379718E-021
502.5	5.2314762193797440E-021
503.5	5.6322073940918353E-021
504.5	6.1029321714621401E-021
505.5	6.6594728114245616E-021
506.5	7.3223356747214510E-021
507.5	8.1183746338184390E-021
508.5	9.0831348886470686E-021
509.5	1.0264172457058651E-020
510.5	1.1725755410666478E-020
511.5	1.3555456541436426E-020
512.5	1.5873126754409270E-020
513.5	1.8842223032708212E-020
514.5	2.2681391169852937E-020
515.5	2.7667788243804216E-020
516.5	3.4106587129697748E-020
517.5	4.2203953805237476E-020
518.5	5.1731753103670386E-020
519.5	6.1431934545148628E-020
520.5	6.8619271073767908E-020
521.5	7.0247422878181956E-020
522.5	6.5494613760918496E-020
523.5	5.6628028935890645E-020
524.5	4.6777959719576912E-020
525.5	3.7910491470722367E-020
526.5	3.0675943531448771E-020
527.5	2.5021891583987330E-020
528.5	2.0666028276572979E-020
529.5	1.7309719303965287E-020
530.5	1.4704827661230782E-020
531.5	1.2662070650551607E-020
532.5	1.1041725528509879E-020
533.5	9.7416689025006364E-021
534.5	8.6871723373447191E-021
535.5	7.8231891184168873E-021
536.5	7.1087924508015888E-021
537.5	6.5132360450287745E-021
538.5	6.0131752205471059E-021
539.5	5.5907008766138161E-021
540.5	5.2319393505694189E-021
541.5	4.9260468651218414E-021
542.5	4.6644807446591681E-021
543.5	4.4404663889366417E-021
544.5	4.2486040821984856E-021
545.5	4.0845768021382794E-021
546.5	3.9449318789579085E-021
547.5	3.8269174098480921E-021
548.5	3.7283599476194263E-021
549.5	3.6475739520072133E-021
550.5	3.5832963575372559E-021
551.5	3.5346417426935329E-021
552.5	3.5010752425312517E-021
553.5	3.4824017244069890E-021
554.5	3.4787709999316403E-021
555.5	3.4907001168856319E-021
556.5	3.5191152105742752E-021
557.5	3.5654171720782901E-021
558.5	3.6315777454771331E-021
559.5	3.7202759270790406E-021
560.5	3.8350891850919733E-021
561.5	3.9807607471856953E-021
562.5	4.1635740260686088E-021
563.5	4.3918795695775253E-021
564.5	4.6768404814137515E-021
565.5	5.0334906524154574E-021
566.5	5.4822357982077169E-021
567.5	6.0509610650224942E-021
568.5	6.7779042427583745E-021
569.5	7.7152937861804358E-021
570.5	8.9331010464510336E-021
571.5	1.0520237543998733E-020
572.5	1.2575146035427393E-020
573.5	1.5165926142322351E-020
574.5	1.8224201880109847E-020
575.5	2.1354324834727890E-020
576.5	2.3699601481866435E-020
577.5	2.4270820199436913E-020
578.5	2.2777926084816647E-020
579.5	1.9934582695475602E-020
580.5	1.6754032394078695E-020
581.5	1.3881969858414709E-020
582.5	1.1536103395434859E-020
583.5	9.7027399138229311E-021
584.5	8.2914834562622096E-021
585.5	7.2057357185572590E-021
586.5	6.3649774052991370E-021
587.5	5.7077125058231111E-021
588.5	5.1885282293811844E-021
589.5	4.7742325156430640E-021
590.5	4.4405432371043292E-021
591.5	4.1695813226709436E-021
592.5	3.9480618619031979E-021
593.5	3.7660125615748245E-021
594.5	3.6158697166908808E-021
595.5	3.4918386738486684E-021
596.5	3.3894384190797238E-021
597.5	3.3051745247607756E-021
598.5	3.2363020896238076E-021
599.5	3.1806522840950179E-021
600.5	3.1365042758007587E-021
601.5	3.1024898645823029E-021
602.5	3.0775219492411689E-021
603.5	3.0607405547340794E-021
604.5	3.0514719544649688E-021
605.5	3.0491976854942149E-021
606.5	3.0535311474891295E-021
607.5	3.0642001152169498E-021
608.5	3.0810339581031346E-021
609.5	3.1039547028178358E-021
610.5	3.1329713334910852E-021
611.5	3.1681769254902314E-021
612.5	3.2097483719448390E-021
613.5	3.2579486018617923E-021
614.5	3.3131313162846857E-021
615.5	3.3757483944649902E-021
616.5	3.4463602548624460E-021
617.5	3.5256496058862285E-021
618.5	3.6144392000315230E-021
619.5	3.7137144265564250E-021
620.5	3.8246518604106552E-021
621.5	3.9486552534194872E-021
622.5	4.0874009416672195E-021
623.5	4.2428952980846353E-021
624.5	4.4175477487146670E-021
625.5	4.6142640914400173E-021
626.5	4.8365665466420049E-021
627.5	5.0887493340361093E-021
628.5	5.3760819086448792E-021
629.5	5.7050767460683460E-021
630.5	6.0838454058027180E-021
631.5	6.5225765133792034E-021
632.5	7.0341837718072177E-021
633.5	7.6351933461467877E-021
634.5	8.3469711807538855E-021
635.5	9.1974365114912616E-021
636.5	1.0223473749022943E-020
637.5	1.1474346532889909E-020
638.5	1.3016534456181484E-020
639.5	1.4940528827062537E-020
640.5	1.7370131050201988E-020
641.5	2.0474347455071880E-020
642.5	2.4480059113289748E-020
643.5	2.9677591263248713E-020
644.5	3.6394927142084753E-020
645.5	4.4879465998646857E-020
646.5	5.4972296951039509E-020
647.5	6.5494601735408710E-020
648.5	7.3735381817637406E-020
649.5	7.6337684796044732E-020
650.5	7.2006428635540595E-020
651.5	6.2857408069062414E-020
652.5	5.2291368757234574E-020
653.5	4.2610138648822161E-020
654.5	3.4649798766260669E-020
655.5	2.8412054569897884E-020
656.5	2.3607239907336672E-020
657.5	1.9911350326005670E-020
658.5	1.7050531161874001E-020
659.5	1.4814499572348113E-020
660.5	1.3047657840810899E-020
661.5	1.1636227506560163E-020
662.5	1.0496992433279212E-020
663.5	9.5687111804731262E-021
664.5	8.8059016279491420E-021
665.5	8.1744328393205501E-021
666.5	7.6484150067824728E-021
667.5	7.2079999280867166E-021
668.5	6.8378153904042370E-021
669.5	6.5258412173034128E-021
670.5	6.2625946524335278E-021
671.5	6.0405340692519344E-021
672.5	5.8536181621424180E-021
673.5	5.6969769342183192E-021
674.5	5.5666638689487789E-021
675.5	5.4594676432576822E-021
676.5	5.3727679421861839E-021
677.5	5.3044242602049449E-021
678.5	5.2526896173368652E-021
679.5	5.2161432793028982E-021
680.5	5.1936381201425561E-021
681.5	5.1842593871280356E-021
682.5	5.1872924475366093E-021
683.5	5.2021977023860865E-021
684.5	5.2285913046693925E-021
685.5	5.2662306620792605E-021
686.5	5.3150039674869427E-021
687.5	5.3749232068087059E-021
688.5	5.4461202597478778E-021
689.5	5.5288458465625268E-021
690.5	5.6234711930367011E-021
691.5	5.7304923939602796E-021
692.5	5.8505375592777793E-021
693.5	5.9843769327499204E-021
694.5	6.1329362865609018E-021
695.5	6.2973140233458010E-021
696.5	6.4788025671465556E-021
697.5	6.6789148059883525E-021
698.5	6.8994165726519779E-021
699.5	7.1423664317767150E-021
700.5	7.4101644004584724E-021
701.5	7.7056116925617558E-021
702.5	8.0319841800791324E-021
703.5	8.3931230574491673E-021
704.5	8.7935472451279881E-021
705.5	9.2385934722778596E-021
706.5	9.7345918694354931E-021
707.5	1.0289087471014646E-020
708.5	1.0911121547291993E-020
709.5	1.1611591549982100E-020
710.5	1.2403715237998805E-020
711.5	1.3303634091934218E-020
712.5	1.4331204671100616E-020
713.5	1.5511045966487516E-020
714.5	1.6873938823224828E-020
715.5	1.8458714289389882E-020
716.5	2.0314827475722112E-020
717.5	2.2505901295534942E-020
718.5	2.5114653344291156E-020
719.5	2.8249806675928066E-020
720.5	3.2055851243333615E-020
721.5	3.6726878619873565E-020
722.5	4.2526122733266805E-020
723.5	4.9813104056202891E-020
724.5	5.9079694446326170E-020
725.5	7.0992881324920239E-020
726.5	8.6429676224552697E-020
727.5	1.0645395918458337E-019
728.5	1.3209685217760429E-019
729.5	1.6363581616423862E-019
730.5	1.9896100145122761E-019
731.5	2.3135041899039465E-019
732.5	2.4969360885618199E-019
733.5	2.4537013701345035E-019
734.5	2.2059860633179855E-019
735.5	1.8609500698398791E-019
736.5	1.5176154937311952E-019
737.5	1.2241360005540788E-019
738.5	9.9028834148883499E-020
739.5	8.0919228455890929E-020
740.5	6.6993673168411174E-020
741.5	5.6246752132452034E-020
742.5	4.7881180176074529E-020
743.5	4.1299787650761482E-020
744.5	3.6064546546875132E-020
745.5	3.1855536388176083E-020
746.5	2.8438199038100149E-020
747.5	2.5639212907437781E-020
748.5	2.3329272339146140E-020
749.5	2.1410928426394991E-020
750.5	1.9810009102598602E-020
751.5	1.8469537035806339E-020
752.5	1.7345387070492061E-020
753.5	1.6403160048092881E-020
754.5	1.5615913665122099E-020
755.5	1.4962503208944465E-020
756.5	1.4426361453832416E-020
757.5	1.3994599216058215E-020
758.5	1.3657344001634225E-020
759.5	1.3407259210064333E-020
760.5	1.3239204103271032E-020
761.5	1.3150007665845502E-020
762.5	1.3138339267037733E-020
763.5	1.3204666901899856E-020
764.5	1.3351300667662876E-020
765.5	1.3582525807810495E-020
766.5	1.3904836892127937E-020
767.5	1.4327293348407806E-020
768.5	1.4862027694549884E-020
769.5	1.5524952905797698E-020
770.5	1.6336736491583300E-020
771.5	1.7324139129783519E-020
772.5	1.8521859662959156E-020
773.5	1.9975092576781747E-020
774.5	2.1743098294332897E-020
775.5	2.3904223519523439E-020
776.5	2.6563003010202024E-020
777.5	2.9860233935027175E-020
778.5	3.3987213759720564E-020
779.5	3.9205527752252163E-020
780.5	4.5873355122971736E-020
781.5	5.4476699242302147E-020
782.5	6.5654997350902034E-020
783.5	8.0184669109970724E-020
784.5	9.8820030707987619E-020
785.5	1.2176969628835895E-019
786.5	1.4750734295207195E-019
787.5	1.7114449011930518E-019
788.5	1.8457149073371518E-019
789.5	1.8145460048588719E-019
790.5	1.6336128363021942E-019
791.5	1.3810502451617915E-019
792.5	1.1294066437659574E-019
793.5	9.1409046819625351E-020
794.5	7.4236254930951051E-020
795.5	6.0923145243822314E-020
796.5	5.0672405496700115E-020
797.5	4.2748205605022502E-020
798.5	3.6566649085574856E-020
799.5	3.1690209186284792E-020
800.5	2.7797828835685137E-020
801.5	2.4654901849581506E-020
802.5	2.2089298171168969E-020
803.5	1.9973692536799254E-020
804.5	1.8212946947602584E-020
805.5	1.6735198350044138E-020
806.5	1.5485566317391714E-020
807.5	1.4421688496557604E-020
808.5	1.3510528115386562E-020
809.5	1.2726069917073216E-020
810.5	1.2047640770526452E-020
811.5	1.1458673233314781E-020
812.5	1.0945786151880279E-020
813.5	1.0498094389169538E-020
814.5	1.0106685773426374E-020
815.5	9.7642212757747415E-021
816.5	9.4646268648285444E-021
817.5	9.2028542016753158E-021
818.5	8.9746934991422451E-021
819.5	8.7766262640087119E-021
820.5	8.6057088047333163E-021
821.5	8.4594796859701741E-021
822.5	8.3358859966775277E-021
823.5	8.2332245461808900E-021
824.5	8.1500950350523268E-021
825.5	8.0853629521414709E-021
826.5	8.0381304878006213E-021
827.5	8.0077141713291692E-021
828.5	7.9936282709604821E-021
829.5	7.9955732619899972E-021
830.5	8.0134288917550525E-021
831.5	8.0472515640424414E-021
832.5	8.0972759424940426E-021
833.5	8.1639208436402552E-021
834.5	8.2477996657600438E-021
835.5	8.3497357906820115E-021
836.5	8.4707836140712576E-021
837.5	8.6122561202741291E-021
838.5	8.7757602387789406E-021
839.5	8.9632416247531240E-021
840.5	9.1770410279833768E-021
841.5	9.4199650965410865E-021
842.5	9.6953753639551400E-021
843.5	1.0007300375942990E-020
844.5	1.0360577543952681E-020
845.5	1.0761033537752772E-020
846.5	1.1215715092439678E-020
847.5	1.1733186361163367E-020
848.5	1.2323914912594911E-020
849.5	1.3000776917079061E-020
850.5	1.3779724124086309E-020
851.5	1.4680672602701022E-020
852.5	1.5728698436532092E-020
853.5	1.6955662431994694E-020
854.5	1.8402440042106357E-020
855.5	2.0122012283330555E-020
856.5	2.2183789675332686E-020
857.5	2.4679707925422670E-020
858.5	2.7732862672591252E-020
859.5	3.1509732042316463E-020
860.5	3.6237282981883268E-020
861.5	4.2226137592100427E-020
862.5	4.9899446167715242E-020
863.5	5.9821213220924198E-020
864.5	7.2699885245796715E-020
865.5	8.9296124955916444E-020
866.5	1.1006449672855792E-019
867.5	1.3424153769505212E-019
868.5	1.5831282952374047E-019
869.5	1.7523265867782039E-019
870.5	1.7762856457850579E-019
871.5	1.6430563611635193E-019
872.5	1.4151016043122157E-019
873.5	1.1694101028534369E-019
874.5	9.5138724634055990E-020
875.5	7.7474968654863417E-020
876.5	6.3715558622793676E-020
877.5	5.3132163089316007E-020
878.5	4.4985244279957447E-020
879.5	3.8668396165623041E-020
880.5	3.3721455133224213E-020
881.5	2.9805418808576596E-020
882.5	2.6672645328812472E-020
883.5	2.4141912015000901E-020
884.5	2.2079699352563661E-020
885.5	2.0386736564355284E-020
886.5	1.8988484136632095E-020
887.5	1.7828424287699997E-020
888.5	1.6863317166646740E-020
889.5	1.6059826998140032E-020
890.5	1.5392106068844272E-020
891.5	1.4840053922998378E-020
892.5	1.4388058376195157E-020
893.5	1.4024086147062778E-020
894.5	1.3739033140490050E-020
895.5	1.3526274112730287E-020
896.5	1.3381373081604680E-020
897.5	1.3301932596117312E-020
898.5	1.3287574252559899E-020
899.5	1.3340056660305762E-020
900.5	1.3463552380070026E-020
901.5	1.3665124340709224E-020
902.5	1.3955467401841458E-020
903.5	1.4350014745050703E-020
904.5	1.4870553182116158E-020
905.5	1.5547542009064812E-020
906.5	1.6423362386367743E-020
907.5	1.7556653066896516E-020
908.5	1.9027455950723066E-020
909.5	2.0941390144606344E-020
910.5	2.3426727932253814E-020
911.5	2.6607512979240264E-020
912.5	3.0515682371273726E-020
913.5	3.4892559148098265E-020
914.5	3.8920255664186809E-020
915.5	4.1253806254894257E-020
916.5	4.0859215863088548E-020
917.5	3.8017097469673742E-020
918.5	3.4027040261624773E-020
919.5	3.0082316247137218E-020
920.5	2.6760753479191154E-020
921.5	2.4178761556432150E-020
922.5	2.2253347760869808E-020
923.5	2.0853761985006209E-020
924.5	1.9860040601057162E-020
925.5	1.9177605717391783E-020
926.5	1.8736252886724007E-020
927.5	1.8485215366387685E-020
928.5	1.8388242745248037E-020
929.5	1.8419690311711442E-020
930.5	1.8561656263096139E-020
931.5	1.8801960286037020E-020
932.5	1.9132742695250768E-020
933.5	1.9549507652244159E-020
934.5	2.0050482945776683E-020
935.5	2.0636208531068466E-020
936.5	2.1309295314704870E-020
937.5	2.2074316657020886E-020
938.5	2.2937810210154559E-020
939.5	2.3908379070963303E-020
940.5	2.4996890378016659E-020
941.5	2.6216777639646724E-020
942.5	2.7584461261808930E-020
943.5	2.9119910910368209E-020
944.5	3.0847384538907854E-020
945.5	3.2796393429579862E-020
946.5	3.5002962158252982E-020
947.5	3.7511279440173814E-020
948.5	4.0375873868691223E-020
949.5	4.3664502833809502E-020
950.5	4.7462021150661482E-020
951.5	5.1875609722762544E-020
952.5	5.7041911170271218E-020
953.5	6.3136864165443540E-020
954.5	7.0389387478333425E-020
955.5	7.9100586698128667E-020
956.5	8.9670895003471608E-020
957.5	1.0263854057617584E-019
958.5	1.1873384321674000E-019
959.5	1.3895448326647056E-019
960.5	1.6466499384199721E-019
961.5	1.9771311590412353E-019
962.5	2.4051934557237701E-019
963.5	2.9599216881370936E-019
964.5	3.6686810056955488E-019
965.5	4.5361259248175780E-019
966.5	5.4979214258150222E-019
967.5	6.3613123213000295E-019
968.5	6.8215111756022555E-019
969.5	6.6606836336465361E-019
970.5	5.9623560254013769E-019
971.5	5.0236690843580178E-019
972.5	4.1043452076091641E-019
973.5	3.3252742641556997E-019
974.5	2.7079551049131965E-019
975.5	2.2322104523109606E-019
976.5	1.8684947169020712E-019
977.5	1.5900911345978914E-019
978.5	1.3760259937028738E-019
979.5	1.2107440187539710E-019
980.5	1.0830033267713822E-019
981.5	9.8480871098153458E-020
982.5	9.1058524999961108E-020
983.5	8.5659187810491572E-020
984.5	8.2051262314331866E-020
985.5	8.0112408286433338E-020
986.5	7.9785376810995648E-020
987.5	8.0987111262942844E-020
988.5	8.3421448934371067E-020
989.5	8.6316021380824836E-020
990.5	8.8397738248868413E-020
991.5	8.8613046188645551E-020
992.5	8.7129811232289513E-020
993.5	8.5194322008579093E-020
994.5	8.4076494828949901E-020
995.5	8.4519749117174105E-020
996.5	8.6866534823471567E-020
997.5	9.1331481057119847E-020
998.5	9.8184647970078529E-020
999.5	1.0785407985507747E-019
1000.5	1.2099733511863085E-019
1001.5	1.3856820358266627E-019
1002.5	1.6187093380295398E-019
1003.5	1.9253563391343104E-019
1004.5	2.3221773147587487E-019
1005.5	2.8157267636261195E-019
1006.5	3.3784887283291735E-019
1007.5	3.9136414316581668E-019
1008.5	4.2511456748849586E-019
1009.5	4.2452968357418410E-019
1010.5	3.9134203903888501E-019
1011.5	3.4191085545159827E-019
1012.5	2.9269613712608350E-019
1013.5	2.5241822209101926E-019
1014.5	2.2354127930101540E-019
1015.5	2.0579696044587482E-019
1016.5	1.9835152278081577E-019
1017.5	2.0061556669655436E-019
1018.5	2.1218932600288241E-019
1019.5	2.3201565234986991E-019
1020.5	2.5656666719909523E-019
1021.5	2.7784270985005208E-019
1022.5	2.8475425467334442E-019
1023.5	2.7081192080206902E-019
1024.5	2.4038633894316275E-019
1025.5	2.0394031300501932E-019
1026.5	1.6964107369935972E-019
1027.5	1.4088713131559926E-019
1028.5	1.1800250264569833E-019
1029.5	1.0012247938842468E-019
1030.5	8.6171169139372646E-020
1031.5	7.5208690299395159E-020
1032.5	6.6502035506993589E-020
1033.5	5.9503764717205089E-020
1034.5	5.3810815479865391E-020
1035.5	4.9126591527760712E-020
1036.5	4.5231480258967105E-020
1037.5	4.1961314871053123E-020
1038.5	3.9192017563194609E-020
1039.5	3.6828725788520520E-020
1040.5	3.4798079386561661E-020
1041.5	3.3042715128780417E-020
1042.5	3.1517302565343061E-020
1043.5	3.0185661310749522E-020
1044.5	2.9018642889826261E-020
1045.5	2.7992558020181822E-020
1046.5	2.7087996811813406E-020
1047.5	2.6288934850302889E-020
1048.5	2.5582049366330603E-020
1049.5	2.4956191304450136E-020
1050.5	2.4401974181206630E-020
1051.5	2.3911451236312427E-020
1052.5	2.3477859920773353E-020
1053.5	2.3095418171810683E-020
1054.5	2.2759160835351553E-020
1055.5	2.2464807451258819E-020
1056.5	2.2208654717657931E-020
1057.5	2.1987488510292439E-020
1058.5	2.1798511499675002E-020
1059.5	2.1639283288515893E-020
1060.5	2.1507670660062103E-020
1061.5	2.1401806039046018E-020
1062.5	2.1320052660517930E-020
1063.5	2.1260975246911386E-020
1064.5	2.1223315231648731E-020
1065.5	2.1205969754320775E-020
1066.5	2.1207973799848416E-020
1067.5	2.1228484970998930E-020
1068.5	2.1266770476960671E-020
1069.5	2.1322195995541034E-020
1070.5	2.1394216126904107E-020
1071.5	2.1482366205659671E-020
1072.5	2.1586255277921300E-020
1073.5	2.1705560082514739E-020
1074.5	2.1840019902284370E-020
1075.5	2.1989432173554637E-020
1076.5	2.2153648760156934E-020
1077.5	2.2332572813748038E-020
1078.5	2.2526156154997276E-020
1079.5	2.2734397121067787E-020
1080.5	2.2957338834034834E-020
1081.5	2.3195067852774090E-020
1082.5	2.3447713177663251E-020
1083.5	2.3715445583374637E-020
1084.5	2.3998477260264656E-020
1085.5	2.4297061749530557E-020
1086.5	2.4611494161525043E-020
1087.5	2.4942111670500624E-020
1088.5	2.5289294282687469E-020
1089.5	2.5653465878072608E-020
1090.5	2.6035095529618893E-020
1091.5	2.6434699107007888E-020
1092.5	2.6852841175380122E-020
1093.5	2.7290137203044372E-020
1094.5	2.7747256095804033E-020
1095.5	2.8224923079475011E-020
1096.5	2.8723922956422898E-020
1097.5	2.9245103766614520E-020
1098.5	2.9789380888853977E-020
1099.5	3.0357741623670451E-020
1100.5	3.0951250305864923E-020
1101.5	3.1571054002160527E-020
1102.5	3.2218388857906842E-020
1103.5	3.2894587166570801E-020
1104.5	3.3601085247055898E-020
1105.5	3.4339432227021606E-020
1106.5	3.5111299845689993E-020
1107.5	3.5918493407559738E-020
1108.5	3.6762964039535859E-020
1109.5	3.7646822428874200E-020
1110.5	3.8572354248841383E-020
1111.5	3.9542037514091120E-020
1112.5	4.0558562149692573E-020
1113.5	4.1624852108050975E-020
1114.5	4.2744090428563534E-020
1115.5	4.3919747708182247E-020
1116.5	4.5155614540183158E-020
1117.5	4.6455838587280638E-020
1118.5	4.7824967088783754E-020
1119.5	4.9267995766208881E-020
1120.5	5.0790425295979004E-020
1121.5	5.2398326772412525E-020
1122.5	5.4098417903358032E-020
1123.5	5.5898152083324978E-020
1124.5	5.7805822999699644E-020
1125.5	5.9830688079905045E-020
1126.5	6.1983114925983717E-020
1127.5	6.4274755968835661E-020
1128.5	6.6718757990302926E-020
1129.5	6.9330015021892616E-020
1130.5	7.2125475593079426E-020
1131.5	7.5124518592348333E-020
1132.5	7.8349416434671979E-020
1133.5	8.1825910247571883E-020
1134.5	8.5583930037424280E-020
1135.5	8.9658504210258293E-020
1136.5	9.4090918758976647E-020
1137.5	9.8930208897778585E-020
1138.5	1.0423509789981164E-019
1139.5	1.1007654381207308E-019
1140.5	1.1654112121559142E-019
1141.5	1.2373556217048524E-019
1142.5	1.3179292257660921E-019
1143.5	1.4088104853530363E-019
1144.5	1.5121432086009741E-019
1145.5	1.6307008947655403E-019
1146.5	1.7681180003638559E-019
1147.5	1.9292153106976446E-019
1148.5	2.1204525284581778E-019
1149.5	2.3505366335641254E-019
1150.5	2.6311708261072247E-019
1151.5	2.9777650512369634E-019
1152.5	3.4094379343389029E-019
1153.5	3.9463743690702930E-019
1154.5	4.5999995606122301E-019
1155.5	5.3486964125936180E-019
1156.5	6.0990371500196102E-019
1157.5	6.6718978530323458E-019
1158.5	6.8940962711952672E-019
1159.5	6.7591089563634483E-019
1160.5	6.4386834439868652E-019
1161.5	6.1271950580247239E-019
1162.5	5.9378602096546900E-019
1163.5	5.9101879627183025E-019
1164.5	6.0498768190444146E-019
1165.5	6.3560166954972062E-019
1166.5	6.8335726513311764E-019
1167.5	7.4986359559042478E-019
1168.5	8.3815537728141580E-019
1169.5	9.5303337431140814E-019
1170.5	1.1015217328108118E-018
1171.5	1.2934149851955833E-018
1172.5	1.5416626018725030E-018
1173.5	1.8617573391491016E-018
1174.5	2.2679403986248093E-018
1175.5	2.7618159297946286E-018
1176.5	3.3090795088726668E-018
1177.5	3.8152618082811005E-018
1178.5	4.1491342098033372E-018
1179.5	4.2480958741499261E-018
1180.5	4.1952577408910059E-018
1181.5	4.1469617569512691E-018
1182.5	4.2131563658734058E-018
1183.5	4.4038500965931681E-018
1184.5	4.6190944145023968E-018
1185.5	4.6788600749774959E-018
1186.5	4.4421775036845639E-018
1187.5	3.9356018617781286E-018
1188.5	3.3136441116881314E-018
1189.5	2.7176666850283098E-018
1190.5	2.2135994231120932E-018
1191.5	1.8115472948834018E-018
1192.5	1.4980748073396483E-018
1193.5	1.2546542312234853E-018
1194.5	1.0646519227509595E-018
1195.5	9.1495837437367145E-019
1196.5	7.9574415480219362E-019
1197.5	6.9976699647796116E-019
1198.5	6.2170395398249426E-019
1199.5	5.5762374932164268E-019
1200.5	5.0459871030381275E-019
1201.5	4.6042730385309284E-019
1202.5	4.2343753052213746E-019
1203.5	3.9234756789644633E-019
1204.5	3.6616649362749524E-019
1205.5	3.4412304988924970E-019
1206.5	3.2561412956590161E-019
1207.5	3.1016725628154079E-019
1208.5	2.9741310945608674E-019
1209.5	2.8706536312768551E-019
1210.5	2.7890594444941877E-019
1211.5	2.7277439966749696E-019
1212.5	2.6856046710023546E-019
1213.5	2.6619925607554169E-019
1214.5	2.6566865802682637E-019
1215.5	2.6698879977388930E-019
1216.5	2.7022351153748637E-019
1217.5	2.7548394235557666E-019
1218.5	2.8293463187128721E-019
1219.5	2.9280256105856224E-019
1220.5	3.0538998227560620E-019
1221.5	3.2109220818112847E-019
1222.5	3.4042207286299599E-019
1223.5	3.6404354537659800E-019
1224.5	3.9281809148298913E-019
1225.5	4.2786901290309302E-019
1226.5	4.7067138455418412E-019
1227.5	5.2317867384689941E-019
1228.5	5.8800199991418485E-019
1229.5	6.6866439166532720E-019
1230.5	7.6995940742862981E-019
1231.5	8.9844664753458476E-019
1232.5	1.0631010568863182E-018
1233.5	1.2760540974852908E-018
1234.5	1.5531023203193077E-018
1235.5	1.9129206963181798E-018
1236.5	2.3721575327105807E-018
1237.5	2.9305475599197931E-018
1238.5	3.5395414851486998E-018
1239.5	4.0660608344105541E-018
1240.5	4.3142843896400034E-018
1241.5	4.1635058033343913E-018
1242.5	3.6896540576076044E-018
1243.5	3.0863921592701783E-018
1244.5	2.5094852113398844E-018
1245.5	2.0264948615721714E-018
1246.5	1.6463562660413597E-018
1247.5	1.3542948438324692E-018
1248.5	1.1300564928949543E-018
1249.5	9.5477444407950167E-019
1250.5	8.1384483768014450E-019
1251.5	6.9813501953349286E-019
1252.5	6.0264186013537219E-019
1253.5	5.2401815955342140E-019
1254.5	4.5930770234407234E-019
1255.5	4.0583274665822361E-019
1256.5	3.6132793413800717E-019
1257.5	3.2397530498672473E-019
1258.5	2.9235312191614540E-019
1259.5	2.6535830719052587E-019
1260.5	2.4213354436378333E-019
1261.5	2.2200824418499140E-019
1262.5	2.0445345576044699E-019
1263.5	1.8904818033834663E-019
1264.5	1.7545433852779750E-019
1265.5	1.6339811945636606E-019
1266.5	1.5265599692882022E-019
1267.5	1.4304416298192090E-019
1268.5	1.3441048006007456E-019
1269.5	1.2662830734660608E-019
1270.5	1.1959173891313875E-019
1271.5	1.1321192216376667E-019
1272.5	1.0741422028824840E-019
1273.5	1.0213605318611293E-019
1274.5	9.7325304365445971E-020
1275.5	9.2939217811967161E-020
1276.5	8.8943718530059018E-020
1277.5	8.5313034862678778E-020
1278.5	8.2029270572067242E-020
1279.5	7.9080904877368225E-020
1280.5	7.6457603601683972E-020
1281.5	7.4136047981634837E-020
1282.5	7.2051348654495993E-020
1283.5	7.0066021984557967E-020
1284.5	6.7993974101293828E-020
1285.5	6.5724838199785543E-020
1286.5	6.3322365635895394E-020
1287.5	6.0946077752347074E-020
1288.5	5.8717983339059779E-020
1289.5	5.6684546300635571E-020
1290.5	5.4844160232159272E-020
1291.5	5.3177098109181996E-020
1292.5	5.1660923023963342E-020
1293.5	5.0275915249023870E-020
1294.5	4.9006142469800243E-020
1295.5	4.7839083805188199E-020
1296.5	4.6764947137157257E-020
1297.5	4.5776044037542902E-020
1298.5	4.4866302864426281E-020
1299.5	4.4030912010096109E-020
1300.5	4.3266065291983125E-020
1301.5	4.2568782649339617E-020
1302.5	4.1936785353824197E-020
1303.5	4.1368410871765750E-020
1304.5	4.0862557169604297E-020
1305.5	4.0418649643459121E-020
1306.5	4.0036626267767706E-020
1307.5	3.9716938289190276E-020
1308.5	3.9460565072522416E-020
1309.5	3.9269042706029056E-020
1310.5	3.9144506819067944E-020
1311.5	3.9089750849443897E-020
1312.5	3.9108301798792404E-020
1313.5	3.9204516401995732E-020
1314.5	3.9383701684175554E-020
1315.5	3.9652265170262945E-020
1316.5	4.0017901652254498E-020
1317.5	4.0489825545270498E-020
1318.5	4.1079060661069066E-020
1319.5	4.1798802953008464E-020
1320.5	4.2664876798565541E-020
1321.5	4.3696312193068187E-020
1322.5	4.4916079559261507E-020
1323.5	4.6352031783171562E-020
1324.5	4.8038121099351372E-020
1325.5	5.0015983818040808E-020
1326.5	5.2337021942440038E-020
1327.5	5.5065162423504245E-020
1328.5	5.8280549555607709E-020
1329.5	6.2084534927472573E-020
1330.5	6.6606488953381086E-020
1331.5	7.2013192641370300E-020
1332.5	7.8521912517427923E-020
1333.5	8.6418761274272065E-020
1334.5	9.6084651668689382E-020
1335.5	1.0803208196099701E-019
1336.5	1.2295702478611305E-019
1337.5	1.4181071634239500E-019
1338.5	1.6589407802533221E-019
1339.5	1.9696664826458509E-019
1340.5	2.3732534292164832E-019
1341.5	2.8970483224539309E-019
1342.5	3.5660193458685224E-019
1343.5	4.3818479808258744E-019
1344.5	5.2780017908415270E-019
1345.5	6.0653196552855019E-019
1346.5	6.4567178273827798E-019
1347.5	6.2631006299349758E-019
1348.5	5.5819056000754633E-019
1349.5	4.6952169859072238E-019
1350.5	3.8378892551245586E-019
1351.5	3.1148285147603436E-019
1352.5	2.5419959668722740E-019
1353.5	2.0991924339851747E-019
1354.5	1.7586533914425025E-019
1355.5	1.4955890423964428E-019
1356.5	1.2905683521653768E-019
1357.5	1.1291045496711883E-019
1358.5	1.0005885666632568E-019
1359.5	8.9727387812459978E-020
1360.5	8.1347942596216033E-020
1361.5	7.4500615644412566E-020
1362.5	6.8872164333097105E-020
1363.5	6.4226705378650915E-020
1364.5	6.0385040290769121E-020
1365.5	5.7209999863137835E-020
1366.5	5.4595984330945947E-020
1367.5	5.2461443202715216E-020
1368.5	5.0743432920715386E-020
1369.5	4.9393660262751180E-020
1370.5	4.8375603485830980E-020
1371.5	4.7662429412094862E-020
1372.5	4.7235512096525058E-020
1373.5	4.7083420360479426E-020
1374.5	4.7201286118962213E-020
1375.5	4.7590499127276432E-020
1376.5	4.8258700836515502E-020
1377.5	4.9220073745460420E-020
1378.5	5.0495945705764913E-020
1379.5	5.2115753699706090E-020
1380.5	5.4118441565945767E-020
1381.5	5.6554404620031120E-020
1382.5	5.9488146013631711E-020
1383.5	6.3001881996265809E-020
1384.5	6.7200436224749623E-020
1385.5	7.2217912080199140E-020
1386.5	7.8226849107140384E-020
1387.5	8.5450888203057422E-020
1388.5	9.4182437025487732E-020
1389.5	1.0480750440873643E-019
1390.5	1.1784082852188629E-019
1391.5	1.3397568732557844E-019
1392.5	1.5415418927567562E-019
1393.5	1.7966458091914201E-019
1394.5	2.1226938954557052E-019
1395.5	2.5435373025941843E-019
1396.5	3.0903413632774442E-019
1397.5	3.8002929076046760E-019
1398.5	4.7075826482034109E-019
1399.5	5.8153290950437076E-019
1400.5	7.0348963508992937E-019
1401.5	8.1113901016261240E-019
1402.5	8.6543678251178970E-019
1403.5	8.4017190814079218E-019
1404.5	7.4802740245523454E-019
1405.5	6.2730147755187514E-019
1406.5	5.1022492316639094E-019
1407.5	4.1132862645075230E-019
1408.5	3.3290811817745173E-019
1409.5	2.7224973636126205E-019
1410.5	2.2557358771718855E-019
1411.5	1.8949467452452039E-019
1412.5	1.6135748516012975E-019
1413.5	1.3918251237186579E-019
1414.5	1.2152153230064611E-019
1415.5	1.0731925191562964E-019
1416.5	9.5804661690826667E-020
1417.5	8.6411695071447887E-020
1418.5	7.8723075846729250E-020
1419.5	7.2431189535254477E-020
1420.5	6.7311164955399579E-020
1421.5	6.3202765510867588E-020
1422.5	5.9998843897986210E-020
1423.5	5.7638999633856898E-020
1424.5	5.6107757109933986E-020
1425.5	5.5437087958730937E-020
1426.5	5.5713358021637061E-020
1427.5	5.7088403889772488E-020
1428.5	5.9792247398027975E-020
1429.5	6.4137737655916481E-020
1430.5	7.0487745441565986E-020
1431.5	7.9111321071429812E-020
1432.5	8.9790972134948218E-020
1433.5	1.0108715493821400E-019
1434.5	1.0973382480624966E-019
1435.5	1.1171981732636692E-019
1436.5	1.0552837915655315E-019
1437.5	9.3707514163939574E-020
1438.5	8.0305117132656773E-020
1439.5	6.8043022329087097E-020
1440.5	5.7899785216678651E-020
1441.5	4.9867168827579088E-020
1442.5	4.3594621028593676E-020
1443.5	3.8693146612624432E-020
1444.5	3.4834804982535163E-020
1445.5	3.1768278159351555E-020
1446.5	2.9308194796442948E-020
1447.5	2.7319859072225436E-020
1448.5	2.5705975266547641E-020
1449.5	2.4396618783957600E-020
1450.5	2.3342111881748950E-020
1451.5	2.2508158332813586E-020
1452.5	2.1872672744009010E-020
1453.5	2.1423904713525424E-020
1454.5	2.1159618211180362E-020
1455.5	2.1087227593600100E-020
1456.5	2.1224919879654900E-020
1457.5	2.1603916136113215E-020
1458.5	2.2272137102662411E-020
1459.5	2.3299587875765454E-020
1460.5	2.4785579176646485E-020
1461.5	2.6866908299278320E-020
1462.5	2.9722843929185831E-020
1463.5	3.3563641583251214E-020
1464.5	3.8567957689516822E-020
1465.5	4.4699384657010038E-020
1466.5	5.1333462341220154E-020
1467.5	5.6864613176109387E-020
1468.5	5.9058895770161392E-020
1469.5	5.6705491282847042E-020
1470.5	5.0850109251102270E-020
1471.5	4.3715583074598612E-020
1472.5	3.6985725827925311E-020
1473.5	3.1349693378739800E-020
1474.5	2.6871637028068974E-020
1475.5	2.3377644933743520E-020
1476.5	2.0652678381772997E-020
1477.5	1.8509692146780493E-020
1478.5	1.6803405757164806E-020
1479.5	1.5425784925401702E-020
1480.5	1.4297660585776350E-020
1481.5	1.3361072997236240E-020
1482.5	1.2573341528413649E-020
1483.5	1.1902745851227103E-020
1484.5	1.1325455669611641E-020
1485.5	1.0823363450927382E-020
1486.5	1.0382552279193798E-020
1487.5	9.9922061641108550E-021
1488.5	9.6438284905352553E-021
1489.5	9.3306760662001437E-021
1490.5	9.0473451299765870E-021
1491.5	8.7894654110933310E-021
1492.5	8.5534717490385163E-021
1493.5	8.3364319322172975E-021
1494.5	8.1359156840407267E-021
1495.5	7.9498940544446493E-021
1496.5	7.7766614886306385E-021
1497.5	7.6147749612918635E-021
1498.5	7.4630060642842284E-021
1499.5	7.3203030079364767E-021
1500.5	7.1857602696144334E-021
1501.5	7.0585941858808875E-021
1502.5	6.9381231974736215E-021
1503.5	6.8237517617309609E-021
1504.5	6.7149571747784010E-021
1505.5	6.6112787168154997E-021
1506.5	6.5123086632417568E-021
1507.5	6.4176848029490587E-021
1508.5	6.3270841807255618E-021
1509.5	6.2402178390869197E-021
1510.5	6.1568263801870839E-021
1511.5	6.0766762038817204E-021
1512.5	5.9995563058482687E-021
1513.5	5.9252755416541307E-021
1514.5	5.8536602801256297E-021
1515.5	5.7845523833078012E-021
1516.5	5.7178074614830778E-021
1517.5	5.6532933607241610E-021
1518.5	5.5908888477468093E-021
1519.5	5.5304824627546168E-021
1520.5	5.4719715158056641E-021
1521.5	5.4152612061957471E-021
1522.5	5.3602638476151270E-021
1523.5	5.3068981845297385E-021
1524.5	5.2550887874707953E-021
1525.5	5.2047655167739060E-021
1526.5	5.1558630458587906E-021
1527.5	5.1083204364384345E-021
1528.5	5.0620807591365990E-021
1529.5	5.0170907539109405E-021
1530.5	4.9733005254550996E-021
1531.5	4.9306632694108494E-021
1532.5	4.8891350257802495E-021
1533.5	4.8486744564041389E-021
1534.5	4.8092426437802253E-021
1535.5	4.7708029088426257E-021
1536.5	4.7333206456240553E-021
1537.5	4.6967631709795873E-021
1538.5	4.6610995877731667E-021
1539.5	4.6263006601204221E-021
1540.5	4.5923386994479306E-021
1541.5	4.5591874602738580E-021
1542.5	4.5268220447409096E-021
1543.5	4.4952188150424746E-021
1544.5	4.4643553129788360E-021
1545.5	4.4342101859645237E-021
1546.5	4.4047631188816818E-021
1547.5	4.3759947712391547E-021
1548.5	4.3478867191542228E-021
1549.5	4.3204214017242713E-021
1550.5	4.2935820714002313E-021
1551.5	4.2673527480131127E-021
1552.5	4.2417181761398503E-021
1553.5	4.2166637855258372E-021
1554.5	4.1921756543090667E-021
1555.5	4.1682404748154645E-021
1556.5	4.1448455217169888E-021
1557.5	4.1219786223636477E-021
1558.5	4.0996281291182163E-021
1559.5	4.0777828935381740E-021
1560.5	4.0564322422634696E-021
1561.5	4.0355659544815600E-021
1562.5	4.0151742408524491E-021
1563.5	3.9952477237868998E-021
1564.5	3.9757774189802384E-021
1565.5	3.9567547181126022E-021
1566.5	3.9381713726340813E-021
1567.5	3.9200194785601544E-021
1568.5	3.9022914622090415E-021
1569.5	3.8849800668182891E-021
1570.5	3.8680783399831516E-021
1571.5	3.8515796218639550E-021
1572.5	3.8354775341140463E-021
1573.5	3.8197659694837950E-021
1574.5	3.8044390820597774E-021
1575.5	3.7894912781015323E-021
1576.5	3.7749172074413852E-021
1577.5	3.7607117554155754E-021
1578.5	3.7468700352975144E-021
1579.5	3.7333873812064325E-021
1580.5	3.7202593414668011E-021
1581.5	3.7074816723960428E-021
1582.5	3.6950503324998887E-021
1583.5	3.6829614770565557E-021
1584.5	3.6712114530725512E-021
1585.5	3.6597967945945206E-021
1586.5	3.6487142183629546E-021
1587.5	3.6379606197950367E-021
1588.5	3.6275330692851716E-021
1589.5	3.6174288088130319E-021
1590.5	3.6076452488501734E-021
1591.5	3.5981799655573914E-021
1592.5	3.5890306982661585E-021
1593.5	3.5801953472385697E-021
1594.5	3.5716719717013009E-021
1595.5	3.5634587881501425E-021
1596.5	3.5555541689227423E-021
1597.5	3.5479566410382596E-021
1598.5	3.5406648853036434E-021
1599.5	3.5336777356874351E-021
1600.5	3.5269941789629884E-021
1601.5	3.5206133546242356E-021
1602.5	3.5145345550782363E-021
1603.5	3.5087572261200327E-021
1604.5	3.5032809676965901E-021
1605.5	3.4981055349679687E-021
1606.5	3.4932308396753363E-021
1607.5	3.4886569518269345E-021
1608.5	3.4843841017148037E-021
1609.5	3.4804126822767781E-021
1610.5	3.4767432518202478E-021
1611.5	3.4733765371262088E-021
1612.5	3.4703134369543661E-021
1613.5	3.4675550259725571E-021
1614.5	3.4651025591363910E-021
1615.5	3.4629574765480099E-021
1616.5	3.4611214088260456E-021
1617.5	3.4595961830224498E-021
1618.5	3.4583838291258646E-021
1619.5	3.4574865871954329E-021
1620.5	3.4569069151739419E-021
1621.5	3.4566474974344386E-021
1622.5	3.4567112541204893E-021
1623.5	3.4571013513469631E-021
1624.5	3.4578212123355491E-021
1625.5	3.4588745295676883E-021
1626.5	3.4602652780468289E-021
1627.5	3.4619977297724165E-021
1628.5	3.4640764695398869E-021
1629.5	3.4665064121940270E-021
1630.5	3.4692928214782348E-021
1631.5	3.4724413306389192E-021
1632.5	3.4759579649635527E-021
1633.5	3.4798491664524754E-021
1634.5	3.4841218208492054E-021
1635.5	3.4887832872820051E-021
1636.5	3.4938414308013611E-021
1637.5	3.4993046581343957E-021
1638.5	3.5051819570189605E-021
1639.5	3.5114829395277507E-021
1640.5	3.5182178898476502E-021
1641.5	3.5253978170423730E-021
1642.5	3.5330345133991074E-021
1643.5	3.5411406190436484E-021
1644.5	3.5497296936053885E-021
1645.5	3.5588162958260893E-021
1646.5	3.5684160721369178E-021
1647.5	3.5785458553804944E-021
1648.5	3.5892237750324009E-021
1649.5	3.6004693804846312E-021
1650.5	3.6123037791974366E-021
1651.5	3.6247497918132189E-021
1652.5	3.6378321266645696E-021
1653.5	3.6515775765090855E-021
1654.5	3.6660152407983887E-021
1655.5	3.6811767773536435E-021
1656.5	3.6970966879936110E-021
1657.5	3.7138126434675629E-021
1658.5	3.7313658540133604E-021
1659.5	3.7498014930267695E-021
1660.5	3.7691691827370987E-021
1661.5	3.7895235524932311E-021
1662.5	3.8109248823444616E-021
1663.5	3.8334398471428291E-021
1664.5	3.8571423795124859E-021
1665.5	3.8821146738738184E-021
1666.5	3.9084483584632348E-021
1667.5	3.9362458681961360E-021
1668.5	3.9656220585941092E-021
1669.5	3.9967061102465495E-021
1670.5	4.0296437849365154E-021
1671.5	4.0646001093357493E-021
1672.5	4.1017625809977839E-021
1673.5	4.1413450154966625E-021
1674.5	4.1835921846422472E-021
1675.5	4.2287854360095381E-021
1676.5	4.2772495366192148E-021
1677.5	4.3293610527080644E-021
1678.5	4.3855586689392773E-021
1679.5	4.4463559722038427E-021
1680.5	4.5123573886837683E-021
1681.5	4.5842781840970926E-021
1682.5	4.6629697388427025E-021
1683.5	4.7494517249010091E-021
1684.5	4.8449533873411703E-021
1685.5	4.9509669395547672E-021
1686.5	5.0693172200857810E-021
1687.5	5.2022533816985752E-021
1688.5	5.3525707161036774E-021
1689.5	5.5237740987373103E-021
1690.5	5.7202994732070785E-021
1691.5	5.9478170367608342E-021
1692.5	6.2136504347548625E-021
1693.5	6.5273618627674901E-021
1694.5	6.9015754718420130E-021
1695.5	7.3531427812611256E-021
1696.5	7.9047937973891799E-021
1697.5	8.5874576313907745E-021
1698.5	9.4434405269438383E-021
1699.5	1.0530500420105629E-020
1700.5	1.1926216233191384E-020
1701.5	1.3730016020182910E-020
1702.5	1.6054706542344361E-020
1703.5	1.8986859784975432E-020
1704.5	2.2476830246367451E-020
1705.5	2.6129464967542279E-020
1706.5	2.9023315916838549E-020
1707.5	2.9999819131664095E-020
1708.5	2.8588545446071178E-020
1709.5	2.5496157060642249E-020
1710.5	2.1893726343874612E-020
1711.5	1.8584947604625339E-020
1712.5	1.5866443695476122E-020
1713.5	1.3742717813794467E-020
1714.5	1.2115097754688495E-020
1715.5	1.0871963129213188E-020
1716.5	9.9186585139823703E-021
1717.5	9.1824122375446861E-021
1718.5	8.6093559336378436E-021
1719.5	8.1600994272831746E-021
1720.5	7.8058397560396390E-021
1721.5	7.5253875357223859E-021
1722.5	7.3030132083458662E-021
1723.5	7.1269191302334902E-021
1724.5	6.9881615395801072E-021
1725.5	6.8798881805621560E-021
1726.5	6.7967956920411108E-021
1727.5	6.7347400949430083E-021
1728.5	6.6904544850009784E-021
1729.5	6.6613423668515578E-021
1730.5	6.6453248352156201E-021
1731.5	6.6407264544269566E-021
1732.5	6.6461892207567518E-021
1733.5	6.6606071020972243E-021
1734.5	6.6830757992441987E-021
1735.5	6.7128538712944369E-021
1736.5	6.7493324211626696E-021
1737.5	6.7920112846346067E-021
1738.5	6.8404802013950801E-021
1739.5	6.8944038328468405E-021
1740.5	6.9535097729742472E-021
1741.5	7.0175789052278085E-021
1742.5	7.0864376114790305E-021
1743.5	7.1599514533314418E-021
1744.5	7.2380200319719727E-021
1745.5	7.3205727978079729E-021
1746.5	7.4075656307619026E-021
1747.5	7.4989780502083159E-021
1748.5	7.5948109430024458E-021
1749.5	7.6950847209771563E-021
1750.5	7.7998378372399819E-021
1751.5	7.9091256047531152E-021
1752.5	8.0230192719039316E-021
1753.5	8.1416053187364601E-021
1754.5	8.2649849447198666E-021
1755.5	8.3932737247660393E-021
1756.5	8.5266014149724173E-021
1757.5	8.6651118934900526E-021
1758.5	8.8089632251806756E-021
1759.5	8.9583278414726078E-021
1760.5	9.1133928291658161E-021
1761.5	9.2743603239614024E-021
1762.5	9.4414480062727836E-021
1763.5	9.6148896984741632E-021
1764.5	9.7949360642053489E-021
1765.5	9.9818554117226046E-021
1766.5	1.0175934604597841E-020
1767.5	1.0377480084354953E-020
1768.5	1.0586819010920646E-020
1769.5	1.0804300528084049E-020
1770.5	1.1030297162530532E-020
1771.5	1.1265206366464745E-020
1772.5	1.1509452215393279E-020
1773.5	1.1763487274323250E-020
1774.5	1.2027794647480887E-020
1775.5	1.2302890228692970E-020
1776.5	1.2589325171840795E-020
1777.5	1.2887688603329146E-020
1778.5	1.3198610601356612E-020
1779.5	1.3522765469979993E-020
1780.5	1.3860875339592259E-020
1781.5	1.4213714129549631E-020
1782.5	1.4582111913366884E-020
1783.5	1.4966959732243963E-020
1784.5	1.5369214908798898E-020
1785.5	1.5789906919888921E-020
1786.5	1.6230143895452724E-020
1787.5	1.6691119819578945E-020
1788.5	1.7174122520706930E-020
1789.5	1.7680542550245940E-020
1790.5	1.8211883063250620E-020
1791.5	1.8769770831469698E-020
1792.5	1.9355968538510723E-020
1793.5	1.9972388529545160E-020
1794.5	2.0621108214523863E-020
1795.5	2.1304387355019841E-020
1796.5	2.2024687501454955E-020
1797.5	2.2784693890681431E-020
1798.5	2.3587340164998751E-020
1799.5	2.4435836334301358E-020
1800.5	2.5333700475151464E-020
1801.5	2.6284794746585586E-020
1802.5	2.7293366405396218E-020
1803.5	2.8364094627205353E-020
1804.5	2.9502144088492902E-020
1805.5	3.0713226444645747E-020
1806.5	3.2003671057301446E-020
1807.5	3.3380506589907696E-020
1808.5	3.4851555415050527E-020
1809.5	3.6425543175387958E-020
1810.5	3.8112226330683753E-020
1811.5	3.9922541130469744E-020
1812.5	4.1868778206210864E-020
1813.5	4.3964787918580951E-020
1814.5	4.6226222776768050E-020
1815.5	4.8670824735969074E-020
1816.5	5.1318767066440605E-020
1817.5	5.4193062891948709E-020
1818.5	5.7320055576295408E-020
1819.5	6.0730010107279297E-020
1820.5	6.4457829776416656E-020
1821.5	6.8543929172400374E-020
1822.5	7.3035303334295669E-020
1823.5	7.7986844589106043E-020
1824.5	8.3462974160120203E-020
1825.5	8.9539676525072627E-020
1826.5	9.6307052772913716E-020
1827.5	1.0387254777122863E-019
1828.5	1.1236505900413503E-019
1829.5	1.2194020854613168E-019
1830.5	1.3278716267384454E-019
1831.5	1.4513752914927441E-019
1832.5	1.5927706960620969E-019
1833.5	1.7556126262359381E-019
1834.5	1.9443618520752992E-019
1835.5	2.1646681121471692E-019
1836.5	2.4237575089456470E-019
1837.5	2.7309681658202646E-019
1838.5	3.0984979230206646E-019
1839.5	3.5424566018406086E-019
1840.5	4.0843553692306245E-019
1841.5	4.7532168044398856E-019
1842.5	5.5885403626767211E-019
1843.5	6.6443627476014655E-019
1844.5	7.9944612768261566E-019
1845.5	9.7379257662351570E-019
1846.5	1.2001716170442008E-018
1847.5	1.4929747899774206E-018
1848.5	1.8632063867677528E-018
1849.5	2.3043950916686062E-018
1850.5	2.7658419524983271E-018
1851.5	3.1296751074799555E-018
1852.5	3.2481691544271087E-018
1853.5	3.0619722152360031E-018
1854.5	2.6618216901197051E-018
1855.5	2.1971021171978043E-018
1856.5	1.7700319073778424E-018
1857.5	1.4182083414038940E-018
1858.5	1.1420956989641280E-018
1859.5	9.2907439099223963E-019
1860.5	7.6490371777704796E-019
1861.5	6.3751525480262269E-019
1862.5	5.3763217355523039E-019
1863.5	4.5838685743082720E-019
1864.5	3.9475626947266397E-019
1865.5	3.4306600052510631E-019
1866.5	3.0061138604028030E-019
1867.5	2.6538312667026323E-019
1868.5	2.3587264573704345E-019
1869.5	2.1093475476162582E-019
1870.5	1.8969052621248765E-019
1871.5	1.7145815855535124E-019
1872.5	1.5570334219965473E-019
1873.5	1.4200328090315160E-019
1874.5	1.3002034827016145E-019
1875.5	1.1948260328104841E-019
1876.5	1.1016923518627418E-019
1877.5	1.0189958546998874E-019
1878.5	9.4524790720661997E-020
1879.5	8.7921364057310025E-020
1880.5	8.1986223606041051E-020
1881.5	7.6632810715986422E-020
1882.5	7.1788035811698521E-020
1883.5	6.7389857933175034E-020
1884.5	6.3385353233212797E-020
1885.5	5.9729163552053572E-020
1886.5	5.6382242520505731E-020
1887.5	5.3310836138608717E-020
1888.5	5.0485649324135865E-020
1889.5	4.7881160861131160E-020
1890.5	4.5475057458806725E-020
1891.5	4.3247763943660786E-020
1892.5	4.1182051451985390E-020
1893.5	3.9262709231079922E-020
1894.5	3.7476268564255529E-020
1895.5	3.5810769606360870E-020
1896.5	3.4255563701788348E-020
1897.5	3.2801145167415211E-020
1898.5	3.1439007643098471E-020
1899.5	3.0161521006339376E-020
1900.5	2.8961825564620742E-020
1901.5	2.7833740816412973E-020
1902.5	2.6771686539092363E-020
1903.5	2.5770614341665396E-020
1904.5	2.4825948129922921E-020
1905.5	2.3933532185328539E-020
1906.5	2.3089585767504129E-020
1907.5	2.2290663322265623E-020
1908.5	2.1533619519657812E-020
1909.5	2.0815578464831486E-020
1910.5	2.0133906523296751E-020
1911.5	1.9486188284614160E-020
1912.5	1.8870205257809347E-020
1913.5	1.8283916950032548E-020
1914.5	1.7725444029119036E-020
1915.5	1.7193053312274934E-020
1916.5	1.6685144358377512E-020
1917.5	1.6200237471371740E-020
1918.5	1.5736962947820147E-020
1919.5	1.5294051423523535E-020
1920.5	1.4870325192860788E-020
1921.5	1.4464690390582045E-020
1922.5	1.4076129939634570E-020
1923.5	1.3703697180544051E-020
1924.5	1.3346510108197940E-020
1925.5	1.3003746150820031E-020
1926.5	1.2674637433687517E-020
1927.5	1.2358466476891552E-020
1928.5	1.2054562282323758E-020
1929.5	1.1762296770204663E-020
1930.5	1.1481081529959443E-020
1931.5	1.1210364854178998E-020
1932.5	1.0949629027855204E-020
1933.5	1.0698387848112624E-020
1934.5	1.0456184352329116E-020
1935.5	1.0222588734892817E-020
1936.5	9.9971964349224091E-021
1937.5	9.7796263791170047E-021
1938.5	9.5695193655313574E-021
1939.5	9.3665365755173090E-021
1940.5	9.1703582023563432E-021
1941.5	8.9806821862500842E-021
1942.5	8.7972230463528268E-021
1943.5	8.6197108014375579E-021
1944.5	8.4478899715970209E-021
1945.5	8.2815186541058929E-021
1946.5	8.1203676672187983E-021
1947.5	7.9642197562601121E-021
1948.5	7.8128688568832808E-021
1949.5	7.6661194108460507E-021
1950.5	7.5237857300695530E-021
1951.5	7.3856914051287955E-021
1952.5	7.2516687546642441E-021
1953.5	7.1215583125128717E-021
1954.5	6.9952083496360532E-021
1955.5	6.8724744281737504E-021
1956.5	6.7532189851826528E-021
1957.5	6.6373109438228054E-021
1958.5	6.5246253499447279E-021
1959.5	6.4150430321992518E-021
1960.5	6.3084502839468915E-021
1961.5	6.2047385653843577E-021
1962.5	6.1038042244336045E-021
1963.5	6.0055482350556368E-021
1964.5	5.9098759517574279E-021
1965.5	5.8166968791574393E-021
1966.5	5.7259244555638109E-021
1967.5	5.6374758496001927E-021
1968.5	5.5512717689884410E-021
1969.5	5.4672362806650318E-021
1970.5	5.3852966414703041E-021
1971.5	5.3053831387065780E-021
1972.5	5.2274289399134375E-021
1973.5	5.1513699512564855E-021
1974.5	5.0771446839700149E-021
1975.5	5.0046941283344880E-021
1976.5	4.9339616347071551E-021
1977.5	4.8648928011584186E-021
1978.5	4.7974353672982338E-021
1979.5	4.7315391139060089E-021
1980.5	4.6671557680044712E-021
1981.5	4.6042389130426897E-021
1982.5	4.5427439038765733E-021
1983.5	4.4826277862562512E-021
1984.5	4.4238492205494886E-021
1985.5	4.3663684094484123E-021
1986.5	4.3101470294236281E-021
1987.5	4.2551481657054873E-021
1988.5	4.2013362505866155E-021
1989.5	4.1486770048533055E-021
1990.5	4.0971373821658051E-021
1991.5	4.0466855162190489E-021
1992.5	3.9972906705261922E-021
1993.5	3.9489231906772303E-021
1994.5	3.9015544589343004E-021
1995.5	3.8551568510339411E-021
1996.5	3.8097036950745256E-021
1997.5	3.7651692323747356E-021
1998.5	3.7215285801957859E-021
1999.5	3.6787576962267197E-021
[truncated: 1,000 more rows]
