# Supplementary material for: Modeling Radiative Efficiency across Fluorinated Molecules: Bridging Chemistry and Climate Policy for Global Warming Potential Estimations
Source: Environ Sci Technol. 2026 Feb 16;60(8):6188–202. doi: 10.1021/acs.est.5c16501 (PMC12961741; doi:10.1021/acs.est.5c16501)
Supplement: Supplementary file 1 [file es5c16501_si_001.zip › Supporting.Information/CFM2025.Table1/HFEsters/Allyl.trifluoracetate/cross-section_27.dat]

0.5	3.8349706116172277E-022
1.5	3.8632652181446442E-022
2.5	3.8925996420953727E-022
3.5	3.9230416868848150E-022
4.5	3.9546650759285501E-022
5.5	3.9875500967438255E-022
6.5	4.0217843292966335E-022
7.5	4.0574634715228100E-022
8.5	4.0946922772374307E-022
9.5	4.1335856243918678E-022
10.5	4.1742697349455342E-022
11.5	4.2168835716194120E-022
12.5	4.2615804416534692E-022
13.5	4.3085298436056198E-022
14.5	4.3579196004661458E-022
15.5	4.4099583312500313E-022
16.5	4.4648783241945928E-022
17.5	4.5229388882764172E-022
18.5	4.5844302766750657E-022
19.5	4.6496782969672934E-022
20.5	4.7190497494319206E-022
21.5	4.7929588684559345E-022
22.5	4.8718749847375218E-022
23.5	4.9563316805510332E-022
24.5	5.0469377804806454E-022
25.5	5.1443906107437864E-022
26.5	5.2494920783016529E-022
27.5	5.3631682756752090E-022
28.5	5.4864935215431668E-022
29.5	5.6207200185515974E-022
30.5	5.7673146731668657E-022
31.5	5.9280051129181988E-022
32.5	6.1048376038858714E-022
33.5	6.3002504873556443E-022
34.5	6.5171680227012044E-022
35.5	6.7591212947718242E-022
36.5	7.0304053403363004E-022
37.5	7.3362851981490792E-022
38.5	7.6832686804986965E-022
39.5	8.0794710325294081E-022
40.5	8.5351073834894733E-022
41.5	9.0631646277202116E-022
42.5	9.6803274784337843E-022
43.5	1.0408267250406954E-021
44.5	1.1275450726950415E-021
45.5	1.2319694496862202E-021
46.5	1.3591777520476442E-021
47.5	1.5160513973806284E-021
48.5	1.7119704848851944E-021
49.5	1.9597086438855616E-021
50.5	2.2764067005821407E-021
51.5	2.6840800773884276E-021
52.5	3.2079589819837838E-021
53.5	3.8683372284722680E-021
54.5	4.6576698328409936E-021
55.5	5.4966726124495749E-021
56.5	6.1958335644102281E-021
57.5	6.5149903456050124E-021
58.5	6.3571992338107492E-021
59.5	5.8705907034354623E-021
60.5	5.2912885430437971E-021
61.5	4.7568422759100526E-021
62.5	4.2803647041101657E-021
63.5	3.8312269838370137E-021
64.5	3.4082797431873342E-021
65.5	3.0400810133696651E-021
66.5	2.7502508128375648E-021
67.5	2.5445405088636421E-021
68.5	2.4179513259034991E-021
69.5	2.3634982335771661E-021
70.5	2.3768995303978008E-021
71.5	2.4584768442255649E-021
72.5	2.6140586432096082E-021
73.5	2.8558103943373082E-021
74.5	3.2031817664010295E-021
75.5	3.6833628534826014E-021
76.5	4.3290247814342924E-021
77.5	5.1675374212651343E-021
78.5	6.1901136378494131E-021
79.5	7.2900969366436201E-021
80.5	8.2004010187043563E-021
81.5	8.5575836463799100E-021
82.5	8.1750264846930793E-021
83.5	7.2336241784568279E-021
84.5	6.0956504412553049E-021
85.5	5.0295954878446904E-021
86.5	4.1429595275370372E-021
87.5	3.4440392723031137E-021
88.5	2.9039578004669891E-021
89.5	2.4877877093173022E-021
90.5	2.1653431907240106E-021
91.5	1.9132541384681862E-021
92.5	1.7141870946815571E-021
93.5	1.5554810422564654E-021
94.5	1.4279139192415946E-021
95.5	1.3247527921769875E-021
96.5	1.2410669417217103E-021
97.5	1.1732454109226576E-021
98.5	1.1186644723165270E-021
99.5	1.0754638025313249E-021
100.5	1.0424032022326820E-021
101.5	1.0187823268211843E-021
102.5	1.0044141730856061E-021
103.5	9.9964925734051774E-022
104.5	1.0054506654589834E-021
105.5	1.0235162265799054E-021
106.5	1.0564197172061710E-021
107.5	1.1076625238123074E-021
108.5	1.1813076620740574E-021
109.5	1.2803740827993017E-021
110.5	1.4024500568821447E-021
111.5	1.5314695682452236E-021
112.5	1.6309299646381244E-021
113.5	1.6559309552896905E-021
114.5	1.5894021651653716E-021
115.5	1.4597731594607631E-021
116.5	1.3123429313926859E-021
117.5	1.1776108535143588E-021
118.5	1.0665562393725345E-021
119.5	9.7909496619238340E-022
120.5	9.1129913102154879E-022
121.5	8.5880380348672991E-022
122.5	8.1792302553139481E-022
123.5	7.8582437719570879E-022
124.5	7.6040877836950939E-022
125.5	7.4013825981010681E-022
126.5	7.2388555275443199E-022
127.5	7.1081940062440798E-022
128.5	7.0032155655079981E-022
129.5	6.9192791284912369E-022
130.5	6.8528697107010421E-022
131.5	6.8013048777730164E-022
132.5	6.7625261145441595E-022
133.5	6.7349495147498257E-022
134.5	6.7173581952832367E-022
135.5	6.7088243572393188E-022
136.5	6.7086526855975041E-022
137.5	6.7163393533551273E-022
138.5	6.7315426640256872E-022
139.5	6.7540625948129127E-022
140.5	6.7838273710974946E-022
141.5	6.8208858325296921E-022
142.5	6.8654048250840978E-022
143.5	6.9176712302724109E-022
144.5	6.9780985652968161E-022
145.5	7.0472383903716820E-022
146.5	7.1257970718990659E-022
147.5	7.2146588029527619E-022
148.5	7.3149162100540490E-022
149.5	7.4279104206674559E-022
150.5	7.5552831869569126E-022
151.5	7.6990446386680800E-022
152.5	7.8616615868325327E-022
153.5	8.0461731881887386E-022
154.5	8.2563434551130353E-022
155.5	8.4968639249568236E-022
156.5	8.7736253350092602E-022
157.5	9.0940852063139501E-022
158.5	9.4677700452199677E-022
159.5	9.9069682238125623E-022
160.5	1.0427695054139156E-021
161.5	1.1051048493422382E-021
162.5	1.1805125947021477E-021
163.5	1.2727741134188621E-021
164.5	1.3870255412731455E-021
165.5	1.5302873883261678E-021
166.5	1.7121595793934887E-021
167.5	1.9456184159682051E-021
168.5	2.2475759951676431E-021
169.5	2.6380843941443644E-021
170.5	3.1352029139656101E-021
171.5	3.7392924168756956E-021
172.5	4.3996419072539006E-021
173.5	4.9751092763175626E-021
174.5	5.2552406411632740E-021
175.5	5.1064774865483726E-021
176.5	4.6060172576007805E-021
177.5	3.9612971001303422E-021
178.5	3.3415756779958608E-021
179.5	2.8211364718877228E-021
180.5	2.4104454718352344E-021
181.5	2.0943684931231282E-021
182.5	1.8525981413377103E-021
183.5	1.6671078310904881E-021
184.5	1.5237982446275743E-021
185.5	1.4121663235479599E-021
186.5	1.3245219939904511E-021
187.5	1.2552494261351553E-021
188.5	1.2002287020565002E-021
189.5	1.1564129283825523E-021
190.5	1.1215272426486776E-021
191.5	1.0938564073704081E-021
192.5	1.0720948332033512E-021
193.5	1.0552401194424825E-021
194.5	1.0425169012706939E-021
195.5	1.0333218981540618E-021
196.5	1.0271839054054818E-021
197.5	1.0237344166065076E-021
198.5	1.0226858886116562E-021
199.5	1.0238155637634001E-021
200.5	1.0269533832179655E-021
201.5	1.0319729534927492E-021
202.5	1.0387848274210299E-021
203.5	1.0473315720841296E-021
204.5	1.0575842478614123E-021
205.5	1.0695400334058092E-021
206.5	1.0832208141068181E-021
207.5	1.0986726155274024E-021
208.5	1.1159658149177508E-021
209.5	1.1351961080910008E-021
210.5	1.1564862495602497E-021
211.5	1.1799886242157168E-021
212.5	1.2058887521491184E-021
213.5	1.2344098778917377E-021
214.5	1.2658188552700725E-021
215.5	1.3004336142421069E-021
216.5	1.3386325929596830E-021
217.5	1.3808666457400059E-021
218.5	1.4276741078847011E-021
219.5	1.4796999286567742E-021
220.5	1.5377200989219681E-021
221.5	1.6026730356451584E-021
222.5	1.6757001935673032E-021
223.5	1.7581990313292282E-021
224.5	1.8518926780991868E-021
225.5	1.9589223958011791E-021
226.5	2.0819714632205606E-021
227.5	2.2244327986144457E-021
228.5	2.3906380484387675E-021
229.5	2.5861738246616846E-021
230.5	2.8183224365602430E-021
231.5	3.0966813539111762E-021
232.5	3.4340393471429911E-021
233.5	3.8476181691994287E-021
234.5	4.3608217427937574E-021
235.5	5.0056469734696291E-021
236.5	5.8258244868317251E-021
237.5	6.8803468187985272E-021
238.5	8.2456931390590149E-021
239.5	1.0011305769775950E-020
240.5	1.2254046790301942E-020
241.5	1.4962675385003855E-020
242.5	1.7883025302477751E-020
243.5	2.0351284015991112E-020
244.5	2.1431829001144392E-020
245.5	2.0602081759555083E-020
246.5	1.8283974890711589E-020
247.5	1.5407975968206970E-020
248.5	1.2688218232418838E-020
249.5	1.0420918968888186E-020
250.5	8.6366119449748034E-021
251.5	7.2636666051212778E-021
252.5	6.2122251714688734E-021
253.5	5.4038730048205517E-021
254.5	4.7776723010497301E-021
255.5	4.2883422805030563E-021
256.5	3.9027549465559907E-021
257.5	3.5967166871622953E-021
258.5	3.3524710880155750E-021
259.5	3.1568794404587798E-021
260.5	3.0001274214181092E-021
261.5	2.8748126515997900E-021
262.5	2.7753002442863275E-021
263.5	2.6972650878932183E-021
264.5	2.6373642035718846E-021
265.5	2.5930001470062282E-021
266.5	2.5621486272091191E-021
267.5	2.5432318471677795E-021
268.5	2.5350247406685663E-021
269.5	2.5365851467841283E-021
270.5	2.5472016168268770E-021
271.5	2.5663543838370687E-021
272.5	2.5936863065147187E-021
273.5	2.6289815049863396E-021
274.5	2.6721500539582034E-021
275.5	2.7232175703030937E-021
276.5	2.7823188821990119E-021
277.5	2.8496952339761573E-021
278.5	2.9256946920600354E-021
279.5	3.0107755927132745E-021
280.5	3.1055130268533293E-021
281.5	3.2106085033896096E-021
282.5	3.3269030811721592E-021
283.5	3.4553944213788892E-021
284.5	3.5972583983718578E-021
285.5	3.7538761310026878E-021
286.5	3.9268675745307684E-021
287.5	4.1181331671132513E-021
288.5	4.3299054827735941E-021
289.5	4.5648134437343253E-021
290.5	4.8259624427655456E-021
291.5	5.1170347959700782E-021
292.5	5.4424163945352919E-021
293.5	5.8073574021926457E-021
294.5	6.2181775719876534E-021
295.5	6.6825305489330683E-021
296.5	7.2097468491467660E-021
297.5	7.8112827473711447E-021
298.5	8.5013130829111408E-021
299.5	9.2975215317058123E-021
300.5	1.0222164469209518E-020
301.5	1.1303517571511363E-020
302.5	1.2577862811504693E-020
303.5	1.4092244783663737E-020
304.5	1.5908329294758087E-020
305.5	1.8107845836266150E-020
306.5	2.0800298018069967E-020
307.5	2.4133870835282636E-020
308.5	2.8310663382770592E-020
309.5	3.3607206482479366E-020
310.5	4.0399684138232565E-020
311.5	4.9187543420544401E-020
312.5	6.0592026332543468E-020
313.5	7.5262057029437970E-020
314.5	9.3529536561151791E-020
315.5	1.1456271272125882E-019
316.5	1.3502408969937123E-019
317.5	1.4861295846983761E-019
318.5	1.4927138099544487E-019
319.5	1.3671152617060556E-019
320.5	1.1672323765387596E-019
321.5	9.5771293248726372E-020
322.5	7.7447454679870012E-020
323.5	6.2737168455042484E-020
324.5	5.1369992372519856E-020
325.5	4.2715369186487792E-020
326.5	3.6158401357002543E-020
327.5	3.1207869258689190E-020
328.5	2.7503584824626881E-020
329.5	2.4796098890016069E-020
330.5	2.2924486840980109E-020
331.5	2.1798815094894799E-020
332.5	2.1385920320644652E-020
333.5	2.1690875458808127E-020
334.5	2.2716176612219360E-020
335.5	2.4366364425615250E-020
336.5	2.6276933761229618E-020
337.5	2.7677697940049774E-020
338.5	2.7644314768988357E-020
339.5	2.5832478847233353E-020
340.5	2.2817613601062849E-020
341.5	1.9504129429044795E-020
342.5	1.6492764659031229E-020
343.5	1.3993259435470930E-020
344.5	1.1996213048574437E-020
345.5	1.0417332014332592E-020
346.5	9.1649400828967036E-021
347.5	8.1618506210708584E-021
348.5	7.3485910055147223E-021
349.5	6.6808354307352519E-021
350.5	6.1258520595500477E-021
351.5	5.6594173405676537E-021
352.5	5.2634637766532789E-021
353.5	4.9243742230018286E-021
354.5	4.6317680091017702E-021
355.5	4.3776407064426659E-021
356.5	4.1557526023698837E-021
357.5	3.9611909798848980E-021
358.5	3.7900541019240145E-021
359.5	3.6392209889504138E-021
360.5	3.5061822597888332E-021
361.5	3.3889149503209860E-021
362.5	3.2857894498342225E-021
363.5	3.1955002875343072E-021
364.5	3.1170149996948209E-021
365.5	3.0495370746947351E-021
366.5	2.9924802554701120E-021
367.5	2.9454524469179263E-021
368.5	2.9082482513276199E-021
369.5	2.8808498309522000E-021
370.5	2.8634364521132041E-021
371.5	2.8564037764027072E-021
372.5	2.8603948179532171E-021
373.5	2.8763455910777648E-021
374.5	2.9055499806202345E-021
375.5	2.9497504946448209E-021
376.5	3.0112646225039946E-021
377.5	3.0931609842664488E-021
378.5	3.1995059830523626E-021
379.5	3.3357111554491067E-021
380.5	3.5090248997222306E-021
381.5	3.7292304353155636E-021
382.5	4.0096332552721674E-021
383.5	4.3684368609382212E-021
384.5	4.8305825520146851E-021
385.5	5.4299678035980532E-021
386.5	6.2113806886821472E-021
387.5	7.2297953601170677E-021
388.5	8.5404144920428426E-021
389.5	1.0164497733385960E-020
390.5	1.2009151251856474E-020
391.5	1.3750192560541071E-020
392.5	1.4819980500906138E-020
393.5	1.4732844737477110E-020
394.5	1.3544823369328200E-020
395.5	1.1794809404704657E-020
396.5	1.0020967815248329E-020
397.5	8.5008760101884504E-021
398.5	7.3004190855717729E-021
399.5	6.3895076157562270E-021
400.5	5.7130613454879631E-021
401.5	5.2194784978497030E-021
402.5	4.8682798653018528E-021
403.5	4.6301729672317884E-021
404.5	4.4851449679996640E-021
405.5	4.4205277792186543E-021
406.5	4.4295704012374836E-021
407.5	4.5105954487494901E-021
408.5	4.6667097556039635E-021
409.5	4.9060510732110962E-021
410.5	5.2426017872063059E-021
411.5	5.6976541138850291E-021
412.5	6.3020374844715671E-021
413.5	7.0991354059875153E-021
414.5	8.1482902025401110E-021
415.5	9.5267984108549449E-021
416.5	1.1324933213884399E-020
417.5	1.3620178709088147E-020
418.5	1.6405808335778541E-020
419.5	1.9459801288239757E-020
420.5	2.2236845826874321E-020
421.5	2.4002912373897561E-020
422.5	2.4225923094363814E-020
423.5	2.2835787002023920E-020
424.5	2.0243145036573788E-020
425.5	1.7159677376477011E-020
426.5	1.4212953325949190E-020
427.5	1.1715608237206761E-020
428.5	9.7229314585238364E-021
429.5	8.1719735412352764E-021
430.5	6.9712838101132640E-021
431.5	6.0374413101367922E-021
432.5	5.3043111946262168E-021
433.5	4.7222376329207110E-021
434.5	4.2546660272424823E-021
435.5	3.8747817834074186E-021
436.5	3.5628276848448140E-021
437.5	3.3041239423045729E-021
438.5	3.0876513499851735E-021
439.5	2.9050477606903843E-021
440.5	2.7498973798590203E-021
441.5	2.6172248190899302E-021
442.5	2.5031320380128508E-021
443.5	2.4045353724643465E-021
444.5	2.3189731518348360E-021
445.5	2.2444635288907577E-021
446.5	2.1793983636411379E-021
447.5	2.1224632473250478E-021
448.5	2.0725766639178692E-021
449.5	2.0288432973435383E-021
450.5	1.9905178926903615E-021
451.5	1.9569770631484880E-021
452.5	1.9276971313486626E-021
453.5	1.9022365921934328E-021
454.5	1.8802221438858450E-021
455.5	1.8613374956061132E-021
456.5	1.8453143524290530E-021
457.5	1.8319251202984819E-021
458.5	1.8209769800025712E-021
459.5	1.8123070589157678E-021
460.5	1.8057784897778408E-021
461.5	1.8012771920005958E-021
462.5	1.7987092465787425E-021
463.5	1.7979987633040897E-021
464.5	1.7990861606107974E-021
465.5	1.8019267954783314E-021
466.5	1.8064898944862615E-021
467.5	1.8127577481835854E-021
468.5	1.8207251400425981E-021
469.5	1.8303989889094145E-021
470.5	1.8417981904328718E-021
471.5	1.8549536487690157E-021
472.5	1.8699084951863191E-021
473.5	1.8867184952694114E-021
474.5	1.9054526514487106E-021
475.5	1.9261940127754071E-021
476.5	1.9490407094257378E-021
477.5	1.9741072355823889E-021
478.5	2.0015260113609347E-021
479.5	2.0314492626268778E-021
480.5	2.0640512672489981E-021
481.5	2.0995310280078349E-021
482.5	2.1381154465905529E-021
483.5	2.1800630905754659E-021
484.5	2.2256686669672089E-021
485.5	2.2752683428871710E-021
486.5	2.3292460880217793E-021
487.5	2.3880412564466478E-021
488.5	2.4521576802108753E-021
489.5	2.5221746172285294E-021
490.5	2.5987599864788738E-021
491.5	2.6826864408833037E-021
492.5	2.7748509815204144E-021
493.5	2.8762990184288921E-021
494.5	2.9882540502259998E-021
495.5	3.1121544909493221E-021
496.5	3.2496996513451082E-021
497.5	3.4029075306039111E-021
498.5	3.5741879608306219E-021
499.5	3.7664358675473313E-021
500.5	3.9831511063468592E-021
501.5	4.2285937148549273E-021
502.5	4.5079867847371742E-021
503.5	4.8277839623437293E-021
504.5	5.1960255029390501E-021
505.5	5.6228168416199960E-021
506.5	6.1209783132968893E-021
507.5	6.7069361932870255E-021
508.5	7.4019568905960580E-021
509.5	8.2338724109310223E-021
510.5	9.2395116916972371E-021
511.5	1.0468143963643490E-020
512.5	1.1986354200305335E-020
513.5	1.3884874847715371E-020
514.5	1.6287866894237020E-020
515.5	1.9364580456662833E-020
516.5	2.3341098315873028E-020
517.5	2.8503023832318503E-020
518.5	3.5161910317867829E-020
519.5	4.3519286112109841E-020
520.5	5.3312729238025331E-020
521.5	6.3200011597783933E-020
522.5	7.0384719258651242E-020
523.5	7.1789380926762464E-020
524.5	6.6708133924931666E-020
525.5	5.7550997528471823E-020
526.5	4.7498295015903744E-020
527.5	3.8499553330969170E-020
528.5	3.1178353009991788E-020
529.5	2.5464407216046230E-020
530.5	2.1065585007753485E-020
531.5	1.7677897928704333E-020
532.5	1.5050086924629778E-020
533.5	1.2990891365021253E-020
534.5	1.1359249381233311E-020
535.5	1.0052091973093251E-020
536.5	8.9940086885892091E-021
537.5	8.1294587278848899E-021
538.5	7.4171615439420881E-021
539.5	6.8261259476633378E-021
540.5	6.3328499173848310E-021
541.5	5.9193402404617974E-021
542.5	5.5717031280644588E-021
543.5	5.2791333702470240E-021
544.5	5.0331835400537162E-021
545.5	4.8272318878551441E-021
546.5	4.6560929125369834E-021
547.5	4.5157319113658213E-021
548.5	4.4030567281867998E-021
549.5	4.3157682368295538E-021
550.5	4.2522570320297113E-021
551.5	4.2115381890700834E-021
552.5	4.1932193854416522E-021
553.5	4.1975005949025112E-021
554.5	4.2252063322638608E-021
555.5	4.2778543949202824E-021
556.5	4.3577686024523635E-021
557.5	4.4682476681636618E-021
558.5	4.6138087158671363E-021
559.5	4.8005330324095224E-021
560.5	5.0365547738366473E-021
561.5	5.3327523764042263E-021
562.5	5.7037296528245315E-021
563.5	6.1692109843445679E-021
564.5	6.7560215861988894E-021
565.5	7.5008665360406367E-021
566.5	8.4541102427551601E-021
567.5	9.6845304340467132E-021
568.5	1.1284117989384067E-020
569.5	1.3369217167106652E-020
570.5	1.6066962472787611E-020
571.5	1.9460121263493204E-020
572.5	2.3443222124558063E-020
573.5	2.7471407054538529E-020
574.5	3.0405459271420428E-020
575.5	3.0985780908850474E-020
576.5	2.8915529566251495E-020
577.5	2.5173411474115516E-020
578.5	2.1059764039815470E-020
579.5	1.7374623842572408E-020
580.5	1.4375188855137321E-020
581.5	1.2033708864373982E-020
582.5	1.0231008030857379E-020
583.5	8.8427734227342080E-021
584.5	7.7661655686689772E-021
585.5	6.9228649022014884E-021
586.5	6.2550861062471315E-021
587.5	5.7205899838174866E-021
588.5	5.2884551347295929E-021
589.5	4.9358894035866737E-021
590.5	4.6459327271454395E-021
591.5	4.4058303633800624E-021
592.5	4.2058851000864461E-021
593.5	4.0386447851855442E-021
594.5	3.8983232345247116E-021
595.5	3.7803838328252248E-021
596.5	3.6812372002088321E-021
597.5	3.5980194657106070E-021
598.5	3.5284280218202452E-021
599.5	3.4705986640312725E-021
600.5	3.4230128189272540E-021
601.5	3.3844268612820016E-021
602.5	3.3538178027903435E-021
603.5	3.3303412281691749E-021
604.5	3.3132984764094962E-021
605.5	3.3021108623706878E-021
606.5	3.2962993057305364E-021
607.5	3.2954681480150252E-021
608.5	3.2992922403715321E-021
609.5	3.3075066070071648E-021
610.5	3.3198981542001365E-021
611.5	3.3362990182876377E-021
612.5	3.3565812392458820E-021
613.5	3.3806525174328639E-021
614.5	3.4084528655567236E-021
615.5	3.4399520101827159E-021
616.5	3.4751474301989206E-021
617.5	3.5140629459228770E-021
618.5	3.5567477936685408E-021
619.5	3.6032761379096265E-021
620.5	3.6537469876729485E-021
621.5	3.7082844962589812E-021
622.5	3.7670386344448723E-021
623.5	3.8301862374976274E-021
624.5	3.8979324360591547E-021
625.5	3.9705124906635184E-021
626.5	4.0481940596940348E-021
627.5	4.1312799413705410E-021
628.5	4.2201113422860460E-021
629.5	4.3150717385441161E-021
630.5	4.4165914112121166E-021
631.5	4.5251527562290665E-021
632.5	4.6412964908539537E-021
633.5	4.7656289051551809E-021
634.5	4.8988303391049135E-021
635.5	5.0416651050461716E-021
636.5	5.1949931235466557E-021
637.5	5.3597836003813452E-021
638.5	5.5371311467472522E-021
639.5	5.7282748379037308E-021
640.5	5.9346208226067642E-021
641.5	6.1577692440121058E-021
642.5	6.3995464214892430E-021
643.5	6.6620434844452191E-021
644.5	6.9476629604720453E-021
645.5	7.2591752234070831E-021
646.5	7.5997872328245196E-021
647.5	7.9732266869487200E-021
648.5	8.3838456237837095E-021
649.5	8.8367487207174655E-021
650.5	9.3379531735334105E-021
651.5	9.8945892406124909E-021
652.5	1.0515153543526464E-020
653.5	1.1209831346304873E-020
654.5	1.1990909763159148E-020
655.5	1.2873311855634483E-020
656.5	1.3875292886269076E-020
657.5	1.5019356095405461E-020
658.5	1.6333468494553034E-020
659.5	1.7852690665878715E-020
660.5	1.9621383425092494E-020
661.5	2.1696225887063494E-020
662.5	2.4150384860456903E-020
663.5	2.7079329925823595E-020
664.5	3.0609011803166734E-020
665.5	3.4907433679716721E-020
666.5	4.0201048085343426E-020
667.5	4.6797830028783419E-020
668.5	5.5118979178844706E-020
669.5	6.5739901975401157E-020
670.5	7.9435238609881842E-020
671.5	9.7203713725305015E-020
672.5	1.2019640108187180E-019
673.5	1.4935158990361620E-019
674.5	1.8434939960002882E-019
675.5	2.2154576361424272E-019
676.5	2.5196403615582271E-019
677.5	2.6364799295964542E-019
678.5	2.5082580168393782E-019
679.5	2.1985078295938578E-019
680.5	1.8270946725458095E-019
681.5	1.4808882993219328E-019
682.5	1.1939113630567898E-019
683.5	9.6825799005636878E-020
684.5	7.9425179287673450E-020
685.5	6.6041442091252037E-020
686.5	5.5687900081576373E-020
687.5	4.7602050277841549E-020
688.5	4.1218397789173059E-020
689.5	3.6123300109831106E-020
690.5	3.2014442842118554E-020
691.5	2.8669646628119784E-020
692.5	2.5924211823422075E-020
693.5	2.3654833456866260E-020
694.5	2.1768255304707045E-020
695.5	2.0193254085626078E-020
696.5	1.8874943674588251E-020
697.5	1.7770696270277259E-020
698.5	1.6847196581723664E-020
699.5	1.6078296575197357E-020
700.5	1.5443441740993339E-020
701.5	1.4926510295168564E-020
702.5	1.4514954918651849E-020
703.5	1.4199169866591191E-020
704.5	1.3972029481242565E-020
705.5	1.3828560626021987E-020
706.5	1.3765723572670515E-020
707.5	1.3782284968657066E-020
708.5	1.3878773796404017E-020
709.5	1.4057517550813693E-020
710.5	1.4322761908750525E-020
711.5	1.4680883609761121E-020
712.5	1.5140713839517391E-020
713.5	1.5713999005295329E-020
714.5	1.6416038625814509E-020
715.5	1.7266557840779669E-020
716.5	1.8290897281163944E-020
717.5	1.9521639432886984E-020
718.5	2.1000843666225866E-020
719.5	2.2783139854251935E-020
720.5	2.4940044461226521E-020
721.5	2.7566028447203894E-020
722.5	3.0787100360527183E-020
723.5	3.4772978996255980E-020
724.5	3.9754282038737616E-020
725.5	4.6046361218717985E-020
726.5	5.4080818539696834E-020
727.5	6.4442385977571798E-020
728.5	7.7897373041769157E-020
729.5	9.5367050209313288E-020
730.5	1.1771916657493965E-019
731.5	1.4510410628155747E-019
732.5	1.7548979314609143E-019
733.5	2.0277590554158710E-019
734.5	2.1730078405155134E-019
735.5	2.1213652338748975E-019
736.5	1.8990286880687886E-019
737.5	1.6001321402759362E-019
738.5	1.3071189585381932E-019
739.5	1.0584139756895322E-019
740.5	8.6086674441042601E-020
741.5	7.0806571026327202E-020
742.5	5.9060317731820985E-020
743.5	4.9995238479337143E-020
744.5	4.2939256224962105E-020
745.5	3.7390211991957107E-020
746.5	3.2980105112623452E-020
747.5	2.9440231161021311E-020
748.5	2.6573596705380782E-020
749.5	2.4234664806211536E-020
750.5	2.2314918836402426E-020
751.5	2.0732675864819273E-020
752.5	1.9425901470752332E-020
753.5	1.8347119143604690E-020
754.5	1.7459779752378000E-020
755.5	1.6735653852059220E-020
756.5	1.6152946905741539E-020
757.5	1.5694931576284006E-020
758.5	1.5348955496046661E-020
759.5	1.5105727034407264E-020
760.5	1.4958812234704415E-020
761.5	1.4904297833495389E-020
762.5	1.4940591211124232E-020
763.5	1.5068340420674827E-020
764.5	1.5290467687955655E-020
765.5	1.5612319229825074E-020
766.5	1.6041944040015889E-020
767.5	1.6590525633583052E-020
768.5	1.7273005059140290E-020
769.5	1.8108952692626480E-020
770.5	1.9123773116098804E-020
771.5	2.0350365688940121E-020
772.5	2.1831419012539414E-020
773.5	2.3622598794717979E-020
774.5	2.5797007535721550E-020
775.5	2.8451466539301084E-020
776.5	3.1715412465743457E-020
777.5	3.5763516836756824E-020
778.5	4.0833478844369662E-020
779.5	4.7250581145575825E-020
780.5	5.5459770010875567E-020
781.5	6.6061964723461332E-020
782.5	7.9837896534839418E-020
783.5	9.7705291647733963E-020
784.5	1.2046648354047664E-019
785.5	1.4805329351237194E-019
786.5	1.7795914165625864E-019
787.5	2.0349345621817841E-019
788.5	2.1503644640329002E-019
789.5	2.0695682012000989E-019
790.5	1.8331099451594276E-019
791.5	1.5363680287303985E-019
792.5	1.2541119040931729E-019
793.5	1.0179836841541026E-019
794.5	8.3168132999686631E-020
795.5	6.8799623248431101E-020
796.5	5.7768146743840303E-020
797.5	4.9262209031916303E-020
798.5	4.2650001546611682E-020
799.5	3.7461922028045218E-020
800.5	3.3354658377685925E-020
801.5	3.0077913088225405E-020
802.5	2.7448520256936735E-020
803.5	2.5331583851721222E-020
804.5	2.3627090432518377E-020
805.5	2.2260496581586874E-020
806.5	2.1176123224462702E-020
807.5	2.0332517536631919E-020
808.5	1.9699200402699819E-020
809.5	1.9254403275629645E-020
810.5	1.8983528812664081E-020
811.5	1.8878161309568431E-020
812.5	1.8935518879173055E-020
813.5	1.9158289370799491E-020
814.5	1.9554833665991349E-020
815.5	2.0139779329445844E-020
816.5	2.0935070385333137E-020
817.5	2.1971591535194753E-020
818.5	2.3291555273513171E-020
819.5	2.4951938446167441E-020
820.5	2.7029394373565278E-020
821.5	2.9627263502869588E-020
822.5	3.2885571062339945E-020
823.5	3.6995217205211988E-020
824.5	4.2217812724565429E-020
825.5	4.8912349343288377E-020
826.5	5.7567756596925645E-020
827.5	6.8832571671307045E-020
828.5	8.3509728083545867E-020
829.5	1.0242526864379820E-019
830.5	1.2596054221512195E-019
831.5	1.5292392826769337E-019
832.5	1.7881821199610036E-019
833.5	1.9540828633067211E-019
834.5	1.9512660630844095E-019
835.5	1.7808175385779220E-019
836.5	1.5194279535981560E-019
837.5	1.2488397541076100E-019
838.5	1.0130799187091953E-019
839.5	8.2350140899881293E-020
840.5	6.7607966001288243E-020
841.5	5.6251294121445844E-020
842.5	4.7478696801052386E-020
843.5	4.0644028612669784E-020
844.5	3.5260099196437677E-020
845.5	3.0968678233134650E-020
846.5	2.7507984781373385E-020
847.5	2.4686131876686304E-020
848.5	2.2361380777427046E-020
849.5	2.0427994155674736E-020
850.5	1.8806234537709769E-020
851.5	1.7435305566054218E-020
852.5	1.6268348854387502E-020
853.5	1.5268871309390910E-020
854.5	1.4408170660938671E-020
855.5	1.3663461973345011E-020
856.5	1.3016500481455620E-020
857.5	1.2452559100403666E-020
858.5	1.1959661844102465E-020
859.5	1.1528003702370281E-020
860.5	1.1149507696445542E-020
861.5	1.0817483820268519E-020
862.5	1.0526364359072372E-020
863.5	1.0271496982336592E-020
864.5	1.0048981926460653E-020
865.5	9.8555431174813421E-021
866.5	9.6884256479713602E-021
867.5	9.5453138985876171E-021
868.5	9.4242659804804999E-021
869.5	9.3236612078054889E-021
870.5	9.2421580873281528E-021
871.5	9.1786609040970021E-021
872.5	9.1322934384995810E-021
873.5	9.1023787072973395E-021
874.5	9.0884239065624719E-021
875.5	9.0901099683092233E-021
876.5	9.1072853409608810E-021
877.5	9.1399637795196868E-021
878.5	9.1883260954400400E-021
879.5	9.2527259788759569E-021
880.5	9.3337001772793467E-021
881.5	9.4319835052126091E-021
882.5	9.5485293834782661E-021
883.5	9.6845368770607448E-021
884.5	9.8414855413222468E-021
885.5	1.0021179821548347E-020
886.5	1.0225805319226603E-020
887.5	1.0457999990401207E-020
888.5	1.0720944348534268E-020
889.5	1.1018476107665351E-020
890.5	1.1355236565891326E-020
891.5	1.1736858602919858E-020
892.5	1.2170209752352894E-020
893.5	1.2663708855092180E-020
894.5	1.3227741963807340E-020
895.5	1.3875213430423843E-020
896.5	1.4622282935092948E-020
897.5	1.5489360801021774E-020
898.5	1.6502465559107612E-020
899.5	1.7695094201655044E-020
900.5	1.9110823785582788E-020
901.5	2.0806962208405318E-020
902.5	2.2859706397918462E-020
903.5	2.5371453154841461E-020
904.5	2.8481120715207257E-020
905.5	3.2378466701079900E-020
906.5	3.7323045588153184E-020
907.5	4.3666479256231018E-020
908.5	5.1869936141173301E-020
909.5	6.2489265281390538E-020
910.5	7.6052562377363520E-020
911.5	9.2666918384842914E-020
912.5	1.1114376095518930E-019
913.5	1.2785383676737245E-019
914.5	1.3697687644355739E-019
915.5	1.3423981815449969E-019
916.5	1.2110181094786839E-019
917.5	1.0321867416038618E-019
918.5	8.5620472715700716E-020
919.5	7.0681095101006824E-020
920.5	5.8841580053128356E-020
921.5	4.9723415541477245E-020
922.5	4.2759055849818049E-020
923.5	3.7431783918301798E-020
924.5	3.3333791533525475E-020
925.5	3.0160373642458065E-020
926.5	2.7688414171892650E-020
927.5	2.5755254251732903E-020
928.5	2.4241933732543135E-020
929.5	2.3060877784256314E-020
930.5	2.2147121300077648E-020
931.5	2.1452120507208239E-020
932.5	2.0939393359991626E-020
933.5	2.0581437160306498E-020
934.5	2.0357537457509430E-020
935.5	2.0252202432064691E-020
936.5	2.0254040682842204E-020
937.5	2.0354957761303818E-020
938.5	2.0549586089576457E-020
939.5	2.0834889963796578E-020
940.5	2.1209906263237731E-020
941.5	2.1675595047823095E-020
942.5	2.2234784346841248E-020
943.5	2.2892201471671989E-020
944.5	2.3654590134048160E-020
945.5	2.4530919347040544E-020
946.5	2.5532697305368087E-020
947.5	2.6674412029388453E-020
948.5	2.7974131555606561E-020
949.5	2.9454311269198861E-020
950.5	3.1142876587911910E-020
951.5	3.3074678503653682E-020
952.5	3.5293461669104273E-020
953.5	3.7854545822271977E-020
954.5	4.0828509699631795E-020
955.5	4.4306292533761990E-020
956.5	4.8406301025094054E-020
957.5	5.3284325500255176E-020
958.5	5.9147272677119960E-020
959.5	6.6271695675289347E-020
960.5	7.5027153678889344E-020
961.5	8.5900601972098325E-020
962.5	9.9506267756906049E-020
963.5	1.1653505122210671E-019
964.5	1.3753548498029643E-019
965.5	1.6235735270305777E-019
966.5	1.8928068482119526E-019
967.5	2.1481405333998786E-019
968.5	2.3603686568128140E-019
969.5	2.5436767009674375E-019
970.5	2.7549421000283452E-019
971.5	3.0511252176678005E-019
972.5	3.4507360332461424E-019
973.5	3.9065421582133827E-019
974.5	4.2876841683164739E-019
975.5	4.4234921336514691E-019
976.5	4.2376360137257680E-019
977.5	3.8255697801149267E-019
978.5	3.3570211039158814E-019
979.5	2.9534851430967811E-019
980.5	2.6649062359219234E-019
981.5	2.5005210302991154E-019
982.5	2.4573078105592762E-019
983.5	2.5341359259501148E-019
984.5	2.7362694027979554E-019
985.5	3.0733779109210762E-019
986.5	3.5487882938272667E-019
987.5	4.1330634676345943E-019
988.5	4.7213948996013649E-019
989.5	5.1153869668090758E-019
990.5	5.1171374227212133E-019
991.5	4.7047655662839263E-019
992.5	4.0537410727059714E-019
993.5	3.3697584621915607E-019
994.5	2.7703904313709886E-019
995.5	2.2894730275127889E-019
996.5	1.9196958221951644E-019
997.5	1.6418122645404231E-019
998.5	1.4371389533058572E-019
999.5	1.2912327630608451E-019
1000.5	1.1940500588347837E-019
1001.5	1.1386354322721363E-019
1002.5	1.1184397973342164E-019
1003.5	1.1226007790200667E-019
1004.5	1.1304519169151175E-019
1005.5	1.1131552471774576E-019
1006.5	1.0510202710721548E-019
1007.5	9.5081106022387609E-020
1008.5	8.3686121701522601E-020
1009.5	7.2979079993481968E-020
1010.5	6.3859444677139600E-020
1011.5	5.6422072260673068E-020
1012.5	5.0437251070458113E-020
1013.5	4.5612484920548039E-020
1014.5	4.1688637268086391E-020
1015.5	3.8460962424515162E-020
1016.5	3.5774417436927639E-020
1017.5	3.3513087224325327E-020
1018.5	3.1590213720550208E-020
1019.5	2.9940350632109117E-020
1020.5	2.8513582499994623E-020
1021.5	2.7271369527152564E-020
1022.5	2.6183580701023427E-020
1023.5	2.5226370147600156E-020
1024.5	2.4380646057849343E-020
1025.5	2.3630956116221997E-020
1026.5	2.2964667279769066E-020
1027.5	2.2371355317403766E-020
1028.5	2.1842345302243659E-020
1029.5	2.1370361885489906E-020
1030.5	2.0949260272655101E-020
1031.5	2.0573817163474157E-020
1032.5	2.0239566714893087E-020
1033.5	1.9942670653295458E-020
1034.5	1.9679814541718310E-020
1035.5	1.9448124266645436E-020
1036.5	1.9245098295319028E-020
1037.5	1.9068552337872061E-020
1038.5	1.8916573845622537E-020
1039.5	1.8787484368596520E-020
1040.5	1.8679808238511370E-020
1041.5	1.8592246378163146E-020
1042.5	1.8523654293021442E-020
1043.5	1.8473023496409329E-020
1044.5	1.8439465770851113E-020
1045.5	1.8422199785915336E-020
1046.5	1.8420539685201639E-020
1047.5	1.8433885327990714E-020
1048.5	1.8461713928962069E-020
1049.5	1.8503572885653110E-020
1050.5	1.8559073620539134E-020
1051.5	1.8627886294709618E-020
1052.5	1.8709735274602350E-020
1053.5	1.8804395253295582E-020
1054.5	1.8911687944353131E-020
1055.5	1.9031479279877326E-020
1056.5	1.9163677055808228E-020
1057.5	1.9308228977057361E-020
1058.5	1.9465121063133511E-020
1059.5	1.9634376381791299E-020
1060.5	1.9816054084139139E-020
1061.5	2.0010248719769434E-020
1062.5	2.0217089814974119E-020
1063.5	2.0436741701110243E-020
1064.5	2.0669403583791574E-020
1065.5	2.0915309846893420E-020
1066.5	2.1174730588449135E-020
1067.5	2.1447972388458109E-020
1068.5	2.1735379311478832E-020
1069.5	2.2037334149707133E-020
1070.5	2.2354259915093710E-020
1071.5	2.2686621591992085E-020
1072.5	2.3034928164903884E-020
1073.5	2.3399734939160144E-020
1074.5	2.3781646175907808E-020
1075.5	2.4181318066624493E-020
1076.5	2.4599462076638739E-020
1077.5	2.5036848691868904E-020
1078.5	2.5494311608307376E-020
1079.5	2.5972752409777444E-020
1080.5	2.6473145786305278E-020
1081.5	2.6996545353227201E-020
1082.5	2.7544090140067896E-020
1083.5	2.8117011828484993E-020
1084.5	2.8716642830424356E-020
1085.5	2.9344425311360637E-020
1086.5	3.0001921279458373E-020
1087.5	3.0690823880098990E-020
1088.5	3.1412970056983795E-020
1089.5	3.2170354766550732E-020
1090.5	3.2965146962473980E-020
1091.5	3.3799707602446758E-020
1092.5	3.4676609971377832E-020
1093.5	3.5598662664901544E-020
1094.5	3.6568935636360134E-020
1095.5	3.7590789781199016E-020
1096.5	3.8667910617537988E-020
1097.5	3.9804346723670051E-020
1098.5	4.1004553716294495E-020
1099.5	4.2273444702295833E-020
1100.5	4.3616448317973819E-020
1101.5	4.5039575690567097E-020
1102.5	4.6549497927529400E-020
1103.5	4.8153636071846439E-020
1104.5	4.9860265872775156E-020
1105.5	5.1678640231395005E-020
1106.5	5.3619132816001092E-020
1107.5	5.5693407138374055E-020
1108.5	5.7914616383757709E-020
1109.5	6.0297640554688800E-020
1110.5	6.2859369100679764E-020
1111.5	6.5619039267331422E-020
1112.5	6.8598643050666940E-020
1113.5	7.1823419075347502E-020
1114.5	7.5322450186999564E-020
1115.5	7.9129393412038803E-020
1116.5	8.3283376679307959E-020
1117.5	8.7830106991512892E-020
1118.5	9.2823248525230327E-020
1119.5	9.8326147758227405E-020
1120.5	1.0441400806631973E-019
1121.5	1.1117665101549275E-019
1122.5	1.1872204972662181E-019
1123.5	1.2718088693682598E-019
1124.5	1.3671248513919372E-019
1125.5	1.4751259090877544E-019
1126.5	1.5982368877049942E-019
1127.5	1.7394879948209406E-019
1128.5	1.9027012493239958E-019
1129.5	2.0927449889705073E-019
1130.5	2.3158848057753034E-019
1131.5	2.5802721532693392E-019
1132.5	2.8966305424627687E-019
1133.5	3.2792255451050652E-019
1134.5	3.7472394133478212E-019
1135.5	4.3267090981537450E-019
1136.5	5.0532040845894826E-019
1137.5	5.9753376114732160E-019
1138.5	7.1587836228191596E-019
1139.5	8.6890654204706717E-019
1140.5	1.0667421803165971E-018
1141.5	1.3184590794792193E-018
1142.5	1.6240912899155249E-018
1143.5	1.9577247507574600E-018
1144.5	2.2477536556504553E-018
1145.5	2.3880891788053560E-018
1146.5	2.3123467158790086E-018
1147.5	2.0605268402682872E-018
1148.5	1.7373656656155515E-018
1149.5	1.4277162397068532E-018
1150.5	1.1686056664738169E-018
1151.5	9.6513998044904282E-019
1152.5	8.0968810167882671E-019
1153.5	6.9208723096157518E-019
1154.5	6.0335481306856766E-019
1155.5	5.3650339909483102E-019
1156.5	4.8637233951101841E-019
1157.5	4.4923694543496875E-019
1158.5	4.2244254788455116E-019
1159.5	4.0412116133608459E-019
1160.5	3.9298850587407918E-019
1161.5	3.8820521512588151E-019
1162.5	3.8928656703092630E-019
1163.5	3.9604914274678086E-019
1164.5	4.0858712993310283E-019
1165.5	4.2727482469655169E-019
1166.5	4.5279536984444525E-019
1167.5	4.8619924823460589E-019
1168.5	5.2899989473285519E-019
1169.5	5.8331817645780266E-019
1170.5	6.5209188996497516E-019
1171.5	7.3936806671699886E-019
1172.5	8.5068541816237559E-019
1173.5	9.9350420195938160E-019
1174.5	1.1774775520067685E-018
1175.5	1.4139090828150279E-018
1176.5	1.7127114218844784E-018
1177.5	2.0735948102901813E-018
1178.5	2.4688242125245337E-018
1179.5	2.8274396257772107E-018
1180.5	3.0577501695493749E-018
1181.5	3.1256490675388739E-018
1182.5	3.1006252192134339E-018
1183.5	3.0961259811819751E-018
1184.5	3.1887141312189835E-018
1185.5	3.3851709515418001E-018
1186.5	3.6125488411859438E-018
1187.5	3.7291810195668599E-018
1188.5	3.6059530231401536E-018
1189.5	3.2406017578471771E-018
1190.5	2.7519173209272802E-018
1191.5	2.2653803826439390E-018
1192.5	1.8465428732600292E-018
1193.5	1.5101178792851468E-018
1194.5	1.2474374389893911E-018
1195.5	1.0437543747483741E-018
1196.5	8.8523159443349776E-019
1197.5	7.6079376127946746E-019
1198.5	6.6209230402261984E-019
1199.5	5.8297128030104704E-019
1200.5	5.1891314064087183E-019
1201.5	4.6659091996084439E-019
1202.5	4.2353615538068031E-019
1203.5	3.8790084607470587E-019
1204.5	3.5828885106187932E-019
1205.5	3.3363664084018979E-019
1206.5	3.1312864801707576E-019
1207.5	2.9613683559602291E-019
1208.5	2.8217730974012224E-019
1209.5	2.7087905329422348E-019
1210.5	2.6196140676243829E-019
1211.5	2.5521798986634421E-019
1212.5	2.5050549689216113E-019
1213.5	2.4773632314422160E-019
1214.5	2.4687436446812384E-019
1215.5	2.4793363099909642E-019
1216.5	2.5097957017559741E-019
1217.5	2.5613323547024661E-019
1218.5	2.6357869710252391E-019
1219.5	2.7357440314094775E-019
1220.5	2.8646960641849142E-019
1221.5	3.0272753270904262E-019
1222.5	3.2295776169329926E-019
1223.5	3.4796144458782765E-019
1224.5	3.7879466246755515E-019
1225.5	4.1685766974207718E-019
1226.5	4.6402124270044820E-019
1227.5	5.2280606044888841E-019
1228.5	5.9663666899374231E-019
1229.5	6.9019593943605345E-019
1230.5	8.0990108184512753E-019
1231.5	9.6448378464434447E-019
1232.5	1.1655164766904860E-018
1233.5	1.4273101432452162E-018
1234.5	1.7645485760778797E-018
1235.5	2.1838938274412474E-018
1236.5	2.6637986847551463E-018
1237.5	3.1236685407951961E-018
1238.5	3.4166353904813709E-018
1239.5	3.4087425139974526E-018
1240.5	3.1033049432213286E-018
1241.5	2.6373892741281510E-018
1242.5	2.1560304507592542E-018
1243.5	1.7369661333025063E-018
1244.5	1.4000504046937627E-018
1245.5	1.1380017846619520E-018
1246.5	9.3603593429801103E-019
1247.5	7.7991539723992052E-019
1248.5	6.5817135541911359E-019
1249.5	5.6215962649918523E-019
1250.5	4.8552530510061741E-019
1251.5	4.2362499374960538E-019
1252.5	3.7305545092910858E-019
1253.5	3.3130328997489638E-019
1254.5	2.9649407516608130E-019
1255.5	2.6721497427150381E-019
1256.5	2.4238962622599945E-019
1257.5	2.2118948772539167E-019
1258.5	2.0297057651764765E-019
1259.5	1.8722795253252656E-019
1260.5	1.7356267535294989E-019
1261.5	1.6165762158420359E-019
1262.5	1.5125966770279148E-019
1263.5	1.4216651112786162E-019
1264.5	1.3421693151168738E-019
1265.5	1.2728366533550335E-019
1266.5	1.2126833422700929E-019
1267.5	1.1609806887410828E-019
1268.5	1.1172363367796723E-019
1269.5	1.0811900439764897E-019
1270.5	1.0528250175469071E-019
1271.5	1.0323975820636017E-019
1272.5	1.0204901369884994E-019
1273.5	1.0180951714036324E-019
1274.5	1.0267415123224030E-019
1275.5	1.0486771930504116E-019
1276.5	1.0871230761032284E-019
1277.5	1.1465972075287181E-019
1278.5	1.2332517863426385E-019
1279.5	1.3549836989574101E-019
1280.5	1.5205963313042734E-019
1281.5	1.7362274303104440E-019
1282.5	1.9958112327054941E-019
1283.5	2.2638524046351553E-019
1284.5	2.4631216883873778E-019
1285.5	2.5038681846293961E-019
1286.5	2.3590473462488195E-019
1287.5	2.0928333318198558E-019
1288.5	1.7973812602731235E-019
1289.5	1.5319436558132645E-019
1290.5	1.3169093085997546E-019
1291.5	1.1513215466424238E-019
1292.5	1.0263849840098008E-019
1293.5	9.3100436029597169E-020
1294.5	8.5356475688698274E-020
1295.5	7.8444155879907155E-020
1296.5	7.1942326990097868E-020
1297.5	6.5942255579447435E-020
1298.5	6.0651303966893081E-020
1299.5	5.6139869820530042E-020
1300.5	5.2347500697826347E-020
1301.5	4.9161781288119411E-020
1302.5	4.6469075383102533E-020
1303.5	4.4173155054512114E-020
1304.5	4.2197916455792330E-020
1305.5	4.0484674044498722E-020
1306.5	3.8988450993597403E-020
1307.5	3.7674698304050452E-020
1308.5	3.6516735710039344E-020
1309.5	3.5493848989444658E-020
1310.5	3.4589901148556990E-020
1311.5	3.3792324936544157E-020
1312.5	3.3091393627357781E-020
1313.5	3.2479695221769653E-020
1314.5	3.1951757430664634E-020
1315.5	3.1503787178075546E-020
1316.5	3.1133500243352414E-020
1317.5	3.0840025392831530E-020
1318.5	3.0623874023643081E-020
1319.5	3.0486971797453252E-020
1320.5	3.0432753647324396E-020
1321.5	3.0466328474218353E-020
1322.5	3.0594725381174713E-020
1323.5	3.0827240070268892E-020
1324.5	3.1175908873713577E-020
1325.5	3.1656149935753450E-020
1326.5	3.2287627926025239E-020
1327.5	3.3095422725905406E-020
1328.5	3.4111617317966947E-020
1329.5	3.5377470875453945E-020
1330.5	3.6946417527945594E-020
1331.5	3.8888240564645979E-020
1332.5	4.1294930889201106E-020
1333.5	4.4288964651748383E-020
1334.5	4.8035039036865798E-020
1335.5	5.2756660744108830E-020
1336.5	5.8759229974902299E-020
1337.5	6.6460839391524438E-020
1338.5	7.6429196585632928E-020
1339.5	8.9413115115342880E-020
1340.5	1.0632794787811744E-019
1341.5	1.2808161148714827E-019
1342.5	1.5498715984570245E-019
1343.5	1.8540082146890185E-019
1344.5	2.1377973568603309E-019
1345.5	2.3061438104085536E-019
1346.5	2.2803416853326643E-019
1347.5	2.0731701057507191E-019
1348.5	1.7753736359851184E-019
1349.5	1.4750635668456957E-019
1350.5	1.2167101699626050E-019
1351.5	1.0102644651351001E-019
1352.5	8.5025270067824363E-020
1353.5	7.2726060888249734E-020
1354.5	6.3247700043162107E-020
1355.5	5.5887749678111492E-020
1356.5	5.0119224383068731E-020
1357.5	4.5555664467901403E-020
1358.5	4.1915232434529660E-020
1359.5	3.8991840335059086E-020
1360.5	3.6633820341249467E-020
1361.5	3.4728693872299138E-020
1362.5	3.3192428864876003E-020
1363.5	3.1961878461578136E-020
1364.5	3.0989444751668069E-020
1365.5	3.0239296932266697E-020
1366.5	2.9684682206169344E-020
1367.5	2.9306013976353615E-020
1368.5	2.9089522621660345E-020
1369.5	2.9026323480351015E-020
1370.5	2.9111804970901530E-020
1371.5	2.9345274292488933E-020
1372.5	2.9729823924699881E-020
1373.5	3.0272402800904468E-020
1374.5	3.0984094316720235E-020
1375.5	3.1880621597497602E-020
1376.5	3.2983120999459516E-020
1377.5	3.4319250314140911E-020
1378.5	3.5924732018623688E-020
1379.5	3.7845478942839126E-020
1380.5	4.0140516817255044E-020
1381.5	4.2886015440644557E-020
1382.5	4.6180882403337571E-020
1383.5	5.0154581214573099E-020
1384.5	5.4978136473366253E-020
1385.5	6.0879711061189948E-020
1386.5	6.8166692367187215E-020
1387.5	7.7256820174670263E-020
1388.5	8.8721126312562085E-020
1389.5	1.0333999137367808E-019
1390.5	1.2216648771940655E-019
1391.5	1.4656763226082071E-019
1392.5	1.7814839555310970E-019
1393.5	2.1830785467803586E-019
1394.5	2.6691468672011398E-019
1395.5	3.1956499459767508E-019
1396.5	3.6455247621438443E-019
1397.5	3.8512089308455001E-019
1398.5	3.7157237073085601E-019
1399.5	3.3110732043931668E-019
1400.5	2.8038091509980327E-019
1401.5	2.3239360433399718E-019
1402.5	1.9264069607244354E-019
1403.5	1.6177971646539113E-019
1404.5	1.3859291400531908E-019
1405.5	1.2152600863841473E-019
1406.5	1.0923970876864536E-019
1407.5	1.0072911516335458E-019
1408.5	9.5300206314361481E-020
1409.5	9.2517673080875936E-020
1410.5	9.2161820928097985E-020
1411.5	9.4204557641160210E-020
1412.5	9.8806216653476469E-020
1413.5	1.0633320830080768E-019
1414.5	1.1739529415924602E-019
1415.5	1.3289535974017768E-019
1416.5	1.5406346862315609E-019
1417.5	1.8238648996194711E-019
1418.5	2.1919946645240460E-019
1419.5	2.6445344057283396E-019
1420.5	3.1411925788645116E-019
1421.5	3.5717747382391939E-019
1422.5	3.7738923791092470E-019
1423.5	3.6468789646524301E-019
1424.5	3.2529098705833243E-019
1425.5	2.7522356506718483E-019
1426.5	2.2741000379426907E-019
1427.5	1.8747244831751891E-019
1428.5	1.5618350831535490E-019
1429.5	1.3239242517427487E-019
1430.5	1.1457815975140793E-019
1431.5	1.0141535668796776E-019
1432.5	9.1901850059803144E-020
1433.5	8.5339243517649338E-020
1434.5	8.1282901843762976E-020
1435.5	7.9500056323376517E-020
1436.5	7.9946158667161324E-020
1437.5	8.2760162817404515E-020
1438.5	8.8274844919317975E-020
1439.5	9.7029602907724317E-020
1440.5	1.0974820144011617E-019
1441.5	1.2718025203060190E-019
1442.5	1.4957982655136083E-019
1443.5	1.7549168672291393E-019
1444.5	1.9998319802359015E-019
1445.5	2.1446240701508181E-019
1446.5	2.1158554184071087E-019
1447.5	1.9217920311617813E-019
1448.5	1.6434137627754571E-019
1449.5	1.3615292121651489E-019
1450.5	1.1176744581569012E-019
1451.5	9.2150106108208423E-020
1452.5	7.6819873339650893E-020
1453.5	6.4917093243811549E-020
1454.5	5.5630607880033159E-020
1455.5	4.8311081690915522E-020
1456.5	4.2469801809498659E-020
1457.5	3.7747173221741930E-020
1458.5	3.3879873573988810E-020
1459.5	3.0674314573348573E-020
1460.5	2.7986985304655154E-020
1461.5	2.5710384944048319E-020
1462.5	2.3763074942584839E-020
1463.5	2.2082651052612710E-020
1464.5	2.0620754477076522E-020
1465.5	1.9339502808273160E-020
1466.5	1.8208912718210359E-020
1467.5	1.7205019995442897E-020
1468.5	1.6308494067098251E-020
1469.5	1.5503606452851864E-020
1470.5	1.4777455029999209E-020
1471.5	1.4119375015340623E-020
1472.5	1.3520487559658012E-020
1473.5	1.2973350727782503E-020
1474.5	1.2471687354701334E-020
1475.5	1.2010171134005499E-020
1476.5	1.1584257190047724E-020
1477.5	1.1190046906533960E-020
1478.5	1.0824179339744466E-020
1479.5	1.0483743415013966E-020
1480.5	1.0166206485505064E-020
1481.5	9.8693558592349087E-021
1482.5	9.5912506701772792E-021
1483.5	9.3301820506948411E-021
1484.5	9.0846400048110150E-021
1485.5	8.8532857205260047E-021
1486.5	8.6349283204708984E-021
1487.5	8.4285052527282262E-021
1488.5	8.2330656817097477E-021
1489.5	8.0477563630534160E-021
1490.5	7.8718095844348175E-021
1491.5	7.7045328319031664E-021
1492.5	7.5452999033404381E-021
1493.5	7.3935432403304977E-021
1494.5	7.2487472897435035E-021
1495.5	7.1104427387187001E-021
1496.5	6.9782014930396443E-021
1497.5	6.8516322903681268E-021
1498.5	6.7303768573970264E-021
1499.5	6.6141065344562133E-021
1500.5	6.5025193030572158E-021
1501.5	6.3953371617677871E-021
1502.5	6.2923038040459898E-021
1503.5	6.1931825585387928E-021
1504.5	6.0977545581070610E-021
1505.5	6.0058171086744775E-021
1506.5	5.9171822330722923E-021
1507.5	5.8316753684950507E-021
1508.5	5.7491341991006481E-021
1509.5	5.6694076077683031E-021
1510.5	5.5923547331417143E-021
1511.5	5.5178441198906374E-021
1512.5	5.4457529516712512E-021
1513.5	5.3759663575942107E-021
1514.5	5.3083767841529262E-021
1515.5	5.2428834255512611E-021
1516.5	5.1793917062232723E-021
1517.5	5.1178128100769383E-021
1518.5	5.0580632516362468E-021
1519.5	5.0000644848149147E-021
1520.5	4.9437425455424748E-021
1521.5	4.8890277248894307E-021
1522.5	4.8358542697110590E-021
1523.5	4.7841601081564979E-021
1524.5	4.7338865976770842E-021
1525.5	4.6849782934209666E-021
1526.5	4.6373827351238684E-021
1527.5	4.5910502508030594E-021
1528.5	4.5459337757356942E-021
1529.5	4.5019886853571720E-021
1530.5	4.4591726408521539E-021
1531.5	4.4174454463326617E-021
1532.5	4.3767689166060888E-021
1533.5	4.3371067546325595E-021
1534.5	4.2984244378573319E-021
1535.5	4.2606891126810239E-021
1536.5	4.2238694963994366E-021
1537.5	4.1879357860066111E-021
1538.5	4.1528595733102398E-021
1539.5	4.1186137658583821E-021
1540.5	4.0851725132213720E-021
1541.5	4.0525111382131104E-021
1542.5	4.0206060726724368E-021
1543.5	3.9894347974581632E-021
1544.5	3.9589757863410182E-021
1545.5	3.9292084535027025E-021
1546.5	3.9001131043766546E-021
1547.5	3.8716708895870863E-021
1548.5	3.8438637617630250E-021
1549.5	3.8166744350222955E-021
1550.5	3.7900863469368482E-021
1551.5	3.7640836228060680E-021
1552.5	3.7386510420783422E-021
1553.5	3.7137740067737182E-021
1554.5	3.6894385117719975E-021
1555.5	3.6656311168409592E-021
1556.5	3.6423389202890903E-021
1557.5	3.6195495341358757E-021
1558.5	3.5972510607007593E-021
1559.5	3.5754320705192510E-021
1560.5	3.5540815815013857E-021
1561.5	3.5331890392539828E-021
1562.5	3.5127442984937947E-021
1563.5	3.4927376054839740E-021
1564.5	3.4731595814310087E-021
1565.5	3.4540012067838344E-021
1566.5	3.4352538063808773E-021
1567.5	3.4169090353945666E-021
1568.5	3.3989588660264361E-021
1569.5	3.3813955749090474E-021
1570.5	3.3642117311740965E-021
1571.5	3.3474001851487415E-021
1572.5	3.3309540576448176E-021
1573.5	3.3148667298079627E-021
1574.5	3.2991318334959185E-021
1575.5	3.2837432421573056E-021
1576.5	3.2686950621840983E-021
1577.5	3.2539816247128268E-021
1578.5	3.2395974778511586E-021
1579.5	3.2255373793080994E-021
1580.5	3.2117962894074828E-021
1581.5	3.1983693644657857E-021
1582.5	3.1852519505165678E-021
1583.5	3.1724395773650267E-021
1584.5	3.1599279529572934E-021
1585.5	3.1477129580501226E-021
1586.5	3.1357906411676532E-021
1587.5	3.1241572138328229E-021
1588.5	3.1128090460619405E-021
1589.5	3.1017426621117384E-021
1590.5	3.0909547364690529E-021
1591.5	3.0804420900740182E-021
1592.5	3.0702016867684351E-021
1593.5	3.0602306299616319E-021
1594.5	3.0505261595068731E-021
1595.5	3.0410856487819786E-021
1596.5	3.0319066019684918E-021
1597.5	3.0229866515243713E-021
1598.5	3.0143235558457611E-021
1599.5	3.0059151971140688E-021
1600.5	2.9977595793251156E-021
1601.5	2.9898548264978282E-021
1602.5	2.9821991810604614E-021
1603.5	2.9747910024130517E-021
1604.5	2.9676287656654001E-021
1605.5	2.9607110605505329E-021
1606.5	2.9540365905143292E-021
1607.5	2.9476041719826392E-021
1608.5	2.9414127338080515E-021
1609.5	2.9354613168991843E-021
1610.5	2.9297490740362683E-021
1611.5	2.9242752698776773E-021
1612.5	2.9190392811629962E-021
1613.5	2.9140405971193304E-021
1614.5	2.9092788200786178E-021
1615.5	2.9047536663149908E-021
1616.5	2.9004649671125765E-021
1617.5	2.8964126700755951E-021
1618.5	2.8925968406942669E-021
1619.5	2.8890176641818559E-021
1620.5	2.8856754476001704E-021
1621.5	2.8825706222930913E-021
1622.5	2.8797037466501985E-021
1623.5	2.8770755092253363E-021
1624.5	2.8746867322381227E-021
1625.5	2.8725383754899102E-021
1626.5	2.8706315407296626E-021
1627.5	2.8689674765097277E-021
1628.5	2.8675475835765146E-021
1629.5	2.8663734208468815E-021
1630.5	2.8654467120275220E-021
1631.5	2.8647693529421445E-021
1632.5	2.8643434196396758E-021
1633.5	2.8641711773664890E-021
1634.5	2.8642550904967433E-021
1635.5	2.8645978335277611E-021
1636.5	2.8652023032620429E-021
1637.5	2.8660716323145258E-021
1638.5	2.8672092041033115E-021
1639.5	2.8686186695047975E-021
1640.5	2.8703039653805989E-021
1641.5	2.8722693352143059E-021
1642.5	2.8745193521320345E-021
1643.5	2.8770589446225794E-021
1644.5	2.8798934253222111E-021
1645.5	2.8830285232868513E-021
1646.5	2.8864704202425416E-021
1647.5	2.8902257913855248E-021
1648.5	2.8943018513987151E-021
1649.5	2.8987064064646395E-021
1650.5	2.9034479131901662E-021
1651.5	2.9085355455199202E-021
1652.5	2.9139792709092400E-021
1653.5	2.9197899372609373E-021
1654.5	2.9259793724120262E-021
1655.5	2.9325604982983244E-021
1656.5	2.9395474623404735E-021
1657.5	2.9469557891025536E-021
1658.5	2.9548025558967832E-021
1659.5	2.9631065967738049E-021
1660.5	2.9718887402850614E-021
1661.5	2.9811720875795500E-021
1662.5	2.9909823388639460E-021
1663.5	3.0013481780931921E-021
1664.5	3.0123017280739487E-021
1665.5	3.0238790910943715E-021
1666.5	3.0361209939246972E-021
1667.5	3.0490735608086495E-021
1668.5	3.0627892442141719E-021
1669.5	3.0773279510762376E-021
1670.5	3.0927584126465376E-021
1671.5	3.1091598596880301E-021
1672.5	3.1266240827525583E-021
1673.5	3.1452579812340972E-021
1674.5	3.1651867370076671E-021
1675.5	3.1865577918618248E-021
1676.5	3.2095458670477896E-021
1677.5	3.2343593444670096E-021
1678.5	3.2612484415142482E-021
1679.5	3.2905157688255271E-021
1680.5	3.3225300819135075E-021
1681.5	3.3577443531782696E-021
1682.5	3.3967197436726532E-021
1683.5	3.4401577095213704E-021
1684.5	3.4889434337037334E-021
1685.5	3.5442051754457542E-021
1686.5	3.6073961899646791E-021
1687.5	3.6804088924183196E-021
1688.5	3.7657353149555961E-021
1689.5	3.8666940461437321E-021
1690.5	3.9877518481324021E-021
1691.5	4.1349767115937903E-021
1692.5	4.3166622313811351E-021
1693.5	4.5441408821687303E-021
1694.5	4.8326971738736817E-021
1695.5	5.2021418756339489E-021
1696.5	5.6756350328453329E-021
1697.5	6.2730574186104211E-021
1698.5	6.9914272004693445E-021
1699.5	7.7647871747132480E-021
1700.5	8.4211045949565299E-021
1701.5	8.7182155399408604E-021
1702.5	8.5212869431143546E-021
1703.5	7.9399911321737660E-021
1704.5	7.2152164101500180E-021
1705.5	6.5315951315581608E-021
1706.5	5.9656150330839098E-021
1707.5	5.5250959793683419E-021
1708.5	5.1914780490197609E-021
1709.5	4.9415093965067308E-021
1710.5	4.7549069233800971E-021
1711.5	4.6159108994319551E-021
1712.5	4.5128119269999571E-021
1713.5	4.4370436850551511E-021
1714.5	4.3823501303436419E-021
1715.5	4.3441394078180629E-021
1716.5	4.3190130868753137E-021
1717.5	4.3044314877607241E-021
1718.5	4.2984775025460901E-021
1719.5	4.2996897061100525E-021
1720.5	4.3069437361537119E-021
1721.5	4.3193672835609613E-021
1722.5	4.3362785930697962E-021
1723.5	4.3571415296338913E-021
1724.5	4.3815324197143821E-021
1725.5	4.4091153417611246E-021
1726.5	4.4396235387663190E-021
1727.5	4.4728453101445811E-021
1728.5	4.5086132125954772E-021
1729.5	4.5467957283838021E-021
1730.5	4.5872907903053168E-021
1731.5	4.6300207161287107E-021
1732.5	4.6749282221886228E-021
1733.5	4.7219732700950601E-021
1734.5	4.7711305618394118E-021
1735.5	4.8223875435571295E-021
1736.5	4.8757428114753046E-021
1737.5	4.9312048383751209E-021
1738.5	4.9887909575323515E-021
1739.5	5.0485265552025786E-021
1740.5	5.1104444334713189E-021
1741.5	5.1745843135470184E-021
1742.5	5.2409924559615138E-021
1743.5	5.3097213791167770E-021
1744.5	5.3808296615191282E-021
1745.5	5.4543818161261862E-021
1746.5	5.5304482276881623E-021
1747.5	5.6091051459380160E-021
1748.5	5.6904347290841264E-021
1749.5	5.7745251333684238E-021
1750.5	5.8614706455375894E-021
1751.5	5.9513718559852020E-021
1752.5	6.0443358710982579E-021
1753.5	6.1404765640137345E-021
1754.5	6.2399148635846936E-021
1755.5	6.3427790818911717E-021
1756.5	6.4492052811255412E-021
1757.5	6.5593376811489083E-021
1758.5	6.6733291094664336E-021
1759.5	6.7913414958155740E-021
1760.5	6.9135464140115960E-021
1761.5	7.0401256741577773E-021
1762.5	7.1712719688119364E-021
1763.5	7.3071895772143701E-021
1764.5	7.4480951322332494E-021
1765.5	7.5942184552804663E-021
1766.5	7.7458034651031330E-021
1767.5	7.9031091670734065E-021
1768.5	8.0664107303923389E-021
1769.5	8.2360006615050327E-021
1770.5	8.4121900830073689E-021
1771.5	8.5953101284246745E-021
1772.5	8.7857134644775835E-021
1773.5	8.9837759538397381E-021
1774.5	9.1898984729595428E-021
1775.5	9.4045089012897789E-021
1776.5	9.6280643002763401E-021
1777.5	9.8610533027355602E-021
1778.5	1.0103998735840716E-020
1779.5	1.0357460503890981E-020
1780.5	1.0622038760406704E-020
1781.5	1.0898377402950458E-020
1782.5	1.1187167928491882E-020
1783.5	1.1489153692207955E-020
1784.5	1.1805134618447459E-020
1785.5	1.2135972419318292E-020
1786.5	1.2482596384130062E-020
1787.5	1.2846009811924765E-020
1788.5	1.3227297169769418E-020
1789.5	1.3627632071625587E-020
1790.5	1.4048286186759888E-020
1791.5	1.4490639203187417E-020
1792.5	1.4956189990994306E-020
1793.5	1.5446569133104461E-020
1794.5	1.5963553017794105E-020
1795.5	1.6509079718808568E-020
1796.5	1.7085266926268169E-020
1797.5	1.7694432235847018E-020
1798.5	1.8339116156422535E-020
1799.5	1.9022108259312301E-020
1800.5	1.9746476967548067E-020
1801.5	2.0515603574122907E-020
1802.5	2.1333221187196817E-020
1803.5	2.2203459432120014E-020
1804.5	2.3130895900177240E-020
1805.5	2.4120615528908067E-020
1806.5	2.5178279337241907E-020
1807.5	2.6310204231339274E-020
1808.5	2.7523455957793271E-020
1809.5	2.8825957727477457E-020
1810.5	3.0226617588737487E-020
1811.5	3.1735478322511749E-020
1812.5	3.3363894503044460E-020
1813.5	3.5124742466866524E-020
1814.5	3.7032670326567431E-020
1815.5	3.9104396943304278E-020
1816.5	4.1359071051431384E-020
1817.5	4.3818704669198842E-020
1818.5	4.6508698746355092E-020
1819.5	4.9458483985779029E-020
1820.5	5.2702306334008317E-020
1821.5	5.6280195320390950E-020
1822.5	6.0239165010479379E-020
1823.5	6.4634712912661112E-020
1824.5	6.9532703275522118E-020
1825.5	7.5011750031295234E-020
1826.5	8.1166254335399855E-020
1827.5	8.8110306804857956E-020
1828.5	9.5982741870839787E-020
1829.5	1.0495374101132572E-019
1830.5	1.1523353768093033E-019
1831.5	1.2708400138717968E-019
1832.5	1.4083420433039370E-019
1833.5	1.5690155031332828E-019
1834.5	1.7582074491932137E-019
1835.5	1.9828391388643861E-019
1836.5	2.2519667969490374E-019
1837.5	2.5775716677955605E-019
1838.5	2.9756788491648034E-019
1839.5	3.4679416007829360E-019
1840.5	4.0838622732656237E-019
1841.5	4.8638127413985608E-019
1842.5	5.8628395852240815E-019
1843.5	7.1545298652012819E-019
1844.5	8.8320251818046897E-019
1845.5	1.0997474120270882E-018
1846.5	1.3718634963817237E-018
1847.5	1.6915014858036717E-018
1848.5	2.0157389088668106E-018
1849.5	2.2539155016596152E-018
1850.5	2.3045113720852275E-018
1851.5	2.1418978014966004E-018
1852.5	1.8433241721385448E-018
1853.5	1.5133560215494929E-018
1854.5	1.2169811009513451E-018
1855.5	9.7538925796246084E-019
1856.5	7.8658434871861586E-019
1857.5	6.4105942553497145E-019
1858.5	5.2882988367170554E-019
1859.5	4.4161804585363183E-019
1860.5	3.7311473043140404E-019
1861.5	3.1866365297207254E-019
1862.5	2.7486111471597156E-019
1863.5	2.3921559937188868E-019
1864.5	2.0989077827415159E-019
1865.5	1.8552027657247484E-019
1866.5	1.6507647750401801E-019
1867.5	1.4777795627756707E-019
1868.5	1.3302396230423149E-019
1869.5	1.2034772648874997E-019
1870.5	1.0938289053976009E-019
1871.5	9.9839134663468588E-020
1872.5	9.1484304063482591E-020
1873.5	8.4131168517854358E-020
1874.5	7.7627516602490252E-020
1875.5	7.1848673402497458E-020
1876.5	6.6691796543461050E-020
1877.5	6.2071489460267564E-020
1878.5	5.7916399301563265E-020
1879.5	5.4166557334985002E-020
1880.5	5.0771283992277594E-020
1881.5	4.7687526767026395E-020
1882.5	4.4878532495460804E-020
1883.5	4.2312779850926751E-020
1884.5	3.9963115753216435E-020
1885.5	3.7806052641711475E-020
1886.5	3.5821193458027469E-020
1887.5	3.3990758632160673E-020
1888.5	3.2299195011771097E-020
1889.5	3.0732850982795451E-020
1890.5	2.9279705339329871E-020
1891.5	2.7929140019214975E-020
1892.5	2.6671748811464854E-020
1893.5	2.5499175698016183E-020
1894.5	2.4403977716393834E-020
1895.5	2.3379508197843742E-020
1896.5	2.2419817004798968E-020
1897.5	2.1519565005992002E-020
1898.5	2.0673950520600171E-020
1899.5	1.9878645860285285E-020
1900.5	1.9129742419799542E-020
1901.5	1.8423703028475186E-020
1902.5	1.7757320488507458E-020
1903.5	1.7127681400983607E-020
1904.5	1.6532134524602664E-020
1905.5	1.5968263030909403E-020
1906.5	1.5433860118354524E-020
1907.5	1.4926907529365472E-020
1908.5	1.4445556582893253E-020
1909.5	1.3988111392026865E-020
1910.5	1.3553013984206067E-020
1911.5	1.3138831081911749E-020
1912.5	1.2744242335770075E-020
1913.5	1.2368029830831937E-020
1914.5	1.2009068711252985E-020
1915.5	1.1666318789414527E-020
1916.5	1.1338817023281423E-020
1917.5	1.1025670760975905E-020
1918.5	1.0726051664560101E-020
1919.5	1.0439190236199843E-020
1920.5	1.0164370879508774E-020
1921.5	9.9009274371778913E-021
1922.5	9.6482391531784868E-021
1923.5	9.4057270140498655E-021
1924.5	9.1728504291867131E-021
1925.5	8.9491042147413740E-021
1926.5	8.7340158498529835E-021
1927.5	8.5271429774922985E-021
1928.5	8.3280711253399254E-021
1929.5	8.1364116248573589E-021
1930.5	7.9517997091162921E-021
1931.5	7.7738927720678319E-021
1932.5	7.6023687737958875E-021
1933.5	7.4369247779425919E-021
1934.5	7.2772756089449070E-021
1935.5	7.1231526180060708E-021
1936.5	6.9743025478630603E-021
1937.5	6.8304864874209234E-021
1938.5	6.6914789082216945E-021
1939.5	6.5570667755137494E-021
1940.5	6.4270487273982696E-021
1941.5	6.3012343161638852E-021
1942.5	6.1794433064869709E-021
1943.5	6.0615050256817578E-021
1944.5	5.9472577616380905E-021
1945.5	5.8365482044913414E-021
1946.5	5.7292309284340560E-021
1947.5	5.6251679104069091E-021
1948.5	5.5242280827016088E-021
1949.5	5.4262869167741793E-021
1950.5	5.3312260358065390E-021
1951.5	5.2389328537706110E-021
1952.5	5.1493002389444405E-021
1953.5	5.0622262000065033E-021
1954.5	4.9776135929943080E-021
1955.5	4.8953698475582306E-021
1956.5	4.8154067110730299E-021
1957.5	4.7376400092887399E-021
1958.5	4.6619894223110743E-021
1959.5	4.5883782748001001E-021
1960.5	4.5167333393656784E-021
1961.5	4.4469846522199430E-021
1962.5	4.3790653402217128E-021
1963.5	4.3129114585157036E-021
1964.5	4.2484618380316763E-021
1965.5	4.1856579421654128E-021
1966.5	4.1244437320154107E-021
1967.5	4.0647655395968139E-021
1968.5	4.0065719484976970E-021
1969.5	3.9498136814827960E-021
1970.5	3.8944434945865186E-021
1971.5	3.8404160772707097E-021
1972.5	3.7876879582536987E-021
1973.5	3.7362174166455467E-021
1974.5	3.6859643980507039E-021
1975.5	3.6368904353233607E-021
1976.5	3.5889585736830591E-021
1977.5	3.5421332999186271E-021
1978.5	3.4963804754274126E-021
1979.5	3.4516672728542981E-021
1980.5	3.4079621161110540E-021
1981.5	3.3652346235716322E-021
1982.5	3.3234555542526431E-021
1983.5	3.2825967568012008E-021
1984.5	3.2426311211240269E-021
1985.5	3.2035325325027434E-021
1986.5	3.1652758280504221E-021
1987.5	3.1278367553739035E-021
1988.5	3.0911919333151224E-021
1989.5	3.0553188146528743E-021
1990.5	3.0201956506539189E-021
1991.5	2.9858014573694421E-021
1992.5	2.9521159835793537E-021
1993.5	2.9191196802930096E-021
1994.5	2.8867936717206466E-021
1995.5	2.8551197276350034E-021
1996.5	2.8240802370476395E-021
1997.5	2.7936581831289228E-021
1998.5	2.7638371193050575E-021
1999.5	2.7346011464694149E-021
[truncated: 1,000 more rows]
