# Supplementary material for: Modeling Radiative Efficiency across Fluorinated Molecules: Bridging Chemistry and Climate Policy for Global Warming Potential Estimations
Source: Environ Sci Technol. 2026 Feb 16;60(8):6188–202. doi: 10.1021/acs.est.5c16501 (PMC12961741; doi:10.1021/acs.est.5c16501)
Supplement: Supplementary file 1 [file es5c16501_si_001.zip › Supporting.Information/CFM2025.Table1/HFEsters/Allyl.trifluoracetate/cross-section_28.dat]

0.5	3.8335347695881912E-022
1.5	3.8573001721893275E-022
2.5	3.8817707990809006E-022
3.5	3.9069857035755277E-022
4.5	3.9329868792076190E-022
5.5	3.9598195365769224E-022
6.5	3.9875324115632821E-022
7.5	4.0161781090870762E-022
8.5	4.0458134872304158E-022
9.5	4.0765000872867114E-022
10.5	4.1083046161924291E-022
11.5	4.1412994888417249E-022
12.5	4.1755634390245888E-022
13.5	4.2111822092027011E-022
14.5	4.2482493310933082E-022
15.5	4.2868670111318177E-022
16.5	4.3271471374037828E-022
17.5	4.3692124276714156E-022
18.5	4.4131977417868255E-022
19.5	4.4592515862325251E-022
20.5	4.5075378439470109E-022
21.5	4.5582377692173394E-022
22.5	4.6115522955547061E-022
23.5	4.6677047145015588E-022
24.5	4.7269437957493274E-022
25.5	4.7895474344214643E-022
26.5	4.8558269307389291E-022
27.5	4.9261320316367750E-022
28.5	5.0008568946919415E-022
29.5	5.0804471738778372E-022
30.5	5.1654084767453044E-022
31.5	5.2563165070881378E-022
32.5	5.3538292906430835E-022
33.5	5.4587019902462910E-022
34.5	5.5718049598317335E-022
35.5	5.6941458757623665E-022
36.5	5.8268970360340428E-022
37.5	5.9714292565085310E-022
38.5	6.1293542520060733E-022
39.5	6.3025780167047228E-022
40.5	6.4933685818963403E-022
41.5	6.7044427301081634E-022
42.5	6.9390779299492984E-022
43.5	7.2012581426270062E-022
44.5	7.4958655602927142E-022
45.5	7.8289352455449907E-022
46.5	8.2079967572574743E-022
47.5	8.6425372039951057E-022
48.5	9.1446352294753058E-022
49.5	9.7298371475829351E-022
50.5	1.0418376957426491E-021
51.5	1.1236882308827544E-021
52.5	1.2220754019765562E-021
53.5	1.3417433549058005E-021
54.5	1.4890699910805481E-021
55.5	1.6725731098234237E-021
56.5	1.9033336316730925E-021
57.5	2.1948346421524943E-021
58.5	2.5610710789072285E-021
59.5	3.0113766240650929E-021
60.5	3.5427415787302711E-021
61.5	4.1366990171240445E-021
62.5	4.7618701530033751E-021
63.5	5.3540446109205580E-021
64.5	5.7749535935630413E-021
65.5	5.8549564900029327E-021
66.5	5.5525065784965494E-021
67.5	5.0167008319423545E-021
68.5	4.4508492849923235E-021
69.5	3.9846924408779584E-021
70.5	3.6656334824638884E-021
71.5	3.4991151009766665E-021
72.5	3.4801546878839445E-021
73.5	3.6083041284717877E-021
74.5	3.8928652125761550E-021
75.5	4.3525152819559617E-021
76.5	5.0077260366018798E-021
77.5	5.8577028702012081E-021
78.5	6.8302017001912545E-021
79.5	7.7161783564108106E-021
80.5	8.1834386053170910E-021
81.5	7.9878737085312420E-021
82.5	7.2103314969339856E-021
83.5	6.1698140165175893E-021
84.5	5.1503589615060248E-021
85.5	4.2858765832131180E-021
86.5	3.6009996363505572E-021
87.5	3.0740973666338608E-021
88.5	2.6729783225258229E-021
89.5	2.3684793293169751E-021
90.5	2.1377677867489916E-021
91.5	1.9640366258060394E-021
92.5	1.8353239790289032E-021
93.5	1.7433737999598494E-021
94.5	1.6827706636591929E-021
95.5	1.6503634601409984E-021
96.5	1.6449421505988191E-021
97.5	1.6671358853097845E-021
98.5	1.7195193456777917E-021
99.5	1.8069312465487773E-021
100.5	1.9370092045037053E-021
101.5	2.1208914790997771E-021
102.5	2.3738264025039380E-021
103.5	2.7148079684135897E-021
104.5	3.1627935062699350E-021
105.5	3.7240347280445241E-021
106.5	4.3627565608130862E-021
107.5	4.9593809395627280E-021
108.5	5.3091315864353815E-021
109.5	5.2426565780680768E-021
110.5	4.7874218678952105E-021
111.5	4.1384447791440881E-021
112.5	3.4849763790592401E-021
113.5	2.9224335087747208E-021
114.5	2.4720590359788526E-021
115.5	2.1219692788943786E-021
116.5	1.8518298932601685E-021
117.5	1.6426147473228852E-021
118.5	1.4791459354019813E-021
119.5	1.3500217507553179E-021
120.5	1.2468641274088192E-021
121.5	1.1635454370635236E-021
122.5	1.0955665563874926E-021
123.5	1.0395971141505214E-021
124.5	9.9314680231801867E-022
125.5	9.5433308463204788E-022
126.5	9.2171716493015787E-022
127.5	8.9418760329416377E-022
128.5	8.7087710058741784E-022
129.5	8.5110244957260543E-022
130.5	8.3432077543066173E-022
131.5	8.2009732797935407E-022
132.5	8.0808154384426548E-022
133.5	7.9798908836468096E-022
134.5	7.8958826539303808E-022
135.5	7.8268965047585138E-022
136.5	7.7713812749950560E-022
137.5	7.7280673638542299E-022
138.5	7.6959190040585756E-022
139.5	7.6740971676805485E-022
140.5	7.6619307726474599E-022
141.5	7.6588944658640782E-022
142.5	7.6645917095478072E-022
143.5	7.6787422369864967E-022
144.5	7.7011732053881909E-022
145.5	7.7318135805822456E-022
146.5	7.7706914587426410E-022
147.5	7.8179341777320606E-022
148.5	7.8737712063434926E-022
149.5	7.9385399336119471E-022
150.5	8.0126946222000096E-022
151.5	8.0968189500747515E-022
152.5	8.1916427555330751E-022
153.5	8.2980638374385722E-022
154.5	8.4171759654505668E-022
155.5	8.5503046513791396E-022
156.5	8.6990527604762984E-022
157.5	8.8653587538731339E-022
158.5	9.0515713267228813E-022
159.5	9.2605455509042757E-022
160.5	9.4957675066132100E-022
161.5	9.7615170292620100E-022
162.5	1.0063081955374762E-021
163.5	1.0407042642861477E-021
164.5	1.0801653343856823E-021
165.5	1.1257358384726936E-021
166.5	1.1787497788846264E-021
167.5	1.2409281500672624E-021
168.5	1.3145147322186331E-021
169.5	1.4024669727636546E-021
170.5	1.5087259750137209E-021
171.5	1.6385991253064507E-021
172.5	1.7992990340531232E-021
173.5	2.0006860421109332E-021
174.5	2.2562346077054969E-021
175.5	2.5841159679139758E-021
176.5	3.0078705058222252E-021
177.5	3.5549788303136526E-021
178.5	4.2489089796753836E-021
179.5	5.0857009725833668E-021
180.5	5.9861848337520348E-021
181.5	6.7451544971871648E-021
182.5	7.0754354984479742E-021
183.5	6.8193976415189469E-021
184.5	6.1095469603827112E-021
185.5	5.2318056215296923E-021
186.5	4.4039921155021247E-021
187.5	3.7158203149782680E-021
188.5	3.1761071315428875E-021
189.5	2.7627293358112446E-021
190.5	2.4481423234016891E-021
191.5	2.2083645953656032E-021
192.5	2.0247845134072413E-021
193.5	1.8835896558470149E-021
194.5	1.7746907729657097E-021
195.5	1.6907367241976819E-021
196.5	1.6263512314034304E-021
197.5	1.5775773462628149E-021
198.5	1.5414830559857534E-021
199.5	1.5158835525676612E-021
200.5	1.4991456693696880E-021
201.5	1.4900496879363881E-021
202.5	1.4876912547690833E-021
203.5	1.4914115523258861E-021
204.5	1.5007476178216158E-021
205.5	1.5153972743824944E-021
206.5	1.5351949033224800E-021
207.5	1.5600955090193171E-021
208.5	1.5901653920423634E-021
209.5	1.6255783770124293E-021
210.5	1.6666170258750004E-021
211.5	1.7136786670778939E-021
212.5	1.7672864343132928E-021
213.5	1.8281058757040418E-021
214.5	1.8969681052804189E-021
215.5	1.9749009677458414E-021
216.5	2.0631703304691385E-021
217.5	2.1633344783518966E-021
218.5	2.2773157735594203E-021
219.5	2.4074954066180480E-021
220.5	2.5568394344209799E-021
221.5	2.7290677110889005E-021
222.5	2.9288822726680552E-021
223.5	3.1622789865771327E-021
224.5	3.4369769270408936E-021
225.5	3.7630155712279264E-021
226.5	4.1535926505639608E-021
227.5	4.6262477535304263E-021
228.5	5.2045399396027188E-021
229.5	5.9204173921358303E-021
230.5	6.8175093471813500E-021
231.5	7.9555004868640262E-021
232.5	9.4153197659444165E-021
233.5	1.1303382294358543E-020
234.5	1.3748804759999537E-020
235.5	1.6876829058825877E-020
236.5	2.0721512219314692E-020
237.5	2.5027729037284074E-020
238.5	2.8981123578372193E-020
239.5	3.1234074487106636E-020
240.5	3.0738837066217450E-020
241.5	2.7761936842776513E-020
242.5	2.3602946410584993E-020
243.5	1.9464582790009291E-020
244.5	1.5932475983394499E-020
245.5	1.3126042571799207E-020
246.5	1.0962173531089981E-020
247.5	9.3086793998423331E-021
248.5	8.0437338294098731E-021
249.5	7.0707854665829997E-021
250.5	6.3176046981571584E-021
251.5	5.7313186036396036E-021
252.5	5.2734355539139346E-021
253.5	4.9158759803078492E-021
254.5	4.6380505702510813E-021
255.5	4.4247783084534300E-021
256.5	4.2648209088604618E-021
257.5	4.1498541038918441E-021
258.5	4.0737450028207568E-021
259.5	4.0320441179188560E-021
260.5	4.0216293930520763E-021
261.5	4.0404597140248307E-021
262.5	4.0874093353875951E-021
263.5	4.1621643861911253E-021
264.5	4.2651695576914341E-021
265.5	4.3976182543646860E-021
266.5	4.5614836448546753E-021
267.5	4.7595917457375526E-021
268.5	4.9957413872349283E-021
269.5	5.2748801173454738E-021
270.5	5.6033503385700979E-021
271.5	5.9892269347612211E-021
272.5	6.4427773007869390E-021
273.5	6.9770884321094761E-021
274.5	7.6089256209772782E-021
275.5	8.3599163657462307E-021
276.5	9.2581957016972647E-021
277.5	1.0340711331025469E-020
278.5	1.1656476060647162E-020
279.5	1.3271177392151913E-020
280.5	1.5273705158454086E-020
281.5	1.7785292348699236E-020
282.5	2.0971906690787058E-020
283.5	2.5059731455982089E-020
284.5	3.0350469867136858E-020
285.5	3.7223742791810933E-020
286.5	4.6089040161342943E-020
287.5	5.7196910349338363E-020
288.5	7.0155374187014408E-020
289.5	8.3108914391708915E-020
290.5	9.2297197869135617E-020
291.5	9.3728240994145237E-020
292.5	8.6677857516474704E-020
293.5	7.4454912953857470E-020
294.5	6.1215012648328886E-020
295.5	4.9435738728864061E-020
296.5	3.9878044959739279E-020
297.5	3.2425116274102659E-020
298.5	2.6687043258945388E-020
299.5	2.2265256713704353E-020
300.5	1.8832214185860318E-020
301.5	1.6139143258721395E-020
302.5	1.4002708109582736E-020
303.5	1.2288964491434796E-020
304.5	1.0899888068310110E-020
305.5	9.7632526452178191E-021
306.5	8.8253497366747748E-021
307.5	8.0458367752414957E-021
308.5	7.3941040647724730E-021
309.5	6.8467047615831660E-021
310.5	6.3855251788318594E-021
311.5	5.9964719577206723E-021
312.5	5.6685225811955846E-021
313.5	5.3930338158295960E-021
314.5	5.1632355056451098E-021
315.5	4.9738595864890091E-021
316.5	4.8208696551678359E-021
317.5	4.7012672439676451E-021
318.5	4.6129587020149207E-021
319.5	4.5546723607471940E-021
320.5	4.5259202397048231E-021
321.5	4.5270025257745500E-021
322.5	4.5590569430128515E-021
323.5	4.6241594272286485E-021
324.5	4.7254878140358574E-021
325.5	4.8675672962586273E-021
326.5	5.0566262427267113E-021
327.5	5.3011050347550155E-021
328.5	5.6123807893424177E-021
329.5	6.0057994383850979E-021
330.5	6.5021451604747507E-021
331.5	7.1297227939452294E-021
332.5	7.9272630810845008E-021
333.5	8.9478165004657164E-021
334.5	1.0263474154497935E-020
335.5	1.1969571609996561E-020
336.5	1.4183546742959768E-020
337.5	1.7024806986442980E-020
338.5	2.0544494316241454E-020
339.5	2.4558769452780886E-020
340.5	2.8400405574993084E-020
341.5	3.0878730305931640E-020
342.5	3.0947464454612505E-020
343.5	2.8692768535374507E-020
344.5	2.5250964234285404E-020
345.5	2.1788207061276550E-020
346.5	1.8926395528238546E-020
347.5	1.6836679958324232E-020
348.5	1.5488292224944126E-020
349.5	1.4805627959510416E-020
350.5	1.4734987631651263E-020
351.5	1.5267229563402373E-020
352.5	1.6444228180336810E-020
353.5	1.8357757996170985E-020
354.5	2.1133783374872274E-020
355.5	2.4874542830898367E-020
356.5	2.9502880276607729E-020
357.5	3.4463210765517570E-020
358.5	3.8445841341174739E-020
359.5	3.9757266974169892E-020
360.5	3.7635957844530745E-020
361.5	3.3032470415369542E-020
362.5	2.7638034194042803E-020
363.5	2.2647576003490834E-020
364.5	1.8515371008762550E-020
365.5	1.5258078074961790E-020
366.5	1.2734330586029016E-020
367.5	1.0780753787189340E-020
368.5	9.2578290815331233E-021
369.5	8.0579138013056305E-021
370.5	7.1011392822989506E-021
371.5	6.3289875974217713E-021
372.5	5.6985849717343030E-021
373.5	5.1783231144739959E-021
374.5	4.7446815890907783E-021
375.5	4.3799709808630266E-021
376.5	4.0707393371664634E-021
377.5	3.8066445243521141E-021
378.5	3.5796512119752322E-021
379.5	3.3834541580155940E-021
380.5	3.2130600742899653E-021
381.5	3.0644814891286268E-021
382.5	2.9345104477759797E-021
383.5	2.8205497094359285E-021
384.5	2.7204858044744901E-021
385.5	2.6325929234167465E-021
386.5	2.5554598050231710E-021
387.5	2.4879340319692274E-021
388.5	2.4290797372486781E-021
389.5	2.3781458811222066E-021
390.5	2.3345431212998151E-021
391.5	2.2978279705475379E-021
392.5	2.2676934928450742E-021
393.5	2.2439662943267466E-021
394.5	2.2266100765518946E-021
395.5	2.2157365992693463E-021
396.5	2.2116256234980594E-021
397.5	2.2147563745198216E-021
398.5	2.2258544194094539E-021
399.5	2.2459597930713384E-021
400.5	2.2765249974582659E-021
401.5	2.3195554584916518E-021
402.5	2.3778103942393490E-021
403.5	2.4550885167312272E-021
404.5	2.5566282276240627E-021
405.5	2.6896473554842897E-021
406.5	2.8640063640781952E-021
407.5	3.0928263511186894E-021
408.5	3.3924373608130079E-021
409.5	3.7798623413062806E-021
410.5	4.2636511957792640E-021
411.5	4.8214435384754076E-021
412.5	5.3646018306129408E-021
413.5	5.7267295154250600E-021
414.5	5.7491323328285963E-021
415.5	5.4260157429525550E-021
416.5	4.9106803686761089E-021
417.5	4.3728300676292838E-021
418.5	3.9062149032737051E-021
419.5	3.5362634393744880E-021
420.5	3.2556091277242511E-021
421.5	3.0475053707185987E-021
422.5	2.8955998815253686E-021
423.5	2.7867058822860421E-021
424.5	2.7109370238196729E-021
425.5	2.6611076274040296E-021
426.5	2.6320678976783228E-021
427.5	2.6201590238110055E-021
428.5	2.6228092671798707E-021
429.5	2.6382471606718533E-021
430.5	2.6653021993043575E-021
431.5	2.7032684372592312E-021
432.5	2.7518129628783818E-021
433.5	2.8109167586990683E-021
434.5	2.8808396004794537E-021
435.5	2.9621036419439085E-021
436.5	3.0554925014681442E-021
437.5	3.1620643014317476E-021
438.5	3.2831784366086539E-021
439.5	3.4205370430634966E-021
440.5	3.5762433556034974E-021
441.5	3.7528805274919616E-021
442.5	3.9536162063457886E-021
443.5	4.1823404238117469E-021
444.5	4.4438474489204861E-021
445.5	4.7440765834118548E-021
446.5	5.0904330387867984E-021
447.5	5.4922189154993318E-021
448.5	5.9612172262325072E-021
449.5	6.5124908324282002E-021
450.5	7.1654859742542394E-021
451.5	7.9455708372913868E-021
452.5	8.8861986129003517E-021
453.5	1.0031967297772692E-020
454.5	1.1442956319335703E-020
455.5	1.3200835117446958E-020
456.5	1.5417279512230216E-020
457.5	1.8244926822464909E-020
458.5	2.1889651935317493E-020
459.5	2.6618200674423042E-020
460.5	3.2742024867082762E-020
461.5	4.0527210646406728E-020
462.5	4.9929189042621651E-020
463.5	6.0051173992440134E-020
464.5	6.8567500994050641E-020
465.5	7.2221640709063080E-020
466.5	6.9223349532760166E-020
467.5	6.1072069210873805E-020
468.5	5.1009372291583731E-020
469.5	4.1506174661342308E-020
470.5	3.3580601015685750E-020
471.5	2.7332826629342496E-020
472.5	2.2511765622071553E-020
473.5	1.8804660630827646E-020
474.5	1.5939071049669608E-020
475.5	1.3703398241575134E-020
476.5	1.1940421073146418E-020
477.5	1.0535088896137424E-020
478.5	9.4033422197499425E-021
479.5	8.4834470999279260E-021
480.5	7.7296838465430578E-021
481.5	7.1078617431481230E-021
482.5	6.5921550687686448E-021
483.5	6.1628687663450404E-021
484.5	5.8048520123438767E-021
485.5	5.5063633160962435E-021
486.5	5.2582519404797825E-021
487.5	5.0533627864245361E-021
488.5	4.8861008197717562E-021
489.5	4.7521108392072127E-021
490.5	4.6480418766592710E-021
491.5	4.5713748341813146E-021
492.5	4.5202984759239208E-021
493.5	4.4936235416756751E-021
494.5	4.4907281630639078E-021
495.5	4.5115303853142291E-021
496.5	4.5564857456810462E-021
497.5	4.6266097826207712E-021
498.5	4.7235272627721277E-021
499.5	4.8495520300262986E-021
500.5	5.0078039473218522E-021
501.5	5.2023727302139217E-021
502.5	5.4385429921257611E-021
503.5	5.7231011524675841E-021
504.5	6.0647539083130523E-021
505.5	6.4747010840560489E-021
506.5	6.9674248427120267E-021
507.5	7.5617853649144988E-021
508.5	8.2825542225467240E-021
509.5	9.1625759132509970E-021
510.5	1.0245830236694011E-020
511.5	1.1591772559234859E-020
512.5	1.3281431516552461E-020
513.5	1.5425745429999259E-020
514.5	1.8176201194123486E-020
515.5	2.1736082424317177E-020
516.5	2.6365104008941460E-020
517.5	3.2355301701425957E-020
518.5	3.9922706821262579E-020
519.5	4.8911435645758175E-020
520.5	5.8242395829359254E-020
521.5	6.5470489490067345E-020
522.5	6.7618027262171806E-020
523.5	6.3601923590490602E-020
524.5	5.5364317826601361E-020
525.5	4.5929203195027513E-020
526.5	3.7313313028367794E-020
527.5	3.0236435391293622E-020
528.5	2.4689412960403116E-020
529.5	2.0411667929874527E-020
530.5	1.7115131910606353E-020
531.5	1.4557168325920562E-020
532.5	1.2551706107415113E-020
533.5	1.0961119480975490E-020
534.5	9.6847698944658252E-021
535.5	8.6490328421838082E-021
536.5	7.7997038630447823E-021
537.5	7.0965064610746476E-021
538.5	6.5091979963661089E-021
539.5	6.0148223914172199E-021
540.5	5.5957670369169118E-021
541.5	5.2383795812713790E-021
542.5	4.9319748873134512E-021
543.5	4.6681153593551813E-021
544.5	4.4400843221103023E-021
545.5	4.2424970023784714E-021
546.5	4.0710105880566172E-021
547.5	3.9221063942235398E-021
548.5	3.7929251072424290E-021
549.5	3.6811415831300179E-021
550.5	3.5848695340845879E-021
551.5	3.5025891759534595E-021
552.5	3.4330928873140036E-021
553.5	3.3754453931341420E-021
554.5	3.3289561049180209E-021
555.5	3.2931621505150994E-021
556.5	3.2678214082079328E-021
557.5	3.2529156054411545E-021
558.5	3.2486643351990136E-021
559.5	3.2555517758007668E-021
560.5	3.2743690909610459E-021
561.5	3.3062770983746585E-021
562.5	3.3528960586804927E-021
563.5	3.4164326897705083E-021
564.5	3.4998592420443070E-021
565.5	3.6071663611591869E-021
566.5	3.7437213920594711E-021
567.5	3.9167776174103902E-021
568.5	4.1361977299981300E-021
569.5	4.4154731547089768E-021
570.5	4.7731246847462648E-021
571.5	5.2345102629266515E-021
572.5	5.8337996260806846E-021
573.5	6.6150208016542370E-021
574.5	7.6287415723648039E-021
575.5	8.9155733823130207E-021
576.5	1.0459322936230599E-020
577.5	1.2095292641718801E-020
578.5	1.3423665050347141E-020
579.5	1.3919724863573860E-020
580.5	1.3340472501775885E-020
581.5	1.1975393543906109E-020
582.5	1.0351582819056883E-020
583.5	8.8456205006650481E-021
584.5	7.6027894012540158E-021
585.5	6.6303765104203814E-021
586.5	5.8853544736544266E-021
587.5	5.3173440283417054E-021
588.5	4.8832041404350061E-021
589.5	4.5496526801355206E-021
590.5	4.2920322338543019E-021
591.5	4.0923234984238399E-021
592.5	3.9373722753248204E-021
593.5	3.8175274274268638E-021
594.5	3.7256524851998330E-021
595.5	3.6564241862501622E-021
596.5	3.6058378049326562E-021
597.5	3.5708577489301781E-021
598.5	3.5491693578117775E-021
599.5	3.5390012422293037E-021
600.5	3.5389970575174773E-021
601.5	3.5481222060250563E-021
602.5	3.5655954661582459E-021
603.5	3.5908386113595875E-021
604.5	3.6234391748424529E-021
605.5	3.6631229536691850E-021
606.5	3.7097338422387621E-021
607.5	3.7632192832261003E-021
608.5	3.8236201191003406E-021
609.5	3.8910639839149492E-021
610.5	3.9657616368242919E-021
611.5	4.0480058357904981E-021
612.5	4.1381725032044106E-021
613.5	4.2367240596877671E-021
614.5	4.3442149093046056E-021
615.5	4.4612991574594082E-021
616.5	4.5887407391318993E-021
617.5	4.7274262363762096E-021
618.5	4.8783807767811199E-021
619.5	5.0427875360492825E-021
620.5	5.2220115264732874E-021
621.5	5.4176285493578236E-021
622.5	5.6314604368455310E-021
623.5	5.8656180249136216E-021
624.5	6.1225537083300171E-021
625.5	6.4051259624293844E-021
626.5	6.7166789200823355E-021
627.5	7.0611410267059537E-021
628.5	7.4431480476213977E-021
629.5	7.8681973918252474E-021
630.5	8.3428430168781527E-021
631.5	8.8749433387008495E-021
632.5	9.4739789457754052E-021
633.5	1.0151463032059554E-020
634.5	1.0921476085030695E-020
635.5	1.1801368632334243E-020
636.5	1.2812693457484208E-020
637.5	1.3982454177452501E-020
638.5	1.5344794228176902E-020
639.5	1.6943304780500822E-020
640.5	1.8834210198283919E-020
641.5	2.1090807084659949E-020
642.5	2.3809703057066003E-020
643.5	2.7119640223880614E-020
644.5	3.1194000061603390E-020
645.5	3.6268420930772049E-020
646.5	4.2665085606691990E-020
647.5	5.0824382592321691E-020
648.5	6.1340537485953909E-020
649.5	7.4984305761470608E-020
650.5	9.2658182375103312E-020
651.5	1.1514094337476340E-019
652.5	1.4233021335966277E-019
653.5	1.7168494152637332E-019
654.5	1.9653450078865092E-019
655.5	2.0743184426766010E-019
656.5	1.9903947869360168E-019
657.5	1.7555127610034124E-019
658.5	1.4635492196124772E-019
659.5	1.1869172774045598E-019
660.5	9.5579596489169683E-020
661.5	7.7339297718330278E-020
662.5	6.3250719730388972E-020
663.5	5.2405862216964023E-020
664.5	4.4011166590827591E-020
665.5	3.7449456676252281E-020
666.5	3.2261840640608856E-020
667.5	2.8112346246466647E-020
668.5	2.4755371279137927E-020
669.5	2.2010408098993896E-020
670.5	1.9743619995299954E-020
671.5	1.7854741389358594E-020
672.5	1.6267832712973963E-020
673.5	1.4924747433942795E-020
674.5	1.3780488485259783E-020
675.5	1.2799880262885929E-020
676.5	1.1955160789622447E-020
677.5	1.1224222175974174E-020
678.5	1.0589311838182872E-020
679.5	1.0036064293371847E-020
680.5	9.5527724496438606E-021
681.5	9.1298341021674407E-021
682.5	8.7593278400545548E-021
683.5	8.4346854396537635E-021
684.5	8.1504368564090999E-021
685.5	7.9020103294096500E-021
686.5	7.6855746896153360E-021
687.5	7.4979142644985596E-021
688.5	7.3363291751711976E-021
689.5	7.1985555871029796E-021
690.5	7.0827017834681724E-021
691.5	6.9871969082976741E-021
692.5	6.9107499652289107E-021
693.5	6.8523172213399910E-021
694.5	6.8110766010359749E-021
695.5	6.7864079963850059E-021
696.5	6.7778786930196045E-021
697.5	6.7852333338609970E-021
698.5	6.8083880313125967E-021
699.5	6.8474284040841201E-021
700.5	6.9026114674478209E-021
701.5	6.9743714544499743E-021
702.5	7.0633297990569950E-021
703.5	7.1703096794564608E-021
704.5	7.2963557109547761E-021
705.5	7.4427596053266888E-021
706.5	7.6110928924022868E-021
707.5	7.8032481500135563E-021
708.5	8.0214906366028054E-021
709.5	8.2685228025925012E-021
710.5	8.5475649210991999E-021
711.5	8.8624560938245628E-021
712.5	9.2177812493885108E-021
713.5	9.6190315939667908E-021
714.5	1.0072808490541214E-020
715.5	1.0587084210831843E-020
716.5	1.1171537826029336E-020
717.5	1.1837991268854429E-020
718.5	1.2600980180918954E-020
719.5	1.3478507849274810E-020
720.5	1.4493050265838266E-020
721.5	1.5672909004744972E-020
722.5	1.7054050527402951E-020
723.5	1.8682632092039360E-020
724.5	2.0618504918503965E-020
725.5	2.2940117337520883E-020
726.5	2.5751429686585915E-020
727.5	2.9191710825120811E-020
728.5	3.3449400396564891E-020
729.5	3.8781484968667562E-020
730.5	4.5539651246120019E-020
731.5	5.4202605950508379E-020
732.5	6.5406888295566064E-020
733.5	7.9947247215545629E-020
734.5	9.8662667989824450E-020
735.5	1.2201005168653211E-019
736.5	1.4900315241203498E-019
737.5	1.7549235294093752E-019
738.5	1.9346731155090432E-019
739.5	1.9497344166433968E-019
740.5	1.7928170939014242E-019
741.5	1.5366131345251173E-019
742.5	1.2652304180620264E-019
743.5	1.0264262612927203E-019
744.5	8.3376909353963280E-020
745.5	6.8403446846820352E-020
746.5	5.6903448405705464E-020
747.5	4.8063920820787637E-020
748.5	4.1223308849767097E-020
749.5	3.5881262253817990E-020
750.5	3.1669800296196608E-020
751.5	2.8320439992228347E-020
752.5	2.5636981316679385E-020
753.5	2.3475174670411647E-020
754.5	2.1728136831530230E-020
755.5	2.0316050605977493E-020
756.5	1.9178916441275759E-020
757.5	1.8271442189671937E-020
758.5	1.7559426642210499E-020
759.5	1.7017192426596561E-020
760.5	1.6625764773982436E-020
761.5	1.6371590065757000E-020
762.5	1.6245655334828246E-020
763.5	1.6242916977906332E-020
764.5	1.6361980909445704E-020
765.5	1.6605002263368082E-020
766.5	1.6977794206823232E-020
767.5	1.7490155415622040E-020
768.5	1.8156446968026120E-020
769.5	1.8996474734734781E-020
770.5	2.0036766348922430E-020
771.5	2.1312377362854815E-020
772.5	2.2869426072022725E-020
773.5	2.4768650444907887E-020
774.5	2.7090417058288925E-020
775.5	2.9941807711252112E-020
776.5	3.3466680034307715E-020
777.5	3.7859939719900633E-020
778.5	4.3387590480140551E-020
779.5	5.0414105326585861E-020
780.5	5.9437206881565753E-020
781.5	7.1124138951736693E-020
782.5	8.6324751114314613E-020
783.5	1.0598645451051284E-019
784.5	1.3078490049883151E-019
785.5	1.6012988388072514E-019
786.5	1.9034996970910835E-019
787.5	2.1333823291907505E-019
788.5	2.1951279580784487E-019
789.5	2.0576825899473715E-019
790.5	1.7872911325814258E-019
791.5	1.4817271586231032E-019
792.5	1.2045320089930371E-019
793.5	9.7767790412446940E-020
794.5	8.0028496906308274E-020
795.5	6.6376566527930483E-020
796.5	5.5881178815788471E-020
797.5	4.7763194775329111E-020
798.5	4.1426782084262302E-020
799.5	3.6431966170131356E-020
800.5	3.2457487539746861E-020
801.5	2.9268764276552236E-020
802.5	2.6693586972692804E-020
803.5	2.4604578546255866E-020
804.5	2.2906781826758805E-020
805.5	2.1528926171462006E-020
806.5	2.0417278285373812E-020
807.5	1.9531299358581674E-020
808.5	1.8840570625715283E-020
809.5	1.8322620087257579E-020
810.5	1.7961401637056158E-020
811.5	1.7746259969076386E-020
812.5	1.7671272422741618E-020
813.5	1.7734901048599704E-020
814.5	1.7939920886496673E-020
815.5	1.8293618468910186E-020
816.5	1.8808281840359464E-020
817.5	1.9502033749834744E-020
818.5	2.0400097476937386E-020
819.5	2.1536635564198990E-020
820.5	2.2957373149545275E-020
821.5	2.4723320103514059E-020
822.5	2.6916053541870308E-020
823.5	2.9645229866010961E-020
824.5	3.3059271344206636E-020
825.5	3.7360486331555213E-020
826.5	4.2826072420902234E-020
827.5	4.9835955354767315E-020
828.5	5.8905540876177789E-020
829.5	7.0711544841109557E-020
830.5	8.6070599852217127E-020
831.5	1.0576048674728386E-019
832.5	1.2994451411142893E-019
833.5	1.5688837903966945E-019
834.5	1.8127224992266074E-019
835.5	1.9453433344216967E-019
836.5	1.9034587648366373E-019
837.5	1.7080058285032109E-019
838.5	1.4420947075112985E-019
839.5	1.1799728994963170E-019
840.5	9.5680149249410243E-020
841.5	7.7917842398959977E-020
842.5	6.4155635623153994E-020
843.5	5.3556937998012470E-020
844.5	4.5358842440024893E-020
845.5	3.8958567081267531E-020
846.5	3.3905173638421086E-020
847.5	2.9867915756104916E-020
848.5	2.6605077875080508E-020
849.5	2.3939238982502546E-020
850.5	2.1739083468787752E-020
851.5	1.9906425597390632E-020
852.5	1.8367046111236863E-020
853.5	1.7064221546425812E-020
854.5	1.5954131424188595E-020
855.5	1.5002572464765146E-020
856.5	1.4182585895391157E-020
857.5	1.3472727024318695E-020
858.5	1.2855790438848861E-020
859.5	1.2317861457163291E-020
860.5	1.1847603472233953E-020
861.5	1.1435717523804268E-020
862.5	1.1074528833235454E-020
863.5	1.0757667818487621E-020
864.5	1.0479822064737629E-020
865.5	1.0236542061017315E-020
866.5	1.0024088033944970E-020
867.5	9.8393084651194023E-021
868.5	9.6795432444467699E-021
869.5	9.5425461464135098E-021
870.5	9.4264226001284131E-021
871.5	9.3295796831749912E-021
872.5	9.2506859934552490E-021
873.5	9.1886396063446895E-021
874.5	9.1425427530332951E-021
875.5	9.1116821940212642E-021
876.5	9.0955145349570781E-021
877.5	9.0936559600790676E-021
878.5	9.1058760573045750E-021
879.5	9.1320955920096937E-021
880.5	9.1723882661967670E-021
881.5	9.2269866886089588E-021
882.5	9.2962929933261630E-021
883.5	9.3808947961733087E-021
884.5	9.4815874912716095E-021
885.5	9.5994042928799504E-021
886.5	9.7356559597996513E-021
887.5	9.8919828567551180E-021
888.5	1.0070422989141846E-020
889.5	1.0273501010187231E-020
890.5	1.0504345112709239E-020
891.5	1.0766841432347558E-020
892.5	1.1065839479092114E-020
893.5	1.1407427737898738E-020
894.5	1.1799306773381702E-020
895.5	1.2251299183439787E-020
896.5	1.2776053399309282E-020
897.5	1.3390024213285462E-020
898.5	1.4114850416704338E-020
899.5	1.4979302629853254E-020
900.5	1.6022043329567081E-020
901.5	1.7295515512332690E-020
902.5	1.8871306308225114E-020
903.5	2.0847149616406794E-020
904.5	2.3354842560182905E-020
905.5	2.6565414967739553E-020
906.5	3.0679687436941159E-020
907.5	3.5872954879406051E-020
908.5	4.2129770781200390E-020
909.5	4.8901558709034248E-020
910.5	5.4727319712056779E-020
911.5	5.7512396549655823E-020
912.5	5.6039879666896797E-020
913.5	5.1204607583942427E-020
914.5	4.5087424130600545E-020
915.5	3.9314829406326765E-020
916.5	3.4574429168511900E-020
917.5	3.0947382412775178E-020
918.5	2.8278896142234709E-020
919.5	2.6370684730661092E-020
920.5	2.5049693505567774E-020
921.5	2.4182501474250809E-020
922.5	2.3671552308789899E-020
923.5	2.3447422699947385E-020
924.5	2.3461696176263430E-020
925.5	2.3681473160275662E-020
926.5	2.4085439908866472E-020
927.5	2.4661166838838842E-020
928.5	2.5403319879132476E-020
929.5	2.6312543931876053E-020
930.5	2.7394853121101122E-020
931.5	2.8661424006641625E-020
932.5	3.0128735913269348E-020
933.5	3.1819041290982302E-020
934.5	3.3761183354979116E-020
935.5	3.5991812753558191E-020
936.5	3.8557094377957151E-020
937.5	4.1515045075039641E-020
938.5	4.4938709937503696E-020
939.5	4.8920478739985740E-020
940.5	5.3577978998785551E-020
941.5	5.9062178585236799E-020
942.5	6.5568618536711110E-020
943.5	7.3353117075811493E-020
944.5	8.2753891174926238E-020
945.5	9.4222881794924041E-020
946.5	1.0837013436320351E-019
947.5	1.2602613064411611E-019
948.5	1.4832697816360599E-019
949.5	1.7682307669942978E-019
950.5	2.1359387556230408E-019
951.5	2.6129470553863763E-019
952.5	3.2290908110811035E-019
953.5	4.0063900500497288E-019
954.5	4.9287769963030952E-019
955.5	5.8858062954940351E-019
956.5	6.6277654154122553E-019
957.5	6.8514625343476689E-019
958.5	6.4479830387192339E-019
959.5	5.6166986446079831E-019
960.5	4.6662693926098717E-019
961.5	3.8023015723702221E-019
962.5	3.0985158607731444E-019
963.5	2.5547834095231235E-019
964.5	2.1456389035201386E-019
965.5	1.8426807768686896E-019
966.5	1.6209765179646816E-019
967.5	1.4582149519122391E-019
968.5	1.3319223839034763E-019
969.5	1.2204497366517576E-019
970.5	1.1106986185695982E-019
971.5	1.0032216344471032E-019
972.5	9.0558934254285072E-020
973.5	8.2335160660849995E-020
974.5	7.5775626536132709E-020
975.5	7.0755139849050525E-020
976.5	6.7081381031519192E-020
977.5	6.4584427976288743E-020
978.5	6.3146318320715101E-020
979.5	6.2706738073595513E-020
980.5	6.3263159714186716E-020
981.5	6.4872922003043818E-020
982.5	6.7660372727424113E-020
983.5	7.1830956419751630E-020
984.5	7.7694021577778468E-020
985.5	8.5695847511686211E-020
986.5	9.6462044155884167E-020
987.5	1.1083937576135286E-019
988.5	1.2989931629051765E-019
989.5	1.5479318339424825E-019
990.5	1.8619592698261830E-019
991.5	2.2289786101690231E-019
992.5	2.5945485721728805E-019
993.5	2.8504108581271845E-019
994.5	2.8845044607570052E-019
995.5	2.6803275377940336E-019
996.5	2.3344940450204736E-019
997.5	1.9645337294959353E-019
998.5	1.6393570111399429E-019
999.5	1.3797736051294580E-019
1000.5	1.1824359324354314E-019
1001.5	1.0367240724988829E-019
1002.5	9.3207685413081803E-020
1003.5	8.6021956655570969E-020
1004.5	8.1543986240226184E-020
1005.5	7.9432824433152661E-020
1006.5	7.9550216184941194E-020
1007.5	8.1947393013879120E-020
1008.5	8.6869162087430257E-020
1009.5	9.4770893504845225E-020
1010.5	1.0633066342815492E-019
1011.5	1.2240292014427638E-019
1012.5	1.4377357563452074E-019
1013.5	1.7042415427683559E-019
1014.5	1.9996803411178478E-019
1015.5	2.2578674784465776E-019
1016.5	2.3796037044523100E-019
1017.5	2.3008762913803676E-019
1018.5	2.0566497500939690E-019
1019.5	1.7441638613313503E-019
1020.5	1.4434389710123543E-019
1021.5	1.1898101045067971E-019
1022.5	9.8835411535394011E-020
1023.5	8.3194704217706847E-020
1024.5	7.1096983313734677E-020
1025.5	6.1686419601927429E-020
1026.5	5.4292496670128948E-020
1027.5	4.8414859564832112E-020
1028.5	4.3686418277152904E-020
1029.5	3.9838426942220393E-020
1030.5	3.6673106314964220E-020
1031.5	3.4043606366504769E-020
1032.5	3.1839732830599037E-020
1033.5	2.9977865561767222E-020
1034.5	2.8393831983736405E-020
1035.5	2.7037840802746362E-020
1036.5	2.5870850562251207E-020
1037.5	2.4861941721676579E-020
1038.5	2.3986395629805457E-020
1039.5	2.3224275792383985E-020
1040.5	2.2559369445329238E-020
1041.5	2.1978390116947455E-020
1042.5	2.1470371095213426E-020
1043.5	2.1026199884818973E-020
1044.5	2.0638257768199407E-020
1045.5	2.0300138429557030E-020
1046.5	2.0006426571548369E-020
1047.5	1.9752522434534289E-020
1048.5	1.9534501718247855E-020
1049.5	1.9349003016141435E-020
1050.5	1.9193136786933455E-020
1051.5	1.9064411303173169E-020
1052.5	1.8960672071332033E-020
1053.5	1.8880052009891389E-020
1054.5	1.8820930270940179E-020
1055.5	1.8781898047110844E-020
1056.5	1.8761730055628698E-020
1057.5	1.8759360661369423E-020
1058.5	1.8773863810625286E-020
1059.5	1.8804436111220248E-020
1060.5	1.8850382523456584E-020
1061.5	1.8911104228201018E-020
1062.5	1.8986088319326336E-020
1063.5	1.9074899032349881E-020
1064.5	1.9177170272993011E-020
1065.5	1.9292599251245761E-020
1066.5	1.9420941060462735E-020
1067.5	1.9562004068669523E-020
1068.5	1.9715646011901722E-020
1069.5	1.9881770698029515E-020
1070.5	2.0060325244929811E-020
1071.5	2.0251297789681352E-020
1072.5	2.0454715616173607E-020
1073.5	2.0670643657537104E-020
1074.5	2.0899183337443581E-020
1075.5	2.1140471720847339E-020
1076.5	2.1394680950358644E-020
1077.5	2.1662017949327911E-020
1078.5	2.1942724377021791E-020
1079.5	2.2237076825107134E-020
1080.5	2.2545387248129338E-020
1081.5	2.2868003623863984E-020
1082.5	2.3205310842410366E-020
1083.5	2.3557731825749543E-020
1084.5	2.3925728882269546E-020
1085.5	2.4309805303521044E-020
1086.5	2.4710507213264468E-020
1087.5	2.5128425681755130E-020
1088.5	2.5564199121241880E-020
1089.5	2.6018515981882080E-020
1090.5	2.6492117770760599E-020
1091.5	2.6985802420509516E-020
1092.5	2.7500428038226846E-020
1093.5	2.8036917070071846E-020
1094.5	2.8596260922159369E-020
1095.5	2.9179525084295432E-020
1096.5	2.9787854809811784E-020
1097.5	3.0422481412414272E-020
1098.5	3.1084729249726191E-020
1099.5	3.1776023473285742E-020
1100.5	3.2497898636382376E-020
1101.5	3.3252008264575622E-020
1102.5	3.4040135509372522E-020
1103.5	3.4864205023752931E-020
1104.5	3.5726296219523194E-020
1105.5	3.6628658091443234E-020
1106.5	3.7573725822439232E-020
1107.5	3.8564139418870770E-020
1108.5	3.9602764665857397E-020
1109.5	4.0692716741418995E-020
1110.5	4.1837386886305002E-020
1111.5	4.3040472595923261E-020
1112.5	4.4306011884284658E-020
1113.5	4.5638422270544338E-020
1114.5	4.7042545260556670E-020
1115.5	4.8523697243928122E-020
1116.5	5.0087727907777497E-020
1117.5	5.1741087489984650E-020
1118.5	5.3490904467625706E-020
1119.5	5.5345075614094670E-020
1120.5	5.7312370778635659E-020
1121.5	5.9402555267544698E-020
1122.5	6.1626533367157826E-020
1123.5	6.3996517384570112E-020
1124.5	6.6526227645514935E-020
1125.5	6.9231130250499483E-020
1126.5	7.2128721145210486E-020
1127.5	7.5238867338458302E-020
1128.5	7.8584219077186823E-020
1129.5	8.2190710706976868E-020
1130.5	8.6088173146813781E-020
1131.5	9.0311087863713446E-020
1132.5	9.4899521617884579E-020
1133.5	9.9900294020694478E-020
1134.5	1.0536844748458615E-019
1135.5	1.1136911344719889E-019
1136.5	1.1797990274924728E-019
1137.5	1.2529399605459508E-019
1138.5	1.3342417862950233E-019
1139.5	1.4250816220228980E-019
1140.5	1.5271567927788075E-019
1141.5	1.6425804342331271E-019
1142.5	1.7740117386170336E-019
1143.5	1.9248352860597291E-019
1144.5	2.0994103617345206E-019
1145.5	2.3034202650561235E-019
1146.5	2.5443636650481688E-019
1147.5	2.8322435700639047E-019
1148.5	3.1805169235367362E-019
1149.5	3.6073433907060579E-019
1150.5	4.1370384299433545E-019
1151.5	4.8011823781388628E-019
1152.5	5.6375482337001741E-019
1153.5	6.6818936774819980E-019
1154.5	7.9420981019242826E-019
1155.5	9.3420571373793820E-019
1156.5	1.0652762403103445E-018
1157.5	1.1521206982955873E-018
1158.5	1.1716388424328452E-018
1159.5	1.1373094892263135E-018
1160.5	1.0870399177366168E-018
1161.5	1.0539087533889137E-018
1162.5	1.0556277459688169E-018
1163.5	1.1000430807785676E-018
1164.5	1.1924208195210133E-018
1165.5	1.3397618493213886E-018
1166.5	1.5526157398896096E-018
1167.5	1.8447544517216447E-018
1168.5	2.2289917019930873E-018
1169.5	2.7044011159352622E-018
1170.5	3.2293082835479467E-018
1171.5	3.6894870482363011E-018
1172.5	3.9151006743490959E-018
1173.5	3.7984415838448320E-018
1174.5	3.4017645298573340E-018
1175.5	2.8924359662956958E-018
1176.5	2.4072640590664743E-018
1177.5	2.0067644062449356E-018
1178.5	1.7003127808288801E-018
1179.5	1.4770183996506333E-018
1180.5	1.3223046351827109E-018
1181.5	1.2240926046690795E-018
1182.5	1.1743805617375467E-018
1183.5	1.1693262876958852E-018
1184.5	1.2090682735909128E-018
1185.5	1.2976275650379925E-018
1186.5	1.4427144340867300E-018
1187.5	1.6545874225661729E-018
1188.5	1.9417536920767858E-018
1189.5	2.2991956011968491E-018
1190.5	2.6853486545412534E-018
1191.5	2.9998332198437943E-018
1192.5	3.1096587399888126E-018
1193.5	2.9507551011441963E-018
1194.5	2.5933787181070500E-018
1195.5	2.1699096010920889E-018
1196.5	1.7760845381707659E-018
1197.5	1.4492159221267827E-018
1198.5	1.1913843460920823E-018
1199.5	9.9171746037926172E-019
1200.5	8.3739218783541517E-019
1201.5	7.1739559165770526E-019
1202.5	6.2321428423726939E-019
1203.5	5.4852951519205843E-019
1204.5	4.8871508314990302E-019
1205.5	4.4038735817896406E-019
1206.5	4.0105905385737997E-019
1207.5	3.6888782124129561E-019
1208.5	3.4249783312762078E-019
1209.5	3.2085407274752936E-019
1210.5	3.0317373302592849E-019
1211.5	2.8886356168224748E-019
1212.5	2.7747539986255867E-019
1213.5	2.6867460382184973E-019
1214.5	2.6221773634863516E-019
1215.5	2.5793708604626586E-019
1216.5	2.5573038795725378E-019
1217.5	2.5555470043817076E-019
1218.5	2.5742382694459337E-019
1219.5	2.6140901979953993E-019
1220.5	2.6764301422215527E-019
1221.5	2.7632775668425154E-019
1222.5	2.8774655443203917E-019
1223.5	3.0228183278274082E-019
1224.5	3.2044030950979121E-019
1225.5	3.4288827369789926E-019
1226.5	3.7050092242573005E-019
1227.5	4.0443155066804008E-019
1228.5	4.4620906163699194E-019
1229.5	4.9787606364757479E-019
1230.5	5.6218494986685119E-019
1231.5	6.4287544059087279E-019
1232.5	7.4506162717953538E-019
1233.5	8.7575064428703190E-019
1234.5	1.0444713086971625E-018
1235.5	1.2638328708619667E-018
1236.5	1.5493678090679301E-018
1237.5	1.9168328195459407E-018
1238.5	2.3728025116231287E-018
1239.5	2.8923350406138491E-018
1240.5	3.3856401801708134E-018
1241.5	3.6925133728652026E-018
1242.5	3.6715810148313852E-018
1243.5	3.3328660487507152E-018
1244.5	2.8271608239996844E-018
1245.5	2.3091607680911720E-018
1246.5	1.8600501626674435E-018
1247.5	1.4996792689150723E-018
1248.5	1.2196270183441678E-018
1249.5	1.0038599457942732E-018
1250.5	8.3709683027720850E-019
1251.5	7.0707280196192712E-019
1252.5	6.0455730746970757E-019
1253.5	5.2276829586723296E-019
1254.5	4.5675125571941987E-019
1255.5	4.0287523290722353E-019
1256.5	3.5845905348459507E-019
1257.5	3.2150385593906346E-019
1258.5	2.9050413261134334E-019
1259.5	2.6431446738568098E-019
1260.5	2.4205519366311070E-019
1261.5	2.2304517700960691E-019
1262.5	2.0675358344371057E-019
1263.5	1.9276505601842282E-019
1264.5	1.8075448503718581E-019
1265.5	1.7046876758675064E-019
1266.5	1.6171379152708994E-019
1267.5	1.5434547517990975E-019
1268.5	1.4826413533324850E-019
1269.5	1.4341180431295792E-019
1270.5	1.3977241169515954E-019
1271.5	1.3737500061467861E-019
1272.5	1.3630031765193409E-019
1273.5	1.3669100418892228E-019
1274.5	1.3876465419028931E-019
1275.5	1.4282582457785112E-019
1276.5	1.4926548641212512E-019
1277.5	1.5852554447644997E-019
1278.5	1.7101661353352925E-019
1279.5	1.8708342190934485E-019
1280.5	2.0728644150847001E-019
1281.5	2.3298292977163119E-019
1282.5	2.6631009739663594E-019
1283.5	3.0878664222687975E-019
1284.5	3.5861519585621383E-019
1285.5	4.0716969077963558E-019
1286.5	4.3809413591585226E-019
1287.5	4.3591895812425369E-019
1288.5	4.0025355242364883E-019
1289.5	3.4613387328912869E-019
1290.5	2.9001706621456747E-019
1291.5	2.4090531254561908E-019
1292.5	2.0117668623668173E-019
1293.5	1.7005199599525416E-019
1294.5	1.4585930501068602E-019
1295.5	1.2697390959976276E-019
1296.5	1.1208220427694491E-019
1297.5	1.0019203804397830E-019
1298.5	9.0572897381207894E-020
1299.5	8.2690267819166292E-020
1300.5	7.6151825224005186E-020
1301.5	7.0667362825367145E-020
1302.5	6.6020058055481674E-020
1303.5	6.2046149487859428E-020
1304.5	5.8620589781684994E-020
1305.5	5.5646875435816944E-020
1306.5	5.3049784656341053E-020
1307.5	5.0770145769765142E-020
1308.5	4.8761032725060771E-020
1309.5	4.6984972265264863E-020
1310.5	4.5411875403283105E-020
1311.5	4.4017493064503297E-020
1312.5	4.2782255454010459E-020
1313.5	4.1690395864448752E-020
1314.5	4.0729288290296545E-020
1315.5	3.9888948390130982E-020
1316.5	3.9161661752150881E-020
1317.5	3.8541713908789594E-020
1318.5	3.8025204378777555E-020
1319.5	3.7609933079623150E-020
1320.5	3.7295352399517007E-020
1321.5	3.7082582547094624E-020
1322.5	3.6974491933807354E-020
1323.5	3.6975848688055847E-020
1324.5	3.7093554384478019E-020
1325.5	3.7336977216354579E-020
1326.5	3.7718409826683909E-020
1327.5	3.8253687790282588E-020
1328.5	3.8963019662163823E-020
1329.5	3.9872100563023676E-020
1330.5	4.1013611405827080E-020
1331.5	4.2429249471306118E-020
1332.5	4.4172499669223918E-020
1333.5	4.6312449175608559E-020
1334.5	4.8939085244500923E-020
1335.5	5.2170716131307753E-020
1336.5	5.6164441624312234E-020
1337.5	6.1130991453818451E-020
1338.5	6.7355728502427681E-020
1339.5	7.5228021672220044E-020
1340.5	8.5280936377956132E-020
1341.5	9.8240417208017182E-020
1342.5	1.1507260865763906E-019
1343.5	1.3698618031347000E-019
1344.5	1.6526404153314829E-019
1345.5	2.0062664541487751E-019
1346.5	2.4163634967346381E-019
1347.5	2.8208088406126727E-019
1348.5	3.0982721680857723E-019
1349.5	3.1262748855563709E-019
1350.5	2.8908837052073989E-019
1351.5	2.5014790383688021E-019
1352.5	2.0870572665194086E-019
1353.5	1.7217323843378224E-019
1354.5	1.4269894388381365E-019
1355.5	1.1982160238098302E-019
1356.5	1.0229898875075160E-019
1357.5	8.8889738595998169E-020
1358.5	7.8582311242482244E-020
1359.5	7.0612153346766808E-020
1360.5	6.4418242139860098E-020
1361.5	5.9592939378423413E-020
1362.5	5.5840380326114392E-020
1363.5	5.2945406147883365E-020
1364.5	5.0751346662109360E-020
1365.5	4.9144425876944381E-020
1366.5	4.8042914209186545E-020
1367.5	4.7389640808546617E-020
1368.5	4.7146898158574901E-020
1369.5	4.7293085947833455E-020
1370.5	4.7820668454626304E-020
1371.5	4.8735184390231194E-020
1372.5	5.0055172688064419E-020
1373.5	5.1812980223034885E-020
1374.5	5.4056512966105720E-020
1375.5	5.6852094614455821E-020
1376.5	6.0288721386271322E-020
1377.5	6.4484167073501898E-020
1378.5	6.9593623598971952E-020
1379.5	7.5821893589793580E-020
1380.5	8.3440628567276348E-020
1381.5	9.2812782612049164E-020
1382.5	1.0442736392947838E-019
1383.5	1.1894865044518889E-019
1384.5	1.3728485618250581E-019
1385.5	1.6068021930621480E-019
1386.5	1.9082680594432734E-019
1387.5	2.2996450129445240E-019
1388.5	2.8085552893884996E-019
1389.5	3.4631162945591698E-019
1390.5	4.2753754954250862E-019
1391.5	5.2018294331327450E-019
1392.5	6.0840898827917835E-019
1393.5	6.6377792136406355E-019
1394.5	6.6094608880602301E-019
1395.5	6.0136118210224854E-019
1396.5	5.1172881374503459E-019
1397.5	4.1969509924621643E-019
1398.5	3.3986089749068484E-019
1399.5	2.7584596773926306E-019
1400.5	2.2618345775192012E-019
1401.5	1.8802640437737312E-019
1402.5	1.5865414043133705E-019
1403.5	1.3588257510481807E-019
1404.5	1.1806982855660357E-019
1405.5	1.0401264383455495E-019
1406.5	9.2836094028491770E-020
1407.5	8.3904154167112613E-020
1408.5	7.6753683621283176E-020
1409.5	7.1047675035199577E-020
1410.5	6.6542936196924707E-020
1411.5	6.3068305192073489E-020
1412.5	6.0510643929967433E-020
1413.5	5.8806820114700862E-020
1414.5	5.7940576811633909E-020
1415.5	5.7943484266206505E-020
1416.5	5.8898654471311468E-020
1417.5	6.0943345928388534E-020
1418.5	6.4258946087176544E-020
1419.5	6.9018360218625658E-020
1420.5	7.5228958288924245E-020
1421.5	8.2403149938376671E-020
1422.5	8.9181103320593473E-020
1423.5	9.3570160706936961E-020
1424.5	9.4404325328973182E-020
1425.5	9.2619028199411884E-020
1426.5	9.0421092136188451E-020
1427.5	8.9673963994509816E-020
1428.5	9.1401653984904944E-020
1429.5	9.6136803519635020E-020
1430.5	1.0433582962123018E-019
1431.5	1.1663235694471538E-019
1432.5	1.3396946484304701E-019
1433.5	1.5763988573071130E-019
1434.5	1.8914806830519563E-019
1435.5	2.2960154289651634E-019
1436.5	2.7806552036280100E-019
1437.5	3.2851345935110865E-019
1438.5	3.6740161250357312E-019
1439.5	3.7831690724958255E-019
1440.5	3.5536746125006421E-019
1441.5	3.0931567482292957E-019
1442.5	2.5680489511748196E-019
1443.5	2.0889400030114447E-019
1444.5	1.6950923227226703E-019
1445.5	1.3858048451627981E-019
1446.5	1.1466397876587248E-019
1447.5	9.6169302837230445E-020
1448.5	8.1757991722970865E-020
1449.5	7.0403673398021708E-020
1450.5	6.1346960858151018E-020
1451.5	5.4032243324578738E-020
1452.5	4.8052742595025173E-020
1453.5	4.3108692596851994E-020
1454.5	3.8977095093591293E-020
1455.5	3.5490271707262057E-020
1456.5	3.2520727795637290E-020
1457.5	2.9970442414845568E-020
1458.5	2.7763239829055283E-020
1459.5	2.5839308513247174E-020
1460.5	2.4151224710770682E-020
1461.5	2.2661038247891551E-020
1462.5	2.1338115073999550E-020
1463.5	2.0157524039445591E-020
1464.5	1.9098818913332326E-020
1465.5	1.8145110223226362E-020
1466.5	1.7282351636876161E-020
1467.5	1.6498786623958789E-020
1468.5	1.5784515923383716E-020
1469.5	1.5131156839433977E-020
1470.5	1.4531572909403905E-020
1471.5	1.3979657919018770E-020
1472.5	1.3470162202209951E-020
1473.5	1.2998552072408865E-020
1474.5	1.2560895388926838E-020
1475.5	1.2153767872065166E-020
1476.5	1.1774175991760172E-020
1477.5	1.1419493172198359E-020
1478.5	1.1087406754871190E-020
1479.5	1.0775873700109936E-020
1480.5	1.0483083422573220E-020
1481.5	1.0207426479157699E-020
1482.5	9.9474680803995664E-021
1483.5	9.7019255950821143E-021
1484.5	9.4696493748253879E-021
1485.5	9.2496063502552677E-021
1486.5	9.0408659500410784E-021
1487.5	8.8425879740915646E-021
1488.5	8.6540121166928782E-021
1489.5	8.4744488875936762E-021
1490.5	8.3032717215067971E-021
1491.5	8.1399101011682193E-021
1492.5	7.9838435475138157E-021
1493.5	7.8345963539187714E-021
1494.5	7.6917329607556548E-021
1495.5	7.5548538825315331E-021
1496.5	7.4235921131729961E-021
1497.5	7.2976099461319652E-021
1498.5	7.1765961552786057E-021
1499.5	7.0602634903504715E-021
1500.5	6.9483464472972408E-021
1501.5	6.8405992794092597E-021
1502.5	6.7367942198170332E-021
1503.5	6.6367198899390614E-021
1504.5	6.5401798718528021E-021
1505.5	6.4469914254632488E-021
1506.5	6.3569843338249644E-021
1507.5	6.2699998621017387E-021
1508.5	6.1858898174777352E-021
1509.5	6.1045156989107897E-021
1510.5	6.0257479269799503E-021
1511.5	5.9494651452578535E-021
1512.5	5.8755535856602446E-021
1513.5	5.8039064911131447E-021
1514.5	5.7344235896511500E-021
1515.5	5.6670106147350029E-021
1516.5	5.6015788671659009E-021
1517.5	5.5380448144903567E-021
1518.5	5.4763297242419498E-021
1519.5	5.4163593277642889E-021
1520.5	5.3580635117094354E-021
1521.5	5.3013760346148998E-021
1522.5	5.2462342662346225E-021
1523.5	5.1925789475405529E-021
1524.5	5.1403539695248659E-021
1525.5	5.0895061691221669E-021
1526.5	5.0399851407393482E-021
1527.5	4.9917430620303492E-021
1528.5	4.9447345326863969E-021
1529.5	4.8989164251312836E-021
1530.5	4.8542477461173754E-021
1531.5	4.8106895083131276E-021
1532.5	4.7682046110579792E-021
1533.5	4.7267577295367104E-021
1534.5	4.6863152116939501E-021
1535.5	4.6468449822710201E-021
1536.5	4.6083164534026672E-021
1537.5	4.5707004412612862E-021
1538.5	4.5339690882810730E-021
1539.5	4.4980957905353387E-021
1540.5	4.4630551298768502E-021
1541.5	4.4288228104844013E-021
1542.5	4.3953755994888311E-021
1543.5	4.3626912713790725E-021
1544.5	4.3307485559135818E-021
1545.5	4.2995270892849988E-021
1546.5	4.2690073683063569E-021
1547.5	4.2391707074057973E-021
1548.5	4.2099991982337415E-021
1549.5	4.1814756717019238E-021
1550.5	4.1535836622878329E-021
1551.5	4.1263073744509992E-021
1552.5	4.0996316510194168E-021
1553.5	4.0735419434151342E-021
1554.5	4.0480242835979342E-021
1555.5	4.0230652576151928E-021
1556.5	3.9986519806541462E-021
1557.5	3.9747720735006407E-021
1558.5	3.9514136403152589E-021
1559.5	3.9285652476443297E-021
1560.5	3.9062159045891748E-021
1561.5	3.8843550440624455E-021
1562.5	3.8629725050654343E-021
1563.5	3.8420585159249451E-021
1564.5	3.8216036784325127E-021
1565.5	3.8015989528328160E-021
1566.5	3.7820356436117727E-021
1567.5	3.7629053860381408E-021
1568.5	3.7442001334157222E-021
1569.5	3.7259121450060314E-021
1570.5	3.7080339745841286E-021
1571.5	3.6905584595927323E-021
1572.5	3.6734787108621025E-021
1573.5	3.6567881028653876E-021
1574.5	3.6404802644810375E-021
1575.5	3.6245490702359221E-021
1576.5	3.6089886320044302E-021
1577.5	3.5937932911404876E-021
1578.5	3.5789576110210554E-021
1579.5	3.5644763699809557E-021
1580.5	3.5503445546203503E-021
1581.5	3.5365573534674132E-021
1582.5	3.5231101509798881E-021
1583.5	3.5099985218704060E-021
1584.5	3.4972182257414898E-021
1585.5	3.4847652020170787E-021
1586.5	3.4726355651585191E-021
1587.5	3.4608256001536908E-021
1588.5	3.4493317582689294E-021
1589.5	3.4381506530541670E-021
1590.5	3.4272790565924909E-021
1591.5	3.4167138959861141E-021
1592.5	3.4064522500714624E-021
1593.5	3.3964913463567866E-021
1594.5	3.3868285581764011E-021
1595.5	3.3774614020563718E-021
1596.5	3.3683875352870590E-021
1597.5	3.3596047536986745E-021
1598.5	3.3511109896366118E-021
1599.5	3.3429043101339909E-021
1600.5	3.3349829152795364E-021
1601.5	3.3273451367795632E-021
1602.5	3.3199894367135554E-021
1603.5	3.3129144064835498E-021
1604.5	3.3061187659582376E-021
1605.5	3.2996013628135033E-021
1606.5	3.2933611720719360E-021
1607.5	3.2873972958446611E-021
1608.5	3.2817089632797886E-021
1609.5	3.2762955307227483E-021
1610.5	3.2711564820947669E-021
1611.5	3.2662914294969472E-021
1612.5	3.2617001140485431E-021
1613.5	3.2573824069694137E-021
1614.5	3.2533383109180435E-021
1615.5	3.2495679615981061E-021
1616.5	3.2460716296483169E-021
1617.5	3.2428497228322014E-021
1618.5	3.2399027885465713E-021
1619.5	3.2372315166698442E-021
1620.5	3.2348367427739681E-021
1621.5	3.2327194517266782E-021
1622.5	3.2308807817140406E-021
1623.5	3.2293220287169786E-021
1624.5	3.2280446514795628E-021
1625.5	3.2270502770115307E-021
1626.5	3.2263407066727495E-021
1627.5	3.2259179228932632E-021
1628.5	3.2257840965893066E-021
1629.5	3.2259415953433273E-021
1630.5	3.2263929924247043E-021
1631.5	3.2271410767378013E-021
1632.5	3.2281888637953027E-021
1633.5	3.2295396078277159E-021
1634.5	3.2311968151547868E-021
1635.5	3.2331642589616641E-021
1636.5	3.2354459956422725E-021
1637.5	3.2380463828950680E-021
1638.5	3.2409700997825855E-021
1639.5	3.2442221689966137E-021
1640.5	3.2478079816061420E-021
1641.5	3.2517333246064238E-021
1642.5	3.2560044116355249E-021
1643.5	3.2606279172809273E-021
1644.5	3.2656110154647518E-021
1645.5	3.2709614224736946E-021
1646.5	3.2766874452912963E-021
1647.5	3.2827980359983253E-021
1648.5	3.2893028531353648E-021
1649.5	3.2962123310743069E-021
1650.5	3.3035377586274959E-021
1651.5	3.3112913683411226E-021
1652.5	3.3194864381810371E-021
1653.5	3.3281374076341769E-021
1654.5	3.3372600106296213E-021
1655.5	3.3468714281452032E-021
1656.5	3.3569904639279606E-021
1657.5	3.3676377474440724E-021
1658.5	3.3788359690172200E-021
1659.5	3.3906101531534071E-021
1660.5	3.4029879773359917E-021
1661.5	3.4160001451725558E-021
1662.5	3.4296808247705233E-021
1663.5	3.4440681657215978E-021
1664.5	3.4592049112314198E-021
1665.5	3.4751391259314819E-021
1666.5	3.4919250650083574E-021
1667.5	3.5096242168191675E-021
1668.5	3.5283065595848884E-021
1669.5	3.5480520836781553E-021
1670.5	3.5689526452835357E-021
1671.5	3.5911142359493793E-021
1672.5	3.6146597773501898E-021
1673.5	3.6397325836342509E-021
1674.5	3.6665006781243307E-021
1675.5	3.6951622112273670E-021
1676.5	3.7259523084036835E-021
1677.5	3.7591517898781978E-021
1678.5	3.7950983603905838E-021
1679.5	3.8342010865978629E-021
1680.5	3.8769592896263204E-021
1681.5	3.9239874220480392E-021
1682.5	3.9760481338737195E-021
1683.5	4.0340966532670405E-021
1684.5	4.0993409526271746E-021
1685.5	4.1733241445457577E-021
1686.5	4.2580384539813729E-021
1687.5	4.3560843607265714E-021
1688.5	4.4708946290051421E-021
1689.5	4.6070514407326790E-021
1690.5	4.7707356396318157E-021
1691.5	4.9703576896489946E-021
1692.5	5.2174201182444327E-021
1693.5	5.5276180033731158E-021
1694.5	5.9220022688218942E-021
1695.5	6.4274584487309206E-021
1696.5	7.0742112380465545E-021
1697.5	7.8846165414617899E-021
1698.5	8.8425496483455078E-021
1699.5	9.8363864828259385E-021
1700.5	1.0613241986810096E-020
1701.5	1.0865243258693347E-020
1702.5	1.0480555576962940E-020
1703.5	9.6601554323055276E-021
1704.5	8.7167675033683780E-021
1705.5	7.8588993580460402E-021
1706.5	7.1609592868769119E-021
1707.5	6.6220041945062471E-021
1708.5	6.2151081531028956E-021
1709.5	5.9105090290729196E-021
1710.5	5.6831447845490340E-021
1711.5	5.5138032170860172E-021
1712.5	5.3882818765064191E-021
1713.5	5.2962032207016690E-021
1714.5	5.2299834235147417E-021
1715.5	5.1840472115301785E-021
1716.5	5.1542600332959633E-021
1717.5	5.1375254449944938E-021
1718.5	5.1315010620662051E-021
1719.5	5.1343976504159701E-021
1720.5	5.1448360946333842E-021
1721.5	5.1617446933016782E-021
1722.5	5.1842847023222165E-021
1723.5	5.2117958179002096E-021
1724.5	5.2437558610313280E-021
1725.5	5.2797506736882817E-021
1726.5	5.3194514297915258E-021
1727.5	5.3625973827198660E-021
1728.5	5.4089826371873184E-021
1729.5	5.4584459280134482E-021
1730.5	5.5108626659624818E-021
1731.5	5.5661387078953550E-021
1732.5	5.6242054496126113E-021
1733.5	5.6850159417367092E-021
1734.5	5.7485418032955868E-021
1735.5	5.8147707622832396E-021
1736.5	5.8837046929376994E-021
1737.5	5.9553580496959733E-021
1738.5	6.0297566205266963E-021
1739.5	6.1069365395834893E-021
1740.5	6.1869435122905238E-021
1741.5	6.2698322161018074E-021
1742.5	6.3556658480241051E-021
1743.5	6.4445157961181530E-021
1744.5	6.5364614170077224E-021
1745.5	6.6315899052403766E-021
1746.5	6.7299962433902990E-021
1747.5	6.8317832242483028E-021
1748.5	6.9370615384417752E-021
1749.5	7.0459499224707557E-021
1750.5	7.1585753635159080E-021
1751.5	7.2750733585316652E-021
1752.5	7.3955882261326278E-021
1753.5	7.5202734706523195E-021
1754.5	7.6492921985318351E-021
1755.5	7.7828175879074567E-021
1756.5	7.9210334129321578E-021
1757.5	8.0641346250038984E-021
1758.5	8.2123279936993859E-021
1759.5	8.3658328108393587E-021
1760.5	8.5248816617529689E-021
1761.5	8.6897212684767912E-021
1762.5	8.8606134103297801E-021
1763.5	9.0378359280610390E-021
1764.5	9.2216838185848019E-021
1765.5	9.4124704282094650E-021
1766.5	9.6105287532483646E-021
1767.5	9.8162128579855021E-021
1768.5	1.0029899421175216E-020
1769.5	1.0251989423601545E-020
1770.5	1.0482909990730833E-020
1771.5	1.0723116406185962E-020
1772.5	1.0973094313679734E-020
1773.5	1.1233362127201704E-020
1774.5	1.1504473671694092E-020
1775.5	1.1787021079222637E-020
1776.5	1.2081637968797201E-020
1777.5	1.2389002941584814E-020
1778.5	1.2709843427352470E-020
1779.5	1.3044939922660515E-020
1780.5	1.3395130666694054E-020
1781.5	1.3761316806781729E-020
1782.5	1.4144468112740604E-020
1783.5	1.4545629307358623E-020
1784.5	1.4965927089767560E-020
1785.5	1.5406577939389530E-020
1786.5	1.5868896800821423E-020
1787.5	1.6354306764767010E-020
1788.5	1.6864349877311559E-020
1789.5	1.7400699229909463E-020
1790.5	1.7965172505963682E-020
1791.5	1.8559747187473968E-020
1792.5	1.9186577657711621E-020
1793.5	1.9848014474208839E-020
1794.5	2.0546626131706146E-020
1795.5	2.1285223688521560E-020
1796.5	2.2066888693855944E-020
1797.5	2.2895004930003557E-020
1798.5	2.3773294574982691E-020
1799.5	2.4705859501068082E-020
1800.5	2.5697228557243317E-020
1801.5	2.6752411843878461E-020
1802.5	2.7876963182480942E-020
1803.5	2.9077052220359671E-020
1804.5	3.0359547899856133E-020
1805.5	3.1732115377616830E-020
1806.5	3.3203328918050309E-020
1807.5	3.4782803828243651E-020
1808.5	3.6481351177088882E-020
1809.5	3.8311159885339600E-020
1810.5	4.0286011832909377E-020
1811.5	4.2421536966716960E-020
1812.5	4.4735517088243757E-020
1813.5	4.7248249162760719E-020
1814.5	4.9982981766162766E-020
1815.5	5.2966441864338073E-020
1816.5	5.6229473766169026E-020
1817.5	5.9807818161724954E-020
1818.5	6.3743067141926549E-020
1819.5	6.8083841672214332E-020
1820.5	7.2887252103976717E-020
1821.5	7.8220721278346945E-020
1822.5	8.4164275482545921E-020
1823.5	9.0813443635459031E-020
1824.5	9.8282953458262213E-020
1825.5	1.0671148061725330E-019
1826.5	1.1626780108736960E-019
1827.5	1.2715883033263421E-019
1828.5	1.3964022323078189E-019
1829.5	1.5403048269424383E-019
1830.5	1.7072992264404972E-019
1831.5	1.9024641217222529E-019
1832.5	2.1323068107938869E-019
1833.5	2.4052522132411472E-019
1834.5	2.7323265271504029E-019
1835.5	3.1281205545579155E-019
1836.5	3.6121540015056248E-019
1837.5	4.2108072129778566E-019
1838.5	4.9600281358537349E-019
1839.5	5.9090101900799213E-019
1840.5	7.1248143334642968E-019
1841.5	8.6970280222045172E-019
1842.5	1.0738847029853126E-018
1843.5	1.3373817249031880E-018
1844.5	1.6682052577747483E-018
1845.5	2.0560138159345521E-018
1846.5	2.4477068142991286E-018
1847.5	2.7325067868284857E-018
1848.5	2.7882941468118958E-018
1849.5	2.5867806717221464E-018
1850.5	2.2233319731999627E-018
1851.5	1.8241043269618600E-018
1852.5	1.4665342748535436E-018
1853.5	1.1754365171482713E-018
1854.5	9.4805765518694435E-019
1855.5	7.7281864418859374E-019
1856.5	6.3765956576943170E-019
1857.5	5.3260873893415102E-019
1858.5	4.5007365727487815E-019
1859.5	3.8445297957012234E-019
1860.5	3.3165240932280944E-019
1861.5	2.8867461569740517E-019
1862.5	2.5331008067034045E-019
1863.5	2.2391439902289638E-019
1864.5	1.9925057550958639E-019
1865.5	1.7837775538048778E-019
1866.5	1.6057245967378107E-019
1867.5	1.4527244247301211E-019
1868.5	1.3203631812510513E-019
1869.5	1.2051424460708064E-019
1870.5	1.1042641961692780E-019
1871.5	1.0154714752120421E-019
1872.5	9.3692916710263887E-020
1873.5	8.6713392137909333E-020
1874.5	8.0484547399506699E-020
1875.5	7.4903381911295549E-020
1876.5	6.9883823171299324E-020
1877.5	6.5353522832436528E-020
1878.5	6.1251332596231232E-020
1879.5	5.7525301340761333E-020
1880.5	5.4131074969427110E-020
1881.5	5.1030609699201155E-020
1882.5	4.8191131008214494E-020
1883.5	4.5584286404291822E-020
1884.5	4.3185452087177539E-020
1885.5	4.0973162542881979E-020
1886.5	3.8928638905316343E-020
1887.5	3.7035397108142473E-020
1888.5	3.5278920835415073E-020
1889.5	3.3646387360964717E-020
1890.5	3.2126436763103072E-020
1891.5	3.0708976876078687E-020
1892.5	2.9385017814517896E-020
1893.5	2.8146531073391777E-020
1894.5	2.6986329133107142E-020
1895.5	2.5897962239826857E-020
1896.5	2.4875629625415363E-020
1897.5	2.3914102910514665E-020
1898.5	2.3008659822196184E-020
1899.5	2.2155026673072299E-020
1900.5	2.1349328306277598E-020
1901.5	2.0588044421794253E-020
1902.5	1.9867971373233097E-020
1903.5	1.9186188667545278E-020
1904.5	1.8540029518921976E-020
1905.5	1.7927054906888372E-020
1906.5	1.7345030670959675E-020
1907.5	1.6791907243137609E-020
1908.5	1.6265801677357828E-020
1909.5	1.5764981683676697E-020
1910.5	1.5287851416075520E-020
1911.5	1.4832938797540510E-020
1912.5	1.4398884195595263E-020
1913.5	1.3984430286580350E-020
1914.5	1.3588412968401457E-020
1915.5	1.3209753199790753E-020
1916.5	1.2847449659831882E-020
1917.5	1.2500572134992702E-020
1918.5	1.2168255552528665E-020
1919.5	1.1849694589145683E-020
1920.5	1.1544138792481618E-020
1921.5	1.1250888160478145E-020
1922.5	1.0969289130237774E-020
1923.5	1.0698730933635368E-020
1924.5	1.0438642281899297E-020
1925.5	1.0188488345695957E-020
1926.5	9.9477680010290522E-021
1927.5	9.7160113145752746E-021
1928.5	9.4927772449837279E-021
1929.5	9.2776515392209732E-021
1930.5	9.0702448052935124E-021
1931.5	8.8701907446637283E-021
1932.5	8.6771445294283826E-021
1933.5	8.4907813108795297E-021
1934.5	8.3107948474418937E-021
1935.5	8.1368962411999388E-021
1936.5	7.9688127733111056E-021
1937.5	7.8062868295656770E-021
1938.5	7.6490749082123054E-021
1939.5	7.4969467029344876E-021
1940.5	7.3496842545473428E-021
1941.5	7.2070811655962765E-021
1942.5	7.0689418725868991E-021
1943.5	6.9350809710669845E-021
1944.5	6.8053225892222337E-021
1945.5	6.6794998060437236E-021
1946.5	6.5574541104816395E-021
1947.5	6.4390348983206160E-021
1948.5	6.3240990038017220E-021
1949.5	6.2125102632771710E-021
1950.5	6.1041391084199181E-021
1951.5	5.9988621867236974E-021
1952.5	5.8965620072222793E-021
1953.5	5.7971266095317992E-021
1954.5	5.7004492544787773E-021
1955.5	5.6064281347207020E-021
1956.5	5.5149661038968951E-021
1957.5	5.4259704229667129E-021
1958.5	5.3393525225004349E-021
1959.5	5.2550277797871352E-021
1960.5	5.1729153097138604E-021
1961.5	5.0929377684527501E-021
1962.5	5.0150211690678124E-021
1963.5	4.9390947082217781E-021
1964.5	4.8650906032262232E-021
1965.5	4.7929439387357751E-021
1966.5	4.7225925224398108E-021
1967.5	4.6539767491534917E-021
1968.5	4.5870394727542357E-021
1969.5	4.5217258854505600E-021
1970.5	4.4579834039075727E-021
1971.5	4.3957615617878587E-021
1972.5	4.3350119082981843E-021
1973.5	4.2756879123615860E-021
1974.5	4.2177448720613435E-021
1975.5	4.1611398290280595E-021
1976.5	4.1058314874640334E-021
1977.5	4.0517801375201058E-021
1978.5	3.9989475827598279E-021
1979.5	3.9472970714636881E-021
1980.5	3.8967932315429379E-021
1981.5	3.8474020088479043E-021
1982.5	3.7990906086700916E-021
1983.5	3.7518274402504862E-021
1984.5	3.7055820641189308E-021
1985.5	3.6603251421006896E-021
1986.5	3.6160283898370106E-021
1987.5	3.5726645316762644E-021
1988.5	3.5302072578014070E-021
1989.5	3.4886311834679738E-021
1990.5	3.4479118102347508E-021
1991.5	3.4080254890765761E-021
1992.5	3.3689493852756213E-021
1993.5	3.3306614449938330E-021
1994.5	3.2931403634351990E-021
1995.5	3.2563655545120252E-021
1996.5	3.2203171219345922E-021
1997.5	3.1849758316483866E-021
1998.5	3.1503230855476189E-021
1999.5	3.1163408963979408E-021
[truncated: 1,000 more rows]
