# Supplementary material for: Modeling Radiative Efficiency across Fluorinated Molecules: Bridging Chemistry and Climate Policy for Global Warming Potential Estimations
Source: Environ Sci Technol. 2026 Feb 16;60(8):6188–202. doi: 10.1021/acs.est.5c16501 (PMC12961741; doi:10.1021/acs.est.5c16501)
Supplement: Supplementary file 1 [file es5c16501_si_001.zip › Supporting.Information/CFM2025.Table1/HFEsters/Allyl.trifluoracetate/cross-section_29.dat]

0.5	4.7532810637776134E-022
1.5	4.8119413740534488E-022
2.5	4.8734654740256041E-022
3.5	4.9380760837575428E-022
4.5	5.0060191722279366E-022
5.5	5.0775670651023930E-022
6.5	5.1530220711712082E-022
7.5	5.2327207333963920E-022
8.5	5.3170388364936779E-022
9.5	5.4063973364618661E-022
10.5	5.5012694209668044E-022
11.5	5.6021889664432835E-022
12.5	5.7097607329983414E-022
13.5	5.8246727384246810E-022
14.5	5.9477113874105243E-022
15.5	6.0797801150089203E-022
16.5	6.2219225542889807E-022
17.5	6.3753515854758266E-022
18.5	6.5414861098176521E-022
19.5	6.7219980779986286E-022
20.5	6.9188732824249455E-022
21.5	7.1344908326356880E-022
22.5	7.3717282778121369E-022
23.5	7.6341023204347183E-022
24.5	7.9259594107885673E-022
25.5	8.2527368024164994E-022
26.5	8.6213235524323849E-022
27.5	9.0405628896605384E-022
28.5	9.5219513352146723E-022
29.5	1.0080599848451837E-021
30.5	1.0736506424735798E-021
31.5	1.1516082173179946E-021
32.5	1.2453491456691365E-021
33.5	1.3590254803445248E-021
34.5	1.4968792297241620E-021
35.5	1.6610282325462189E-021
36.5	1.8463466156825265E-021
37.5	2.0333101364047886E-021
38.5	2.1882781594404252E-021
39.5	2.2851484199263184E-021
40.5	2.3331014359016819E-021
41.5	2.3706369797317599E-021
42.5	2.4358106631776978E-021
43.5	2.5520909529225077E-021
44.5	2.7327099562599692E-021
45.5	2.9885975072636451E-021
46.5	3.3335935737708191E-021
47.5	3.7869889417280617E-021
48.5	4.3737376169619937E-021
49.5	5.1205596537468799E-021
50.5	6.0434151308315843E-021
51.5	7.1233394972846579E-021
52.5	8.2881988312140350E-021
53.5	9.4555873655451828E-021
54.5	1.0647890583555800E-020
55.5	1.2030290204131113E-020
56.5	1.3766296911999602E-020
57.5	1.5803663808402842E-020
58.5	1.7706420530268102E-020
59.5	1.8700480505650560E-020
60.5	1.8178132182991042E-020
61.5	1.6286090061635193E-020
62.5	1.3759495063240685E-020
63.5	1.1275347052833457E-020
64.5	9.1590346284449105E-021
65.5	7.4722212369003791E-021
66.5	6.1630486225334769E-021
67.5	5.1530053812309981E-021
68.5	4.3703409608489317E-021
69.5	3.7582712159061593E-021
70.5	3.2742534396528878E-021
71.5	2.8870391089687459E-021
72.5	2.5737581663081474E-021
73.5	2.3175996512771221E-021
74.5	2.1061038870201610E-021
75.5	1.9299428165640261E-021
76.5	1.7820577849646885E-021
77.5	1.6570501001475639E-021
78.5	1.5507480815665022E-021
79.5	1.4598970987873590E-021
80.5	1.3819356568503432E-021
81.5	1.3148321166786230E-021
82.5	1.2569645339033665E-021
83.5	1.2070314778715877E-021
84.5	1.1639853629375639E-021
85.5	1.1269823437093588E-021
86.5	1.0953445711096891E-021
87.5	1.0685318294573384E-021
88.5	1.0461204460975825E-021
89.5	1.0277879996995146E-021
90.5	1.0133028309667383E-021
91.5	1.0025177372698046E-021
92.5	9.9536755392676010E-022
93.5	9.9187062564189430E-022
94.5	9.9213448624235821E-022
95.5	9.9636643094381068E-022
96.5	1.0048901297251844E-021
97.5	1.0181700564578764E-021
98.5	1.0368463865225582E-021
99.5	1.0617842767440599E-021
100.5	1.0941432745964253E-021
101.5	1.1354752722891731E-021
102.5	1.1878632610380024E-021
103.5	1.2541184787200195E-021
104.5	1.3380603660133756E-021
105.5	1.4449106121433720E-021
106.5	1.5818334019337295E-021
107.5	1.7586290358374931E-021
108.5	1.9884800814866621E-021
109.5	2.2883057801542748E-021
110.5	2.6773468228745054E-021
111.5	3.1704862961331197E-021
112.5	3.7596409250103653E-021
113.5	4.3781929994016405E-021
114.5	4.8698184103072981E-021
115.5	5.0366555177066152E-021
116.5	4.7966616651696966E-021
117.5	4.2688802817717845E-021
118.5	3.6532928777857319E-021
119.5	3.0880591947799187E-021
120.5	2.6246684081627265E-021
121.5	2.2644463781186997E-021
122.5	1.9909693532842122E-021
123.5	1.7856195987321895E-021
124.5	1.6327887784704139E-021
125.5	1.5207898415814496E-021
126.5	1.4414246554563618E-021
127.5	1.3893287042658557E-021
128.5	1.3614463232014139E-021
129.5	1.3567162305539014E-021
130.5	1.3759584423058697E-021
131.5	1.4219073569673328E-021
132.5	1.4992395625764930E-021
133.5	1.6141711452938540E-021
134.5	1.7725296411427220E-021
135.5	1.9740151755843746E-021
136.5	2.1999786718752484E-021
137.5	2.3986844318990272E-021
138.5	2.4920890088863181E-021
139.5	2.4289345160713262E-021
140.5	2.2355741750618977E-021
141.5	1.9881562223563849E-021
142.5	1.7499383690787197E-021
143.5	1.5490569413557440E-021
144.5	1.3896614400824844E-021
145.5	1.2661728360428578E-021
146.5	1.1709952153935528E-021
147.5	1.0973537329049958E-021
148.5	1.0399333585199047E-021
149.5	9.9476387582959652E-022
150.5	9.5892982230280800E-022
151.5	9.3029486044798492E-022
152.5	9.0728536604828265E-022
153.5	8.8873191317854351E-022
154.5	8.7375629697419615E-022
155.5	8.6169169953536245E-022
156.5	8.5202623197157880E-022
157.5	8.4436278022516220E-022
158.5	8.3839020947530504E-022
159.5	8.3386251578973164E-022
160.5	8.3058357846373612E-022
161.5	8.2839589420114308E-022
162.5	8.2717216947903786E-022
163.5	8.2680898497733736E-022
164.5	8.2722197722504367E-022
165.5	8.2834214220842686E-022
166.5	8.3011297672855007E-022
167.5	8.3248825124126167E-022
168.5	8.3543026312567584E-022
169.5	8.3890845879636327E-022
170.5	8.4289834154661224E-022
171.5	8.4738060273425949E-022
172.5	8.5234042913986680E-022
173.5	8.5776695060016687E-022
174.5	8.6365280044302667E-022
175.5	8.6999376759930363E-022
176.5	8.7678852409550930E-022
177.5	8.8403841533784143E-022
178.5	8.9174730347246496E-022
179.5	8.9992145636094947E-022
180.5	9.0856947650046138E-022
181.5	9.1770226566275951E-022
182.5	9.2733302221285886E-022
183.5	9.3747726906525408E-022
184.5	9.4815291109576953E-022
185.5	9.5938032159261618E-022
186.5	9.7118245803570852E-022
187.5	9.8358500816816307E-022
188.5	9.9661656799437187E-022
189.5	1.0103088540294950E-021
190.5	1.0246969528598204E-021
191.5	1.0398196118770090E-021
192.5	1.0557195759490425E-021
193.5	1.0724439758169777E-021
194.5	1.0900447751949868E-021
195.5	1.1085792849435599E-021
196.5	1.1281107543329147E-021
197.5	1.1487090513778400E-021
198.5	1.1704514465830936E-021
199.5	1.1934235172858556E-021
200.5	1.2177201932387414E-021
201.5	1.2434469682951635E-021
202.5	1.2707213082310143E-021
203.5	1.2996742911086952E-021
204.5	1.3304525244770884E-021
205.5	1.3632203935117201E-021
206.5	1.3981627064618321E-021
207.5	1.4354878191754309E-021
208.5	1.4754313399254229E-021
209.5	1.5182605404554508E-021
210.5	1.5642796306917995E-021
211.5	1.6138360950515389E-021
212.5	1.6673283405753597E-021
213.5	1.7252149750990359E-021
214.5	1.7880261226349626E-021
215.5	1.8563773003288849E-021
216.5	1.9309865368474071E-021
217.5	2.0126956198816808E-021
218.5	2.1024966403789532E-021
219.5	2.2015653811626819E-021
220.5	2.3113036178596770E-021
221.5	2.4333931183368103E-021
222.5	2.5698651272438330E-021
223.5	2.7231905280325284E-021
224.5	2.8963978680521165E-021
225.5	3.0932292837106920E-021
226.5	3.3183484766922823E-021
227.5	3.5776208744039593E-021
228.5	3.8784948626235869E-021
229.5	4.2305258420409744E-021
230.5	4.6461037564420530E-021
231.5	5.1414722791538887E-021
232.5	5.7381670927349341E-021
233.5	6.4650537640170170E-021
234.5	7.3612086803786182E-021
235.5	8.4799337246118529E-021
236.5	9.8941341646203464E-021
237.5	1.1702835842974209E-020
238.5	1.4036979670794553E-020
239.5	1.7057803499632064E-020
240.5	2.0928903382125005E-020
241.5	2.5718832829605323E-020
242.5	3.1169794316110591E-020
243.5	3.6352340537697092E-020
244.5	3.9607459417588806E-020
245.5	3.9470707486902726E-020
246.5	3.6045765973941831E-020
247.5	3.0895139926352371E-020
248.5	2.5622391101053591E-020
249.5	2.1069730916801843E-020
250.5	1.7443970413172370E-020
251.5	1.4659085233680742E-020
252.5	1.2550332852774911E-020
253.5	1.0960990136619785E-020
254.5	9.7658821490916072E-021
255.5	8.8716476997846746E-021
256.5	8.2107678630270106E-021
257.5	7.7352584821539038E-021
258.5	7.4116140645602912E-021
259.5	7.2171550184835992E-021
260.5	7.1375515375864578E-021
261.5	7.1652658823224221E-021
262.5	7.2987196165443620E-021
263.5	7.5420742416514198E-021
264.5	7.9055935701698550E-021
265.5	8.4066348022152881E-021
266.5	9.0713981776659177E-021
267.5	9.9376543245488863E-021
268.5	1.1058748745873728E-020
269.5	1.2509184474323342E-020
270.5	1.4391779154050504E-020
271.5	1.6845124345755961E-020
272.5	2.0046112674942240E-020
273.5	2.4191700383955123E-020
274.5	2.9420709613817083E-020
275.5	3.5604447550393219E-020
276.5	4.1967025889508503E-020
277.5	4.6809722580167507E-020
278.5	4.8145699552440603E-020
279.5	4.5359640169555588E-020
280.5	3.9854834858525919E-020
281.5	3.3665891089697986E-020
282.5	2.8104957396843978E-020
283.5	2.3623489781184393E-020
284.5	2.0203818763425116E-020
285.5	1.7672092855977574E-020
286.5	1.5842058791118865E-020
287.5	1.4561140913833396E-020
288.5	1.3717250590810366E-020
289.5	1.3233726327160491E-020
290.5	1.3062603630008168E-020
291.5	1.3179348856477515E-020
292.5	1.3579748850718423E-020
293.5	1.4278988321665620E-020
294.5	1.5312915985837266E-020
295.5	1.6741675847428104E-020
296.5	1.8656096526795653E-020
297.5	2.1187343047843507E-020
298.5	2.4519986494943665E-020
299.5	2.8906818821887063E-020
300.5	3.4677690727714529E-020
301.5	4.2217843271052148E-020
302.5	5.1851944472368217E-020
303.5	6.3505997319571831E-020
304.5	7.6024183990674957E-020
305.5	8.6460930132737353E-020
306.5	9.0755808381255303E-020
307.5	8.6760459459421700E-020
308.5	7.6433145619629700E-020
309.5	6.3822629971699057E-020
310.5	5.1966304228787404E-020
311.5	4.2096075860217592E-020
312.5	3.4319177609827236E-020
313.5	2.8317466038996932E-020
314.5	2.3701078563869100E-020
315.5	2.0131904877305847E-020
316.5	1.7347813356534199E-020
317.5	1.5154218821334934E-020
318.5	1.3408836775643225E-020
319.5	1.2007814713993480E-020
320.5	1.0875009584557370E-020
321.5	9.9541903204063077E-021
322.5	9.2035046092035092E-021
323.5	8.5915841254615460E-021
324.5	8.0948043698088495E-021
325.5	7.6953520547097551E-021
326.5	7.3798591173566213E-021
327.5	7.1384386816848829E-021
328.5	6.9640114732950647E-021
329.5	6.8518481104730868E-021
330.5	6.7992786867230285E-021
331.5	6.8055400214045775E-021
332.5	6.8717457134220963E-021
333.5	7.0009768398551147E-021
334.5	7.1985036120180769E-021
335.5	7.4721623152423999E-021
336.5	7.8329294534916227E-021
337.5	8.2957588090300214E-021
338.5	8.8807806440673139E-021
339.5	9.6150102538919712E-021
340.5	1.0534781333308179E-020
341.5	1.1689213269354468E-020
342.5	1.3145138160293337E-020
343.5	1.4994021475021253E-020
344.5	1.7361385141557682E-020
345.5	2.0418688256780171E-020
346.5	2.4395407596114469E-020
347.5	2.9582231580511890E-020
348.5	3.6298183734337731E-020
349.5	4.4755208047448275E-020
350.5	5.4702670538428434E-020
351.5	6.4800838537007919E-020
352.5	7.2217186391897405E-020
353.5	7.3775614849734799E-020
354.5	6.8668415122984634E-020
355.5	5.9306484374121133E-020
356.5	4.8960002058714833E-020
357.5	3.9663580042404161E-020
358.5	3.2081542246946510E-020
359.5	2.6152138379889018E-020
360.5	2.1578181424705322E-020
361.5	1.8047336334101705E-020
362.5	1.5300596845027865E-020
363.5	1.3140522237888581E-020
364.5	1.1421382827197534E-020
365.5	1.0036642051235199E-020
366.5	8.9083082812202834E-021
367.5	7.9788947098513095E-021
368.5	7.2056240086265647E-021
369.5	6.5563236239910359E-021
370.5	6.0065297426877347E-021
371.5	5.5374376172519970E-021
372.5	5.1344409820260126E-021
373.5	4.7860821390824861E-021
374.5	4.4832899701742323E-021
375.5	4.2188214345525164E-021
376.5	3.9868482089823601E-021
377.5	3.7826478847065041E-021
378.5	3.6023712642396391E-021
379.5	3.4428656375702139E-021
380.5	3.3015396958442149E-021
381.5	3.1762597853929181E-021
382.5	3.0652700686929682E-021
383.5	2.9671312144693274E-021
384.5	2.8806737411537269E-021
385.5	2.8049632629240951E-021
386.5	2.7392757615768245E-021
387.5	2.6830817246119023E-021
388.5	2.6360386258497414E-021
389.5	2.5979918477120571E-021
390.5	2.5689848241864407E-021
391.5	2.5492800032747525E-021
392.5	2.5393932956952787E-021
393.5	2.5401461435333823E-021
394.5	2.5527414241860677E-021
395.5	2.5788724094677641E-021
396.5	2.6208783512133086E-021
397.5	2.6819664891990041E-021
398.5	2.7665288439913290E-021
399.5	2.8805928586702746E-021
400.5	3.0324549250005549E-021
401.5	3.2335437419149968E-021
402.5	3.4995103465382910E-021
403.5	3.8513405473307630E-021
404.5	4.3156639260561623E-021
405.5	4.9217838199771016E-021
406.5	5.6893621974479068E-021
407.5	6.5959811984716352E-021
408.5	7.5196939727387256E-021
409.5	8.2012030615735742E-021
410.5	8.3476617448270654E-021
411.5	7.8817990734836162E-021
412.5	7.0232203502877525E-021
413.5	6.0730776043186970E-021
414.5	5.2198535882366050E-021
415.5	4.5256173799786274E-021
416.5	3.9851328352814921E-021
417.5	3.5712301577240869E-021
418.5	3.2552518126127363E-021
419.5	3.0134355625069171E-021
420.5	2.8277031632825284E-021
421.5	2.6847638640665108E-021
422.5	2.5749663286485431E-021
423.5	2.4913214646508199E-021
424.5	2.4287659865972226E-021
425.5	2.3836339487304805E-021
426.5	2.3532855781263054E-021
427.5	2.3358493518119939E-021
428.5	2.3300443681099059E-021
429.5	2.3350598853036073E-021
430.5	2.3504763667537820E-021
431.5	2.3762177721638070E-021
432.5	2.4125287308646734E-021
433.5	2.4599731414480023E-021
434.5	2.5194530789839837E-021
435.5	2.5922489933442758E-021
436.5	2.6800843483336230E-021
437.5	2.7852203870132357E-021
438.5	2.9105899766252412E-021
439.5	3.0599839672478885E-021
440.5	3.2383098664209820E-021
441.5	3.4519518531179651E-021
442.5	3.7092745884237561E-021
443.5	4.0213327236275302E-021
444.5	4.4028754429718667E-021
445.5	4.8737717345452066E-021
446.5	5.4610229608880765E-021
447.5	6.2015520288551945E-021
448.5	7.1458851638037125E-021
449.5	8.3624399552545973E-021
450.5	9.9407636289435981E-021
451.5	1.1988160748152565E-020
452.5	1.4604659656898426E-020
453.5	1.7804091911377898E-020
454.5	2.1341497722509962E-020
455.5	2.4495442008638094E-020
456.5	2.6139893974165546E-020
457.5	2.5490015260966370E-020
458.5	2.2877864225658519E-020
459.5	1.9403916274073242E-020
460.5	1.6015093809739882E-020
461.5	1.3146362054001760E-020
462.5	1.0871440890442619E-020
463.5	9.1140198393658322E-021
464.5	7.7647387001333337E-021
465.5	6.7250021952247824E-021
466.5	5.9172501297053809E-021
467.5	5.2835764796693076E-021
468.5	4.7815562254135113E-021
469.5	4.3802114000285546E-021
470.5	4.0568277033209345E-021
471.5	3.7946194330602456E-021
472.5	3.5810656303243641E-021
473.5	3.4067358113930131E-021
474.5	3.2644612433883121E-021
475.5	3.1487472245825528E-021
476.5	3.0553532351958471E-021
477.5	2.9809905342848201E-021
478.5	2.9231025632882137E-021
479.5	2.8797043128605547E-021
480.5	2.8492641615738746E-021
481.5	2.8306167132928181E-021
482.5	2.8228986080061371E-021
483.5	2.8255016736501588E-021
484.5	2.8380394693555884E-021
485.5	2.8603244757362189E-021
486.5	2.8923540728092993E-021
487.5	2.9343041195959307E-021
488.5	2.9865294886329479E-021
489.5	3.0495713710881123E-021
490.5	3.1241716000867064E-021
491.5	3.2112946823307704E-021
492.5	3.3121587224884163E-021
493.5	3.4282770180521453E-021
494.5	3.5615128528982810E-021
495.5	3.7141510035070695E-021
496.5	3.8889908008881053E-021
497.5	4.0894674179787111E-021
498.5	4.3198106006270091E-021
499.5	4.5852536594858082E-021
500.5	4.8923106785987574E-021
501.5	5.2491473029841995E-021
502.5	5.6660812326985694E-021
503.5	6.1562643026590615E-021
504.5	6.7366211696058441E-021
505.5	7.4291536151160534E-021
506.5	8.2627689824095026E-021
507.5	9.2758617456615431E-021
508.5	1.0519972260872747E-020
509.5	1.2064958746033782E-020
510.5	1.4006199764612050E-020
511.5	1.6474223936685285E-020
512.5	1.9646319418760003E-020
513.5	2.3756654520957739E-020
514.5	2.9092580305307082E-020
515.5	3.5942487687772651E-020
516.5	4.4416889889239227E-020
517.5	5.4028451861752203E-020
518.5	6.3078630835629698E-020
519.5	6.8593732255828917E-020
520.5	6.8028539975937181E-020
521.5	6.1673610148482914E-020
522.5	5.2347539014147497E-020
523.5	4.2864849943583148E-020
524.5	3.4674933018177992E-020
525.5	2.8117747720775271E-020
526.5	2.3029514951338048E-020
527.5	1.9114137952424977E-020
528.5	1.6091908703939439E-020
529.5	1.3739034337180497E-020
530.5	1.1887297027931295E-020
531.5	1.0413152322258870E-020
532.5	9.2263479120976602E-021
533.5	8.2607269207002643E-021
534.5	7.4674183747726460E-021
535.5	6.8099669631497889E-021
536.5	6.2608919750394442E-021
537.5	5.7992590241712428E-021
538.5	5.4089588925919961E-021
539.5	5.0774786124982362E-021
540.5	4.7950163527904974E-021
541.5	4.5538380999573254E-021
542.5	4.3478059309794789E-021
543.5	4.1720293364881327E-021
544.5	4.0226058200650197E-021
545.5	3.8964271256409014E-021
546.5	3.7910344521157259E-021
547.5	3.7045109247570967E-021
548.5	3.6354030941638100E-021
549.5	3.5826657928313598E-021
550.5	3.5456266208237883E-021
551.5	3.5239678893259682E-021
552.5	3.5177252034787227E-021
553.5	3.5273031666844662E-021
554.5	3.5535100864003918E-021
555.5	3.5976152237790995E-021
556.5	3.6614342685191295E-021
557.5	3.7474516268892251E-021
558.5	3.8589922021693681E-021
559.5	4.0004612320376155E-021
560.5	4.1776793159598653E-021
561.5	4.3983522850185852E-021
562.5	4.6727337348433540E-021
563.5	5.0145637940771969E-021
564.5	5.4424021579716075E-021
565.5	5.9815132170007887E-021
566.5	6.6664871699824855E-021
567.5	7.5447263060718042E-021
568.5	8.6805874780516198E-021
569.5	1.0158789825618962E-020
570.5	1.2082274696345861E-020
571.5	1.4551223052148740E-020
572.5	1.7593864213576432E-020
573.5	2.1009073437977635E-020
574.5	2.4150292511585831E-020
575.5	2.5942161798173468E-020
576.5	2.5540947503597546E-020
577.5	2.3149674860193465E-020
578.5	1.9803686117991709E-020
579.5	1.6467556997003032E-020
580.5	1.3613283907317599E-020
581.5	1.1338348149563862E-020
582.5	9.5768829512772221E-021
583.5	8.2231170067151700E-021
584.5	7.1793365756704144E-021
585.5	6.3679818031140865E-021
586.5	5.7309363793959644E-021
587.5	5.2255639775346101E-021
588.5	4.8207220197880852E-021
589.5	4.4935764433055095E-021
590.5	4.2272535859660859E-021
591.5	4.0091636621421217E-021
592.5	3.8298167611562101E-021
593.5	3.6819871832039776E-021
594.5	3.5601208311238740E-021
595.5	3.4599118080727696E-021
596.5	3.3779972447034779E-021
597.5	3.3117353189192016E-021
598.5	3.2590423401756633E-021
599.5	3.2182721947650716E-021
600.5	3.1881265075800175E-021
601.5	3.1675873409570060E-021
602.5	3.1558666428361544E-021
603.5	3.1523683230088399E-021
604.5	3.1566600106877116E-021
605.5	3.1684523855637418E-021
606.5	3.1875845839048378E-021
607.5	3.2140146337069657E-021
608.5	3.2478142190093232E-021
609.5	3.2891673493476552E-021
610.5	3.3383727427320787E-021
611.5	3.3958499405413174E-021
612.5	3.4621493782659671E-021
613.5	3.5379668540767385E-021
614.5	3.6241630856661847E-021
615.5	3.7217893456293369E-021
616.5	3.8321205431313082E-021
617.5	3.9566976096560126E-021
618.5	4.0973816971225535E-021
619.5	4.2564235748208023E-021
620.5	4.4365528133913996E-021
621.5	4.6410930080961449E-021
622.5	4.8741116223207956E-021
623.5	5.1406163238110514E-021
624.5	5.4468143830666897E-021
625.5	5.8004584659791672E-021
626.5	6.2113119696583133E-021
627.5	6.6917813991307146E-021
628.5	7.2577843532718492E-021
629.5	7.9299526558669164E-021
630.5	8.7353154114665395E-021
631.5	9.7096716533510811E-021
632.5	1.0900951279236338E-020
633.5	1.2373972720418747E-020
634.5	1.4217102680927850E-020
635.5	1.6551278645297595E-020
636.5	1.9541265078800438E-020
637.5	2.3406732453167543E-020
638.5	2.8423802784036430E-020
639.5	3.4889529718547698E-020
640.5	4.2983235986693368E-020
641.5	5.2412662672207133E-020
642.5	6.1816638923600440E-020
643.5	6.8453792060860984E-020
644.5	6.9437960091656062E-020
645.5	6.4277644905850928E-020
646.5	5.5395612233475068E-020
647.5	4.5801715817791498E-020
648.5	3.7279222531842341E-020
649.5	3.0370641021459144E-020
650.5	2.4987322410638498E-020
651.5	2.0845484897938079E-020
652.5	1.7656162867386335E-020
653.5	1.5182176075809701E-020
654.5	1.3243457385075272E-020
655.5	1.1707308587127569E-020
656.5	1.0476760840590197E-020
657.5	9.4808193830594415E-021
658.5	8.6671384015101709E-021
659.5	7.9967527486244223E-021
660.5	7.4403492205237129E-021
661.5	6.9756357023973218E-021
662.5	6.5854783687333906E-021
663.5	6.2565733963893570E-021
664.5	5.9784913982160812E-021
665.5	5.7429832928390530E-021
666.5	5.5434710283739432E-021
667.5	5.3746702096651613E-021
668.5	5.2323077587415954E-021
669.5	5.1129087203070898E-021
670.5	5.0136338716406272E-021
671.5	4.9321550236956469E-021
672.5	4.8665585517628117E-021
673.5	4.8152702678098161E-021
674.5	4.7769965773372803E-021
675.5	4.7506781778294974E-021
676.5	4.7354535080748464E-021
677.5	4.7306298539333025E-021
678.5	4.7356605301225354E-021
679.5	4.7501269407410961E-021
680.5	4.7737246098670302E-021
681.5	4.8062524935416336E-021
682.5	4.8476050544044010E-021
683.5	4.8977667137597513E-021
684.5	4.9568084029594249E-021
685.5	5.0248860242236331E-021
686.5	5.1022407062182679E-021
687.5	5.1892008064943809E-021
688.5	5.2861856751488942E-021
689.5	5.3937112552041769E-021
690.5	5.5123976584689518E-021
691.5	5.6429789243386581E-021
692.5	5.7863152467274625E-021
693.5	5.9434080452770893E-021
694.5	6.1154183662227819E-021
695.5	6.3036892321580199E-021
696.5	6.5097727265663992E-021
697.5	6.7354628090074038E-021
698.5	6.9828351243140120E-021
699.5	7.2542954128911289E-021
700.5	7.5526385745880503E-021
701.5	7.8811210202350162E-021
702.5	8.2435497102620405E-021
703.5	8.6443922945742316E-021
704.5	9.0889141237414376E-021
705.5	9.5833497275772127E-021
706.5	1.0135118836328104E-020
707.5	1.0753100413729454E-020
708.5	1.1447982857682255E-020
709.5	1.2232715052435860E-020
710.5	1.3123092131103729E-020
711.5	1.4138522818523118E-020
712.5	1.5303043840437349E-020
713.5	1.6646673748214683E-020
714.5	1.8207237575410709E-020
715.5	2.0032850922208410E-020
716.5	2.2185336084696974E-020
717.5	2.4744966265371114E-020
718.5	2.7817113743242449E-020
719.5	3.1541634086103989E-020
720.5	3.6106164552491974E-020
721.5	4.1764924332136914E-020
722.5	4.8864907412618181E-020
723.5	5.7880944194606597E-020
724.5	6.9458105553426150E-020
725.5	8.4449116349731003E-020
726.5	1.0390265663689373E-019
727.5	1.2887815680054833E-019
728.5	1.5980421876773008E-019
729.5	1.9496195747294866E-019
730.5	2.2824012969514302E-019
731.5	2.4881395840619918E-019
732.5	2.4724188743184235E-019
733.5	2.2434907380843987E-019
734.5	1.9035323706040137E-019
735.5	1.5562714359297695E-019
736.5	1.2557502214460157E-019
737.5	1.0149786198334904E-019
738.5	8.2816268110593314E-020
739.5	6.8449281595831644E-020
740.5	5.7370240033182753E-020
741.5	4.8756198615724170E-020
742.5	4.1988183199618723E-020
743.5	3.6611567772986183E-020
744.5	3.2294324048257663E-020
745.5	2.8793194428958963E-020
746.5	2.5928620682609928E-020
747.5	2.3566807328787254E-020
748.5	2.1607049559982760E-020
749.5	1.9972794089357377E-020
750.5	1.8605307257459821E-020
751.5	1.7459158760144995E-020
752.5	1.6498974213878005E-020
753.5	1.5697080980341631E-020
754.5	1.5031789062391646E-020
755.5	1.4486128901115860E-020
756.5	1.4046922552549375E-020
757.5	1.3704102319406043E-020
758.5	1.3450217096654493E-020
759.5	1.3280085262160316E-020
760.5	1.3190566486023138E-020
761.5	1.3180435132028679E-020
762.5	1.3250346269239935E-020
763.5	1.3402892695021377E-020
764.5	1.3642758647549287E-020
765.5	1.3976983902131200E-020
766.5	1.4415361667949642E-020
767.5	1.4971006368578907E-020
768.5	1.5661144711070446E-020
769.5	1.6508207887719296E-020
770.5	1.7541337928563403E-020
771.5	1.8798472455963187E-020
772.5	2.0329247112193365E-020
773.5	2.2199064499309043E-020
774.5	2.4494836159395835E-020
775.5	2.7333122661032584E-020
776.5	3.0871673447120847E-020
777.5	3.5325637095396886E-020
778.5	4.0989705976259630E-020
779.5	4.8266316418304658E-020
780.5	5.7695264365100086E-020
781.5	6.9965167661136295E-020
782.5	8.5847081284052203E-020
783.5	1.0590131394969873E-019
784.5	1.2968239070228757E-019
785.5	1.5427237423001171E-019
786.5	1.7314413013590003E-019
787.5	1.7846515866091552E-019
788.5	1.6753952314559193E-019
789.5	1.4562714247987390E-019
790.5	1.2070040112014525E-019
791.5	9.8008127541481515E-020
792.5	7.9394617987550189E-020
793.5	6.4811646516243316E-020
794.5	5.3565367376198240E-020
795.5	4.4896304394312353E-020
796.5	3.8166665581057223E-020
797.5	3.2887897999916849E-020
798.5	2.8698784993664534E-020
799.5	2.5335192325213115E-020
800.5	2.2603851439375679E-020
801.5	2.0362428732325914E-020
802.5	1.8505120279012397E-020
803.5	1.6952439668942183E-020
804.5	1.5644012829435812E-020
805.5	1.4533480809554566E-020
806.5	1.3584869934192420E-020
807.5	1.2769984449757204E-020
808.5	1.2066515489781857E-020
809.5	1.1456655756928081E-020
810.5	1.0926074451960716E-020
811.5	1.0463151288722235E-020
812.5	1.0058398668666957E-020
813.5	9.7040218418145679E-021
814.5	9.3935812338953732E-021
815.5	9.1217311298432098E-021
816.5	8.8840159477721133E-021
817.5	8.6767103393745001E-021
818.5	8.4966929368988281E-021
819.5	8.3413461587280615E-021
820.5	8.2084763769185004E-021
821.5	8.0962501428547559E-021
822.5	8.0031432024591220E-021
823.5	7.9278998095195848E-021
824.5	7.8695004353401240E-021
825.5	7.8271364258482807E-021
826.5	7.8001905104344531E-021
827.5	7.7882223473631239E-021
828.5	7.7909585190328127E-021
829.5	7.8082865824160572E-021
830.5	7.8402529482577946E-021
831.5	7.8870645176038290E-021
832.5	7.9490941554277660E-021
833.5	8.0268902376936249E-021
834.5	8.1211906797855431E-021
835.5	8.2329420518271398E-021
836.5	8.3633246232738619E-021
837.5	8.5137844721187620E-021
838.5	8.6860741651617882E-021
839.5	8.8823039946616732E-021
840.5	9.1050063837594272E-021
841.5	9.3572169043323105E-021
842.5	9.6425764648328902E-021
843.5	9.9654607331435595E-021
844.5	1.0331144918987038E-020
845.5	1.0746014880309556E-020
846.5	1.1217839470171458E-020
847.5	1.1756124591406785E-020
848.5	1.2372577293867081E-020
849.5	1.3081719501098025E-020
850.5	1.3901707184804423E-020
851.5	1.4855434404560236E-020
852.5	1.5972036163905858E-020
853.5	1.7288954774052186E-020
854.5	1.8854808955638486E-020
855.5	2.0733413567282394E-020
856.5	2.3009452797540292E-020
857.5	2.5796519435056568E-020
858.5	2.9248482601537866E-020
859.5	3.3575336687246652E-020
860.5	3.9064454491433531E-020
861.5	4.6106411086358308E-020
862.5	5.5218166732122599E-020
863.5	6.7037550233032348E-020
864.5	8.2215151053045625E-020
865.5	1.0103428081972139E-019
866.5	1.2250302925778194E-019
867.5	1.4298378566367344E-019
868.5	1.5591943242721394E-019
869.5	1.5542994873707003E-019
870.5	1.4180025617621025E-019
871.5	1.2117840649537467E-019
872.5	9.9965698961350636E-020
873.5	8.1556102444455272E-020
874.5	6.6797722345715368E-020
875.5	5.5355598232169271E-020
876.5	4.6572087537996307E-020
877.5	3.9817349151736259E-020
878.5	3.4585121914765863E-020
879.5	3.0494304945954022E-020
880.5	2.7265024186162039E-020
881.5	2.4693046730707594E-020
882.5	2.2628968675812582E-020
883.5	2.0962771537001786E-020
884.5	1.9612775310826830E-020
885.5	1.8517843848377592E-020
886.5	1.7631901186733902E-020
887.5	1.6920066589251247E-020
888.5	1.6355922456505542E-020
889.5	1.5919581394960190E-020
890.5	1.5596325943047325E-020
891.5	1.5375669084278371E-020
892.5	1.5250736135418649E-020
893.5	1.5217906721915808E-020
894.5	1.5276685125004668E-020
895.5	1.5429792756841393E-020
896.5	1.5683501683152452E-020
897.5	1.6048256674840894E-020
898.5	1.6539669313684119E-020
899.5	1.7180015842974078E-020
900.5	1.8000435239985177E-020
901.5	1.9044106299712394E-020
902.5	2.0370768085277350E-020
903.5	2.2062972776523578E-020
904.5	2.4234211852229163E-020
905.5	2.7037914726027202E-020
906.5	3.0672616607555474E-020
907.5	3.5368378287136986E-020
908.5	4.1315846622400817E-020
909.5	4.8461364412314781E-020
910.5	5.6097810019692703E-020
911.5	6.2454646989418176E-020
912.5	6.5135533864785270E-020
913.5	6.2932950962760943E-020
914.5	5.7068218020032040E-020
915.5	4.9940633897461622E-020
916.5	4.3317443698720272E-020
917.5	3.7903518355684899E-020
918.5	3.3752986351713612E-020
919.5	3.0677442402417115E-020
920.5	2.8449923890738407E-020
921.5	2.6875430515941410E-020
922.5	2.5804389622016988E-020
923.5	2.5127508356523385E-020
924.5	2.4766849905680612E-020
925.5	2.4667808149022647E-020
926.5	2.4792974661078558E-020
927.5	2.5117758873381195E-020
928.5	2.5627377892894102E-020
929.5	2.6314859482723243E-020
930.5	2.7179789560783537E-020
931.5	2.8227620752801262E-020
932.5	2.9469427193072847E-020
933.5	3.0922044238785143E-020
934.5	3.2608575119036692E-020
935.5	3.4559285227014687E-020
936.5	3.6812944041269561E-020
937.5	3.9418719963407347E-020
938.5	4.2438791034335998E-020
939.5	4.5951912819358408E-020
940.5	5.0058295310399918E-020
941.5	5.4886300207592212E-020
942.5	6.0601702696292882E-020
943.5	6.7420602319594874E-020
944.5	7.5627561711211337E-020
945.5	8.5601251427883767E-020
946.5	9.7850811169649915E-020
947.5	1.1306720115814246E-019
948.5	1.3219446566395460E-019
949.5	1.5652416448811293E-019
950.5	1.8780653355612131E-019
951.5	2.2833848441226972E-019
952.5	2.8089241648386429E-019
953.5	3.4811372737673884E-019
954.5	4.3057692945939958E-019
955.5	5.2244500415572136E-019
956.5	6.0573854936483666E-019
957.5	6.5143985553827717E-019
958.5	6.3799079065925961E-019
959.5	5.7235922853634662E-019
960.5	4.8270242694406975E-019
961.5	3.9426231828065345E-019
962.5	3.1902832108520515E-019
963.5	2.5927442952930651E-019
964.5	2.1313552555184971E-019
965.5	1.7778275882644018E-019
966.5	1.5063625636587154E-019
967.5	1.2966138574952377E-019
968.5	1.1334221415803766E-019
969.5	1.0057539257454144E-019
970.5	9.0565984235973165E-020
971.5	8.2745713410520139E-020
972.5	7.6714340259499720E-020
973.5	7.2199899839474411E-020
974.5	6.9033107842521383E-020
975.5	6.7131347188516850E-020
976.5	6.6486000607442737E-020
977.5	6.7140429141150994E-020
978.5	6.9129966273091280E-020
979.5	7.2330959086042910E-020
980.5	7.6179052210135298E-020
981.5	7.9423397696054250E-020
982.5	8.0501920242526229E-020
983.5	7.8769210183207696E-020
984.5	7.5160311074516187E-020
985.5	7.1251826847992992E-020
986.5	6.8149119480974677E-020
987.5	6.6294956353637319E-020
988.5	6.5757404778230517E-020
989.5	6.6486735025328264E-020
990.5	6.8442429304304698E-020
991.5	7.1641785402553320E-020
992.5	7.6178371006990165E-020
993.5	8.2234726769125287E-020
994.5	9.0100087345670594E-020
995.5	1.0019868414055415E-019
996.5	1.1313284056977455E-019
997.5	1.2974444866968582E-019
998.5	1.5119511230948208E-019
999.5	1.7905186989680634E-019
1000.5	2.1532327718577811E-019
1001.5	2.6227697468072410E-019
1002.5	3.2161601635331260E-019
1003.5	3.9222862539233765E-019
1004.5	4.6600748775169864E-019
1005.5	5.2454015830458050E-019
1006.5	5.4555391439410294E-019
1007.5	5.2137930837641572E-019
1008.5	4.6737631398857833E-019
1009.5	4.0707778349224275E-019
1010.5	3.5632530541048889E-019
1011.5	3.2079008168423372E-019
1012.5	2.9941197614551832E-019
1013.5	2.8667881652359788E-019
1014.5	2.7405306751840311E-019
1015.5	2.5401121770284321E-019
1016.5	2.2543602382339569E-019
1017.5	1.9324540413107853E-019
1018.5	1.6287082871226253E-019
1019.5	1.3703400632780094E-019
1020.5	1.1614120073888430E-019
1021.5	9.9560954259668480E-020
1022.5	8.6426419422884300E-020
1023.5	7.5953140513689496E-020
1024.5	6.7516752119660933E-020
1025.5	6.0643922746154252E-020
1026.5	5.4981626362172079E-020
1027.5	5.0266904313756465E-020
1028.5	4.6302710358795839E-020
1029.5	4.2939988133374060E-020
1030.5	4.0064745712012490E-020
1031.5	3.7588813427576556E-020
1032.5	3.5443227433113008E-020
1033.5	3.3573463485756681E-020
1034.5	3.1935973263863197E-020
1035.5	3.0495641933202436E-020
1036.5	2.9223902285801081E-020
1037.5	2.8097321131618880E-020
1038.5	2.7096528743119808E-020
1039.5	2.6205400032022980E-020
1040.5	2.5410422311426458E-020
1041.5	2.4700202718298306E-020
1042.5	2.4065081166562030E-020
1043.5	2.3496823768234233E-020
1044.5	2.2988378145748428E-020
1045.5	2.2533676741123551E-020
1046.5	2.2127477639405694E-020
1047.5	2.1765234931933872E-020
1048.5	2.1442992504752369E-020
1049.5	2.1157296528001598E-020
1050.5	2.0905122970084115E-020
1051.5	2.0683817256257932E-020
1052.5	2.0491043800134175E-020
1053.5	2.0324743605568086E-020
1054.5	2.0183098500158223E-020
1055.5	2.0064500845449463E-020
1056.5	1.9967527791856113E-020
1057.5	1.9890919322396843E-020
1058.5	1.9833559469189311E-020
1059.5	1.9794460198335875E-020
1060.5	1.9772747548480422E-020
1061.5	1.9767649680633257E-020
1062.5	1.9778486555478666E-020
1063.5	1.9804661002112438E-020
1064.5	1.9845650981201119E-020
1065.5	1.9901002877633328E-020
1066.5	1.9970325684202098E-020
1067.5	2.0053285959790922E-020
1068.5	2.0149603463788579E-020
1069.5	2.0259047383714172E-020
1070.5	2.0381433085839019E-020
1071.5	2.0516619329392932E-020
1072.5	2.0664505894093678E-020
1073.5	2.0825031578534142E-020
1074.5	2.0998172533640378E-020
1075.5	2.1183940901170554E-020
1076.5	2.1382383732224054E-020
1077.5	2.1593582165105774E-020
1078.5	2.1817650845755697E-020
1079.5	2.2054737577406457E-020
1080.5	2.2305023189251037E-020
1081.5	2.2568721616761687E-020
1082.5	2.2846080188961871E-020
1083.5	2.3137380120469710E-020
1084.5	2.3442937208557671E-020
1085.5	2.3763102737853633E-020
1086.5	2.4098264597690904E-020
1087.5	2.4448848619543414E-020
1088.5	2.4815320144502886E-020
1089.5	2.5198185833414888E-020
1090.5	2.5597995735141876E-020
1091.5	2.6015345631518363E-020
1092.5	2.6450879680968971E-020
1093.5	2.6905293386544712E-020
1094.5	2.7379336918376291E-020
1095.5	2.7873818825340775E-020
1096.5	2.8389610176198313E-020
1097.5	2.8927649176710195E-020
1098.5	2.9488946316451376E-020
1099.5	3.0074590107368144E-020
1100.5	3.0685753485823916E-020
1101.5	3.1323700961197792E-020
1102.5	3.1989796607375653E-020
1103.5	3.2685513009105287E-020
1104.5	3.3412441293665595E-020
1105.5	3.4172302400228940E-020
1106.5	3.4966959765425192E-020
1107.5	3.5798433634871827E-020
1108.5	3.6668917247977619E-020
1109.5	3.7580795188607936E-020
1110.5	3.8536664249048267E-020
1111.5	3.9539357221429032E-020
1112.5	4.0591970112325627E-020
1113.5	4.1697893376375304E-020
1114.5	4.2860847888294354E-020
1115.5	4.4084926525867805E-020
1116.5	4.5374642427428347E-020
1117.5	4.6734985226634376E-020
1118.5	4.8171486868918709E-020
1119.5	4.9690298996238483E-020
1120.5	5.1298284374234079E-020
1121.5	5.3003125461485868E-020
1122.5	5.4813454028622611E-020
1123.5	5.6739006785922998E-020
1124.5	5.8790813354408520E-020
1125.5	6.0981424731318542E-020
1126.5	6.3325192814961339E-020
1127.5	6.5838614788782508E-020
1128.5	6.8540760534751191E-020
1129.5	7.1453807200548240E-020
1130.5	7.4603713228846939E-020
1131.5	7.8021075506066274E-020
1132.5	8.1742229170792843E-020
1133.5	8.5810672055179351E-020
1134.5	9.0278927708297697E-020
1135.5	9.5211006932997153E-020
1136.5	1.0068569443807672E-019
1137.5	1.0680098455223677E-019
1138.5	1.1368013277131382E-019
1139.5	1.2147999970186289E-019
1140.5	1.3040267043542184E-019
1141.5	1.4071177220299833E-019
1142.5	1.5275551789812511E-019
1143.5	1.6699925308023980E-019
1144.5	1.8407096223554077E-019
1145.5	2.0482295385999630E-019
1146.5	2.3040913797224724E-019
1147.5	2.6236236460011405E-019
1148.5	3.0261051597616639E-019
1149.5	3.5324955270288879E-019
1150.5	4.1563341670157190E-019
1151.5	4.8801978334820847E-019
1152.5	5.6151536769907707E-019
1153.5	6.1773363217177277E-019
1154.5	6.3675639114803210E-019
1155.5	6.1453492787523431E-019
1156.5	5.6731344621004759E-019
1157.5	5.1605336598733265E-019
1158.5	4.7356477988861629E-019
1159.5	4.4407985656457363E-019
1160.5	4.2742032410488818E-019
1161.5	4.2206842407584242E-019
1162.5	4.2653589771761367E-019
1163.5	4.3980113491665488E-019
1164.5	4.6138700465821334E-019
1165.5	4.9134171223634723E-019
1166.5	5.3022140032430720E-019
1167.5	5.7910855268296213E-019
1168.5	6.3968021739811219E-019
1169.5	7.1433786380537150E-019
1170.5	8.0641584608178927E-019
1171.5	9.2049422178731181E-019
1172.5	1.0628517682305156E-018
1173.5	1.2421009818138058E-018
1174.5	1.4700311046402697E-018
1175.5	1.7625959412825785E-018
1176.5	2.1406807394626486E-018
1177.5	2.6294373611107349E-018
1178.5	3.2530206750908087E-018
1179.5	4.0184717953426842E-018
1180.5	4.8829872337098164E-018
1181.5	5.7188935284148959E-018
1182.5	6.3313934924313181E-018
1183.5	6.5539729482873258E-018
1184.5	6.3250757260501916E-018
1185.5	5.7039775437654754E-018
1186.5	4.8616436325105306E-018
1187.5	3.9959389198366450E-018
1188.5	3.2329469854705674E-018
1189.5	2.6129518982034330E-018
1190.5	2.1274876822173396E-018
1191.5	1.7519178053828096E-018
1192.5	1.4610371430452929E-018
1193.5	1.2340334241695598E-018
1194.5	1.0550295465507392E-018
1195.5	9.1227739275709086E-019
1196.5	7.9716027086012917E-019
1197.5	7.0334735351253445E-019
1198.5	6.2615498436999228E-019
1199.5	5.6208549193206225E-019
1200.5	5.0849973813035187E-019
1201.5	4.6338543106644119E-019
1202.5	4.2519265279754903E-019
1203.5	3.9271630440009714E-019
1204.5	3.6501136590094948E-019
1205.5	3.4133124873927415E-019
1206.5	3.2108253742803007E-019
1207.5	3.0379147890731013E-019
1208.5	2.8907898529721200E-019
1209.5	2.7664188035209341E-019
1210.5	2.6623878611554699E-019
1211.5	2.5767951105829798E-019
1212.5	2.5081712944153136E-019
1213.5	2.4554217768264980E-019
1214.5	2.4177856703489976E-019
1215.5	2.3948094371260051E-019
1216.5	2.3863333259315170E-019
1217.5	2.3924899003886370E-019
1218.5	2.4137147439062249E-019
1219.5	2.4507702769953273E-019
1220.5	2.5047845806324407E-019
1221.5	2.5773082889913590E-019
1222.5	2.6703941310088793E-019
1223.5	2.7867057493449304E-019
1224.5	2.9296652751132135E-019
1225.5	3.1036531802927615E-019
1226.5	3.3142797504352002E-019
1227.5	3.5687559873035385E-019
1228.5	3.8764041520396949E-019
1229.5	4.2493663660106660E-019
1230.5	4.7035963003199386E-019
1231.5	5.2602572606750616E-019
1232.5	5.9477028689721373E-019
1233.5	6.8042829730721651E-019
1234.5	7.8822802754357749E-019
1235.5	9.2532741107048898E-019
1236.5	1.1014929087845565E-018
1237.5	1.3297992977411958E-018
1238.5	1.6268520724774301E-018
1239.5	2.0110302024704674E-018
1240.5	2.4950470914253824E-018
1241.5	3.0661721517183586E-018
1242.5	3.6507545104821577E-018
1243.5	4.0895993879170121E-018
1244.5	4.1995585631083114E-018
1245.5	3.9279895381993189E-018
1246.5	3.4080171838525528E-018
1247.5	2.8266097684857311E-018
1248.5	2.3006386023195323E-018
1249.5	1.8668614100409413E-018
1250.5	1.5211187389756619E-018
1251.5	1.2485219297235769E-018
1252.5	1.0345262044220606E-018
1253.5	8.6657755800601229E-019
1254.5	7.3417349972461768E-019
1255.5	6.2892287994252392E-019
1256.5	5.4438592249984513E-019
1257.5	4.7573048557341272E-019
1258.5	4.1935820003001101E-019
1259.5	3.7258488640564690E-019
1260.5	3.3339469769567330E-019
1261.5	3.0025965308375485E-019
1262.5	2.7200963012098123E-019
1263.5	2.4773912241350633E-019
1264.5	2.2674016760128940E-019
1265.5	2.0845377256159075E-019
1266.5	1.9243442883965023E-019
1267.5	1.7832394402416847E-019
1268.5	1.6583195562749912E-019
1269.5	1.5472128211861713E-019
1270.5	1.4479680925258618E-019
1271.5	1.3589698603555833E-019
1272.5	1.2788726685706266E-019
1273.5	1.2065502074938935E-019
1274.5	1.1410555997367388E-019
1275.5	1.0815903493281961E-019
1276.5	1.0274801229814009E-019
1277.5	9.7815606194662129E-020
1278.5	9.3314073663716935E-020
1279.5	8.9203818026131316E-020
1280.5	8.5452765040906428E-020
1281.5	8.2036073060716354E-020
1282.5	7.8936065140913272E-020
1283.5	7.6142005967859853E-020
1284.5	7.3648597791391475E-020
1285.5	7.1450320434394851E-020
1286.5	6.9525921570356273E-020
1287.5	6.7807775793701192E-020
1288.5	6.6150998160954628E-020
1289.5	6.4365127674022765E-020
1290.5	6.2348481446869695E-020
1291.5	6.0181172135780239E-020
1292.5	5.8032917411980329E-020
1293.5	5.6027919740285660E-020
1294.5	5.4212124470929286E-020
1295.5	5.2583599699087609E-020
1296.5	5.1122907247855317E-020
1297.5	4.9808293649086577E-020
1298.5	4.8620922619645442E-020
1299.5	4.7545846357611876E-020
1300.5	4.6571588590887604E-020
1301.5	4.5689449251340237E-020
1302.5	4.4892880537457613E-020
1303.5	4.4177008660875642E-020
1304.5	4.3538290698768673E-020
1305.5	4.2974277630960663E-020
1306.5	4.2483456607041898E-020
1307.5	4.2065151993117739E-020
1308.5	4.1719471015399471E-020
1309.5	4.1447284784961894E-020
1310.5	4.1250239218250049E-020
1311.5	4.1130793187669000E-020
1312.5	4.1092283474857436E-020
1313.5	4.1139018030484195E-020
1314.5	4.1276400893886405E-020
1315.5	4.1511094091303633E-020
1316.5	4.1851224107451362E-020
1317.5	4.2306643328470147E-020
1318.5	4.2889260451851042E-020
1319.5	4.3613458602664383E-020
1320.5	4.4496626268871049E-020
1321.5	4.5559834853417593E-020
1322.5	4.6828708614743363E-020
1323.5	4.8334549449366056E-020
1324.5	5.0115802441054828E-020
1325.5	5.2219981436729277E-020
1326.5	5.4706221687430730E-020
1327.5	5.7648695657511005E-020
1328.5	6.1141228702244393E-020
1329.5	6.5303598718961601E-020
1330.5	7.0290220556040102E-020
1331.5	7.6302233921741040E-020
1332.5	8.3604475188722254E-020
1333.5	9.2549465458504653E-020
1334.5	1.0361141001460768E-019
1335.5	1.1743416867953514E-019
1336.5	1.3489767021745796E-019
1337.5	1.5720541815426380E-019
1338.5	1.8598593130582435E-019
1339.5	2.2336776351002464E-019
1340.5	2.7189341631335924E-019
1341.5	3.3390920017308184E-019
1342.5	4.0965935015208516E-019
1343.5	4.9315388403516396E-019
1344.5	5.6705863927648922E-019
1345.5	6.0468908345264763E-019
1346.5	5.8795083866195862E-019
1347.5	5.2530318447397723E-019
1348.5	4.4289718027767401E-019
1349.5	3.6286919676352989E-019
1350.5	2.9524882294219281E-019
1351.5	2.4165159671165797E-019
1352.5	2.0023523180248370E-019
1353.5	1.6841452628890515E-019
1354.5	1.4387023110937927E-019
1355.5	1.2478148977642450E-019
1356.5	1.0979021656041927E-019
1357.5	9.7902107332529248E-020
1358.5	8.8391698083091776E-020
1359.5	8.0727642534945828E-020
1360.5	7.4517974510690870E-020
1361.5	6.9471142189243336E-020
1362.5	6.5368538500241296E-020
1363.5	6.2045148061120409E-020
1364.5	5.9375862450829130E-020
1365.5	5.7265754041509221E-020
1366.5	5.5643132477958770E-020
1367.5	5.4454579582167244E-020
1368.5	5.3661413732823477E-020
1369.5	5.3237210103962739E-020
1370.5	5.3166124864339205E-020
1371.5	5.3441857834176998E-020
1372.5	5.4067151810044087E-020
1373.5	5.5053776719226580E-020
1374.5	5.6422989587237741E-020
1375.5	5.8206502430616515E-020
1376.5	6.0448034732470179E-020
1377.5	6.3205580724031254E-020
1378.5	6.6554591281618095E-020
1379.5	7.0592365397131345E-020
1380.5	7.5444080553428915E-020
1381.5	8.1271084934848026E-020
1382.5	8.8282356603605720E-020
1383.5	9.6750448046361598E-020
1384.5	1.0703383755524659E-019
1385.5	1.1960847444494071E-019
1386.5	1.3511249676845070E-019
1387.5	1.5440958361367103E-019
1388.5	1.7867776395777419E-019
1389.5	2.0953011552761158E-019
1390.5	2.4916651288939764E-019
1391.5	3.0052674921757786E-019
1392.5	3.6732668372518191E-019
1393.5	4.5362477535898612E-019
1394.5	5.6206058862159668E-019
1395.5	6.8926206071336294E-019
1396.5	8.1783348261724793E-019
1397.5	9.1142675315130447E-019
1398.5	9.2989129023324757E-019
1399.5	8.6381912484999845E-019
1400.5	7.4446253985147027E-019
1401.5	6.1328511439139969E-019
1402.5	4.9577941071312365E-019
1403.5	4.0013470015738542E-019
1404.5	3.2546341251729548E-019
1405.5	2.6796817715361214E-019
1406.5	2.2369040632326062E-019
1407.5	1.8935761798765589E-019
1408.5	1.6248032954800324E-019
1409.5	1.4122516095757220E-019
1410.5	1.2425619759746248E-019
1411.5	1.1060075246238782E-019
1412.5	9.9548477532174338E-020
1413.5	9.0579160548799103E-020
1414.5	8.3312267283970443E-020
1415.5	7.7472284389147857E-020
1416.5	7.2865511983940434E-020
1417.5	6.9365388236580682E-020
1418.5	6.6904568817871416E-020
1419.5	6.5472872900955577E-020
1420.5	6.5120882354856345E-020
1421.5	6.5969351840884375E-020
1422.5	6.8224194244396391E-020
1423.5	7.2194195962547549E-020
1424.5	7.8299838999174745E-020
1425.5	8.7037324516547937E-020
1426.5	9.8805975885292260E-020
1427.5	1.1341989626290044E-019
1428.5	1.2915128787804046E-019
1429.5	1.4182126391119317E-019
1430.5	1.4593553830751659E-019
1431.5	1.3892351510374070E-019
1432.5	1.2378143369370759E-019
1433.5	1.0601331082234991E-019
1434.5	8.9566419976947602E-020
1435.5	7.5973518604500348E-020
1436.5	6.5325527755040986E-020
1437.5	5.7191060515358048E-020
1438.5	5.1069306783273546E-020
1439.5	4.6546449283209020E-020
1440.5	4.3327538251337609E-020
1441.5	4.1228748681747044E-020
1442.5	4.0161096333932339E-020
1443.5	4.0110423121899954E-020
1444.5	4.1100676366346590E-020
1445.5	4.3105865981852055E-020
1446.5	4.5859154876784007E-020
1447.5	4.8576142987353538E-020
1448.5	4.9912768596083765E-020
1449.5	4.8700748051085074E-020
1450.5	4.5019744259811723E-020
1451.5	4.0089005151246938E-020
1452.5	3.5148970490120482E-020
1453.5	3.0841572936773634E-020
1454.5	2.7314693498817590E-020
1455.5	2.4490553504394785E-020
1456.5	2.2232055667818726E-020
1457.5	2.0409705705061460E-020
1458.5	1.8919467083300870E-020
1459.5	1.7682632779315134E-020
1460.5	1.6640912070690843E-020
1461.5	1.5751286051585398E-020
1462.5	1.4981840467568112E-020
1463.5	1.4308671909587673E-020
1464.5	1.3713668051535394E-020
1465.5	1.3182933320188193E-020
1466.5	1.2705672902127766E-020
1467.5	1.2273397490482281E-020
1468.5	1.1879351867114147E-020
1469.5	1.1518100245963738E-020
1470.5	1.1185222167816381E-020
1471.5	1.0877087046712852E-020
1472.5	1.0590685220122893E-020
1473.5	1.0323500005147018E-020
1474.5	1.0073409819058664E-020
1475.5	9.8386125655133774E-021
1476.5	9.6175666738177789E-021
1477.5	9.4089447126857450E-021
1478.5	9.2115965863286062E-021
1479.5	9.0245200972979710E-021
1480.5	8.8468372207143569E-021
1481.5	8.6777748423090659E-021
1482.5	8.5166490121675153E-021
1483.5	8.3628519878491490E-021
1484.5	8.2158415061751717E-021
1485.5	8.0751318476311574E-021
1486.5	7.9402863518761303E-021
1487.5	7.8109111150842274E-021
1488.5	7.6866496554247029E-021
1489.5	7.5671783760410881E-021
1490.5	7.4522026884608955E-021
1491.5	7.3414536857062377E-021
1492.5	7.2346852751654577E-021
1493.5	7.1316716977899985E-021
1494.5	7.0322053733554689E-021
1495.5	6.9360950220990425E-021
1496.5	6.8431640215738188E-021
1497.5	6.7532489644743073E-021
1498.5	6.6661983888177852E-021
1499.5	6.5818716564732038E-021
1500.5	6.5001379598150621E-021
1501.5	6.4208754394038977E-021
1502.5	6.3439703981837976E-021
1503.5	6.2693165998408805E-021
1504.5	6.1968146407649358E-021
1505.5	6.1263713865635465E-021
1506.5	6.0578994653455290E-021
1507.5	5.9913168110602879E-021
1508.5	5.9265462510853714E-021
1509.5	5.8635151330238413E-021
1510.5	5.8021549863286279E-021
1511.5	5.7424012149310474E-021
1512.5	5.6841928175309141E-021
1513.5	5.6274721326180599E-021
1514.5	5.5721846056507483E-021
1515.5	5.5182785761235796E-021
1516.5	5.4657050825235654E-021
1517.5	5.4144176834040940E-021
1518.5	5.3643722930076274E-021
1519.5	5.3155270300433106E-021
1520.5	5.2678420783791859E-021
1521.5	5.2212795585430307E-021
1522.5	5.1758034090438584E-021
1523.5	5.1313792766300600E-021
1524.5	5.0879744146916001E-021
1525.5	5.0455575890946908E-021
1526.5	5.0040989908088674E-021
1527.5	4.9635701547498870E-021
1528.5	4.9239438843182875E-021
1529.5	4.8851941811635140E-021
1530.5	4.8472961797483541E-021
1531.5	4.8102260863282286E-021
1532.5	4.7739611219956296E-021
1533.5	4.7384794694719443E-021
1534.5	4.7037602233575866E-021
1535.5	4.6697833435770512E-021
1536.5	4.6365296117787628E-021
1537.5	4.6039805904703531E-021
1538.5	4.5721185846888942E-021
1539.5	4.5409266060225655E-021
1540.5	4.5103883388156421E-021
1541.5	4.4804881084026076E-021
1542.5	4.4512108512297463E-021
1543.5	4.4225420867341750E-021
1544.5	4.3944678908605325E-021
1545.5	4.3669748711051012E-021
1546.5	4.3400501429857936E-021
1547.5	4.3136813078442258E-021
1548.5	4.2878564318933408E-021
1549.5	4.2625640264306311E-021
1550.5	4.2377930291429696E-021
1551.5	4.2135327864345870E-021
1552.5	4.1897730367148073E-021
1553.5	4.1665038945867168E-021
1554.5	4.1437158358823022E-021
1555.5	4.1213996834933619E-021
1556.5	4.0995465939512791E-021
1557.5	4.0781480447118576E-021
1558.5	4.0571958221047012E-021
1559.5	4.0366820099092408E-021
1560.5	4.0165989785222713E-021
1561.5	3.9969393746842014E-021
1562.5	3.9776961117335075E-021
1563.5	3.9588623603608658E-021
1564.5	3.9404315398365182E-021
1565.5	3.9223973096860085E-021
1566.5	3.9047535617913065E-021
1567.5	3.8874944128957064E-021
1568.5	3.8706141974924140E-021
1569.5	3.8541074610780936E-021
1570.5	3.8379689537538526E-021
1571.5	3.8221936241573475E-021
1572.5	3.8067766137108048E-021
1573.5	3.7917132511707610E-021
1574.5	3.7769990474663148E-021
1575.5	3.7626296908136006E-021
1576.5	3.7486010420950550E-021
1577.5	3.7349091304928539E-021
1578.5	3.7215501493666722E-021
1579.5	3.7085204523666998E-021
1580.5	3.6958165497734690E-021
1581.5	3.6834351050567652E-021
1582.5	3.6713729316465578E-021
1583.5	3.6596269899094276E-021
1584.5	3.6481943843246420E-021
1585.5	3.6370723608545516E-021
1586.5	3.6262583045045559E-021
1587.5	3.6157497370684520E-021
1588.5	3.6055443150554740E-021
1589.5	3.5956398277959111E-021
1590.5	3.5860341957226697E-021
1591.5	3.5767254688266864E-021
1592.5	3.5677118252846490E-021
1593.5	3.5589915702579308E-021
1594.5	3.5505631348622797E-021
1595.5	3.5424250753082622E-021
1596.5	3.5345760722130684E-021
1597.5	3.5270149300848196E-021
1598.5	3.5197405769811572E-021
1599.5	3.5127520643444717E-021
1600.5	3.5060485670168012E-021
1601.5	3.4996293834380755E-021
1602.5	3.4934939360321659E-021
1603.5	3.4876417717858768E-021
1604.5	3.4820725630268891E-021
1605.5	3.4767861084075154E-021
1606.5	3.4717823341020507E-021
1607.5	3.4670612952265157E-021
1608.5	3.4626231774906637E-021
1609.5	3.4584682990933037E-021
1610.5	3.4545971128732681E-021
1611.5	3.4510102087297494E-021
1612.5	3.4477083163272242E-021
1613.5	3.4446923081018823E-021
1614.5	3.4419632025882629E-021
1615.5	3.4395221680868476E-021
1616.5	3.4373705266955157E-021
1617.5	3.4355097587302544E-021
1618.5	3.4339415075631783E-021
1619.5	3.4326675849088912E-021
1620.5	3.4316899765935535E-021
1621.5	3.4310108488446838E-021
1622.5	3.4306325551437856E-021
1623.5	3.4305576436885020E-021
1624.5	3.4307888655160203E-021
1625.5	3.4313291833452043E-021
1626.5	3.4321817812012326E-021
1627.5	3.4333500748937281E-021
1628.5	3.4348377234273262E-021
1629.5	3.4366486414326881E-021
1630.5	3.4387870127161259E-021
1631.5	3.4412573050374556E-021
1632.5	3.4440642862387083E-021
1633.5	3.4472130418609335E-021
1634.5	3.4507089944030781E-021
1635.5	3.4545579243957156E-021
1636.5	3.4587659934840175E-021
1637.5	3.4633397697388367E-021
1638.5	3.4682862554427558E-021
1639.5	3.4736129176300316E-021
1640.5	3.4793277216960672E-021
1641.5	3.4854391684341801E-021
1642.5	3.4919563349059580E-021
1643.5	3.4988889196074136E-021
1644.5	3.5062472924577494E-021
1645.5	3.5140425502122788E-021
1646.5	3.5222865779878766E-021
1647.5	3.5309921176901524E-021
1648.5	3.5401728442491231E-021
1649.5	3.5498434507074819E-021
1650.5	3.5600197433664192E-021
1651.5	3.5707187483826514E-021
1652.5	3.5819588314326194E-021
1653.5	3.5937598323219478E-021
1654.5	3.6061432167285959E-021
1655.5	3.6191322476362963E-021
1656.5	3.6327521794531525E-021
1657.5	3.6470304783333697E-021
1658.5	3.6619970728465212E-021
1659.5	3.6776846398913175E-021
1660.5	3.6941289316579625E-021
1661.5	3.7113691505402852E-021
1662.5	3.7294483802306585E-021
1663.5	3.7484140828532507E-021
1664.5	3.7683186739757146E-021
1665.5	3.7892201897762053E-021
1666.5	3.8111830636473767E-021
1667.5	3.8342790332398029E-021
1668.5	3.8585882035757115E-021
1669.5	3.8842002976476963E-021
1670.5	3.9112161331802964E-021
1671.5	3.9397493733987082E-021
1672.5	3.9699286112783586E-021
1673.5	4.0018998615838032E-021
1674.5	4.0358295540371382E-021
1675.5	4.0719081455167702E-021
1676.5	4.1103545010802030E-021
1677.5	4.1514212352855144E-021
1678.5	4.1954012601267994E-021
1679.5	4.2426358585605766E-021
1680.5	4.2935246995787140E-021
1681.5	4.3485383412022256E-021
1682.5	4.4082339445487342E-021
1683.5	4.4732751637096820E-021
1684.5	4.5444575091181970E-021
1685.5	4.6227409449476215E-021
1686.5	4.7092921302769769E-021
1687.5	4.8055396325037592E-021
1688.5	4.9132467533277530E-021
1689.5	5.0346084970057495E-021
1690.5	5.1723819535948122E-021
1691.5	5.3300633793888502E-021
1692.5	5.5121311447263543E-021
1693.5	5.7243823735200773E-021
1694.5	5.9744037451593951E-021
1695.5	6.2722350748888622E-021
1696.5	6.6313092113083506E-021
1697.5	7.0697825953316620E-021
1698.5	7.6123983021773971E-021
1699.5	8.2930120538014573E-021
1700.5	9.1577500158852723E-021
1701.5	1.0268137832544453E-020
1702.5	1.1701619584249294E-020
1703.5	1.3541846116118399E-020
1704.5	1.5840374612040754E-020
1705.5	1.8518379591379802E-020
1706.5	2.1199272805753940E-020
1707.5	2.3117280246186584E-020
1708.5	2.3455832818924004E-020
1709.5	2.2061972440119987E-020
1710.5	1.9607969590660736E-020
1711.5	1.6943109434307613E-020
1712.5	1.4575454811084079E-020
1713.5	1.2661854832841547E-020
1714.5	1.1179068034971358E-020
1715.5	1.0047632388548228E-020
1716.5	9.1861479265487654E-021
1717.5	8.5276759615461468E-021
1718.5	8.0213640720692615E-021
1719.5	7.6297339760355504E-021
1720.5	7.3254046706183732E-021
1721.5	7.0883382565566961E-021
1722.5	6.9037696548754780E-021
1723.5	6.7607170125488810E-021
1724.5	6.6509272719078442E-021
1725.5	6.5681322062066348E-021
1726.5	6.5075216889769335E-021
1727.5	6.4653681431009636E-021
1728.5	6.4387563989735319E-021
1729.5	6.4253874779411935E-021
1730.5	6.4234346354697654E-021
1731.5	6.4314366849876678E-021
1732.5	6.4482181729089871E-021
1733.5	6.4728290821556852E-021
1734.5	6.5044988763164792E-021
1735.5	6.5426011748108544E-021
1736.5	6.5866263817233690E-021
1737.5	6.6361603182714764E-021
1738.5	6.6908674259013992E-021
1739.5	6.7504774778556978E-021
1740.5	6.8147750053976834E-021
1741.5	6.8835908407156248E-021
1742.5	6.9567953226459430E-021
1743.5	7.0342928182665322E-021
1744.5	7.1160172933422058E-021
1745.5	7.2019287248145882E-021
1746.5	7.2920101942153373E-021
1747.5	7.3862655357935408E-021
1748.5	7.4847174400109354E-021
1749.5	7.5874059338684261E-021
1750.5	7.6943871757558171E-021
1751.5	7.8057325152578709E-021
1752.5	7.9215277784208142E-021
1753.5	8.0418727470000483E-021
1754.5	8.1668808066383116E-021
1755.5	8.2966787441196084E-021
1756.5	8.4314066780808097E-021
1757.5	8.5712181110509434E-021
1758.5	8.7162800935919285E-021
1759.5	8.8667734937629046E-021
1760.5	9.0228933672244841E-021
1761.5	9.1848494251213629E-021
1762.5	9.3528665984965270E-021
1763.5	9.5271856994518527E-021
1764.5	9.7080641806227353E-021
1765.5	9.8957769958159206E-021
1766.5	1.0090617565903390E-020
1767.5	1.0292898855298830E-020
1768.5	1.0502954565594872E-020
1769.5	1.0721140454233010E-020
1770.5	1.0947835787438959E-020
1771.5	1.1183444938108669E-020
1772.5	1.1428399140899847E-020
1773.5	1.1683158418497761E-020
1774.5	1.1948213694911326E-020
1775.5	1.2224089113748944E-020
1776.5	1.2511344581758804E-020
1777.5	1.2810578560536199E-020
1778.5	1.3122431132248097E-020
1779.5	1.3447587368555267E-020
1780.5	1.3786781035686821E-020
1781.5	1.4140798672913041E-020
1782.5	1.4510484086552160E-020
1783.5	1.4896743307234387E-020
1784.5	1.5300550064544392E-020
1785.5	1.5722951840508401E-020
1786.5	1.6165076571840113E-020
1787.5	1.6628140080600951E-020
1788.5	1.7113454324185408E-020
1789.5	1.7622436568576946E-020
1790.5	1.8156619603949058E-020
1791.5	1.8717663139287042E-020
1792.5	1.9307366533230569E-020
1793.5	1.9927683042327950E-020
1794.5	2.0580735796006164E-020
1795.5	2.1268835740585775E-020
1796.5	2.1994501833568540E-020
1797.5	2.2760483815363536E-020
1798.5	2.3569787940019566E-020
1799.5	2.4425706111141663E-020
1800.5	2.5331848946126963E-020
1801.5	2.6292183383800862E-020
1802.5	2.7311075560731926E-020
1803.5	2.8393339814005299E-020
1804.5	2.9544294828092054E-020
1805.5	3.0769828136984203E-020
1806.5	3.2076470427913746E-020
1807.5	3.3471481379756350E-020
1808.5	3.4962949120334152E-020
1809.5	3.6559905818438636E-020
1810.5	3.8272462459170455E-020
1811.5	4.0111966511708584E-020
1812.5	4.2091187021209742E-020
1813.5	4.4224532685778264E-020
1814.5	4.6528309773559832E-020
1815.5	4.9021028370440483E-020
1816.5	5.1723767526567222E-020
1817.5	5.4660612524153226E-020
1818.5	5.7859180899288528E-020
1819.5	6.1351258258399127E-020
1820.5	6.5173570663126822E-020
1821.5	6.9368727862857683E-020
1822.5	7.3986381546712280E-020
1823.5	7.9084655918310693E-020
1824.5	8.4731925456362847E-020
1825.5	9.1009038386037575E-020
1826.5	9.8012116525442826E-020
1827.5	1.0585610618705735E-019
1828.5	1.1467931560918865E-019
1829.5	1.2464925910117496E-019
1830.5	1.3597024716952463E-019
1831.5	1.4889333080701799E-019
1832.5	1.6372944985839429E-019
1833.5	1.8086698427154547E-019
1834.5	2.0079541453004223E-019
1835.5	2.2413754043286238E-019
1836.5	2.5169379903236292E-019
1837.5	2.8450382594180004E-019
1838.5	3.2393273986970601E-019
1839.5	3.7179295491423602E-019
1840.5	4.3051680738724362E-019
1841.5	5.0340056072458733E-019
1842.5	5.9494416217695270E-019
1843.5	7.1130537380147222E-019
1844.5	8.6084689598631136E-019
1845.5	1.0546121026307981E-018
1846.5	1.3061458783871671E-018
1847.5	1.6290230256123069E-018
1848.5	2.0283841488052442E-018
1849.5	2.4810973299099873E-018
1850.5	2.9068663605620708E-018
1851.5	3.1654560636444032E-018
1852.5	3.1373147186571172E-018
1853.5	2.8367685178809894E-018
1854.5	2.3968494069580135E-018
1855.5	1.9499444009784380E-018
1856.5	1.5640626695915064E-018
1857.5	1.2550669814107153E-018
1858.5	1.0151884263319031E-018
1859.5	8.3047078442782061E-019
1860.5	6.8774471669638204E-019
1861.5	5.7647709398829313E-019
1862.5	4.8875099720265156E-019
1863.5	4.1875142904289394E-019
1864.5	3.6222941717456103E-019
1865.5	3.1606920595954396E-019
1866.5	2.7796784404511587E-019
1867.5	2.4620601972158469E-019
1868.5	2.1948612225812740E-019
1869.5	1.9681793324196196E-019
1870.5	1.7743756571131554E-019
1871.5	1.6074954026896934E-019
1872.5	1.4628501253592276E-019
1873.5	1.3367134895108115E-019
1874.5	1.2260974278262157E-019
1875.5	1.1285857941601725E-019
1876.5	1.0422095250685766E-019
1877.5	9.6535206160865633E-020
1878.5	8.9667704320237435E-020
1879.5	8.3507254758525021E-020
1880.5	7.7960773418338286E-020
1881.5	7.2949886632076114E-020
1882.5	6.8408248428176122E-020
1883.5	6.4279407391248290E-020
1884.5	6.0515099070159781E-020
1885.5	5.7073870295956472E-020
1886.5	5.3919964162235644E-020
1887.5	5.1022411060684809E-020
1888.5	4.8354283625352765E-020
1889.5	4.5892082838950589E-020
1890.5	4.3615229695029553E-020
1891.5	4.1505642270895700E-020
1892.5	3.9547382269711315E-020
1893.5	3.7726358346037723E-020
1894.5	3.6030076065819560E-020
1895.5	3.4447426339605311E-020
1896.5	3.2968505733976474E-020
1897.5	3.1584463306643286E-020
1898.5	3.0287369598151789E-020
1899.5	2.9070104203052417E-020
1900.5	2.7926258978187504E-020
1901.5	2.6850054458203576E-020
1902.5	2.5836267463860214E-020
1903.5	2.4880168226938908E-020
1904.5	2.3977465632016731E-020
1905.5	2.3124259402212218E-020
1906.5	2.2316998242830537E-020
1907.5	2.1552443111248214E-020
1908.5	2.0827634909444758E-020
1909.5	2.0139866002161647E-020
1910.5	1.9486655052641276E-020
1911.5	1.8865724742408475E-020
1912.5	1.8274982004144817E-020
1913.5	1.7712500449431378E-020
1914.5	1.7176504717679685E-020
1915.5	1.6665356510305097E-020
1916.5	1.6177542106247320E-020
1917.5	1.5711661182236969E-020
1918.5	1.5266416784506359E-020
1919.5	1.4840606318582383E-020
1920.5	1.4433113440902027E-020
1921.5	1.4042900750695137E-020
1922.5	1.3669003193247938E-020
1923.5	1.3310522096600460E-020
1924.5	1.2966619773196572E-020
1925.5	1.2636514626212806E-020
1926.5	1.2319476707421940E-020
1927.5	1.2014823679653631E-020
1928.5	1.1721917142326718E-020
1929.5	1.1440159283256012E-020
1930.5	1.1168989824074762E-020
1931.5	1.0907883230242333E-020
1932.5	1.0656346159792580E-020
1933.5	1.0413915127781395E-020
1934.5	1.0180154365861262E-020
1935.5	9.9546538585897931E-021
1936.5	9.7370275400050994E-021
1937.5	9.5269116357053463E-021
1938.5	9.3239631371810577E-021
1939.5	9.1278583964897226E-021
1940.5	8.9382918305545159E-021
1941.5	8.7549747254302385E-021
1942.5	8.5776341318252350E-021
1943.5	8.4060118440122109E-021
1944.5	8.2398634550151303E-021
1945.5	8.0789574816340985E-021
1946.5	7.9230745534747115E-021
1947.5	7.7720066606903691E-021
1948.5	7.6255564556328846E-021
1949.5	7.4835366040441718E-021
1950.5	7.3457691818156457E-021
1951.5	7.2120851136965167E-021
1952.5	7.0823236506522989E-021
1953.5	6.9563318828634306E-021
1954.5	6.8339642856150415E-021
1955.5	6.7150822955649699E-021
1956.5	6.5995539150909377E-021
1957.5	6.4872533426115968E-021
1958.5	6.3780606269519918E-021
1959.5	6.2718613439836177E-021
1960.5	6.1685462939143876E-021
1961.5	6.0680112177359345E-021
1962.5	5.9701565314557766E-021
1963.5	5.8748870768515095E-021
1964.5	5.7821118875841353E-021
1965.5	5.6917439695988346E-021
1966.5	5.6037000948248753E-021
1967.5	5.5179006072625029E-021
1968.5	5.4342692406144905E-021
1969.5	5.3527329466838433E-021
1970.5	5.2732217338176597E-021
1971.5	5.1956685147309182E-021
1972.5	5.1200089630931815E-021
1973.5	5.0461813783064772E-021
1974.5	4.9741265579442616E-021
1975.5	4.9037876773595829E-021
1976.5	4.8351101760058494E-021
1977.5	4.7680416500459904E-021
1978.5	4.7025317508557771E-021
1979.5	4.6385320890545805E-021
1980.5	4.5759961437223409E-021
1981.5	4.5148791764850293E-021
1982.5	4.4551381501726146E-021
1983.5	4.3967316517735534E-021
1984.5	4.3396198194285643E-021
1985.5	4.2837642732234762E-021
1986.5	4.2291280495570026E-021
1987.5	4.1756755388739965E-021
1988.5	4.1233724265684666E-021
1989.5	4.0721856368733318E-021
1990.5	4.0220832795656843E-021
1991.5	3.9730345993273510E-021
1992.5	3.9250099276105838E-021
1993.5	3.8779806368683805E-021
1994.5	3.8319190970175864E-021
1995.5	3.7867986340111973E-021
1996.5	3.7425934904039521E-021
1997.5	3.6992787878023381E-021
1998.5	3.6568304910968729E-021
1999.5	3.6152253743806142E-021
[truncated: 1,000 more rows]
