# Supplementary material for: Modeling Radiative Efficiency across Fluorinated Molecules: Bridging Chemistry and Climate Policy for Global Warming Potential Estimations
Source: Environ Sci Technol. 2026 Feb 16;60(8):6188–202. doi: 10.1021/acs.est.5c16501 (PMC12961741; doi:10.1021/acs.est.5c16501)
Supplement: Supplementary file 1 [file es5c16501_si_001.zip › Supporting.Information/CFM2025.Table1/HFEsters/Allyl.trifluoracetate/cross-section_3.dat]

0.5	5.2439459430555063E-022
1.5	5.3435354632052686E-022
2.5	5.4493450154886230E-022
3.5	5.5619450411575808E-022
4.5	5.6819732738613055E-022
5.5	5.8101444755490830E-022
6.5	5.9472618501514650E-022
7.5	6.0942304723012750E-022
8.5	6.2520731461909125E-022
9.5	6.4219492078617409E-022
10.5	6.6051769087646449E-022
11.5	6.8032601772489136E-022
12.5	7.0179207583170420E-022
13.5	7.2511369947513829E-022
14.5	7.5051908538177862E-022
15.5	7.7827252493951022E-022
16.5	8.0868142955357180E-022
17.5	8.4210499038553695E-022
18.5	8.7896491730535098E-022
19.5	9.1975884115583154E-022
20.5	9.6507715214957301E-022
21.5	1.0156243050500991E-021
22.5	1.0722459770329114E-021
23.5	1.1359639578557372E-021
24.5	1.2080213443007235E-021
25.5	1.2899415904189224E-021
26.5	1.3836063634951581E-021
27.5	1.4913591692536778E-021
28.5	1.6161446325999340E-021
29.5	1.7616975915394549E-021
30.5	1.9328024329757463E-021
31.5	2.1356523136863903E-021
32.5	2.3783513695873357E-021
33.5	2.6716223165083935E-021
34.5	3.0298083217123439E-021
35.5	3.4722906588464471E-021
36.5	4.0254724641266631E-021
37.5	4.7254656363651143E-021
38.5	5.6214426025657468E-021
39.5	6.7789365129245214E-021
40.5	8.2803099596932122E-021
41.5	1.0214216509239972E-020
42.5	1.2634458156055166E-020
43.5	1.5455129110002800E-020
44.5	1.8274230528738602E-020
45.5	2.0283795526614911E-020
46.5	2.0638806350869023E-020
47.5	1.9206449174389621E-020
48.5	1.6711360482027934E-020
49.5	1.4042292351485153E-020
50.5	1.1712006116897553E-020
51.5	9.8439794029537907E-021
52.5	8.3529670914251829E-021
53.5	7.1085410474713161E-021
54.5	6.0355552376350461E-021
55.5	5.1201458518299882E-021
56.5	4.3621077082484645E-021
57.5	3.7484523438336591E-021
58.5	3.2561461647019168E-021
59.5	2.8607691040948832E-021
60.5	2.5411560133422723E-021
61.5	2.2805014170344593E-021
62.5	2.0659384525451972E-021
63.5	1.8877315658997925E-021
64.5	1.7385137928478808E-021
65.5	1.6126789835510066E-021
66.5	1.5059273551799424E-021
67.5	1.4149339757759013E-021
68.5	1.3371087729580899E-021
69.5	1.2704228322847266E-021
70.5	1.2132824099293040E-021
71.5	1.1644374981096296E-021
72.5	1.1229158058407290E-021
73.5	1.0879759276575983E-021
74.5	1.0590755920803870E-021
75.5	1.0358524848119486E-021
76.5	1.0181164489998633E-021
77.5	1.0058530593722507E-021
78.5	9.9923981727770736E-022
79.5	9.9867769427136635E-022
80.5	1.0048426547863900E-021
81.5	1.0187643040125035E-021
82.5	1.0419420120041084E-021
83.5	1.0765123321933869E-021
84.5	1.1254831495285898E-021
85.5	1.1930426047684368E-021
86.5	1.2849132046838872E-021
87.5	1.4085959041336039E-021
88.5	1.5729954092805495E-021
89.5	1.7860737849045655E-021
90.5	2.0477174452706592E-021
91.5	2.3346747838530336E-021
92.5	2.5830587170787188E-021
93.5	2.6985626860607445E-021
94.5	2.6225952018107446E-021
95.5	2.3911625764114128E-021
96.5	2.0973871477467321E-021
97.5	1.8164578229699724E-021
98.5	1.5811199654127685E-021
99.5	1.3959053518148937E-021
100.5	1.2541547717991470E-021
101.5	1.1470650949284458E-021
102.5	1.0669957424231961E-021
103.5	1.0082226488741008E-021
104.5	9.6682537899273079E-022
105.5	9.4034994753077549E-022
106.5	9.2737677714454867E-022
107.5	9.2682477978350961E-022
108.5	9.3659061510252096E-022
109.5	9.5129109453152149E-022
110.5	9.6063371647964716E-022
111.5	9.5291331840240768E-022
112.5	9.2424284672479391E-022
113.5	8.8210783474873365E-022
114.5	8.3757230444440502E-022
115.5	7.9770830288907065E-022
116.5	7.6482218823282480E-022
117.5	7.3863354294875420E-022
118.5	7.1801302346694617E-022
119.5	7.0177675256477570E-022
120.5	6.8893643207340512E-022
121.5	6.7873073303209195E-022
122.5	6.7059023243419977E-022
123.5	6.6409213870519353E-022
124.5	6.5892150622432426E-022
125.5	6.5484177261705397E-022
126.5	6.5167338754719273E-022
127.5	6.4927856977259877E-022
128.5	6.4755046847908416E-022
129.5	6.4640542624739840E-022
130.5	6.4577741490862714E-022
131.5	6.4561399768875811E-022
132.5	6.4587337103044302E-022
133.5	6.4652217755250199E-022
134.5	6.4753387603421545E-022
135.5	6.4888751884912397E-022
136.5	6.5056683158144825E-022
137.5	6.5255952021464369E-022
138.5	6.5485675270848337E-022
139.5	6.5745277694360374E-022
140.5	6.6034464790484777E-022
141.5	6.6353204494820989E-022
142.5	6.6701716597672509E-022
143.5	6.7080468998367583E-022
144.5	6.7490180316766753E-022
145.5	6.7931828702433338E-022
146.5	6.8406666973956109E-022
147.5	6.8916244507220145E-022
148.5	6.9462436592557420E-022
149.5	7.0047482317530650E-022
150.5	7.0674032427894832E-022
151.5	7.1345209101964417E-022
152.5	7.2064680178537120E-022
153.5	7.2836751152040712E-022
154.5	7.3666479252955057E-022
155.5	7.4559815251958369E-022
156.5	7.5523780380572549E-022
157.5	7.6566688114472071E-022
158.5	7.7698423751588934E-022
159.5	7.8930799068953273E-022
160.5	8.0278005339702131E-022
161.5	8.1757196331690790E-022
162.5	8.3389244611938805E-022
163.5	8.5199731052136773E-022
164.5	8.7220251105821553E-022
165.5	8.9490155546740389E-022
166.5	9.2058892919584547E-022
167.5	9.4989193430628261E-022
168.5	9.8361440461458171E-022
169.5	1.0227973233094954E-021
170.5	1.0688036533520640E-021
171.5	1.1234379607455800E-021
172.5	1.1891158780576731E-021
173.5	1.2691039029056768E-021
174.5	1.3678546310936778E-021
175.5	1.4914594404504340E-021
176.5	1.6482085591263416E-021
177.5	1.8491271408166116E-021
178.5	2.1079904628918652E-021
179.5	2.4393744317834246E-021
180.5	2.8513277299293987E-021
181.5	3.3270792920960461E-021
182.5	3.7952353820022670E-021
183.5	4.1172767471246918E-021
184.5	4.1546691489131872E-021
185.5	3.8933969802370916E-021
186.5	3.4588271364777279E-021
187.5	2.9972037297415638E-021
188.5	2.5919913686852840E-021
189.5	2.2671171357176759E-021
190.5	2.0171445631403823E-021
191.5	1.8279114091773261E-021
192.5	1.6853169960458045E-021
193.5	1.5778814716065059E-021
194.5	1.4969261172242097E-021
195.5	1.4360755871591500E-021
196.5	1.3906875061969398E-021
197.5	1.3573796812076986E-021
198.5	1.3336768418697053E-021
199.5	1.3177574005533455E-021
200.5	1.3082748293134387E-021
201.5	1.3042322658810014E-021
202.5	1.3048944850681629E-021
203.5	1.3097260662236498E-021
204.5	1.3183480798515797E-021
205.5	1.3305080871397593E-021
206.5	1.3460599667276447E-021
207.5	1.3649512887298678E-021
208.5	1.3872168242276048E-021
209.5	1.4129774382712208E-021
210.5	1.4424441619873105E-021
211.5	1.4759277519638276E-021
212.5	1.5138545937515125E-021
213.5	1.5567904676942667E-021
214.5	1.6054745643617260E-021
215.5	1.6608673423492716E-021
216.5	1.7242175449035466E-021
217.5	1.7971561904770830E-021
218.5	1.8818289731896785E-021
219.5	1.9810836655241428E-021
220.5	2.0987361168255572E-021
221.5	2.2399468708123588E-021
222.5	2.4117472018348224E-021
223.5	2.6237471277880050E-021
224.5	2.8890035866749543E-021
225.5	3.2248257674074481E-021
226.5	3.6526945146078037E-021
227.5	4.1949343641849489E-021
228.5	4.8626428178845620E-021
229.5	5.6262314720014151E-021
230.5	6.3692384053718999E-021
231.5	6.8740451595998103E-021
232.5	6.9346974946767201E-021
233.5	6.5459694002285121E-021
234.5	5.9091210290199704E-021
235.5	5.2451653368626437E-021
236.5	4.6756436900944981E-021
237.5	4.2333362876369905E-021
238.5	3.9086020044101435E-021
239.5	3.6797498164590101E-021
240.5	3.5256792548110209E-021
241.5	3.4294504618347651E-021
242.5	3.3784478397968767E-021
243.5	3.3635982276771118E-021
244.5	3.3785088395411103E-021
245.5	3.4187632905738616E-021
246.5	3.4814024837667611E-021
247.5	3.5645592502411318E-021
248.5	3.6672084348342369E-021
249.5	3.7890008282030684E-021
250.5	3.9301580167688378E-021
251.5	4.0914125879067829E-021
252.5	4.2739837377280151E-021
253.5	4.4795825129284127E-021
254.5	4.7104441387020845E-021
255.5	4.9693875613231046E-021
256.5	5.2599048254143317E-021
257.5	5.5862855387996480E-021
258.5	5.9537847899845781E-021
259.5	6.3688468753388045E-021
260.5	6.8394025928398479E-021
261.5	7.3752654088211414E-021
262.5	7.9886625826039407E-021
263.5	8.6949529323657251E-021
264.5	9.5136056883998414E-021
265.5	1.0469548201553740E-020
266.5	1.1595038854821996E-020
267.5	1.2932291204379477E-020
268.5	1.4537171343533122E-020
269.5	1.6484410324513495E-020
270.5	1.8874884999843416E-020
271.5	2.1845496894404345E-020
272.5	2.5581617250913990E-020
273.5	3.0329816352794915E-020
274.5	3.6401653198565019E-020
275.5	4.4140934814896257E-020
276.5	5.3787181958814151E-020
277.5	6.5117454725356936E-020
278.5	7.6820582843052180E-020
279.5	8.6114680505781629E-020
280.5	8.9943256772657652E-020
281.5	8.7697972044560814E-020
282.5	8.2012089100466857E-020
283.5	7.6387768887298883E-020
284.5	7.3161567065059033E-020
285.5	7.3420018966572492E-020
286.5	7.7643358039193594E-020
287.5	8.6103612549292722E-020
288.5	9.8768399410856004E-020
289.5	1.1460726847914422E-019
290.5	1.3041148633582897E-019
291.5	1.4042844285252127E-019
292.5	1.3927032305008191E-019
293.5	1.2675616925863242E-019
294.5	1.0801368615736682E-019
295.5	8.8665207007909525E-020
296.5	7.1780222552834154E-020
297.5	5.8159879470980389E-020
298.5	4.7525569962589295E-020
299.5	3.9294995446879313E-020
300.5	3.2903994439270964E-020
301.5	2.7896593780702731E-020
302.5	2.3928217469095154E-020
303.5	2.0744909939132938E-020
304.5	1.8160624607015236E-020
305.5	1.6038615974882223E-020
306.5	1.4277577407539530E-020
307.5	1.2801694245817240E-020
308.5	1.1553601058487021E-020
309.5	1.0489403430252449E-020
310.5	9.5751436123272109E-021
311.5	8.7842721691826114E-021
312.5	8.0958225310239049E-021
313.5	7.4930798348933530E-021
314.5	6.9626002642894175E-021
315.5	6.4934812567669585E-021
316.5	6.0768130331695925E-021
317.5	5.7052624847818654E-021
318.5	5.3727546305215793E-021
319.5	5.0742266981088673E-021
320.5	4.8054367762842449E-021
321.5	4.5628138577656251E-021
322.5	4.3433395698628660E-021
323.5	4.1444543954948917E-021
324.5	3.9639830117334640E-021
325.5	3.8000747160988142E-021
326.5	3.6511559123674120E-021
327.5	3.5158923864632585E-021
328.5	3.3931596903107831E-021
329.5	3.2820204200558626E-021
330.5	3.1817075655403242E-021
331.5	3.0916134539588677E-021
332.5	3.0112841427650117E-021
333.5	2.9404194663551971E-021
334.5	2.8788793439340772E-021
335.5	2.8266974583848520E-021
336.5	2.7841040812224351E-021
337.5	2.7515607373719294E-021
338.5	2.7298107080277614E-021
339.5	2.7199512547962391E-021
340.5	2.7235361961447469E-021
341.5	2.7427214725670011E-021
342.5	2.7804721024763410E-021
343.5	2.8408569454259100E-021
344.5	2.9294679242131025E-021
345.5	3.0540106291756108E-021
346.5	3.2251143462260487E-021
347.5	3.4573717124031962E-021
348.5	3.7704549265022146E-021
349.5	4.1896369482236224E-021
350.5	4.7436380210412663E-021
351.5	5.4545310738360133E-021
352.5	6.3096867794743773E-021
353.5	7.2083139171982922E-021
354.5	7.9150686775893664E-021
355.5	8.1334575779350781E-021
356.5	7.7422242107885603E-021
357.5	6.9212601290761974E-021
358.5	5.9700167077127623E-021
359.5	5.0943819547235474E-021
360.5	4.3704752068632497E-021
361.5	3.7995348479974640E-021
362.5	3.3563130655997496E-021
363.5	3.0122140489379885E-021
364.5	2.7429739107226471E-021
365.5	2.5299292230395387E-021
366.5	2.3592574480472542E-021
367.5	2.2208452390856159E-021
368.5	2.1072926787093545E-021
369.5	2.0131521146315275E-021
370.5	1.9343768406580317E-021
371.5	1.8679300142454614E-021
372.5	1.8115087865733681E-021
373.5	1.7633492923474676E-021
374.5	1.7220879564757334E-021
375.5	1.6866620574477730E-021
376.5	1.6562378071001929E-021
377.5	1.6301578773725915E-021
378.5	1.6079028087919737E-021
379.5	1.5890624403364796E-021
380.5	1.5733146652682276E-021
381.5	1.5604096192188446E-021
382.5	1.5501579640425045E-021
383.5	1.5424223232831127E-021
384.5	1.5371112060183488E-021
385.5	1.5341749616395421E-021
386.5	1.5336034638468699E-021
387.5	1.5354253455421103E-021
388.5	1.5397087105497257E-021
389.5	1.5465633436545496E-021
390.5	1.5561445365013695E-021
391.5	1.5686587525793580E-021
392.5	1.5843714800416884E-021
393.5	1.6036177791686673E-021
394.5	1.6268162387365795E-021
395.5	1.6544873358692087E-021
396.5	1.6872775807114381E-021
397.5	1.7259913694370325E-021
398.5	1.7716332389500568E-021
399.5	1.8254643216986463E-021
400.5	1.8890784000427025E-021
401.5	1.9645052968601757E-021
402.5	2.0543527689651969E-021
403.5	2.1620031105896490E-021
404.5	2.2918880450132306E-021
405.5	2.4498760797899870E-021
406.5	2.6438211268161718E-021
407.5	2.8843394900889630E-021
408.5	3.1858994109237889E-021
409.5	3.5683038743976263E-021
410.5	4.0585618580643634E-021
411.5	4.6927995838096971E-021
412.5	5.5168008218529316E-021
413.5	6.5809439091015915E-021
414.5	7.9191577400066611E-021
415.5	9.4934307558639250E-021
416.5	1.1095385227575418E-020
417.5	1.2281052640715763E-020
418.5	1.2547876080608502E-020
419.5	1.1761765094845332E-020
420.5	1.0298165517736075E-020
421.5	8.6736860254084779E-021
422.5	7.2122150881802003E-021
423.5	6.0206236397226143E-021
424.5	5.0900505261183011E-021
425.5	4.3738389860099804E-021
426.5	3.8226953006039433E-021
427.5	3.3956765307042217E-021
428.5	3.0615546890040024E-021
429.5	2.7972784314294989E-021
430.5	2.5859984187258096E-021
431.5	2.4153835583119453E-021
432.5	2.2763485209959838E-021
433.5	2.1621362092794201E-021
434.5	2.0676678193264837E-021
435.5	1.9890842847759302E-021
436.5	1.9234217494636627E-021
437.5	1.8683803246214289E-021
438.5	1.8221578676967952E-021
439.5	1.7833293374502028E-021
440.5	1.7507583469979174E-021
441.5	1.7235316697151534E-021
442.5	1.7009102648742720E-021
443.5	1.6822923093935876E-021
444.5	1.6671850403348240E-021
445.5	1.6551831250454853E-021
446.5	1.6459519124927240E-021
447.5	1.6392143675958120E-021
448.5	1.6347408088351893E-021
449.5	1.6323407977186081E-021
450.5	1.6318566938060528E-021
451.5	1.6331585094638836E-021
452.5	1.6361397871621848E-021
453.5	1.6407142879027214E-021
454.5	1.6468133285729182E-021
455.5	1.6543836431397129E-021
456.5	1.6633856708300871E-021
457.5	1.6737921961053161E-021
458.5	1.6855872820065229E-021
459.5	1.6987654515657538E-021
460.5	1.7133310823542873E-021
461.5	1.7292979875629869E-021
462.5	1.7466891637956410E-021
463.5	1.7655366914025312E-021
464.5	1.7858817779974327E-021
465.5	1.8077749400337519E-021
466.5	1.8312763211673327E-021
467.5	1.8564561497773353E-021
468.5	1.8833953416065941E-021
469.5	1.9121862571645221E-021
470.5	1.9429336274531624E-021
471.5	1.9757556658831794E-021
472.5	2.0107853891092733E-021
473.5	2.0481721751277565E-021
474.5	2.0880835935723014E-021
475.5	2.1307075509965985E-021
476.5	2.1762548033900900E-021
477.5	2.2249618996677471E-021
478.5	2.2770946339553146E-021
479.5	2.3329521018575616E-021
480.5	2.3928714774502332E-021
481.5	2.4572336546444952E-021
482.5	2.5264699303590466E-021
483.5	2.6010699495994864E-021
484.5	2.6815911867278916E-021
485.5	2.7686703064191845E-021
486.5	2.8630368367424164E-021
487.5	2.9655297018024415E-021
488.5	3.0771173110136420E-021
489.5	3.1989220980767203E-021
490.5	3.3322506612261767E-021
491.5	3.4786309996818178E-021
492.5	3.6398588007360589E-021
493.5	3.8180553515821120E-021
494.5	4.0157404923894810E-021
495.5	4.2359251818489371E-021
496.5	4.4822298428157742E-021
497.5	4.7590368821658954E-021
498.5	5.0716889120551436E-021
499.5	5.4267486483000178E-021
500.5	5.8323428339900970E-021
501.5	6.2986217422032500E-021
502.5	6.8383792125917192E-021
503.5	7.4678978044729659E-021
504.5	8.2081124978974869E-021
505.5	9.0862287271246050E-021
506.5	1.0137992120617150E-020
507.5	1.1410894628218789E-020
508.5	1.2968718279448322E-020
509.5	1.4897951424679672E-020
510.5	1.7316695893395272E-020
511.5	2.0386483206605709E-020
512.5	2.4326228960058345E-020
513.5	2.9423433696649195E-020
514.5	3.6025865367388341E-020
515.5	4.4467706130821495E-020
516.5	5.4829470202618745E-020
517.5	6.6398402464268418E-020
518.5	7.6946126394887556E-020
519.5	8.2838046924020722E-020
520.5	8.1321240071563244E-020
521.5	7.3204508355076836E-020
522.5	6.2006196687796062E-020
523.5	5.0922513847600315E-020
524.5	4.1487690943691770E-020
525.5	3.4002245289850196E-020
526.5	2.8236795846199489E-020
527.5	2.3836469225451127E-020
528.5	2.0476269124136796E-020
529.5	1.7899455914872332E-020
530.5	1.5914514431378446E-020
531.5	1.4381791174902746E-020
532.5	1.3200244425054267E-020
533.5	1.2296935529808650E-020
534.5	1.1619347854504331E-020
535.5	1.1129979745379131E-020
536.5	1.0802626374901286E-020
537.5	1.0619889984216097E-020
538.5	1.0571595947689471E-020
539.5	1.0653906705184169E-020
540.5	1.0869012485107142E-020
541.5	1.1225336066803313E-020
542.5	1.1738203792303787E-020
543.5	1.2430850189156733E-020
544.5	1.3335281713084475E-020
545.5	1.4491574171652806E-020
546.5	1.5942141853282228E-020
547.5	1.7715194824959180E-020
548.5	1.9796698773818886E-020
549.5	2.2121171439205402E-020
550.5	2.4649561440211659E-020
551.5	2.7516430228003939E-020
552.5	3.1067613326567087E-020
553.5	3.5753518948304503E-020
554.5	4.2055036113172442E-020
555.5	5.0487822604971761E-020
556.5	6.1572242160611847E-020
557.5	7.5611049507091327E-020
558.5	9.2073244995204297E-020
559.5	1.0853912411120905E-019
560.5	1.2014585954649291E-019
561.5	1.2176859410483487E-019
562.5	1.1251934873355455E-019
563.5	9.6679446355618473E-020
564.5	7.9580846705638855E-020
565.5	6.4385971563354427E-020
566.5	5.2057657016863301E-020
567.5	4.2438834986853437E-020
568.5	3.5025947261322634E-020
569.5	2.9306098081466467E-020
570.5	2.4858236315544124E-020
571.5	2.1362658256854154E-020
572.5	1.8583739545338574E-020
573.5	1.6349291560898864E-020
574.5	1.4533256308359642E-020
575.5	1.3042711759510576E-020
576.5	1.1808526819613624E-020
577.5	1.0778748883413376E-020
578.5	9.9139407884674717E-021
579.5	9.1838824132075257E-021
580.5	8.5652230184743517E-021
581.5	8.0397978434525727E-021
582.5	7.5934122539049384E-021
583.5	7.2149585565055546E-021
584.5	6.8957728613283220E-021
585.5	6.6291683731310831E-021
586.5	6.4101016270348786E-021
587.5	6.2349424845031402E-021
588.5	6.1013292632400342E-021
589.5	6.0080986807790585E-021
590.5	5.9552874840129381E-021
591.5	5.9442096903548029E-021
592.5	5.9776212521260698E-021
593.5	6.0599937950428299E-021
594.5	6.1979322996003583E-021
595.5	6.4007900561549024E-021
596.5	6.6815602379336355E-021
597.5	7.0581592329740759E-021
598.5	7.5552624224790290E-021
599.5	8.2068989355919973E-021
600.5	9.0600179504656010E-021
601.5	1.0179075044350284E-020
602.5	1.1650974393438219E-020
603.5	1.3587434449424186E-020
604.5	1.6115674656264340E-020
605.5	1.9334319451972437E-020
606.5	2.3190364614092705E-020
607.5	2.7243551271805497E-020
608.5	3.0458501596682341E-020
609.5	3.1520801953693910E-020
610.5	2.9879642575392681E-020
611.5	2.6319206507894153E-020
612.5	2.2165735501033962E-020
613.5	1.8337529470155544E-020
614.5	1.5176839048219193E-020
615.5	1.2691482843774039E-020
616.5	1.0770310326262917E-020
617.5	9.2866793864994861E-021
618.5	8.1329490506564370E-021
619.5	7.2262711566875742E-021
620.5	6.5052724557001663E-021
621.5	5.9250449147655555E-021
622.5	5.4527263652085491E-021
623.5	5.0641190390656643E-021
624.5	4.7412391741192203E-021
625.5	4.4705782569508733E-021
626.5	4.2418760985555071E-021
627.5	4.0472531157351962E-021
628.5	3.8805927137847034E-021
629.5	3.7370979001782810E-021
630.5	3.6129698953354564E-021
631.5	3.5051728157318197E-021
632.5	3.4112596252913821E-021
633.5	3.3292421154533847E-021
634.5	3.2574928340603447E-021
635.5	3.1946704229205912E-021
636.5	3.1396622702736928E-021
637.5	3.0915400892839908E-021
638.5	3.0495252323378340E-021
639.5	3.0129614012335346E-021
640.5	2.9812930219792552E-021
641.5	2.9540479924041450E-021
642.5	2.9308238308874196E-021
643.5	2.9112764896085546E-021
644.5	2.8951112697924867E-021
645.5	2.8820754063182207E-021
646.5	2.8719519867207163E-021
647.5	2.8645549435776481E-021
648.5	2.8597249156791108E-021
649.5	2.8573258166886864E-021
650.5	2.8572419834780127E-021
651.5	2.8593758023541703E-021
652.5	2.8636457317795996E-021
653.5	2.8699846562362332E-021
654.5	2.8783385186075899E-021
655.5	2.8886651885997386E-021
656.5	2.9009335328691695E-021
657.5	2.9151226591130707E-021
658.5	2.9312213117449425E-021
659.5	2.9492274011894672E-021
660.5	2.9691476524915542E-021
661.5	2.9909973620077620E-021
662.5	3.0148002535637906E-021
663.5	3.0405884277231600E-021
664.5	3.0684023998049746E-021
665.5	3.0982912240831567E-021
666.5	3.1303127032557186E-021
667.5	3.1645336838425490E-021
668.5	3.2010304397006455E-021
669.5	3.2398891473802683E-021
670.5	3.2812064586261971E-021
671.5	3.3250901769976252E-021
672.5	3.3716600473823883E-021
673.5	3.4210486691642133E-021
674.5	3.4734025460186213E-021
675.5	3.5288832878248381E-021
676.5	3.5876689830579062E-021
677.5	3.6499557633502579E-021
678.5	3.7159595857840771E-021
679.5	3.7859182630141646E-021
680.5	3.8600937766697105E-021
681.5	3.9387749158186824E-021
682.5	4.0222802898163007E-021
683.5	4.1109617738656745E-021
684.5	4.2052084564239622E-021
685.5	4.3054511706019343E-021
686.5	4.4121677074417505E-021
687.5	4.5258888280612530E-021
688.5	4.6472052149356400E-021
689.5	4.7767755310779653E-021
690.5	4.9153357908888745E-021
691.5	5.0637102896476977E-021
692.5	5.2228243921650531E-021
693.5	5.3937195477914456E-021
694.5	5.5775709823887308E-021
695.5	5.7757086227356576E-021
696.5	5.9896419413470809E-021
697.5	6.2210895780148981E-021
698.5	6.4720148093955408E-021
699.5	6.7446682142063175E-021
700.5	7.0416392386152728E-021
701.5	7.3659188307336195E-021
702.5	7.7209759209388179E-021
703.5	8.1108513258363702E-021
704.5	8.5402737169502329E-021
705.5	9.0148037169722245E-021
706.5	9.5410141020645646E-021
707.5	1.0126716690512445E-020
708.5	1.0781250060966346E-020
709.5	1.1515847164347855E-020
710.5	1.2344108749358490E-020
711.5	1.3282618158743526E-020
712.5	1.4351746722353291E-020
713.5	1.5576718532890859E-020
714.5	1.6989031619253733E-020
715.5	1.8628373590407017E-020
716.5	2.0545229921514374E-020
717.5	2.2804471367353665E-020
718.5	2.5490336705860645E-020
719.5	2.8713415994980840E-020
720.5	3.2620508609621931E-020
721.5	3.7408593347925569E-020
722.5	4.3344576068955390E-020
723.5	5.0792792337473906E-020
724.5	6.0251787977092426E-020
725.5	7.2398693368916218E-020
726.5	8.8128014987484637E-020
727.5	1.0853793984593512E-019
728.5	1.3473230311927411E-019
729.5	1.6713960781352922E-019
730.5	2.0391197821085432E-019
731.5	2.3857964633577279E-019
732.5	2.5978543477575619E-019
733.5	2.5776631572696199E-019
734.5	2.3357660412959213E-019
735.5	1.9797134946871396E-019
736.5	1.6173041049543743E-019
737.5	1.3041993452277807E-019
738.5	1.0535348505956722E-019
739.5	8.5909660500723715E-020
740.5	7.0957003444369715E-020
741.5	5.9425394092351599E-020
742.5	5.0458323874608841E-020
743.5	4.3411951341420333E-020
744.5	3.7813483043997698E-020
745.5	3.3317633010702785E-020
746.5	2.9671419230188964E-020
747.5	2.6688093667220086E-020
748.5	2.4228497525356149E-020
749.5	2.2187890544740771E-020
750.5	2.0486660477064619E-020
751.5	1.9063742508233036E-020
752.5	1.7871926037924452E-020
753.5	1.6874480797269140E-020
754.5	1.6042712223555770E-020
755.5	1.5354178019523877E-020
756.5	1.4791381020900558E-020
757.5	1.4340810362905481E-020
758.5	1.3992242124208995E-020
759.5	1.3738238005183662E-020
760.5	1.3573800134234582E-020
761.5	1.3496154499786976E-020
762.5	1.3504646672843625E-020
763.5	1.3600742812409756E-020
764.5	1.3788137553774004E-020
765.5	1.4072979286851303E-020
766.5	1.4464233614578403E-020
767.5	1.4974218741351921E-020
768.5	1.5619363915315649E-020
769.5	1.6421266291758250E-020
770.5	1.7408156271608443E-020
771.5	1.8616931737769178E-020
772.5	2.0095995250003797E-020
773.5	2.1909235725369489E-020
774.5	2.4141650739417013E-020
775.5	2.6907319831716525E-020
776.5	3.0360710407327306E-020
777.5	3.4712561828139678E-020
778.5	4.0251587833749007E-020
779.5	4.7372120415692839E-020
780.5	5.6603160414143713E-020
781.5	6.8619689920144798E-020
782.5	8.4177821622013554E-020
783.5	1.0382793804602085E-019
784.5	1.2713626329950541E-019
785.5	1.5124747942156174E-019
786.5	1.6976684347883709E-019
787.5	1.7500997406444022E-019
788.5	1.6431762500893013E-019
789.5	1.4283611099937322E-019
790.5	1.1838526555501657E-019
791.5	9.6119733480214954E-020
792.5	7.7853404253669390E-020
793.5	6.3541169122905468E-020
794.5	5.2503074868613744E-020
795.5	4.3994167625128683E-020
796.5	3.7388675751435550E-020
797.5	3.2207202166271703E-020
798.5	2.8095286032719276E-020
799.5	2.4793732034569975E-020
800.5	2.2112888295540266E-020
801.5	1.9913088759220841E-020
802.5	1.8090516748707016E-020
803.5	1.6567183196469360E-020
804.5	1.5283855819602390E-020
805.5	1.4195057028030944E-020
806.5	1.3265501908751765E-020
807.5	1.2467539682508338E-020
808.5	1.1779298154547618E-020
809.5	1.1183324473842582E-020
810.5	1.0665579440117512E-020
811.5	1.0214686084007482E-020
812.5	9.8213629189358672E-021
813.5	9.4779926312997562E-021
814.5	9.1782910620619495E-021
815.5	8.9170511575964716E-021
816.5	8.6899434812573019E-021
817.5	8.4933597867506854E-021
818.5	8.3242896730272875E-021
819.5	8.1802228854468787E-021
820.5	8.0590716858666919E-021
821.5	7.9591090833660849E-021
822.5	7.8789197360351719E-021
823.5	7.8173611002475939E-021
824.5	7.7735329866027104E-021
825.5	7.7467541312773146E-021
826.5	7.7365447443321153E-021
827.5	7.7426142795855899E-021
828.5	7.7648539044447923E-021
829.5	7.8033333485227775E-021
830.5	7.8583019899633261E-021
831.5	7.9301942093382352E-021
832.5	8.0196392131741898E-021
833.5	8.1274757130701278E-021
834.5	8.2547720534071571E-021
835.5	8.4028526242067867E-021
836.5	8.5733316922969290E-021
837.5	8.7681561548688952E-021
838.5	8.9896591928917250E-021
839.5	9.2406274156715236E-021
840.5	9.5243848941528448E-021
841.5	9.8448985515634937E-021
842.5	1.0206910816941576E-020
843.5	1.0616107393270444E-020
844.5	1.1079330652127454E-020
845.5	1.1604852836023184E-020
846.5	1.2202728356937670E-020
847.5	1.2885251653648439E-020
848.5	1.3667557239735768E-020
849.5	1.4568413118832609E-020
850.5	1.5611279725694567E-020
851.5	1.6825737058268834E-020
852.5	1.8249427308397915E-020
853.5	1.9930725892182171E-020
854.5	2.1932450140458819E-020
855.5	2.4337055374720400E-020
856.5	2.7253968392040042E-020
857.5	3.0829979538658714E-020
858.5	3.5263937335764981E-020
859.5	4.0827235391980145E-020
860.5	4.7891283465768128E-020
861.5	5.6960881440924130E-020
862.5	6.8704163289280482E-020
863.5	8.3945398821011876E-020
864.5	1.0352507730874666E-019
865.5	1.2780829523089663E-019
866.5	1.5551066454416900E-019
867.5	1.8192723572386949E-019
868.5	1.9858192687654872E-019
869.5	1.9788075654271452E-019
870.5	1.8020110646514350E-019
871.5	1.5349175152165787E-019
872.5	1.2602185897722622E-019
873.5	1.0217305615398325E-019
874.5	8.3038692276438993E-020
875.5	6.8184731788343716E-020
876.5	5.6760809033352798E-020
877.5	4.7952663145925687E-020
878.5	4.1105703643561688E-020
879.5	3.5726978973285828E-020
880.5	3.1454222412172968E-020
881.5	2.8022775206658002E-020
882.5	2.5238677453865465E-020
883.5	2.2958690917056199E-020
884.5	2.1075995685319547E-020
885.5	1.9510080273751006E-020
886.5	1.8199606682459675E-020
887.5	1.7097353047286107E-020
888.5	1.6166602124873289E-020
889.5	1.5378538908781506E-020
890.5	1.4710357118769819E-020
891.5	1.4143867815735221E-020
892.5	1.3664467036873038E-020
893.5	1.3260362671818769E-020
894.5	1.2921990424663489E-020
895.5	1.2641569098439436E-020
896.5	1.2412759589364702E-020
897.5	1.2230401886104642E-020
898.5	1.2090311372933170E-020
899.5	1.1989120736193278E-020
900.5	1.1924157382114680E-020
901.5	1.1893348908992415E-020
902.5	1.1895151126867099E-020
903.5	1.1928494585156947E-020
904.5	1.1992746696486701E-020
905.5	1.2087687436981074E-020
906.5	1.2213497336825803E-020
907.5	1.2370757110038695E-020
908.5	1.2560458858866314E-020
909.5	1.2784029370799239E-020
910.5	1.3043366649446184E-020
911.5	1.3340891533527055E-020
912.5	1.3679617120085440E-020
913.5	1.4063239794511042E-020
914.5	1.4496257083016216E-020
915.5	1.4984119424057354E-020
916.5	1.5533425503719942E-020
917.5	1.6152174303610280E-020
918.5	1.6850091886290487E-020
919.5	1.7639057806831018E-020
920.5	1.8533665799122763E-020
921.5	1.9551967397515246E-020
922.5	2.0716467444936051E-020
923.5	2.2055470036887686E-020
924.5	2.3604916848691645E-020
925.5	2.5410923517953754E-020
926.5	2.7533312859839665E-020
927.5	3.0050577444109158E-020
928.5	3.3066888484463491E-020
929.5	3.6721998433746638E-020
930.5	4.1205098992677619E-020
931.5	4.6773649148819756E-020
932.5	5.3777101493098110E-020
933.5	6.2681103056396641E-020
934.5	7.4074308784030769E-020
935.5	8.8604316234389651E-020
936.5	1.0671185389835493E-019
937.5	1.2793160431613597E-019
938.5	1.4965862295526903E-019
939.5	1.6635165839950489E-019
940.5	1.7179513287048593E-019
941.5	1.6444860416686045E-019
942.5	1.4913738763942649E-019
943.5	1.3241118101418542E-019
944.5	1.1841571585902793E-019
945.5	1.0863305013315854E-019
946.5	1.0316598452627943E-019
947.5	1.0172698354652240E-019
948.5	1.0410241959197315E-019
949.5	1.1032897606954111E-019
950.5	1.2076616046869431E-019
951.5	1.3614854974831704E-019
952.5	1.5763676132782709E-019
953.5	1.8682726518280161E-019
954.5	2.2557297990716989E-019
955.5	2.7523951833813342E-019
956.5	3.3469951615487433E-019
957.5	3.9661266746546993E-019
958.5	4.4445940892229670E-019
959.5	4.5819743123968469E-019
960.5	4.3060530589856235E-019
961.5	3.7480203027818402E-019
962.5	3.1111454546892841E-019
963.5	2.5306433743609126E-019
964.5	2.0546183725303548E-019
965.5	1.6823384465007177E-019
966.5	1.3962891595503356E-019
967.5	1.1771844221461650E-019
968.5	1.0088538842055250E-019
969.5	8.7899629143457823E-020
970.5	7.7865156877147056E-020
971.5	7.0146000815224535E-020
972.5	6.4303400882779626E-020
973.5	6.0050363516543406E-020
974.5	5.7221271695018578E-020
975.5	5.5750615544207698E-020
976.5	5.5649310981177164E-020
977.5	5.6953391667107904E-020
978.5	5.9594754287158651E-020
979.5	6.3134370951540049E-020
980.5	6.6437012639080210E-020
981.5	6.7798045157539215E-020
982.5	6.6076581974332313E-020
983.5	6.1824360854367896E-020
984.5	5.6723726326520078E-020
985.5	5.2225640122039297E-020
986.5	4.9049439659292752E-020
987.5	4.7420413471526913E-020
988.5	4.7373653867222731E-020
989.5	4.8879736159673386E-020
990.5	5.1774534311252668E-020
991.5	5.5496638021958832E-020
992.5	5.8775519671979248E-020
993.5	5.9844009778508475E-020
994.5	5.7653577442386690E-020
995.5	5.2882415162195678E-020
996.5	4.7193446549956453E-020
997.5	4.1895986012068402E-020
998.5	3.7542231894408268E-020
999.5	3.4193947236844433E-020
1000.5	3.1723813853282940E-020
1001.5	2.9972687323830306E-020
1002.5	2.8806177510742294E-020
1003.5	2.8127138643105056E-020
1004.5	2.7873691207050861E-020
1005.5	2.8014535783708313E-020
1006.5	2.8545504277140739E-020
1007.5	2.9488498948865188E-020
1008.5	3.0893203228702094E-020
1009.5	3.2841929646629852E-020
1010.5	3.5458197888363139E-020
1011.5	3.8919840474741930E-020
1012.5	4.3477200769413015E-020
1013.5	4.9475206855917154E-020
1014.5	5.7371734098616362E-020
1015.5	6.7726122626009474E-020
1016.5	8.1085619564288844E-020
1017.5	9.7609773209709887E-020
1018.5	1.1621292279030931E-019
1019.5	1.3337772749043922E-019
1020.5	1.4321865926513705E-019
1021.5	1.4106617421969535E-019
1022.5	1.2796537159810689E-019
1023.5	1.0957027517935410E-019
1024.5	9.1192406375015995E-020
1025.5	7.5446923100482054E-020
1026.5	6.2882652434735848E-020
1027.5	5.3142755395016217E-020
1028.5	4.5647091947524172E-020
1029.5	3.9858315094169824E-020
1030.5	3.5349430256926570E-020
1031.5	3.1800268557226702E-020
1032.5	2.8975805138968833E-020
1033.5	2.6704259702852908E-020
1034.5	2.4859573498503942E-020
1035.5	2.3348483514815988E-020
1036.5	2.2101290198460623E-020
1037.5	2.1065335366239637E-020
1038.5	2.0200397227970983E-020
1039.5	1.9475423020441142E-020
1040.5	1.8866192609479142E-020
1041.5	1.8353632288492060E-020
1042.5	1.7922585733341957E-020
1043.5	1.7560909113122734E-020
1044.5	1.7258798206654950E-020
1045.5	1.7008283193117115E-020
1046.5	1.6802845817845150E-020
1047.5	1.6637126744950107E-020
1048.5	1.6506700012593606E-020
1049.5	1.6407897884107474E-020
1050.5	1.6337673895887596E-020
1051.5	1.6293495118513496E-020
1052.5	1.6273256962415293E-020
1053.5	1.6275215541247764E-020
1054.5	1.6297933839371300E-020
1055.5	1.6340238842690342E-020
1056.5	1.6401187474490382E-020
1057.5	1.6480039693516039E-020
1058.5	1.6576237505884131E-020
1059.5	1.6689388948463089E-020
1060.5	1.6819256343220877E-020
1061.5	1.6965748317756457E-020
1062.5	1.7128915250531465E-020
1063.5	1.7308947941051922E-020
1064.5	1.7506179434365288E-020
1065.5	1.7721090053587091E-020
1066.5	1.7954315821178004E-020
1067.5	1.8206660586969253E-020
1068.5	1.8479112336921140E-020
1069.5	1.8772864341292060E-020
1070.5	1.9089342026735626E-020
1071.5	1.9430236739906251E-020
1072.5	1.9797547931734046E-020
1073.5	2.0193635760389836E-020
1074.5	2.0621286726493395E-020
1075.5	2.1083795770923361E-020
1076.5	2.1585069360119693E-020
1077.5	2.2129755564106571E-020
1078.5	2.2723409152767270E-020
1079.5	2.3372702518017769E-020
1080.5	2.4085697095424616E-020
1081.5	2.4872195379663374E-020
1082.5	2.5744201298841853E-020
1083.5	2.6716527664808069E-020
1084.5	2.7807605190192054E-020
1085.5	2.9040570463669685E-020
1086.5	3.0444743749829396E-020
1087.5	3.2057656638698486E-020
1088.5	3.3927861821801984E-020
1089.5	3.6118862842644444E-020
1090.5	3.8714653111241081E-020
1091.5	4.1827561361521805E-020
1092.5	4.5609357335922955E-020
1093.5	5.0266799144008410E-020
1094.5	5.6082704150860166E-020
1095.5	6.3442261769844107E-020
1096.5	7.2859015905402848E-020
1097.5	8.4978820527015932E-020
1098.5	1.0049782488630417E-019
1099.5	1.1984074754911572E-019
1100.5	1.4233766070568201E-019
1101.5	1.6482848701435797E-019
1102.5	1.8091900014220253E-019
1103.5	1.8383602926012906E-019
1104.5	1.7237156590503652E-019
1105.5	1.5216035568508284E-019
1106.5	1.3025835033662994E-019
1107.5	1.1086574891007738E-019
1108.5	9.5270094647238890E-020
1109.5	8.3271686471842552E-020
1110.5	7.4208930092476610E-020
1111.5	6.7406285263144895E-020
1112.5	6.2309087251648684E-020
1113.5	5.8496522981371940E-020
1114.5	5.5658947133451351E-020
1115.5	5.3570638264908782E-020
1116.5	5.2066936996509781E-020
1117.5	5.1027074246210290E-020
1118.5	5.0361823035133326E-020
1119.5	5.0004763245025934E-020
1120.5	4.9906123927151946E-020
1121.5	5.0028429618054377E-020
1122.5	5.0343402854238333E-020
1123.5	5.0829743437037327E-020
1124.5	5.1471523562620861E-020
1125.5	5.2257019419903021E-020
1126.5	5.3177855374081062E-020
1127.5	5.4228374652419101E-020
1128.5	5.5405176292054690E-020
1129.5	5.6706775903516609E-020
1130.5	5.8133360166734528E-020
1131.5	5.9686613658774075E-020
1132.5	6.1369602787044996E-020
1133.5	6.3186706058715803E-020
1134.5	6.5143583193862870E-020
1135.5	6.7247178055931979E-020
1136.5	6.9505752286188218E-020
1137.5	7.1928948072498075E-020
1138.5	7.4527879791364686E-020
1139.5	7.7315255437952846E-020
1140.5	8.0305529884241033E-020
1141.5	8.3515093151605130E-020
1142.5	8.6962498117964260E-020
1143.5	9.0668733469562449E-020
1144.5	9.4657549329117880E-020
1145.5	9.8955844934065580E-020
1146.5	1.0359413010946386E-019
1147.5	1.0860707521672342E-019
1148.5	1.1403416793802918E-019
1149.5	1.1992049990778141E-019
1150.5	1.2631771213168633E-019
1151.5	1.3328513574870784E-019
1152.5	1.4089117453972087E-019
1153.5	1.4921498841439929E-019
1154.5	1.5834855393398730E-019
1155.5	1.6839920015783542E-019
1156.5	1.7949274768961979E-019
1157.5	1.9177741848235055E-019
1158.5	2.0542873760637039E-019
1159.5	2.2065572129933311E-019
1160.5	2.3770874611286498E-019
1161.5	2.5688963330593242E-019
1162.5	2.7856467754249446E-019
1163.5	3.0318162405378337E-019
1164.5	3.3129199020769276E-019
1165.5	3.6358069024282702E-019
1166.5	4.0090573699095130E-019
1167.5	4.4435198294964971E-019
1168.5	4.9530460449099739E-019
1169.5	5.5555058712330324E-019
1170.5	6.2742019475399895E-019
1171.5	7.1398574103939979E-019
1172.5	8.1934229573008268E-019
1173.5	9.4900398197833250E-019
1174.5	1.1104575360606144E-018
1175.5	1.3139113997887505E-018
1176.5	1.5732312577381862E-018
1177.5	1.9068699795884466E-018
1178.5	2.3380489533833885E-018
1179.5	2.8920427690167097E-018
1180.5	3.5856272887269096E-018
1181.5	4.4012445713655675E-018
1182.5	5.2473218490461593E-018
1183.5	5.9448969999510765E-018
1184.5	6.3044058632914909E-018
1185.5	6.2394745296637707E-018
1186.5	5.7825414888205263E-018
1187.5	5.0521118121951114E-018
1188.5	4.2208718680336796E-018
1189.5	3.4387431553104892E-018
1190.5	2.7797279526267735E-018
1191.5	2.2550416087322162E-018
1192.5	1.8470047608498853E-018
1193.5	1.5312499488496785E-018
1194.5	1.2857781966394163E-018
1195.5	1.0932027231166683E-018
1196.5	9.4047844361035610E-019
1197.5	8.1799987404321241E-019
1198.5	7.1871669113092136E-019
1199.5	6.3743075609103789E-019
1200.5	5.7027789521899118E-019
1201.5	5.1435707958380220E-019
1202.5	4.6746765666531462E-019
1203.5	4.2792313534189321E-019
1204.5	3.9441854332209318E-019
1205.5	3.6593521696025522E-019
1206.5	3.4167185657631388E-019
1207.5	3.2099414971618091E-019
1208.5	3.0339764462871506E-019
1209.5	2.8848018111354672E-019
1210.5	2.7592129760666805E-019
1211.5	2.6546679876223634E-019
1212.5	2.5691719971801549E-019
1213.5	2.5011913756264331E-019
1214.5	2.4495910836890807E-019
1215.5	2.4135908428309787E-019
1216.5	2.3927371364191482E-019
1217.5	2.3868892512744941E-019
1218.5	2.3962185752090474E-019
1219.5	2.4212213027894565E-019
1220.5	2.4627456668379583E-019
1221.5	2.5220359097564781E-019
1222.5	2.6007965591154707E-019
1223.5	2.7012823366120931E-019
1224.5	2.8264214320382617E-019
1225.5	2.9799832370293080E-019
1226.5	3.1668064321953194E-019
1227.5	3.3931102613468611E-019
1228.5	3.6669219549403143E-019
1229.5	3.9986681156652079E-019
1230.5	4.4019996270411691E-019
1231.5	4.8949511469553740E-019
1232.5	5.5015805610604483E-019
1233.5	6.2542919364736574E-019
1234.5	7.1971090792736975E-019
1235.5	8.3901952983467161E-019
1236.5	9.9157721120883823E-019
1237.5	1.1884871705847656E-018
1238.5	1.4441970496875713E-018
1239.5	1.7757855814969689E-018
1240.5	2.1985196289942109E-018
1241.5	2.7124294047464452E-018
1242.5	3.2742986030961947E-018
1243.5	3.7662593944857627E-018
1244.5	4.0176448577239088E-018
1245.5	3.9278132871971853E-018
1246.5	3.5664530386346309E-018
1247.5	3.0946650967414867E-018
1248.5	2.6277991525281316E-018
1249.5	2.2040873009787206E-018
1250.5	1.8288256651818311E-018
1251.5	1.5065628065628224E-018
1252.5	1.2406556377779776E-018
1253.5	1.0277646393488984E-018
1254.5	8.5967154782690680E-019
1255.5	7.2711327711531112E-019
1256.5	6.2193261404406315E-019
1257.5	5.3766130656902213E-019
1258.5	4.6939472291919374E-019
1259.5	4.1347297918161640E-019
1260.5	3.6716988886520371E-019
1261.5	3.2844396794763677E-019
1262.5	2.9575311530203221E-019
1263.5	2.6792056919226553E-019
1264.5	2.4403880734114534E-019
1265.5	2.2340059409811911E-019
1266.5	2.0544922241700969E-019
1267.5	1.8974231342692725E-019
1268.5	1.7592523562755742E-019
1269.5	1.6371140162416644E-019
1270.5	1.5286752804344454E-019
1271.5	1.4320251483102928E-019
1272.5	1.3455899459991442E-019
1273.5	1.2680687756230208E-019
1274.5	1.1983841148465042E-019
1275.5	1.1356441546581874E-019
1276.5	1.0791144943093766E-019
1277.5	1.0281976109796126E-019
1278.5	9.8241918606045927E-020
1279.5	9.4142097864217280E-020
1280.5	9.0496055501810175E-020
1281.5	8.7291885400438137E-020
1282.5	8.4531726757010972E-020
1283.5	8.2234640553433777E-020
1284.5	8.0440810753348753E-020
1285.5	7.9216785863191441E-020
1286.5	7.8659903787392393E-020
1287.5	7.8895454812237807E-020
1288.5	8.0048686765434178E-020
1289.5	8.2151743112139832E-020
1290.5	8.4929551885179685E-020
1291.5	8.7498194852539390E-020
1292.5	8.8364688126764060E-020
1293.5	8.6312911054655693E-020
1294.5	8.1560232013561369E-020
1295.5	7.5519313390459872E-020
1296.5	6.9544164362987701E-020
1297.5	6.4308996950682153E-020
1298.5	5.9957194514605948E-020
1299.5	5.6397014741559198E-020
1300.5	5.3477803718680932E-020
1301.5	5.1059290560983155E-020
1302.5	4.9029434500685089E-020
1303.5	4.7303734039895917E-020
1304.5	4.5819745357109030E-020
1305.5	4.4531491797414301E-020
1306.5	4.3404976190499022E-020
1307.5	4.2414865720470345E-020
1308.5	4.1542122731968660E-020
1309.5	4.0772331395662594E-020
1310.5	4.0094517806918739E-020
1311.5	3.9500315445264680E-020
1312.5	3.8983372111582682E-020
1313.5	3.8538926716386452E-020
1314.5	3.8163506824008901E-020
1315.5	3.7854713321952605E-020
1316.5	3.7611069156367423E-020
1317.5	3.7431916333364097E-020
1318.5	3.7317350424703081E-020
1319.5	3.7268185376843179E-020
1320.5	3.7285944005567297E-020
1321.5	3.7372871505950791E-020
1322.5	3.7531970856935152E-020
1323.5	3.7767060322921726E-020
1324.5	3.8082854483494115E-020
1325.5	3.8485071467324737E-020
1326.5	3.8980570431409064E-020
1327.5	3.9577524921449603E-020
1328.5	4.0285639700857057E-020
1329.5	4.1116421103888577E-020
1330.5	4.2083514162387022E-020
1331.5	4.3203123959373822E-020
1332.5	4.4494544269342078E-020
1333.5	4.5980824106511595E-020
1334.5	4.7689613103207579E-020
1335.5	4.9654240807733519E-020
1336.5	5.1915104657862403E-020
1337.5	5.4521468940122250E-020
1338.5	5.7533816005046721E-020
1339.5	6.1026946596108696E-020
1340.5	6.5094106156887250E-020
1341.5	6.9852530070428395E-020
1342.5	7.5450970399560668E-020
1343.5	8.2080015718995347E-020
1344.5	8.9986381678903575E-020
1345.5	9.9492885211733741E-020
1346.5	1.1102658471718479E-019
1347.5	1.2515862982889259E-019
1348.5	1.4266069025930549E-019
1349.5	1.6458406397052860E-019
1350.5	1.9236728190647185E-019
1351.5	2.2797173179223441E-019
1352.5	2.7401964442151773E-019
1353.5	3.3383106850716988E-019
1354.5	4.1105042164601760E-019
1355.5	5.0810570947445548E-019
1356.5	6.2216045960799645E-019
1357.5	7.3797177963345231E-019
1358.5	8.2326655389897284E-019
1359.5	8.4179908202188063E-019
1360.5	7.8427853234671308E-019
1361.5	6.7815178999039228E-019
1362.5	5.6073560960771017E-019
1363.5	4.5527865420262887E-019
1364.5	3.6938816365002869E-019
1365.5	3.0237474538141548E-019
1366.5	2.5085578501953362E-019
1367.5	2.1127333264738379E-019
1368.5	1.8067756247823493E-019
1369.5	1.5682162395468936E-019
1370.5	1.3804955842925139E-019
1371.5	1.2315366600003562E-019
1372.5	1.1125318536252605E-019
1373.5	1.0170276526637147E-019
1374.5	9.4026606562451390E-020
1375.5	8.7871969407103383E-020
1376.5	8.2976565232579912E-020
1377.5	7.9145724329367674E-020
1378.5	7.6236437409864966E-020
1379.5	7.4146281741870643E-020
1380.5	7.2805895082066629E-020
1381.5	7.2174121986505162E-020
1382.5	7.2235289250109252E-020
1383.5	7.2998319119735552E-020
1384.5	7.4497598510873124E-020
1385.5	7.6795721293168325E-020
1386.5	7.9988438573216656E-020
1387.5	8.4212421135102282E-020
1388.5	8.9656797287104081E-020
1389.5	9.6579923766432720E-020
1390.5	1.0533352065291173E-019
1391.5	1.1639715565105859E-019
1392.5	1.3042692933747281E-019
1393.5	1.4832236331481716E-019
1394.5	1.7131255464143429E-019
1395.5	2.0104972850978141E-019
1396.5	2.3965701339029041E-019
1397.5	2.8956467009518450E-019
1398.5	3.5271296026038418E-019
1399.5	4.2831280573971282E-019
1400.5	5.0853800281063722E-019
1401.5	5.7469060051504129E-019
1402.5	6.0293223059850283E-019
1403.5	5.8344907462361040E-019
1404.5	5.3118175691741522E-019
1405.5	4.7144006299291937E-019
1406.5	4.2241299655861156E-019
1407.5	3.9199087119577085E-019
1408.5	3.8200210908149629E-019
1409.5	3.9143921147232198E-019
1410.5	4.1644062215428598E-019
1411.5	4.4762508765568768E-019
1412.5	4.6835963661043392E-019
1413.5	4.6131791379834304E-019
1414.5	4.2252236936612848E-019
1415.5	3.6459017042916522E-019
1416.5	3.0390085607384723E-019
1417.5	2.5022994312873022E-019
1418.5	2.0646802961096135E-019
1419.5	1.7198074751712967E-019
1420.5	1.4505394726684272E-019
1421.5	1.2396359584694962E-019
1422.5	1.0729529001651791E-019
1423.5	9.3971594206153887E-020
1424.5	8.3194328801266557E-020
1425.5	7.4376555656048822E-020
1426.5	6.7085668717885781E-020
1427.5	6.1000626919858966E-020
1428.5	5.5881152097487755E-020
1429.5	5.1545909483041796E-020
1430.5	4.7857131914723913E-020
1431.5	4.4709798990414144E-020
1432.5	4.2024044652398815E-020
1433.5	3.9739891836977298E-020
1434.5	3.7813721542516740E-020
1435.5	3.6216109597611387E-020
1436.5	3.4930837844952869E-020
1437.5	3.3955030628711690E-020
1438.5	3.3300496178718421E-020
1439.5	3.2996461135193140E-020
1440.5	3.3093922342560496E-020
1441.5	3.3671616157140649E-020
1442.5	3.4842570370937444E-020
1443.5	3.6756888643570302E-020
1444.5	3.9587412691270141E-020
1445.5	4.3464591096911823E-020
1446.5	4.8296918737447041E-020
1447.5	5.3431353141254292E-020
1448.5	5.7365367895547463E-020
1449.5	5.8227498685468833E-020
1450.5	5.5276379058646971E-020
1451.5	4.9667899810035497E-020
1452.5	4.3288115587550049E-020
1453.5	3.7420910444283140E-020
1454.5	3.2534496721308592E-020
1455.5	2.8630360069426193E-020
1456.5	2.5546301770411375E-020
1457.5	2.3100439540045605E-020
1458.5	2.1138709428231598E-020
1459.5	1.9542514836814644E-020
1460.5	1.8223828707705422E-020
1461.5	1.7118033956328748E-020
1462.5	1.6177645435398069E-020
1463.5	1.5367515206307386E-020
1464.5	1.4661359319927365E-020
1465.5	1.4039292385272082E-020
1466.5	1.3486086437173872E-020
1467.5	1.2989938099187674E-020
1468.5	1.2541589778838065E-020
1469.5	1.2133697649546266E-020
1470.5	1.1760372576050807E-020
1471.5	1.1416843179003181E-020
1472.5	1.1099205943384422E-020
1473.5	1.0804237962840562E-020
1474.5	1.0529255204356233E-020
1475.5	1.0272004182505734E-020
1476.5	1.0030578393225186E-020
1477.5	9.8033532702400587E-021
1478.5	9.5889351250111360E-021
1479.5	9.3861207362867413E-021
1480.5	9.1938651186920836E-021
1481.5	9.0112556237500914E-021
1482.5	8.8374909816166451E-021
1483.5	8.6718642262509000E-021
1484.5	8.5137486946378206E-021
1485.5	8.3625864758830340E-021
1486.5	8.2178788254187337E-021
1487.5	8.0791781652824930E-021
1488.5	7.9460813721665504E-021
1489.5	7.8182241170078800E-021
1490.5	7.6952760679235948E-021
1491.5	7.5769368057003208E-021
1492.5	7.4629323303474314E-021
1493.5	7.3530120603113976E-021
1494.5	7.2469462442404509E-021
1495.5	7.1445237197597767E-021
1496.5	7.0455499653838979E-021
1497.5	6.9498454010806386E-021
1498.5	6.8572439005913342E-021
1499.5	6.7675914847772297E-021
1500.5	6.6807451702924855E-021
1501.5	6.5965719520062267E-021
1502.5	6.5149479009878128E-021
1503.5	6.4357573626718815E-021
1504.5	6.3588922421436388E-021
1505.5	6.2842513654199003E-021
1506.5	6.2117399072179967E-021
1507.5	6.1412688770602402E-021
1508.5	6.0727546567023240E-021
1509.5	6.0061185828367632E-021
1510.5	5.9412865698380411E-021
1511.5	5.8781887680086999E-021
1512.5	5.8167592533760631E-021
1513.5	5.7569357455935419E-021
1514.5	5.6986593509330044E-021
1515.5	5.6418743277260620E-021
1516.5	5.5865278719324126E-021
1517.5	5.5325699207899447E-021
1518.5	5.4799529727409201E-021
1519.5	5.4286319220365763E-021
1520.5	5.3785639066035664E-021
1521.5	5.3297081679136065E-021
1522.5	5.2820259217358186E-021
1523.5	5.2354802387722976E-021
1524.5	5.1900359342837332E-021
1525.5	5.1456594659053793E-021
1526.5	5.1023188389362466E-021
1527.5	5.0599835184571475E-021
1528.5	5.0186243476978470E-021
1529.5	4.9782134721306755E-021
1530.5	4.9387242688188635E-021
1531.5	4.9001312805930793E-021
1532.5	4.8624101546699895E-021
1533.5	4.8255375853626864E-021
1534.5	4.7894912605651127E-021
1535.5	4.7542498117213916E-021
1536.5	4.7197927670170419E-021
1537.5	4.6861005075522204E-021
1538.5	4.6531542262782017E-021
1539.5	4.6209358894971724E-021
1540.5	4.5894282007425265E-021
1541.5	4.5586145668722574E-021
1542.5	4.5284790662220561E-021
1543.5	4.4990064186773424E-021
1544.5	4.4701819575350542E-021
1545.5	4.4419916030363995E-021
1546.5	4.4144218374613440E-021
1547.5	4.3874596816842811E-021
1548.5	4.3610926730982777E-021
1549.5	4.3353088448224838E-021
1550.5	4.3100967061139889E-021
1551.5	4.2854452239114532E-021
1552.5	4.2613438054434067E-021
1553.5	4.2377822818392712E-021
1554.5	4.2147508926858595E-021
1555.5	4.1922402714764498E-021
1556.5	4.1702414319035699E-021
1557.5	4.1487457549503166E-021
1558.5	4.1277449767384853E-021
1559.5	4.1072311770949724E-021
1560.5	4.0871967688009042E-021
1561.5	4.0676344874906341E-021
1562.5	4.0485373821704205E-021
1563.5	4.0298988063289650E-021
1564.5	4.0117124096142094E-021
1565.5	3.9939721300530139E-021
1566.5	3.9766721867922469E-021
1567.5	3.9598070733417653E-021
1568.5	3.9433715513015373E-021
1569.5	3.9273606445569026E-021
1570.5	3.9117696339275362E-021
1571.5	3.8965940522573213E-021
1572.5	3.8818296799337952E-021
1573.5	3.8674725408273277E-021
1574.5	3.8535188986415659E-021
1575.5	3.8399652536681394E-021
1576.5	3.8268083399398998E-021
1577.5	3.8140451227783872E-021
1578.5	3.8016727967324971E-021
1579.5	3.7896887839067196E-021
1580.5	3.7780907326785640E-021
1581.5	3.7668765168062766E-021
1582.5	3.7560442349291908E-021
1583.5	3.7455922104645526E-021
1584.5	3.7355189919060747E-021
1585.5	3.7258233535309630E-021
1586.5	3.7165042965236989E-021
1587.5	3.7075610505264866E-021
1588.5	3.6989930756279562E-021
1589.5	3.6908000648034888E-021
1590.5	3.6829819468224163E-021
1591.5	3.6755388896393137E-021
1592.5	3.6684713042887422E-021
1593.5	3.6617798493050448E-021
1594.5	3.6554654356912188E-021
1595.5	3.6495292324634974E-021
1596.5	3.6439726728010239E-021
1597.5	3.6387974608330771E-021
1598.5	3.6340055790995264E-021
1599.5	3.6295992967237241E-021
1600.5	3.6255811783409089E-021
1601.5	3.6219540938293560E-021
1602.5	3.6187212288960061E-021
1603.5	3.6158860965733893E-021
1604.5	3.6134525496899294E-021
1605.5	3.6114247943817843E-021
1606.5	3.6098074047208311E-021
1607.5	3.6086053385405416E-021
1608.5	3.6078239545493794E-021
1609.5	3.6074690308300152E-021
1610.5	3.6075467848321238E-021
1611.5	3.6080638949771400E-021
1612.5	3.6090275240048845E-021
1613.5	3.6104453442048940E-021
1614.5	3.6123255646895176E-021
1615.5	3.6146769608816008E-021
1616.5	3.6175089064071750E-021
1617.5	3.6208314076030297E-021
1618.5	3.6246551408707305E-021
1619.5	3.6289914931328925E-021
1620.5	3.6338526056744286E-021
1621.5	3.6392514216817129E-021
1622.5	3.6452017378262713E-021
1623.5	3.6517182602774653E-021
1624.5	3.6588166655709593E-021
1625.5	3.6665136668074247E-021
1626.5	3.6748270857094737E-021
1627.5	3.6837759311251339E-021
1628.5	3.6933804846342572E-021
1629.5	3.7036623939911216E-021
1630.5	3.7146447752234735E-021
1631.5	3.7263523243068484E-021
1632.5	3.7388114394448874E-021
1633.5	3.7520503551135425E-021
1634.5	3.7660992891719346E-021
1635.5	3.7809906045077868E-021
1636.5	3.7967589868741732E-021
1637.5	3.8134416407903868E-021
1638.5	3.8310785056275118E-021
1639.5	3.8497124942840190E-021
1640.5	3.8693897571844607E-021
1641.5	3.8901599747123154E-021
1642.5	3.9120766816250616E-021
1643.5	3.9351976275055431E-021
1644.5	3.9595851778911734E-021
1645.5	3.9853067614058418E-021
1646.5	4.0124353690161459E-021
1647.5	4.0410501124647654E-021
1648.5	4.0712368500247315E-021
1649.5	4.1030888889996410E-021
1650.5	4.1367077759035194E-021
1651.5	4.1722041870353744E-021
1652.5	4.2096989342722281E-021
1653.5	4.2493241034080425E-021
1654.5	4.2912243453471245E-021
1655.5	4.3355583440209559E-021
1656.5	4.3825004891629767E-021
1657.5	4.4322427872028126E-021
1658.5	4.4849970497242406E-021
1659.5	4.5409974064135273E-021
1660.5	4.6005031985117858E-021
1661.5	4.6638023198625594E-021
1662.5	4.7312150862017506E-021
1663.5	4.8030987299925771E-021
1664.5	4.8798526386572562E-021
1665.5	4.9619244795198552E-021
1666.5	5.0498173864675068E-021
1667.5	5.1440984229695963E-021
1668.5	5.2454085858962890E-021
1669.5	5.3544746774757884E-021
1670.5	5.4721234525869984E-021
1671.5	5.5992985505312929E-021
1672.5	5.7370808513200380E-021
1673.5	5.8867130655765300E-021
1674.5	6.0496295868730531E-021
1675.5	6.2274929227419755E-021
1676.5	6.4222383991192031E-021
1677.5	6.6361293349955218E-021
1678.5	6.8718255547584047E-021
1679.5	7.1324690086488043E-021
1680.5	7.4217914970156433E-021
1681.5	7.7442511703882405E-021
1682.5	8.1052067903982105E-021
1683.5	8.5111419560037235E-021
1684.5	8.9699560204941795E-021
1685.5	9.4913448307742862E-021
1686.5	1.0087303578395804E-020
1687.5	1.0772797256610418E-020
1688.5	1.1566663408127789E-020
1689.5	1.2492839921188169E-020
1690.5	1.3582051873053333E-020
1691.5	1.4874152018155683E-020
1692.5	1.6421397930015544E-020
1693.5	1.8293075151842527E-020
1694.5	2.0582047619251351E-020
1695.5	2.3414024006225010E-020
1696.5	2.6960496254331874E-020
1697.5	3.1456156376330069E-020
1698.5	3.7220270257654544E-020
1699.5	4.4676565487964811E-020
1700.5	5.4351496794383100E-020
1701.5	6.6793044268222021E-020
1702.5	8.2275215876075783E-020
1703.5	1.0007527604777989E-019
1704.5	1.1733609216016962E-019
1705.5	1.2870147114056460E-019
1706.5	1.2907317378745985E-019
1707.5	1.1827780007751954E-019
1708.5	1.0125063197368468E-019
1709.5	8.3443061585536077E-020
1710.5	6.7860895877342729E-020
1711.5	5.5314742918749740E-020
1712.5	4.5562358980442976E-020
1713.5	3.8060390980721410E-020
1714.5	3.2277876738272421E-020
1715.5	2.7784959882289569E-020
1716.5	2.4257027544926998E-020
1717.5	2.1455286932145100E-020
1718.5	1.9205255346276864E-020
1719.5	1.7379085583525583E-020
1720.5	1.5882393650905414E-020
1721.5	1.4644813140471202E-020
1722.5	1.3613315716683409E-020
1723.5	1.2747497363059236E-020
1724.5	1.2016238190975520E-020
1725.5	1.1395318072280699E-020
1726.5	1.0865699114723235E-020
1727.5	1.0412276260098498E-020
1728.5	1.0022959194762021E-020
1729.5	9.6879909032254156E-021
1730.5	9.3994368768417150E-021
1731.5	9.1507985897836217E-021
1732.5	8.9367183357850825E-021
1733.5	8.7527518644974748E-021
1734.5	8.5951917902279251E-021
1735.5	8.4609293548133872E-021
1736.5	8.3473454068084099E-021
1737.5	8.2522238148513947E-021
1738.5	8.1736822395283234E-021
1739.5	8.1101164347520749E-021
1740.5	8.0601551680145258E-021
1741.5	8.0226235307288164E-021
1742.5	7.9965129200442412E-021
1743.5	7.9809563580387792E-021
1744.5	7.9752081060745403E-021
1745.5	7.9786267551682834E-021
1746.5	7.9906611448228588E-021
1747.5	8.0108385955924978E-021
1748.5	8.0387550440963332E-021
1749.5	8.0740667502198724E-021
1750.5	8.1164833100682772E-021
1751.5	8.1657617587825962E-021
1752.5	8.2217015875741994E-021
1753.5	8.2841405315380802E-021
1754.5	8.3529510107080540E-021
1755.5	8.4280371277536943E-021
1756.5	8.5093321427257512E-021
1757.5	8.5967963591404273E-021
1758.5	8.6904153670850538E-021
1759.5	8.7901985984244182E-021
1760.5	8.8961781569817784E-021
1761.5	9.0084078930728582E-021
1762.5	9.1269626972347675E-021
1763.5	9.2519379926143965E-021
1764.5	9.3834494094250758E-021
1765.5	9.5216326282766091E-021
1766.5	9.6666433821409638E-021
1767.5	9.8186576093218544E-021
1768.5	9.9778717521260979E-021
1769.5	1.0144503198049870E-020
1770.5	1.0318790862247691E-020
1771.5	1.0500995911892025E-020
1772.5	1.0691402634798699E-020
1773.5	1.0890319456424254E-020
1774.5	1.1098080111071202E-020
1775.5	1.1315044974898647E-020
1776.5	1.1541602570161182E-020
1777.5	1.1778171252021205E-020
1778.5	1.2025201091332593E-020
1779.5	1.2283175969012684E-020
1780.5	1.2552615900043329E-020
1781.5	1.2834079607813524E-020
1782.5	1.3128167372482293E-020
1783.5	1.3435524180355681E-020
1784.5	1.3756843204996301E-020
1785.5	1.4092869654988456E-020
1786.5	1.4444405028047166E-020
1787.5	1.4812311816580313E-020
1788.5	1.5197518715999133E-020
1789.5	1.5601026394152798E-020
1790.5	1.6023913888389770E-020
1791.5	1.6467345706100903E-020
1792.5	1.6932579715389357E-020
1793.5	1.7420975924992320E-020
1794.5	1.7934006267048811E-020
1795.5	1.8473265513125736E-020
1796.5	1.9040483473508918E-020
1797.5	1.9637538652653373E-020
1798.5	2.0266473560487934E-020
1799.5	2.0929511910733488E-020
1800.5	2.1629077974430833E-020
1801.5	2.2367818400587114E-020
1802.5	2.3148626867587377E-020
1803.5	2.3974671990425844E-020
1804.5	2.4849428981914604E-020
1805.5	2.5776715653314168E-020
1806.5	2.6760733444383009E-020
1807.5	2.7806114298478834E-020
1808.5	2.8917974349824059E-020
1809.5	3.0101975573318269E-020
1810.5	3.1364396769812092E-020
1811.5	3.2712215530964635E-020
1812.5	3.4153203159614520E-020
1813.5	3.5696034929170079E-020
1814.5	3.7350418568247588E-020
1815.5	3.9127244479551802E-020
1816.5	4.1038761976924887E-020
1817.5	4.3098786793270346E-020
1818.5	4.5322946329062860E-020
1819.5	4.7728970647710703E-020
1820.5	5.0337039174267390E-020
1821.5	5.3170195542839873E-020
1822.5	5.6254846232432442E-020
1823.5	5.9621362755344308E-020
1824.5	6.3304812520453284E-020
1825.5	6.7345850500000489E-020
1826.5	7.1791813051675989E-020
1827.5	7.6698067474898975E-020
1828.5	8.2129687208512349E-020
1829.5	8.8163544548871475E-020
1830.5	9.4890942567653147E-020
1831.5	1.0242094865952797E-019
1832.5	1.1088464834865222E-019
1833.5	1.2044061616303466E-019
1834.5	1.3128201011466246E-019
1835.5	1.4364585171832930E-019
1836.5	1.5782527551509906E-019
1837.5	1.7418585205312679E-019
1838.5	1.9318755310473026E-019
1839.5	2.1541460764167149E-019
1840.5	2.4161649552718064E-019
1841.5	2.7276479315871761E-019
1842.5	3.1013272758632846E-019
1843.5	3.5540736273113250E-019
1844.5	4.1084853242557267E-019
1845.5	4.7951374782628806E-019
1846.5	5.6557263681219036E-019
1847.5	6.7473161208288842E-019
1848.5	8.1475946037156320E-019
1849.5	9.9599099225908214E-019
1850.5	1.2313436248232428E-018
1851.5	1.5344946876995828E-018
1852.5	1.9130204474237262E-018
1853.5	2.3512541625259089E-018
1854.5	2.7823174402170238E-018
1855.5	3.0762711740739176E-018
1856.5	3.1028906185407857E-018
1857.5	2.8486202283147751E-018
1858.5	2.4309307449874668E-018
1859.5	1.9871881929340999E-018
1860.5	1.5958964536445059E-018
1861.5	1.2795994380188040E-018
1862.5	1.0332072592815733E-018
1863.5	8.4340330871799917E-019
1864.5	6.9691481375541745E-019
1865.5	5.8292420728563398E-019
1866.5	4.9324094777576238E-019
1867.5	4.2183433474541390E-019
1868.5	3.6429729479353258E-019
1869.5	3.1740153928225051E-019
1870.5	2.7876482329957739E-019
1871.5	2.4661199804445664E-019
1872.5	2.1960596590229571E-019
1873.5	1.9672839518509777E-019
1874.5	1.7719522400718803E-019
1875.5	1.6039637335160498E-019
1876.5	1.4585234523257446E-019
1877.5	1.3318266890157308E-019
1878.5	1.2208272800817117E-019
1879.5	1.1230657049505370E-019
1880.5	1.0365403038172538E-019
1881.5	9.5960987501543479E-020
1882.5	8.9091932888394051E-020
1883.5	8.2934244214556576E-020
1884.5	7.7393741088480792E-020
1885.5	7.2391206635153170E-020
1886.5	6.7859644736080780E-020
1887.5	6.3742101843786151E-020
1888.5	5.9989925392074622E-020
1889.5	5.6561362299721093E-020
1890.5	5.3420424239611256E-020
1891.5	5.0535963543750792E-020
1892.5	4.7880916476133168E-020
1893.5	4.5431680294921650E-020
1894.5	4.3167597876910177E-020
1895.5	4.1070529292886337E-020
1896.5	3.9124494040208080E-020
1897.5	3.7315370979421616E-020
1898.5	3.5630645621760144E-020
1899.5	3.4059196449679431E-020
1900.5	3.2591113554655428E-020
1901.5	3.1217544144203353E-020
1902.5	2.9930560478355285E-020
1903.5	2.8723046601678901E-020
1904.5	2.7588600884002589E-020
1905.5	2.6521451904957475E-020
1906.5	2.5516385640287310E-020
1907.5	2.4568682251861883E-020
1908.5	2.3674061064292515E-020
1909.5	2.2828632541427983E-020
1910.5	2.2028856265617326E-020
1911.5	2.1271504079243657E-020
1912.5	2.0553627677849719E-020
1913.5	1.9872530052140609E-020
1914.5	1.9225740266231272E-020
1915.5	1.8610991134904761E-020
1916.5	1.8026199425946573E-020
1917.5	1.7469448266918384E-020
1918.5	1.6938971480739242E-020
1919.5	1.6433139612548696E-020
1920.5	1.5950447442677736E-020
1921.5	1.5489502808090571E-020
1922.5	1.5049016578157609E-020
1923.5	1.4627793650719308E-020
1924.5	1.4224724851634368E-020
1925.5	1.3838779635814976E-020
1926.5	1.3468999500507842E-020
1927.5	1.3114492032589308E-020
1928.5	1.2774425521165817E-020
1929.5	1.2448024075025278E-020
1930.5	1.2134563191652659E-020
1931.5	1.1833365730760599E-020
1932.5	1.1543798250723083E-020
1933.5	1.1265267671049377E-020
1934.5	1.0997218228189994E-020
1935.5	1.0739128695608512E-020
1936.5	1.0490509842249693E-020
1937.5	1.0250902106346355E-020
1938.5	1.0019873463983378E-020
1939.5	9.7970174740223113E-021
1940.5	9.5819514829199833E-021
1941.5	9.3743149746827243E-021
1942.5	9.1737680527114627E-021
1943.5	8.9799900416358935E-021
1944.5	8.7926781984300408E-021
1945.5	8.6115465231633633E-021
1946.5	8.4363246606884117E-021
1947.5	8.2667568854102876E-021
1948.5	8.1026011620379315E-021
1949.5	7.9436282758918737E-021
1950.5	7.7896210269476327E-021
1951.5	7.6403734823358212E-021
1952.5	7.4956902825065024E-021
1953.5	7.3553859967025512E-021
1954.5	7.2192845237801608E-021
1955.5	7.0872185347689233E-021
1956.5	6.9590289538833763E-021
1957.5	6.8345644749863501E-021
1958.5	6.7136811107648971E-021
1959.5	6.5962417721153369E-021
1960.5	6.4821158754472903E-021
1961.5	6.3711789758098929E-021
1962.5	6.2633124239188919E-021
1963.5	6.1584030453224548E-021
1964.5	6.0563428400883502E-021
1965.5	5.9570287015267698E-021
1966.5	5.8603621525829237E-021
1967.5	5.7662490986427558E-021
1968.5	5.6745995955947660E-021
1969.5	5.5853276320817579E-021
1970.5	5.4983509249594808E-021
1971.5	5.4135907270549404E-021
1972.5	5.3309716463867688E-021
1973.5	5.2504214760735113E-021
1974.5	5.1718710342140765E-021
1975.5	5.0952540130780019E-021
1976.5	5.0205068369922930E-021
1977.5	4.9475685283565585E-021
1978.5	4.8763805812597308E-021
1979.5	4.8068868422095611E-021
1980.5	4.7390333975212811E-021
1981.5	4.6727684669440271E-021
1982.5	4.6080423031333864E-021
1983.5	4.5448070966058722E-021
1984.5	4.4830168858364354E-021
1985.5	4.4226274721835433E-021
1986.5	4.3635963393478686E-021
1987.5	4.3058825770906995E-021
1988.5	4.2494468089565897E-021
1989.5	4.1942511237618906E-021
1990.5	4.1402590106266623E-021
1991.5	4.0874352973421013E-021
1992.5	4.0357460918792595E-021
1993.5	3.9851587268574784E-021
1994.5	3.9356417068025959E-021
1995.5	3.8871646580360029E-021
1996.5	3.8396982810456463E-021
1997.5	3.7932143051994793E-021
1998.5	3.7476854456707227E-021
1999.5	3.7030853624522838E-021
[truncated: 1,000 more rows]
