# Supplementary material for: Modeling Radiative Efficiency across Fluorinated Molecules: Bridging Chemistry and Climate Policy for Global Warming Potential Estimations
Source: Environ Sci Technol. 2026 Feb 16;60(8):6188–202. doi: 10.1021/acs.est.5c16501 (PMC12961741; doi:10.1021/acs.est.5c16501)
Supplement: Supplementary file 1 [file es5c16501_si_001.zip › Supporting.Information/CFM2025.Table1/HFEsters/Allyl.trifluoracetate/cross-section_30.dat]

0.5	4.1666287123019494E-022
1.5	4.2127415908705275E-022
2.5	4.2613612032170607E-022
3.5	4.3127122277096206E-022
4.5	4.3670459882485435E-022
5.5	4.4246443821391248E-022
6.5	4.4858245031385145E-022
7.5	4.5509441039223555E-022
8.5	4.6204080766935902E-022
9.5	4.6946761744958766E-022
10.5	4.7742722518545101E-022
11.5	4.8597953754768511E-022
12.5	4.9519332490649762E-022
13.5	5.0514785178377238E-022
14.5	5.1593486777186607E-022
15.5	5.2766105245385600E-022
16.5	5.4045103583796625E-022
17.5	5.5445115330442765E-022
18.5	5.6983414468092653E-022
19.5	5.8680507597006186E-022
20.5	6.0560885684701743E-022
21.5	6.2653985803080168E-022
22.5	6.4995431561904381E-022
23.5	6.7628646741542307E-022
24.5	7.0606973315544677E-022
25.5	7.3996477697795857E-022
26.5	7.7879705221672700E-022
27.5	8.2360753891343119E-022
28.5	8.7572201206216086E-022
29.5	9.3684657065425917E-022
30.5	1.0092006633541356E-021
31.5	1.0957039203643746E-021
32.5	1.2002402143123621E-021
33.5	1.3280316266321312E-021
34.5	1.4861648310029549E-021
35.5	1.6843157460143394E-021
36.5	1.9356916664146754E-021
37.5	2.2580843919771846E-021
38.5	2.6745170798137889E-021
39.5	3.2118277003622704E-021
40.5	3.8928650359441342E-021
41.5	4.7135959567898032E-021
42.5	5.5966192548219959E-021
43.5	6.3424178143802182E-021
44.5	6.6739783224835552E-021
45.5	6.4429028095365192E-021
46.5	5.7821001411610104E-021
47.5	4.9705359324342928E-021
48.5	4.2201938161466565E-021
49.5	3.6202916657872223E-021
50.5	3.1837024152895884E-021
51.5	2.8950334949161267E-021
52.5	2.7341654096629997E-021
53.5	2.6815073282327945E-021
54.5	2.7115016597560600E-021
55.5	2.7788736816849256E-021
56.5	2.8125453295135787E-021
57.5	2.7452497229016283E-021
58.5	2.5675801524046208E-021
59.5	2.3323908272777966E-021
60.5	2.1016742920306553E-021
61.5	1.9103239439740433E-021
62.5	1.7680101020714210E-021
63.5	1.6724548975916625E-021
64.5	1.6184406036127062E-021
65.5	1.6017143057615351E-021
66.5	1.6202883774672248E-021
67.5	1.6748369199849008E-021
68.5	1.7689594211491007E-021
69.5	1.9096072891277854E-021
70.5	2.1077405110636216E-021
71.5	2.3790537039554207E-021
72.5	2.7440857806973867E-021
73.5	3.2256807361395289E-021
74.5	3.8388543875243993E-021
75.5	4.5643525788320274E-021
76.5	5.3022108903059535E-021
77.5	5.8421561840547595E-021
78.5	5.9493562662028743E-021
79.5	5.5651073549963382E-021
80.5	4.8684550355540145E-021
81.5	4.1010226594757006E-021
82.5	3.4126908229819925E-021
83.5	2.8521716010589859E-021
84.5	2.4147100734823267E-021
85.5	2.0782735874664595E-021
86.5	1.8197708789456164E-021
87.5	1.6200837907004319E-021
88.5	1.4646659307873161E-021
89.5	1.3428127985679777E-021
90.5	1.2467387904045934E-021
91.5	1.1707944173062035E-021
92.5	1.1108779676176074E-021
93.5	1.0640150297525264E-021
94.5	1.0280655389487697E-021
95.5	1.0015236702426104E-021
96.5	9.8338515566027285E-022
97.5	9.7306495195199423E-022
98.5	9.7035486887180672E-022
99.5	9.7541614212338861E-022
100.5	9.8880660766840680E-022
101.5	1.0115467070231215E-021
102.5	1.0452334999682130E-021
103.5	1.0922172556688291E-021
104.5	1.1558598406582793E-021
105.5	1.2408929747126046E-021
106.5	1.3538713765316121E-021
107.5	1.5036248765113063E-021
108.5	1.7013351727944479E-021
109.5	1.9591313414432900E-021
110.5	2.2845357490199510E-021
111.5	2.6661780072768175E-021
112.5	3.0493680006965285E-021
113.5	3.3224639212564789E-021
114.5	3.3657088369764882E-021
115.5	3.1556692182044692E-021
116.5	2.7899375855710301E-021
117.5	2.3928226724195690E-021
118.5	2.0390223842042497E-021
119.5	1.7517378597668075E-021
120.5	1.5276643044399146E-021
121.5	1.3551859409034061E-021
122.5	1.2223719244692457E-021
123.5	1.1194001246375305E-021
124.5	1.0388034218968020E-021
125.5	9.7507504678486167E-022
126.5	9.2418914612329807E-022
127.5	8.8319727002340140E-022
128.5	8.4992488793156265E-022
129.5	8.2275297098403048E-022
130.5	8.0046336169867531E-022
131.5	7.8212966656170967E-022
132.5	7.6704000724237643E-022
133.5	7.5464194691825710E-022
134.5	7.4450288110416857E-022
135.5	7.3628127704165192E-022
136.5	7.2970558546424856E-022
137.5	7.2455862919174933E-022
138.5	7.2066594033585684E-022
139.5	7.1788697370492702E-022
140.5	7.1610843731176202E-022
141.5	7.1523919797870156E-022
142.5	7.1520637180233209E-022
143.5	7.1595231636911472E-022
144.5	7.1743231801430592E-022
145.5	7.1961282251187369E-022
146.5	7.2247009780826379E-022
147.5	7.2598924720757914E-022
148.5	7.3016351387869605E-022
149.5	7.3499383488075793E-022
150.5	7.4048861667700288E-022
151.5	7.4666371550365842E-022
152.5	7.5354261588786622E-022
153.5	7.6115680980670320E-022
154.5	7.6954638809992512E-022
155.5	7.7876086541948959E-022
156.5	7.8886027088296997E-022
157.5	7.9991654945873586E-022
158.5	8.1201533488525676E-022
159.5	8.2525817482064073E-022
160.5	8.3976531453332156E-022
161.5	8.5567917895725750E-022
162.5	8.7316873735100727E-022
163.5	8.9243499432473649E-022
164.5	9.1371793157910377E-022
165.5	9.3730533482737073E-022
166.5	9.6354409228601125E-022
167.5	9.9285476261346048E-022
168.5	1.0257505073354672E-021
169.5	1.0628619041479963E-021
170.5	1.1049697603223770E-021
171.5	1.1530489153489768E-021
172.5	1.2083272871061505E-021
173.5	1.2723662676104335E-021
174.5	1.3471712954451028E-021
175.5	1.4353454287312417E-021
176.5	1.5403045654746745E-021
177.5	1.6665812502756285E-021
178.5	1.8202551966254621E-021
179.5	2.0095618629009785E-021
180.5	2.2457400826098498E-021
181.5	2.5441658832426124E-021
182.5	2.9257211990312907E-021
183.5	3.4179930945924660E-021
184.5	4.0548622965556862E-021
185.5	4.8704268901097848E-021
186.5	5.8780704491936451E-021
187.5	7.0211845229619655E-021
188.5	8.1007977539825177E-021
189.5	8.7668604285738792E-021
190.5	8.7174044703693928E-021
191.5	7.9835640992839545E-021
192.5	6.8966299497581253E-021
193.5	5.7896747919074676E-021
194.5	4.8350710810648522E-021
195.5	4.0737270604679929E-021
196.5	3.4866335014455643E-021
197.5	3.0389454088892978E-021
198.5	2.6976819552506657E-021
199.5	2.4364538914631460E-021
200.5	2.2354441870375442E-021
201.5	2.0801265341893289E-021
202.5	1.9599225248985304E-021
203.5	1.8671158476674411E-021
204.5	1.7960486631050156E-021
205.5	1.7425476128866709E-021
206.5	1.7035193066719432E-021
207.5	1.6766661486211691E-021
208.5	1.6602864623240619E-021
209.5	1.6531336384495168E-021
210.5	1.6543169314464334E-021
211.5	1.6632320786608025E-021
212.5	1.6795137504097055E-021
213.5	1.7030044972208942E-021
214.5	1.7337367342692380E-021
215.5	1.7719256715672434E-021
216.5	1.8179721591372692E-021
217.5	1.8724753148607342E-021
218.5	1.9362556559695940E-021
219.5	2.0103903704044273E-021
220.5	2.0962634560512033E-021
221.5	2.1956348644787739E-021
222.5	2.3107347001488711E-021
223.5	2.4443912149724600E-021
224.5	2.6002051947759998E-021
225.5	2.7827889394981117E-021
226.5	2.9980962458431043E-021
227.5	3.2538818323261804E-021
228.5	3.5603461525396986E-021
229.5	3.9310464381203394E-021
230.5	4.3841883331752172E-021
231.5	4.9444518277150898E-021
232.5	5.6455332080496509E-021
233.5	6.5335401759177556E-021
234.5	7.6710735955867124E-021
235.5	9.1407477312634632E-021
236.5	1.1043736879815505E-020
237.5	1.3480997588756330E-020
238.5	1.6489356914474581E-020
239.5	1.9892414186112754E-020
240.5	2.3085346519328225E-020
241.5	2.5019884168946592E-020
242.5	2.4813666039326781E-020
243.5	2.2588613785141709E-020
244.5	1.9342014017372090E-020
245.5	1.6055771610321955E-020
246.5	1.3230563308151319E-020
247.5	1.0981294597879871E-020
248.5	9.2491240235752661E-021
249.5	7.9302158372286311E-021
250.5	6.9269850463825955E-021
251.5	6.1615874060629480E-021
252.5	5.5756849294250129E-021
253.5	5.1266053164014426E-021
254.5	4.7833647927469930E-021
255.5	4.5234651689436660E-021
256.5	4.3305293013356740E-021
257.5	4.1926167917871550E-021
258.5	4.1010418104502676E-021
259.5	4.0495483454041955E-021
260.5	4.0337372144977571E-021
261.5	4.0506711932708059E-021
262.5	4.0986081990281835E-021
263.5	4.1768291948211296E-021
264.5	4.2855392862526614E-021
265.5	4.4258290123575381E-021
266.5	4.5996893193944676E-021
267.5	4.8100790892428169E-021
268.5	5.0610491230213423E-021
269.5	5.3579318349622882E-021
270.5	5.7076123092668888E-021
271.5	6.1189046884694974E-021
272.5	6.6030692736029338E-021
273.5	7.1745219003076112E-021
274.5	7.8518105522581092E-021
275.5	8.6589683382168251E-021
276.5	9.6274019375629832E-021
277.5	1.0798547107254065E-020
278.5	1.2227625267355249E-020
279.5	1.3988971093128115E-020
280.5	1.6183554298052375E-020
281.5	1.8949405529524120E-020
282.5	2.2475387898255624E-020
283.5	2.7017267635868083E-020
284.5	3.2909959505659122E-020
285.5	4.0555325584350607E-020
286.5	5.0329605979017387E-020
287.5	6.2290378574299706E-020
288.5	7.5533254693062138E-020
289.5	8.7373567414001325E-020
290.5	9.3595457319435719E-020
291.5	9.1225303989549094E-020
292.5	8.1464821356856175E-020
293.5	6.8428971755885010E-020
294.5	5.5684532449965746E-020
295.5	4.4879813915350431E-020
296.5	3.6300188863321818E-020
297.5	2.9662339667302447E-020
298.5	2.4556324443517351E-020
299.5	2.0611729387301379E-020
300.5	1.7536905983051692E-020
301.5	1.5114009770260812E-020
302.5	1.3183384008654775E-020
303.5	1.1628411281060691E-020
304.5	1.0363545709598759E-020
305.5	9.3255305005973600E-021
306.5	8.4671390476408964E-021
307.5	7.7527577511202609E-021
308.5	7.1552691055083215E-021
309.5	6.6538419395494968E-021
310.5	6.2323538087546633E-021
311.5	5.8782560295740510E-021
312.5	5.5817513220204325E-021
313.5	5.3351947680917892E-021
314.5	5.1326566179501105E-021
315.5	4.9696045805253210E-021
316.5	4.8426765201855821E-021
317.5	4.7495239242190203E-021
318.5	4.6887134651525703E-021
319.5	4.6596794173555671E-021
320.5	4.6627243203572587E-021
321.5	4.6990697140673753E-021
322.5	4.7709635852918716E-021
323.5	4.8818570161964027E-021
324.5	5.0366702476643569E-021
325.5	5.2421791000647571E-021
326.5	5.5075680077879186E-021
327.5	5.8452179404496041E-021
328.5	6.2718287279657032E-021
329.5	6.8100177201615642E-021
330.5	7.4905879927969698E-021
331.5	8.3557014765461611E-021
332.5	9.4631585656703857E-021
333.5	1.0891668715184864E-020
334.5	1.2745812353858829E-020
335.5	1.5155847293300345E-020
336.5	1.8258378901218782E-020
337.5	2.2125141514347345E-020
338.5	2.6587500105890979E-020
339.5	3.0956813162261646E-020
340.5	3.3925123862300670E-020
341.5	3.4226520935019046E-020
342.5	3.1792590969762687E-020
343.5	2.7830509269507011E-020
344.5	2.3699730475045841E-020
345.5	2.0164843413961869E-020
346.5	1.7447509213297459E-020
347.5	1.5509389183655716E-020
348.5	1.4241699333648055E-020
349.5	1.3546546084772588E-020
350.5	1.3362903497685680E-020
351.5	1.3672521481535210E-020
352.5	1.4501087199222438E-020
353.5	1.5918993644699014E-020
354.5	1.8038873900518968E-020
355.5	2.0996982219547171E-020
356.5	2.4885954309458082E-020
357.5	2.9580629159931678E-020
358.5	3.4427279557148853E-020
359.5	3.8027274211657076E-020
360.5	3.8772704889309979E-020
361.5	3.6194713384891153E-020
362.5	3.1450697524765160E-020
363.5	2.6179291464061148E-020
364.5	2.1421957490572047E-020
365.5	1.7527701032989993E-020
366.5	1.4471926511530166E-020
367.5	1.2106602468536489E-020
368.5	1.0274092180029997E-020
369.5	8.8430504360145600E-021
370.5	7.7131011814953103E-021
371.5	6.8100304756864295E-021
372.5	6.0795049611501811E-021
373.5	5.4816924765947158E-021
374.5	4.9871890169648783E-021
375.5	4.5740786993169806E-021
376.5	4.2258495873621444E-021
377.5	3.9299222692318962E-021
378.5	3.6766078617965958E-021
379.5	3.4583650739336312E-021
380.5	3.2692658491836044E-021
381.5	3.1046073175951872E-021
382.5	2.9606272093891170E-021
383.5	2.8342931224150127E-021
384.5	2.7231450481527067E-021
385.5	2.6251767191140021E-021
386.5	2.5387455765149791E-021
387.5	2.4625040969479844E-021
388.5	2.3953472793890317E-021
389.5	2.3363725605380889E-021
390.5	2.2848494877715274E-021
391.5	2.2401972659541553E-021
392.5	2.2019688994818249E-021
393.5	2.1698411423348992E-021
394.5	2.1436099005819299E-021
395.5	2.1231911513825644E-021
396.5	2.1086278985594932E-021
397.5	2.1001042337990966E-021
398.5	2.0979682879784535E-021
399.5	2.1027668408501052E-021
400.5	2.1152957543953258E-021
401.5	2.1366724109486454E-021
402.5	2.1684392492003560E-021
403.5	2.2127116279706252E-021
404.5	2.2723888491544917E-021
405.5	2.3514538803447990E-021
406.5	2.4553925992715549E-021
407.5	2.5917579487821497E-021
408.5	2.7708596305676870E-021
409.5	3.0063956167811654E-021
410.5	3.3153534482106115E-021
411.5	3.7152625343859918E-021
412.5	4.2143598412850258E-021
413.5	4.7877980998133170E-021
414.5	5.3409092249810722E-021
415.5	5.6994573019766586E-021
416.5	5.7020810242338968E-021
417.5	5.3493670204051043E-021
418.5	4.8032313340146387E-021
419.5	4.2375961623284097E-021
420.5	3.7466360338528974E-021
421.5	3.3549091662734838E-021
422.5	3.0540781889055203E-021
423.5	2.8266044453175121E-021
424.5	2.6555217126903687E-021
425.5	2.5271585784897508E-021
426.5	2.4312289886170948E-021
427.5	2.3601990809750097E-021
428.5	2.3085978297559813E-021
429.5	2.2724536034461132E-021
430.5	2.2488755094462440E-021
431.5	2.2357540227805668E-021
432.5	2.2315500764918414E-021
433.5	2.2351470937412054E-021
434.5	2.2457471427146130E-021
435.5	2.2627979812299770E-021
436.5	2.2859418772033547E-021
437.5	2.3149799844431699E-021
438.5	2.3498480480018178E-021
439.5	2.3906005851022715E-021
440.5	2.4374016393456890E-021
441.5	2.4905208793027555E-021
442.5	2.5503343051878968E-021
443.5	2.6173292065572045E-021
444.5	2.6921133278883974E-021
445.5	2.7754284837232774E-021
446.5	2.8681691507502447E-021
447.5	2.9714068787959263E-021
448.5	3.0864217360410838E-021
449.5	3.2147424714609687E-021
450.5	3.3581976854451981E-021
451.5	3.5189811101624480E-021
452.5	3.6997352019605343E-021
453.5	3.9036587640720088E-021
454.5	4.1346464307555736E-021
455.5	4.3974708202306154E-021
456.5	4.6980223977262356E-021
457.5	5.0436281691469079E-021
458.5	5.4434791289983317E-021
459.5	5.9092092281988086E-021
460.5	6.4556874642098118E-021
461.5	7.1021123882990316E-021
462.5	7.8735388975448898E-021
463.5	8.8030258127323366E-021
464.5	9.9346746350247808E-021
465.5	1.1327935398821751E-020
466.5	1.3063664363232480E-020
467.5	1.5252442104534517E-020
468.5	1.8045310125698625E-020
469.5	2.1645515079195114E-020
470.5	2.6314804560651520E-020
471.5	3.2353983418803199E-020
472.5	4.0005639193620585E-020
473.5	4.9177283636959609E-020
474.5	5.8898039247405994E-020
475.5	6.6801454821940260E-020
476.5	6.9769477791963283E-020
477.5	6.6341925655075251E-020
478.5	5.8222567436672471E-020
479.5	4.8542384960073339E-020
480.5	3.9546823546895537E-020
481.5	3.2105779504396370E-020
482.5	2.6265746085835463E-020
483.5	2.1772121697081160E-020
484.5	1.8325759577733600E-020
485.5	1.5670289338142684E-020
486.5	1.3607926418880682E-020
487.5	1.1992211856227941E-020
488.5	1.0716225325211974E-020
489.5	9.7020537826450638E-021
490.5	8.8927031162416830E-021
491.5	8.2462357909932168E-021
492.5	7.7316208387258456E-021
493.5	7.3258210090532819E-021
494.5	7.0117528623648766E-021
495.5	6.7768600234951093E-021
496.5	6.6121204218448211E-021
497.5	6.5113663859954779E-021
498.5	6.4708373781237703E-021
499.5	6.4889142443112712E-021
500.5	6.5660053325040790E-021
501.5	6.7045718974433676E-021
502.5	6.9092954119274086E-021
503.5	7.1874049785360951E-021
504.5	7.5492012881648299E-021
505.5	8.0088372275695732E-021
506.5	8.5854478205228921E-021
507.5	9.3047683256837272E-021
508.5	1.0201444662388330E-020
509.5	1.1322330016773244E-020
510.5	1.2731173860521237E-020
511.5	1.4515216298282683E-020
512.5	1.6794187639156224E-020
513.5	1.9731716642048471E-020
514.5	2.3547126094860747E-020
515.5	2.8519296934573015E-020
516.5	3.4957474322667117E-020
517.5	4.3076948978619376E-020
518.5	5.2667403760349822E-020
519.5	6.2494746232623511E-020
520.5	6.9876134882248134E-020
521.5	7.1698708823922717E-020
522.5	6.7029718001498178E-020
523.5	5.8095419345401638E-020
524.5	4.8081569875458848E-020
525.5	3.9026480408978783E-020
526.5	3.1620978830154494E-020
527.5	2.5824853084638010E-020
528.5	2.1354689581429832E-020
529.5	1.7906754496898158E-020
530.5	1.5227626282899086E-020
531.5	1.3123663921405277E-020
532.5	1.1451822278784845E-020
533.5	1.0107514547192802E-020
534.5	9.0141944617620694E-021
535.5	8.1154640375088590E-021
536.5	7.3693772651680548E-021
537.5	6.7444037973227794E-021
538.5	6.2165811821382943E-021
539.5	5.7674998231619586E-021
540.5	5.3828675780777058E-021
541.5	5.0514783592833474E-021
542.5	4.7644638870066521E-021
543.5	4.5147454658079163E-021
544.5	4.2966283592833773E-021
545.5	4.1054988271038595E-021
546.5	3.9375958289893816E-021
547.5	3.7898376037248262E-021
548.5	3.6596890132696671E-021
549.5	3.5450595147730435E-021
550.5	3.4442244309851551E-021
551.5	3.3557641987881687E-021
552.5	3.2785177357595014E-021
553.5	3.2115471478869749E-021
554.5	3.1541118290534109E-021
555.5	3.1056506631950243E-021
556.5	3.0657716014933700E-021
557.5	3.0342484073762889E-021
558.5	3.0110248967203815E-021
559.5	2.9962276100692153E-021
560.5	2.9901886129877614E-021
561.5	2.9934811312049782E-021
562.5	3.0069721326413448E-021
563.5	3.0318979766728699E-021
564.5	3.0699721615103191E-021
565.5	3.1235384301669351E-021
566.5	3.1957885734174109E-021
567.5	3.2910727065790465E-021
568.5	3.4153405569683077E-021
569.5	3.5767630556587050E-021
570.5	3.7865845327008657E-021
571.5	4.0602154983406811E-021
572.5	4.4184028092988393E-021
573.5	4.8877649453179984E-021
574.5	5.4984908942682773E-021
575.5	6.2736378389270797E-021
576.5	7.1994789808140707E-021
577.5	8.1692241066821259E-021
578.5	8.9348216025689217E-021
579.5	9.1856259197429561E-021
580.5	8.7970948023198749E-021
581.5	7.9602722890532996E-021
582.5	6.9892670750236308E-021
583.5	6.0988772545984885E-021
584.5	5.3680476197681499E-021
585.5	4.7977020876624815E-021
586.5	4.3612907531223503E-021
587.5	4.0288730147342749E-021
588.5	3.7750843557759881E-021
589.5	3.5804350403271793E-021
590.5	3.4305050851453111E-021
591.5	3.3147569372920427E-021
592.5	3.2254928509247377E-021
593.5	3.1570584956387716E-021
594.5	3.1052663172252260E-021
595.5	3.0669865659432072E-021
596.5	3.0398588385087635E-021
597.5	3.0220881859850014E-021
598.5	3.0123001129105920E-021
599.5	3.0094366214636722E-021
600.5	3.0126810174661679E-021
601.5	3.0214030324096178E-021
602.5	3.0351184322969871E-021
603.5	3.0534590643972707E-021
604.5	3.0761505079563707E-021
605.5	3.1029953290631648E-021
606.5	3.1338605171205487E-021
607.5	3.1686680834930215E-021
608.5	3.2073880872608214E-021
609.5	3.2500335558053147E-021
610.5	3.2966569143431802E-021
611.5	3.3473476456793638E-021
612.5	3.4022309811814721E-021
613.5	3.4614674845262676E-021
614.5	3.5252534369508292E-021
615.5	3.5938219707416417E-021
616.5	3.6674449295965966E-021
617.5	3.7464354626445197E-021
618.5	3.8311513851730391E-021
619.5	3.9219993650786436E-021
620.5	4.0194400211486930E-021
621.5	4.1239940489253874E-021
622.5	4.2362495235830069E-021
623.5	4.3568705686610882E-021
624.5	4.4866076266415578E-021
625.5	4.6263096246978714E-021
626.5	4.7769383995768613E-021
627.5	4.9395858334695627E-021
628.5	5.1154942630379473E-021
629.5	5.3060808632490726E-021
630.5	5.5129668852665647E-021
631.5	5.7380128552824977E-021
632.5	5.9833611348542346E-021
633.5	6.2514876247096881E-021
634.5	6.5452648926395834E-021
635.5	6.8680396625731364E-021
636.5	7.2237284723729151E-021
637.5	7.6169364705822026E-021
638.5	8.0531058873906981E-021
639.5	8.5387028384792246E-021
640.5	9.0814540251590523E-021
641.5	9.6906489017248767E-021
642.5	1.0377528458237875E-020
643.5	1.1155789598252864E-020
644.5	1.2042245186252905E-020
645.5	1.3057695699488133E-020
646.5	1.4228091284933006E-020
647.5	1.5586096250086236E-020
648.5	1.7173216621044688E-020
649.5	1.9042722803446613E-020
650.5	2.1263704299898000E-020
651.5	2.3926746533951627E-020
652.5	2.7151938695645101E-020
653.5	3.1100219572741834E-020
654.5	3.5989428706936415E-020
655.5	4.2116724301601688E-020
656.5	4.9888780410530749E-020
657.5	5.9858908327088877E-020
658.5	7.2761806074101164E-020
659.5	8.9511392461987236E-020
660.5	1.1106226138063379E-019
661.5	1.3790222840414500E-019
662.5	1.6880590125581206E-019
663.5	1.9885851530955315E-019
664.5	2.1878135077916734E-019
665.5	2.1965055909636245E-019
666.5	2.0103622646176484E-019
667.5	1.7145811991159584E-019
668.5	1.4043092129834498E-019
669.5	1.1323800501426510E-019
670.5	9.1322646228133356E-020
671.5	7.4275788207690485E-020
672.5	6.1154300994375378E-020
673.5	5.1033077312283456E-020
674.5	4.3162210753465522E-020
675.5	3.6975122109614701E-020
676.5	3.2054962268807881E-020
677.5	2.8097153734897564E-020
678.5	2.4878554704177153E-020
679.5	2.2234462066465233E-020
680.5	2.0042116288782528E-020
681.5	1.8209036149764287E-020
682.5	1.6664786980148100E-020
683.5	1.5355148346487506E-020
684.5	1.4237951489737345E-020
685.5	1.3280081677471902E-020
686.5	1.2455298312846257E-020
687.5	1.1742633817284359E-020
688.5	1.1125205940836253E-020
689.5	1.0589328272340939E-020
690.5	1.0123837971587976E-020
691.5	9.7195833043274888E-021
692.5	9.3690298942020159E-021
693.5	9.0659560284442965E-021
694.5	8.8052154162181731E-021
695.5	8.5825515424486384E-021
696.5	8.3944518921823261E-021
697.5	8.2380333231656492E-021
698.5	8.1109520695569453E-021
699.5	8.0113334984629218E-021
700.5	7.9377179756512721E-021
701.5	7.8890201428997295E-021
702.5	7.8644996505751185E-021
703.5	7.8637419869592591E-021
704.5	7.8866485476353140E-021
705.5	7.9334355314633413E-021
706.5	8.0046416662266429E-021
707.5	8.1011451863949108E-021
708.5	8.2241909375554101E-021
709.5	8.3754290002549810E-021
710.5	8.5569668504649204E-021
711.5	8.7714378560096751E-021
712.5	9.0220899165426548E-021
713.5	9.3128993828245902E-021
714.5	9.6487171703277396E-021
715.5	1.0035456398703566E-020
716.5	1.0480334209804353E-020
717.5	1.0992185030802787E-020
718.5	1.1581869023871226E-020
719.5	1.2262808639034516E-020
720.5	1.3051699309692231E-020
721.5	1.3969459264687534E-020
722.5	1.5042510967019648E-020
723.5	1.6304526993492774E-020
724.5	1.7798832392899105E-020
725.5	1.9581742542121996E-020
726.5	2.1727242213329811E-020
727.5	2.4333591876709294E-020
728.5	2.7532690261771258E-020
729.5	3.1503307986356891E-020
730.5	3.6489512393416332E-020
731.5	4.2825287919911690E-020
732.5	5.0964175747671551E-020
733.5	6.1504972017910540E-020
734.5	7.5181723522895498E-020
735.5	9.2728967389643527E-020
736.5	1.1442124281448102E-019
737.5	1.3899557582416852E-019
738.5	1.6208720041711515E-019
739.5	1.7609377740734817E-019
740.5	1.7456324621583005E-019
741.5	1.5831037037815799E-019
742.5	1.3455431802487433E-019
743.5	1.1045203972938843E-019
744.5	8.9670452693381317E-020
745.5	7.3059943347787088E-020
746.5	6.0197290726260191E-020
747.5	5.0327095023777257E-020
748.5	4.2737560417097844E-020
749.5	3.6859884342753076E-020
750.5	3.2266951940727229E-020
751.5	2.8645463976986672E-020
752.5	2.5766957567160705E-020
753.5	2.3464424462126425E-020
754.5	2.1615017422743987E-020
755.5	2.0127697914108231E-020
756.5	1.8934526496355423E-020
757.5	1.7984538054551003E-020
758.5	1.7239426763237845E-020
759.5	1.6670497415504995E-020
760.5	1.6256509676998249E-020
761.5	1.5982161111025658E-020
762.5	1.5837037376778260E-020
763.5	1.5814915371547995E-020
764.5	1.5913345796992831E-020
765.5	1.6133471765101001E-020
766.5	1.6480064021563211E-020
767.5	1.6961774530110502E-020
768.5	1.7591631433634611E-020
769.5	1.8387822696744609E-020
770.5	1.9374846443004243E-020
771.5	2.0585147585925572E-020
772.5	2.2061419030343566E-020
773.5	2.3859830326657534E-020
774.5	2.6054569531879953E-020
775.5	2.8744261198119094E-020
776.5	3.2061071749850935E-020
777.5	3.6183637804127416E-020
778.5	4.1355302570205960E-020
779.5	4.7909284109862939E-020
780.5	5.6301536741714296E-020
781.5	6.7147870215235179E-020
782.5	8.1248049262216916E-020
783.5	9.9540936640069765E-020
784.5	1.2284340470030750E-019
785.5	1.5107182912826223E-019
786.5	1.8163144566555231E-019
787.5	2.0763970305993215E-019
788.5	2.1925633712850493E-019
789.5	2.1079549891949174E-019
790.5	1.8648801170325861E-019
791.5	1.5609821390206687E-019
792.5	1.2723454565676228E-019
793.5	1.0309854541493715E-019
794.5	8.4051770284397550E-020
795.5	6.9351970136300328E-020
796.5	5.8053203032769468E-020
797.5	4.9326589648066057E-020
798.5	4.2527004988246501E-020
799.5	3.7174828848556099E-020
800.5	3.2919165495856118E-020
801.5	2.9503849955047882E-020
802.5	2.6741019803207104E-020
803.5	2.4491849496030124E-020
804.5	2.2652860810388732E-020
805.5	2.1146275795848206E-020
806.5	1.9913218078094501E-020
807.5	1.8908902810053977E-020
808.5	1.8099216605546910E-020
809.5	1.7458276398110666E-020
810.5	1.6966686564909288E-020
811.5	1.6610303327132229E-020
812.5	1.6379377319189028E-020
813.5	1.6267988617359728E-020
814.5	1.6273719946112579E-020
815.5	1.6397537826169206E-020
816.5	1.6643871471102726E-020
817.5	1.7020897999664606E-020
818.5	1.7541062523923464E-020
819.5	1.8221885624903825E-020
820.5	1.9087142025916488E-020
821.5	2.0168537515739047E-020
822.5	2.1508072850303057E-020
823.5	2.3161372646038923E-020
824.5	2.5202386598572997E-020
825.5	2.7730054577191947E-020
826.5	3.0877777644658757E-020
827.5	3.4826839975374834E-020
828.5	3.9825174867303757E-020
829.5	4.6212663810696749E-020
830.5	5.4452268728757599E-020
831.5	6.5159253482903537E-020
832.5	7.9099663940507875E-020
833.5	9.7074966535060205E-020
834.5	1.1949832034574259E-019
835.5	1.4535188084451850E-019
836.5	1.7052839183295076E-019
837.5	1.8724993328295299E-019
838.5	1.8800197144152009E-019
839.5	1.7237551325341529E-019
840.5	1.4750025627744227E-019
841.5	1.2137762661410263E-019
842.5	9.8464480489974455E-020
843.5	7.9984976731528627E-020
844.5	6.5599985331359448E-020
845.5	5.4518046515653267E-020
846.5	4.5961523295623035E-020
847.5	3.9299662055727196E-020
848.5	3.4055763546705508E-020
849.5	2.9879039460382972E-020
850.5	2.6513139438426561E-020
851.5	2.3770220981496981E-020
852.5	2.1511604798261466E-020
853.5	1.9633897390012023E-020
854.5	1.8059176329664211E-020
855.5	1.6728064087203250E-020
856.5	1.5594820550394434E-020
857.5	1.4623840325357794E-020
858.5	1.3787130042924670E-020
859.5	1.3062473563310428E-020
860.5	1.2432083988605099E-020
861.5	1.1881603350457262E-020
862.5	1.1399353007889810E-020
863.5	1.0975766604602713E-020
864.5	1.0602957252366899E-020
865.5	1.0274384343656186E-020
866.5	9.9845950003599186E-021
867.5	9.7290219400765527E-021
868.5	9.5038243641552730E-021
869.5	9.3057619362161717E-021
870.5	9.1320944315634416E-021
871.5	8.9805014754930059E-021
872.5	8.8490181454535173E-021
873.5	8.7359832238319688E-021
874.5	8.6399976506044779E-021
875.5	8.5598913066853843E-021
876.5	8.4946967090712889E-021
877.5	8.4436285542433312E-021
878.5	8.4060683341437400E-021
879.5	8.3815534906323002E-021
880.5	8.3697707869462139E-021
881.5	8.3705537733806739E-021
882.5	8.3838844234674700E-021
883.5	8.4098992313308272E-021
884.5	8.4489003079042765E-021
885.5	8.5013723148189141E-021
886.5	8.5680064584532752E-021
887.5	8.6497332719571536E-021
888.5	8.7477665952463070E-021
889.5	8.8636621015078462E-021
890.5	8.9993950296894657E-021
891.5	9.1574636369179912E-021
892.5	9.3410275372278472E-021
893.5	9.5540939235252670E-021
894.5	9.8017702471301072E-021
895.5	1.0090610100662666E-020
896.5	1.0429091058846270E-020
897.5	1.0828280841478766E-020
898.5	1.1302773687321833E-020
899.5	1.1872014734975842E-020
900.5	1.2562177292330216E-020
901.5	1.3408809124884120E-020
902.5	1.4460486015177761E-020
903.5	1.5783591924453427E-020
904.5	1.7467753822297836E-020
905.5	1.9629497093302345E-020
906.5	2.2406184473922419E-020
907.5	2.5919222428794322E-020
908.5	3.0163133536830354E-020
909.5	3.4773384470929807E-020
910.5	3.8762606598594240E-020
911.5	4.0693137983214931E-020
912.5	3.9699280961001478E-020
913.5	3.6361061714836990E-020
914.5	3.2102002732004696E-020
915.5	2.8053431377844076E-020
916.5	2.4700528507564837E-020
917.5	2.2104662313753369E-020
918.5	2.0160263857660164E-020
919.5	1.8729739790754631E-020
920.5	1.7692048954371060E-020
921.5	1.6953085900361605E-020
922.5	1.6443195029944487E-020
923.5	1.6111819127158120E-020
924.5	1.5922514078747026E-020
925.5	1.5849067366919144E-020
926.5	1.5872672272534627E-020
927.5	1.5979927545489423E-020
928.5	1.6161437595354142E-020
929.5	1.6410837656707392E-020
930.5	1.6724117671028786E-020
931.5	1.7099157292237294E-020
932.5	1.7535412330091640E-020
933.5	1.8033712453652980E-020
934.5	1.8596143517921071E-020
935.5	1.9225997370720768E-020
936.5	1.9927778833310421E-020
937.5	2.0707264705974354E-020
938.5	2.1571613825666991E-020
939.5	2.2529530914936724E-020
940.5	2.3591490629443585E-020
941.5	2.4770032218731960E-020
942.5	2.6080139962964545E-020
943.5	2.7539730511373580E-020
944.5	2.9170276037663305E-020
945.5	3.0997602576531538E-020
946.5	3.3052917187732442E-020
947.5	3.5374137399194333E-020
948.5	3.8007624175427178E-020
949.5	4.1010459081188798E-020
950.5	4.4453462774073653E-020
951.5	4.8425233548890677E-020
952.5	5.3037603471797007E-020
953.5	5.8433083718157243E-020
954.5	6.4795126576698533E-020
955.5	7.2362406934400720E-020
956.5	8.1448870814628788E-020
957.5	9.2472067218336327E-020
958.5	1.0599329479321152E-019
959.5	1.2277422363749405E-019
960.5	1.4385523113965930E-019
961.5	1.7065845832592838E-019
962.5	2.0510681205363106E-019
963.5	2.4971041968907144E-019
964.5	3.0745950242781418E-019
965.5	3.8109134807502108E-019
966.5	4.7081782879678508E-019
967.5	5.6943518224451966E-019
968.5	6.5638220389934939E-019
969.5	7.0038136110894821E-019
970.5	6.8075549380701032E-019
971.5	6.0806888858883682E-019
972.5	5.1312955921701812E-019
973.5	4.2168307549886740E-019
974.5	3.4532908775728202E-019
975.5	2.8598037806152074E-019
976.5	2.4163354191811354E-019
977.5	2.0948852875692648E-019
978.5	1.8704792242726566E-019
979.5	1.7221134057038724E-019
980.5	1.6288107926648403E-019
981.5	1.5645520007092138E-019
982.5	1.4999824449923608E-019
983.5	1.4171362413743133E-019
984.5	1.3218039226026371E-019
985.5	1.2338421859038851E-019
986.5	1.1700324500758775E-019
987.5	1.1389797128528017E-019
988.5	1.1446873739953260E-019
989.5	1.1906555557389188E-019
990.5	1.2820147734949271E-019
991.5	1.4256238319501049E-019
992.5	1.6272593208086248E-019
993.5	1.8831249395481521E-019
994.5	2.1629517958328681E-019
995.5	2.3931298336723264E-019
996.5	2.4747180750297810E-019
997.5	2.3578751753273446E-019
998.5	2.0924454123039569E-019
999.5	1.7764361556429114E-019
1000.5	1.4818792079467551E-019
1001.5	1.2373145722525000E-019
1002.5	1.0446870019889549E-019
1003.5	8.9605387425727082E-020
1004.5	7.8192277453388887E-020
1005.5	6.9412873546227974E-020
1006.5	6.2637945679920726E-020
1007.5	5.7404102079226582E-020
1008.5	5.3377078578912419E-020
1009.5	5.0318860989862392E-020
1010.5	4.8062725137458481E-020
1011.5	4.6495671628808764E-020
1012.5	4.5546767932530198E-020
1013.5	4.5180069465181072E-020
1014.5	4.5391221318751035E-020
1015.5	4.6207294330994473E-020
1016.5	4.7689840571243057E-020
1017.5	4.9941582490896589E-020
1018.5	5.3117595068417815E-020
1019.5	5.7442257150413330E-020
1020.5	6.3233385760906999E-020
1021.5	7.0933969085340308E-020
1022.5	8.1147257879722551E-020
1023.5	9.4655896610156590E-020
1024.5	1.1236430868529264E-019
1025.5	1.3500793035348652E-019
1026.5	1.6232226311329592E-019
1027.5	1.9140314425272438E-019
1028.5	2.1511916839066862E-019
1029.5	2.2399360282011451E-019
1030.5	2.1347653815686232E-019
1031.5	1.8862642401004846E-019
1032.5	1.5894059935410660E-019
1033.5	1.3128760400048457E-019
1034.5	1.0835065839624308E-019
1035.5	9.0288942440898868E-020
1036.5	7.6332682164072936E-020
1037.5	6.5570902528060455E-020
1038.5	5.7220840567755383E-020
1039.5	5.0677490529826334E-020
1040.5	4.5491945579495835E-020
1041.5	4.1335591000855445E-020
1042.5	3.7967994862410425E-020
1043.5	3.5212196301438827E-020
1044.5	3.2936755917545773E-020
1045.5	3.1043008127546843E-020
1046.5	2.9456064848848865E-020
1047.5	2.8118454595776980E-020
1048.5	2.6985596961213355E-020
1049.5	2.6022555489041300E-020
1050.5	2.5201685331738392E-020
1051.5	2.4500911885908621E-020
1052.5	2.3902458322007861E-020
1053.5	2.3391895513252778E-020
1054.5	2.2957425775537871E-020
1055.5	2.2589337824058448E-020
1056.5	2.2279588308211159E-020
1057.5	2.2021477793069437E-020
1058.5	2.1809397843789910E-020
1059.5	2.1638632099972211E-020
1060.5	2.1505198684223728E-020
1061.5	2.1405724506018595E-020
1062.5	2.1337344363676237E-020
1063.5	2.1297619466317656E-020
1064.5	2.1284471269836122E-020
1065.5	2.1296127469787270E-020
1066.5	2.1331077707177125E-020
1067.5	2.1388037082897071E-020
1068.5	2.1465915988003269E-020
1069.5	2.1563795072786028E-020
1070.5	2.1680904421458648E-020
1071.5	2.1816606188857465E-020
1072.5	2.1970380103784236E-020
1073.5	2.2141811360238537E-020
1074.5	2.2330580510062981E-020
1075.5	2.2536455043963210E-020
1076.5	2.2759282406651501E-020
1077.5	2.2998984239198017E-020
1078.5	2.3255551680022695E-020
1079.5	2.3529041587226494E-020
1080.5	2.3819573570630690E-020
1081.5	2.4127327743127813E-020
1082.5	2.4452543118665727E-020
1083.5	2.4795516599113432E-020
1084.5	2.5156602504977102E-020
1085.5	2.5536212615916093E-020
1086.5	2.5934816696634430E-020
1087.5	2.6352943492310356E-020
1088.5	2.6791182185538913E-020
1089.5	2.7250184314027411E-020
1090.5	2.7730666155198466E-020
1091.5	2.8233411590597144E-020
1092.5	2.8759275469732258E-020
1093.5	2.9309187499863069E-020
1094.5	2.9884156695427182E-020
1095.5	3.0485276428451755E-020
1096.5	3.1113730129564251E-020
1097.5	3.1770797698305164E-020
1098.5	3.2457862691539930E-020
1099.5	3.3176420370103389E-020
1100.5	3.3928086696643522E-020
1101.5	3.4714608392270451E-020
1102.5	3.5537874176414485E-020
1103.5	3.6399927333677831E-020
1104.5	3.7302979773931664E-020
1105.5	3.8249427778065406E-020
1106.5	3.9241869652366792E-020
1107.5	4.0283125550378983E-020
1108.5	4.1376259763313358E-020
1109.5	4.2524605830001582E-020
1110.5	4.3731794876547285E-020
1111.5	4.5001787666256998E-020
1112.5	4.6338910924527771E-020
1113.5	4.7747898604167039E-020
1114.5	4.9233938877884368E-020
1115.5	5.0802727791143193E-020
1116.5	5.2460530686119148E-020
1117.5	5.4214252723674677E-020
1118.5	5.6071520094535859E-020
1119.5	5.8040773835378063E-020
1120.5	6.0131378565855443E-020
1121.5	6.2353748958802404E-020
1122.5	6.4719497373908968E-020
1123.5	6.7241606859041698E-020
1124.5	6.9934634697553841E-020
1125.5	7.2814952913148083E-020
1126.5	7.5901033714189068E-020
1127.5	7.9213789871232773E-020
1128.5	8.2776982615628194E-020
1129.5	8.6617713014224307E-020
1130.5	9.0767017176447915E-020
1131.5	9.5260591444840559E-020
1132.5	1.0013968140789153E-019
1133.5	1.0545217885390699E-019
1134.5	1.1125398464411208E-019
1135.5	1.1761071432850530E-019
1136.5	1.2459984917946272E-019
1137.5	1.3231347110291534E-019
1138.5	1.4086176988162634E-019
1139.5	1.5037758170618483E-019
1140.5	1.6102231829042041E-019
1141.5	1.7299378995552449E-019
1142.5	1.8653663466820842E-019
1143.5	2.0195636906654390E-019
1144.5	2.1963852257681941E-019
1145.5	2.4007496717297660E-019
1146.5	2.6390050134601890E-019
1147.5	2.9194408969308915E-019
1148.5	3.2530096506977988E-019
1149.5	3.6543391907367204E-019
1150.5	4.1431362363215826E-019
1151.5	4.7460547804132627E-019
1152.5	5.4989432904729757E-019
1153.5	6.4488088822327305E-019
1154.5	7.6531567279712631E-019
1155.5	9.1701657825599196E-019
1156.5	1.1025085201703976E-018
1157.5	1.3132319770936726E-018
1158.5	1.5185475961079348E-018
1159.5	1.6658176212319996E-018
1160.5	1.7131006392835757E-018
1161.5	1.6719716052936075E-018
1162.5	1.5992249053026119E-018
1163.5	1.5512309379718624E-018
1164.5	1.5615471737822207E-018
1165.5	1.6467025779562384E-018
1166.5	1.8164743217150700E-018
1167.5	2.0768411380530161E-018
1168.5	2.4219756572112215E-018
1169.5	2.8130384537398977E-018
1170.5	3.1540283784919484E-018
1171.5	3.3096590703606899E-018
1172.5	3.2018290946777657E-018
1173.5	2.8878775722985870E-018
1174.5	2.5010419833105863E-018
1175.5	2.1459828032706024E-018
1176.5	1.8682763132286144E-018
1177.5	1.6759120788549592E-018
1178.5	1.5632163796284436E-018
1179.5	1.5235380367652355E-018
1180.5	1.5541476043091467E-018
1181.5	1.6575706029788747E-018
1182.5	1.8409739770261245E-018
1183.5	2.1126515938943677E-018
1184.5	2.4718591385069473E-018
1185.5	2.8868099364451859E-018
1186.5	3.2658788428305479E-018
1187.5	3.4630326244727575E-018
1188.5	3.3699671980448631E-018
1189.5	3.0207909839537825E-018
1190.5	2.5551369508039392E-018
1191.5	2.0980817970593845E-018
1192.5	1.7087953439171540E-018
1193.5	1.3981943743669550E-018
1194.5	1.1566807866769705E-018
1195.5	9.6991807912024741E-019
1196.5	8.2484606868503281E-019
1197.5	7.1114064666281150E-019
1198.5	6.2107002845501358E-019
1199.5	5.4895574442506284E-019
1200.5	4.9064245807284847E-019
1201.5	4.4307708025868147E-019
1202.5	4.0399919906432694E-019
1203.5	3.7172019162751914E-019
1204.5	3.4496724153959814E-019
1205.5	3.2277327366872240E-019
1206.5	3.0439898949667585E-019
1207.5	2.8927733103776888E-019
1208.5	2.7697371174689995E-019
1209.5	2.6715745301257100E-019
1210.5	2.5958130847514458E-019
1211.5	2.5406695010412576E-019
1212.5	2.5049497808661143E-019
1213.5	2.4879850450328608E-019
1214.5	2.4895972004314641E-019
1215.5	2.5100913418717774E-019
1216.5	2.5502742010633246E-019
1217.5	2.6115002706484126E-019
1218.5	2.6957497492253319E-019
1219.5	2.8057455014590616E-019
1220.5	2.9451202191337031E-019
1221.5	3.1186504717817060E-019
1222.5	3.3325821626665135E-019
1223.5	3.5950832399346272E-019
1224.5	3.9168760552619291E-019
1225.5	4.3121258601077655E-019
1226.5	4.7996964843071324E-019
1227.5	5.4049317892053791E-019
1228.5	6.1621806431865284E-019
1229.5	7.1183373229715069E-019
1230.5	8.3376534626436121E-019
1231.5	9.9077867082600965E-019
1232.5	1.1945898907376773E-018
1233.5	1.4600074370085077E-018
1234.5	1.8031972526826967E-018
1235.5	2.2346444515621654E-018
1236.5	2.7408169634199604E-018
1237.5	3.2522155936585703E-018
1238.5	3.6238272394252812E-018
1239.5	3.6957463184726579E-018
1240.5	3.4308667414896946E-018
1241.5	2.9539948630314292E-018
1242.5	2.4303039872196491E-018
1243.5	1.9612022238494837E-018
1244.5	1.5791949973559056E-018
1245.5	1.2806835674855432E-018
1246.5	1.0505086076671811E-018
1247.5	8.7287938529442089E-019
1248.5	7.3473910094604798E-019
1249.5	6.2614642287149236E-019
1250.5	5.3976767248030724E-019
1251.5	4.7024303879157019E-019
1252.5	4.1364970797496185E-019
1253.5	3.6709714620856069E-019
1254.5	3.2843559977285404E-019
1255.5	2.9604972727826542E-019
1256.5	2.6871306441116677E-019
1257.5	2.4548509215844469E-019
1258.5	2.2563797953694490E-019
1259.5	2.0860404410628426E-019
1260.5	1.9393777846578603E-019
1261.5	1.8128822341736702E-019
1262.5	1.7037878987591691E-019
1263.5	1.6099253784788873E-019
1264.5	1.5296154979744916E-019
1265.5	1.4615948254327240E-019
1266.5	1.4049671241315092E-019
1267.5	1.3591775010262150E-019
1268.5	1.3240083119188266E-019
1269.5	1.2995981743146448E-019
1270.5	1.2864880433079074E-019
1271.5	1.2857015653549500E-019
1272.5	1.2988711953924636E-019
1273.5	1.3284270719231235E-019
1274.5	1.3778719662558570E-019
1275.5	1.4521700472335247E-019
1276.5	1.5582700488853957E-019
1277.5	1.7057352267918513E-019
1278.5	1.9072814154120778E-019
1279.5	2.1785253972297166E-019
1280.5	2.5349982974660153E-019
1281.5	2.9820713434964880E-019
1282.5	3.4916397403994986E-019
1283.5	3.9690309105928473E-019
1284.5	4.2523692057055004E-019
1285.5	4.2089791325561141E-019
1286.5	3.8631492487844396E-019
1287.5	3.3717571645279090E-019
1288.5	2.8862651093294685E-019
1289.5	2.4822497532854124E-019
1290.5	2.1726475267043515E-019
1291.5	1.9369154247945906E-019
1292.5	1.7415184211858923E-019
1293.5	1.5590338022702658E-019
1294.5	1.3823132711238798E-019
1295.5	1.2193003838048618E-019
1296.5	1.0781267478105337E-019
1297.5	9.6078410712270744E-020
1298.5	8.6490615887626747E-020
1299.5	7.8668989377154589E-020
1300.5	7.2246858199012691E-020
1301.5	6.6921815833355382E-020
1302.5	6.2459104460922770E-020
1303.5	5.8680405683044437E-020
1304.5	5.5450816988403135E-020
1305.5	5.2667844243502618E-020
1306.5	5.0252995996865939E-020
1307.5	4.8145609498928246E-020
1308.5	4.6298376064397866E-020
1309.5	4.4674102998229341E-020
1310.5	4.3243360942614537E-020
1311.5	4.1982763884949996E-020
1312.5	4.0873703720382926E-020
1313.5	3.9901414777832104E-020
1314.5	3.9054281249601267E-020
1315.5	3.8323326662320690E-020
1316.5	3.7701842922361581E-020
1317.5	3.7185129578693769E-020
1318.5	3.6770323525265660E-020
1319.5	3.6456306640446328E-020
1320.5	3.6243684712763719E-020
1321.5	3.6134836095372151E-020
1322.5	3.6134033415913723E-020
1323.5	3.6247646856881926E-020
1324.5	3.6484443563891311E-020
1325.5	3.6856005299998167E-020
1326.5	3.7377296420780321E-020
1327.5	3.8067427821867287E-020
1328.5	3.8950681474851393E-020
1329.5	4.0057887117836022E-020
1330.5	4.1428281466559600E-020
1331.5	4.3112036725723832E-020
1332.5	4.5173727777354223E-020
1333.5	4.7697128751418678E-020
1334.5	5.0791907463544773E-020
1335.5	5.4603043462862959E-020
1336.5	5.9324156012563891E-020
1337.5	6.5216397069772451E-020
1338.5	7.2635061328902634E-020
1339.5	8.2066229292909590E-020
1340.5	9.4174391899257452E-020
1341.5	1.0985558515515287E-019
1342.5	1.3026960866312855E-019
1343.5	1.5676680470616435E-019
1344.5	1.9048907766145404E-019
1345.5	2.3120251733205038E-019
1346.5	2.7493178130626355E-019
1347.5	3.1149093825655404E-019
1348.5	3.2677893527534349E-019
1349.5	3.1326033860500729E-019
1350.5	2.7766065397916698E-019
1351.5	2.3404071188980824E-019
1352.5	1.9299312924216915E-019
1353.5	1.5883319081211658E-019
1354.5	1.3195146191384618E-019
1355.5	1.1124955728018797E-019
1356.5	9.5375328050664686E-020
1357.5	8.3155107868900275E-020
1358.5	7.3679129726185836E-020
1359.5	6.6272609668599976E-020
1360.5	6.0442854835419613E-020
1361.5	5.5831072851542950E-020
1362.5	5.2175104148585342E-020
1363.5	4.9282330864246377E-020
1364.5	4.7010470649077956E-020
1365.5	4.5254080807914812E-020
1366.5	4.3935090817274960E-020
1367.5	4.2996157295314035E-020
1368.5	4.2396005300812930E-020
1369.5	4.2106185764120566E-020
1370.5	4.2108864644340088E-020
1371.5	4.2395388712136201E-020
1372.5	4.2965464251534760E-020
1373.5	4.3826852014741390E-020
1374.5	4.4995534265670096E-020
1375.5	4.6496355119723702E-020
1376.5	4.8364179784643548E-020
1377.5	5.0645667631935943E-020
1378.5	5.3401814902655314E-020
1379.5	5.6711503717684129E-020
1380.5	6.0676406586472459E-020
1381.5	6.5427756570088606E-020
1382.5	7.1135727069999346E-020
1383.5	7.8022506933947614E-020
1384.5	8.6380654187981376E-020
1385.5	9.6599023401347840E-020
1386.5	1.0919953430880934E-019
1387.5	1.2488923786923313E-019
1388.5	1.4463315078254080E-019
1389.5	1.6975270046259380E-019
1390.5	2.0204776571661764E-019
1391.5	2.4391424280213428E-019
1392.5	2.9835038619870364E-019
1393.5	3.6854087599551539E-019
1394.5	4.5628072170958305E-019
1395.5	5.5802166833917282E-019
1396.5	6.5837909091021702E-019
1397.5	7.2725909560165074E-019
1398.5	7.3421514785154450E-019
1399.5	6.7569033481929427E-019
1400.5	5.7878478713311492E-019
1401.5	4.7554335952020788E-019
1402.5	3.8440544322273293E-019
1403.5	3.1072849459248148E-019
1404.5	2.5337440646056265E-019
1405.5	2.0925791530855803E-019
1406.5	1.7529315986928843E-019
1407.5	1.4896462423956156E-019
1408.5	1.2837081473318005E-019
1409.5	1.1211699655289227E-019
1410.5	9.9191367454613865E-020
1411.5	8.8862725685994764E-020
1412.5	8.0604827235109017E-020
1413.5	7.4043467336741329E-020
1414.5	6.8921048111032196E-020
1415.5	6.5074268220916607E-020
1416.5	6.2421531376906444E-020
1417.5	6.0956624383401123E-020
1418.5	6.0742550902823969E-020
1419.5	6.1890585213323131E-020
1420.5	6.4488599105259106E-020
1421.5	6.8410154825569029E-020
1422.5	7.2948834922143575E-020
1423.5	7.6482497907589310E-020
1424.5	7.6928069949670888E-020
1425.5	7.3347612830170925E-020
1426.5	6.6893655261731387E-020
1427.5	5.9619402872795661E-020
1428.5	5.2972598241288722E-020
1429.5	4.7500806624478786E-020
1430.5	4.3221601471263463E-020
1431.5	3.9963090674365172E-020
1432.5	3.7529507454069231E-020
1433.5	3.5757211132414783E-020
1434.5	3.4524819925204600E-020
1435.5	3.3748804698539395E-020
1436.5	3.3376515046546671E-020
1437.5	3.3380410606662357E-020
1438.5	3.3754356747222964E-020
1439.5	3.4511999608694416E-020
1440.5	3.5687126455350216E-020
1441.5	3.7336058091633936E-020
1442.5	3.9542358139464560E-020
1443.5	4.2424448236133944E-020
1444.5	4.6147093949613974E-020
1445.5	5.0938161389177336E-020
1446.5	5.7112419073165274E-020
1447.5	6.5104005109466628E-020
1448.5	7.5507020585915780E-020
1449.5	8.9115351654092993E-020
1450.5	1.0692740586566467E-019
1451.5	1.3001503516127079E-019
1452.5	1.5901551518889326E-019
1453.5	1.9284007337860524E-019
1454.5	2.2650653777824148E-019
1455.5	2.5004610323522838E-019
1456.5	2.5305246986410100E-019
1457.5	2.3387081356036326E-019
1458.5	2.0134660302480110E-019
1459.5	1.6634997740134787E-019
1460.5	1.3528016334217168E-019
1461.5	1.1006442659831322E-019
1462.5	9.0367140752941753E-020
1463.5	7.5157622817601922E-020
1464.5	6.3390488950469382E-020
1465.5	5.4208712736270886E-020
1466.5	4.6961847426967474E-020
1467.5	4.1170512068361247E-020
1468.5	3.6484281503608100E-020
1469.5	3.2646458001460011E-020
1470.5	2.9467636323946428E-020
1471.5	2.6806695940629886E-020
1472.5	2.4557348220379039E-020
1473.5	2.2638643660705356E-020
1474.5	2.0988249203434788E-020
1475.5	1.9557653314934661E-020
1476.5	1.8308715358099357E-020
1477.5	1.7211157929505992E-020
1478.5	1.6240725961383424E-020
1479.5	1.5377821593500386E-020
1480.5	1.4606481797900103E-020
1481.5	1.3913605337238509E-020
1482.5	1.3288362852096865E-020
1483.5	1.2721742721321063E-020
1484.5	1.2206198505211112E-020
1485.5	1.1735373059463139E-020
1486.5	1.1303881005027898E-020
1487.5	1.0907135972077445E-020
1488.5	1.0541212461698619E-020
1489.5	1.0202734669238298E-020
1490.5	9.8887864534035627E-021
1491.5	9.5968380004044660E-021
1492.5	9.3246857530361299E-021
1493.5	9.0704029432592734E-021
1494.5	8.8322986498704992E-021
1495.5	8.6088837481060204E-021
1496.5	8.3988424602826555E-021
1497.5	8.2010084813244731E-021
1498.5	8.0143448590422319E-021
1499.5	7.8379269702799005E-021
1500.5	7.6709280609471672E-021
1501.5	7.5126069183656259E-021
1502.5	7.3622973242072260E-021
1503.5	7.2193990001177797E-021
1504.5	7.0833698093571996E-021
1505.5	6.9537190191167901E-021
1506.5	6.8300014616546919E-021
1507.5	6.7118124596278909E-021
1508.5	6.5987834032469510E-021
1509.5	6.4905778851230104E-021
1510.5	6.3868883136925648E-021
1511.5	6.2874329385099966E-021
1512.5	6.1919532309809173E-021
1513.5	6.1002115726626944E-021
1514.5	6.0119892103964491E-021
1515.5	5.9270844435102974E-021
1516.5	5.8453110133513270E-021
1517.5	5.7664966696297419E-021
1518.5	5.6904818916279261E-021
1519.5	5.6171187453502560E-021
1520.5	5.5462698602568807E-021
1521.5	5.4778075114106154E-021
1522.5	5.4116127947322176E-021
1523.5	5.3475748846560124E-021
1524.5	5.2855903648475965E-021
1525.5	5.2255626238227844E-021
1526.5	5.1674013083218095E-021
1527.5	5.1110218281689356E-021
1528.5	5.0563449071059887E-021
1529.5	5.0032961747459889E-021
1530.5	4.9518057953643905E-021
1531.5	4.9018081297430747E-021
1532.5	4.8532414267161562E-021
1533.5	4.8060475414459880E-021
1534.5	4.7601716777897984E-021
1535.5	4.7155621524086719E-021
1536.5	4.6721701785264374E-021
1537.5	4.6299496674712776E-021
1538.5	4.5888570463312949E-021
1539.5	4.5488510902306640E-021
1540.5	4.5098927678878503E-021
1541.5	4.4719450992547455E-021
1542.5	4.4349730241572690E-021
1543.5	4.3989432809661285E-021
1544.5	4.3638242944226495E-021
1545.5	4.3295860718302537E-021
1546.5	4.2962001068986057E-021
1547.5	4.2636392905957129E-021
1548.5	4.2318778284243080E-021
1549.5	4.2008911635935209E-021
1550.5	4.1706559056058746E-021
1551.5	4.1411497638236018E-021
1552.5	4.1123514856178838E-021
1553.5	4.0842407987401473E-021
1554.5	4.0567983575866325E-021
1555.5	4.0300056930563914E-021
1556.5	4.0038451657288977E-021
1557.5	3.9782999221111449E-021
1558.5	3.9533538537253700E-021
1559.5	3.9289915588279490E-021
1560.5	3.9051983065675004E-021
1561.5	3.8819600034061628E-021
1562.5	3.8592631616424856E-021
1563.5	3.8370948698875097E-021
1564.5	3.8154427653575769E-021
1565.5	3.7942950078583626E-021
1566.5	3.7736402553445174E-021
1567.5	3.7534676409484542E-021
1568.5	3.7337667513800379E-021
1569.5	3.7145276066066434E-021
1570.5	3.6957406407298881E-021
1571.5	3.6773966839817845E-021
1572.5	3.6594869457688969E-021
1573.5	3.6420029986984423E-021
1574.5	3.6249367635252202E-021
1575.5	3.6082804949627662E-021
1576.5	3.5920267683063643E-021
1577.5	3.5761684668193364E-021
1578.5	3.5606987698376448E-021
1579.5	3.5456111415510757E-021
1580.5	3.5308993204223615E-021
1581.5	3.5165573092083652E-021
1582.5	3.5025793655501010E-021
1583.5	3.4889599931007659E-021
1584.5	3.4756939331632100E-021
1585.5	3.4627761568103612E-021
1586.5	3.4502018574641477E-021
1587.5	3.4379664439101530E-021
1588.5	3.4260655337270976E-021
1589.5	3.4144949471117735E-021
1590.5	3.4032507010815616E-021
1591.5	3.3923290040381245E-021
1592.5	3.3817262506772342E-021
1593.5	3.3714390172308875E-021
1594.5	3.3614640570292168E-021
1595.5	3.3517982963707444E-021
1596.5	3.3424388306907452E-021
1597.5	3.3333829210185235E-021
1598.5	3.3246279907154688E-021
1599.5	3.3161716224867922E-021
1600.5	3.3080115556608366E-021
1601.5	3.3001456837308729E-021
1602.5	3.2925720521552801E-021
1603.5	3.2852888564129569E-021
1604.5	3.2782944403118918E-021
1605.5	3.2715872945497644E-021
1606.5	3.2651660555265147E-021
1607.5	3.2590295044099045E-021
1608.5	3.2531765664561809E-021
1609.5	3.2476063105891159E-021
1610.5	3.2423179492419434E-021
1611.5	3.2373108384679765E-021
1612.5	3.2325844783270760E-021
1613.5	3.2281385135566501E-021
1614.5	3.2239727345373802E-021
1615.5	3.2200870785656900E-021
1616.5	3.2164816314467549E-021
1617.5	3.2131566294239593E-021
1618.5	3.2101124614629248E-021
1619.5	3.2073496719107032E-021
1620.5	3.2048689635534734E-021
1621.5	3.2026712010990820E-021
1622.5	3.2007574151141597E-021
1623.5	3.1991288064492522E-021
1624.5	3.1977867511896207E-021
1625.5	3.1967328061740576E-021
1626.5	3.1959687151292987E-021
1627.5	3.1954964154735623E-021
1628.5	3.1953180458494482E-021
1629.5	3.1954359544539333E-021
1630.5	3.1958527082418058E-021
1631.5	3.1965711030885947E-021
1632.5	3.1975941750100513E-021
1633.5	3.1989252125479281E-021
1634.5	3.2005677704460780E-021
1635.5	3.2025256847574578E-021
1636.5	3.2048030895414320E-021
1637.5	3.2074044353325291E-021
1638.5	3.2103345095867214E-021
1639.5	3.2135984593402248E-021
1640.5	3.2172018163490856E-021
1641.5	3.2211505250165754E-021
1642.5	3.2254509734602440E-021
1643.5	3.2301100281229153E-021
1644.5	3.2351350723928637E-021
1645.5	3.2405340497700061E-021
1646.5	3.2463155121986762E-021
1647.5	3.2524886742862789E-021
1648.5	3.2590634742433587E-021
1649.5	3.2660506425182021E-021
1650.5	3.2734617792622412E-021
1651.5	3.2813094419565100E-021
1652.5	3.2896072447609009E-021
1653.5	3.2983699714249925E-021
1654.5	3.3076137039317348E-021
1655.5	3.3173559694459009E-021
1656.5	3.3276159086233915E-021
1657.5	3.3384144689248025E-021
1658.5	3.3497746272917305E-021
1659.5	3.3617216474182255E-021
1660.5	3.3742833779221043E-021
1661.5	3.3874905990419987E-021
1662.5	3.4013774271207701E-021
1663.5	3.4159817881676459E-021
1664.5	3.4313459743282717E-021
1665.5	3.4475173002745627E-021
1666.5	3.4645488805393680E-021
1667.5	3.4825005539072581E-021
1668.5	3.5014399874546572E-021
1669.5	3.5214440011393205E-021
1670.5	3.5426001645476538E-021
1671.5	3.5650087312977034E-021
1672.5	3.5887849947264748E-021
1673.5	3.6140621723156231E-021
1674.5	3.6409949578369881E-021
1675.5	3.6697639222212725E-021
1676.5	3.7005810005865045E-021
1677.5	3.7336963792459220E-021
1678.5	3.7694072007430053E-021
1679.5	3.8080686483848059E-021
1680.5	3.8501081708160623E-021
1681.5	3.8960438859409279E-021
1682.5	3.9465085973688681E-021
1683.5	4.0022814180583195E-021
1684.5	4.0643298032940369E-021
1685.5	4.1338659658069607E-021
1686.5	4.2124233551430852E-021
1687.5	4.3019613919559475E-021
1688.5	4.4050103358344664E-021
1689.5	4.5248735638479130E-021
1690.5	4.6659123191381222E-021
1691.5	4.8339487939322425E-021
1692.5	5.0368371342703985E-021
1693.5	5.2852654478901870E-021
1694.5	5.5938521879218348E-021
1695.5	5.9825455864558427E-021
1696.5	6.4781043554569132E-021
1697.5	7.1147122412690439E-021
1698.5	7.9308219136957509E-021
1699.5	8.9549444403769573E-021
1700.5	1.0166796090893593E-020
1701.5	1.1424828227604793E-020
1702.5	1.2407776655608174E-020
1703.5	1.2723704571755549E-020
1704.5	1.2229154134276074E-020
1705.5	1.1178894044981288E-020
1706.5	9.9709015294355481E-021
1707.5	8.8710124751379010E-021
1708.5	7.9742990209650453E-021
1709.5	7.2797282131010081E-021
1710.5	6.7530762968687326E-021
1711.5	6.3564606166247320E-021
1712.5	6.0579661583720972E-021
1713.5	5.8331216916235090E-021
1714.5	5.6638341883566029E-021
1715.5	5.5368812493549250E-021
1716.5	5.4425981929469348E-021
1717.5	5.3738781528140413E-021
1718.5	5.3254488775433914E-021
1719.5	5.2933599333532354E-021
1720.5	5.2746209162910087E-021
1721.5	5.2669455576986015E-021
1722.5	5.2685695467940307E-021
1723.5	5.2781197165204409E-021
1724.5	5.2945192069969199E-021
1725.5	5.3169180238945898E-021
1726.5	5.3446416829239117E-021
1727.5	5.3771528586375879E-021
1728.5	5.4140224751997371E-021
1729.5	5.4549077195389451E-021
1730.5	5.4995351783055393E-021
1731.5	5.5476878027689123E-021
1732.5	5.5991947594094850E-021
1733.5	5.6539234749430279E-021
1734.5	5.7117733642536534E-021
1735.5	5.7726708595699250E-021
1736.5	5.8365654538507618E-021
1737.5	5.9034265408908483E-021
1738.5	5.9732408861776286E-021
1739.5	6.0460106010058457E-021
1740.5	6.1217515213056840E-021
1741.5	6.2004919145871220E-021
1742.5	6.2822714551611798E-021
1743.5	6.3671404206868780E-021
1744.5	6.4551590730742969E-021
1745.5	6.5463971945601409E-021
1746.5	6.6409337558889043E-021
1747.5	6.7388566983746038E-021
1748.5	6.8402628154804422E-021
1749.5	6.9452577226618154E-021
1750.5	7.0539559067420500E-021
1751.5	7.1664808481619193E-021
1752.5	7.2829652111648077E-021
1753.5	7.4035510984282476E-021
1754.5	7.5283903678921244E-021
1755.5	7.6576450106130204E-021
1756.5	7.7914875894329924E-021
1757.5	7.9301017391216240E-021
1758.5	8.0736827294592455E-021
1759.5	8.2224380934990944E-021
1760.5	8.3765883239966601E-021
1761.5	8.5363676417422502E-021
1762.5	8.7020248402941172E-021
1763.5	8.8738242123986386E-021
1764.5	9.0520465642155791E-021
1765.5	9.2369903243549062E-021
1766.5	9.4289727556915318E-021
1767.5	9.6283312789713761E-021
1768.5	9.8354249183737173E-021
1769.5	1.0050635880468490E-020
1770.5	1.0274371279424535E-020
1771.5	1.0507065022908650E-020
1772.5	1.0749179874891479E-020
1773.5	1.1001209713575822E-020
1774.5	1.1263682004919375E-020
1775.5	1.1537160514777570E-020
1776.5	1.1822248285588967E-020
1777.5	1.2119590906819431E-020
1778.5	1.2429880112133673E-020
1779.5	1.2753857740548042E-020
1780.5	1.3092320103720933E-020
1781.5	1.3446122807157870E-020
1782.5	1.3816186079566147E-020
1783.5	1.4203500672027446E-020
1784.5	1.4609134397232829E-020
1785.5	1.5034239388938518E-020
1786.5	1.5480060173286611E-020
1787.5	1.5947942656971237E-020
1788.5	1.6439344152750675E-020
1789.5	1.6955844580908509E-020
1790.5	1.7499159006433376E-020
1791.5	1.8071151696495124E-020
1792.5	1.8673851911945972E-020
1793.5	1.9309471680918220E-020
1794.5	1.9980425843156765E-020
1795.5	2.0689354701777665E-020
1796.5	2.1439149676226098E-020
1797.5	2.2232982418214277E-020
1798.5	2.3074337933692125E-020
1799.5	2.3967052351331382E-020
1800.5	2.4915356095182604E-020
1801.5	2.5923923360570483E-020
1802.5	2.6997928963534760E-020
1803.5	2.8143113842244575E-020
1804.5	2.9365860742708217E-020
1805.5	3.0673281932038603E-020
1806.5	3.2073321164875849E-020
1807.5	3.3574872600678590E-020
1808.5	3.5187919955098354E-020
1809.5	3.6923699898068122E-020
1810.5	3.8794894624228861E-020
1811.5	4.0815859669692798E-020
1812.5	4.3002894500962473E-020
1813.5	4.5374565247037939E-020
1814.5	4.7952091303946702E-020
1815.5	5.0759810572155735E-020
1816.5	5.3825742007120722E-020
1817.5	5.7182269263919806E-020
1818.5	6.0866975897751790E-020
1819.5	6.4923671392343791E-020
1820.5	6.9403658989459486E-020
1821.5	7.4367311948550861E-020
1822.5	7.9886045974348458E-020
1823.5	8.6044804239096950E-020
1824.5	9.2945210740848537E-020
1825.5	1.0070960207672577E-019
1826.5	1.0948622347095158E-019
1827.5	1.1945598147356081E-019
1828.5	1.3084129702057401E-019
1829.5	1.4391781917513296E-019
1830.5	1.5903007272461844E-019
1831.5	1.7661256811698917E-019
1832.5	1.9721856897114791E-019
1833.5	2.2155969232770286E-019
1834.5	2.5056095570346675E-019
1835.5	2.8543797874470487E-019
1836.5	3.2780601964624382E-019
1837.5	3.7983450874275167E-019
1838.5	4.4446535038868297E-019
1839.5	5.2571630885217097E-019
1840.5	6.2908456958212417E-019
1841.5	7.6202675673806082E-019
1842.5	9.3435579281525003E-019
1843.5	1.1580011329855380E-018
1844.5	1.4446015329006195E-018
1845.5	1.7975423170852560E-018
1846.5	2.1937949637110263E-018
1847.5	2.5588574089318709E-018
1848.5	2.7683009170670315E-018
1849.5	2.7237882335007836E-018
1850.5	2.4479293549164919E-018
1851.5	2.0603969141739863E-018
1852.5	1.6732857985193830E-018
1853.5	1.3416733039870701E-018
1854.5	1.0770624565651568E-018
1855.5	8.7188963377840353E-019
1856.5	7.1390419251096618E-019
1857.5	5.9176884715317555E-019
1858.5	4.9647836260900487E-019
1859.5	4.2128240086646689E-019
1860.5	3.6122703618626639E-019
1861.5	3.1269234364588693E-019
1862.5	2.7302257376837177E-019
1863.5	2.4025341155533014E-019
1864.5	2.1291719494542087E-019
1865.5	1.8990532417528515E-019
1866.5	1.7037112120508405E-019
1867.5	1.5366090966272210E-019
1868.5	1.3926473459656005E-019
1869.5	1.2678079768890604E-019
1870.5	1.1588953483125292E-019
1871.5	1.0633452979657178E-019
1872.5	9.7908319647863485E-020
1873.5	9.0441734448841029E-020
1874.5	8.3795815381373233E-020
1875.5	7.7855631955163285E-020
1876.5	7.2525511034857835E-020
1877.5	6.7725324905731211E-020
1878.5	6.3387580636906909E-020
1879.5	5.9455120761286978E-020
1880.5	5.5879294033395461E-020
1881.5	5.2618490393779634E-020
1882.5	4.9636960148991489E-020
1883.5	4.6903856469718300E-020
1884.5	4.4392454507592030E-020
1885.5	4.2079511069206071E-020
1886.5	3.9944736814841934E-020
1887.5	3.7970359051791158E-020
1888.5	3.6140757861493034E-020
1889.5	3.4442161895606654E-020
1890.5	3.2862392962529395E-020
1891.5	3.1390650697822948E-020
1892.5	3.0017330314657919E-020
1893.5	2.8733867772439634E-020
1894.5	2.7532607765152033E-020
1895.5	2.6406690777767847E-020
1896.5	2.5349956136690369E-020
1897.5	2.4356858524944259E-020
1898.5	2.3422395872729865E-020
1899.5	2.2542046890711083E-020
1900.5	2.1711716803932876E-020
1901.5	2.0927690081801297E-020
1902.5	2.0186589154516940E-020
1903.5	1.9485338266959525E-020
1904.5	1.8821131753801302E-020
1905.5	1.8191406129781178E-020
1906.5	1.7593815480759957E-020
1907.5	1.7026209717741310E-020
1908.5	1.6486615320176652E-020
1909.5	1.5973218248755355E-020
1910.5	1.5484348753284415E-020
1911.5	1.5018467839627273E-020
1912.5	1.4574155192177786E-020
1913.5	1.4150098375962281E-020
1914.5	1.3745083165983137E-020
1915.5	1.3357984871501569E-020
1916.5	1.2987760540146624E-020
1917.5	1.2633441941484598E-020
1918.5	1.2294129242363827E-020
1919.5	1.1968985297277244E-020
1920.5	1.1657230486422377E-020
1921.5	1.1358138042305809E-020
1922.5	1.1071029812821095E-020
1923.5	1.0795272414883127E-020
1924.5	1.0530273738058989E-020
1925.5	1.0275479762307666E-020
1926.5	1.0030371658023695E-020
1927.5	9.7944631401533703E-021
1928.5	9.5672980512855704E-021
1929.5	9.3484481513714212E-021
1930.5	9.1375110941482394E-021
1931.5	8.9341085724766250E-021
1932.5	8.7378846166825592E-021
1933.5	8.5485040316605531E-021
1934.5	8.3656509599670956E-021
1935.5	8.1890275594398238E-021
1936.5	8.0183527850368827E-021
1937.5	7.8533612656221118E-021
1938.5	7.6938022673387273E-021
1939.5	7.5394387360323967E-021
1940.5	7.3900464119142460E-021
1941.5	7.2454130103068950E-021
1942.5	7.1053374629001309E-021
1943.5	6.9696292144657481E-021
1944.5	6.8381075704501204E-021
1945.5	6.7106010912840861E-021
1946.5	6.5869470296284135E-021
1947.5	6.4669908071137572E-021
1948.5	6.3505855274409524E-021
1949.5	6.2375915229844918E-021
1950.5	6.1278759322918021E-021
1951.5	6.0213123060970518E-021
1952.5	5.9177802396724404E-021
1953.5	5.8171650295251544E-021
1954.5	5.7193573526158525E-021
1955.5	5.6242529664268548E-021
1956.5	5.5317524283463859E-021
1957.5	5.4417608329610035E-021
1958.5	5.3541875659625866E-021
1959.5	5.2689460734804059E-021
1960.5	5.1859536457437813E-021
1961.5	5.1051312140672184E-021
1962.5	5.0264031602291692E-021
1963.5	4.9496971373875369E-021
1964.5	4.8749439017412729E-021
1965.5	4.8020771542076914E-021
1966.5	4.7310333914405698E-021
1967.5	4.6617517655647254E-021
1968.5	4.5941739520494029E-021
1969.5	4.5282440251853884E-021
1970.5	4.4639083406700861E-021
1971.5	4.4011154248407969E-021
1972.5	4.3398158701296459E-021
1973.5	4.2799622363441064E-021
1974.5	4.2215089574052002E-021
1975.5	4.1644122532014327E-021
1976.5	4.1086300462403089E-021
1977.5	4.0541218828014899E-021
1978.5	4.0008488583159289E-021
1979.5	3.9487735467141903E-021
1980.5	3.8978599335045820E-021
1981.5	3.8480733523578505E-021
1982.5	3.7993804249900567E-021
1983.5	3.7517490041491269E-021
1984.5	3.7051481195233670E-021
1985.5	3.6595479264020780E-021
1986.5	3.6149196569294549E-021
1987.5	3.5712355738032176E-021
1988.5	3.5284689262788283E-021
1989.5	3.4865939083491227E-021
1990.5	3.4455856189772742E-021
1991.5	3.4054200242687409E-021
1992.5	3.3660739214749044E-021
1993.5	3.3275249047277739E-021
1994.5	3.2897513324113024E-021
1995.5	3.2527322960805876E-021
1996.5	3.2164475908456286E-021
1997.5	3.1808776871413505E-021
1998.5	3.1460037038101968E-021
1999.5	3.1118073824280653E-021
[truncated: 1,000 more rows]
