# Supplementary material for: Modeling Radiative Efficiency across Fluorinated Molecules: Bridging Chemistry and Climate Policy for Global Warming Potential Estimations
Source: Environ Sci Technol. 2026 Feb 16;60(8):6188–202. doi: 10.1021/acs.est.5c16501 (PMC12961741; doi:10.1021/acs.est.5c16501)
Supplement: Supplementary file 1 [file es5c16501_si_001.zip › Supporting.Information/CFM2025.Table1/HFEsters/Allyl.trifluoracetate/cross-section_31.dat]

0.5	3.8126144073307390E-022
1.5	3.8377975999920911E-022
2.5	3.8638916792106887E-022
3.5	3.8909618803210499E-022
4.5	3.9190800114542963E-022
5.5	3.9483253008423547E-022
6.5	3.9787853774323955E-022
7.5	4.0105574096406758E-022
8.5	4.0437494324318606E-022
9.5	4.0784818995845488E-022
10.5	4.1148895063604305E-022
11.5	4.1531233383110990E-022
12.5	4.1933534152608558E-022
13.5	4.2357717164284431E-022
14.5	4.2805957943040322E-022
15.5	4.3280731127676289E-022
16.5	4.3784862810298388E-022
17.5	4.4321594020275338E-022
18.5	4.4894658156574163E-022
19.5	4.5508375988444380E-022
20.5	4.6167772931033321E-022
21.5	4.6878724760310519E-022
22.5	4.7648139903016708E-022
23.5	4.8484189125115780E-022
24.5	4.9396597138021205E-022
25.5	5.0397015768302004E-022
26.5	5.1499505511171314E-022
27.5	5.2721162420191474E-022
28.5	5.4082941723796246E-022
29.5	5.5610750314457718E-022
30.5	5.7336910337641803E-022
31.5	5.9302140015111250E-022
32.5	6.1558262252091330E-022
33.5	6.4171946230086112E-022
34.5	6.7229925637255303E-022
35.5	7.0846336498197323E-022
36.5	7.5173093564482448E-022
37.5	8.0414572635704128E-022
38.5	8.6848201918566117E-022
39.5	9.4852543954401579E-022
40.5	1.0494296755402170E-021
41.5	1.1780889070693328E-021
42.5	1.3432746077432250E-021
43.5	1.5547734316914427E-021
44.5	1.8196314086622472E-021
45.5	2.1320454163335585E-021
46.5	2.4549374999168428E-021
47.5	2.7063402865916814E-021
48.5	2.7897540718716041E-021
49.5	2.6748988320310997E-021
50.5	2.4301647715649166E-021
51.5	2.1552849533983657E-021
52.5	1.9140947554226257E-021
53.5	1.7261039730978654E-021
54.5	1.5850948019052224E-021
55.5	1.4773748707214096E-021
56.5	1.3939591615057438E-021
57.5	1.3332388649575184E-021
58.5	1.2964309634006892E-021
59.5	1.2841012151422709E-021
60.5	1.2961502370318452E-021
61.5	1.3329320773400868E-021
62.5	1.3961244904285175E-021
63.5	1.4893059598710640E-021
64.5	1.6184901568781331E-021
65.5	1.7927736435119120E-021
66.5	2.0250743098114869E-021
67.5	2.3325850678269084E-021
68.5	2.7356820449225543E-021
69.5	3.2519735692642400E-021
70.5	3.8787578297642117E-021
71.5	4.5570290247761383E-021
72.5	5.1325319551814655E-021
73.5	5.3873105507421595E-021
74.5	5.1987860242395589E-021
75.5	4.6643041938351280E-021
76.5	4.0005073980624913E-021
77.5	3.3742276815507686E-021
78.5	2.8549601727578977E-021
79.5	2.4501682465126335E-021
80.5	2.1434436295193418E-021
81.5	1.9141396289956599E-021
82.5	1.7443314738336609E-021
83.5	1.6202519016095245E-021
84.5	1.5318927155252825E-021
85.5	1.4722175168941763E-021
86.5	1.4364495919984257E-021
87.5	1.4215407817832070E-021
88.5	1.4258165240394986E-021
89.5	1.4487691312099497E-021
90.5	1.4909760467912369E-021
91.5	1.5541321832421200E-021
92.5	1.6411998123144113E-021
93.5	1.7566950858056843E-021
94.5	1.9071474125338567E-021
95.5	2.1017852528821400E-021
96.5	2.3535112436643935E-021
97.5	2.6802021509175360E-021
98.5	3.1062185573515985E-021
99.5	3.6634991942425749E-021
100.5	4.3901686219385779E-021
101.5	5.3211004271161681E-021
102.5	6.4586942663208439E-021
103.5	7.7100143143618845E-021
104.5	8.8104388387860238E-021
105.5	9.3576546972980826E-021
106.5	9.0855982353748333E-021
107.5	8.1295142650876438E-021
108.5	6.8844274769536520E-021
109.5	5.6799474044502878E-021
110.5	4.6635622591259176E-021
111.5	3.8578514887634496E-021
112.5	3.2345405218768992E-021
113.5	2.7546776477696291E-021
114.5	2.3834588826877384E-021
115.5	2.0935891013106143E-021
116.5	1.8647064216498839E-021
117.5	1.6818875117264176E-021
118.5	1.5342234427381716E-021
119.5	1.4137009544962754E-021
120.5	1.3143832117689659E-021
121.5	1.2318262793501522E-021
122.5	1.1626671541324653E-021
123.5	1.1043327540841761E-021
124.5	1.0548332192404550E-021
125.5	1.0126139059025803E-021
126.5	9.7644840777730640E-022
127.5	9.4536045793474792E-022
128.5	9.1856633734582828E-022
129.5	8.9543198154066224E-022
130.5	8.7544072510896799E-022
131.5	8.5816882093839245E-022
132.5	8.4326669672982095E-022
133.5	8.3044448540954270E-022
134.5	8.1946076873366501E-022
135.5	8.1011375838740007E-022
136.5	8.0223434245041388E-022
137.5	7.9568057182712196E-022
138.5	7.9033326795972584E-022
139.5	7.8609251146606325E-022
140.5	7.8287482935737653E-022
141.5	7.8061094186908410E-022
142.5	7.7924396270346301E-022
143.5	7.7872797151620408E-022
144.5	7.7902689686256470E-022
145.5	7.8011366308076340E-022
146.5	7.8196956686849698E-022
147.5	7.8458385947049648E-022
148.5	7.8795351912303222E-022
149.5	7.9208320625634652E-022
150.5	7.9698540142832429E-022
151.5	8.0268073351458192E-022
152.5	8.0919851378552264E-022
153.5	8.1657750068729865E-022
154.5	8.2486693104031711E-022
155.5	8.3412786676767022E-022
156.5	8.4443492320182871E-022
157.5	8.5587846688161511E-022
158.5	8.6856739944781099E-022
159.5	8.8263268242327408E-022
160.5	8.9823180905002802E-022
161.5	9.1555449925380389E-022
162.5	9.3482998983142945E-022
163.5	9.5633642514511336E-022
164.5	9.8041304009259525E-022
165.5	1.0074760906724860E-021
166.5	1.0380398633465283E-021
167.5	1.0727446352343594E-021
168.5	1.1123942417221769E-021
169.5	1.1580070541218991E-021
170.5	1.2108858524187816E-021
171.5	1.2727145511870649E-021
172.5	1.3456933537847352E-021
173.5	1.4327291121228869E-021
174.5	1.5377048542140030E-021
175.5	1.6658614481869633E-021
176.5	1.8243328332739713E-021
177.5	2.0228747586963021E-021
178.5	2.2747856169384043E-021
179.5	2.5978509673236938E-021
180.5	3.0146259635802410E-021
181.5	3.5499936082220099E-021
182.5	4.2209295445164149E-021
183.5	5.0094026394169161E-021
184.5	5.8140258280740655E-021
185.5	6.4172077564835706E-021
186.5	6.5705027771511238E-021
187.5	6.2048280566522999E-021
188.5	5.5031648583260350E-021
189.5	4.7206696082926898E-021
190.5	4.0184873288765239E-021
191.5	3.4503732291601617E-021
192.5	3.0124795385521737E-021
193.5	2.6820357256828947E-021
194.5	2.4348761365382634E-021
195.5	2.2509467310855379E-021
196.5	2.1150112264921893E-021
197.5	2.0159042861863895E-021
198.5	1.9455629792931876E-021
199.5	1.8982009147633691E-021
200.5	1.8696864992790145E-021
201.5	1.8570983497718426E-021
202.5	1.8584152592508961E-021
203.5	1.8723036378422941E-021
204.5	1.8979748253580180E-021
205.5	1.9350931265507248E-021
206.5	1.9837219317071791E-021
207.5	2.0443001118977116E-021
208.5	2.1176445226507182E-021
209.5	2.2049773925825270E-021
210.5	2.3079800307782890E-021
211.5	2.4288770384460996E-021
212.5	2.5705584506889733E-021
213.5	2.7367514338032524E-021
214.5	2.9322589465819183E-021
215.5	3.1632910166670498E-021
216.5	3.4379262326610614E-021
217.5	3.7667584452038407E-021
218.5	4.1638087327345069E-021
219.5	4.6478176670715592E-021
220.5	5.2440780477217875E-021
221.5	5.9870151109102549E-021
222.5	6.9237327200622962E-021
223.5	8.1185985438148819E-021
224.5	9.6582830601917772E-021
225.5	1.1654543868770170E-020
226.5	1.4236209523838641E-020
227.5	1.7508347968853328E-020
228.5	2.1435335496060289E-020
229.5	2.5609693204785752E-020
230.5	2.9027168529968750E-020
231.5	3.0349541935804085E-020
232.5	2.8929972856288003E-020
233.5	2.5478745632137623E-020
234.5	2.1337453803890543E-020
235.5	1.7478852684375035E-020
236.5	1.4284142358327181E-020
237.5	1.1776982620601604E-020
238.5	9.8491842996725712E-021
239.5	8.3723517656993180E-021
240.5	7.2361222993155894E-021
241.5	6.3552347212350424E-021
242.5	5.6664921092322889E-021
243.5	5.1237092390294987E-021
244.5	4.6931777655550132E-021
245.5	4.3501759556935632E-021
246.5	4.0764344061452474E-021
247.5	3.8583376092518843E-021
248.5	3.6856564448528898E-021
249.5	3.5506539349107204E-021
250.5	3.4474512643627219E-021
251.5	3.3715754627288352E-021
252.5	3.3196346967293696E-021
253.5	3.2890841120185956E-021
254.5	3.2780567776641337E-021
255.5	3.2852422221888399E-021
256.5	3.3098005051839839E-021
257.5	3.3513035662188229E-021
258.5	3.4096982899773268E-021
259.5	3.4852877015076329E-021
260.5	3.5787282194982084E-021
261.5	3.6910421357182042E-021
262.5	3.8236455978828951E-021
263.5	3.9783934712551129E-021
264.5	4.1576436560437004E-021
265.5	4.3643448687751219E-021
266.5	4.6021537104917426E-021
267.5	4.8755892478000485E-021
268.5	5.1902366107669993E-021
269.5	5.5530156767077396E-021
270.5	5.9725373656765968E-021
271.5	6.4595793189194647E-021
272.5	7.0277261045411237E-021
273.5	7.6942385958143230E-021
274.5	8.4812457681100973E-021
275.5	9.4173941931502276E-021
276.5	1.0540152032967656E-020
277.5	1.1899053036297630E-020
278.5	1.3560289257560057E-020
279.5	1.5613217921358902E-020
280.5	1.8179502658917102E-020
281.5	2.1425615717257193E-020
282.5	2.5578813057624426E-020
283.5	3.0944091367015486E-020
284.5	3.7911425346111047E-020
285.5	4.6920405229072875E-020
286.5	5.8299643027354052E-020
287.5	7.1826121134338253E-020
288.5	8.5899384738994024E-020
289.5	9.6864326145204552E-020
290.5	1.0023004964115939E-019
291.5	9.4310387064626210E-020
292.5	8.1982130540540519E-020
293.5	6.7800058984932770E-020
294.5	5.4825738953951158E-020
295.5	4.4162161232838430E-020
296.5	3.5804063062875313E-020
297.5	2.9361407485823412E-020
298.5	2.4400338292605457E-020
299.5	2.0554765458377026E-020
300.5	1.7543771459139191E-020
301.5	1.5159555181260221E-020
302.5	1.3250189543297512E-020
303.5	1.1704572799362696E-020
304.5	1.0440959074316354E-020
305.5	9.3986610112554903E-021
306.5	8.5321667934431074E-021
307.5	7.8069908592877800E-021
308.5	7.1967408102994008E-021
309.5	6.6810313643692920E-021
310.5	6.2439889499647801E-021
311.5	5.8731705811278901E-021
312.5	5.5587758725045424E-021
313.5	5.2930687447827183E-021
314.5	5.0699510769458109E-021
315.5	4.8846481903792149E-021
316.5	4.7334782706332293E-021
317.5	4.6136864506864838E-021
318.5	4.5233305209310492E-021
319.5	4.4612099452749741E-021
320.5	4.4268336637565649E-021
321.5	4.4204255292577214E-021
322.5	4.4429695813848584E-021
323.5	4.4963011366837116E-021
324.5	4.5832543825381957E-021
325.5	4.7078834727198809E-021
326.5	4.8757829605979293E-021
327.5	5.0945460536341081E-021
328.5	5.3744173220484508E-021
329.5	5.7292220518326517E-021
330.5	6.1776884652909189E-021
331.5	6.7453180976899465E-021
332.5	7.4669845398591724E-021
333.5	8.3903844871986149E-021
334.5	9.5801252770990921E-021
335.5	1.1121051774414501E-020
336.5	1.3116006769561029E-020
337.5	1.5664809792424757E-020
338.5	1.8795480251895996E-020
339.5	2.2309146211472671E-020
340.5	2.5571458960319791E-020
341.5	2.7541806745683155E-020
342.5	2.7431417679270155E-020
343.5	2.5481857224542504E-020
344.5	2.2727023614804783E-020
345.5	2.0118786790990120E-020
346.5	1.8138380651206526E-020
347.5	1.6922158206984424E-020
348.5	1.6470189218014563E-020
349.5	1.6769767311573873E-020
350.5	1.7846511746507405E-020
351.5	1.9775959773465932E-020
352.5	2.2662077391519832E-020
353.5	2.6554868695547718E-020
354.5	3.1249078168176985E-020
355.5	3.5955551944293076E-020
356.5	3.9151191033349929E-020
357.5	3.9290500034422882E-020
358.5	3.6173120422036732E-020
359.5	3.1145357664850610E-020
360.5	2.5813158576994095E-020
361.5	2.1103319704806941E-020
362.5	1.7284729699673887E-020
363.5	1.4298696531560329E-020
364.5	1.1988173648343922E-020
365.5	1.0196050871362847E-020
366.5	8.7940108269944189E-021
367.5	7.6847274308856980E-021
368.5	6.7964140984984496E-021
369.5	6.0765127955133579E-021
370.5	5.4864446832049166E-021
371.5	4.9976780131494524E-021
372.5	4.5889014292638739E-021
373.5	4.2440223004920939E-021
374.5	3.9507529124437507E-021
375.5	3.6996079939734123E-021
376.5	3.4831887194439355E-021
377.5	3.2956666979094398E-021
378.5	3.1324084371018039E-021
379.5	2.9896993005311708E-021
380.5	2.8645385996235282E-021
381.5	2.7544860592449279E-021
382.5	2.6575457729990551E-021
383.5	2.5720778112787707E-021
384.5	2.4967304546787533E-021
385.5	2.4303879955654796E-021
386.5	2.3721304479908213E-021
387.5	2.3212025108165483E-021
388.5	2.2769898638506820E-021
389.5	2.2390014273211483E-021
390.5	2.2068566418929209E-021
391.5	2.1802771748028346E-021
392.5	2.1590827634459461E-021
393.5	2.1431912025734014E-021
394.5	2.1326227970428143E-021
395.5	2.1275099755459120E-021
396.5	2.1281132391589380E-021
397.5	2.1348452671357844E-021
398.5	2.1483059146480759E-021
399.5	2.1693321490695238E-021
400.5	2.1990688781613556E-021
401.5	2.2390693938739451E-021
402.5	2.2914381203110267E-021
403.5	2.3590337985669365E-021
404.5	2.4457579885587188E-021
405.5	2.5569598656926437E-021
406.5	2.6999861592707672E-021
407.5	2.8848708320959649E-021
408.5	3.1250246395119605E-021
409.5	3.4373728649161301E-021
410.5	3.8403054031166228E-021
411.5	4.3454789172764824E-021
412.5	4.9366207009861187E-021
413.5	5.5330159015000568E-021
414.5	5.9683653892245786E-021
415.5	6.0623501406562018E-021
416.5	5.7772546367810596E-021
417.5	5.2578994657137418E-021
418.5	4.6914364517292995E-021
419.5	4.1913600845031013E-021
420.5	3.7935300909372203E-021
421.5	3.4935862228370895E-021
422.5	3.2744774935601256E-021
423.5	3.1186253437682938E-021
424.5	3.0116381323770441E-021
425.5	2.9427128169515776E-021
426.5	2.9040578433165346E-021
427.5	2.8901846075949606E-021
428.5	2.8973136634552686E-021
429.5	2.9229338865578055E-021
430.5	2.9654932288621496E-021
431.5	3.0241900779595898E-021
432.5	3.0988389530198479E-021
433.5	3.1897915416638065E-021
434.5	3.2979005763072534E-021
435.5	3.4245192132019861E-021
436.5	3.5715326753127106E-021
437.5	3.7414223917940821E-021
438.5	3.9373661606934240E-021
439.5	4.1633814232946642E-021
440.5	4.4245230559587075E-021
441.5	4.7271527600494412E-021
442.5	5.0793049762067635E-021
443.5	5.4911854262047794E-021
444.5	5.9758545863991330E-021
445.5	6.5501720883166172E-021
446.5	7.2361127312990773E-021
447.5	8.0626151441271935E-021
448.5	9.0681953531904386E-021
449.5	1.0304652213141634E-020
450.5	1.1842299028735701E-020
451.5	1.3777218627499526E-020
452.5	1.6240860241237491E-020
453.5	1.9411283383451730E-020
454.5	2.3521879239947142E-020
455.5	2.8853450281477754E-020
456.5	3.5671206664971295E-020
457.5	4.4023603800445523E-020
458.5	5.3297288609965155E-020
459.5	6.1641159381272547E-020
460.5	6.6111857382245900E-020
461.5	6.4582922346667897E-020
462.5	5.7833463802177459E-020
463.5	4.8728789079974717E-020
464.5	3.9790476783945441E-020
465.5	3.2198379090911991E-020
466.5	2.6165560659564375E-020
467.5	2.1497818247136161E-020
468.5	1.7908311427493901E-020
469.5	1.5136667185559168E-020
470.5	1.2977530306266499E-020
471.5	1.1277406608080153E-020
472.5	9.9237710998883036E-021
473.5	8.8344242222663706E-021
474.5	7.9490627663232540E-021
475.5	7.2230879962472785E-021
476.5	6.6231907154061253E-021
477.5	6.1242343469708914E-021
478.5	5.7070545865830574E-021
479.5	5.3568983101208770E-021
480.5	5.0623075695007947E-021
481.5	4.8143147415480020E-021
482.5	4.6058567870665204E-021
483.5	4.4313452298223096E-021
484.5	4.2863479682603905E-021
485.5	4.1673523317776812E-021
486.5	4.0715879146121016E-021
487.5	3.9968940304878671E-021
488.5	3.9416210454997933E-021
489.5	3.9045579791728382E-021
490.5	3.8848810286900700E-021
491.5	3.8821193525072792E-021
492.5	3.8961357452144056E-021
493.5	3.9271208892018494E-021
494.5	3.9756007907193226E-021
495.5	4.0424578907368970E-021
496.5	4.1289672718134198E-021
497.5	4.2368504544986038E-021
498.5	4.3683506032749418E-021
499.5	4.5263346903267547E-021
500.5	4.7144305000639538E-021
501.5	4.9372095915617199E-021
502.5	5.2004318990692078E-021
503.5	5.5113741785077058E-021
504.5	5.8792739491954475E-021
505.5	6.3159343512233489E-021
506.5	6.8365555389046791E-021
507.5	7.4608879062623795E-021
508.5	8.2148458092811062E-021
509.5	9.1327827303978637E-021
510.5	1.0260714567929030E-020
511.5	1.1660884342353270E-020
512.5	1.3418158874783174E-020
513.5	1.5648718027881533E-020
514.5	1.8510967615881909E-020
515.5	2.2216515383049588E-020
516.5	2.7032626064225286E-020
517.5	3.3250621447651797E-020
518.5	4.1058186059990386E-020
519.5	5.0207394405034922E-020
520.5	5.9438091934188998E-020
521.5	6.6130330785622870E-020
522.5	6.7408439024941384E-020
523.5	6.2622878995299575E-020
524.5	5.4035197310271399E-020
525.5	4.4618582936355979E-020
526.5	3.6191797621288633E-020
527.5	2.9334847934338846E-020
528.5	2.3980620480629747E-020
529.5	1.9855513181889619E-020
530.5	1.6675205484427591E-020
531.5	1.4204782128451973E-020
532.5	1.2265432580319595E-020
533.5	1.0725260109449146E-020
534.5	9.4878647144090013E-021
535.5	8.4826824444757981E-021
536.5	7.6577053807193652E-021
537.5	6.9742384842698062E-021
538.5	6.4031871842306457E-021
539.5	5.9224383744963949E-021
540.5	5.5150068538369692E-021
541.5	5.1677145684052861E-021
542.5	4.8702413939488532E-021
543.5	4.6144365460175149E-021
544.5	4.3938143360250612E-021
545.5	4.2031815881671173E-021
546.5	4.0383600997659962E-021
547.5	3.8959785148516095E-021
548.5	3.7733155512913018E-021
549.5	3.6681817927382607E-021
550.5	3.5788309774360220E-021
551.5	3.5038943923754650E-021
552.5	3.4423339600238441E-021
553.5	3.3934111297975076E-021
554.5	3.3566699378221450E-021
555.5	3.3319337206000735E-021
556.5	3.3193160912660868E-021
557.5	3.3192480472815610E-021
558.5	3.3325246388114708E-021
559.5	3.3603767035128281E-021
560.5	3.4045760678937590E-021
561.5	3.4675867573647086E-021
562.5	3.5527807472110464E-021
563.5	3.6647454087399673E-021
564.5	3.8097218964119800E-021
565.5	3.9962295706475870E-021
566.5	4.2359488608930002E-021
567.5	4.5449427372461654E-021
568.5	4.9452580750705137E-021
569.5	5.4667526921464786E-021
570.5	6.1483430783771440E-021
571.5	7.0360391275148980E-021
572.5	8.1707737191439141E-021
573.5	9.5515215906676665E-021
574.5	1.1057689431831043E-020
575.5	1.2359739123173952E-020
576.5	1.2973817938740997E-020
577.5	1.2602909972124668E-020
578.5	1.1435741014616951E-020
579.5	9.9503574590755851E-021
580.5	8.5302029659477540E-021
581.5	7.3409901834901320E-021
582.5	6.4043941465209039E-021
583.5	5.6849768191032235E-021
584.5	5.1361228586559529E-021
585.5	4.7166569462098089E-021
586.5	4.3944365260963196E-021
587.5	4.1455391778946045E-021
588.5	3.9524591695894970E-021
589.5	3.8024194916252427E-021
590.5	3.6860537907992014E-021
591.5	3.5964435971147939E-021
592.5	3.5284333816766586E-021
593.5	3.4781473143678861E-021
594.5	3.4426481112732506E-021
595.5	3.4196949300325496E-021
596.5	3.4075702629721021E-021
597.5	3.4049551198373645E-021
598.5	3.4108382688603906E-021
599.5	3.4244497294734280E-021
600.5	3.4452117209292614E-021
601.5	3.4727023245603369E-021
602.5	3.5066285259890337E-021
603.5	3.5468062776556000E-021
604.5	3.5931459022372770E-021
605.5	3.6456416379993772E-021
606.5	3.7043644710819445E-021
607.5	3.7694576499942667E-021
608.5	3.8411344634430706E-021
609.5	3.9196780043559266E-021
610.5	4.0054427549091324E-021
611.5	4.0988579199094354E-021
612.5	4.2004325168140548E-021
613.5	4.3107623061875854E-021
614.5	4.4305387217486778E-021
615.5	4.5605600392347846E-021
616.5	4.7017451130710459E-021
617.5	4.8551501147522548E-021
618.5	5.0219888334115399E-021
619.5	5.2036572552861602E-021
620.5	5.4017633349937579E-021
621.5	5.6181631212016902E-021
622.5	5.8550047204051859E-021
623.5	6.1147819994188917E-021
624.5	6.4004004729594685E-021
625.5	6.7152585429506794E-021
626.5	7.0633482142175781E-021
627.5	7.4493806956773002E-021
628.5	7.8789440321025783E-021
629.5	8.3587022771732910E-021
630.5	8.8966489696154504E-021
631.5	9.5024321810866782E-021
632.5	1.0187774707716268E-020
633.5	1.0967021872250890E-020
634.5	1.1857862069239351E-020
635.5	1.2882283378457186E-020
636.5	1.4067855920475311E-020
637.5	1.5449468067071611E-020
638.5	1.7071701002216134E-020
639.5	1.8992109023613389E-020
640.5	2.1285794448043079E-020
641.5	2.4051841613108725E-020
642.5	2.7422420029878142E-020
643.5	3.1575683995007078E-020
644.5	3.6753925861379960E-020
645.5	4.3288523356788301E-020
646.5	5.1632205413176666E-020
647.5	6.2394553046890172E-020
648.5	7.6361772770480189E-020
649.5	9.4440849056567568E-020
650.5	1.1737363894230228E-019
651.5	1.4491673646688065E-019
652.5	1.7421691649703438E-019
653.5	1.9822126973046740E-019
654.5	2.0750287693083512E-019
655.5	1.9746674364562997E-019
656.5	1.7307599001695550E-019
657.5	1.4377654507713633E-019
658.5	1.1643766681433248E-019
659.5	9.3759250557573022E-020
660.5	7.5914547833186094E-020
661.5	6.2142913576965848E-020
662.5	5.1539202745891127E-020
663.5	4.3324606605394119E-020
664.5	3.6896988561383990E-020
665.5	3.1809634997893448E-020
666.5	2.7735669556975607E-020
667.5	2.4436073478861689E-020
668.5	2.1735056370556407E-020
669.5	1.9502162532604402E-020
670.5	1.7639563031038779E-020
671.5	1.6073088530929243E-020
672.5	1.4745890328888561E-020
673.5	1.3613931681971213E-020
674.5	1.2642753851607668E-020
675.5	1.1805134229557435E-020
676.5	1.1079373425417676E-020
677.5	1.0448029726784532E-020
678.5	9.8969747999710384E-021
679.5	9.4146823137374220E-021
680.5	8.9916870969802484E-021
681.5	8.6201703504464104E-021
682.5	8.2936389056409598E-021
683.5	8.0066752879487175E-021
684.5	7.7547415543221840E-021
685.5	7.5340243209120078E-021
686.5	7.3413116045727039E-021
687.5	7.1738944387414428E-021
688.5	7.0294879406141452E-021
689.5	6.9061677783467698E-021
690.5	6.8023189375576158E-021
691.5	6.7165944031695010E-021
692.5	6.6478819181759762E-021
693.5	6.5952774004108077E-021
694.5	6.5580639247739636E-021
695.5	6.5356954358963625E-021
696.5	6.5277845630507423E-021
697.5	6.5340940790266984E-021
698.5	6.5545316884185802E-021
699.5	6.5891479569521241E-021
700.5	6.6381373093522610E-021
701.5	6.7018421352902139E-021
702.5	6.7807601573164201E-021
703.5	6.8755553377488859E-021
704.5	6.9870727402899949E-021
705.5	7.1163579249856227E-021
706.5	7.2646816522635261E-021
707.5	7.4335709162955240E-021
708.5	7.6248476370026137E-021
709.5	7.8406767366176413E-021
710.5	8.0836258419415939E-021
711.5	8.3567395299172468E-021
712.5	8.6636319309504355E-021
713.5	9.0086027040819184E-021
714.5	9.3967830170791038E-021
715.5	9.8343203684232815E-021
716.5	1.0328614114736188E-020
717.5	1.0888617760478956E-020
718.5	1.1525229928880478E-020
719.5	1.2251804202587261E-020
720.5	1.3084819793687312E-020
721.5	1.4044771906300790E-020
722.5	1.5157365130664131E-020
723.5	1.6455128907274566E-020
724.5	1.7979626458452908E-020
725.5	1.9784505561635611E-020
726.5	2.1939752361092810E-020
727.5	2.4537672623912553E-020
728.5	2.7701353331599026E-020
729.5	3.1596653598852676E-020
730.5	3.6449084785622252E-020
731.5	4.2567030036621116E-020
732.5	5.0371846727222517E-020
733.5	6.0431214883842566E-020
734.5	7.3478526219882501E-020
735.5	9.0363640852624805E-020
736.5	1.1179329086572735E-019
737.5	1.3757926927478829E-019
738.5	1.6513256292827526E-019
739.5	1.8794173158002190E-019
740.5	1.9715332224726751E-019
741.5	1.8824956382465116E-019
742.5	1.6567963075140911E-019
743.5	1.3829414513676480E-019
744.5	1.1263990232876590E-019
745.5	9.1335585763024536E-020
746.5	7.4583446523425566E-020
747.5	6.1681173613748690E-020
748.5	5.1779506822846820E-020
749.5	4.4144685279779988E-020
750.5	3.8208744954525991E-020
751.5	3.3550426287177102E-020
752.5	2.9861863593425455E-020
753.5	2.6918454405157552E-020
754.5	2.4555610447853467E-020
755.5	2.2651864945130043E-020
756.5	2.1116889233893990E-020
757.5	1.9883058356716813E-020
758.5	1.8899516207845982E-020
759.5	1.8127988074032541E-020
760.5	1.7539818406241282E-020
761.5	1.7113876576736353E-020
762.5	1.6835088193259586E-020
763.5	1.6693428987105321E-020
764.5	1.6683273858550454E-020
765.5	1.6803033676657230E-020
766.5	1.7055042841398012E-020
767.5	1.7445685818237616E-020
768.5	1.7985774376138170E-020
769.5	1.8691212342023295E-020
770.5	1.9584014827504129E-020
771.5	2.0693788423769423E-020
772.5	2.2059833664485487E-020
773.5	2.3734109363639261E-020
774.5	2.5785411750896078E-020
775.5	2.8305284816525367E-020
776.5	3.1416408755404699E-020
777.5	3.5284519103318191E-020
778.5	4.0135254550477085E-020
779.5	4.6277530180469821E-020
780.5	5.4134442495009209E-020
781.5	6.4279406688066543E-020
782.5	7.7463919249614357E-020
783.5	9.4591012435039842E-020
784.5	1.1650961146723322E-019
785.5	1.4336101815580248E-019
786.5	1.7313914943170994E-019
787.5	1.9984454301607942E-019
788.5	2.1400214843764924E-019
789.5	2.0885459857520413E-019
790.5	1.8701470626481397E-019
791.5	1.5771961622375029E-019
792.5	1.2903157910956848E-019
793.5	1.0469775515148352E-019
794.5	8.5379936271359964E-020
795.5	7.0446935242363320E-020
796.5	5.8976877590155095E-020
797.5	5.0135158468638619E-020
798.5	4.3264323528569873E-020
799.5	3.7873378884137709E-020
800.5	3.3602725080523818E-020
801.5	3.0190031292740545E-020
802.5	2.7443253102828105E-020
803.5	2.5220833415125269E-020
804.5	2.3417602949285067E-020
805.5	2.1954845177174362E-020
806.5	2.0773305748366236E-020
807.5	1.9828261209337743E-020
808.5	1.9086029031578608E-020
809.5	1.8521494905576304E-020
810.5	1.8116368833478728E-020
811.5	1.7857975286134108E-020
812.5	1.7738447902389545E-020
813.5	1.7754245645999277E-020
814.5	1.7905941945289930E-020
815.5	1.8198266174960135E-020
816.5	1.8640401832499855E-020
817.5	1.9246571375275767E-020
818.5	2.0036967485028928E-020
819.5	2.1039128778962825E-020
820.5	2.2289910338739987E-020
821.5	2.3838273736014024E-020
822.5	2.5749228445777128E-020
823.5	2.8109411177975003E-020
824.5	3.1035008202965886E-020
825.5	3.4683017778711148E-020
826.5	3.9267186961971021E-020
827.5	4.5080178123799348E-020
828.5	5.2523058761807707E-020
829.5	6.2140349918613260E-020
830.5	7.4648875512397026E-020
831.5	9.0919718627432518E-020
832.5	1.1180086186877875E-019
833.5	1.3753212783525772E-019
834.5	1.6641383539907762E-019
835.5	1.9297802412844974E-019
836.5	2.0812588343943220E-019
837.5	2.0471222721958598E-019
838.5	1.8444711606054559E-019
839.5	1.5608950331992457E-019
840.5	1.2780486349765016E-019
841.5	1.0359069579287473E-019
842.5	8.4273592256446461E-020
843.5	6.9296584703397490E-020
844.5	5.7764445514030987E-020
845.5	4.8849937852831446E-020
846.5	4.1896326797773955E-020
847.5	3.6411410441590606E-020
848.5	3.2033982395182565E-020
849.5	2.8500090886659415E-020
850.5	2.5616074014489300E-020
851.5	2.3238679481838758E-020
852.5	2.1260868421790104E-020
853.5	1.9601787706634591E-020
854.5	1.8199690188871951E-020
855.5	1.7006911558743751E-020
856.5	1.5986278534529683E-020
857.5	1.5108516698704473E-020
858.5	1.4350361191173117E-020
859.5	1.3693165778462811E-020
860.5	1.3121868620707345E-020
861.5	1.2624215827052570E-020
862.5	1.2190173152487406E-020
863.5	1.1811476347878938E-020
864.5	1.1481284674858034E-020
865.5	1.1193911905261185E-020
866.5	1.0944616059015193E-020
867.5	1.0729434082467602E-020
868.5	1.0545051233467359E-020
869.5	1.0388697531787444E-020
870.5	1.0258065537781295E-020
871.5	1.0151245136220990E-020
872.5	1.0066672065171194E-020
873.5	1.0003087740517654E-020
874.5	9.9595085569080071E-021
875.5	9.9352033480591185E-021
876.5	9.9296781035618363E-021
877.5	9.9426673970162121E-021
878.5	9.9741323080497768E-021
879.5	1.0024264942665398E-020
880.5	1.0093499996729217E-020
881.5	1.0182534193246334E-020
882.5	1.0292354888101132E-020
883.5	1.0424279723495542E-020
884.5	1.0580009970732895E-020
885.5	1.0761701224345629E-020
886.5	1.0972056502095653E-020
887.5	1.1214448735597624E-020
888.5	1.1493082346827329E-020
889.5	1.1813207455436508E-020
890.5	1.2181405785079865E-020
891.5	1.2605975333199272E-020
892.5	1.3097452533483082E-020
893.5	1.3669327750325045E-020
894.5	1.4339035093166953E-020
895.5	1.5129334356953634E-020
896.5	1.6070256004802858E-020
897.5	1.7201853975388139E-020
898.5	1.8578105317556209E-020
899.5	2.0272389664723626E-020
900.5	2.2384989370339813E-020
901.5	2.5052694463727715E-020
902.5	2.8459068948549000E-020
903.5	3.2839096428908475E-020
904.5	3.8458809952894937E-020
905.5	4.5520933658693158E-020
906.5	5.3903906070714528E-020
907.5	6.2667719476445249E-020
908.5	6.9634107058261141E-020
909.5	7.2084660685180087E-020
910.5	6.8943714635479570E-020
911.5	6.1899185955640962E-020
912.5	5.3705093827422366E-020
913.5	4.6239424112918042E-020
914.5	4.0191483624343601E-020
915.5	3.5569989918091430E-020
916.5	3.2144866863979241E-020
917.5	2.9657332390158251E-020
918.5	2.7889302889013922E-020
919.5	2.6674683148875694E-020
920.5	2.5892362122329232E-020
921.5	2.5455919636481638E-020
922.5	2.5304634986661744E-020
923.5	2.5396682501018054E-020
924.5	2.5704286649399888E-020
925.5	2.6210389434736100E-020
926.5	2.6906429422625602E-020
927.5	2.7790933723329003E-020
928.5	2.8868719161022518E-020
929.5	3.0150574135910395E-020
930.5	3.1653350627505800E-020
931.5	3.3400442168656292E-020
932.5	3.5422664360761758E-020
933.5	3.7759595165835145E-020
934.5	4.0461478422013993E-020
935.5	4.3591852234246709E-020
936.5	4.7231142397241459E-020
937.5	5.1481571351062333E-020
938.5	5.6473891983493551E-020
939.5	6.2376687056060408E-020
940.5	6.9409313676863250E-020
941.5	7.7860064741111432E-020
942.5	8.8111820192721464E-020
943.5	1.0067840727125525E-019
944.5	1.1625600841365527E-019
945.5	1.3579478418291316E-019
946.5	1.6059474566055527E-019
947.5	1.9242170648938570E-019
948.5	2.3360961596842497E-019
949.5	2.8702872046186181E-019
950.5	3.5557971833465187E-019
951.5	4.4044136802805551E-019
952.5	5.3692912464173152E-019
953.5	6.2837075191842093E-019
954.5	6.8524810630322485E-019
955.5	6.8186324155072350E-019
956.5	6.2057165261171420E-019
957.5	5.2935574431510122E-019
958.5	4.3661657628128586E-019
959.5	3.5722008840629968E-019
960.5	2.9485639064446961E-019
961.5	2.4804178465011811E-019
962.5	2.1371284629074360E-019
963.5	1.8845040996595557E-019
964.5	1.6869910963780664E-019
965.5	1.5130127957168084E-019
966.5	1.3464783828982677E-019
967.5	1.1895948971688488E-019
968.5	1.0509966362916678E-019
969.5	9.3533989423851416E-020
970.5	8.4219253724272525E-020
971.5	7.6868536374526353E-020
972.5	7.1155478030308256E-020
973.5	6.6800453045432766E-020
974.5	6.3591623416317522E-020
975.5	6.1382054622870788E-020
976.5	6.0081669694285053E-020
977.5	5.9650838285610142E-020
978.5	6.0097712101525313E-020
979.5	6.1480027827325059E-020
980.5	6.3911999195341613E-020
981.5	6.7577296661112867E-020
982.5	7.2749588051454819E-020
983.5	7.9822227941925977E-020
984.5	8.9347232826862972E-020
985.5	1.0207724336161410E-019
986.5	1.1898369889864103E-019
987.5	1.4116896882087788E-019
988.5	1.6946533592124836E-019
989.5	2.0333094264839898E-019
990.5	2.3877005910668613E-019
991.5	2.6659620878201822E-019
992.5	2.7543456482106247E-019
993.5	2.6090010466357433E-019
994.5	2.3017354877438661E-019
995.5	1.9479810168958780E-019
996.5	1.6259880882505132E-019
997.5	1.3643916243505736E-019
998.5	1.1636306783694441E-019
999.5	1.0143859290460124E-019
1000.5	9.0633533204975964E-020
1001.5	8.3107707475384264E-020
1002.5	7.8266740748220929E-020
1003.5	7.5743664993886858E-020
1004.5	7.5371811681549314E-020
1005.5	7.7169352980740980E-020
1006.5	8.1339587335256028E-020
1007.5	8.8282309694700360E-020
1008.5	9.8597259922954895E-020
1009.5	1.1302380762258891E-019
1010.5	1.3217571847789664E-019
1011.5	1.5579352867012131E-019
1012.5	1.8126358526758563E-019
1013.5	2.0215032379466309E-019
1014.5	2.0980927514269254E-019
1015.5	1.9993733525186574E-019
1016.5	1.7696952538619101E-019
1017.5	1.4951832426347162E-019
1018.5	1.2388919088371531E-019
1019.5	1.0257309591268403E-019
1020.5	8.5735598755707807E-020
1021.5	7.2678931247720777E-020
1022.5	6.2569811504589596E-020
1023.5	5.4690033059544579E-020
1024.5	4.8483518167621329E-020
1025.5	4.3537106901005769E-020
1026.5	3.9547964455536102E-020
1027.5	3.6294219775053476E-020
1028.5	3.3612327410514003E-020
1029.5	3.1380607795428298E-020
1030.5	2.9507549729880572E-020
1031.5	2.7923550375984751E-020
1032.5	2.6575071607490924E-020
1033.5	2.5420479909522181E-020
1034.5	2.4427059361639404E-020
1035.5	2.3568846018855303E-020
1036.5	2.2825041768217416E-020
1037.5	2.2178840639193038E-020
1038.5	2.1616551504663269E-020
1039.5	2.1126935864857674E-020
1040.5	2.0700703243568909E-020
1041.5	2.0330123195058795E-020
1042.5	2.0008724393701674E-020
1043.5	1.9731059342618792E-020
1044.5	1.9492518956734522E-020
1045.5	1.9289185368430601E-020
1046.5	1.9117714258926861E-020
1047.5	1.8975240170567750E-020
1048.5	1.8859299835758590E-020
1049.5	1.8767769728628877E-020
1050.5	1.8698814918911863E-020
1051.5	1.8650846964299140E-020
1052.5	1.8622489074997781E-020
1053.5	1.8612547163666823E-020
1054.5	1.8619985685289523E-020
1055.5	1.8643907396736883E-020
1056.5	1.8683536340913033E-020
1057.5	1.8738203497389038E-020
1058.5	1.8807334649246274E-020
1059.5	1.8890440101160242E-020
1060.5	1.8987105951623334E-020
1061.5	1.9096986676481050E-020
1062.5	1.9219798824585405E-020
1063.5	1.9355315661617242E-020
1064.5	1.9503362626747958E-020
1065.5	1.9663813490164962E-020
1066.5	1.9836587118637130E-020
1067.5	2.0021644772085976E-020
1068.5	2.0218987867214557E-020
1069.5	2.0428656155155004E-020
1070.5	2.0650726269245129E-020
1071.5	2.0885310606771426E-020
1072.5	2.1132556515089601E-020
1073.5	2.1392645758175496E-020
1074.5	2.1665794244548801E-020
1075.5	2.1952252001795022E-020
1076.5	2.2252303386714002E-020
1077.5	2.2566267523545893E-020
1078.5	2.2894498965857414E-020
1079.5	2.3237388580587574E-020
1080.5	2.3595364655519098E-020
1081.5	2.3968894234119559E-020
1082.5	2.4358484684339703E-020
1083.5	2.4764685510616358E-020
1084.5	2.5188090421055217E-020
1085.5	2.5629339664614109E-020
1086.5	2.6089122656121098E-020
1087.5	2.6568180910198829E-020
1088.5	2.7067311308684622E-020
1089.5	2.7587369729998727E-020
1090.5	2.8129275073191932E-020
1091.5	2.8694013714179606E-020
1092.5	2.9282644437032420E-020
1093.5	2.9896303889252249E-020
1094.5	3.0536212616836631E-020
1095.5	3.1203681742770968E-020
1096.5	3.1900120361553403E-020
1097.5	3.2627043732651992E-020
1098.5	3.3386082367653960E-020
1099.5	3.4178992119573653E-020
1100.5	3.5007665398675429E-020
1101.5	3.5874143657642883E-020
1102.5	3.6780631310470901E-020
1103.5	3.7729511274656983E-020
1104.5	3.8723362355832088E-020
1105.5	3.9764978728760010E-020
1106.5	4.0857391809699440E-020
1107.5	4.2003894863750314E-020
1108.5	4.3208070748582146E-020
1109.5	4.4473823264813473E-020
1110.5	4.5805412665706244E-020
1111.5	4.7207495977762093E-020
1112.5	4.8685172903027589E-020
1113.5	5.0244038218157168E-020
1114.5	5.1890241760506127E-020
1115.5	5.3630557305288218E-020
1116.5	5.5472461899754773E-020
1117.5	5.7424227542762071E-020
1118.5	5.9495027496850288E-020
1119.5	6.1695060015608251E-020
1120.5	6.4035692888385867E-020
1121.5	6.6529632982394256E-020
1122.5	6.9191125945106820E-020
1123.5	7.2036192478973879E-020
1124.5	7.5082909197736980E-020
1125.5	7.8351744129351047E-020
1126.5	8.1865959594188593E-020
1127.5	8.5652098662993631E-020
1128.5	8.9740575968075759E-020
1129.5	9.4166399693598137E-020
1130.5	9.8970059652438817E-020
1131.5	1.0419862723847852E-019
1132.5	1.0990712782111961E-019
1133.5	1.1616026639841649E-019
1134.5	1.2303461532769123E-019
1135.5	1.3062141203988200E-019
1136.5	1.3903016972074290E-019
1137.5	1.4839338227723631E-019
1138.5	1.5887271732892190E-019
1139.5	1.7066725363737939E-019
1140.5	1.8402455638231845E-019
1141.5	1.9925573045105054E-019
1142.5	2.1675609919095018E-019
1143.5	2.3703389220261956E-019
1144.5	2.6075036940360311E-019
1145.5	2.8877620849132737E-019
1146.5	3.2227061579591421E-019
1147.5	3.6279075497706289E-019
1148.5	4.1243713249749712E-019
1149.5	4.7402766801421890E-019
1150.5	5.5124752156555753E-019
1151.5	6.4858892205274904E-019
1152.5	7.7056481827265849E-019
1153.5	9.1905020915104861E-019
1154.5	1.0871712222909567E-018
1155.5	1.2508261632803235E-018
1156.5	1.3691646319153389E-018
1157.5	1.4104199971765906E-018
1158.5	1.3845385015112471E-018
1159.5	1.3356454392365333E-018
1160.5	1.3067602793310712E-018
1161.5	1.3232333813088066E-018
1162.5	1.3978480376360425E-018
1163.5	1.5398183354718906E-018
1164.5	1.7599460563759023E-018
1165.5	2.0710600982002235E-018
1166.5	2.4820528207977903E-018
1167.5	2.9804835151923702E-018
1168.5	3.5007099986281354E-018
1169.5	3.9001248896775319E-018
1170.5	4.0108754949674145E-018
1171.5	3.7787251802652100E-018
1172.5	3.3196736898144079E-018
1173.5	2.8049549842902731E-018
1174.5	2.3462854090422007E-018
1175.5	1.9832054768897012E-018
1176.5	1.7159048314931158E-018
1177.5	1.5318407917992252E-018
1178.5	1.4181902724699497E-018
1179.5	1.3661103547069073E-018
1180.5	1.3717439350109438E-018
1181.5	1.4362080213440890E-018
1182.5	1.5650835885710722E-018
1183.5	1.7666350996012880E-018
1184.5	2.0462730535064778E-018
1185.5	2.3927090392064619E-018
1186.5	2.7535725514494317E-018
1187.5	3.0188009460942508E-018
1188.5	3.0631109384673590E-018
1189.5	2.8510046909737583E-018
1190.5	2.4732105672065622E-018
1191.5	2.0567870056522784E-018
1192.5	1.6819303034026610E-018
1193.5	1.3751961369962155E-018
1194.5	1.1343664270241211E-018
1195.5	9.4778663625869723E-019
1196.5	8.0312738779507275E-019
1197.5	6.9013304979613798E-019
1198.5	6.0096886139889274E-019
1199.5	5.2984145041279632E-019
1200.5	4.7250866169437241E-019
1201.5	4.2586083582728628E-019
1202.5	3.8760405470065381E-019
1203.5	3.5603160266881306E-019
1204.5	3.2986203663938593E-019
1205.5	3.0812497158149403E-019
1206.5	2.9008035344986813E-019
1207.5	2.7516111337775812E-019
1208.5	2.6293220096633145E-019
1209.5	2.5306119261668145E-019
1210.5	2.4529718927002426E-019
1211.5	2.3945575981273011E-019
1212.5	2.3540840491158096E-019
1213.5	2.3307551937248322E-019
1214.5	2.3242219411013334E-019
1215.5	2.3345647361564945E-019
1216.5	2.3622990908236327E-019
1217.5	2.4084045044615920E-019
1218.5	2.4743792833950527E-019
1219.5	2.5623261583119945E-019
1220.5	2.6750766127152716E-019
1221.5	2.8163658915080250E-019
1222.5	2.9910763413338822E-019
1223.5	3.2055748919977559E-019
1224.5	3.4681823568658779E-019
1225.5	3.7898295743094730E-019
1226.5	4.1849806125277774E-019
1227.5	4.6729390858474618E-019
1228.5	5.2797019019262524E-019
1229.5	6.0405815813126771E-019
1230.5	7.0038593591142083E-019
1231.5	8.2356695632817757E-019
1232.5	9.8258857628057088E-019
1233.5	1.1893241679628104E-018
1234.5	1.4583412856578051E-018
1235.5	1.8042449187942436E-018
1236.5	2.2325758709546169E-018
1237.5	2.7184718100796817E-018
1238.5	3.1755718027414457E-018
1239.5	3.4529767420253449E-018
1240.5	3.4219371272504765E-018
1241.5	3.0977257241620496E-018
1242.5	2.6234595921303830E-018
1243.5	2.1416635676227407E-018
1244.5	1.7255916727903183E-018
1245.5	1.3923497844216891E-018
1246.5	1.1335888141297075E-018
1247.5	9.3429105022104253E-019
1248.5	7.8028316210820529E-019
1249.5	6.6022947417177751E-019
1250.5	5.6561145478105161E-019
1251.5	4.9017453699394668E-019
1252.5	4.2935150849937550E-019
1253.5	3.7979686752347214E-019
1254.5	3.3904223154926812E-019
1255.5	3.0525007070811947E-019
1256.5	2.7703993985643552E-019
1257.5	2.5336615481503105E-019
1258.5	2.3343148509692142E-019
1259.5	2.1662605499209516E-019
1260.5	2.0248403990497221E-019
1261.5	1.9065313873207467E-019
1262.5	1.8087347637126644E-019
1263.5	1.7296377868503119E-019
1264.5	1.6681354332384921E-019
1265.5	1.6238063511361634E-019
1266.5	1.5969436053820727E-019
1267.5	1.5886468314510269E-019
1268.5	1.6009882434698293E-019
1269.5	1.6372686759879824E-019
1270.5	1.7023748406924419E-019
1271.5	1.8032171827483999E-019
1272.5	1.9491311133548645E-019
1273.5	2.1519214803090628E-019
1274.5	2.4250088133485305E-019
1275.5	2.7812713610219075E-019
1276.5	3.2289768721848052E-019
1277.5	3.7600391781871724E-019
1278.5	4.3185870552941819E-019
1279.5	4.7641663447809088E-019
1280.5	4.9067124325840510E-019
1281.5	4.6557507350515013E-019
1282.5	4.1163519036459897E-019
1283.5	3.4827980915997683E-019
1284.5	2.8946311987475565E-019
1285.5	2.4057431550100081E-019
1286.5	2.0186757607590893E-019
1287.5	1.7172113388068601E-019
1288.5	1.4823972303251725E-019
1289.5	1.2979960595236049E-019
1290.5	1.1514649547298054E-019
1291.5	1.0334932173783290E-019
1292.5	9.3725834584325210E-020
1293.5	8.5776186728656696E-020
1294.5	7.9131890067646560E-020
1295.5	7.3518753627775632E-020
1296.5	6.8730560552186435E-020
1297.5	6.4610485916076479E-020
1298.5	6.1037953044112398E-020
1299.5	5.7919278809901236E-020
1300.5	5.5180959717720002E-020
1301.5	5.2764808001277729E-020
1302.5	5.0624393914384120E-020
1303.5	4.8722418889998873E-020
1304.5	4.7028758927313436E-020
1305.5	4.5518995848867888E-020
1306.5	4.4173307838425523E-020
1307.5	4.2975627914315087E-020
1308.5	4.1913005056363479E-020
1309.5	4.0975121168648117E-020
1310.5	4.0153930340241501E-020
1311.5	3.9443396608059008E-020
1312.5	3.8839313770342002E-020
1313.5	3.8339196556725831E-020
1314.5	3.7942237231227517E-020
1315.5	3.7649325961574294E-020
1316.5	3.7463137443335076E-020
1317.5	3.7388290723039484E-020
1318.5	3.7431594368121062E-020
1319.5	3.7602395635837329E-020
1320.5	3.7913060835708129E-020
1321.5	3.8379625693801695E-020
1322.5	3.9022670704616737E-020
1323.5	3.9868499391869885E-020
1324.5	4.0950730354538097E-020
1325.5	4.2312461816824583E-020
1326.5	4.4009237377344857E-020
1327.5	4.6113144415410731E-020
1328.5	4.8718527331860445E-020
1329.5	5.1950016591817947E-020
1330.5	5.5973883531225755E-020
1331.5	6.1014139931456253E-020
1332.5	6.7375259136418867E-020
1333.5	7.5473641413890568E-020
1334.5	8.5879088658215710E-020
1335.5	9.9362928928896641E-020
1336.5	1.1693375515507825E-019
1337.5	1.3979717152687789E-019
1338.5	1.6906799776895624E-019
1339.5	2.0486967835091610E-019
1340.5	2.4437839984106658E-019
1341.5	2.7939492997745202E-019
1342.5	2.9726314691250068E-019
1343.5	2.8935432864330714E-019
1344.5	2.5962610196848977E-019
1345.5	2.2047500026615709E-019
1346.5	1.8242798238736401E-019
1347.5	1.5026757244867176E-019
1348.5	1.2477223471915548E-019
1349.5	1.0507156990610763E-019
1350.5	8.9939202571071576E-020
1351.5	7.8273967914137048E-020
1352.5	6.9211160299103684E-020
1353.5	6.2105911256150024E-020
1354.5	5.6486259000479507E-020
1355.5	5.2008071122136671E-020
1356.5	4.8419553237114309E-020
1357.5	4.5535249403727236E-020
1358.5	4.3217538186325494E-020
1359.5	4.1363594499396244E-020
1360.5	3.9896212052161515E-020
1361.5	3.8757323588865919E-020
1362.5	3.7903407127417871E-020
1363.5	3.7302220325004960E-020
1364.5	3.6930482027830675E-020
1365.5	3.6772241741786430E-020
1366.5	3.6817761548133162E-020
1367.5	3.7062793427279534E-020
1368.5	3.7508176787547798E-020
1369.5	3.8159712298640376E-020
1370.5	3.9028293230891166E-020
1371.5	4.0130297682086610E-020
1372.5	4.1488267095911028E-020
1373.5	4.3131921023732918E-020
1374.5	4.5099588183650810E-020
1375.5	4.7440173384460618E-020
1376.5	5.0215834119472642E-020
1377.5	5.3505617241536836E-020
1378.5	5.7410416349329787E-020
1379.5	6.2059770979371114E-020
1380.5	6.7621263819683031E-020
1381.5	7.4313616790465830E-020
1382.5	8.2425087559037473E-020
1383.5	9.2339477445668525E-020
1384.5	1.0457300821580905E-019
1385.5	1.1982640890146355E-019
1386.5	1.3905722734076568E-019
1387.5	1.6357573839232579E-019
1388.5	1.9515811904984250E-019
1389.5	2.3613697497216600E-019
1390.5	2.8933259591422429E-019
1391.5	3.5745025305258981E-019
1392.5	4.4112472412341015E-019
1393.5	5.3453250495207823E-019
1394.5	6.1953847627902975E-019
1395.5	6.6664321159423813E-019
1396.5	6.5361167078422665E-019
1397.5	5.8713949085428593E-019
1398.5	4.9579814393026032E-019
1399.5	4.0545509223619316E-019
1400.5	3.2849326971760384E-019
1401.5	2.6731780431988049E-019
1402.5	2.2005711988195473E-019
1403.5	1.8383123267748963E-019
1404.5	1.5600556148508844E-019
1405.5	1.3449988109947240E-019
1406.5	1.1776328133613305E-019
1407.5	1.0466612887068017E-019
1408.5	9.4393346920045977E-020
1409.5	8.6360275970434234E-020
1410.5	8.0151923247862052E-020
1411.5	7.5481313098985881E-020
1412.5	7.2162457636144672E-020
1413.5	7.0094455446962341E-020
1414.5	6.9254023443607013E-020
1415.5	6.9693446372788641E-020
1416.5	7.1537779045255174E-020
1417.5	7.4965240762472964E-020
1418.5	8.0131352958563276E-020
1419.5	8.6960879478843334E-020
1420.5	9.4744359495407023E-020
1421.5	1.0176170619354339E-019
1422.5	1.0577828966085555E-019
1423.5	1.0584115210959662E-019
1424.5	1.0337678786184690E-019
1425.5	1.0089831065061473E-019
1426.5	1.0032605047463090E-019
1427.5	1.0266847127451162E-019
1428.5	1.0847287896215758E-019
1429.5	1.1826300652922779E-019
1430.5	1.3279398937470526E-019
1431.5	1.5318316605697262E-019
1432.5	1.8093428173927379E-019
1433.5	2.1772986720587645E-019
1434.5	2.6461671394259261E-019
1435.5	3.1991789880002708E-019
1436.5	3.7565148734216651E-019
1437.5	4.1547863964595802E-019
1438.5	4.2175068508717642E-019
1439.5	3.9082822181817710E-019
1440.5	3.3689992979483134E-019
1441.5	2.7822943760486372E-019
1442.5	2.2585352390195133E-019
1443.5	1.8322663573581449E-019
1444.5	1.4988211444166072E-019
1445.5	1.2411727625024645E-019
1446.5	1.0417749391682797E-019
1447.5	8.8616567579705585E-020
1448.5	7.6334405777491300E-020
1449.5	6.6519413113586095E-020
1450.5	5.8578045571883456E-020
1451.5	5.2075423306482772E-020
1452.5	4.6690634743969583E-020
1453.5	4.2184557514491836E-020
1454.5	3.8377071786450627E-020
1455.5	3.5130978682698594E-020
1456.5	3.2340611704287655E-020
1457.5	2.9923714708956512E-020
1458.5	2.7815597703450054E-020
1459.5	2.5964890223708589E-020
1460.5	2.4330424164892488E-020
1461.5	2.2878922382683758E-020
1462.5	2.1583267685306937E-020
1463.5	2.0421193963184891E-020
1464.5	1.9374287329213091E-020
1465.5	1.8427217081984308E-020
1466.5	1.7567138608540012E-020
1467.5	1.6783226057597040E-020
1468.5	1.6066303785554218E-020
1469.5	1.5408553590536914E-020
1470.5	1.4803280547884012E-020
1471.5	1.4244724492028055E-020
1472.5	1.3727907303646893E-020
1473.5	1.3248508470867559E-020
1474.5	1.2802763120044237E-020
1475.5	1.2387378012040353E-020
1476.5	1.1999461986280048E-020
1477.5	1.1636468088079893E-020
1478.5	1.1296145193794467E-020
1479.5	1.0976497396214266E-020
1480.5	1.0675749761228517E-020
1481.5	1.0392319339611787E-020
1482.5	1.0124790532552952E-020
1483.5	9.8718940794879690E-021
1484.5	9.6324890719669115E-021
1485.5	9.4055475053263368E-021
1486.5	9.1901409667046310E-021
1487.5	8.9854291279368473E-021
1488.5	8.7906497685850526E-021
1489.5	8.6051101005135470E-021
1490.5	8.4281792031264135E-021
1491.5	8.2592814093140770E-021
1492.5	8.0978905076202591E-021
1493.5	7.9435246471827727E-021
1494.5	7.7957418494504778E-021
1495.5	7.6541360451969830E-021
1496.5	7.5183335674714334E-021
1497.5	7.3879900412759990E-021
1498.5	7.2627876192853828E-021
1499.5	7.1424325201064016E-021
1500.5	7.0266528316445883E-021
1501.5	6.9151965472868907E-021
1502.5	6.8078298069780650E-021
1503.5	6.7043353189893400E-021
1504.5	6.6045109413556690E-021
1505.5	6.5081684046779630E-021
1506.5	6.4151321603209891E-021
1507.5	6.3252383400452313E-021
1508.5	6.2383338148416305E-021
1509.5	6.1542753422332755E-021
1510.5	6.0729287926026060E-021
1511.5	5.9941684462255574E-021
1512.5	5.9178763536704400E-021
1513.5	5.8439417530695269E-021
1514.5	5.7722605385134610E-021
1515.5	5.7027347744672275E-021
1516.5	5.6352722516747854E-021
1517.5	5.5697860805179660E-021
1518.5	5.5061943182334696E-021
1519.5	5.4444196267776399E-021
1520.5	5.3843889584688770E-021
1521.5	5.3260332668381378E-021
1522.5	5.2692872403837130E-021
1523.5	5.2140890571621144E-021
1524.5	5.1603801583558265E-021
1525.5	5.1081050391443887E-021
1526.5	5.0572110553705632E-021
1527.5	5.0076482446405625E-021
1528.5	4.9593691606286959E-021
1529.5	4.9123287194742278E-021
1530.5	4.8664840572632105E-021
1531.5	4.8217943976821953E-021
1532.5	4.7782209290150359E-021
1533.5	4.7357266897298074E-021
1534.5	4.6942764619709743E-021
1535.5	4.6538366723332100E-021
1536.5	4.6143752993485949E-021
1537.5	4.5758617871686779E-021
1538.5	4.5382669649679318E-021
1539.5	4.5015629716358297E-021
1540.5	4.4657231853615700E-021
1541.5	4.4307221577488713E-021
1542.5	4.3965355521284710E-021
1543.5	4.3631400857634759E-021
1544.5	4.3305134756676188E-021
1545.5	4.2986343877792023E-021
1546.5	4.2674823892541861E-021
1547.5	4.2370379036606415E-021
1548.5	4.2072821688740594E-021
1549.5	4.1781971974885819E-021
1550.5	4.1497657395736395E-021
1551.5	4.1219712476184700E-021
1552.5	4.0947978435191016E-021
1553.5	4.0682302874732596E-021
1554.5	4.0422539486587639E-021
1555.5	4.0168547775802547E-021
1556.5	3.9920192799774960E-021
1557.5	3.9677344921963355E-021
1558.5	3.9439879579305921E-021
1559.5	3.9207677062496928E-021
1560.5	3.8980622308329844E-021
1561.5	3.8758604703372446E-021
1562.5	3.8541517898290948E-021
1563.5	3.8329259632187686E-021
1564.5	3.8121731566361148E-021
1565.5	3.7918839126938047E-021
1566.5	3.7720491355864483E-021
1567.5	3.7526600769778803E-021
1568.5	3.7337083226320539E-021
1569.5	3.7151857797460169E-021
1570.5	3.6970846649462823E-021
1571.5	3.6793974929123927E-021
1572.5	3.6621170655939888E-021
1573.5	3.6452364619899237E-021
1574.5	3.6287490284599974E-021
1575.5	3.6126483695419264E-021
1576.5	3.5969283392479203E-021
1577.5	3.5815830328169974E-021
1578.5	3.5666067789007271E-021
1579.5	3.5519941321616127E-021
1580.5	3.5377398662647372E-021
1581.5	3.5238389672446087E-021
1582.5	3.5102866272303634E-021
1583.5	3.4970782385137508E-021
1584.5	3.4842093879453425E-021
1585.5	3.4716758516454828E-021
1586.5	3.4594735900176044E-021
1587.5	3.4475987430523099E-021
1588.5	3.4360476259117306E-021
1589.5	3.4248167247844092E-021
1590.5	3.4139026930018658E-021
1591.5	3.4033023474088371E-021
1592.5	3.3930126649799273E-021
1593.5	3.3830307796762420E-021
1594.5	3.3733539795362946E-021
1595.5	3.3639797039962572E-021
1596.5	3.3549055414353723E-021
1597.5	3.3461292269430791E-021
1598.5	3.3376486403051556E-021
1599.5	3.3294618042069619E-021
1600.5	3.3215668826526155E-021
1601.5	3.3139621795997326E-021
1602.5	3.3066461378101858E-021
1603.5	3.2996173379181805E-021
1604.5	3.2928744977178329E-021
1605.5	3.2864164716733588E-021
1606.5	3.2802422506559925E-021
1607.5	3.2743509619127654E-021
1608.5	3.2687418692734320E-021
1609.5	3.2634143736030152E-021
1610.5	3.2583680135087557E-021
1611.5	3.2536024663116449E-021
1612.5	3.2491175492942906E-021
1613.5	3.2449132212385100E-021
1614.5	3.2409895842679369E-021
1615.5	3.2373468860129135E-021
1616.5	3.2339855221172279E-021
1617.5	3.2309060391087306E-021
1618.5	3.2281091376586203E-021
1619.5	3.2255956762573081E-021
1620.5	3.2233666753381600E-021
1621.5	3.2214233218843180E-021
1622.5	3.2197669745581042E-021
1623.5	3.2183991693973635E-021
1624.5	3.2173216261285952E-021
1625.5	3.2165362551529143E-021
1626.5	3.2160451652678438E-021
1627.5	3.2158506721959236E-021
1628.5	3.2159553080001013E-021
1629.5	3.2163618314761216E-021
1630.5	3.2170732396238707E-021
1631.5	3.2180927803129556E-021
1632.5	3.2194239662731400E-021
1633.5	3.2210705905578133E-021
1634.5	3.2230367436488699E-021
1635.5	3.2253268323946670E-021
1636.5	3.2279456009995699E-021
1637.5	3.2308981543147451E-021
1638.5	3.2341899837159079E-021
1639.5	3.2378269958956542E-021
1640.5	3.2418155449469198E-021
1641.5	3.2461624681711350E-021
1642.5	3.2508751261114964E-021
1643.5	3.2559614473902336E-021
1644.5	3.2614299790210519E-021
1645.5	3.2672899429768948E-021
1646.5	3.2735512999221098E-021
1647.5	3.2802248211710915E-021
1648.5	3.2873221701175701E-021
1649.5	3.2948559945961477E-021
1650.5	3.3028400318979811E-021
1651.5	3.3112892284753648E-021
1652.5	3.3202198767470044E-021
1653.5	3.3296497718718906E-021
1654.5	3.3395983919134800E-021
1655.5	3.3500871054906028E-021
1656.5	3.3611394118369154E-021
1657.5	3.3727812192044567E-021
1658.5	3.3850411687969655E-021
1659.5	3.3979510129670488E-021
1660.5	3.4115460583376890E-021
1661.5	3.4258656869165230E-021
1662.5	3.4409539712956359E-021
1663.5	3.4568604038474757E-021
1664.5	3.4736407646722760E-021
1665.5	3.4913581592341407E-021
1666.5	3.5100842645556236E-021
1667.5	3.5299008330808747E-021
1668.5	3.5509015166184218E-021
1669.5	3.5731940901633540E-021
1670.5	3.5969031782844677E-021
1671.5	3.6221736170950917E-021
1672.5	3.6491746253245418E-021
1673.5	3.6781050124900243E-021
1674.5	3.7091997260461079E-021
1675.5	3.7427381403883135E-021
1676.5	3.7790546298383868E-021
1677.5	3.8185521614052530E-021
1678.5	3.8617199148618742E-021
1679.5	3.9091563224160060E-021
1680.5	3.9615994698341052E-021
1681.5	4.0199675927206827E-021
1682.5	4.0854135516665868E-021
1683.5	4.1593988514218254E-021
1684.5	4.2437952388141146E-021
1685.5	4.3410255435791556E-021
1686.5	4.4542607272205932E-021
1687.5	4.5876977009194817E-021
1688.5	4.7469528740401088E-021
1689.5	4.9396191487788846E-021
1690.5	5.1760451060702028E-021
1691.5	5.4703889617081018E-021
1692.5	5.8419281653799632E-021
1693.5	6.3163312563197861E-021
1694.5	6.9257679829138001E-021
1695.5	7.7045707111769145E-021
1696.5	8.6726156419487481E-021
1697.5	9.7933694388711328E-021
1698.5	1.0904274639562717E-020
1699.5	1.1683894629706778E-020
1700.5	1.1802146086833516E-020
1701.5	1.1213860705443828E-020
1702.5	1.0206606512432184E-020
1703.5	9.1265833897883574E-021
1704.5	8.1751619985837009E-021
1705.5	7.4118731225923549E-021
1706.5	6.8251870795485347E-021
1707.5	6.3820196317676980E-021
1708.5	6.0490565589342350E-021
1709.5	5.7990587323049104E-021
1710.5	5.6113817296057193E-021
1711.5	5.4708260875513788E-021
1712.5	5.3662924173473166E-021
1713.5	5.2896602082640501E-021
1714.5	5.2349476257152525E-021
1715.5	5.1977077183494452E-021
1716.5	5.1746011839195701E-021
1717.5	5.1630949248160485E-021
1718.5	5.1612485757785022E-021
1719.5	5.1675622522415557E-021
1720.5	5.1808669936103808E-021
1721.5	5.2002451598963465E-021
1722.5	5.2249720123943692E-021
1723.5	5.2544724137876213E-021
1724.5	5.2882884235378171E-021
1725.5	5.3260548215587146E-021
1726.5	5.3674804572937522E-021
1727.5	5.4123339199051373E-021
1728.5	5.4604324434692288E-021
1729.5	5.5116332558323116E-021
1730.5	5.5658267894160717E-021
1731.5	5.6229313226933420E-021
1732.5	5.6828887299542931E-021
1733.5	5.7456610964955086E-021
1734.5	5.8112280149055692E-021
1735.5	5.8795844215711059E-021
1736.5	5.9507388650305372E-021
1737.5	6.0247121223019207E-021
1738.5	6.1015360979147941E-021
1739.5	6.1812529546043931E-021
1740.5	6.2639144355867641E-021
1741.5	6.3495813468355425E-021
1742.5	6.4383231744237496E-021
1743.5	6.5302178172211069E-021
1744.5	6.6253514193820576E-021
1745.5	6.7238182903722083E-021
1746.5	6.8257209029513024E-021
1747.5	6.9311699617044529E-021
1748.5	7.0402845365014742E-021
1749.5	7.1531922567533840E-021
1750.5	7.2700295635929458E-021
1751.5	7.3909420181855125E-021
1752.5	7.5160846653197955E-021
1753.5	7.6456224522694706E-021
1754.5	7.7797307036833872E-021
1755.5	7.9185956539777531E-021
1756.5	8.0624150393873298E-021
1757.5	8.2113987525010537E-021
1758.5	8.3657695627761697E-021
1759.5	8.5257639072065862E-021
1760.5	8.6916327560299055E-021
1761.5	8.8636425591048195E-021
1762.5	9.0420762793898550E-021
1763.5	9.2272345208184839E-021
1764.5	9.4194367588079805E-021
1765.5	9.6190226826756462E-021
1766.5	9.8263536603817790E-021
1767.5	1.0041814337292630E-020
1768.5	1.0265814382078994E-020
1769.5	1.0498790394460060E-020
1770.5	1.0741207991293960E-020
1771.5	1.0993564089536853E-020
1772.5	1.1256389406875858E-020
1773.5	1.1530251203428112E-020
1774.5	1.1815756290835776E-020
1775.5	1.2113554338429253E-020
1776.5	1.2424341509941704E-020
1777.5	1.2748864468612058E-020
1778.5	1.3087924793497656E-020
1779.5	1.3442383855534982E-020
1780.5	1.3813168208457837E-020
1781.5	1.4201275557249988E-020
1782.5	1.4607781375543217E-020
1783.5	1.5033846253472592E-020
1784.5	1.5480724069207295E-020
1785.5	1.5949771090974321E-020
1786.5	1.6442456132223074E-020
1787.5	1.6960371901052941E-020
1788.5	1.7505247706634299E-020
1789.5	1.8078963710691518E-020
1790.5	1.8683566941902273E-020
1791.5	1.9321289326173890E-020
1792.5	1.9994568027246211E-020
1793.5	2.0706068441237434E-020
1794.5	2.1458710247184433E-020
1795.5	2.2255696985282735E-020
1796.5	2.3100549717814338E-020
1797.5	2.3997145427644165E-020
1798.5	2.4949760929375139E-020
1799.5	2.5963123213399086E-020
1800.5	2.7042467318957192E-020
1801.5	2.8193603046209909E-020
1802.5	2.9422992078410255E-020
1803.5	3.0737837405244002E-020
1804.5	3.2146187332116167E-020
1805.5	3.3657056846669945E-020
1806.5	3.5280569717626834E-020
1807.5	3.7028125453837566E-020
1808.5	3.8912596194451524E-020
1809.5	4.0948559788249131E-020
1810.5	4.3152576822316242E-020
1811.5	4.5543521271135508E-020
1812.5	4.8142976881631041E-020
1813.5	5.0975714554904776E-020
1814.5	5.4070270056780466E-020
1815.5	5.7459646692895736E-020
1816.5	6.1182174538496027E-020
1817.5	6.5282566994829739E-020
1818.5	6.9813227653394629E-020
1819.5	7.4835876805769638E-020
1820.5	8.0423589019185899E-020
1821.5	8.6663363251143953E-020
1822.5	9.3659388218679481E-020
1823.5	1.0153722282221531E-019
1824.5	1.1044919113264026E-019
1825.5	1.2058140374811742E-019
1826.5	1.3216297696169873E-019
1827.5	1.4547825011294230E-019
1828.5	1.6088313256863431E-019
1829.5	1.7882719415803208E-019
1830.5	1.9988381986735854E-019
1831.5	2.2479178889577039E-019
1832.5	2.5451316300159572E-019
1833.5	2.9031458175178276E-019
1834.5	3.3388218282302761E-019
1835.5	3.8748448140641419E-019
1836.5	4.5420209977263499E-019
1837.5	5.3824550143531594E-019
1838.5	6.4537256395117575E-019
1839.5	7.8336927173612489E-019
1840.5	9.6239365905733953E-019
1841.5	1.1945218056099195E-018
1842.5	1.4907256801008808E-018
1843.5	1.8515586648095515E-018
1844.5	2.2472207590528234E-018
1845.5	2.5936414863066747E-018
1846.5	2.7640382937989074E-018
1847.5	2.6759982087919928E-018
1848.5	2.3738038507507296E-018
1849.5	1.9821672326639673E-018
1850.5	1.6041637683005521E-018
1851.5	1.2855425705523483E-018
1852.5	1.0330767590561568E-018
1853.5	8.3776958995473621E-019
1854.5	6.8736478084774421E-019
1855.5	5.7094110925256663E-019
1856.5	4.7994289225274363E-019
1857.5	4.0799089458956349E-019
1858.5	3.5041093492409849E-019
1859.5	3.0378668595258383E-019
1860.5	2.6560888374045485E-019
1861.5	2.3401859837905610E-019
1862.5	2.0762441848249114E-019
1863.5	1.8537339506609831E-019
1864.5	1.6645987790286105E-019
1865.5	1.5026076155928181E-019
1866.5	1.3628911578478701E-019
1867.5	1.2416066673488624E-019
1868.5	1.1356932458546797E-019
1869.5	1.0426913440405302E-019
1870.5	9.6060830687254607E-020
1871.5	8.8781723471339178E-020
1872.5	8.2298018868375100E-020
1873.5	7.6498935472872694E-020
1874.5	7.1292157887154645E-020
1875.5	6.6600294726120826E-020
1876.5	6.2358097709637934E-020
1877.5	5.8510262177687353E-020
1878.5	5.5009675271447036E-020
1879.5	5.1816011382232321E-020
1880.5	4.8894598914589569E-020
1881.5	4.6215500468110932E-020
1882.5	4.3752761987997428E-020
1883.5	4.1483796521072217E-020
1884.5	3.9388875835881328E-020
1885.5	3.7450708965155113E-020
1886.5	3.5654091171455023E-020
1887.5	3.3985610261676762E-020
1888.5	3.2433399832606371E-020
1889.5	3.0986931102448370E-020
1890.5	2.9636836609616710E-020
1891.5	2.8374760343148500E-020
1892.5	2.7193229886611013E-020
1893.5	2.6085546968324377E-020
1894.5	2.5045693460159308E-020
1895.5	2.4068250389660751E-020
1896.5	2.3148327952479398E-020
1897.5	2.2281504854761427E-020
1898.5	2.1463775594389977E-020
1899.5	2.0691504518432242E-020
1900.5	1.9961385681773068E-020
1901.5	1.9270407686576859E-020
1902.5	1.8615822810158500E-020
1903.5	1.7995119835042283E-020
1904.5	1.7406000083432108E-020
1905.5	1.6846356232209367E-020
1906.5	1.6314253546503642E-020
1907.5	1.5807913221937422E-020
1908.5	1.5325697569529857E-020
1909.5	1.4866096814344149E-020
1910.5	1.4427717310411010E-020
1911.5	1.4009271001189322E-020
1912.5	1.3609565977599501E-020
1913.5	1.3227498005119470E-020
1914.5	1.2862042908090422E-020
1915.5	1.2512249713675683E-020
1916.5	1.2177234470213197E-020
1917.5	1.1856174665303546E-020
1918.5	1.1548304178133738E-020
1919.5	1.1252908708465769E-020
1920.5	1.0969321631596757E-020
1921.5	1.0696920234575577E-020
1922.5	1.0435122294166330E-020
1923.5	1.0183382961591212E-020
1924.5	9.9411919230547297E-021
1925.5	9.7080708085270722E-021
1926.5	9.4835708243129643E-021
1927.5	9.2672705876105477E-021
1928.5	9.0587741436219618E-021
1929.5	8.8577091478542517E-021
1930.5	8.6637251980834398E-021
1931.5	8.4764923020757388E-021
1932.5	8.2956994685952953E-021
1933.5	8.1210534105010723E-021
1934.5	7.9522773498654016E-021
1935.5	7.7891099160520931E-021
1936.5	7.6313041285866419E-021
1937.5	7.4786264574489551E-021
1938.5	7.3308559541314060E-021
1939.5	7.1877834474414276E-021
1940.5	7.0492107985977654E-021
1941.5	6.9149502106799743E-021
1942.5	6.7848235879487554E-021
1943.5	6.6586619409659218E-021
1944.5	6.5363048338128348E-021
1945.5	6.4175998700388454E-021
1946.5	6.3024022142713707E-021
1947.5	6.1905741466898604E-021
1948.5	6.0819846478102169E-021
1949.5	5.9765090112471873E-021
1950.5	5.8740284823220570E-021
1951.5	5.7744299205641183E-021
1952.5	5.6776054843184132E-021
1953.5	5.5834523358212642E-021
1954.5	5.4918723652403734E-021
1955.5	5.4027719322992882E-021
1956.5	5.3160616242178994E-021
1957.5	5.2316560288026872E-021
1958.5	5.1494735216131959E-021
1959.5	5.0694360662161198E-021
1960.5	4.9914690266157189E-021
1961.5	4.9155009910200118E-021
1962.5	4.8414636061668897E-021
1963.5	4.7692914214935282E-021
1964.5	4.6989217424866129E-021
1965.5	4.6302944926007305E-021
1966.5	4.5633520831777633E-021
1967.5	4.4980392908420369E-021
1968.5	4.4343031418844787E-021
1969.5	4.3720928031842573E-021
1970.5	4.3113594792490987E-021
1971.5	4.2520563149852208E-021
1972.5	4.1941383038355781E-021
1973.5	4.1375622009504207E-021
1974.5	4.0822864410777111E-021
1975.5	4.0282710608825299E-021
1976.5	3.9754776254246733E-021
1977.5	3.9238691585420354E-021
1978.5	3.8734100769045840E-021
1979.5	3.8240661275194056E-021
1980.5	3.7758043284820880E-021
1981.5	3.7285929127831725E-021
1982.5	3.6824012749910152E-021
1983.5	3.6371999206440992E-021
1984.5	3.5929604181965859E-021
1985.5	3.5496553533710048E-021
1986.5	3.5072582857813270E-021
1987.5	3.4657437076982709E-021
1988.5	3.4250870048368616E-021
1989.5	3.3852644190536667E-021
1990.5	3.3462530128482623E-021
1991.5	3.3080306355698217E-021
1992.5	3.2705758912359720E-021
1993.5	3.2338681078765502E-021
1994.5	3.1978873083203330E-021
1995.5	3.1626141823475983E-021
1996.5	3.1280300601360717E-021
1997.5	3.0941168869320643E-021
1998.5	3.0608571988826338E-021
1999.5	3.0282340999683775E-021
[truncated: 1,000 more rows]
