# Supplementary material for: Modeling Radiative Efficiency across Fluorinated Molecules: Bridging Chemistry and Climate Policy for Global Warming Potential Estimations
Source: Environ Sci Technol. 2026 Feb 16;60(8):6188–202. doi: 10.1021/acs.est.5c16501 (PMC12961741; doi:10.1021/acs.est.5c16501)
Supplement: Supplementary file 1 [file es5c16501_si_001.zip › Supporting.Information/CFM2025.Table1/HFEsters/Allyl.trifluoracetate/cross-section_32.dat]

0.5	3.8766556536340514E-022
1.5	3.9093386460180660E-022
2.5	3.9435243332173303E-022
3.5	3.9793380272254098E-022
4.5	4.0169193719359794E-022
5.5	4.0564244259105527E-022
6.5	4.0980281142557829E-022
7.5	4.1419271271774303E-022
8.5	4.1883433617120292E-022
9.5	4.2375280273547359E-022
10.5	4.2897665674667463E-022
11.5	4.3453845887075358E-022
12.5	4.4047550433580812E-022
13.5	4.4683069784811568E-022
14.5	4.5365362572084582E-022
15.5	4.6100187791379353E-022
16.5	4.6894268902243606E-022
17.5	4.7755498937330970E-022
18.5	4.8693198757653985E-022
19.5	4.9718444746274625E-022
20.5	5.0844488009379519E-022
21.5	5.2087295251824372E-022
22.5	5.3466252951956270E-022
23.5	5.5005092819033045E-022
24.5	5.6733120076325599E-022
25.5	5.8686860315407216E-022
26.5	6.0912290647340603E-022
27.5	6.3467894214369206E-022
28.5	6.6428884717494976E-022
29.5	6.9893104218979157E-022
30.5	7.3989320350432091E-022
31.5	7.8888949793139136E-022
32.5	8.4822590289541827E-022
33.5	9.2103005496785816E-022
34.5	1.0115584360295413E-021
35.5	1.1255675581408319E-021
36.5	1.2706418249534596E-021
37.5	1.4560946107152558E-021
38.5	1.6913631232294615E-021
39.5	1.9804499261371127E-021
40.5	2.3088224431580213E-021
41.5	2.6241862622571597E-021
42.5	2.8342639727124884E-021
43.5	2.8599564250853378E-021
44.5	2.7112753583033364E-021
45.5	2.4785824545308917E-021
46.5	2.2533525479638494E-021
47.5	2.0852853402356974E-021
48.5	1.9905224848088637E-021
49.5	1.9712109449401081E-021
50.5	2.0278261600903046E-021
51.5	2.1643033076791721E-021
52.5	2.3887155581248496E-021
53.5	2.7094681204062317E-021
54.5	3.1232776768866275E-021
55.5	3.5898910827379463E-021
56.5	4.0021027751416536E-021
57.5	4.2005412039310709E-021
58.5	4.0825377416437767E-021
59.5	3.7037408940980400E-021
60.5	3.2192448184481840E-021
61.5	2.7566776440126300E-021
62.5	2.3724647088299467E-021
63.5	2.0748974424779190E-021
64.5	1.8529523793205482E-021
65.5	1.6917828440189364E-021
66.5	1.5784113604295459E-021
67.5	1.5030288219499611E-021
68.5	1.4588060201910995E-021
69.5	1.4413814428680325E-021
70.5	1.4484120340229412E-021
71.5	1.4792883341562415E-021
72.5	1.5350293766057283E-021
73.5	1.6183591878418211E-021
74.5	1.7339778334562892E-021
75.5	1.8890576247784021E-021
76.5	2.0940071801500141E-021
77.5	2.3635273184096302E-021
78.5	2.7178616823229105E-021
79.5	3.1837261790679076E-021
80.5	3.7932058825919330E-021
81.5	4.5760102649650370E-021
82.5	5.5352762971449475E-021
83.5	6.5950341343193558E-021
84.5	7.5349880272059620E-021
85.5	8.0151678884788456E-021
86.5	7.8037693869303795E-021
87.5	7.0070285880095221E-021
88.5	5.9578627267250273E-021
89.5	4.9390211734623208E-021
90.5	4.0790086394982295E-021
91.5	3.3988241674129343E-021
92.5	2.8752208350686712E-021
93.5	2.4754393125202614E-021
94.5	2.1701451482480262E-021
95.5	1.9364355824890654E-021
96.5	1.7574194080990001E-021
97.5	1.6209933321659981E-021
98.5	1.5186832061209111E-021
99.5	1.4447644218943602E-021
100.5	1.3956683275505940E-021
101.5	1.3696337653526245E-021
102.5	1.3665645650178550E-021
103.5	1.3880625750794915E-021
104.5	1.4375955765532433E-021
105.5	1.5206874903105415E-021
106.5	1.6447831389618941E-021
107.5	1.8178260601015716E-021
108.5	2.0433384455684081E-021
109.5	2.3085696987066711E-021
110.5	2.5661419940189380E-021
111.5	2.7289254525613487E-021
112.5	2.7157362917741621E-021
113.5	2.5258889670130410E-021
114.5	2.2396471982515959E-021
115.5	1.9438380315968128E-021
116.5	1.6856188082867018E-021
117.5	1.4772900497937738E-021
118.5	1.3146303351384299E-021
119.5	1.1887806328569643E-021
120.5	1.0911577959482304E-021
121.5	1.0148268509573924E-021
122.5	9.5454923226712973E-022
123.5	9.0646595164724223E-022
124.5	8.6775163319783580E-022
125.5	8.3633125808002586E-022
126.5	8.1066929701815972E-022
127.5	7.8961852214854073E-022
128.5	7.7231306434237903E-022
129.5	7.5809291404154106E-022
130.5	7.4645040907093724E-022
131.5	7.3699204357516889E-022
132.5	7.2941098870912933E-022
133.5	7.2346715694436305E-022
134.5	7.1897263092824877E-022
135.5	7.1578095201771672E-022
136.5	7.1377922365480535E-022
137.5	7.1288230059128795E-022
138.5	7.1302855398697954E-022
139.5	7.1417685643929778E-022
140.5	7.1630454147681128E-022
141.5	7.1940617352880322E-022
142.5	7.2349302695967770E-022
143.5	7.2859322367176670E-022
144.5	7.3475252353090173E-022
145.5	7.4203580501245335E-022
146.5	7.5052931924632896E-022
147.5	7.6034385355837378E-022
148.5	7.7161900601914873E-022
149.5	7.8452885736344772E-022
150.5	7.9928944045699439E-022
151.5	8.1616856377928535E-022
152.5	8.3549876378121084E-022
153.5	8.5769447033881554E-022
154.5	8.8327491276497942E-022
155.5	9.1289493505125076E-022
156.5	9.4738682401484464E-022
157.5	9.8781762523142222E-022
158.5	1.0355684369952558E-021
159.5	1.0924451236894506E-021
160.5	1.1608341493509164E-021
161.5	1.2439231641570532E-021
162.5	1.3460135675806654E-021
163.5	1.4729599272977676E-021
164.5	1.6327721082338463E-021
165.5	1.8363883556933832E-021
166.5	2.0985077528244720E-021
167.5	2.4379892021963689E-021
168.5	2.8762869868312427E-021
169.5	3.4300397021568586E-021
170.5	4.0903917662026360E-021
171.5	4.7833942881691368E-021
172.5	5.3350830541934626E-021
173.5	5.5246264059143052E-021
174.5	5.2595524990996407E-021
175.5	4.6717230658797917E-021
176.5	3.9840453732635646E-021
177.5	3.3508490495473084E-021
178.5	2.8296631115551005E-021
179.5	2.4218242904675271E-021
180.5	2.1086812409724771E-021
181.5	1.8689804101580896E-021
182.5	1.6846610146827558E-021
183.5	1.5418279437659199E-021
184.5	1.4301942560685194E-021
185.5	1.3422395179432210E-021
186.5	1.2724673827392921E-021
187.5	1.2168375858854264E-021
188.5	1.1723543985102158E-021
189.5	1.1367746672039916E-021
190.5	1.1084018678926731E-021
191.5	1.0859405304807378E-021
192.5	1.0683927047053174E-021
193.5	1.0549837225813676E-021
194.5	1.0451084850486633E-021
195.5	1.0382922415662179E-021
196.5	1.0341617008448912E-021
197.5	1.0324235829820471E-021
198.5	1.0328485914967219E-021
199.5	1.0352593800597887E-021
200.5	1.0395215016422900E-021
201.5	1.0455366165733783E-021
202.5	1.0532374402410698E-021
203.5	1.0625840575561619E-021
204.5	1.0735613379306324E-021
205.5	1.0861772638175618E-021
206.5	1.1004620464786791E-021
207.5	1.1164679507583039E-021
208.5	1.1342697907927512E-021
209.5	1.1539660942859129E-021
210.5	1.1756809671501542E-021
211.5	1.1995667255978992E-021
212.5	1.2258074018478631E-021
213.5	1.2546232754599912E-021
214.5	1.2862766385327974E-021
215.5	1.3210790741923099E-021
216.5	1.3594006201079839E-021
217.5	1.4016813105773847E-021
218.5	1.4484457537160050E-021
219.5	1.5003216209828646E-021
220.5	1.5580632282618917E-021
221.5	1.6225818050601823E-021
222.5	1.6949846306847883E-021
223.5	1.7766260363857233E-021
224.5	1.8691744382405814E-021
225.5	1.9747012375939586E-021
226.5	2.0957998443184124E-021
227.5	2.2357466025574239E-021
228.5	2.3987205646697775E-021
229.5	2.5901066535593615E-021
230.5	2.8169178934122433E-021
231.5	3.0883885429108968E-021
232.5	3.4168127102478725E-021
233.5	3.8187329148943345E-021
234.5	4.3166157796515125E-021
235.5	4.9411668895265170E-021
236.5	5.7343640179381301E-021
237.5	6.7529203346851746E-021
238.5	8.0706643396963148E-021
239.5	9.7748786797681526E-021
240.5	1.1943421651592129E-020
241.5	1.4575249191757635E-020
242.5	1.7443903517237347E-020
243.5	1.9927919586885408E-020
244.5	2.1111746600020728E-020
245.5	2.0429349403399659E-020
246.5	1.8233454854234231E-020
247.5	1.5428360530247336E-020
248.5	1.2742047233111878E-020
249.5	1.0490194308491061E-020
250.5	8.7148263044785455E-021
251.5	7.3491878479293447E-021
252.5	6.3050823061098212E-021
253.5	5.5045255732570939E-021
254.5	4.8866219076181501E-021
255.5	4.4060470654229568E-021
256.5	4.0296369704126778E-021
257.5	3.7331897263391719E-021
258.5	3.4989671967096812E-021
259.5	3.3138697863888997E-021
260.5	3.1681379759567152E-021
261.5	3.0544363752676657E-021
262.5	2.9672072941066626E-021
263.5	2.9022122208056644E-021
264.5	2.8562042340326059E-021
265.5	2.8266920934608329E-021
266.5	2.8117690444396142E-021
267.5	2.8099877701070346E-021
268.5	2.8202686429039202E-021
269.5	2.8418323316939926E-021
270.5	2.8741505041298815E-021
271.5	2.9169102262716866E-021
272.5	2.9699889705359170E-021
273.5	3.0334380785366609E-021
274.5	3.1074732088026873E-021
275.5	3.1924708140044677E-021
276.5	3.2889700965231244E-021
277.5	3.3976802271694299E-021
278.5	3.5194929118271197E-021
279.5	3.6555006812674281E-021
280.5	3.8070215844820281E-021
281.5	3.9756313101452267E-021
282.5	4.1632041719363283E-021
283.5	4.3719649053552821E-021
284.5	4.6045538803583832E-021
285.5	4.8641091949097006E-021
286.5	5.1543702612629950E-021
287.5	5.4798090445215780E-021
288.5	5.8457972256304043E-021
289.5	6.2588204743609492E-021
290.5	6.7267550750220862E-021
291.5	7.2592278515030184E-021
292.5	7.8680884320875656E-021
293.5	8.5680344839437509E-021
294.5	9.3774472848501590E-021
295.5	1.0319519359775416E-020
296.5	1.1423791584415326E-020
297.5	1.2728269588988635E-020
298.5	1.4282366275347446E-020
299.5	1.6151029236876983E-020
300.5	1.8420570716549248E-020
301.5	2.1206930172754765E-020
302.5	2.4667344168273779E-020
303.5	2.9016555542929525E-020
304.5	3.4548344879424963E-020
305.5	4.1661047399664301E-020
306.5	5.0878335391240889E-020
307.5	6.2835213464238345E-020
308.5	7.8146431425470031E-020
309.5	9.6975141218619116E-020
310.5	1.1805653412958698E-019
311.5	1.3737129775277309E-019
312.5	1.4828826983208020E-019
313.5	1.4567959048027590E-019
314.5	1.3089103563527862E-019
315.5	1.1032235710938712E-019
316.5	8.9873332601005198E-020
317.5	7.2408227144774814E-020
318.5	5.8506486072138836E-020
319.5	4.7757455414791609E-020
320.5	3.9511830978870168E-020
321.5	3.3172314034548600E-020
322.5	2.8266377597215665E-020
323.5	2.4441540346362503E-020
324.5	2.1441147176141579E-020
325.5	1.9080235896558047E-020
326.5	1.7226484846100126E-020
327.5	1.5786488552076584E-020
328.5	1.4696420074921972E-020
329.5	1.3916096324457358E-020
330.5	1.3425715157863521E-020
331.5	1.3224789313486250E-020
332.5	1.3332916708977581E-020
333.5	1.3791766506212114E-020
334.5	1.4666419134612887E-020
335.5	1.6040490426939770E-020
336.5	1.7990476145123306E-020
337.5	2.0509012104475172E-020
338.5	2.3342648412035689E-020
339.5	2.5800909627389580E-020
340.5	2.6858964397013252E-020
341.5	2.5866382864481488E-020
342.5	2.3194766643166268E-020
343.5	1.9846368886427986E-020
344.5	1.6638222603638608E-020
345.5	1.3927580828728162E-020
346.5	1.1763037376145612E-020
347.5	1.0069570705409126E-020
348.5	8.7473827021013385E-021
349.5	7.7079331828056803E-021
350.5	6.8818717093209097E-021
351.5	6.2174062730772114E-021
352.5	5.6764893778503735E-021
353.5	5.2312245854998019E-021
354.5	4.8610532957951906E-021
355.5	4.5506970008408623E-021
356.5	4.2886921237910239E-021
357.5	4.0663559107961488E-021
358.5	3.8770565755192071E-021
359.5	3.7156960893004666E-021
360.5	3.5783417168404355E-021
361.5	3.4619623840979732E-021
362.5	3.3642398831162890E-021
363.5	3.2834345010544588E-021
364.5	3.2182912814678219E-021
365.5	3.1679777782645734E-021
366.5	3.1320475446921114E-021
367.5	3.1104262060370182E-021
368.5	3.1034191637877293E-021
369.5	3.1117420730006204E-021
370.5	3.1365775099606859E-021
371.5	3.1796640222442443E-021
372.5	3.2434274299518277E-021
373.5	3.3311693719509002E-021
374.5	3.4473354253134796E-021
375.5	3.5978957000570347E-021
376.5	3.7908858790666890E-021
377.5	4.0371772907935937E-021
378.5	4.3515700180386478E-021
379.5	4.7543256079661754E-021
380.5	5.2732462340115560E-021
381.5	5.9462727640027843E-021
382.5	6.8240523261844278E-021
383.5	7.9703350679484504E-021
384.5	9.4538905977116343E-021
385.5	1.1316769333427641E-020
386.5	1.3493051916868430E-020
387.5	1.5671014511910415E-020
388.5	1.7219362956201536E-020
389.5	1.7468730690758083E-020
390.5	1.6298996502284774E-020
391.5	1.4266570317666725E-020
392.5	1.2069166173953920E-020
393.5	1.0122692896280175E-020
394.5	8.5552490019082086E-021
395.5	7.3479650760630584E-021
396.5	6.4364332792689033E-021
397.5	5.7550735428722861E-021
398.5	5.2505450062654638E-021
399.5	4.8831232299153713E-021
400.5	4.6245768670317015E-021
401.5	4.4556325259098409E-021
402.5	4.3639294376253568E-021
403.5	4.3426175034142232E-021
404.5	4.3895478565726734E-021
405.5	4.5069866399497519E-021
406.5	4.7018221866382284E-021
407.5	4.9862911812314086E-021
408.5	5.3793051275012433E-021
409.5	5.9084945708141859E-021
410.5	6.6130440391138909E-021
411.5	7.5470816589907887E-021
412.5	8.7823066709677959E-021
413.5	1.0405434160715382E-020
414.5	1.2498453793275371E-020
415.5	1.5075836659882383E-020
416.5	1.7946060303285319E-020
417.5	2.0533766370555023E-020
418.5	2.1928905341308324E-020
419.5	2.1482573538922267E-020
420.5	1.9448749400194735E-020
421.5	1.6719900933167403E-020
422.5	1.4070431891109999E-020
423.5	1.1844273427627648E-020
424.5	1.0066883650926778E-020
425.5	8.6327845142187804E-021
426.5	7.4397569794565067E-021
427.5	6.4392202793832053E-021
428.5	5.6132858454213567E-021
429.5	4.9436003924966940E-021
430.5	4.4051719396410701E-021
431.5	3.9719258327871061E-021
432.5	3.6210818485823821E-021
433.5	3.3344268055382173E-021
434.5	3.0979584543732238E-021
435.5	2.9010561396297081E-021
436.5	2.7356681784043817E-021
437.5	2.5956546246885648E-021
438.5	2.4762921515628028E-021
439.5	2.3739111324580096E-021
440.5	2.2856317240702306E-021
441.5	2.2091716558945312E-021
442.5	2.1427053755083443E-021
443.5	2.0847599531141712E-021
444.5	2.0341374249229052E-021
445.5	1.9898562972133751E-021
446.5	1.9511070607406140E-021
447.5	1.9172180468730570E-021
448.5	1.8876289908254664E-021
449.5	1.8618703929969545E-021
450.5	1.8395472825248637E-021
451.5	1.8203263530722963E-021
452.5	1.8039257041413141E-021
453.5	1.7901066123491177E-021
454.5	1.7786668971300790E-021
455.5	1.7694355488110480E-021
456.5	1.7622683641488721E-021
457.5	1.7570443924126075E-021
458.5	1.7536630390580523E-021
459.5	1.7520417076535020E-021
460.5	1.7521138866329241E-021
461.5	1.7538276076184281E-021
462.5	1.7571442178986699E-021
463.5	1.7620374222374476E-021
464.5	1.7684925593159694E-021
465.5	1.7765060863899091E-021
466.5	1.7860852526355562E-021
467.5	1.7972479475340230E-021
468.5	1.8100227157916603E-021
469.5	1.8244489349600608E-021
470.5	1.8405771563070140E-021
471.5	1.8584696137853982E-021
472.5	1.8782009103255569E-021
473.5	1.8998588953126375E-021
474.5	1.9235457521889677E-021
475.5	1.9493793208476761E-021
476.5	1.9774946860950499E-021
477.5	2.0080460712385423E-021
478.5	2.0412090851512397E-021
479.5	2.0771833824030104E-021
480.5	2.1161958097771935E-021
481.5	2.1585041294034093E-021
482.5	2.2044014297249366E-021
483.5	2.2542213617412612E-021
484.5	2.3083443709365528E-021
485.5	2.3672051370133219E-021
486.5	2.4313014866332460E-021
487.5	2.5012051123372781E-021
488.5	2.5775745183885529E-021
489.5	2.6611707278235592E-021
490.5	2.7528764331755419E-021
491.5	2.8537194680259445E-021
492.5	2.9649017341454071E-021
493.5	3.0878350623258847E-021
494.5	3.2241859460869821E-021
495.5	3.3759317115198534E-021
496.5	3.5454315381322619E-021
497.5	3.7355169174361306E-021
498.5	3.9496077626366620E-021
499.5	4.1918626606550560E-021
500.5	4.4673749762818165E-021
501.5	4.7824311067982938E-021
502.5	5.1448537842287467E-021
503.5	5.5644628898240905E-021
504.5	6.0537002151978484E-021
505.5	6.6284851070245280E-021
506.5	7.3093980735425494E-021
507.5	8.1233335514442987E-021
508.5	9.1058266246154258E-021
509.5	1.0304346756814461E-020
510.5	1.1782963632362629E-020
511.5	1.3628900110526459E-020
512.5	1.5961488599639506E-020
513.5	1.8943597106939185E-020
514.5	2.2793699696494655E-020
515.5	2.7790815629847420E-020
516.5	3.4248504313363678E-020
517.5	4.2398262866931052E-020
518.5	5.2071279185595505E-020
519.5	6.2106210270865270E-020
520.5	6.9875475210169667E-020
521.5	7.2184686872061208E-020
522.5	6.7879352537932139E-020
523.5	5.9050391592363399E-020
524.5	4.8942898644813419E-020
525.5	3.9717779750740850E-020
526.5	3.2144915208189152E-020
527.5	2.6213388000045018E-020
528.5	2.1643325628525657E-020
529.5	1.8125691180204586E-020
530.5	1.5400295351419023E-020
531.5	1.3267657203554523E-020
532.5	1.1580267563883009E-020
533.5	1.0230292656406268E-020
534.5	9.1388772774178114E-021
535.5	8.2480018814065035E-021
536.5	7.5145946699527190E-021
537.5	6.9063577816370112E-021
538.5	6.3988236932638006E-021
539.5	5.9732744776975774E-021
540.5	5.6152620354419692E-021
541.5	5.3135474509414694E-021
542.5	5.0593344110476556E-021
543.5	4.8457107888045193E-021
544.5	4.6672392285713670E-021
545.5	4.5196558028154564E-021
546.5	4.3996483180552943E-021
547.5	4.3046945196735605E-021
548.5	4.2329465613484503E-021
549.5	4.1831525319738065E-021
550.5	4.1546091700962748E-021
551.5	4.1471425728668557E-021
552.5	4.1611160539165773E-021
553.5	4.1974666065977747E-021
554.5	4.2577739680919394E-021
555.5	4.3443693812913499E-021
556.5	4.4604952357085103E-021
557.5	4.6105324199633600E-021
558.5	4.8003202758413213E-021
559.5	5.0376057204546751E-021
560.5	5.3326751133126057E-021
561.5	5.6992470564920366E-021
562.5	6.1557390284142727E-021
563.5	6.7270667111546229E-021
564.5	7.4471864411024214E-021
565.5	8.3626195077377100E-021
566.5	9.5371029759750542E-021
567.5	1.1056999075327648E-020
568.5	1.3035352994164473E-020
569.5	1.5607527529257363E-020
570.5	1.8899302008081178E-020
571.5	2.2926604361187765E-020
572.5	2.7376841727432256E-020
573.5	3.1334832898756274E-020
574.5	3.3378533132509593E-020
575.5	3.2525413707232242E-020
576.5	2.9204872045756322E-020
577.5	2.4807754983151964E-020
578.5	2.0524497399617344E-020
579.5	1.6899463602797321E-020
580.5	1.4023376540272251E-020
581.5	1.1799192168586021E-020
582.5	1.0088827695312513E-020
583.5	8.7679779550533368E-021
584.5	7.7388931659531666E-021
585.5	6.9285834586361453E-021
586.5	6.2835459432218594E-021
587.5	5.7646804018105140E-021
588.5	5.3432799236656303E-021
589.5	4.9980904471106535E-021
590.5	4.7132152284925819E-021
591.5	4.4766353032172023E-021
592.5	4.2791645443816076E-021
593.5	4.1137077057608913E-021
594.5	3.9747293662344900E-021
595.5	3.8578702614396866E-021
596.5	3.7596673360335233E-021
597.5	3.6773474158807178E-021
598.5	3.6086736277320534E-021
599.5	3.5518299806526451E-021
600.5	3.5053338276137329E-021
601.5	3.4679688931528388E-021
602.5	3.4387336156187971E-021
603.5	3.4168009987210957E-021
604.5	3.4014871902499945E-021
605.5	3.3922267362466891E-021
606.5	3.3885529850310969E-021
607.5	3.3900824978365705E-021
608.5	3.3965026030745532E-021
609.5	3.4075614384694139E-021
610.5	3.4230599798098579E-021
611.5	3.4428456712484195E-021
612.5	3.4668073602075037E-021
613.5	3.4948713074017863E-021
614.5	3.5269980946177576E-021
615.5	3.5631802936214116E-021
616.5	3.6034407917904160E-021
617.5	3.6478316959492213E-021
618.5	3.6964337570586177E-021
619.5	3.7493562761282249E-021
620.5	3.8067374669619754E-021
621.5	3.8687452648982708E-021
622.5	3.9355785832201818E-021
623.5	4.0074690309492202E-021
624.5	4.0846831178111362E-021
625.5	4.1675249847656711E-021
626.5	4.2563397121267984E-021
627.5	4.3515172725048896E-021
628.5	4.4534972131866530E-021
629.5	4.5627741728426771E-021
630.5	4.6799043614713410E-021
631.5	4.8055131612993845E-021
632.5	4.9403040412716202E-021
633.5	5.0850690204230228E-021
634.5	5.2407009679367230E-021
635.5	5.4082080927470149E-021
636.5	5.5887310566347237E-021
637.5	5.7835632464224269E-021
638.5	5.9941748690561434E-021
639.5	6.2222416958998315E-021
640.5	6.4696794898734840E-021
641.5	6.7386854150305696E-021
642.5	7.0317880714769733E-021
643.5	7.3519082444697341E-021
644.5	7.7024330395727078E-021
645.5	8.0873068432270090E-021
646.5	8.5111435655135644E-021
647.5	8.9793659805663731E-021
648.5	9.4983798083923916E-021
649.5	1.0075792661635381E-020
650.5	1.0720691371934082E-020
651.5	1.1443995887328106E-020
652.5	1.2258914438492943E-020
653.5	1.3181533803870245E-020
654.5	1.4231591437241932E-020
655.5	1.5433494701868377E-020
656.5	1.6817679090069135E-020
657.5	1.8422435999390267E-020
658.5	2.0296397220217911E-020
659.5	2.2501946403560076E-020
660.5	2.5119949917996363E-020
661.5	2.8256377823974952E-020
662.5	3.2051640950488009E-020
663.5	3.6693818728744279E-020
664.5	4.2437377375718287E-020
665.5	4.9629336476886166E-020
666.5	5.8744598186283623E-020
667.5	7.0429639952047782E-020
668.5	8.5544277935462226E-020
669.5	1.0516261738808687E-019
670.5	1.3042026971732589E-019
671.5	1.6194104391228946E-019
672.5	1.9840726938403402E-019
673.5	2.3423446010157432E-019
674.5	2.5860710466536330E-019
675.5	2.6073484650497790E-019
676.5	2.3956055865006975E-019
677.5	2.0488026635324757E-019
678.5	1.6808915176104026E-019
679.5	1.3567865459910833E-019
680.5	1.0950301601220956E-019
681.5	8.9132598991391559E-020
682.5	7.3460231975966562E-020
683.5	6.1384436748743750E-020
684.5	5.2008114076512123E-020
685.5	4.4652285665448128E-020
686.5	3.8817177138066622E-020
687.5	3.4137700882074589E-020
688.5	3.0346558632512347E-020
689.5	2.7246653488586747E-020
690.5	2.4691283494150491E-020
691.5	2.2570132893016937E-020
692.5	2.0799390263970365E-020
693.5	1.9314752377628502E-020
694.5	1.8066436895186526E-020
695.5	1.7015597068459630E-020
696.5	1.6131721287201445E-020
697.5	1.5390730568142269E-020
698.5	1.4773575813979101E-020
699.5	1.4265197131554158E-020
700.5	1.3853748901725017E-020
701.5	1.3530022885910057E-020
702.5	1.3287021629389709E-020
703.5	1.3119648593514470E-020
704.5	1.3024491720409406E-020
705.5	1.2999684810130577E-020
706.5	1.3044837091794789E-020
707.5	1.3161026375931048E-020
708.5	1.3350855724669482E-020
709.5	1.3618578147134924E-020
710.5	1.3970298902869098E-020
711.5	1.4414271133704037E-020
712.5	1.4961308457508862E-020
713.5	1.5625348823957229E-020
714.5	1.6424218752379068E-020
715.5	1.7380668095311500E-020
716.5	1.8523775740266011E-020
717.5	1.9890870705026802E-020
718.5	2.1530177601678476E-020
719.5	2.3504490168114616E-020
720.5	2.5896314962017835E-020
721.5	2.8815126070663354E-020
722.5	3.2407645431784025E-020
723.5	3.6872404204595159E-020
724.5	4.2480153210119627E-020
725.5	4.9601601575478196E-020
726.5	5.8742292378764522E-020
727.5	7.0577801443415548E-020
728.5	8.5962077553597592E-020
729.5	1.0582792124248219E-019
730.5	1.3078239405505608E-019
731.5	1.6005171435156184E-019
732.5	1.8964006122050957E-019
733.5	2.1119530073095597E-019
734.5	2.1548735962010857E-019
735.5	2.0034779006496386E-019
736.5	1.7295545099474242E-019
737.5	1.4284106928111443E-019
738.5	1.1586625920074178E-019
739.5	9.3914692517049543E-020
740.5	7.6782640992331064E-020
741.5	6.3596896393009582E-020
742.5	5.3446842274802794E-020
743.5	4.5579326685258228E-020
744.5	3.9420936191627070E-020
745.5	3.4548774720370206E-020
746.5	3.0653910959758180E-020
747.5	2.7510399710681870E-020
748.5	2.4951925705367002E-020
749.5	2.2854981731537135E-020
750.5	2.1126961389178031E-020
751.5	1.9697764180197670E-020
752.5	1.8513860691232914E-020
753.5	1.7534071460262006E-020
754.5	1.6726542356124402E-020
755.5	1.6066561137133364E-020
756.5	1.5534971275998582E-020
757.5	1.5117015197193269E-020
758.5	1.4801491034849574E-020
759.5	1.4580142778190935E-020
760.5	1.4447228610369135E-020
761.5	1.4399230009214661E-020
762.5	1.4434677249528691E-020
763.5	1.4554077060860956E-020
764.5	1.4759936621879078E-020
765.5	1.5056885820829104E-020
766.5	1.5451907685604124E-020
767.5	1.5954696025600335E-020
768.5	1.6578170749344335E-020
769.5	1.7339196501771868E-020
770.5	1.8259571274372704E-020
771.5	1.9367381489718969E-020
772.5	2.0698863186746453E-020
773.5	2.2300971877709615E-020
774.5	2.4234955903128250E-020
775.5	2.6581362861205702E-020
776.5	2.9447102431158469E-020
777.5	3.2975456678176870E-020
778.5	3.7360265426694880E-020
779.5	4.2865833479207503E-020
780.5	4.9854063910154039E-020
781.5	5.8818819369217657E-020
782.5	7.0421398000801239E-020
783.5	8.5502003755856863E-020
784.5	1.0499139009921810E-019
785.5	1.2953553182135468E-019
786.5	1.5849554920485085E-019
787.5	1.8814713990166866E-019
788.5	2.1041042666576961E-019
789.5	2.1593479335823941E-019
790.5	2.0195136991132655E-019
791.5	1.7518049946839454E-019
792.5	1.4519773590741913E-019
793.5	1.1811674820632160E-019
794.5	9.6004411562184546E-020
795.5	7.8736214069030774E-020
796.5	6.5460111606056079E-020
797.5	5.5264430461592563E-020
798.5	4.7389236360859436E-020
799.5	4.1254475510274858E-020
800.5	3.6432307132155236E-020
801.5	3.2610653547208473E-020
802.5	2.9561951537883843E-020
803.5	2.7119508165765458E-020
804.5	2.5160467652466896E-020
805.5	2.3593781347253110E-020
806.5	2.2351769247919604E-020
807.5	2.1384210796895861E-020
808.5	2.0654213437557577E-020
809.5	2.0135342922106002E-020
810.5	1.9809667896656652E-020
811.5	1.9666490155725187E-020
812.5	1.9701617036840760E-020
813.5	1.9917096174039966E-020
814.5	2.0321384801067497E-020
815.5	2.0929973749604640E-020
816.5	2.1766537344354656E-020
817.5	2.2864742165681653E-020
818.5	2.4270929358936680E-020
819.5	2.6047998696083313E-020
820.5	2.8280982850538425E-020
821.5	3.1085023014879316E-020
822.5	3.4616747572871104E-020
823.5	3.9090372238376868E-020
824.5	4.4799981948411665E-020
825.5	5.2148744329534900E-020
826.5	6.1682233520997183E-020
827.5	7.4111158632883785E-020
828.5	9.0275399377027871E-020
829.5	1.1092168576004946E-019
830.5	1.3603018192054646E-019
831.5	1.6339805570673591E-019
832.5	1.8701017554696413E-019
833.5	1.9804093156452126E-019
834.5	1.9108139208658922E-019
835.5	1.6958378052442139E-019
836.5	1.4226889127869040E-019
837.5	1.1612596437750890E-019
838.5	9.4173134071946377E-020
839.5	7.6803390474218262E-020
840.5	6.3369333971533132E-020
841.5	5.3020197635451075E-020
842.5	4.5004513583334930E-020
843.5	3.8735479463616530E-020
844.5	3.3776086915076793E-020
845.5	2.9806217540782790E-020
846.5	2.6591855540281063E-020
847.5	2.3961047517418922E-020
848.5	2.1786340205800691E-020
849.5	1.9972282753642785E-020
850.5	1.8446605114830172E-020
851.5	1.7153985506002540E-020
852.5	1.6051622001612100E-020
853.5	1.5106060188281606E-020
854.5	1.4290899088065504E-020
855.5	1.3585115603393342E-020
856.5	1.2971828354482257E-020
857.5	1.2437376616961053E-020
858.5	1.1970627438033889E-020
859.5	1.1562449610399065E-020
860.5	1.1205310846822440E-020
861.5	1.0892966786156919E-020
862.5	1.0620219085281069E-020
863.5	1.0382725958671170E-020
864.5	1.0176852892250590E-020
865.5	9.9995544066244309E-021
866.5	9.8482800368399318E-021
867.5	9.7208993800101357E-021
868.5	9.6156423116719233E-021
869.5	9.5310514083708359E-021
870.5	9.4659443241193051E-021
871.5	9.4193844141159664E-021
872.5	9.3906583255601649E-021
873.5	9.3792596158964920E-021
874.5	9.3848777385757396E-021
875.5	9.4073919750673358E-021
876.5	9.4468701054244330E-021
877.5	9.5035718120789952E-021
878.5	9.5779570157557444E-021
879.5	9.6706995617652413E-021
880.5	9.7827069243058111E-021
881.5	9.9151468935317073E-021
882.5	1.0069482577487594E-020
883.5	1.0247517518102798E-020
884.5	1.0451453327208073E-020
885.5	1.0683963050031606E-020
886.5	1.0948284536894375E-020
887.5	1.1248339558007399E-020
888.5	1.1588886387651593E-020
889.5	1.1975716338499743E-020
890.5	1.2415908573891694E-020
891.5	1.2918162949980054E-020
892.5	1.3493238358498154E-020
893.5	1.4154535123986197E-020
894.5	1.4918876056728906E-020
895.5	1.5807564169137292E-020
896.5	1.6847829392663987E-020
897.5	1.8074827101501085E-020
898.5	1.9534425212265915E-020
899.5	2.1287123594452525E-020
900.5	2.3413599178897073E-020
901.5	2.6022563795846398E-020
902.5	2.9261824119962837E-020
903.5	3.3333488098684705E-020
904.5	3.8513655890524439E-020
905.5	4.5174160678658355E-020
906.5	5.3794948560796217E-020
907.5	6.4930946768219612E-020
908.5	7.9039956189858258E-020
909.5	9.5986573861963121E-020
910.5	1.1405400201189954E-019
911.5	1.2896106193967041E-019
912.5	1.3493576099777896E-019
913.5	1.2909827454644443E-019
914.5	1.1441849446916789E-019
915.5	9.6674084040787938E-020
916.5	8.0102919768428749E-020
917.5	6.6385861577294893E-020
918.5	5.5642525092646923E-020
919.5	4.7411793513042881E-020
920.5	4.1140476910802321E-020
921.5	3.6351791138038538E-020
922.5	3.2677173031383529E-020
923.5	2.9843561492625676E-020
924.5	2.7651656205393357E-020
925.5	2.5956318740347657E-020
926.5	2.4651469310098684E-020
927.5	2.3659120012077565E-020
928.5	2.2921598779896159E-020
929.5	2.2396078690348873E-020
930.5	2.2050730479984277E-020
931.5	2.1862009459715541E-020
932.5	2.1812737290673801E-020
933.5	2.1890745923377991E-020
934.5	2.2087925165312298E-020
935.5	2.2399566358441111E-020
936.5	2.2823929901313999E-020
937.5	2.3361989118620199E-020
938.5	2.4017320934765521E-020
939.5	2.4796127507707499E-020
940.5	2.5707384270408240E-020
941.5	2.6763120136176255E-020
942.5	2.7978846185108083E-020
943.5	2.9374161196018676E-020
944.5	3.0973577345321358E-020
945.5	3.2807629094793089E-020
946.5	3.4914355268121316E-020
947.5	3.7341282218361243E-020
948.5	4.0148090176280796E-020
949.5	4.3410223297043053E-020
950.5	4.7223818377851215E-020
951.5	5.1712494937946908E-020
952.5	5.7036794676316533E-020
953.5	6.3407412959137469E-020
954.5	7.1103862093248635E-020
955.5	8.0500853862518815E-020
956.5	9.2105382183572816E-020
957.5	1.0660774389088607E-019
958.5	1.2494795308556559E-019
959.5	1.4839046981429142E-019
960.5	1.7857222747052115E-019
961.5	2.1741172006357417E-019
962.5	2.6658836870911969E-019
963.5	3.2601950524633520E-019
964.5	3.9083070023054495E-019
965.5	4.4840280777230569E-019
966.5	4.8175468673459132E-019
967.5	4.8253917206899916E-019
968.5	4.5854913682546273E-019
969.5	4.2287887812004044E-019
970.5	3.8176683253906287E-019
971.5	3.3647319917814411E-019
972.5	2.9015456849000843E-019
973.5	2.4790950423032066E-019
974.5	2.1317764951627195E-019
975.5	1.8677368249568588E-019
976.5	1.6802659476389317E-019
977.5	1.5590092732763672E-019
978.5	1.4954967431598940E-019
979.5	1.4850454991692528E-019
980.5	1.5272713204651033E-019
981.5	1.6263028271329184E-019
982.5	1.7909710506868031E-019
983.5	2.0345561506328609E-019
984.5	2.3725257867810883E-019
985.5	2.8144292923054377E-019
986.5	3.3433121445649510E-019
987.5	3.8803526514013811E-019
988.5	4.2642175311411145E-019
989.5	4.3198193995710860E-019
990.5	4.0096118908427922E-019
991.5	3.4727290278172609E-019
992.5	2.8897459426835855E-019
993.5	2.3702866945427618E-019
994.5	1.9489431586103104E-019
995.5	1.6214175613419602E-019
996.5	1.3711847997480080E-019
997.5	1.1813042523621339E-019
998.5	1.0380636947756546E-019
999.5	9.3142985522549895E-020
1000.5	8.5456510756259843E-020
1001.5	8.0321206967576215E-020
1002.5	7.7511121386505245E-020
1003.5	7.6927427710974355E-020
1004.5	7.8458327015805157E-020
1005.5	8.1683809905765345E-020
1006.5	8.5408463964448974E-020
1007.5	8.7440434657812255E-020
1008.5	8.5562927046844014E-020
1009.5	7.9428800177411865E-020
1010.5	7.0854488546309899E-020
1011.5	6.2037727866864172E-020
1012.5	5.4243790435923345E-020
1013.5	4.7827333043080441E-020
1014.5	4.2689588133479118E-020
1015.5	3.8597048230118701E-020
1016.5	3.5318175931658655E-020
1017.5	3.2663368691103340E-020
1018.5	3.0487764666763743E-020
1019.5	2.8683405865115132E-020
1020.5	2.7170235616111936E-020
1021.5	2.5888608363026155E-020
1022.5	2.4793664580529268E-020
1023.5	2.3851271027372786E-020
1024.5	2.3035131265297665E-020
1025.5	2.2324732202148935E-020
1026.5	2.1703877583400429E-020
1027.5	2.1159631927639834E-020
1028.5	2.0681552348383220E-020
1029.5	2.0261123682120546E-020
1030.5	1.9891338472546384E-020
1031.5	1.9566381196515998E-020
1032.5	1.9281388289932777E-020
1033.5	1.9032263875195633E-020
1034.5	1.8815536849615884E-020
1035.5	1.8628249000469744E-020
1036.5	1.8467866625109630E-020
1037.5	1.8332210127953934E-020
1038.5	1.8219397492350809E-020
1039.5	1.8127798555327610E-020
1040.5	1.8055997764066416E-020
1041.5	1.8002763645229128E-020
1042.5	1.7967023628081073E-020
1043.5	1.7947843169066078E-020
1044.5	1.7944408356910145E-020
1045.5	1.7956011353337118E-020
1046.5	1.7982038159364696E-020
1047.5	1.8021958301284076E-020
1048.5	1.8075316111394167E-020
1049.5	1.8141723341952533E-020
1050.5	1.8220852900767161E-020
1051.5	1.8312433536490604E-020
1052.5	1.8416245333326276E-020
1053.5	1.8532115900288991E-020
1054.5	1.8659917160729146E-020
1055.5	1.8799562664573297E-020
1056.5	1.8951005359454798E-020
1057.5	1.9114235768233835E-020
1058.5	1.9289280529825436E-020
1059.5	1.9476201268153773E-020
1060.5	1.9675093760737932E-020
1061.5	1.9886087384134306E-020
1062.5	2.0109344818411806E-020
1063.5	2.0345061997180135E-020
1064.5	2.0593468293561494E-020
1065.5	2.0854826936003802E-020
1066.5	2.1129435651073770E-020
1067.5	2.1417627533422168E-020
1068.5	2.1719772146054990E-020
1069.5	2.2036276856938344E-020
1070.5	2.2367588420874341E-020
1071.5	2.2714194818569009E-020
1072.5	2.3076627367932227E-020
1073.5	2.3455463125963848E-020
1074.5	2.3851327603155176E-020
1075.5	2.4264897816240511E-020
1076.5	2.4696905709446322E-020
1077.5	2.5148141979193967E-020
1078.5	2.5619460342612257E-020
1079.5	2.6111782296324732E-020
1080.5	2.6626102418923662E-020
1081.5	2.7163494278483792E-020
1082.5	2.7725117015585327E-020
1083.5	2.8312222682823492E-020
1084.5	2.8926164433936740E-020
1085.5	2.9568405669792762E-020
1086.5	3.0240530264897835E-020
1087.5	3.0944254017280071E-020
1088.5	3.1681437487072536E-020
1089.5	3.2454100415531785E-020
1090.5	3.3264437947350839E-020
1091.5	3.4114838915918338E-020
1092.5	3.5007906494799356E-020
1093.5	3.5946481570601688E-020
1094.5	3.6933669254303439E-020
1095.5	3.7972869022234209E-020
1096.5	3.9067809066924264E-020
1097.5	4.0222585545334842E-020
1098.5	4.1441707541771040E-020
1099.5	4.2730148720349974E-020
1100.5	4.4093406833929580E-020
1101.5	4.5537572491361833E-020
1102.5	4.7069408873588704E-020
1103.5	4.8696444445231838E-020
1104.5	5.0427081149650791E-020
1105.5	5.2270721124842666E-020
1106.5	5.4237915664754316E-020
1107.5	5.6340541014394936E-020
1108.5	5.8592006678560955E-020
1109.5	6.1007503310383121E-020
1110.5	6.3604299016838814E-020
1111.5	6.6402095193650150E-020
1112.5	6.9423455942976521E-020
1113.5	7.2694328952800037E-020
1114.5	7.6244680725686861E-020
1115.5	8.0109275647722528E-020
1116.5	8.4328637155606879E-020
1117.5	8.8950240987066415E-020
1118.5	9.4030006307725124E-020
1119.5	9.9634171987685400E-020
1120.5	1.0584167473152043E-019
1121.5	1.1274718643506278E-019
1122.5	1.2046502483868262E-019
1123.5	1.2913423129415012E-019
1124.5	1.3892522264436172E-019
1125.5	1.5004858628005662E-019
1126.5	1.6276682147449859E-019
1127.5	1.7741017067687360E-019
1128.5	1.9439818316292551E-019
1129.5	2.1426938637986132E-019
1130.5	2.3772251650249558E-019
1131.5	2.6567432560451150E-019
1132.5	2.9934120577271476E-019
1133.5	3.4035484847426049E-019
1134.5	3.9092560348912550E-019
1135.5	4.5406947667677269E-019
1136.5	5.3391004541950732E-019
1137.5	6.3603753128603006E-019
1138.5	7.6780560252719045E-019
1139.5	9.3815185068324506E-019
1140.5	1.1557968214574849E-018
1141.5	1.4232876548463737E-018
1142.5	1.7234161184182055E-018
1143.5	2.0004849288927820E-018
1144.5	2.1614890482114249E-018
1145.5	2.1329827486368950E-018
1146.5	1.9319723899145232E-018
1147.5	1.6479987727350605E-018
1148.5	1.3649050919314107E-018
1149.5	1.1239114259615630E-018
1150.5	9.3368248055640173E-019
1151.5	7.8865010780966717E-019
1152.5	6.7976193663270447E-019
1153.5	5.9866912617208485E-019
1154.5	5.3879029657752930E-019
1155.5	4.9525905070380498E-019
1156.5	4.6458822768846384E-019
1157.5	4.4433336090539948E-019
1158.5	4.3282812777318727E-019
1159.5	4.2899610728999025E-019
1160.5	4.3222590825410851E-019
1161.5	4.4229607514257274E-019
1162.5	4.5934001869812328E-019
1163.5	4.8384580260533804E-019
1164.5	5.1669011809983272E-019
1165.5	5.5921033651130610E-019
1166.5	6.1332356003197480E-019
1167.5	6.8170742719399896E-019
1168.5	7.6806377155039558E-019
1169.5	8.7749061421163774E-019
1170.5	1.0169813987645545E-018
1171.5	1.1960254910285618E-018
1172.5	1.4271254465642413E-018
1173.5	1.7255895638181516E-018
1174.5	2.1068464043862259E-018
1175.5	2.5775362288892494E-018
1176.5	3.1158766670225670E-018
1177.5	3.6474147542238768E-018
1178.5	4.0549643548403936E-018
1179.5	4.2627602159858553E-018
1180.5	4.3120663274871276E-018
1181.5	4.2961632328163940E-018
1182.5	4.2337956111658979E-018
1183.5	4.0490422707151264E-018
1184.5	3.6796358193458917E-018
1185.5	3.1715504066226491E-018
1186.5	2.6350813383695824E-018
1187.5	2.1536852726807562E-018
1188.5	1.7580008837069444E-018
1189.5	1.4456529911236340E-018
1190.5	1.2024225109573526E-018
1191.5	1.0129323621822090E-018
1192.5	8.6423574312007044E-019
1193.5	7.4636063548636864E-019
1194.5	6.5188497756706458E-019
1195.5	5.7534175970935247E-019
1196.5	5.1269999347907322E-019
1197.5	4.6096795013004986E-019
1198.5	4.1790487341068735E-019
1199.5	3.8181550322844013E-019
1200.5	3.5140430022707699E-019
1201.5	3.2567174825085478E-019
1202.5	3.0384011916147624E-019
1203.5	2.8529990217790399E-019
1204.5	2.6957081940983999E-019
1205.5	2.5627323218083788E-019
1206.5	2.4510703306557906E-019
1207.5	2.3583600225809530E-019
1208.5	2.2827621538021923E-019
1209.5	2.2228751310187979E-019
1210.5	2.1776734186036224E-019
1211.5	2.1464649078917680E-019
1212.5	2.1288641100959406E-019
1213.5	2.1247792966281088E-019
1214.5	2.1344127725813627E-019
1215.5	2.1582744497301129E-019
1216.5	2.1972098922397614E-019
1217.5	2.2524451533832034E-019
1218.5	2.3256521380266923E-019
1219.5	2.4190400879784685E-019
1220.5	2.5354813391777170E-019
1221.5	2.6786830939186059E-019
1222.5	2.8534221080763240E-019
1223.5	3.0658666845287503E-019
1224.5	3.3240213288853335E-019
1225.5	3.6383455083343228E-019
1226.5	4.0226214194175367E-019
1227.5	4.4951792598033190E-019
1228.5	5.0806344225401608E-019
1229.5	5.8123471629384333E-019
1230.5	6.7358632239644048E-019
1231.5	7.9135642071375645E-019
1232.5	9.4304326349095647E-019
1233.5	1.1399605999882233E-018
1234.5	1.3962677789356978E-018
1235.5	1.7270053615745525E-018
1236.5	2.1406507799928019E-018
1237.5	2.6204432714205153E-018
1238.5	3.0937099950337756E-018
1239.5	3.4182847134600228E-018
1240.5	3.4503122147246300E-018
1241.5	3.1729489426315473E-018
1242.5	2.7141941009170732E-018
1243.5	2.2254298951264182E-018
1244.5	1.7937682209255261E-018
1245.5	1.4445114580477160E-018
1246.5	1.1722668682602988E-018
1247.5	9.6243587437157887E-019
1248.5	8.0041043822787306E-019
1249.5	6.7426927094892051E-019
1250.5	5.7498195664622894E-019
1251.5	4.9589886344458169E-019
1252.5	4.3216139483127924E-019
1253.5	3.8021183000439344E-019
1254.5	3.3742646378144492E-019
1255.5	3.0185214138262362E-019
1256.5	2.7201992982144670E-019
1257.5	2.4681373854867187E-019
1258.5	2.2537739170491058E-019
1259.5	2.0704849834925682E-019
1260.5	1.9131106610825790E-019
1261.5	1.7776133831036829E-019
1262.5	1.6608308293706455E-019
1263.5	1.5602976385237173E-019
1264.5	1.4741186013086606E-019
1265.5	1.4008819534351626E-019
1266.5	1.3396058561902027E-019
1267.5	1.2897147911891113E-019
1268.5	1.2510459123538334E-019
1269.5	1.2238887987200506E-019
1270.5	1.2090657894625934E-019
1271.5	1.2080639782991167E-019
1272.5	1.2232324628496993E-019
1273.5	1.2580540119592516E-019
1274.5	1.3174720059160959E-019
1275.5	1.4081546028228395E-019
1276.5	1.5382927514091873E-019
1277.5	1.7158262413365075E-019
1278.5	1.9426836788794887E-019
1279.5	2.2018666603118864E-019
1280.5	2.4402849044923128E-019
1281.5	2.5717816535249024E-019
1282.5	2.5322322912303837E-019
1283.5	2.3431157743646188E-019
1284.5	2.0901845417424589E-019
1285.5	1.8505281405053671E-019
1286.5	1.6593909387966412E-019
1287.5	1.5174076511814980E-019
1288.5	1.4048300262270592E-019
1289.5	1.2959749916424721E-019
1290.5	1.1768871851763677E-019
1291.5	1.0526341689235898E-019
1292.5	9.3596527542122981E-020
1293.5	8.3501938130635345E-020
1294.5	7.5139680265847684E-020
1295.5	6.8318433485274876E-020
1296.5	6.2750828970797695E-020
1297.5	5.8168290645973692E-020
1298.5	5.4353267844133886E-020
1299.5	5.1138889406104338E-020
1300.5	4.8399552159058010E-020
1301.5	4.6040958633773915E-020
1302.5	4.3991953650694341E-020
1303.5	4.2198390068715956E-020
1304.5	4.0618671545426228E-020
1305.5	3.9220550142691281E-020
1306.5	3.7978827454254807E-020
1307.5	3.6873697865480055E-020
1308.5	3.5889548032260157E-020
1309.5	3.5014082792414737E-020
1310.5	3.4237687534941711E-020
1311.5	3.3552964814934805E-020
1312.5	3.2954402346268386E-020
1313.5	3.2438143132144582E-020
1314.5	3.2001838319348386E-020
1315.5	3.1644570727922457E-020
1316.5	3.1366842873550537E-020
1317.5	3.1170628387879248E-020
1318.5	3.1059490649466642E-020
1319.5	3.1038777727809787E-020
1320.5	3.1115909028578999E-020
1321.5	3.1300777068094124E-020
1322.5	3.1606298621503194E-020
1323.5	3.2049164533968418E-020
1324.5	3.2650858879066108E-020
1325.5	3.3439049035689857E-020
1326.5	3.4449493297558553E-020
1327.5	3.5728678681610115E-020
1328.5	3.7337498451937215E-020
1329.5	3.9356419605571917E-020
1330.5	4.1892789916945543E-020
1331.5	4.5091200006596329E-020
1332.5	4.9148119851255107E-020
1333.5	5.4332216483923408E-020
1334.5	6.1011292102504757E-020
1335.5	6.9684038792408133E-020
1336.5	8.1005323885714161E-020
1337.5	9.5766439722288859E-020
1338.5	1.1472466598345839E-019
1339.5	1.3805164397867617E-019
1340.5	1.6409823322450574E-019
1341.5	1.8775420411387741E-019
1342.5	2.0073560670796077E-019
1343.5	1.9683733719051035E-019
1344.5	1.7798653763032705E-019
1345.5	1.5221204927060190E-019
1346.5	1.2675140028268675E-019
1347.5	1.0505694559061529E-019
1348.5	8.7791499532136124E-020
1349.5	7.4425208722381548E-020
1350.5	6.4148273152881751E-020
1351.5	5.6220332655237037E-020
1352.5	5.0056122263288951E-020
1353.5	4.5218005603319107E-020
1354.5	4.1385384546662771E-020
1355.5	3.8324450193683032E-020
1356.5	3.5864144089960543E-020
1357.5	3.3878482063912512E-020
1358.5	3.2273954349816971E-020
1359.5	3.0980642019298152E-020
1360.5	2.9945962022919034E-020
1361.5	2.9130249227310327E-020
1362.5	2.8503621571992088E-020
1363.5	2.8043747232256294E-020
1364.5	2.7734253228572376E-020
1365.5	2.7563597802308049E-020
1366.5	2.7524285828411881E-020
1367.5	2.7612346081880293E-020
1368.5	2.7827017255257707E-020
1369.5	2.8170610346241852E-020
1370.5	2.8648531293769389E-020
1371.5	2.9269461688483561E-020
1372.5	3.0045708773868012E-020
1373.5	3.0993750427264169E-020
1374.5	3.2135018149994828E-020
1375.5	3.3496983516447498E-020
1376.5	3.5114644035045439E-020
1377.5	3.7032547245222832E-020
1378.5	3.9307553390749852E-020
1379.5	4.2012626439206332E-020
1380.5	4.5242074148728878E-020
1381.5	4.9118849705265230E-020
1382.5	5.3804806070471991E-020
1383.5	5.9515188802413172E-020
1384.5	6.6539179481414451E-020
1385.5	7.5268904072121871E-020
1386.5	8.6239693467431353E-020
1387.5	1.0018346485892804E-019
1388.5	1.1809168318349905E-019
1389.5	1.4126564776749812E-019
1390.5	1.7127798541071109E-019
1391.5	2.0963670466359444E-019
1392.5	2.5669623930428546E-019
1393.5	3.0921645396743883E-019
1394.5	3.5711390462677791E-019
1395.5	3.8401066707344634E-019
1396.5	3.7760860379452316E-019
1397.5	3.4169812139616973E-019
1398.5	2.9218806721424401E-019
1399.5	2.4345811967730792E-019
1400.5	2.0240458306135685E-019
1401.5	1.7040279849882148E-019
1402.5	1.4647442679831884E-019
1403.5	1.2910315250028034E-019
1404.5	1.1693527580691586E-019
1405.5	1.0895959571005188E-019
1406.5	1.0450624675158011E-019
1407.5	1.0320512268225350E-019
1408.5	1.0495274041713854E-019
1409.5	1.0990184630223928E-019
1410.5	1.1847597927760278E-019
1411.5	1.3140366882033721E-019
1412.5	1.4975034761436809E-019
1413.5	1.7487880197273795E-019
1414.5	2.0815058915682266E-019
1415.5	2.4995363703701182E-019
1416.5	2.9748015199328640E-019
1417.5	3.4162339100814166E-019
1418.5	3.6704860968462943E-019
1419.5	3.6141633513014484E-019
1420.5	3.2721463463392395E-019
1421.5	2.7911288907187156E-019
1422.5	2.3104716092090513E-019
1423.5	1.8993932255510861E-019
1424.5	1.5728106224181202E-019
1425.5	1.3217193488915689E-019
1426.5	1.1311946898302961E-019
1427.5	9.8745533705412028E-020
1428.5	8.7968894926572589E-020
1429.5	8.0000175425751776E-020
1430.5	7.4289549202081734E-020
1431.5	7.0475244682819343E-020
1432.5	6.8345843568930808E-020
1433.5	6.7818057926655246E-020
1434.5	6.8928998993269797E-020
1435.5	7.1841890265964433E-020
1436.5	7.6864007795329454E-020
1437.5	8.4472718051136086E-020
1438.5	9.5334257543170908E-020
1439.5	1.1026717628336639E-019
1440.5	1.3002304942736622E-019
1441.5	1.5461665730046585E-019
1442.5	1.8189250672957456E-019
1443.5	2.0579647909743691E-019
1444.5	2.1718057329621774E-019
1445.5	2.1005006746041935E-019
1446.5	1.8753003896563516E-019
1447.5	1.5858515555644814E-019
1448.5	1.3065542516874268E-019
1449.5	1.0705139101119860E-019
1450.5	8.8265466704210071E-020
1451.5	7.3647173250344608E-020
1452.5	6.2308708009639844E-020
1453.5	5.3458146658696556E-020
1454.5	4.6474461669852442E-020
1455.5	4.0894066559178406E-020
1456.5	3.6376813122430361E-020
1457.5	3.2673680694373800E-020
1458.5	2.9601412544494877E-020
1459.5	2.7023943735986437E-020
1460.5	2.4839169702634144E-020
1461.5	2.2969600935691605E-020
1462.5	2.1355757733583240E-020
1463.5	1.9951475297843773E-020
1464.5	1.8720539131450098E-020
1465.5	1.7634250704283493E-020
1466.5	1.6669648288240833E-020
1467.5	1.5808193236981800E-020
1468.5	1.5034790065996396E-020
1469.5	1.4337048268613966E-020
1470.5	1.3704720914213116E-020
1471.5	1.3129273776464833E-020
1472.5	1.2603551746109010E-020
1473.5	1.2121518408114149E-020
1474.5	1.1678051123042592E-020
1475.5	1.1268778566900276E-020
1476.5	1.0889951009368845E-020
1477.5	1.0538336028020765E-020
1478.5	1.0211134128700221E-020
1479.5	9.9059100525319119E-021
1480.5	9.6205365262458516E-021
1481.5	9.3531479453938402E-021
1482.5	9.1021020342732562E-021
1483.5	8.8659479484642142E-021
1484.5	8.6433996095090538E-021
1485.5	8.4333133109987113E-021
1486.5	8.2346688292474969E-021
1487.5	8.0465534232116745E-021
1488.5	7.8681482273056230E-021
1489.5	7.6987166347696740E-021
1490.5	7.5375943438895632E-021
1491.5	7.3841807989451421E-021
1492.5	7.2379318055493937E-021
1493.5	7.0983531385425733E-021
1494.5	6.9649949917731088E-021
1495.5	6.8374471444341219E-021
1496.5	6.7153347393093042E-021
1497.5	6.5983145852363297E-021
1498.5	6.4860719100473025E-021
1499.5	6.3783175017688529E-021
1500.5	6.2747851854163277E-021
1501.5	6.1752295906625156E-021
1502.5	6.0794241722932404E-021
1503.5	5.9871594509159571E-021
1504.5	5.8982414460525808E-021
1505.5	5.8124902776789885E-021
1506.5	5.7297389155955183E-021
1507.5	5.6498320588285745E-021
1508.5	5.5726251296561987E-021
1509.5	5.4979833688897559E-021
1510.5	5.4257810207860100E-021
1511.5	5.3559005974563353E-021
1512.5	5.2882322139211058E-021
1513.5	5.2226729860603102E-021
1514.5	5.1591264846628856E-021
1515.5	5.0975022396000188E-021
1516.5	5.0377152888604873E-021
1517.5	4.9796857678052820E-021
1518.5	4.9233385345373278E-021
1519.5	4.8686028277519361E-021
1520.5	4.8154119538438338E-021
1521.5	4.7637030004058987E-021
1522.5	4.7134165735695790E-021
1523.5	4.6644965569137337E-021
1524.5	4.6168898899120868E-021
1525.5	4.5705463641041600E-021
1526.5	4.5254184353640282E-021
1527.5	4.4814610508090150E-021
1528.5	4.4386314890387918E-021
1529.5	4.3968892125272353E-021
1530.5	4.3561957311063884E-021
1531.5	4.3165144755861385E-021
1532.5	4.2778106806460268E-021
1533.5	4.2400512762184289E-021
1534.5	4.2032047866565456E-021
1535.5	4.1672412370467199E-021
1536.5	4.1321320660841310E-021
1537.5	4.0978500449840710E-021
1538.5	4.0643692019489810E-021
1539.5	4.0316647517543394E-021
1540.5	3.9997130300553697E-021
1541.5	3.9684914320514112E-021
1542.5	3.9379783551763535E-021
1543.5	3.9081531455120486E-021
1544.5	3.8789960476473830E-021
1545.5	3.8504881577290461E-021
1546.5	3.8226113794712002E-021
1547.5	3.7953483829104666E-021
1548.5	3.7686825657100829E-021
1549.5	3.7425980168329500E-021
1550.5	3.7170794824177874E-021
1551.5	3.6921123337056450E-021
1552.5	3.6676825368761954E-021
1553.5	3.6437766246640155E-021
1554.5	3.6203816696351892E-021
1555.5	3.5974852590136681E-021
1556.5	3.5750754709552025E-021
1557.5	3.5531408521743377E-021
1558.5	3.5316703968370060E-021
1559.5	3.5106535266376919E-021
1560.5	3.4900800719860913E-021
1561.5	3.4699402542336018E-021
1562.5	3.4502246688750344E-021
1563.5	3.4309242696655295E-021
1564.5	3.4120303535968961E-021
1565.5	3.3935345466815487E-021
1566.5	3.3754287904958061E-021
1567.5	3.3577053294376600E-021
1568.5	3.3403566986572142E-021
1569.5	3.3233757126208602E-021
1570.5	3.3067554542728715E-021
1571.5	3.2904892647605663E-021
1572.5	3.2745707336914639E-021
1573.5	3.2589936898929439E-021
1574.5	3.2437521926469006E-021
1575.5	3.2288405233736702E-021
1576.5	3.2142531777412427E-021
1577.5	3.1999848581772874E-021
1578.5	3.1860304667630568E-021
1579.5	3.1723850984895429E-021
1580.5	3.1590440348575518E-021
1581.5	3.1460027378046059E-021
1582.5	3.1332568439426078E-021
1583.5	3.1208021590913516E-021
1584.5	3.1086346530938523E-021
1585.5	3.0967504549004728E-021
1586.5	3.0851458479096260E-021
1587.5	3.0738172655536950E-021
1588.5	3.0627612871195754E-021
1589.5	3.0519746337939438E-021
1590.5	3.0414541649241211E-021
1591.5	3.0311968744859628E-021
1592.5	3.0211998877509281E-021
1593.5	3.0114604581450185E-021
1594.5	3.0019759642928796E-021
1595.5	2.9927439072408972E-021
1596.5	2.9837619078536816E-021
1597.5	2.9750277043788147E-021
1598.5	2.9665391501752721E-021
1599.5	2.9582942116014130E-021
1600.5	2.9502909660589193E-021
1601.5	2.9425276001895464E-021
1602.5	2.9350024082220440E-021
1603.5	2.9277137904670628E-021
1604.5	2.9206602519583669E-021
1605.5	2.9138404012391534E-021
1606.5	2.9072529492928134E-021
1607.5	2.9008967086179223E-021
1608.5	2.8947705924478856E-021
1609.5	2.8888736141161109E-021
1610.5	2.8832048865682747E-021
1611.5	2.8777636220237828E-021
1612.5	2.8725491317892662E-021
1613.5	2.8675608262275762E-021
1614.5	2.8627982148865859E-021
1615.5	2.8582609067928588E-021
1616.5	2.8539486109161619E-021
1617.5	2.8498611368117945E-021
1618.5	2.8459983954487158E-021
1619.5	2.8423604002326499E-021
1620.5	2.8389472682346712E-021
1621.5	2.8357592216371109E-021
1622.5	2.8327965894103050E-021
1623.5	2.8300598092354041E-021
1624.5	2.8275494296904761E-021
1625.5	2.8252661127193073E-021
1626.5	2.8232106364048247E-021
1627.5	2.8213838980718240E-021
1628.5	2.8197869177468621E-021
1629.5	2.8184208420067140E-021
1630.5	2.8172869482508580E-021
1631.5	2.8163866494380363E-021
1632.5	2.8157214993321473E-021
1633.5	2.8152931983087256E-021
1634.5	2.8151035997800562E-021
1635.5	2.8151547173047961E-021
1636.5	2.8154487324569764E-021
1637.5	2.8159880035395525E-021
1638.5	2.8167750752396240E-021
1639.5	2.8178126893362264E-021
1640.5	2.8191037965875664E-021
1641.5	2.8206515699431122E-021
1642.5	2.8224594192475970E-021
1643.5	2.8245310076291504E-021
1644.5	2.8268702697933428E-021
1645.5	2.8294814324794541E-021
1646.5	2.8323690373760629E-021
1647.5	2.8355379668409773E-021
1648.5	2.8389934728273335E-021
1649.5	2.8427412094849705E-021
1650.5	2.8467872699862678E-021
1651.5	2.8511382282210983E-021
1652.5	2.8558011861199025E-021
1653.5	2.8607838275010450E-021
1654.5	2.8660944795039680E-021
1655.5	2.8717421828694121E-021
1656.5	2.8777367725703845E-021
1657.5	2.8840889705926697E-021
1658.5	2.8908104930243656E-021
1659.5	2.8979141740566006E-021
1660.5	2.9054141100429670E-021
1661.5	2.9133258274401957E-021
1662.5	2.9216664792915132E-021
1663.5	2.9304550759618347E-021
1664.5	2.9397127571484859E-021
1665.5	2.9494631138490031E-021
1666.5	2.9597325710690298E-021
1667.5	2.9705508447318881E-021
1668.5	2.9819514896846586E-021
1669.5	2.9939725601222922E-021
1670.5	3.0066574094940480E-021
1671.5	3.0200556644544512E-021
1672.5	3.0342244172760243E-021
1673.5	3.0492296941847672E-021
1674.5	3.0651482744689744E-021
1675.5	3.0820699585710481E-021
1676.5	3.1001004149966661E-021
1677.5	3.1193647790402335E-021
1678.5	3.1400122357383991E-021
1679.5	3.1622219019512039E-021
1680.5	3.1862104380126277E-021
1681.5	3.2122419826898818E-021
1682.5	3.2406412380518214E-021
1683.5	3.2718108658034153E-021
1684.5	3.3062548423879021E-021
1685.5	3.3446101295340153E-021
1686.5	3.3876900581286390E-021
1687.5	3.4365443539665630E-021
1688.5	3.4925429739657052E-021
1689.5	3.5574941480219241E-021
1690.5	3.6338114935882641E-021
1691.5	3.7247507245208081E-021
1692.5	3.8347419524645478E-021
1693.5	3.9698433433373339E-021
1694.5	4.1383181979847290E-021
1695.5	4.3512392310956002E-021
1696.5	4.6227160888255350E-021
1697.5	4.9685161154562855E-021
1698.5	5.4000149388905840E-021
1699.5	5.9078417461912915E-021
1700.5	6.4318330434600222E-021
1701.5	6.8381022188494435E-021
1702.5	6.9669760600726709E-021
1703.5	6.7648194841018691E-021
1704.5	6.3401848947705072E-021
1705.5	5.8557949872226567E-021
1706.5	5.4182175642569280E-021
1707.5	5.0646641392255245E-021
1708.5	4.7939681730605428E-021
1709.5	4.5919313543859624E-021
1710.5	4.4430736609949130E-021
1711.5	4.3344150142482064E-021
1712.5	4.2560226543363603E-021
1713.5	4.2005600211738670E-021
1714.5	4.1626689490264460E-021
1715.5	4.1384352809227987E-021
1716.5	4.1249828921775376E-021
1717.5	4.1201803533662764E-021
1718.5	4.1224330092714530E-021
1719.5	4.1305362936342207E-021
1720.5	4.1435719669354207E-021
1721.5	4.1608342330324958E-021
1722.5	4.1817766769337928E-021
1723.5	4.2059737902872663E-021
1724.5	4.2330927967817675E-021
1725.5	4.2628728156214830E-021
1726.5	4.2951093032402132E-021
1727.5	4.3296423289355074E-021
1728.5	4.3663476626113043E-021
1729.5	4.4051299450304502E-021
1730.5	4.4459174147802160E-021
1731.5	4.4886578095545544E-021
1732.5	4.5333151611675445E-021
1733.5	4.5798672766460734E-021
1734.5	4.6283037504602075E-021
1735.5	4.6786243913746907E-021
1736.5	4.7308379756529588E-021
1737.5	4.7849612592813928E-021
1738.5	4.8410181975226740E-021
1739.5	4.8990393318826822E-021
1740.5	4.9590613135079359E-021
1741.5	5.0211265388568355E-021
1742.5	5.0852828787431029E-021
1743.5	5.1515834859252075E-021
1744.5	5.2200866695998952E-021
1745.5	5.2908558276652195E-021
1746.5	5.3639594296090364E-021
1747.5	5.4394710444728956E-021
1748.5	5.5174694096304567E-021
1749.5	5.5980385371731730E-021
1750.5	5.6812678555680018E-021
1751.5	5.7672523849835875E-021
1752.5	5.8560929453053332E-021
1753.5	5.9478963964014629E-021
1754.5	6.0427759106820898E-021
1755.5	6.1408512784278880E-021
1756.5	6.2422492467676657E-021
1757.5	6.3471038935664076E-021
1758.5	6.4555570378565032E-021
1759.5	6.5677586888137140E-021
1760.5	6.6838675356531753E-021
1761.5	6.8040514812065781E-021
1762.5	6.9284882223463369E-021
1763.5	7.0573658808525000E-021
1764.5	7.1908836887803745E-021
1765.5	7.3292527328879266E-021
1766.5	7.4726967632298218E-021
1767.5	7.6214530716272678E-021
1768.5	7.7757734463884610E-021
1769.5	7.9359252103935370E-021
1770.5	8.1021923504810314E-021
1771.5	8.2748767469931687E-021
1772.5	8.4542995133679908E-021
1773.5	8.6408024568248888E-021
1774.5	8.8347496724938424E-021
1775.5	9.0365292848101779E-021
1776.5	9.2465553516594570E-021
1777.5	9.4652699486411670E-021
1778.5	9.6931454529570574E-021
1779.5	9.9306870488599844E-021
1780.5	1.0178435479366243E-020
1781.5	1.0436970072091713E-020
1782.5	1.0706912070681204E-020
1783.5	1.0988928307433055E-020
1784.5	1.1283735257463467E-020
1785.5	1.1592103520206003E-020
1786.5	1.1914862780321378E-020
1787.5	1.2252907307339876E-020
1788.5	1.2607202061741643E-020
1789.5	1.2978789484895614E-020
1790.5	1.3368797061564224E-020
1791.5	1.3778445756820139E-020
1792.5	1.4209059444553760E-020
1793.5	1.4662075462684501E-020
1794.5	1.5139056451217474E-020
1795.5	1.5641703654007536E-020
1796.5	1.6171871894226881E-020
1797.5	1.6731586467962610E-020
1798.5	1.7323062241171932E-020
1799.5	1.7948725283711462E-020
1800.5	1.8611237431954770E-020
1801.5	1.9313524240614331E-020
1802.5	2.0058806867265266E-020
1803.5	2.0850638532799802E-020
1804.5	2.1692946321458216E-020
1805.5	2.2590079229983200E-020
1806.5	2.3546863552868410E-020
1807.5	2.4568666907243129E-020
1808.5	2.5661472466325429E-020
1809.5	2.6831965296914608E-020
1810.5	2.8087633099862441E-020
1811.5	2.9436884153175196E-020
1812.5	3.0889185881624177E-020
1813.5	3.2455228258641706E-020
1814.5	3.4147117230511903E-020
1815.5	3.5978604598158839E-020
1816.5	3.7965362375866675E-020
1817.5	4.0125311672419784E-020
1818.5	4.2479018746898607E-020
1819.5	4.5050174265411853E-020
1820.5	4.7866176179854538E-020
1821.5	5.0958842411914928E-020
1822.5	5.4365287132354433E-020
1823.5	5.8129004539544268E-020
1824.5	6.2301217589039419E-020
1825.5	6.6942567414271377E-020
1826.5	7.2125244064887724E-020
1827.5	7.7935693336851177E-020
1828.5	8.4478081726575905E-020
1829.5	9.1878767520594497E-020
1830.5	1.0029211897462928E-019
1831.5	1.0990815263826032E-019
1832.5	1.2096265430457914E-019
1833.5	1.3375071896660705E-019
1834.5	1.4864504520362904E-019
1835.5	1.6612090421585728E-019
1836.5	1.8679056339264260E-019
1837.5	2.1145120568260182E-019
1838.5	2.4115221692408508E-019
1839.5	2.7729029703977159E-019
1840.5	3.2174426407305048E-019
1841.5	3.7706521562312301E-019
1842.5	4.4673966065628326E-019
1843.5	5.3553573935090745E-019
1844.5	6.4990306813657011E-019
1845.5	7.9826328013055244E-019
1846.5	9.9065009899261772E-019
1847.5	1.2362457871240710E-018
1848.5	1.5357418482489827E-018
1849.5	1.8648919031508403E-018
1850.5	2.1545003540155669E-018
1851.5	2.2992273451145023E-018
1852.5	2.2292441719415625E-018
1853.5	1.9797921191976556E-018
1854.5	1.6543143126372772E-018
1855.5	1.3392411644984869E-018
1856.5	1.0732970210856217E-018
1857.5	8.6244581061450506E-019
1858.5	6.9930131077439483E-019
1859.5	5.7366737867125929E-019
1860.5	4.7642985258554397E-019
1861.5	4.0044036120641269E-019
1862.5	3.4036659266995050E-019
1863.5	2.9230097147960027E-019
1864.5	2.5338756380174707E-019
1865.5	2.2152893794458308E-019
1866.5	1.9517148843328841E-019
1867.5	1.7315252951307284E-019
1868.5	1.5459234783019830E-019
1869.5	1.3881795390411441E-019
1870.5	1.2530892826035077E-019
1871.5	1.1365864767971272E-019
1872.5	1.0354626133420753E-019
1873.5	9.4716233427802902E-020
1874.5	8.6963257582092480E-020
1875.5	8.0121020690542163E-020
1876.5	7.4053752138910991E-020
1877.5	6.8649808033283882E-020
1878.5	6.3816756434670354E-020
1879.5	5.9477580016504795E-020
1880.5	5.5567718048575298E-020
1881.5	5.2032744252196435E-020
1882.5	4.8826530361566429E-020
1883.5	4.5909783610669116E-020
1884.5	4.3248874253230190E-020
1885.5	4.0814889656337171E-020
1886.5	3.8582866601452829E-020
1887.5	3.6531164662964461E-020
1888.5	3.4640951962933527E-020
1889.5	3.2895780968984352E-020
1890.5	3.1281236847478438E-020
1891.5	2.9784644595207310E-020
1892.5	2.8394824033510095E-020
1893.5	2.7101883967438643E-020
1894.5	2.5897048543567047E-020
1895.5	2.4772510198146932E-020
1896.5	2.3721304658652131E-020
1897.5	2.2737204311295110E-020
1898.5	2.1814626924127836E-020
1899.5	2.0948557257486775E-020
1900.5	2.0134479529687991E-020
1901.5	1.9368319058307323E-020
1902.5	1.8646391683383237E-020
1903.5	1.7965359811930606E-020
1904.5	1.7322194113811453E-020
1905.5	1.6714140055580429E-020
1906.5	1.6138688587977465E-020
1907.5	1.5593550409491966E-020
1908.5	1.5076633317029616E-020
1909.5	1.4586022228502230E-020
1910.5	1.4119961523808829E-020
1911.5	1.3676839402338561E-020
1912.5	1.3255173998550769E-020
1913.5	1.2853601033794246E-020
1914.5	1.2470862813472692E-020
1915.5	1.2105798404894166E-020
1916.5	1.1757334853435269E-020
1917.5	1.1424479313645478E-020
1918.5	1.1106311988141694E-020
1919.5	1.0801979781034733E-020
1920.5	1.0510690584551566E-020
1921.5	1.0231708127771836E-020
1922.5	9.9643473252373711E-021
1923.5	9.7079700708302237E-021
1924.5	9.4619814289260125E-021
1925.5	9.2258261805639330E-021
1926.5	8.9989856873592309E-021
1927.5	8.7809750402242674E-021
1928.5	8.5713404637507765E-021
1929.5	8.3696569504157422E-021
1930.5	8.1755261016706948E-021
1931.5	7.9885741555159492E-021
1932.5	7.8084501823938379E-021
1933.5	7.6348244331999140E-021
1934.5	7.4673868249426642E-021
1935.5	7.3058455511109694E-021
1936.5	7.1499258051600408E-021
1937.5	6.9993686067230509E-021
1938.5	6.8539297212168239E-021
1939.5	6.7133786644518908E-021
1940.5	6.5774977846950173E-021
1941.5	6.4460814153781582E-021
1942.5	6.3189350923126935E-021
1943.5	6.1958748298614607E-021
1944.5	6.0767264510516903E-021
1945.5	5.9613249670867686E-021
1946.5	5.8495140021401939E-021
1947.5	5.7411452596968152E-021
1948.5	5.6360780270491616E-021
1949.5	5.5341787148649478E-021
1950.5	5.4353204290191464E-021
1951.5	5.3393825721341702E-021
1952.5	5.2462504724970292E-021
1953.5	5.1558150382261359E-021
1954.5	5.0679724347443585E-021
1955.5	4.9826237837815818E-021
1956.5	4.8996748822808027E-021
1957.5	4.8190359397186554E-021
1958.5	4.7406213324752486E-021
1959.5	4.6643493740010217E-021
1960.5	4.5901420996307685E-021
1961.5	4.5179250649882339E-021
1962.5	4.4476271570096489E-021
1963.5	4.3791804166919075E-021
1964.5	4.3125198727418653E-021
1965.5	4.2475833853675324E-021
1966.5	4.1843114995110365E-021
1967.5	4.1226473068770205E-021
1968.5	4.0625363161594868E-021
1969.5	4.0039263309152947E-021
1970.5	3.9467673345739251E-021
1971.5	3.8910113821110940E-021
1972.5	3.8366124979487051E-021
1973.5	3.7835265796756515E-021
1974.5	3.7317113072134330E-021
1975.5	3.6811260570776579E-021
1976.5	3.6317318214114329E-021
1977.5	3.5834911314896599E-021
1978.5	3.5363679854143695E-021
1979.5	3.4903277797408663E-021
1980.5	3.4453372447923955E-021
1981.5	3.4013643834377850E-021
1982.5	3.3583784131218399E-021
1983.5	3.3163497109525653E-021
1984.5	3.2752497616624422E-021
1985.5	3.2350511082731774E-021
1986.5	3.1957273053046418E-021
1987.5	3.1572528743792265E-021
1988.5	3.1196032620825104E-021
1989.5	3.0827547999501803E-021
1990.5	3.0466846664595139E-021
1991.5	3.0113708509114990E-021
1992.5	2.9767921190969173E-021
1993.5	2.9429279806463974E-021
1994.5	2.9097586579707654E-021
1995.5	2.8772650567037895E-021
1996.5	2.8454287375648425E-021
1997.5	2.8142318895641114E-021
1998.5	2.7836573044776387E-021
1999.5	2.7536883525239105E-021
[truncated: 1,000 more rows]
