# Supplementary material for: Modeling Radiative Efficiency across Fluorinated Molecules: Bridging Chemistry and Climate Policy for Global Warming Potential Estimations
Source: Environ Sci Technol. 2026 Feb 16;60(8):6188–202. doi: 10.1021/acs.est.5c16501 (PMC12961741; doi:10.1021/acs.est.5c16501)
Supplement: Supplementary file 1 [file es5c16501_si_001.zip › Supporting.Information/CFM2025.Table1/HFEsters/Allyl.trifluoracetate/cross-section_33.dat]

0.5	3.9605867364215413E-022
1.5	3.9957514066297751E-022
2.5	4.0324823304156170E-022
3.5	4.0708984656043255E-022
4.5	4.1111307828517198E-022
5.5	4.1533237759791419E-022
6.5	4.1976372005616123E-022
7.5	4.2442480812414567E-022
8.5	4.2933530365086289E-022
9.5	4.3451709798771354E-022
10.5	4.3999462689951488E-022
11.5	4.4579523899005809E-022
12.5	4.5194962832115367E-022
13.5	4.5849234436153113E-022
14.5	4.6546239550234321E-022
15.5	4.7290396630852147E-022
16.5	4.8086727369086973E-022
17.5	4.8940959361807031E-022
18.5	4.9859649829175473E-022
19.5	5.0850335449238179E-022
20.5	5.1921714790179654E-022
21.5	5.3083871676439142E-022
22.5	5.4348550284655858E-022
23.5	5.5729496050314338E-022
24.5	5.7242880886674226E-022
25.5	5.8907837214591272E-022
26.5	6.0747133504885884E-022
27.5	6.2788035351832503E-022
28.5	6.5063411846805245E-022
29.5	6.7613169138998790E-022
30.5	7.0486124410839652E-022
31.5	7.3742478303033960E-022
32.5	7.7457108436931957E-022
33.5	8.1724000588908722E-022
34.5	8.6662271442779222E-022
35.5	9.2424438619454589E-022
36.5	9.9207890004357625E-022
37.5	1.0727093621638394E-021
38.5	1.1695544563152025E-021
39.5	1.2871889436540813E-021
40.5	1.4317965446140550E-021
41.5	1.6118009575727884E-021
42.5	1.8387115373980490E-021
43.5	2.1281501120757626E-021
44.5	2.5007713992434942E-021
45.5	2.9820394933897265E-021
46.5	3.5979214961321623E-021
47.5	4.3597746135543773E-021
48.5	5.2283128268876027E-021
49.5	6.0594642363381440E-021
50.5	6.5943160011156135E-021
51.5	6.6025306157073504E-021
52.5	6.0987792162287858E-021
53.5	5.3287385106689312E-021
54.5	4.5471475144385051E-021
55.5	3.8901967053956683E-021
56.5	3.3941080240589567E-021
57.5	3.0477463970609609E-021
58.5	2.8233826143226672E-021
59.5	2.6853927895821981E-021
60.5	2.5918656206008744E-021
61.5	2.5061768012600815E-021
62.5	2.4177258985934558E-021
63.5	2.3440913913224845E-021
64.5	2.3103079745245293E-021
65.5	2.3342567574540087E-021
66.5	2.4274748517747055E-021
67.5	2.6010807775060940E-021
68.5	2.8702945509301297E-021
69.5	3.2565145359879767E-021
70.5	3.7860553283246356E-021
71.5	4.4813954306168120E-021
72.5	5.3355701474387622E-021
73.5	6.2604509278797703E-021
74.5	7.0328559095249493E-021
75.5	7.3446616311827592E-021
76.5	7.0312717157730125E-021
77.5	6.2390306807357091E-021
78.5	5.2739876510829938E-021
79.5	4.3665246326859167E-021
80.5	3.6102946517855429E-021
81.5	3.0135234140111657E-021
82.5	2.5520604070732341E-021
83.5	2.1962671194450912E-021
84.5	1.9204196980509014E-021
85.5	1.7045614888246080E-021
86.5	1.5338678900015279E-021
87.5	1.3974904817267139E-021
88.5	1.2875044606424393E-021
89.5	1.1980945948203160E-021
90.5	1.1249632901394207E-021
91.5	1.0649107800756546E-021
92.5	1.0155400566109725E-021
93.5	9.7504994030720879E-022
94.5	9.4209011437377473E-022
95.5	9.1566007884635086E-022
96.5	8.9503988155900353E-022
97.5	8.7974468833029256E-022
98.5	8.6949830873942113E-022
99.5	8.6422314238051109E-022
100.5	8.6404601024782289E-022
101.5	8.6932128705415106E-022
102.5	8.8067492361236082E-022
103.5	8.9907557948458820E-022
104.5	9.2594227242044805E-022
105.5	9.6330127088977767E-022
106.5	1.0140063021851380E-021
107.5	1.0820284151227043E-021
108.5	1.1727840209332495E-021
109.5	1.2933449449586346E-021
110.5	1.4520264020596923E-021
111.5	1.6560282558737763E-021
112.5	1.9044289675426810E-021
113.5	2.1737444967862631E-021
114.5	2.4021471533766034E-021
115.5	2.5017549662547653E-021
116.5	2.4224407512469675E-021
117.5	2.2026703286475080E-021
118.5	1.9296619465578768E-021
119.5	1.6709699398798971E-021
120.5	1.4548505427923988E-021
121.5	1.2843707582126814E-021
122.5	1.1528493729865810E-021
123.5	1.0518309046865978E-021
124.5	9.7391801622761736E-022
125.5	9.1335526657478272E-022
126.5	8.6586290101537093E-022
127.5	8.2830811735020395E-022
128.5	7.9840199772728594E-022
129.5	7.7446405622853418E-022
130.5	7.5525060793658338E-022
131.5	7.3983276858461659E-022
132.5	7.2751040983173660E-022
133.5	7.1775142961452082E-022
134.5	7.1014867529286372E-022
135.5	7.0438917778122434E-022
136.5	7.0023201958807857E-022
137.5	6.9749231336448490E-022
138.5	6.9602955642650199E-022
139.5	6.9573916492756960E-022
140.5	6.9654636030474804E-022
141.5	6.9840183614819222E-022
142.5	7.0127881350435126E-022
143.5	7.0517122234202308E-022
144.5	7.1009284394278611E-022
145.5	7.1607732558701398E-022
146.5	7.2317904414095109E-022
147.5	7.3147485624254383E-022
148.5	7.4106683622370894E-022
149.5	7.5208617536599966E-022
150.5	7.6469850536001952E-022
151.5	7.7911102496515460E-022
152.5	7.9558196562502298E-022
153.5	8.1443314884535901E-022
154.5	8.3606669418831604E-022
155.5	8.6098737426493609E-022
156.5	8.8983274546323515E-022
157.5	9.2341410493254591E-022
158.5	9.6277267597703898E-022
159.5	1.0092574101175964E-021
160.5	1.0646337004094377E-021
161.5	1.1312364884628493E-021
162.5	1.2121870582074053E-021
163.5	1.3117001776672475E-021
164.5	1.4355154579055647E-021
165.5	1.5914867954267780E-021
166.5	1.7903338789798664E-021
167.5	2.0464345137024304E-021
168.5	2.3781430025461214E-021
169.5	2.8060602400824433E-021
170.5	3.3453168515827021E-021
171.5	3.9845570960248877E-021
172.5	4.6469439555128388E-021
173.5	5.1592925202030254E-021
174.5	5.3119762588239435E-021
175.5	5.0304473922345466E-021
176.5	4.4531244396133441E-021
177.5	3.7931097124910674E-021
178.5	3.1917673128105511E-021
179.5	2.6992325572982045E-021
180.5	2.3146008951890071E-021
181.5	2.0194436745104843E-021
182.5	1.7934719464216535E-021
183.5	1.6196199508256729E-021
184.5	1.4848096442268977E-021
185.5	1.3793730447882152E-021
186.5	1.2962443935681498E-021
187.5	1.2302583250321129E-021
188.5	1.1776158481486776E-021
189.5	1.1354982714783088E-021
190.5	1.1017935203653214E-021
191.5	1.0749030935774152E-021
192.5	1.0536055658210695E-021
193.5	1.0369594615757117E-021
194.5	1.0242335719467391E-021
195.5	1.0148565065552212E-021
196.5	1.0083798366061797E-021
197.5	1.0044509333365955E-021
198.5	1.0027927956281609E-021
199.5	1.0031889728081487E-021
200.5	1.0054722468197987E-021
201.5	1.0095161247501118E-021
202.5	1.0152284634590632E-021
203.5	1.0225467397931642E-021
204.5	1.0314346175272154E-021
205.5	1.0418795627024237E-021
206.5	1.0538913340649103E-021
207.5	1.0675012329989842E-021
208.5	1.0827620435265822E-021
209.5	1.0997486319381940E-021
210.5	1.1185592108247230E-021
211.5	1.1393173065642394E-021
212.5	1.1621745053571812E-021
213.5	1.1873140934681676E-021
214.5	1.2149557555822684E-021
215.5	1.2453615550081453E-021
216.5	1.2788434959118198E-021
217.5	1.3157730676437384E-021
218.5	1.3565933039073360E-021
219.5	1.4018340681681179E-021
220.5	1.4521315200248415E-021
221.5	1.5082530521460641E-021
222.5	1.5711294528385150E-021
223.5	1.6418967024930384E-021
224.5	1.7219507373701891E-021
225.5	1.8130198367345870E-021
226.5	1.9172611963606057E-021
227.5	2.0373910230857333E-021
228.5	2.1768615399501512E-021
229.5	2.3401042485654517E-021
230.5	2.5328675476484055E-021
231.5	2.7626895720754919E-021
232.5	3.0395653451816416E-021
233.5	3.3768920942190258E-021
234.5	3.7928063046828352E-021
235.5	4.3120496225008230E-021
236.5	4.9684771033964940E-021
237.5	5.8081243145809204E-021
238.5	6.8920250971341166E-021
239.5	8.2958164864714183E-021
240.5	1.0097658427461064E-020
241.5	1.2334841586465071E-020
242.5	1.4898564761205117E-020
243.5	1.7370797610719429E-020
244.5	1.8979084127933553E-020
245.5	1.9003864072033513E-020
246.5	1.7442021622049178E-020
247.5	1.5010231737135469E-020
248.5	1.2482764037348407E-020
249.5	1.0280436400873831E-020
250.5	8.5137326015123900E-021
251.5	7.1460257505373102E-021
252.5	6.0993286601703894E-021
253.5	5.2980141769144040E-021
254.5	4.6810327723525279E-021
255.5	4.2023519980837450E-021
256.5	3.8281478802360854E-021
257.5	3.5337361125928562E-021
258.5	3.3010599648901889E-021
259.5	3.1168210637262407E-021
260.5	2.9711401145898401E-021
261.5	2.8566103944855917E-021
262.5	2.7676302455887393E-021
263.5	2.6999305432897470E-021
264.5	2.6502379193401834E-021
265.5	2.6160327975639881E-021
266.5	2.5953741040839244E-021
267.5	2.5867712967153548E-021
268.5	2.5890903395746961E-021
269.5	2.6014843245045803E-021
270.5	2.6233422317568571E-021
271.5	2.6542512487666339E-021
272.5	2.6939694094278854E-021
273.5	2.7424062655502789E-021
274.5	2.7996099838578296E-021
275.5	2.8657597619196962E-021
276.5	2.9411628338629699E-021
277.5	3.0262556330668031E-021
278.5	3.1216089242922299E-021
279.5	3.2279369346493670E-021
280.5	3.3461107199830226E-021
281.5	3.4771762172104870E-021
282.5	3.6223776702805934E-021
283.5	3.7831873957790704E-021
284.5	3.9613431953540881E-021
285.5	4.1588951534921465E-021
286.5	4.3782641170328225E-021
287.5	4.6223148865425022E-021
288.5	4.8944481277086238E-021
289.5	5.1987163294694279E-021
290.5	5.5399709314585824E-021
291.5	5.9240502130036638E-021
292.5	6.3580209642051471E-021
293.5	6.8504917630040137E-021
294.5	7.4120224744051421E-021
295.5	8.0556642800904440E-021
296.5	8.7976784979179306E-021
297.5	9.6585026961246042E-021
298.5	1.0664062189380566E-020
299.5	1.1847568437195142E-020
300.5	1.3252009706879098E-020
301.5	1.4933632699708386E-020
302.5	1.6966847936234653E-020
303.5	1.9451176441106673E-020
304.5	2.2521085401837841E-020
305.5	2.6359771819426669E-020
306.5	3.1217894358407637E-020
307.5	3.7437129637868937E-020
308.5	4.5473968563610242E-020
309.5	5.5905444242462294E-020
310.5	6.9362204837053839E-020
311.5	8.6255965629148546E-020
312.5	1.0606815682565223E-019
313.5	1.2610708702324538E-019
314.5	1.4073803529339294E-019
315.5	1.4372304759122431E-019
316.5	1.3358294116094304E-019
317.5	1.1515755216558013E-019
318.5	9.4888608991385314E-020
319.5	7.6744528318986349E-020
320.5	6.2005078217744096E-020
321.5	5.0537949694002357E-020
322.5	4.1758053679852225E-020
323.5	3.5055736142422222E-020
324.5	2.9929278252249337E-020
325.5	2.6000711778794145E-020
326.5	2.2996998305428672E-020
327.5	2.0726589152273745E-020
328.5	1.9060258722890864E-020
329.5	1.7917774776730042E-020
330.5	1.7259788328501581E-020
331.5	1.7083635977976867E-020
332.5	1.7420754286186705E-020
333.5	1.8330358831081783E-020
334.5	1.9876157058889739E-020
335.5	2.2057893896080611E-020
336.5	2.4660603570474392E-020
337.5	2.7053624560545546E-020
338.5	2.8219794705044890E-020
339.5	2.7387544945777511E-020
340.5	2.4772266509185560E-020
341.5	2.1340794351904522E-020
342.5	1.7972284533133710E-020
343.5	1.5086915705773579E-020
344.5	1.2764069844020320E-020
345.5	1.0936963343191533E-020
346.5	9.5044816433978187E-021
347.5	8.3741058097422658E-021
348.5	7.4724670439102105E-021
349.5	6.7444455903993149E-021
350.5	6.1494152225301577E-021
351.5	5.6575217771563827E-021
352.5	5.2467206500285744E-021
353.5	4.9005942157087030E-021
354.5	4.6067923653950266E-021
355.5	4.3559297181957303E-021
356.5	4.1408061687525912E-021
357.5	3.9558536081636158E-021
358.5	3.7967407436505375E-021
359.5	3.6600890960823549E-021
360.5	3.5432680214192831E-021
361.5	3.4442467555037833E-021
362.5	3.3614884570654050E-021
363.5	3.2938760642868588E-021
364.5	3.2406632134849082E-021
365.5	3.2014459990397582E-021
366.5	3.1761533397808785E-021
367.5	3.1650554282711810E-021
368.5	3.1687914015759620E-021
369.5	3.1884192042648877E-021
370.5	3.2254928651377907E-021
371.5	3.2821753972776299E-021
372.5	3.3613996963859492E-021
373.5	3.4670957800293512E-021
374.5	3.6045113622247174E-021
375.5	3.7806652745447020E-021
376.5	4.0049909894811853E-021
377.5	4.2902513417525371E-021
378.5	4.6538334497318974E-021
379.5	5.1195524976197037E-021
380.5	5.7200605961336284E-021
381.5	6.4997389435411656E-021
382.5	7.5171771424885031E-021
383.5	8.8440815175709868E-021
384.5	1.0551788129892172E-020
385.5	1.2665563043981293E-020
386.5	1.5058357462333944E-020
387.5	1.7298490244271080E-020
388.5	1.8642000145592551E-020
389.5	1.8468618509514931E-020
390.5	1.6872690689654568E-020
391.5	1.4563634944609303E-020
392.5	1.2234554337968306E-020
393.5	1.0237094815920847E-020
394.5	8.6512695743908683E-021
395.5	7.4353724249211981E-021
396.5	6.5165376286888858E-021
397.5	5.8266902717871514E-021
398.5	5.3119967169547241E-021
399.5	4.9327177326114280E-021
400.5	4.6605693645385908E-021
401.5	4.4760295937279641E-021
402.5	4.3662382431109874E-021
403.5	4.3235501647599695E-021
404.5	4.3446544461952457E-021
405.5	4.4301704606017652E-021
406.5	4.5846721700239996E-021
407.5	4.8171435052797625E-021
408.5	5.1419220278523225E-021
409.5	5.5802410613402468E-021
410.5	6.1625146674545148E-021
411.5	6.9314621685444741E-021
412.5	7.9458464460655653E-021
413.5	9.2834690589047019E-021
414.5	1.1038800074542066E-020
415.5	1.3302578200034784E-020
416.5	1.6095711186179783E-020
417.5	1.9220997271942674E-020
418.5	2.2065332281211202E-020
419.5	2.3631712155827926E-020
420.5	2.3168693005494629E-020
421.5	2.0902511329858390E-020
422.5	1.7798739632003296E-020
423.5	1.4731775449298574E-020
424.5	1.2120605773909466E-020
425.5	1.0047315230520862E-020
426.5	8.4496339756840257E-021
427.5	7.2309453438179447E-021
428.5	6.3014431932964820E-021
429.5	5.5861849959483247E-021
430.5	5.0218973698858088E-021
431.5	4.5559379893408173E-021
432.5	4.1531474060667957E-021
433.5	3.7998684442681144E-021
434.5	3.4944314199469462E-021
435.5	3.2353179200413915E-021
436.5	3.0177420710329802E-021
437.5	2.8352825790825235E-021
438.5	2.6816690330969725E-021
439.5	2.5515496889048588E-021
440.5	2.4406088339040229E-021
441.5	2.3454372195450063E-021
442.5	2.2633513000791035E-021
443.5	2.1922297922907763E-021
444.5	2.1303831886113754E-021
445.5	2.0764542285684854E-021
446.5	2.0293431175768796E-021
447.5	1.9881514142786015E-021
448.5	1.9521397116321783E-021
449.5	1.9206954659725739E-021
450.5	1.8933083184360571E-021
451.5	1.8695509890369054E-021
452.5	1.8490643536443389E-021
453.5	1.8315456917779634E-021
454.5	1.8167393621996954E-021
455.5	1.8044293559159832E-021
456.5	1.7944333151886647E-021
457.5	1.7865977083433772E-021
458.5	1.7807939245595016E-021
459.5	1.7769151080722266E-021
460.5	1.7748735926638620E-021
461.5	1.7745988287392662E-021
462.5	1.7760357193524045E-021
463.5	1.7791433002060822E-021
464.5	1.7838937132859371E-021
465.5	1.7902714354420684E-021
466.5	1.7982727326641320E-021
467.5	1.8079053185875275E-021
468.5	1.8191882023658035E-021
469.5	1.8321517167997357E-021
470.5	1.8468377228126976E-021
471.5	1.8632999912475224E-021
472.5	1.8816047677469948E-021
473.5	1.9018315313710679E-021
474.5	1.9240739628006618E-021
475.5	1.9484411436944567E-021
476.5	1.9750590152393328E-021
477.5	2.0040721314434921E-021
478.5	2.0356457515950470E-021
479.5	2.0699683269551150E-021
480.5	2.1072544496818535E-021
481.5	2.1477483478356561E-021
482.5	2.1917280299222820E-021
483.5	2.2395102068585193E-021
484.5	2.2914561498862136E-021
485.5	2.3479786816420739E-021
486.5	2.4095505467263914E-021
487.5	2.4767144709149930E-021
488.5	2.5500952989257277E-021
489.5	2.6304147051832829E-021
490.5	2.7185091081992970E-021
491.5	2.8153515977714240E-021
492.5	2.9220789200499004E-021
493.5	3.0400248792371313E-021
494.5	3.1707619351256043E-021
495.5	3.3161533435470952E-021
496.5	3.4784189600069435E-021
497.5	3.6602188883716770E-021
498.5	3.8647606266090251E-021
499.5	4.0959374154586465E-021
500.5	4.3585083910857645E-021
501.5	4.6583352605554066E-021
502.5	5.0026961273711034E-021
503.5	5.4007056429489385E-021
504.5	5.8638831205939836E-021
505.5	6.4069285161364512E-021
506.5	7.0487930350960555E-021
507.5	7.8141705141121840E-021
508.5	8.7355928167327777E-021
509.5	9.8563927876725429E-021
510.5	1.1234903561779971E-020
511.5	1.2950377406174845E-020
512.5	1.5111155962754090E-020
513.5	1.7865355429383359E-020
514.5	2.1413001229917647E-020
515.5	2.6014141082128978E-020
516.5	3.1975118385212606E-020
517.5	3.9565872090101243E-020
518.5	4.8771085852452014E-020
519.5	5.8770372529830404E-020
520.5	6.7350620928398828E-020
521.5	7.1299670415694738E-020
522.5	6.8696295713732839E-020
523.5	6.0849891066905363E-020
524.5	5.0940493151073513E-020
525.5	4.1486507577395131E-020
526.5	3.3563746986347673E-020
527.5	2.7304645908974072E-020
528.5	2.2470807605729103E-020
529.5	1.8753029166364888E-020
530.5	1.5879125369548091E-020
531.5	1.3636853892435343E-020
532.5	1.1868269484845578E-020
533.5	1.0457735315176164E-020
534.5	9.3207642051820510E-021
535.5	8.3953212801210985E-021
536.5	7.6354756115737902E-021
537.5	7.0068849246581124E-021
538.5	6.4836099963537968E-021
539.5	6.0458655255005671E-021
540.5	5.6784238471920891E-021
541.5	5.3694736032169545E-021
542.5	5.1097970899810624E-021
543.5	4.8921727274129394E-021
544.5	4.7109383075410323E-021
545.5	4.5616706101803877E-021
546.5	4.4409506311214890E-021
547.5	4.3461931280151905E-021
548.5	4.2755258557489913E-021
549.5	4.2277086911151366E-021
550.5	4.2020864965899591E-021
551.5	4.1985725211845458E-021
552.5	4.2176617522180123E-021
553.5	4.2604762381024533E-021
554.5	4.3288473257160921E-021
555.5	4.4254433802124121E-021
556.5	4.5539563824117076E-021
557.5	4.7193675308671862E-021
558.5	4.9283216195968098E-021
559.5	5.1896539603300044E-021
560.5	5.5151339584426589E-021
561.5	5.9205186076973364E-021
562.5	6.4270493631580487E-021
563.5	7.0635761735286691E-021
564.5	7.8695396467989221E-021
565.5	8.8990337288164226E-021
566.5	1.0225939499976911E-020
567.5	1.1949185888381293E-020
568.5	1.4194298234158523E-020
569.5	1.7099698447638828E-020
570.5	2.0759415480386647E-020
571.5	2.5071565582537339E-020
572.5	2.9468425194084448E-020
573.5	3.2734189988265234E-020
574.5	3.3483739301439279E-020
575.5	3.1335617864126366E-020
576.5	2.7313049343446380E-020
577.5	2.2838110580575279E-020
578.5	1.8807046062916358E-020
579.5	1.5517642993291648E-020
580.5	1.2947128755540418E-020
581.5	1.0967538043287691E-020
582.5	9.4431864886597284E-021
583.5	8.2612437753276139E-021
584.5	7.3356088241710920E-021
585.5	6.6027095303661089E-021
586.5	6.0160715969165063E-021
587.5	5.5416796530733343E-021
588.5	5.1544692660632876E-021
589.5	4.8357968274191053E-021
590.5	4.5716471575892385E-021
591.5	4.3513688750787486E-021
592.5	4.1667794115139681E-021
593.5	4.0115273072525293E-021
594.5	3.8806338340936108E-021
595.5	3.7701603099451147E-021
596.5	3.6769642052374735E-021
597.5	3.5985185423000850E-021
598.5	3.5327768455459128E-021
599.5	3.4780711949312997E-021
600.5	3.4330345711594839E-021
601.5	3.3965411971007516E-021
602.5	3.3676603356567140E-021
603.5	3.3456202404185048E-021
604.5	3.3297798336172866E-021
605.5	3.3196063153357324E-021
606.5	3.3146573631800452E-021
607.5	3.3145669137082245E-021
608.5	3.3190337612480496E-021
609.5	3.3278123910126029E-021
610.5	3.3407055990165815E-021
611.5	3.3575585535533447E-021
612.5	3.3782540307432904E-021
613.5	3.4027086162825114E-021
614.5	3.4308697116445233E-021
615.5	3.4627132190194493E-021
616.5	3.4982418077330146E-021
617.5	3.5374836876529785E-021
618.5	3.5804918335838820E-021
619.5	3.6273436199578714E-021
620.5	3.6781408380932572E-021
621.5	3.7330100795807510E-021
622.5	3.7921034795130792E-021
623.5	3.8555998227526178E-021
624.5	3.9237060256337242E-021
625.5	3.9966590147896471E-021
626.5	4.0747280345361183E-021
627.5	4.1582174248028579E-021
628.5	4.2474699233774387E-021
629.5	4.3428705596613875E-021
630.5	4.4448512227587335E-021
631.5	4.5538960051486342E-021
632.5	4.6705474452009989E-021
633.5	4.7954138183254593E-021
634.5	4.9291776587882737E-021
635.5	5.0726057336937237E-021
636.5	5.2265607392250917E-021
637.5	5.3920150494398019E-021
638.5	5.5700669228990795E-021
639.5	5.7619596663262072E-021
640.5	5.9691043727484089E-021
641.5	6.1931070013183352E-021
642.5	6.4358007566795761E-021
643.5	6.6992849699289488E-021
644.5	6.9859719978306864E-021
645.5	7.2986440647731531E-021
646.5	7.6405225040635942E-021
647.5	8.0153525540498043E-021
648.5	8.4275077889226847E-021
649.5	8.8821194955067926E-021
650.5	9.3852379603002055E-021
651.5	9.9440348671648337E-021
652.5	1.0567059055779888E-020
653.5	1.1264562085272360E-020
654.5	1.2048915865915199E-020
655.5	1.2935152764965584E-020
656.5	1.3941670091860500E-020
657.5	1.5091157251953854E-020
658.5	1.6411827406445547E-020
659.5	1.7939069600585636E-020
660.5	1.9717687127533460E-020
661.5	2.1804960972018709E-020
662.5	2.4274884614210086E-020
663.5	2.7224073825998069E-020
664.5	3.0780082244820666E-020
665.5	3.5113169963696851E-020
666.5	4.0452977631165446E-020
667.5	4.7111968190480855E-020
668.5	5.5517554473212911E-020
669.5	6.6253369877341753E-020
670.5	8.0103780097165654E-020
671.5	9.8075478378911735E-020
672.5	1.2131486516589981E-019
673.5	1.5071462789706640E-019
674.5	1.8581385622218983E-019
675.5	2.2268655723803327E-019
676.5	2.5206462194628190E-019
677.5	2.6213883057104213E-019
678.5	2.4790528158782421E-019
679.5	2.1635567768405965E-019
680.5	1.7940368705199241E-019
681.5	1.4532638095020297E-019
682.5	1.1722112525627498E-019
683.5	9.5169405557464774E-020
684.5	7.8176934609467393E-020
685.5	6.5107393039602141E-020
686.5	5.4994315086178131E-020
687.5	4.7093869484509870E-020
688.5	4.0855271185244492E-020
689.5	3.5875809871130819E-020
690.5	3.1861131201847000E-020
691.5	2.8594836451000666E-020
692.5	2.5916453531821235E-020
693.5	2.3705810114174017E-020
694.5	2.1872012958649353E-020
695.5	2.0345661079408557E-020
696.5	1.9073311698917379E-020
697.5	1.8013517014710206E-020
698.5	1.7133962606836740E-020
699.5	1.6409385258076778E-020
700.5	1.5820048276573604E-020
701.5	1.5350620803259259E-020
702.5	1.4989354439755119E-020
703.5	1.4727482940803037E-020
704.5	1.4558793465000941E-020
705.5	1.4479334199349150E-020
706.5	1.4487235273609171E-020
707.5	1.4582629307437605E-020
708.5	1.4767665826420429E-020
709.5	1.5046621053304394E-020
710.5	1.5426112048231343E-020
711.5	1.5915432689011357E-020
712.5	1.6527039562358959E-020
713.5	1.7277229810420907E-020
714.5	1.8187072206556735E-020
715.5	1.9283679921289709E-020
716.5	2.0601952568141983E-020
717.5	2.2186972090509199E-020
718.5	2.4097320522476301E-020
719.5	2.6409709968840007E-020
720.5	2.9225492729888668E-020
721.5	3.2679870664533299E-020
722.5	3.6954956738695980E-020
723.5	4.2298219846580863E-020
724.5	4.9048064144489846E-020
725.5	5.7667657834303169E-020
726.5	6.8784538088007781E-020
727.5	8.3221225020482951E-020
728.5	1.0196689483635724E-019
729.5	1.2595422402211216E-019
730.5	1.5534809379540632E-019
731.5	1.8797431261154373E-019
732.5	2.1729302790648703E-019
733.5	2.3293103833992768E-019
734.5	2.2742899390478844E-019
735.5	2.0357422452804277E-019
736.5	1.7147003959932003E-019
737.5	1.3998111594801250E-019
738.5	1.1324515487177852E-019
739.5	9.2003347439683216E-020
740.5	7.5568771229033135E-020
741.5	6.2931021103812351E-020
742.5	5.3173784310851386E-020
743.5	4.5574647958044193E-020
744.5	3.9593760244100328E-020
745.5	3.4835440024203281E-020
746.5	3.1010716465360082E-020
747.5	2.7907678511698078E-020
748.5	2.5369700147242815E-020
749.5	2.3279918303315162E-020
750.5	2.1550277771737654E-020
751.5	2.0113801465961910E-020
752.5	1.8919110992268529E-020
753.5	1.7926515118797634E-020
754.5	1.7105195706408254E-020
755.5	1.6431168158004824E-020
756.5	1.5885794420325202E-020
757.5	1.5454695440361260E-020
758.5	1.5126957120385963E-020
759.5	1.4894556389785581E-020
760.5	1.4751956870031696E-020
761.5	1.4695840034739348E-020
762.5	1.4724950009998332E-020
763.5	1.4840039809613036E-020
764.5	1.5043915041638003E-020
765.5	1.5341578928463100E-020
766.5	1.5740490760258280E-020
767.5	1.6250959632875195E-020
768.5	1.6886707715103989E-020
769.5	1.7665653974885523E-020
770.5	1.8610992584155855E-020
771.5	1.9752673499306506E-020
772.5	2.1129440970059995E-020
773.5	2.2791656294542797E-020
774.5	2.4805234525852250E-020
775.5	2.7257175265772011E-020
776.5	3.0263381753745154E-020
777.5	3.3979751241285340E-020
778.5	3.8617860433726562E-020
779.5	4.4466818968639618E-020
780.5	5.1922505854816187E-020
781.5	6.1522863628273432E-020
782.5	7.3978813782648030E-020
783.5	9.0163604262027734E-020
784.5	1.1095598379433772E-019
785.5	1.3670009070856302E-019
786.5	1.6593413484032512E-019
787.5	1.9352383791116515E-019
788.5	2.1043922671369658E-019
789.5	2.0889377850460454E-019
790.5	1.8969420774980166E-019
791.5	1.6138617014791548E-019
792.5	1.3255819444402448E-019
793.5	1.0765358192112391E-019
794.5	8.7725721384963302E-020
795.5	7.2283275040174987E-020
796.5	6.0426757761887348E-020
797.5	5.1304831968478587E-020
798.5	4.4236145103663776E-020
799.5	3.8708799682589563E-020
800.5	3.4347293271600877E-020
801.5	3.0877883967702094E-020
802.5	2.8100586865650006E-020
803.5	2.5868449163318369E-020
804.5	2.4072748908722896E-020
805.5	2.2632566743434421E-020
806.5	2.1487464554989545E-020
807.5	2.0592343203540274E-020
808.5	1.9913829781196454E-020
809.5	1.9427749590018004E-020
810.5	1.9117382435858200E-020
811.5	1.8972303710231521E-020
812.5	1.8987682140288177E-020
813.5	1.9163958614264374E-020
814.5	1.9506871977174687E-020
815.5	2.0027834229604876E-020
816.5	2.0744694428384512E-020
817.5	2.1682973112117497E-020
818.5	2.2877703514229298E-020
819.5	2.4376090319141266E-020
820.5	2.6241302291300608E-020
821.5	2.8557866382029474E-020
822.5	3.1439345110919045E-020
823.5	3.5039268873316712E-020
824.5	3.9566642719299629E-020
825.5	4.5307624381566443E-020
826.5	5.2654703373004917E-020
827.5	6.2142438566049736E-020
828.5	7.4480429677911098E-020
829.5	9.0549238092641961E-020
830.5	1.1126109210591718E-019
831.5	1.3705752106736057E-019
832.5	1.6668779954574539E-019
833.5	1.9530576748365046E-019
834.5	2.1391574920600629E-019
835.5	2.1407939644501592E-019
836.5	1.9567823053134477E-019
837.5	1.6703876228420814E-019
838.5	1.3722049949394976E-019
839.5	1.1116978012851826E-019
840.5	9.0196078791618338E-020
841.5	7.3878373183322860E-020
842.5	6.1306399104873805E-020
843.5	5.1595247400202334E-020
844.5	4.4029749109002483E-020
845.5	3.8070164682313953E-020
846.5	3.3319499194860942E-020
847.5	2.9487637540354673E-020
848.5	2.6361948727043878E-020
849.5	2.3785399285998085E-020
850.5	2.1640864530604896E-020
851.5	1.9840035225673011E-020
852.5	1.8315588604873580E-020
853.5	1.7015640016596616E-020
854.5	1.5899781619285354E-020
855.5	1.4936228413268263E-020
856.5	1.4099741738999517E-020
857.5	1.3370103126743678E-020
858.5	1.2730981323574861E-020
859.5	1.2169082927819619E-020
860.5	1.1673509596348444E-020
861.5	1.1235267171602916E-020
862.5	1.0846887593165400E-020
863.5	1.0502135310534825E-020
864.5	1.0195777570639100E-020
865.5	9.9234034052187542E-021
866.5	9.6812800598652872E-021
867.5	9.4662384456259208E-021
868.5	9.2755812704119725E-021
869.5	9.1070090393463268E-021
870.5	8.9585602535074202E-021
871.5	8.8285629932235010E-021
872.5	8.7155957221038777E-021
873.5	8.6184556467911657E-021
874.5	8.5361333553755941E-021
875.5	8.4677927643996793E-021
876.5	8.4127556529292046E-021
877.5	8.3704902697544143E-021
878.5	8.3406036805490286E-021
879.5	8.3228376878847023E-021
880.5	8.3170683196346335E-021
881.5	8.3233090519692888E-021
882.5	8.3417181246737322E-021
883.5	8.3726105344592198E-021
884.5	8.4164755764037040E-021
885.5	8.4740011717862863E-021
886.5	8.5461067101846371E-021
887.5	8.6339867985642168E-021
888.5	8.7391692279146960E-021
889.5	8.8635917524257335E-021
890.5	9.0097040950201024E-021
891.5	9.1806041958049071E-021
892.5	9.3802214795774304E-021
893.5	9.6135653929773198E-021
894.5	9.8870654826203155E-021
895.5	1.0209041073535024E-020
896.5	1.0590355896163347E-020
897.5	1.1045338081005950E-020
898.5	1.1593081245215298E-020
899.5	1.2259288803597023E-020
900.5	1.3078874510689811E-020
901.5	1.4099555594109746E-020
902.5	1.5386562683225861E-020
903.5	1.7028022699899879E-020
904.5	1.9138676249858058E-020
905.5	2.1854259610078520E-020
906.5	2.5296150054115526E-020
907.5	2.9463816640274176E-020
908.5	3.4007634873243857E-020
909.5	3.7964793782964379E-020
910.5	3.9912939440480295E-020
911.5	3.8967595413252893E-020
912.5	3.5671260961054289E-020
913.5	3.1428732675981896E-020
914.5	2.7374414077500127E-020
915.5	2.4001797357856457E-020
916.5	2.1377833397555660E-020
917.5	1.9399601128021076E-020
918.5	1.7930546884989530E-020
919.5	1.6849940632481977E-020
920.5	1.6063664805425368E-020
921.5	1.5501891050437540E-020
922.5	1.5113789220149278E-020
923.5	1.4862562337873366E-020
924.5	1.4721569396988361E-020
925.5	1.4671496925404164E-020
926.5	1.4698352235354692E-020
927.5	1.4792054388940180E-020
928.5	1.4945447468286066E-020
929.5	1.5153609661049571E-020
930.5	1.5413370128128959E-020
931.5	1.5722973354194401E-020
932.5	1.6081850002710514E-020
933.5	1.6490466611963070E-020
934.5	1.6950235677459630E-020
935.5	1.7463474136514615E-020
936.5	1.8033402953951784E-020
937.5	1.8664184062771427E-020
938.5	1.9360993807253050E-020
939.5	2.0130134616655474E-020
940.5	2.0979189189343664E-020
941.5	2.1917224251300912E-020
942.5	2.2955054245300936E-020
943.5	2.4105579434816884E-020
944.5	2.5384218293192821E-020
945.5	2.6809461271394354E-020
946.5	2.8403582912199740E-020
947.5	3.0193562980396055E-020
948.5	3.2212286525993519E-020
949.5	3.4500120129212972E-020
950.5	3.7107000769073924E-020
951.5	4.0095230455220668E-020
952.5	4.3543252397196111E-020
953.5	4.7550805569863636E-020
954.5	5.2246032288950697E-020
955.5	5.7795373247910643E-020
956.5	6.4417458433722815E-020
957.5	7.2402720449955991E-020
958.5	8.2141112238494888E-020
959.5	9.4160948397950208E-020
960.5	1.0918187357728686E-019
961.5	1.2818225663830864E-019
962.5	1.5247004670526656E-019
963.5	1.8371084052460466E-019
964.5	2.2377221818618959E-019
965.5	2.7403354290119828E-019
966.5	3.3351782451803196E-019
967.5	3.9546829232894799E-019
968.5	4.4477611932738350E-019
969.5	4.6354883445453597E-019
970.5	4.4618999811329456E-019
971.5	4.0570354282852904E-019
972.5	3.6133928844420677E-019
973.5	3.2611966485157775E-019
974.5	3.0538000657747809E-019
975.5	3.0008895371706391E-019
976.5	3.0899476669564769E-019
977.5	3.2828431804035745E-019
978.5	3.4970506958181754E-019
979.5	3.6078214386609937E-019
980.5	3.5179710898970945E-019
981.5	3.2447956356326394E-019
982.5	2.8975582840658955E-019
983.5	2.5808469632653179E-019
984.5	2.3491563491179560E-019
985.5	2.2196030631782879E-019
986.5	2.1947499382368446E-019
987.5	2.2753156938846173E-019
988.5	2.4621592850750752E-019
989.5	2.7478260472181306E-019
990.5	3.0953221142162460E-019
991.5	3.4113341699685556E-019
992.5	3.5553847234022650E-019
993.5	3.4309720704735944E-019
994.5	3.0784154942560332E-019
995.5	2.6305078638964048E-019
996.5	2.2006988425441859E-019
997.5	1.8406401939876226E-019
998.5	1.5588550500669137E-019
999.5	1.3462951558722787E-019
1000.5	1.1904529203470381E-019
1001.5	1.0807006246839618E-019
1002.5	1.0096424486743643E-019
1003.5	9.7307363088754135E-020
1004.5	9.6947302837435983E-020
1005.5	9.9898679909148971E-020
1006.5	1.0610549450906358E-019
1007.5	1.1491305232581081E-019
1008.5	1.2422141729664168E-019
1009.5	1.3008826092321944E-019
1010.5	1.2851420300628932E-019
1011.5	1.1891358234652470E-019
1012.5	1.0465030277445705E-019
1013.5	8.9775941221650974E-020
1014.5	7.6629007635376879E-020
1015.5	6.5877707537071984E-020
1016.5	5.7357651950099890E-020
1017.5	5.0655451175005381E-020
1018.5	4.5359212520958728E-020
1019.5	4.1131992721346738E-020
1020.5	3.7717224286075148E-020
1021.5	3.4924624722946179E-020
1022.5	3.2613930220613159E-020
1023.5	3.0681359410632812E-020
1024.5	2.9049459185763654E-020
1025.5	2.7659789821823456E-020
1026.5	2.6467731342586995E-020
1027.5	2.5438803425659881E-020
1028.5	2.4546046190424314E-020
1029.5	2.3768141362874947E-020
1030.5	2.3088051521696515E-020
1031.5	2.2492024227276821E-020
1032.5	2.1968855338978581E-020
1033.5	2.1509338218170136E-020
1034.5	2.1105847595619794E-020
1035.5	2.0752021995771584E-020
1036.5	2.0442519023964985E-020
1037.5	2.0172825055428813E-020
1038.5	1.9939105932791528E-020
1039.5	1.9738088862541599E-020
1040.5	1.9566968258607460E-020
1041.5	1.9423330123613116E-020
1042.5	1.9305090897538088E-020
1043.5	1.9210447685544570E-020
1044.5	1.9137837503070603E-020
1045.5	1.9085903717974600E-020
1046.5	1.9053468276739045E-020
1047.5	1.9039508610248847E-020
1048.5	1.9043138350125073E-020
1049.5	1.9063591167605085E-020
1050.5	1.9100207187074118E-020
1051.5	1.9152421535540912E-020
1052.5	1.9219754674991468E-020
1053.5	1.9301804232155279E-020
1054.5	1.9398238093912636E-020
1055.5	1.9508788579481212E-020
1056.5	1.9633247535025993E-020
1057.5	1.9771462224256721E-020
1058.5	1.9923331911314583E-020
1059.5	2.0088805050892232E-020
1060.5	2.0267877015927437E-020
1061.5	2.0460588306025312E-020
1062.5	2.0667023190525954E-020
1063.5	2.0887308749260759E-020
1064.5	2.1121614281869844E-020
1065.5	2.1370151063357206E-020
1066.5	2.1633172429562379E-020
1067.5	2.1910974181613712E-020
1068.5	2.2203895303354373E-020
1069.5	2.2512318990332529E-020
1070.5	2.2836673993338529E-020
1071.5	2.3177436283762716E-020
1072.5	2.3535131052333006E-020
1073.5	2.3910335057169604E-020
1074.5	2.4303679341656310E-020
1075.5	2.4715852347470262E-020
1076.5	2.5147603453336084E-020
1077.5	2.5599746975784431E-020
1078.5	2.6073166674519016E-020
1079.5	2.6568820812067196E-020
1080.5	2.7087747825360016E-020
1081.5	2.7631072675938466E-020
1082.5	2.8200013955821556E-020
1083.5	2.8795891837943939E-020
1084.5	2.9420136973767426E-020
1085.5	3.0074300456534760E-020
1086.5	3.0760064987083551E-020
1087.5	3.1479257400661459E-020
1088.5	3.2233862738386518E-020
1089.5	3.3026040076595661E-020
1090.5	3.3858140362200963E-020
1091.5	3.4732726543396676E-020
1092.5	3.5652596333938019E-020
1093.5	3.6620808007351878E-020
1094.5	3.7640709686817177E-020
1095.5	3.8715972679514986E-020
1096.5	3.9850629504029578E-020
1097.5	4.1049117379663627E-020
1098.5	4.2316328092042649E-020
1099.5	4.3657665326068699E-020
1100.5	4.5079110772634880E-020
1101.5	4.6587300579028235E-020
1102.5	4.8189614036720693E-020
1103.5	4.9894276799733137E-020
1104.5	5.1710481421835819E-020
1105.5	5.3648528617187027E-020
1106.5	5.5719993419954677E-020
1107.5	5.7937921387549631E-020
1108.5	6.0317061216498069E-020
1109.5	6.2874141695224925E-020
1110.5	6.5628202904496815E-020
1111.5	6.8600994128258003E-020
1112.5	7.1817454235881522E-020
1113.5	7.5306294586537171E-020
1114.5	7.9100710122061518E-020
1115.5	8.3239251716592152E-020
1116.5	8.7766902676986352E-020
1117.5	9.2736415428259893E-020
1118.5	9.8209982126675918E-020
1119.5	1.0426133699914266E-019
1120.5	1.1097842115793819E-019
1121.5	1.1846678615975638E-019
1122.5	1.2685397601574594E-019
1123.5	1.3629521655928649E-019
1124.5	1.4698086763361948E-019
1125.5	1.5914627471495009E-019
1126.5	1.7308491810687900E-019
1127.5	1.8916613831207696E-019
1128.5	2.0785927320622186E-019
1129.5	2.2976686120915307E-019
1130.5	2.5567076678061031E-019
1131.5	2.8659683482928753E-019
1132.5	3.2390616908879775E-019
1133.5	3.6942447518344926E-019
1134.5	4.2562481868359458E-019
1135.5	4.9588186750495058E-019
1136.5	5.8481098623125969E-019
1137.5	6.9867449031700810E-019
1138.5	8.4572738076193594E-019
1139.5	1.0360541263394618E-018
1140.5	1.2796461493273576E-018
1141.5	1.5799204175598390E-018
1142.5	1.9187107289791616E-018
1143.5	2.2349168245542957E-018
1144.5	2.4239159699177167E-018
1145.5	2.3994234686137863E-018
1146.5	2.1759158879999222E-018
1147.5	1.8533487053230699E-018
1148.5	1.5285109625365080E-018
1149.5	1.2501768769148148E-018
1150.5	1.0292464205915105E-018
1151.5	8.5972818202795756E-019
1152.5	7.3133591678568705E-019
1153.5	6.3446773957494008E-019
1154.5	5.6150289441410733E-019
1155.5	5.0676752082656947E-019
1156.5	4.6615486654277193E-019
1157.5	4.3673670941697227E-019
1158.5	4.1645402284846719E-019
1159.5	4.0389302765354154E-019
1160.5	3.9813163650541347E-019
1161.5	3.9863989348617230E-019
1162.5	4.0522191933016258E-019
1163.5	4.1799154713246031E-019
1164.5	4.3737817507973397E-019
1165.5	4.6416339517414127E-019
1166.5	4.9955299831862613E-019
1167.5	5.4529324055992189E-019
1168.5	6.0384444377951489E-019
1169.5	6.7862691292684282E-019
1170.5	7.7434618879089141E-019
1171.5	8.9736427912962614E-019
1172.5	1.0559499272035794E-018
1173.5	1.2598696309867318E-018
1174.5	1.5179157643378517E-018
1175.5	1.8305722265781128E-018
1176.5	2.1752138224485938E-018
1177.5	2.4912028631460251E-018
1178.5	2.6960214138333562E-018
1179.5	2.7524985206695564E-018
1180.5	2.7158003286396236E-018
1181.5	2.6879980485463165E-018
1182.5	2.7490996553941596E-018
1183.5	2.9335620828120660E-018
1184.5	3.2274337308392299E-018
1185.5	3.5539428263762991E-018
1186.5	3.7678060220831074E-018
1187.5	3.7227936628410939E-018
1188.5	3.3963143155602548E-018
1189.5	2.9071128246708189E-018
1190.5	2.3981249357333969E-018
1191.5	1.9513281968503639E-018
1192.5	1.5896276277728126E-018
1193.5	1.3066645410629686E-018
1194.5	1.0874607104187932E-018
1195.5	9.1723299942270913E-019
1196.5	7.8394766666909824E-019
1197.5	6.7847972324844939E-019
1198.5	5.9409193760836020E-019
1199.5	5.2584420155884806E-019
1200.5	4.7010453349135390E-019
1201.5	4.2418316846223647E-019
1202.5	3.8606943002308034E-019
1203.5	3.5424523675922332E-019
1204.5	3.2755324627823374E-019
1205.5	3.0510329053040265E-019
1206.5	2.8620554417671868E-019
1207.5	2.7032241914796787E-019
1208.5	2.5703367671021142E-019
1209.5	2.4601096751133013E-019
1210.5	2.3699918521960109E-019
1211.5	2.2980282431292030E-019
1212.5	2.2427608864620283E-019
1213.5	2.2031588729739188E-019
1214.5	2.1785713396289427E-019
1215.5	2.1686997429185124E-019
1216.5	2.1735872912566429E-019
1217.5	2.1936248082885458E-019
1218.5	2.2295736122631454E-019
1219.5	2.2826073839963381E-019
1220.5	2.3543766221788083E-019
1221.5	2.4471013519859981E-019
1222.5	2.5637005328943761E-019
1223.5	2.7079704901870833E-019
1224.5	2.8848302353970293E-019
1225.5	3.1006595752588582E-019
1226.5	3.3637676568230677E-019
1227.5	3.6850468058598134E-019
1228.5	4.0788915434532203E-019
1229.5	4.5644982411863527E-019
1230.5	5.1677087395359063E-019
1231.5	5.9236173371946130E-019
1232.5	6.8802001403022658E-019
1233.5	8.1031607833296077E-019
1234.5	9.6817489851019248E-019
1235.5	1.1733753458042879E-018
1236.5	1.4403327349646907E-018
1237.5	1.7833920113302868E-018
1238.5	2.2076487089033168E-018
1239.5	2.6875954271572166E-018
1240.5	3.1364690869415020E-018
1241.5	3.4045957753252259E-018
1242.5	3.3669444412938481E-018
1243.5	3.0421376889105809E-018
1244.5	2.5727372114155918E-018
1245.5	2.0982168632259607E-018
1246.5	1.6893532601053732E-018
1247.5	1.3621874465021409E-018
1248.5	1.1081951227476774E-018
1249.5	9.1252728173189712E-019
1250.5	7.6125021773489426E-019
1251.5	6.4324216455058950E-019
1252.5	5.5015135820057447E-019
1253.5	4.7584650287220609E-019
1254.5	4.1584953232418254E-019
1255.5	3.6687884652550061E-019
1256.5	3.2651166253552568E-019
1257.5	2.9294280489516213E-019
1258.5	2.6481451922040137E-019
1259.5	2.4109666506167064E-019
1260.5	2.2100218811529982E-019
1261.5	2.0392730959720031E-019
1262.5	1.8940920641541329E-019
1263.5	1.7709631561011467E-019
1264.5	1.6672805907654570E-019
1265.5	1.5812198283796621E-019
1266.5	1.5116721148557062E-019
1267.5	1.4582384483260168E-019
1268.5	1.4212850119598531E-019
1269.5	1.4020649873299537E-019
1270.5	1.4029057006480847E-019
1271.5	1.4274272261069325E-019
1272.5	1.4806503128441679E-019
1273.5	1.5685538065209296E-019
1274.5	1.6959606534490007E-019
1275.5	1.8605877672754653E-019
1276.5	2.0415143935621208E-019
1277.5	2.1886405102554081E-019
1278.5	2.2374057212972873E-019
1279.5	2.1601279605331524E-019
1280.5	1.9960649649379734E-019
1281.5	1.8133836794687767E-019
1282.5	1.6608652464531328E-019
1283.5	1.5571533377690621E-019
1284.5	1.4990257087990193E-019
1285.5	1.4668019660853316E-019
1286.5	1.4282883349650515E-019
1287.5	1.3544031033438396E-019
1288.5	1.2413870110207992E-019
1289.5	1.1101534192226188E-019
1290.5	9.8393800214112108E-020
1291.5	8.7476622374598725E-020
1292.5	7.8490004194612466E-020
1293.5	7.1212507379753786E-020
1294.5	6.5312646161490015E-020
1295.5	6.0484915142510616E-020
1296.5	5.6484746300158966E-020
1297.5	5.3126452995575270E-020
1298.5	5.0271583208677542E-020
1299.5	4.7817121751199137E-020
1300.5	4.5685995434260881E-020
1301.5	4.3820019100147083E-020
1302.5	4.2174816191003402E-020
1303.5	4.0716198642861844E-020
1304.5	3.9417587623670317E-020
1305.5	3.8258167622601645E-020
1306.5	3.7221557014885707E-020
1307.5	3.6294844675061608E-020
1308.5	3.5467888875751874E-020
1309.5	3.4732806947946723E-020
1310.5	3.4083606405222391E-020
1311.5	3.3515923674947622E-020
1312.5	3.3026847486777550E-020
1313.5	3.2614811893083504E-020
1314.5	3.2279549913394459E-020
1315.5	3.2022103675912777E-020
1316.5	3.1844891261014200E-020
1317.5	3.1751834729915577E-020
1318.5	3.1748558525178258E-020
1319.5	3.1842673091752513E-020
1320.5	3.2044165855977363E-020
1321.5	3.2365931521692998E-020
1322.5	3.2824487287137111E-020
1323.5	3.3440937938801992E-020
1324.5	3.4242283633055796E-020
1325.5	3.5263203693471448E-020
1326.5	3.6548509097215340E-020
1327.5	3.8156543471633893E-020
1328.5	4.0163939884957038E-020
1329.5	4.2672324264212885E-020
1330.5	4.5817810641461665E-020
1331.5	4.9784455088945537E-020
1332.5	5.4823146918545333E-020
1333.5	6.1277403076774682E-020
1334.5	6.9616186428152174E-020
1335.5	8.0468284666565722E-020
1336.5	9.4635301243887246E-020
1337.5	1.1301336680985112E-019
1338.5	1.3624945564927882E-019
1339.5	1.6381186109556036E-019
1340.5	1.9228157805050223E-019
1341.5	2.1404566272391938E-019
1342.5	2.2001766956328294E-019
1343.5	2.0713513205674539E-019
1344.5	1.8156456404039946E-019
1345.5	1.5256337881243630E-019
1346.5	1.2619837351048137E-019
1347.5	1.0458945399269018E-019
1348.5	8.7671239076739545E-020
1349.5	7.4635885336106642E-020
1350.5	6.4602253242694012E-020
1351.5	5.6831376887398095E-020
1352.5	5.0757727593833067E-020
1353.5	4.5963589616648085E-020
1354.5	4.2143926512271595E-020
1355.5	3.9075988465086840E-020
1356.5	3.6596227444391603E-020
1357.5	3.4583625419349405E-020
1358.5	3.2947887729679265E-020
1359.5	3.1621126589199479E-020
1360.5	3.0551993675991369E-020
1361.5	2.9701520834582577E-020
1362.5	2.9040155132057616E-020
1363.5	2.8545635698080546E-020
1364.5	2.8201471096154957E-020
1365.5	2.7995852203079809E-020
1366.5	2.7920887913667160E-020
1367.5	2.7972087345749483E-020
1368.5	2.8148038033934564E-020
1369.5	2.8450248602254963E-020
1370.5	2.8883139211134527E-020
1371.5	2.9454175606879359E-020
1372.5	3.0174154406692612E-020
1373.5	3.1057659739092960E-020
1374.5	3.2123726024052325E-020
1375.5	3.3396760333650843E-020
1376.5	3.4907802845532689E-020
1377.5	3.6696238815343208E-020
1378.5	3.8812125249947348E-020
1379.5	4.1319367449362079E-020
1380.5	4.4300085719405956E-020
1381.5	4.7860666724280729E-020
1382.5	5.2140219348873153E-020
1383.5	5.7322479762041379E-020
1384.5	6.3652661672181070E-020
1385.5	7.1461322382384564E-020
1386.5	8.1197885521252287E-020
1387.5	9.3476496234500711E-020
1388.5	1.0913466888912629E-019
1389.5	1.2929575499538266E-019
1390.5	1.5539645008266442E-019
1391.5	1.8905992162707317E-019
1392.5	2.3151382519007453E-019
1393.5	2.8198743012279525E-019
1394.5	3.3469415269369159E-019
1395.5	3.7631928341304466E-019
1396.5	3.9039442569372591E-019
1397.5	3.7061614767053492E-019
1398.5	3.2745231526147310E-019
1399.5	2.7767480674564887E-019
1400.5	2.3265763859009764E-019
1401.5	1.9659310345549990E-019
1402.5	1.6960462890021722E-019
1403.5	1.5042340452957147E-019
1404.5	1.3766363706232615E-019
1405.5	1.3025635066840355E-019
1406.5	1.2754249008999030E-019
1407.5	1.2926759280119375E-019
1408.5	1.3557069442834436E-019
1409.5	1.4699431916740290E-019
1410.5	1.6450736111854042E-019
1411.5	1.8948676149721289E-019
1412.5	2.2349939679809783E-019
1413.5	2.6750514039544696E-019
1414.5	3.1983048526325097E-019
1415.5	3.7270305466164943E-019
1416.5	4.1028448926241079E-019
1417.5	4.1552021616964188E-019
1418.5	3.8494255366713777E-019
1419.5	3.3229038986687366E-019
1420.5	2.7518835183494913E-019
1421.5	2.2426184561899298E-019
1422.5	1.8282122031819493E-019
1423.5	1.5040120129038463E-019
1424.5	1.2534963993480454E-019
1425.5	1.0596754500430992E-019
1426.5	9.0855420267280984E-020
1427.5	7.8948980978214955E-020
1428.5	6.9463275673040278E-020
1429.5	6.1824583423902533E-020
1430.5	5.5613055979196476E-020
1431.5	5.0519579935669925E-020
1432.5	4.6314750343695078E-020
1433.5	4.2826939309465747E-020
1434.5	3.9926869389826962E-020
1435.5	3.7516756365689531E-020
1436.5	3.5522654365847395E-020
1437.5	3.3889062775575912E-020
1438.5	3.2575157569535139E-020
1439.5	3.1552222011308891E-020
1440.5	3.0802001879048516E-020
1441.5	3.0315820732396000E-020
1442.5	3.0094377945858654E-020
1443.5	3.0148229472058641E-020
1444.5	3.0499030127729733E-020
1445.5	3.1181708262317215E-020
1446.5	3.2247861997910284E-020
1447.5	3.3770825408221005E-020
1448.5	3.5853065808945524E-020
1449.5	3.8636836378063294E-020
1450.5	4.2319255616619769E-020
1451.5	4.7172951253709087E-020
1452.5	5.3572244723905827E-020
1453.5	6.2020133685379147E-020
1454.5	7.3156680414211938E-020
1455.5	8.7690380656572359E-020
1456.5	1.0610856122841202E-019
1457.5	1.2790796057107162E-019
1458.5	1.5021492665258293E-019
1459.5	1.6682760019930389E-019
1460.5	1.7061091310824414E-019
1461.5	1.5950607493009939E-019
1462.5	1.3869185766143434E-019
1463.5	1.1547897509955567E-019
1464.5	9.4512063736974915E-020
1465.5	7.7350518408438798E-020
1466.5	6.3889846920100961E-020
1467.5	5.3475539252117458E-020
1468.5	4.5409740402685929E-020
1469.5	3.9111051920703457E-020
1470.5	3.4135413075550203E-020
1471.5	3.0154776613510345E-020
1472.5	2.6929217555843664E-020
1473.5	2.4283048370855338E-020
1474.5	2.2086739039964812E-020
1475.5	2.0243871427211128E-020
1476.5	1.8681895672950475E-020
1477.5	1.7345607785353808E-020
1478.5	1.6192533493939254E-020
1479.5	1.5189638952096430E-020
1480.5	1.4310966237783768E-020
1481.5	1.3535917006698877E-020
1482.5	1.2847993970506852E-020
1483.5	1.2233868685039448E-020
1484.5	1.1682684144104870E-020
1485.5	1.1185527983907389E-020
1486.5	1.0735030855646971E-020
1487.5	1.0325057498616618E-020
1488.5	9.9504670991364927E-021
1489.5	9.6069258933579152E-021
1490.5	9.2907594983047430E-021
1491.5	8.9988356992714113E-021
1492.5	8.7284707667980381E-021
1493.5	8.4773540864340148E-021
1494.5	8.2434871417815678E-021
1495.5	8.0251338231764665E-021
1496.5	7.8207797303977215E-021
1497.5	7.6290986615617852E-021
1498.5	7.4489248773110896E-021
1499.5	7.2792300323222585E-021
1500.5	7.1191038988385498E-021
1501.5	6.9677381867904789E-021
1502.5	6.8244129049424677E-021
1503.5	6.6884848169145370E-021
1504.5	6.5593776319892506E-021
1505.5	6.4365736386716398E-021
1506.5	6.3196065430674107E-021
1507.5	6.2080553173587085E-021
1508.5	6.1015388983410015E-021
1509.5	5.9997116039502705E-021
1510.5	5.9022591583576022E-021
1511.5	5.8088952346273116E-021
1512.5	5.7193584389758250E-021
1513.5	5.6334096729995860E-021
1514.5	5.5508298203878820E-021
1515.5	5.4714177130180887E-021
1516.5	5.3949883382779882E-021
1517.5	5.3213712552380325E-021
1518.5	5.2504091921180854E-021
1519.5	5.1819568015294982E-021
1520.5	5.1158795533627712E-021
1521.5	5.0520527480458231E-021
1522.5	4.9903606353090395E-021
1523.5	4.9306956256358585E-021
1524.5	4.8729575833123875E-021
1525.5	4.8170531914668668E-021
1526.5	4.7628953807511553E-021
1527.5	4.7104028143959796E-021
1528.5	4.6594994232979076E-021
1529.5	4.6101139855925758E-021
1530.5	4.5621797458552780E-021
1531.5	4.5156340696631379E-021
1532.5	4.4704181297664987E-021
1533.5	4.4264766205627066E-021
1534.5	4.3837574979525715E-021
1535.5	4.3422117419971689E-021
1536.5	4.3017931400869369E-021
1537.5	4.2624580885924141E-021
1538.5	4.2241654111914364E-021
1539.5	4.1868761922653912E-021
1540.5	4.1505536239310914E-021
1541.5	4.1151628654279692E-021
1542.5	4.0806709137153289E-021
1543.5	4.0470464842537792E-021
1544.5	4.0142599010505302E-021
1545.5	3.9822829951418424E-021
1546.5	3.9510890107689528E-021
1547.5	3.9206525185776843E-021
1548.5	3.8909493352375941E-021
1549.5	3.8619564489351483E-021
1550.5	3.8336519502477570E-021
1551.5	3.8060149679521251E-021
1552.5	3.7790256093623441E-021
1553.5	3.7526649048305831E-021
1554.5	3.7269147560768824E-021
1555.5	3.7017578880448395E-021
1556.5	3.6771778040071002E-021
1557.5	3.6531587436691195E-021
1558.5	3.6296856440417335E-021
1559.5	3.6067441028729825E-021
1560.5	3.5843203444476815E-021
1561.5	3.5624011875795467E-021
1562.5	3.5409740156353992E-021
1563.5	3.5200267484443992E-021
1564.5	3.4995478159574147E-021
1565.5	3.4795261335326222E-021
1566.5	3.4599510787335640E-021
1567.5	3.4408124695349383E-021
1568.5	3.4221005438397609E-021
1569.5	3.4038059402192133E-021
1570.5	3.3859196797932953E-021
1571.5	3.3684331491768599E-021
1572.5	3.3513380844213649E-021
1573.5	3.3346265558879955E-021
1574.5	3.3182909539926980E-021
1575.5	3.3023239757681176E-021
1576.5	3.2867186121915736E-021
1577.5	3.2714681362319549E-021
1578.5	3.2565660915718948E-021
1579.5	3.2420062819648279E-021
1580.5	3.2277827611894238E-021
1581.5	3.2138898235666955E-021
1582.5	3.2003219950075171E-021
1583.5	3.1870740245607233E-021
1584.5	3.1741408764340296E-021
1585.5	3.1615177224620860E-021
1586.5	3.1491999349978301E-021
1587.5	3.1371830802050289E-021
1588.5	3.1254629117315360E-021
1589.5	3.1140353647443072E-021
1590.5	3.1028965503086337E-021
1591.5	3.0920427500953808E-021
1592.5	3.0814704114012822E-021
1593.5	3.0711761424685196E-021
1594.5	3.0611567080909404E-021
1595.5	3.0514090254953219E-021
1596.5	3.0419301604871162E-021
1597.5	3.0327173238510889E-021
1598.5	3.0237678679981636E-021
1599.5	3.0150792838507358E-021
1600.5	3.0066491979595783E-021
1601.5	2.9984753698462942E-021
1602.5	2.9905556895661762E-021
1603.5	2.9828881754871227E-021
1604.5	2.9754709722811101E-021
1605.5	2.9683023491255907E-021
1606.5	2.9613806981129902E-021
1607.5	2.9547045328674006E-021
1608.5	2.9482724873684222E-021
1609.5	2.9420833149830741E-021
1610.5	2.9361358877076256E-021
1611.5	2.9304291956222643E-021
1612.5	2.9249623465625862E-021
1613.5	2.9197345660130292E-021
1614.5	2.9147451972286837E-021
1615.5	2.9099937015931678E-021
1616.5	2.9054796592218022E-021
1617.5	2.9012027698208658E-021
1618.5	2.8971628538155013E-021
1619.5	2.8933598537607323E-021
1620.5	2.8897938360522515E-021
1621.5	2.8864649929559675E-021
1622.5	2.8833736449779778E-021
1623.5	2.8805202435996181E-021
1624.5	2.8779053744055247E-021
1625.5	2.8755297606364509E-021
1626.5	2.8733942672027783E-021
1627.5	2.8714999051994621E-021
1628.5	2.8698478369685961E-021
1629.5	2.8684393817619402E-021
1630.5	2.8672760220628347E-021
1631.5	2.8663594106349287E-021
1632.5	2.8656913783744254E-021
1633.5	2.8652739430530825E-021
1634.5	2.8651093190514113E-021
1635.5	2.8651999281955505E-021
1636.5	2.8655484118275207E-021
1637.5	2.8661576442573709E-021
1638.5	2.8670307477675476E-021
1639.5	2.8681711093652703E-021
1640.5	2.8695823995082956E-021
1641.5	2.8712685930642088E-021
1642.5	2.8732339928040268E-021
1643.5	2.8754832557787639E-021
1644.5	2.8780214229840185E-021
1645.5	2.8808539527843540E-021
1646.5	2.8839867586483096E-021
1647.5	2.8874262518389566E-021
1648.5	2.8911793898170636E-021
1649.5	2.8952537312481997E-021
1650.5	2.8996574986661805E-021
1651.5	2.9043996500393287E-021
1652.5	2.9094899607205479E-021
1653.5	2.9149391175465670E-021
1654.5	2.9207588271980083E-021
1655.5	2.9269619413549390E-021
1656.5	2.9335626017016408E-021
1657.5	2.9405764084737291E-021
1658.5	2.9480206170317082E-021
1659.5	2.9559143679281092E-021
1660.5	2.9642789571623511E-021
1661.5	2.9731381548568612E-021
1662.5	2.9825185825283930E-021
1663.5	2.9924501615876337E-021
1664.5	3.0029666488332220E-021
1665.5	3.0141062787207842E-021
1666.5	3.0259125373615617E-021
1667.5	3.0384350999147133E-021
1668.5	3.0517309717937211E-021
1669.5	3.0658658856113166E-021
1670.5	3.0809160210064396E-021
1671.5	3.0969701347766551E-021
1672.5	3.1141322159672669E-021
1673.5	3.1325248174113069E-021
1674.5	3.1522932654743602E-021
1675.5	3.1736110188979836E-021
1676.5	3.1966865435727830E-021
1677.5	3.2217722043743853E-021
1678.5	3.2491758648946513E-021
1679.5	3.2792761562517757E-021
1680.5	3.3125427648291598E-021
1681.5	3.3495636521389574E-021
1682.5	3.3910819423692991E-021
1683.5	3.4380464199188543E-021
1684.5	3.4916813533383819E-021
1685.5	3.5535839598845934E-021
1686.5	3.6258615726519322E-021
1687.5	3.7113257855393698E-021
1688.5	3.8137675030265123E-021
1689.5	3.9383434644023802E-021
1690.5	4.0921053874329554E-021
1691.5	4.2846777740114595E-021
1692.5	4.5289827934538728E-021
1693.5	4.8415696450974538E-021
1694.5	5.2411813346477852E-021
1695.5	5.7421055964516826E-021
1696.5	6.3357727125914967E-021
1697.5	6.9558793524509841E-021
1698.5	7.4486675908641546E-021
1699.5	7.6219947903803210E-021
1700.5	7.3994139003271343E-021
1701.5	6.8997123979307163E-021
1702.5	6.3173002020187348E-021
1703.5	5.7848582654667975E-021
1704.5	5.3510499422984271E-021
1705.5	5.0163704387741843E-021
1706.5	4.7643798957086874E-021
1707.5	4.5765652752236130E-021
1708.5	4.4372506171173197E-021
1709.5	4.3343935222826967E-021
1710.5	4.2590850375508323E-021
1711.5	4.2048147546591510E-021
1712.5	4.1668259193073858E-021
1713.5	4.1416229418709726E-021
1714.5	4.1266148051252039E-021
1715.5	4.1198621230949336E-021
1716.5	4.1198986844846629E-021
1717.5	4.1256052518823868E-021
1718.5	4.1361197417247445E-021
1719.5	4.1507727500415364E-021
1720.5	4.1690408277391176E-021
1721.5	4.1905122808971958E-021
1722.5	4.2148618885082796E-021
1723.5	4.2418320299764110E-021
1724.5	4.2712184650020043E-021
1725.5	4.3028595232831071E-021
1726.5	4.3366278173175159E-021
1727.5	4.3724238396337493E-021
1728.5	4.4101709802033697E-021
1729.5	4.4498116235474767E-021
1730.5	4.4913040736520924E-021
1731.5	4.5346201188007229E-021
1732.5	4.5797430950526467E-021
1733.5	4.6266663413448331E-021
1734.5	4.6753919645621349E-021
1735.5	4.7259298518564926E-021
1736.5	4.7782968817398049E-021
1737.5	4.8325162962691628E-021
1738.5	4.8886172048817357E-021
1739.5	4.9466341967695078E-021
1740.5	5.0066070435856639E-021
1741.5	5.0685804780948228E-021
1742.5	5.1326040373775476E-021
1743.5	5.1987319615695393E-021
1744.5	5.2670231410031354E-021
1745.5	5.3375411061333803E-021
1746.5	5.4103540558570573E-021
1747.5	5.4855349208347651E-021
1748.5	5.5631614592534039E-021
1749.5	5.6433163831575955E-021
1750.5	5.7260875140640730E-021
1751.5	5.8115679670765090E-021
1752.5	5.8998563631591893E-021
1753.5	5.9910570696208593E-021
1754.5	6.0852804692183780E-021
1755.5	6.1826432586231154E-021
1756.5	6.2832687773104497E-021
1757.5	6.3872873682416302E-021
1758.5	6.4948367720141649E-021
1759.5	6.6060625564678982E-021
1760.5	6.7211185840545130E-021
1761.5	6.8401675196135964E-021
1762.5	6.9633813815540572E-021
1763.5	7.0909421398206370E-021
1764.5	7.2230423644373315E-021
1765.5	7.3598859288683268E-021
1766.5	7.5016887729290590E-021
1767.5	7.6486797305219680E-021
1768.5	7.8011014280713473E-021
1769.5	7.9592112601975952E-021
1770.5	8.1232824499132646E-021
1771.5	8.2936052014517898E-021
1772.5	8.4704879547681461E-021
1773.5	8.6542587517917624E-021
1774.5	8.8452667256834383E-021
1775.5	9.0438837256674301E-021
1776.5	9.2505060914995301E-021
1777.5	9.4655565933163982E-021
1778.5	9.6894865545197761E-021
1779.5	9.9227781775147641E-021
1780.5	1.0165947094583482E-020
1781.5	1.0419545168979267E-020
1782.5	1.0684163574525475E-020
1783.5	1.0960436185659225E-020
1784.5	1.1249043314046982E-020
1785.5	1.1550715832701876E-020
1786.5	1.1866239734053024E-020
1787.5	1.2196461174775078E-020
1788.5	1.2542292067522919E-020
1789.5	1.2904716288200616E-020
1790.5	1.3284796577225246E-020
1791.5	1.3683682224664042E-020
1792.5	1.4102617642413082E-020
1793.5	1.4542951942090048E-020
1794.5	1.5006149655444302E-020
1795.5	1.5493802755341475E-020
1796.5	1.6007644160357593E-020
1797.5	1.6549562935448465E-020
1798.5	1.7121621435930172E-020
1799.5	1.7726074683198211E-020
1800.5	1.8365392309552186E-020
1801.5	1.9042283467807779E-020
1802.5	1.9759725171077091E-020
1803.5	2.0520994611667000E-020
1804.5	2.1329706108570089E-020
1805.5	2.2189853454353043E-020
1806.5	2.3105858579201733E-020
1807.5	2.4082627628517198E-020
1808.5	2.5125615768420521E-020
1809.5	2.6240902300509444E-020
1810.5	2.7435277995570419E-020
1811.5	2.8716346961487771E-020
1812.5	3.0092645863639792E-020
1813.5	3.1573783942906616E-020
1814.5	3.3170608061187239E-020
1815.5	3.4895397991659380E-020
1816.5	3.6762098419553950E-020
1817.5	3.8786595706478693E-020
1818.5	4.0987049500412569E-020
1819.5	4.3384291882408315E-020
1820.5	4.6002310115727246E-020
1821.5	4.8868833455834698E-020
1822.5	5.2016050235045470E-020
1823.5	5.5481489027945285E-020
1824.5	5.9309107790802829E-020
1825.5	6.3550648369344144E-020
1826.5	6.8267331979680744E-020
1827.5	7.3531996026615495E-020
1828.5	7.9431806567041732E-020
1829.5	8.6071727659460057E-020
1830.5	9.3578994305859092E-020
1831.5	1.0210892782449669E-019
1832.5	1.1185256332131153E-019
1833.5	1.2304674635591689E-019
1834.5	1.3598762668782849E-019
1835.5	1.5104887121022665E-019
1836.5	1.6870649561604204E-019
1837.5	1.8957306307486567E-019
1838.5	2.1444524418875260E-019
1839.5	2.4437054418383524E-019
1840.5	2.8074157063740632E-019
1841.5	3.2542964009783827E-019
1842.5	3.8097343946107797E-019
1843.5	4.5084087798525104E-019
1844.5	5.3977626273630824E-019
1845.5	6.5420964806667312E-019
1846.5	8.0258319683822339E-019
1847.5	9.9509827875715151E-019
1848.5	1.2415233494630832E-018
1849.5	1.5440942173305843E-018
1850.5	1.8816076579153869E-018
1851.5	2.1882707560210045E-018
1852.5	2.3573273864985037E-018
1853.5	2.3086706199886831E-018
1854.5	2.0669627082833459E-018
1855.5	1.7356448430790240E-018
1856.5	1.4080739450242658E-018
1857.5	1.1288211306054636E-018
1858.5	9.0646311780253060E-019
1859.5	7.3417524110811661E-019
1860.5	6.0151131727977602E-019
1861.5	4.9891533254776971E-019
1862.5	4.1882860366196100E-019
1863.5	3.5559430379628775E-019
1864.5	3.0506307304922763E-019
1865.5	2.6420275585852132E-019
1866.5	2.3078810982066280E-019
1867.5	2.0317249925441782E-019
1868.5	1.8012499144060340E-019
1869.5	1.6071530799451909E-019
1870.5	1.4423258798748678E-019
1871.5	1.3012773281011182E-019
1872.5	1.1797216349551108E-019
1873.5	1.0742804268420049E-019
1874.5	9.8226559559312067E-020
1875.5	9.0151933602888161E-020
1876.5	8.3029512463246850E-020
1877.5	7.6716829211777821E-020
1878.5	7.1096819583000999E-020
1879.5	6.6072630841301135E-020
1880.5	6.1563614408128428E-020
1881.5	5.7502206831186246E-020
1882.5	5.3831483169315878E-020
1883.5	5.0503223567495081E-020
1884.5	4.7476374600121834E-020
1885.5	4.4715816580288065E-020
1886.5	4.2191369715681732E-020
1887.5	3.9876987994736189E-020
1888.5	3.7750101590869261E-020
1889.5	3.5791077495215402E-020
1890.5	3.3982774824814782E-020
1891.5	3.2310176374992076E-020
1892.5	3.0760081904893864E-020
1893.5	2.9320851665076776E-020
1894.5	2.7982191016793538E-020
1895.5	2.6734968817716307E-020
1896.5	2.5571063679953321E-020
1897.5	2.4483233334531223E-020
1898.5	2.3465003230754732E-020
1899.5	2.2510571211145651E-020
1900.5	2.1614725672766062E-020
1901.5	2.0772775084148311E-020
1902.5	1.9980487097314190E-020
1903.5	1.9234035794704453E-020
1904.5	1.8529955855471410E-020
1905.5	1.7865102625636443E-020
1906.5	1.7236617240835715E-020
1907.5	1.6641896085684810E-020
1908.5	1.6078563985677614E-020
1909.5	1.5544450620368011E-020
1910.5	1.5037569723866829E-020
1911.5	1.4556100703231627E-020
1912.5	1.4098372359400853E-020
1913.5	1.3662848440761588E-020
1914.5	1.3248114797731957E-020
1915.5	1.2852867939100142E-020
1916.5	1.2475904818284379E-020
1917.5	1.2116113700978719E-020
1918.5	1.1772465985496331E-020
1919.5	1.1444008864071028E-020
1920.5	1.1129858727885745E-020
1921.5	1.0829195231044664E-020
1922.5	1.0541255939410509E-020
1923.5	1.0265331499454372E-020
1924.5	1.0000761270233937E-020
1925.5	9.7469293685124924E-021
1926.5	9.5032610830124967E-021
1927.5	9.2692196189947552E-021
1928.5	9.0443031388793364E-021
1929.5	8.8280420685714971E-021
1930.5	8.6199966426047082E-021
1931.5	8.4197546642325637E-021
1932.5	8.2269294592486585E-021
1933.5	8.0411580046393120E-021
1934.5	7.8620992152202749E-021
1935.5	7.6894323732114508E-021
1936.5	7.5228556872953907E-021
1937.5	7.3620849691119172E-021
1938.5	7.2068524163866630E-021
1939.5	7.0569054929955044E-021
1940.5	6.9120058972468458E-021
1941.5	6.7719286105355242E-021
1942.5	6.6364610192975754E-021
1943.5	6.5054021038869593E-021
1944.5	6.3785616886124338E-021
1945.5	6.2557597477245872E-021
1946.5	6.1368257626366348E-021
1947.5	6.0215981261048313E-021
1948.5	5.9099235894910784E-021
1949.5	5.8016567495865429E-021
1950.5	5.6966595717953040E-021
1951.5	5.5948009467654155E-021
1952.5	5.4959562778142953E-021
1953.5	5.4000070967297974E-021
1954.5	5.3068407057397038E-021
1955.5	5.2163498436335440E-021
1956.5	5.1284323741936800E-021
1957.5	5.0429909952491967E-021
1958.5	4.9599329668080869E-021
1959.5	4.8791698568521182E-021
1960.5	4.8006173034957778E-021
1961.5	4.7241947923170423E-021
1962.5	4.6498254477645020E-021
1963.5	4.5774358376335475E-021
1964.5	4.5069557896846070E-021
1965.5	4.4383182195497249E-021
1966.5	4.3714589691406902E-021
1967.5	4.3063166548330399E-021
1968.5	4.2428325247561464E-021
1969.5	4.1809503245708053E-021
1970.5	4.1206161711625408E-021
1971.5	4.0617784337218218E-021
1972.5	4.0043876217218180E-021
1973.5	3.9483962793403761E-021
1974.5	3.8937588859062450E-021
1975.5	3.8404317619799989E-021
1976.5	3.7883729807083215E-021
1977.5	3.7375422841160427E-021
1978.5	3.6879010040242193E-021
1979.5	3.6394119873045299E-021
1980.5	3.5920395252003928E-021
1981.5	3.5457492864640780E-021
1982.5	3.5005082540761410E-021
1983.5	3.4562846653296723E-021
1984.5	3.4130479550764626E-021
1985.5	3.3707687019458638E-021
1986.5	3.3294185773598212E-021
1987.5	3.2889702971791811E-021
1988.5	3.2493975758272867E-021
1989.5	3.2106750827469186E-021
1990.5	3.1727784010559388E-021
1991.5	3.1356839882757633E-021
1992.5	3.0993691390147196E-021
1993.5	3.0638119494959289E-021
1994.5	3.0289912838262763E-021
1995.5	2.9948867419094971E-021
1996.5	2.9614786289124714E-021
1997.5	2.9287479261994104E-021
1998.5	2.8966762636538435E-021
1999.5	2.8652458933132514E-021
[truncated: 1,000 more rows]
