# Supplementary material for: Modeling Radiative Efficiency across Fluorinated Molecules: Bridging Chemistry and Climate Policy for Global Warming Potential Estimations
Source: Environ Sci Technol. 2026 Feb 16;60(8):6188–202. doi: 10.1021/acs.est.5c16501 (PMC12961741; doi:10.1021/acs.est.5c16501)
Supplement: Supplementary file 1 [file es5c16501_si_001.zip › Supporting.Information/CFM2025.Table1/HFEsters/Allyl.trifluoracetate/cross-section_34.dat]

0.5	4.4918164370027982E-022
1.5	4.5659311791592030E-022
2.5	4.6455266532385344E-022
3.5	4.7312329055824018E-022
4.5	4.8237748490260526E-022
5.5	4.9239899537600543E-022
6.5	5.0328498909850685E-022
7.5	5.1514871635106171E-022
8.5	5.2812280687914916E-022
9.5	5.4236337575932299E-022
10.5	5.5805517162503996E-022
11.5	5.7541807703216433E-022
12.5	5.9471537656358040E-022
13.5	6.1626435498657414E-022
14.5	6.4044999299373497E-022
15.5	6.6774281768702653E-022
16.5	6.9872237740079230E-022
17.5	7.3410840293707470E-022
18.5	7.7480257544359172E-022
19.5	8.2194507316606905E-022
20.5	8.7699190583992713E-022
21.5	9.4182174551389520E-022
22.5	1.0188849187942072E-021
23.5	1.1114129438574645E-021
24.5	1.2237149857055677E-021
25.5	1.3615979099085458E-021
26.5	1.5329572797866389E-021
27.5	1.7485891203867736E-021
28.5	2.0232385383372026E-021
29.5	2.3767494721455096E-021
30.5	2.8346908732015102E-021
31.5	3.4264920359409328E-021
32.5	4.1760277434048329E-021
33.5	5.0747376831170712E-021
34.5	6.0286771316373318E-021
35.5	6.8075466135729097E-021
36.5	7.1061531801085528E-021
37.5	6.7792608367538110E-021
38.5	5.9912682508199020E-021
39.5	5.0484618057588339E-021
40.5	4.1717482944093053E-021
41.5	3.4472592515798070E-021
42.5	2.8800635170371942E-021
43.5	2.4454759334893730E-021
44.5	2.1143538445637613E-021
45.5	1.8617413895783320E-021
46.5	1.6684617380688763E-021
47.5	1.5204321042651488E-021
48.5	1.4075338630789939E-021
49.5	1.3226125460963305E-021
50.5	1.2607300136746644E-021
51.5	1.2186537428071687E-021
52.5	1.1945402112290010E-021
53.5	1.1877731097643240E-021
54.5	1.1989220048839041E-021
55.5	1.2297718611378485E-021
56.5	1.2833011783871651E-021
57.5	1.3632738960905358E-021
58.5	1.4726218644905421E-021
59.5	1.6090706864159375E-021
60.5	1.7568971213893965E-021
61.5	1.8799337871506871E-021
62.5	1.9331913003718128E-021
63.5	1.8992110407039762E-021
64.5	1.8067607928620464E-021
65.5	1.7026291493394983E-021
66.5	1.6193594951219669E-021
67.5	1.5701379386781732E-021
68.5	1.5573873531562858E-021
69.5	1.5803161422591239E-021
70.5	1.6386911516404143E-021
71.5	1.7343847172076728E-021
72.5	1.8721183908827034E-021
73.5	2.0601259354464570E-021
74.5	2.3110407251743810E-021
75.5	2.6430726600580507E-021
76.5	3.0812170724856730E-021
77.5	3.6574212942817172E-021
78.5	4.4065316761268682E-021
79.5	5.3503522739403548E-021
80.5	6.4566017977796140E-021
81.5	7.5684892612364553E-021
82.5	8.3646350596066833E-021
83.5	8.4983724286727219E-021
84.5	7.8992790462409773E-021
85.5	6.8474002158023093E-021
86.5	5.7021829508612103E-021
87.5	4.6805668639513756E-021
88.5	3.8503816473686663E-021
89.5	3.2024329477298396E-021
90.5	2.7032732006853925E-021
91.5	2.3184541554223706E-021
92.5	2.0195983955618131E-021
93.5	1.7851357916254296E-021
94.5	1.5991706930817471E-021
95.5	1.4500987035217258E-021
96.5	1.3294418907528759E-021
97.5	1.2309737602038384E-021
98.5	1.1500914794754618E-021
99.5	1.0833744109142760E-021
100.5	1.0282768622731606E-021
101.5	9.8291658038012691E-022
102.5	9.4593248115936919E-022
103.5	9.1639427027021677E-022
104.5	8.9375315228649184E-022
105.5	8.7782671840997065E-022
106.5	8.6881078885522917E-022
107.5	8.6730088079189945E-022
108.5	8.7427086686370115E-022
109.5	8.9086251716758314E-022
110.5	9.1764141684949649E-022
111.5	9.5274809703490024E-022
112.5	9.8884897854705110E-022
113.5	1.0117190273266959E-021
114.5	1.0068407111238197E-021
115.5	9.7220104963584198E-022
116.5	9.2028671024522554E-022
117.5	8.6609223728965151E-022
118.5	8.1828821073489567E-022
119.5	7.7938170680110144E-022
120.5	7.4880353639583128E-022
121.5	7.2505975336450508E-022
122.5	7.0665623176840671E-022
123.5	6.9237085036688477E-022
124.5	6.8127479507547215E-022
125.5	6.7268169791276333E-022
126.5	6.6608855007072274E-022
127.5	6.6112651579795500E-022
128.5	6.5752409576478622E-022
129.5	6.5508067828855465E-022
130.5	6.5364786360949795E-022
131.5	6.5311634768636191E-022
132.5	6.5340671978886780E-022
133.5	6.5446301328173386E-022
134.5	6.5624821047933418E-022
135.5	6.5874115798870070E-022
136.5	6.6193452624603367E-022
137.5	6.6583356997768414E-022
138.5	6.7045553299577930E-022
139.5	6.7582960376299298E-022
140.5	6.8199737643350995E-022
141.5	6.8901381198524082E-022
142.5	6.9694873045739155E-022
143.5	7.0588890227037074E-022
144.5	7.1594084802687963E-022
145.5	7.2723450634593614E-022
146.5	7.3992799340993804E-022
147.5	7.5421376296268987E-022
148.5	7.7032659115425816E-022
149.5	7.8855397072736775E-022
150.5	8.0924972375144777E-022
151.5	8.3285196119131515E-022
152.5	8.5990697530966207E-022
153.5	8.9110131340517372E-022
154.5	9.2730524763923618E-022
155.5	9.6963227287084522E-022
156.5	1.0195213476654996E-021
157.5	1.0788516454920532E-021
158.5	1.1501039923649704E-021
159.5	1.2365893220091489E-021
160.5	1.3427724000155847E-021
161.5	1.4747272017612868E-021
162.5	1.6407619682508659E-021
163.5	1.8522251774569851E-021
164.5	2.1243845020998560E-021
165.5	2.4768884515638161E-021
166.5	2.9322735056520868E-021
167.5	3.5085792426032958E-021
168.5	4.1984126216152251E-021
169.5	4.9280584734982050E-021
170.5	5.5191136716453772E-021
171.5	5.7382191993881371E-021
172.5	5.4783513615916238E-021
173.5	4.8693451274896311E-021
174.5	4.1457484042251723E-021
175.5	3.4745938576291602E-021
176.5	2.9201001769058374E-021
177.5	2.4853171603117899E-021
178.5	2.1510459198048002E-021
179.5	1.8948697028018299E-021
180.5	1.6976046410564605E-021
181.5	1.5444509000468236E-021
182.5	1.4244395412633500E-021
183.5	1.3295483170607405E-021
184.5	1.2539134651539753E-021
185.5	1.1932244055187545E-021
186.5	1.1442844952827872E-021
187.5	1.1046992324832540E-021
188.5	1.0726562810725274E-021
189.5	1.0467699800614603E-021
190.5	1.0259707594550719E-021
191.5	1.0094258396781095E-021
192.5	9.9648183431481188E-022
193.5	9.8662280635186167E-022
194.5	9.7943932692846593E-022
195.5	9.7460544536552961E-022
196.5	9.7186140678346065E-022
197.5	9.7100059000204079E-022
198.5	9.7185957839477850E-022
199.5	9.7431058325488278E-022
200.5	9.7825565535780271E-022
201.5	9.8362227421069702E-022
202.5	9.9036001518588612E-022
203.5	9.9843807544817178E-022
204.5	1.0078434993273958E-021
205.5	1.0185799888436290E-021
206.5	1.0306672199083726E-021
207.5	1.0441406125077935E-021
208.5	1.0590515263022657E-021
209.5	1.0754678733880388E-021
210.5	1.0934751589650220E-021
211.5	1.1131779796664813E-021
212.5	1.1347020296135458E-021
213.5	1.1581966872171557E-021
214.5	1.1838382829220989E-021
215.5	1.2118341813809949E-021
216.5	1.2424278534048073E-021
217.5	1.2759051666896641E-021
218.5	1.3126021941252740E-021
219.5	1.3529149304238620E-021
220.5	1.3973114301670977E-021
221.5	1.4463470447943206E-021
222.5	1.5006836590438581E-021
223.5	1.5611141324952940E-021
224.5	1.6285935731636654E-021
225.5	1.7042796570564915E-021
226.5	1.7895850328043086E-021
227.5	1.8862460211705912E-021
228.5	1.9964134949609325E-021
229.5	2.1227742439810477E-021
230.5	2.2687146491872260E-021
231.5	2.4385436429064770E-021
232.5	2.6377995043661857E-021
233.5	2.8736761605469835E-021
234.5	3.1556208540241274E-021
235.5	3.4961780604005405E-021
236.5	3.9121854888876129E-021
237.5	4.4264641664879072E-021
238.5	5.0701697561216368E-021
239.5	5.8859287470263949E-021
240.5	6.9315957719969887E-021
241.5	8.2834506649367493E-021
242.5	1.0034686196041506E-020
243.5	1.2277618096971736E-020
244.5	1.5043715690938051E-020
245.5	1.8164740082496197E-020
246.5	2.1075216567068586E-020
247.5	2.2807022179288770E-020
248.5	2.2561728609543115E-020
249.5	2.0473094229738027E-020
250.5	1.7465580608869392E-020
251.5	1.4434245605599533E-020
252.5	1.1829877682969812E-020
253.5	9.7528238795554947E-021
254.5	8.1470937264866836E-021
255.5	6.9168703820389915E-021
256.5	5.9725492304769734E-021
257.5	5.2427058027651735E-021
258.5	4.6737438630319483E-021
259.5	4.2263373809802868E-021
260.5	3.8717784241647240E-021
261.5	3.5890409106564573E-021
262.5	3.3626109092704163E-021
263.5	3.1809361812388718E-021
264.5	3.0353310929526450E-021
265.5	2.9192039533436399E-021
266.5	2.8275094151007108E-021
267.5	2.7563575633424409E-021
268.5	2.7027324750777254E-021
269.5	2.6642877982617224E-021
270.5	2.6391970102434221E-021
271.5	2.6260428977499498E-021
272.5	2.6237354898507395E-021
273.5	2.6314508866171690E-021
274.5	2.6485856421927982E-021
275.5	2.6747229048685463E-021
276.5	2.7096076046456169E-021
277.5	2.7531287557861325E-021
278.5	2.8053075061686642E-021
279.5	2.8662899840216027E-021
280.5	2.9363443124217228E-021
281.5	3.0158614159067941E-021
282.5	3.1053594559177499E-021
283.5	3.2054919212241005E-021
284.5	3.3170595813915436E-021
285.5	3.4410266996233686E-021
286.5	3.5785421098531328E-021
287.5	3.7309660071312029E-021
288.5	3.8999035984882456E-021
289.5	4.0872471368485937E-021
290.5	4.2952283439074469E-021
291.5	4.5264838607680152E-021
292.5	4.7841372049525708E-021
293.5	5.0719018394735101E-021
294.5	5.3942114876690923E-021
295.5	5.7563859190342266E-021
296.5	6.1648433209145084E-021
297.5	6.6273744002345810E-021
298.5	7.1534990297585487E-021
299.5	7.7549343061982673E-021
300.5	8.4462144263489276E-021
301.5	9.2455194622009425E-021
302.5	1.0175794396734781E-020
303.5	1.1266275352789115E-020
304.5	1.2554592230647915E-020
305.5	1.4089693704912205E-020
306.5	1.5935952019537508E-020
307.5	1.8178962727042203E-020
308.5	2.0933764034082496E-020
309.5	2.4356437256155820E-020
310.5	2.8660185949522206E-020
311.5	3.4136584969381603E-020
312.5	4.1180418157478656E-020
313.5	5.0308752229264264E-020
314.5	6.2142680492592394E-020
315.5	7.7265991500102771E-020
316.5	9.5776129479515300E-020
317.5	1.1629520867030406E-019
318.5	1.3470291974230940E-019
319.5	1.4449486258576291E-019
320.5	1.4103797426979764E-019
321.5	1.2613485347735423E-019
322.5	1.0613257118564075E-019
323.5	8.6568666891727666E-020
324.5	7.0019121709825848E-020
325.5	5.6944466420437551E-020
326.5	4.6920748095304249E-020
327.5	3.9328139403043818E-020
328.5	3.3611498306846998E-020
329.5	2.9343834302685729E-020
330.5	2.6221478105601056E-020
331.5	2.4043240952711808E-020
332.5	2.2690404494392772E-020
333.5	2.2109573707983850E-020
334.5	2.2291623727398665E-020
335.5	2.3228712433675843E-020
336.5	2.4816681713703080E-020
337.5	2.6681579399539454E-020
338.5	2.8041987822567128E-020
339.5	2.7964063016485339E-020
340.5	2.6101795106212889E-020
341.5	2.3035979705994839E-020
342.5	1.9676585355830090E-020
343.5	1.6626603054275606E-020
344.5	1.4095582624302096E-020
345.5	1.2073011031506086E-020
346.5	1.0473374322389632E-020
347.5	9.2039460476858980E-021
348.5	8.1867071383023870E-021
349.5	7.3615435304657525E-021
350.5	6.6836377349608158E-021
351.5	6.1198788858788585E-021
352.5	5.6457479706924551E-021
353.5	5.2429438868015822E-021
354.5	4.8976617792878463E-021
355.5	4.5993674208950787E-021
356.5	4.3399282550380941E-021
357.5	4.1129952810593624E-021
358.5	3.9135602492598679E-021
359.5	3.7376356108136644E-021
360.5	3.5820209815629717E-021
361.5	3.4441311428531851E-021
362.5	3.3218683011402896E-021
363.5	3.2135265857810574E-021
364.5	3.1177203731653453E-021
365.5	3.0333305255168619E-021
366.5	2.9594643886442077E-021
367.5	2.8954266504568941E-021
368.5	2.8406990887431740E-021
369.5	2.7949279494974643E-021
370.5	2.7579182812376150E-021
371.5	2.7296350731799943E-021
372.5	2.7102115646010615E-021
373.5	2.6999656686249680E-021
374.5	2.6994261551384566E-021
375.5	2.7093711541570662E-021
376.5	2.7308827973500342E-021
377.5	2.7654235915610851E-021
378.5	2.8149426782436002E-021
379.5	2.8820238641037621E-021
380.5	2.9700927670034346E-021
381.5	3.0837083631521764E-021
382.5	3.2289755420908201E-021
383.5	3.4141306200268026E-021
384.5	3.6503701123076012E-021
385.5	3.9530073566990618E-021
386.5	4.3430260159724028E-021
387.5	4.8489747193865224E-021
388.5	5.5086907685034531E-021
389.5	6.3689875713255517E-021
390.5	7.4779924623663294E-021
391.5	8.8578851642960193E-021
392.5	1.0439225634827444E-020
393.5	1.1960338150382369E-020
394.5	1.2942891571966846E-020
395.5	1.2948881889475934E-020
396.5	1.1987123351951919E-020
397.5	1.0504430948514634E-020
398.5	8.9755954795996955E-021
399.5	7.6562779615410010E-021
400.5	6.6129665718238169E-021
401.5	5.8234222742432478E-021
402.5	5.2410282141771373E-021
403.5	4.8212751299839721E-021
404.5	4.5291788213157335E-021
405.5	4.3396320380119424E-021
406.5	4.2358676248399593E-021
407.5	4.2078568127175213E-021
408.5	4.2511648160286823E-021
409.5	4.3663604564939406E-021
410.5	4.5589783183372756E-021
411.5	4.8400458673319540E-021
412.5	5.2272337821372166E-021
413.5	5.7467229741296872E-021
414.5	6.4358394741874432E-021
415.5	7.3462083389411885E-021
416.5	8.5461334631977234E-021
417.5	1.0117947613863014E-020
418.5	1.2139026608551523E-020
419.5	1.4623164322093167E-020
420.5	1.7397225620007521E-020
421.5	1.9960119029599780E-020
422.5	2.1561347903475831E-020
423.5	2.1685151099790820E-020
424.5	2.0434527470267280E-020
425.5	1.8283889519349274E-020
426.5	1.5727851831435470E-020
427.5	1.3189449137338434E-020
428.5	1.0951382954263362E-020
429.5	9.1183463342581911E-021
430.5	7.6723843902180933E-021
431.5	6.5471455160166790E-021
432.5	5.6713747125218830E-021
433.5	4.9848799600657648E-021
434.5	4.4411918524052129E-021
435.5	4.0056928298664129E-021
436.5	3.6528836899525221E-021
437.5	3.3639705898863412E-021
438.5	3.1250115041575158E-021
439.5	2.9255666025805756E-021
440.5	2.7577354839785839E-021
441.5	2.6154739151520594E-021
442.5	2.4941076760538686E-021
443.5	2.3899843516608145E-021
444.5	2.3002217494272387E-021
445.5	2.2225243615219332E-021
446.5	2.1550481179771037E-021
447.5	2.0962997212932429E-021
448.5	2.0450609830234084E-021
449.5	2.0003314132435795E-021
450.5	1.9612842650699001E-021
451.5	1.9272325917775382E-021
452.5	1.8976028235520129E-021
453.5	1.8719140419521359E-021
454.5	1.8497616087235364E-021
455.5	1.8308041499655706E-021
456.5	1.8147531466535366E-021
457.5	1.8013645655879136E-021
458.5	1.7904321000369594E-021
459.5	1.7817816900042395E-021
460.5	1.7752670676144228E-021
461.5	1.7707661302825992E-021
462.5	1.7681779879356461E-021
463.5	1.7674205640791330E-021
464.5	1.7684286564980467E-021
465.5	1.7711523837193648E-021
466.5	1.7755559594412492E-021
467.5	1.7816167499904550E-021
468.5	1.7893245802959301E-021
469.5	1.7986812624676435E-021
470.5	1.8097003283162619E-021
471.5	1.8224069534152332E-021
472.5	1.8368380658961754E-021
473.5	1.8530426383379241E-021
474.5	1.8710821660844263E-021
475.5	1.8910313403155762E-021
476.5	1.9129789294025033E-021
477.5	1.9370288877167459E-021
478.5	1.9633017173629113E-021
479.5	1.9919361155318405E-021
480.5	2.0230909486398252E-021
481.5	2.0569476045109543E-021
482.5	2.0937127860483732E-021
483.5	2.1336218247241041E-021
484.5	2.1769426105589852E-021
485.5	2.2239802580468606E-021
486.5	2.2750826559774714E-021
487.5	2.3306470850008046E-021
488.5	2.3911281322544343E-021
489.5	2.4570471903658583E-021
490.5	2.5290039025475180E-021
491.5	2.6076900115726920E-021
492.5	2.6939061952669454E-021
493.5	2.7885826344725065E-021
494.5	2.8928042745730637E-021
495.5	3.0078420270631940E-021
496.5	3.1351915390703740E-021
497.5	3.2766216724255226E-021
498.5	3.4342355312242668E-021
499.5	3.6105478313212066E-021
500.5	3.8085837228381435E-021
501.5	4.0320060116492908E-021
502.5	4.2852803038123941E-021
503.5	4.5738912516292490E-021
504.5	4.9046283073330023E-021
505.5	5.2859669311446511E-021
506.5	5.7285821638548938E-021
507.5	6.2460475170834046E-021
508.5	6.8557957061678942E-021
509.5	7.5804523800253685E-021
510.5	8.4497044894485004E-021
511.5	9.5029369533432359E-021
512.5	1.0792968856638333E-020
513.5	1.2391336815780294E-020
514.5	1.4395662659407254E-020
515.5	1.6939538898475883E-020
516.5	2.0204557823325223E-020
517.5	2.4431168819922412E-020
518.5	2.9916344665342871E-020
519.5	3.6963911714092298E-020
520.5	4.5709098869397570E-020
521.5	5.5697944573828203E-020
522.5	6.5248498693471970E-020
523.5	7.1311773504306226E-020
524.5	7.1129502431846603E-020
525.5	6.4801504310101081E-020
526.5	5.5179908383010569E-020
527.5	4.5259033124129681E-020
528.5	3.6635393201113663E-020
529.5	2.9712500848053037E-020
530.5	2.4336964985570360E-020
531.5	2.0202416533404735E-020
532.5	1.7014602495340021E-020
533.5	1.4536734352849210E-020
534.5	1.2590440678727889E-020
535.5	1.1044644443269645E-020
536.5	9.8036143753897430E-021
537.5	8.7972302718359587E-021
538.5	7.9737526805788355E-021
539.5	7.2946460711808169E-021
540.5	6.7309209279170368E-021
541.5	6.2605540115436034E-021
542.5	5.8666620341187735E-021
543.5	5.5362001486021137E-021
544.5	5.2590273514924887E-021
545.5	5.0272304069889741E-021
546.5	4.8346318912587684E-021
547.5	4.6764311637550908E-021
548.5	4.5489429730032879E-021
549.5	4.4494094134744596E-021
550.5	4.3758687170210684E-021
551.5	4.3270700132215565E-021
552.5	4.3024275136116211E-021
553.5	4.3020111404713780E-021
554.5	4.3265738915477705E-021
555.5	4.3776196276027739E-021
556.5	4.4575189377797491E-021
557.5	4.5696858269060155E-021
558.5	4.7188349155015431E-021
559.5	4.9113486813147766E-021
560.5	5.1557984572661246E-021
561.5	5.4636834056258679E-021
562.5	5.8504808692682783E-021
563.5	6.3371411726933093E-021
564.5	6.9522079517253785E-021
565.5	7.7347845844248283E-021
566.5	8.7385356291618630E-021
567.5	1.0036615161933857E-020
568.5	1.1726304351628506E-020
569.5	1.3928816415504718E-020
570.5	1.6771164792421585E-020
571.5	2.0319381379954550E-020
572.5	2.4413891620597853E-020
573.5	2.8406885367856966E-020
574.5	3.1067985097286842E-020
575.5	3.1203314087727085E-020
576.5	2.8740809580596528E-020
577.5	2.4806510282140343E-020
578.5	2.0670105412764676E-020
579.5	1.7040931387772261E-020
580.5	1.4114850657322280E-020
581.5	1.1838814251951966E-020
582.5	1.0087509514868953E-020
583.5	8.7376142611050423E-021
584.5	7.6890455374561579E-021
585.5	6.8661490877422910E-021
586.5	6.2132504454771622E-021
587.5	5.6896651252309981E-021
588.5	5.2655843517906048E-021
589.5	4.9190047564127304E-021
590.5	4.6335255470833010E-021
591.5	4.3967905173073129E-021
592.5	4.1993885964396930E-021
593.5	4.0340748752630053E-021
594.5	3.8952146485846540E-021
595.5	3.7783830385424986E-021
596.5	3.6800738236842489E-021
597.5	3.5974855491871291E-021
598.5	3.5283628304775322E-021
599.5	3.4708774572542765E-021
600.5	3.4235384794954641E-021
601.5	3.3851236030604018E-021
602.5	3.3546264030569778E-021
603.5	3.3312153875052418E-021
604.5	3.3142020189932482E-021
605.5	3.3030155672272240E-021
606.5	3.2971832148930643E-021
607.5	3.2963142373757074E-021
608.5	3.3000873678480455E-021
609.5	3.3082406737047269E-021
610.5	3.3205634297205357E-021
611.5	3.3368895927785345E-021
612.5	3.3570925732916905E-021
613.5	3.3810810672429310E-021
614.5	3.4087957656663108E-021
615.5	3.4402067994500004E-021
616.5	3.4753118095482067E-021
617.5	3.5141345582620091E-021
618.5	3.5567240178506561E-021
619.5	3.6031538896263160E-021
620.5	3.6535225208371181E-021
621.5	3.7079531988153377E-021
622.5	3.7665948126699581E-021
623.5	3.8296228827396501E-021
624.5	3.8972409675271019E-021
625.5	3.9696824672999730E-021
626.5	4.0472128533390146E-021
627.5	4.1301323623148642E-021
628.5	4.2187792068780587E-021
629.5	4.3135333666933355E-021
630.5	4.4148210393473633E-021
631.5	4.5231198484131125E-021
632.5	4.6389649271967649E-021
633.5	4.7629560222291250E-021
634.5	4.8957657915230379E-021
635.5	5.0381495104272247E-021
636.5	5.1909564443796212E-021
637.5	5.3551432053247706E-021
638.5	5.5317894800080716E-021
639.5	5.7221166076867986E-021
640.5	5.9275095970845811E-021
641.5	6.1495433143376015E-021
642.5	6.3900137540600518E-021
643.5	6.6509755362282704E-021
644.5	6.9347870680584572E-021
645.5	7.2441651936035546E-021
646.5	7.5822516531526620E-021
647.5	7.9526943289471314E-021
648.5	8.3597471172928567E-021
649.5	8.8083934148468023E-021
650.5	9.3044997435463361E-021
651.5	9.8550081121268904E-021
652.5	1.0468178532452345E-020
653.5	1.1153896976895979E-020
654.5	1.1924069413567173E-020
655.5	1.2793130022729813E-020
656.5	1.3778702210489349E-020
657.5	1.4902465970731203E-020
658.5	1.6191306551619207E-020
659.5	1.7678850321196873E-020
660.5	1.9407538782977624E-020
661.5	2.1431457705289068E-020
662.5	2.3820235362714288E-020
663.5	2.6664466305954458E-020
664.5	3.0083323985061197E-020
665.5	3.4235318182975624E-020
666.5	3.9333541798437099E-020
667.5	4.5667190167595868E-020
668.5	5.3631385836588771E-020
669.5	6.3766579453954176E-020
670.5	7.6804557219102906E-020
671.5	9.3703603850942036E-020
672.5	1.1561400574289472E-019
673.5	1.4361429174194721E-019
674.5	1.7787507412564962E-019
675.5	2.1582105645937765E-019
676.5	2.4978624412066612E-019
677.5	2.6770716323235675E-019
678.5	2.6104051559802897E-019
679.5	2.3318433199897501E-019
680.5	1.9590850092520499E-019
681.5	1.5944066968426391E-019
682.5	1.2851717984876626E-019
683.5	1.0396403055641506E-019
684.5	8.4973011442860337E-020
685.5	7.0370717466188240E-020
686.5	5.9096082960843245E-020
687.5	5.0313437122698916E-020
688.5	4.3398513955032951E-020
689.5	3.7893773170626777E-020
690.5	3.3465006805267716E-020
691.5	2.9867042689557164E-020
692.5	2.6918571129384152E-020
693.5	2.4484202218043646E-020
694.5	2.2461800595664728E-020
695.5	2.0773545792639944E-020
696.5	1.9359591057640577E-020
697.5	1.8173531920131407E-020
698.5	1.7179140605294278E-020
699.5	1.6347992686348880E-020
700.5	1.5657728840490441E-020
701.5	1.5090773917554419E-020
702.5	1.4633389714669926E-020
703.5	1.4274975120013988E-020
704.5	1.4007553213187880E-020
705.5	1.3825403232764731E-020
706.5	1.3724808573685504E-020
707.5	1.3703901895338533E-020
708.5	1.3762596233777180E-020
709.5	1.3902597634544444E-020
710.5	1.4127501000333271E-020
711.5	1.4442977263851881E-020
712.5	1.4857067374274578E-020
713.5	1.5380607796965005E-020
714.5	1.6027824424932466E-020
715.5	1.6817148608814076E-020
716.5	1.7772332786861933E-020
717.5	1.8923977417462212E-020
718.5	2.0311630741336806E-020
719.5	2.1986695902161920E-020
720.5	2.4016486945571569E-020
721.5	2.6489930643885424E-020
722.5	2.9525631235978330E-020
723.5	3.3283308748005334E-020
724.5	3.7979957169946684E-020
725.5	4.3912275576222102E-020
726.5	5.1486408959152158E-020
727.5	6.1253006586873788E-020
728.5	7.3935135303499137E-020
729.5	9.0406462303535993E-020
730.5	1.1150304738739007E-019
731.5	1.3741423557521852E-019
732.5	1.6631886292804006E-019
733.5	1.9257425086330459E-019
734.5	2.0703393374248582E-019
735.5	2.0284749373184273E-019
736.5	1.8214351818478244E-019
737.5	1.5378663319555299E-019
738.5	1.2576707450481798E-019
739.5	1.0189583504622319E-019
740.5	8.2904170899674439E-020
741.5	6.8206631192194206E-020
742.5	5.6908690846308630E-020
743.5	4.8192450131071972E-020
744.5	4.1411179525051574E-020
745.5	3.6081061478897494E-020
746.5	3.1847404749764719E-020
747.5	2.8451235169228826E-020
748.5	2.5702741114170189E-020
749.5	2.3461741161700934E-020
750.5	2.1623753104375742E-020
751.5	2.0110162144592104E-020
752.5	1.8861286553872279E-020
753.5	1.7831465766847090E-020
754.5	1.6985558080607794E-020
755.5	1.6296425510195461E-020
756.5	1.5743115981148467E-020
757.5	1.5309543928444877E-020
758.5	1.4983532434297001E-020
759.5	1.4756122613183293E-020
760.5	1.4621085496164494E-020
761.5	1.4574592568125515E-020
762.5	1.4615016362566070E-020
763.5	1.4742844196999898E-020
764.5	1.4960697744804858E-020
765.5	1.5273459867090186E-020
766.5	1.5688519012321822E-020
767.5	1.6216151596680746E-020
768.5	1.6870075358397794E-020
769.5	1.7668223378005874E-020
770.5	1.8633811574862118E-020
771.5	1.9796805366947618E-020
772.5	2.1195938729892028E-020
773.5	2.2881508332681558E-020
774.5	2.4919267156480221E-020
775.5	2.7395890220850694E-020
776.5	3.0426696785825660E-020
777.5	3.4166601707170078E-020
778.5	3.8825617386769929E-020
779.5	4.4690513180546333E-020
780.5	5.2154001859101314E-020
781.5	6.1750640149067205E-020
782.5	7.4190496140882255E-020
783.5	9.0357292757898057E-020
784.5	1.1117510314801879E-019
785.5	1.3711914852074534E-019
786.5	1.6701269571514058E-019
787.5	1.9611548956998883E-019
788.5	2.1545943851915883E-019
789.5	2.1639297044050232E-019
790.5	1.9846328012469855E-019
791.5	1.6989661074672170E-019
792.5	1.3991026276714640E-019
793.5	1.1363354570237445E-019
794.5	9.2473445512505996E-020
795.5	7.6038419793322416E-020
796.5	6.3417213789406238E-020
797.5	5.3715129767253069E-020
798.5	4.6206989148285419E-020
799.5	4.0345294223770647E-020
800.5	3.5727802851141161E-020
801.5	3.2061305757632488E-020
802.5	2.9131807143110270E-020
803.5	2.6782304296882339E-020
804.5	2.4896878718928998E-020
805.5	2.3389483992531450E-020
806.5	2.2196082713616629E-020
807.5	2.1269136957061568E-020
808.5	2.0573753652053829E-020
809.5	2.0085006929460320E-020
810.5	1.9786116228983820E-020
811.5	1.9667269260418660E-020
812.5	1.9724957985441072E-020
813.5	1.9961755305623256E-020
814.5	2.0386509019425329E-020
815.5	2.1014975100256877E-020
816.5	2.1870961158851539E-020
817.5	2.2988110329917374E-020
818.5	2.4412534638776297E-020
819.5	2.6206616725517177E-020
820.5	2.8454454478912710E-020
821.5	3.1269641242929111E-020
822.5	3.4806364328615860E-020
823.5	3.9275138150330637E-020
824.5	4.4964704352178603E-020
825.5	5.2271164830959725E-020
826.5	6.1732557306022601E-020
827.5	7.4057120530006350E-020
828.5	9.0104687457383292E-020
829.5	1.1070935237969457E-019
830.5	1.3609694410377327E-019
831.5	1.6456401644676926E-019
832.5	1.9067608415159827E-019
833.5	2.0544069681485111E-019
834.5	2.0186586793318945E-019
835.5	1.8172814381235161E-019
836.5	1.5369665851365309E-019
837.5	1.2579452102408421E-019
838.5	1.0192765514999520E-019
839.5	8.2891305792529754E-020
840.5	6.8129331591376890E-020
841.5	5.6757981429704859E-020
842.5	4.7962486924233818E-020
843.5	4.1096531432949436E-020
844.5	3.5675860157809495E-020
845.5	3.1345117563897068E-020
846.5	2.7844609371214903E-020
847.5	2.4983770366340692E-020
848.5	2.2621611815202596E-020
849.5	2.0652761569923411E-020
850.5	1.8997603545584803E-020
851.5	1.7595315655909216E-020
852.5	1.6398929721096884E-020
853.5	1.5371798606678099E-020
854.5	1.4485046216477080E-020
855.5	1.3715708574151852E-020
856.5	1.3045364961336987E-020
857.5	1.2459119810868844E-020
858.5	1.1944838092522723E-020
859.5	1.1492565692411059E-020
860.5	1.1094086102717399E-020
861.5	1.0742578499616538E-020
862.5	1.0432351927131533E-020
863.5	1.0158637118393753E-020
864.5	9.9174223456546277E-021
865.5	9.7053231880868502E-021
866.5	9.5194786462699186E-021
867.5	9.3574678929228623E-021
868.5	9.2172433245705267E-021
869.5	9.0970766041555167E-021
870.5	8.9955151561365297E-021
871.5	8.9113471618596839E-021
872.5	8.8435735533219015E-021
873.5	8.7913858538205462E-021
874.5	8.7541489909174818E-021
875.5	8.7313884305058656E-021
876.5	8.7227811657588483E-021
877.5	8.7281502533503429E-021
878.5	8.7474627314287837E-021
879.5	8.7808308879820639E-021
880.5	8.8285169824931086E-021
881.5	8.8909416663108986E-021
882.5	8.9686965069315590E-021
883.5	9.0625612089918508E-021
884.5	9.1735263534262665E-021
885.5	9.3028227630472895E-021
886.5	9.4519589706137248E-021
887.5	9.6227687453485510E-021
888.5	9.8174712688501561E-021
889.5	1.0038747401611574E-020
890.5	1.0289836632124342E-020
891.5	1.0574660873577279E-020
892.5	1.0897983444125112E-020
893.5	1.1265614591200982E-020
894.5	1.1684679173385436E-020
895.5	1.2163968149273192E-020
896.5	1.2714404166366537E-020
897.5	1.3349664027083726E-020
898.5	1.4087018979309499E-020
899.5	1.4948480389786976E-020
900.5	1.5962377469536429E-020
901.5	1.7165551141930015E-020
902.5	1.8606431662662883E-020
903.5	2.0349386049806873E-020
904.5	2.2480879703345791E-020
905.5	2.5118178639927760E-020
906.5	2.8421434753493187E-020
907.5	3.2609732503492805E-020
908.5	3.7980083993853275E-020
909.5	4.4922825837229172E-020
910.5	5.3910897237903107E-020
911.5	6.5401030706377391E-020
912.5	7.9510753920434349E-020
913.5	9.5288976411848727E-020
914.5	1.0972976408832001E-019
915.5	1.1789255421377829E-019
916.5	1.1598264082913615E-019
917.5	1.0503452751299427E-019
918.5	8.9820852583283014E-020
919.5	7.4719951590802025E-020
920.5	6.1849277031953310E-020
921.5	5.1632301774637428E-020
922.5	4.3760481136253023E-020
923.5	3.7749688544257720E-020
924.5	3.3154922762759687E-020
925.5	2.9623764565546302E-020
926.5	2.6892554366827090E-020
927.5	2.4768170681154868E-020
928.5	2.3109851227183212E-020
929.5	2.1814706713696982E-020
930.5	2.0807057910261378E-020
931.5	2.0030832580556522E-020
932.5	1.9444205407649416E-020
933.5	1.9015825426976266E-020
934.5	1.8722153349339240E-020
935.5	1.8545574512607941E-020
936.5	1.8473057563421294E-020
937.5	1.8495201896320029E-020
938.5	1.8605567108025280E-020
939.5	1.8800212361437298E-020
940.5	1.9077397776074973E-020
941.5	1.9437417405930379E-020
942.5	1.9882546587669055E-020
943.5	2.0417097303580841E-020
944.5	2.1047585174468878E-020
945.5	2.1783022098216091E-020
946.5	2.2635360769578906E-020
947.5	2.3620133043751239E-020
948.5	2.4757345602166712E-020
949.5	2.6072726831241886E-020
950.5	2.7599462780136243E-020
951.5	2.9380623855869381E-020
952.5	3.1472575694311419E-020
953.5	3.3949795723790812E-020
954.5	3.6911682570222733E-020
955.5	4.0492119015069030E-020
956.5	4.4872599106842989E-020
957.5	5.0299222227184108E-020
958.5	5.7101519978775216E-020
959.5	6.5703503647757552E-020
960.5	7.6596416575387593E-020
961.5	9.0194213078125014E-020
962.5	1.0641525480072355E-019
963.5	1.2384733318890962E-019
964.5	1.3891475222219795E-019
965.5	1.4678289884260997E-019
966.5	1.4507104315785521E-019
967.5	1.3637454534056419E-019
968.5	1.2570442881443544E-019
969.5	1.1680671241636940E-019
970.5	1.1130451625118340E-019
971.5	1.0955659592319203E-019
972.5	1.1151228125769326E-019
973.5	1.1715855944759758E-019
974.5	1.2670661433980660E-019
975.5	1.4067348364505704E-019
976.5	1.5992760356636974E-019
977.5	1.8569008781332492E-019
978.5	2.1938812167456459E-019
979.5	2.6209618135665385E-019
980.5	3.1314379646904619E-019
981.5	3.6792211359985623E-019
982.5	4.1726381312170476E-019
983.5	4.5300934579819321E-019
984.5	4.7707212711659111E-019
985.5	5.0081176941149144E-019
986.5	5.3347827531737797E-019
987.5	5.7210094304561488E-019
988.5	5.9909979060666024E-019
989.5	5.9203897589333580E-019
990.5	5.4365430708156231E-019
991.5	4.6897194595418466E-019
992.5	3.8965955051514281E-019
993.5	3.1933002838900255E-019
994.5	2.6228511374929392E-019
995.5	2.1786195322428147E-019
996.5	1.8381900017592740E-019
997.5	1.5786367625193186E-019
998.5	1.3812503046171239E-019
999.5	1.2320823481363281E-019
1000.5	1.1212621272886711E-019
1001.5	1.0421711340871842E-019
1002.5	9.9080169200634269E-020
1003.5	9.6535830187577503E-020
1004.5	9.6607253535285207E-020
1005.5	9.9514380870571754E-020
1006.5	1.0565834275099993E-019
1007.5	1.1553767048970689E-019
1008.5	1.2945834868257081E-019
1009.5	1.4679784962888031E-019
1010.5	1.6472790737771892E-019
1011.5	1.7742435481667414E-019
1012.5	1.7846100516472926E-019
1013.5	1.6629177601857981E-019
1014.5	1.4583801074860348E-019
1015.5	1.2365920998549933E-019
1016.5	1.0378722707183192E-019
1017.5	8.7507858238012772E-020
1018.5	7.4665910623576084E-020
1019.5	6.4645066016253314E-020
1020.5	5.6804724227026902E-020
1021.5	5.0614562276623061E-020
1022.5	4.5669743623768554E-020
1023.5	4.1670532371714571E-020
1024.5	3.8396858760829196E-020
1025.5	3.5686760622493876E-020
1026.5	3.3420115090361561E-020
1027.5	3.1506905065186433E-020
1028.5	2.9878897425668206E-020
1029.5	2.8483760574821685E-020
1030.5	2.7280891288599021E-020
1031.5	2.6238432576123525E-020
1032.5	2.5331122966077665E-020
1033.5	2.4538729649659512E-020
1034.5	2.3844894978518748E-020
1035.5	2.3236278339722215E-020
1036.5	2.2701911187309254E-020
1037.5	2.2232707440738567E-020
1038.5	2.1821088257022957E-020
1039.5	2.1460691821147043E-020
1040.5	2.1146146932384016E-020
1041.5	2.0872894899156635E-020
1042.5	2.0637048336209567E-020
1043.5	2.0435278388530872E-020
1044.5	2.0264724029873981E-020
1045.5	2.0122918635725347E-020
1046.5	2.0007730174553153E-020
1047.5	1.9917312211358077E-020
1048.5	1.9850063554401006E-020
1049.5	1.9804594856685286E-020
1050.5	1.9779700849288338E-020
1051.5	1.9774337163541998E-020
1052.5	1.9787600914877209E-020
1053.5	1.9818714388651973E-020
1054.5	1.9867011299120885E-020
1055.5	1.9931925195544449E-020
1056.5	2.0012979670759621E-020
1057.5	2.0109780092229675E-020
1058.5	2.0222006627365210E-020
1059.5	2.0349408376591140E-020
1060.5	2.0491798461395663E-020
1061.5	2.0649049942117782E-020
1062.5	2.0821092462811572E-020
1063.5	2.1007909539190226E-020
1064.5	2.1209536421201753E-020
1065.5	2.1426058474859190E-020
1066.5	2.1657610039046815E-020
1067.5	2.1904373722560721E-020
1068.5	2.2166580114948259E-020
1069.5	2.2444507892059401E-020
1070.5	2.2738484303842017E-020
1071.5	2.3048886037994861E-020
1072.5	2.3376140458803807E-020
1073.5	2.3720727225976772E-020
1074.5	2.4083180303695281E-020
1075.5	2.4464090375543581E-020
1076.5	2.4864107686582544E-020
1077.5	2.5283945339730388E-020
1078.5	2.5724383079924710E-020
1079.5	2.6186271606408545E-020
1080.5	2.6670537461059938E-020
1081.5	2.7178188549138705E-020
1082.5	2.7710320358351328E-020
1083.5	2.8268122952956847E-020
1084.5	2.8852888832017822E-020
1085.5	2.9466021755146133E-020
1086.5	3.0109046655572646E-020
1087.5	3.0783620779515718E-020
1088.5	3.1491546213165630E-020
1089.5	3.2234783984767259E-020
1090.5	3.3015469960042352E-020
1091.5	3.3835932785474461E-020
1092.5	3.4698714176920829E-020
1093.5	3.5606591902011824E-020
1094.5	3.6562605865558983E-020
1095.5	3.7570087779837356E-020
1096.5	3.8632694988752656E-020
1097.5	3.9754449119815631E-020
1098.5	4.0939780364594530E-020
1099.5	4.2193578342013303E-020
1100.5	4.3521250685949370E-020
1101.5	4.4928790727198693E-020
1102.5	4.6422855920379477E-020
1103.5	4.8010859011951570E-020
1104.5	4.9701074373211580E-020
1105.5	5.1502762453757306E-020
1106.5	5.3426315974877472E-020
1107.5	5.5483432315588590E-020
1108.5	5.7687317595093188E-020
1109.5	6.0052929288190803E-020
1110.5	6.2597265909432403E-020
1111.5	6.5339714480758354E-020
1112.5	6.8302469308094068E-020
1113.5	7.1511039240622863E-020
1114.5	7.4994865352472216E-020
1115.5	7.8788077254875755E-020
1116.5	8.2930424549119083E-020
1117.5	8.7468431007343110E-020
1118.5	9.2456833959555295E-020
1119.5	9.7960391543316689E-020
1120.5	1.0405616803922750E-019
1121.5	1.1083644549577357E-019
1122.5	1.1841246263228631E-019
1123.5	1.2691925602380246E-019
1124.5	1.3652198329034044E-019
1125.5	1.4742425750038528E-019
1126.5	1.5987923724751227E-019
1127.5	1.7420452929728900E-019
1128.5	1.9080241732108874E-019
1129.5	2.1018760071874888E-019
1130.5	2.3302561302287398E-019
1131.5	2.6018652974748132E-019
1132.5	2.9282064336493007E-019
1133.5	3.3246562687230882E-019
1134.5	3.8119823405322560E-019
1135.5	4.4184676969971507E-019
1136.5	5.1827943396884894E-019
1137.5	6.1576568259020563E-019
1138.5	7.4133726461332276E-019
1139.5	9.0385977612237205E-019
1140.5	1.1129575514134014E-018
1141.5	1.3747172791112324E-018
1142.5	1.6805840456952136E-018
1143.5	1.9882460571650981E-018
1144.5	2.2106022294619567E-018
1145.5	2.2532957954831502E-018
1146.5	2.0966869065316642E-018
1147.5	1.8166158109622745E-018
1148.5	1.5109647742540335E-018
1149.5	1.2390247845420479E-018
1150.5	1.0194683194660312E-018
1151.5	8.4993396648765384E-019
1152.5	7.2142259221573917E-019
1153.5	6.2465473215397797E-019
1154.5	5.5201064931189118E-019
1155.5	4.9773894112456387E-019
1156.5	4.5765392212332672E-019
1157.5	4.2876476442485812E-019
1158.5	4.0896518156498947E-019
1159.5	3.9680384424285070E-019
1160.5	3.9132472263704972E-019
1161.5	3.9196173521230424E-019
1162.5	3.9847486203654385E-019
1163.5	4.1091915037534398E-019
1164.5	4.2964213976528329E-019
1165.5	4.5530899106363039E-019
1166.5	4.8895831128879844E-019
1167.5	5.3209572386533394E-019
1168.5	5.8683694786850925E-019
1169.5	6.5611733359686901E-019
1170.5	7.4398861070775045E-019
1171.5	8.5601917419111610E-019
1172.5	9.9978047156863788E-019
1173.5	1.1852802108393205E-018
1174.5	1.4248456233033926E-018
1175.5	1.7310639305128070E-018
1176.5	2.1096533332384250E-018
1177.5	2.5428261708529787E-018
1178.5	2.9655902545191619E-018
1179.5	3.2653659631898023E-018
1180.5	3.3517395565957772E-018
1181.5	3.2494853540946552E-018
1182.5	3.0816992404002006E-018
1183.5	2.9689069252988452E-018
1184.5	2.9730560002379952E-018
1185.5	3.0946782869257335E-018
1186.5	3.2725337586313326E-018
1187.5	3.3852734069295990E-018
1188.5	3.3064323347766690E-018
1189.5	3.0075537726891252E-018
1190.5	2.5790545222199779E-018
1191.5	2.1366676535971582E-018
1192.5	1.7483342257057600E-018
1193.5	1.4332392142433400E-018
1194.5	1.1859511535145914E-018
1195.5	9.9369830314395570E-019
1196.5	8.4384597141105542E-019
1197.5	7.2608593198690493E-019
1198.5	6.3258404086260462E-019
1199.5	5.5754282199827310E-019
1200.5	4.9670125348988481E-019
1201.5	4.4691929693159518E-019
1202.5	4.0586636536171228E-019
1203.5	3.7179692229401620E-019
1204.5	3.4339119837202529E-019
1205.5	3.1964242658361549E-019
1206.5	2.9977674666126623E-019
1207.5	2.8319597372889214E-019
1208.5	2.6943643435151382E-019
1209.5	2.5813919395471818E-019
1210.5	2.4902846301891204E-019
1211.5	2.4189597380856688E-019
1212.5	2.3658981197734231E-019
1213.5	2.3300667153495403E-019
1214.5	2.3108684844850080E-019
1215.5	2.3081154666552741E-019
1216.5	2.3220227544760164E-019
1217.5	2.3532229488251255E-019
1218.5	2.4028023926600741E-019
1219.5	2.4723623684524809E-019
1220.5	2.5641107285005834E-019
1221.5	2.6809924077724840E-019
1222.5	2.8268713573263647E-019
1223.5	3.0067822246402701E-019
1224.5	3.2272784617756527E-019
1225.5	3.4969157301295850E-019
1226.5	3.8269273027639811E-019
1227.5	4.2321740814659511E-019
1228.5	4.7324886661909430E-019
1229.5	5.3545824246267992E-019
1230.5	6.1347424473526163E-019
1231.5	7.1225859137817288E-019
1232.5	8.3860712156944220E-019
1233.5	1.0017509793922568E-018
1234.5	1.2138706717201999E-018
1235.5	1.4898640338434840E-018
1236.5	1.8445281420893819E-018
1237.5	2.2830270751002615E-018
1238.5	2.7787601123299827E-018
1239.5	3.2417128217627491E-018
1240.5	3.5171006232143643E-018
1241.5	3.4763153562372867E-018
1242.5	3.1395070563312848E-018
1243.5	2.6542549938785944E-018
1244.5	2.1643079679199756E-018
1245.5	1.7423783973974244E-018
1246.5	1.4048188617753411E-018
1247.5	1.1427512993386785E-018
1248.5	9.4083025898622108E-019
1249.5	7.8467628600990911E-019
1250.5	6.6281689044802323E-019
1251.5	5.6663764252692311E-019
1252.5	4.8981356494020698E-019
1253.5	4.2772358315818152E-019
1254.5	3.7697928321345828E-019
1255.5	3.3507655103390186E-019
1256.5	3.0014659060500048E-019
1257.5	2.7078005794024939E-019
1258.5	2.4590298039749628E-019
1259.5	2.2468883612874936E-019
1260.5	2.0649582239849490E-019
1261.5	1.9082174251609460E-019
1262.5	1.7727131753743379E-019
1263.5	1.6553236018992281E-019
1264.5	1.5535836450951016E-019
1265.5	1.4655583326382610E-019
1266.5	1.3897520350811199E-019
1267.5	1.3250461957356503E-019
1268.5	1.2706609950231447E-019
1269.5	1.2261388781598715E-019
1270.5	1.1913501898381128E-019
1271.5	1.1665236314878965E-019
1272.5	1.1523071803629608E-019
1273.5	1.1498687115418933E-019
1274.5	1.1610497565169628E-019
1275.5	1.1885894131611676E-019
1276.5	1.2364337252951526E-019
1277.5	1.3101242386087232E-019
1278.5	1.4171763986734967E-019
1279.5	1.5671067823109945E-019
1280.5	1.7701127769733709E-019
1281.5	2.0320319303486185E-019
1282.5	2.3416294296239128E-019
1283.5	2.6495249294189750E-019
1284.5	2.8583018272251059E-019
1285.5	2.8680826632562108E-019
1286.5	2.6653565011008696E-019
1287.5	2.3372641860841365E-019
1288.5	1.9885931009435423E-019
1289.5	1.6803219418183570E-019
1290.5	1.4306036533329856E-019
1291.5	1.2361734643631602E-019
1292.5	1.0872357516936799E-019
1293.5	9.7366642265409802E-020
1294.5	8.8640496664535191E-020
1295.5	8.1700281532481537E-020
1296.5	7.5758675614236395E-020
1297.5	7.0268749960355723E-020
1298.5	6.5097495111991955E-020
1299.5	6.0379047378128764E-020
1300.5	5.6236987892080145E-020
1301.5	5.2682577054787096E-020
1302.5	4.9653053719497241E-020
1303.5	4.7064081334359895E-020
1304.5	4.4836736779118864E-020
1305.5	4.2905755161199469E-020
1306.5	4.1219691810012709E-020
1307.5	3.9738660569119812E-020
1308.5	3.8431828232936885E-020
1309.5	3.7275308845147826E-020
1310.5	3.6250549450362511E-020
1311.5	3.5343137741544905E-020
1312.5	3.4541935924615706E-020
1313.5	3.3838458379858484E-020
1314.5	3.3226431094291985E-020
1315.5	3.2701489014336766E-020
1316.5	3.2260981706175922E-020
1317.5	3.1903868544122533E-020
1318.5	3.1630693080577165E-020
1319.5	3.1443633255765018E-020
1320.5	3.1346630534815551E-020
1321.5	3.1345607701565340E-020
1322.5	3.1448792710200215E-020
1323.5	3.1667175664843306E-020
1324.5	3.2015138933678953E-020
1325.5	3.2511318389443218E-020
1326.5	3.3179779390044267E-020
1327.5	3.4051628189385705E-020
1328.5	3.5167233632312603E-020
1329.5	3.6579313419371469E-020
1330.5	3.8357255314183946E-020
1331.5	4.0593210729872616E-020
1332.5	4.3410729458490634E-020
1333.5	4.6976996320448206E-020
1334.5	5.1520011862085542E-020
1335.5	5.7352040843770957E-020
1336.5	6.4899408680627808E-020
1337.5	7.4733592413405624E-020
1338.5	8.7582511141698505E-020
1339.5	1.0425793009969068E-019
1340.5	1.2533973234961169E-019
1341.5	1.5032552934512482E-019
1342.5	1.7607635404718221E-019
1343.5	1.9565325891388645E-019
1344.5	2.0084410989353963E-019
1345.5	1.8897325250879115E-019
1346.5	1.6570435330639422E-019
1347.5	1.3941542107099020E-019
1348.5	1.1555726519646682E-019
1349.5	9.6017426547868804E-020
1350.5	8.0722729965225465E-020
1351.5	6.8938039219194963E-020
1352.5	5.9865865791068991E-020
1353.5	5.2838525033037796E-020
1354.5	4.7345392006957038E-020
1355.5	4.3009423546220051E-020
1356.5	3.9555333682355806E-020
1357.5	3.6782131497718612E-020
1358.5	3.4542281838057688E-020
1359.5	3.2726661991133477E-020
1360.5	3.1253911280947823E-020
1361.5	3.0062931110738829E-020
1362.5	2.9107595868261419E-020
1363.5	2.8353006350663774E-020
1364.5	2.7772822547990496E-020
1365.5	2.7347358154355207E-020
1366.5	2.7062219719844036E-020
1367.5	2.6907342285859033E-020
1368.5	2.6876320785039434E-020
1369.5	2.6965969589152159E-020
1370.5	2.7176066289104038E-020
1371.5	2.7509253500216632E-020
1372.5	2.7971086624029337E-020
1373.5	2.8570227890644743E-020
1374.5	2.9318799178089295E-020
1375.5	3.0232919523750468E-020
1376.5	3.1333469545301082E-020
1377.5	3.2647146242507901E-020
1378.5	3.4207900689474771E-020
1379.5	3.6058892013566533E-020
1380.5	3.8255149761068652E-020
1381.5	4.0867222101396861E-020
1382.5	4.3986212305296952E-020
1383.5	4.7730789173187941E-020
1384.5	5.2257023764898289E-020
1385.5	5.7772284213343455E-020
1386.5	6.4554931883609004E-020
1387.5	7.2982164449360064E-020
1388.5	8.3568787229892958E-020
1389.5	9.7019041608054599E-020
1390.5	1.1428906628996239E-019
1391.5	1.3664128318600779E-019
1392.5	1.6562425881734774E-019
1393.5	2.0279149849341092E-019
1394.5	2.4873747985993631E-019
1395.5	3.0083682605575744E-019
1396.5	3.4994796035611653E-019
1397.5	3.8008587659512294E-019
1398.5	3.7760424400850596E-019
1399.5	3.4412027395051195E-019
1400.5	2.9481498833309259E-019
1401.5	2.4481954562523912E-019
1402.5	2.0192684625093829E-019
1403.5	1.6797961367258241E-019
1404.5	1.4212595846246497E-019
1405.5	1.2281387557428780E-019
1406.5	1.0859077917321761E-019
1407.5	9.8318336437305091E-020
1408.5	9.1174837721775740E-020
1409.5	8.6602752241295259E-020
1410.5	8.4256251310618232E-020
1411.5	8.3964045304328776E-020
1412.5	8.5710144208752506E-020
1413.5	8.9632217552973240E-020
1414.5	9.6037346285014223E-020
1415.5	1.0543507920467379E-019
1416.5	1.1858482830763792E-019
1417.5	1.3654221007181690E-019
1418.5	1.6065068790899245E-019
1419.5	1.9232589949546157E-019
1420.5	2.3227709436274874E-019
1421.5	2.7860137241493118E-019
1422.5	3.2377016964000097E-019
1423.5	3.5361876104881370E-019
1424.5	3.5457067214642547E-019
1425.5	3.2602960935374034E-019
1426.5	2.8101251321855484E-019
1427.5	2.3401392456059508E-019
1428.5	1.9307748081972191E-019
1429.5	1.6041360051328064E-019
1430.5	1.3543002846609551E-019
1431.5	1.1673863102588138E-019
1432.5	1.0299782941114317E-019
1433.5	9.3156909308409370E-020
1434.5	8.6476710361902242E-020
1435.5	8.2490762947241113E-020
1436.5	8.0965683984303395E-020
1437.5	8.1878027805102408E-020
1438.5	8.5409372775944169E-020
1439.5	9.1952091339190297E-020
1440.5	1.0210082044706036E-019
1441.5	1.1656004136138516E-019
1442.5	1.3580032811320319E-019
1443.5	1.5916529906003051E-019
1444.5	1.8328471657235719E-019
1445.5	2.0099513370666157E-019
1446.5	2.0412867798500483E-019
1447.5	1.9039141219365238E-019
1448.5	1.6574537225549957E-019
1449.5	1.3852167113242070E-019
1450.5	1.1397827701275476E-019
1451.5	9.3859738789075938E-020
1452.5	7.8026039768284907E-020
1453.5	6.5718512153323151E-020
1454.5	5.6133393883003044E-020
1455.5	4.8601843946689420E-020
1456.5	4.2612786589821400E-020
1457.5	3.7788183379499917E-020
1458.5	3.3851037884498410E-020
1459.5	3.0598054355944531E-020
1460.5	2.7878950439609049E-020
1461.5	2.5581526732697439E-020
1462.5	2.3621081241733033E-020
1463.5	2.1932933588712116E-020
1464.5	2.0467128398669712E-020
1465.5	1.9184656341266025E-020
1466.5	1.8054733722298201E-020
1467.5	1.7052824610014588E-020
1468.5	1.6159187976200839E-020
1469.5	1.5357799455834371E-020
1470.5	1.4635543009883876E-020
1471.5	1.3981598968905978E-020
1472.5	1.3386976365598145E-020
1473.5	1.2844152300850775E-020
1474.5	1.2346791446694316E-020
1475.5	1.1889526086822157E-020
1476.5	1.1467782282607459E-020
1477.5	1.1077641473192770E-020
1478.5	1.0715729510688665E-020
1479.5	1.0379127096815819E-020
1480.5	1.0065297033919097E-020
1481.5	9.7720247767307659E-021
1482.5	9.4973695740555478E-021
1483.5	9.2396240944584969E-021
1484.5	8.9972808891365920E-021
1485.5	8.7690043960153768E-021
1486.5	8.5536074590407462E-021
1487.5	8.3500315456306935E-021
1488.5	8.1573300080622544E-021
1489.5	7.9746538621483394E-021
1490.5	7.8012396570971161E-021
1491.5	7.6363990901054225E-021
1492.5	7.4795100826827273E-021
1493.5	7.3300090864868773E-021
1494.5	7.1873844272998462E-021
1495.5	7.0511705287779034E-021
1496.5	6.9209428843999468E-021
1497.5	6.7963136678747949E-021
1498.5	6.6769278901422832E-021
1499.5	6.5624600257910555E-021
1500.5	6.4526110438330944E-021
1501.5	6.3471057878075822E-021
1502.5	6.2456906585236728E-021
1503.5	6.1481315597030929E-021
1504.5	6.0542120725993691E-021
1505.5	5.9637318305516348E-021
1506.5	5.8765050685407659E-021
1507.5	5.7923593262860878E-021
1508.5	5.7111342863602839E-021
1509.5	5.6326807312967280E-021
1510.5	5.5568596057895724E-021
1511.5	5.4835411719026889E-021
1512.5	5.4126042467578739E-021
1513.5	5.3439355135068993E-021
1514.5	5.2774288975397455E-021
1515.5	5.2129850008711480E-021
1516.5	5.1505105885031623E-021
1517.5	5.0899181213025012E-021
1518.5	5.0311253305747272E-021
1519.5	4.9740548300771324E-021
1520.5	4.9186337616999161E-021
1521.5	4.8647934714714178E-021
1522.5	4.8124692129160645E-021
1523.5	4.7615998751205866E-021
1524.5	4.7121277331512094E-021
1525.5	4.6639982187172335E-021
1526.5	4.6171597091990935E-021
1527.5	4.5715633333555711E-021
1528.5	4.5271627921988463E-021
1529.5	4.4839141936799425E-021
1530.5	4.4417758999638904E-021
1531.5	4.4007083861953029E-021
1532.5	4.3606741097630491E-021
1533.5	4.3216373891690531E-021
1534.5	4.2835642916921137E-021
1535.5	4.2464225291144124E-021
1536.5	4.2101813608470952E-021
1537.5	4.1748115038528497E-021
1538.5	4.1402850488185991E-021
1539.5	4.1065753820811160E-021
1540.5	4.0736571128528623E-021
1541.5	4.0415060053356323E-021
1542.5	4.0100989153457656E-021
1543.5	3.9794137311073448E-021
1544.5	3.9494293178994039E-021
1545.5	3.9201254662698383E-021
1546.5	3.8914828435529417E-021
1547.5	3.8634829484494012E-021
1548.5	3.8361080684475291E-021
1549.5	3.8093412398825580E-021
1550.5	3.7831662104472693E-021
1551.5	3.7575674039822526E-021
1552.5	3.7325298873876449E-021
1553.5	3.7080393395106880E-021
1554.5	3.6840820218747992E-021
1555.5	3.6606447511261940E-021
1556.5	3.6377148730835855E-021
1557.5	3.6152802382852034E-021
1558.5	3.5933291789352751E-021
1559.5	3.5718504871594462E-021
1560.5	3.5508333944852813E-021
1561.5	3.5302675524701328E-021
1562.5	3.5101430144043265E-021
1563.5	3.4904502180228044E-021
1564.5	3.4711799691631162E-021
1565.5	3.4523234263121208E-021
1566.5	3.4338720859877393E-021
1567.5	3.4158177689059561E-021
1568.5	3.3981526068865959E-021
1569.5	3.3808690304547421E-021
1570.5	3.3639597570975152E-021
1571.5	3.3474177801387392E-021
1572.5	3.3312363581965201E-021
1573.5	3.3154090051911537E-021
1574.5	3.2999294808729299E-021
1575.5	3.2847917818414683E-021
1576.5	3.2699901330300577E-021
1577.5	3.2555189796302909E-021
1578.5	3.2413729794338810E-021
1579.5	3.2275469955700637E-021
1580.5	3.2140360896184628E-021
1581.5	3.2008355150785648E-021
1582.5	3.1879407111782529E-021
1583.5	3.1753472970049788E-021
1584.5	3.1630510659442374E-021
1585.5	3.1510479804111013E-021
1586.5	3.1393341668614418E-021
1587.5	3.1279059110704699E-021
1588.5	3.1167596536670320E-021
1589.5	3.1058919859129243E-021
1590.5	3.0952996457172911E-021
1591.5	3.0849795138768614E-021
1592.5	3.0749286105335193E-021
1593.5	3.0651440918413679E-021
1594.5	3.0556232468360767E-021
1595.5	3.0463634944999416E-021
1596.5	3.0373623810166833E-021
1597.5	3.0286175772106026E-021
1598.5	3.0201268761652744E-021
1599.5	3.0118881910175287E-021
1600.5	3.0038995529230390E-021
1601.5	2.9961591091903644E-021
1602.5	2.9886651215808676E-021
1603.5	2.9814159647724816E-021
1604.5	2.9744101249858647E-021
1605.5	2.9676461987720443E-021
1606.5	2.9611228919612753E-021
1607.5	2.9548390187734196E-021
1608.5	2.9487935010908002E-021
1609.5	2.9429853678951801E-021
1610.5	2.9374137548711595E-021
1611.5	2.9320779041791149E-021
1612.5	2.9269771644015327E-021
1613.5	2.9221109906674913E-021
1614.5	2.9174789449609594E-021
1615.5	2.9130806966195929E-021
1616.5	2.9089160230317788E-021
1617.5	2.9049848105409421E-021
1618.5	2.9012870555673545E-021
1619.5	2.8978228659592362E-021
1620.5	2.8945924625864763E-021
1621.5	2.8915961811921267E-021
1622.5	2.8888344745187909E-021
1623.5	2.8863079147292765E-021
1624.5	2.8840171961433382E-021
1625.5	2.8819631383151537E-021
1626.5	2.8801466894793133E-021
1627.5	2.8785689303966507E-021
1628.5	2.8772310786352639E-021
1629.5	2.8761344933265880E-021
1630.5	2.8752806804416191E-021
1631.5	2.8746712986381756E-021
1632.5	2.8743081657368557E-021
1633.5	2.8741932658910231E-021
1634.5	2.8743287575248686E-021
1635.5	2.8747169821237812E-021
1636.5	2.8753604739727837E-021
1637.5	2.8762619709522393E-021
1638.5	2.8774244265154725E-021
1639.5	2.8788510229909028E-021
1640.5	2.8805451863720703E-021
1641.5	2.8825106027831969E-021
1642.5	2.8847512368361768E-021
1643.5	2.8872713521279477E-021
1644.5	2.8900755341659584E-021
1645.5	2.8931687160550331E-021
1646.5	2.8965562073326507E-021
1647.5	2.9002437264031278E-021
1648.5	2.9042374370965042E-021
1649.5	2.9085439899673710E-021
1650.5	2.9131705690555842E-021
1651.5	2.9181249449584290E-021
1652.5	2.9234155352169345E-021
1653.5	2.9290514732033698E-021
1654.5	2.9350426869197228E-021
1655.5	2.9413999893869268E-021
1656.5	2.9481351826332065E-021
1657.5	2.9552611776912283E-021
1658.5	2.9627921335058843E-021
1659.5	2.9707436182605699E-021
1660.5	2.9791327973791730E-021
1661.5	2.9879786533917826E-021
1662.5	2.9973022440135279E-021
1663.5	3.0071270062420543E-021
1664.5	3.0174791161138671E-021
1665.5	3.0283879160834818E-021
1666.5	3.0398864249482248E-021
1667.5	3.0520119490306468E-021
1668.5	3.0648068182109703E-021
1669.5	3.0783192767268194E-021
1670.5	3.0926045669062711E-021
1671.5	3.1077262548298784E-021
1672.5	3.1237578612338287E-021
1673.5	3.1407848800290883E-021
1674.5	3.1589072923849340E-021
1675.5	3.1782427189013957E-021
1676.5	3.1989303995226321E-021
1677.5	3.2211362556176535E-021
1678.5	3.2450593784539445E-021
1679.5	3.2709404138840666E-021
1680.5	3.2990724903016650E-021
1681.5	3.3298155892829062E-021
1682.5	3.3636156208120648E-021
1683.5	3.4010299899637726E-021
1684.5	3.4427622077558736E-021
1685.5	3.4897092222278307E-021
1686.5	3.5430267973352518E-021
1687.5	3.6042206874797449E-021
1688.5	3.6752748550051720E-021
1689.5	3.7588328718613306E-021
1690.5	3.8584549721419653E-021
1691.5	3.9789798090440373E-021
1692.5	4.1270216685376207E-021
1693.5	4.3116137666093309E-021
1694.5	4.5449167612788841E-021
1695.5	4.8426159490967356E-021
1696.5	5.2228168268216192E-021
1697.5	5.7003673823715007E-021
1698.5	6.2705486642600932E-021
1699.5	6.8767156996680398E-021
1700.5	7.3784784187811717E-021
1701.5	7.5877167401067119E-021
1702.5	7.4121130291639102E-021
1703.5	6.9500742832062353E-021
1704.5	6.3900629036374728E-021
1705.5	5.8694753119544730E-021
1706.5	5.4424621627979541E-021
1707.5	5.1126174367141511E-021
1708.5	4.8648139165461267E-021
1709.5	4.6810066574109535E-021
1710.5	4.5456626854988479E-021
1711.5	4.4467747514047798E-021
1712.5	4.3754398843810966E-021
1713.5	4.3251495271728297E-021
1714.5	4.2911509934992826E-021
1715.5	4.2699555354281732E-021
1716.5	4.2589809057325935E-021
1717.5	4.2562975079463975E-021
1718.5	4.2604492817640692E-021
1719.5	4.2703270999232615E-021
1720.5	4.2850787355143011E-021
1721.5	4.3040442991880383E-021
1722.5	4.3267095011149085E-021
1723.5	4.3526714805034828E-021
1724.5	4.3816135745930321E-021
1725.5	4.4132865071301612E-021
1726.5	4.4474942319063030E-021
1727.5	4.4840831849892418E-021
1728.5	4.5229340570944334E-021
1729.5	4.5639554467320912E-021
1730.5	4.6070789298385381E-021
1731.5	4.6522552057083059E-021
1732.5	4.6994510678152526E-021
1733.5	4.7486470121726857E-021
1734.5	4.7998353425140328E-021
1735.5	4.8530186658076154E-021
1736.5	4.9082086969551044E-021
1737.5	4.9654253104251313E-021
1738.5	5.0246957907845332E-021
1739.5	5.0860542448548131E-021
1740.5	5.1495411464365941E-021
1741.5	5.2152029908599152E-021
1742.5	5.2830920415079703E-021
1743.5	5.3532661542760664E-021
1744.5	5.4257886689248862E-021
1745.5	5.5007283586615485E-021
1746.5	5.5781594311784346E-021
1747.5	5.6581615759085733E-021
1748.5	5.7408200535013854E-021
1749.5	5.8262258245480843E-021
1750.5	5.9144757154419781E-021
1751.5	6.0056726199838262E-021
1752.5	6.0999257359671156E-021
1753.5	6.1973508365266562E-021
1754.5	6.2980705765259063E-021
1755.5	6.4022148347096203E-021
1756.5	6.5099210927723055E-021
1757.5	6.6213348529001612E-021
1758.5	6.7366100957451154E-021
1759.5	6.8559097811918696E-021
1760.5	6.9794063946914142E-021
1761.5	7.1072825423637148E-021
1762.5	7.2397315985264618E-021
1763.5	7.3769584097920103E-021
1764.5	7.5191800603997663E-021
1765.5	7.6666267040227504E-021
1766.5	7.8195424679147681E-021
1767.5	7.9781864359567591E-021
1768.5	8.1428337179284255E-021
1769.5	8.3137766131854835E-021
1770.5	8.4913258778767276E-021
1771.5	8.6758121059037019E-021
1772.5	8.8675872350252419E-021
1773.5	9.0670261908599625E-021
1774.5	9.2745286830626293E-021
1775.5	9.4905211696727071E-021
1776.5	9.7154590075830054E-021
1777.5	9.9498288092892954E-021
1778.5	1.0194151028597257E-020
1779.5	1.0448982800827800E-020
1780.5	1.0714921066331027E-020
1781.5	1.0992606009855479E-020
1782.5	1.1282724852599705E-020
1783.5	1.1586016038683531E-020
1784.5	1.1903273863423371E-020
1785.5	1.2235353597300056E-020
1786.5	1.2583177167016605E-020
1787.5	1.2947739463728818E-020
1788.5	1.3330115358600529E-020
1789.5	1.3731467517532606E-020
1790.5	1.4153055120535669E-020
1791.5	1.4596243607112931E-020
1792.5	1.5062515587616642E-020
1793.5	1.5553483082351732E-020
1794.5	1.6070901275842706E-020
1795.5	1.6616684003908026E-020
1796.5	1.7192921226914318E-020
1797.5	1.7801898784931576E-020
1798.5	1.8446120780848263E-020
1799.5	1.9128334997519358E-020
1800.5	1.9851561826788255E-020
1801.5	2.0619127274320710E-020
1802.5	2.1434700707816031E-020
1803.5	2.2302338141309241E-020
1804.5	2.3226531999951793E-020
1805.5	2.4212268494148926E-020
1806.5	2.5265093957189268E-020
1807.5	2.6391191776615303E-020
1808.5	2.7597471889410992E-020
1809.5	2.8891675231100682E-020
1810.5	3.0282496050263729E-020
1811.5	3.1779725650212353E-020
1812.5	3.3394421934341144E-020
1813.5	3.5139110157618408E-020
1814.5	3.7028021585252668E-020
1815.5	3.9077378411993450E-020
1816.5	4.1305735410000678E-020
1817.5	4.3734391494724640E-020
1818.5	4.6387887922344544E-020
1819.5	4.9294614424653103E-020
1820.5	5.2487550611224014E-020
1821.5	5.6005177925029404E-020
1822.5	5.9892608021763969E-020
1823.5	6.4202987628206377E-020
1824.5	6.8999259094079344E-020
1825.5	7.4356381938247697E-020
1826.5	8.0364156505301387E-020
1827.5	8.7130840444756324E-020
1828.5	9.4787818011513946E-020
1829.5	1.0349567984853063E-019
1830.5	1.1345220981014237E-019
1831.5	1.2490297467173290E-019
1832.5	1.3815550089842619E-019
1833.5	1.5359844290153047E-019
1834.5	1.7172776329743077E-019
1835.5	1.9318285140617982E-019
1836.5	2.1879683465362082E-019
1837.5	2.4966726330607758E-019
1838.5	2.8725605842034784E-019
1839.5	3.3353116641960349E-019
1840.5	3.9116623302533225E-019
1841.5	4.6381628533444943E-019
1842.5	5.5647845660273021E-019
1843.5	6.7590222501920533E-019
1844.5	8.3086571083559059E-019
1845.5	1.0317196318981521E-018
1846.5	1.2876140475491493E-018
1847.5	1.5981334833694626E-018
1848.5	1.9357803617895903E-018
1849.5	2.2260481008245392E-018
1850.5	2.3603736958587365E-018
1851.5	2.2732511757349765E-018
1852.5	2.0082982433210676E-018
1853.5	1.6729232005052525E-018
1854.5	1.3525498863173990E-018
1855.5	1.0838116029966354E-018
1856.5	8.7131189567336046E-019
1857.5	7.0702665930900250E-019
1858.5	5.8049984658238278E-019
1859.5	4.8251570115426377E-019
1860.5	4.0588395395733117E-019
1861.5	3.4525178676348272E-019
1862.5	2.9669877368751049E-019
1863.5	2.5735915060344017E-019
1864.5	2.2512719872798782E-019
1865.5	1.9844211444151530E-019
1866.5	1.7613494475636078E-019
1867.5	1.5732054989222325E-019
1868.5	1.4132127142665308E-019
1869.5	1.2761269215254662E-019
1870.5	1.1578477625925040E-019
1871.5	1.0551376401280996E-019
1872.5	9.6541640435424472E-020
1873.5	8.8660984472821388E-020
1874.5	8.1703676479947962E-020
1875.5	7.5532399371751189E-020
1876.5	7.0034182217284380E-020
1877.5	6.5115451314272996E-020
1878.5	6.0698204219458601E-020
1879.5	5.6717027777232417E-020
1880.5	5.3116755933826945E-020
1881.5	4.9850616521602005E-020
1882.5	4.6878754683095817E-020
1883.5	4.4167048582510698E-020
1884.5	4.1686153563077507E-020
1885.5	3.9410726067690826E-020
1886.5	3.7318789931688041E-020
1887.5	3.5391216130849113E-020
1888.5	3.3611293473657574E-020
1889.5	3.1964372603066303E-020
1890.5	3.0437569409541896E-020
1891.5	2.9019516838709188E-020
1892.5	2.7700156312762158E-020
1893.5	2.6470561729846402E-020
1894.5	2.5322790375287346E-020
1895.5	2.4249756159403743E-020
1896.5	2.3245121454041385E-020
1897.5	2.2303204483487106E-020
1898.5	2.1418899772951777E-020
1899.5	2.0587609598424266E-020
1900.5	1.9805184737847126E-020
1901.5	1.9067873112668931E-020
1902.5	1.8372275144474024E-020
1903.5	1.7715304844222165E-020
1904.5	1.7094155810030593E-020
1905.5	1.6506271440024356E-020
1906.5	1.5949318774832781E-020
1907.5	1.5421165474015863E-020
1908.5	1.4919859505427336E-020
1909.5	1.4443611188961250E-020
1910.5	1.3990777288467639E-020
1911.5	1.3559846889624380E-020
1912.5	1.3149428838652778E-020
1913.5	1.2758240548133214E-020
1914.5	1.2385098002771562E-020
1915.5	1.2028906820573586E-020
1916.5	1.1688654244149700E-020
1917.5	1.1363401953330685E-020
1918.5	1.1052279604369312E-020
1919.5	1.0754479013100415E-020
1920.5	1.0469248909839678E-020
1921.5	1.0195890202774441E-020
1922.5	9.9337516943527966E-021
1923.5	9.6822262018899632E-021
1924.5	9.4407470394342558E-021
1925.5	9.2087848229974652E-021
1926.5	8.9858445656627417E-021
1927.5	8.7714630329304082E-021
1928.5	8.5652063320241729E-021
1929.5	8.3666677118250475E-021
1930.5	8.1754655526827625E-021
1931.5	7.9912415276240309E-021
1932.5	7.8136589184739380E-021
1933.5	7.6424010721673509E-021
1934.5	7.4771699840813183E-021
1935.5	7.3176849965937220E-021
1936.5	7.1636816022901584E-021
1937.5	7.0149103423202184E-021
1938.5	6.8711357913624987E-021
1939.5	6.7321356215097764E-021
1940.5	6.5976997381446166E-021
1941.5	6.4676294815521847E-021
1942.5	6.3417368886210075E-021
1943.5	6.2198440095224136E-021
1944.5	6.1017822747425352E-021
1945.5	5.9873919082738647E-021
1946.5	5.8765213831617285E-021
1947.5	5.7690269159500505E-021
1948.5	5.6647719968844890E-021
1949.5	5.5636269530135204E-021
1950.5	5.4654685415824574E-021
1951.5	5.3701795713451587E-021
1952.5	5.2776485496254237E-021
1953.5	5.1877693531475844E-021
1954.5	5.1004409208254465E-021
1955.5	5.0155669668522779E-021
1956.5	4.9330557125740173E-021
1957.5	4.8528196357541250E-021
1958.5	4.7747752359534710E-021
1959.5	4.6988428148529829E-021
1960.5	4.6249462704418253E-021
1961.5	4.5530129040804056E-021
1962.5	4.4829732395264194E-021
1963.5	4.4147608530840468E-021
1964.5	4.3483122141022156E-021
1965.5	4.2835665351078531E-021
1966.5	4.2204656309149722E-021
1967.5	4.1589537861007337E-021
1968.5	4.0989776302856707E-021
1969.5	4.0404860206974684E-021
1970.5	3.9834299315364161E-021
1971.5	3.9277623496962498E-021
1972.5	3.8734381764266716E-021
1973.5	3.8204141345539772E-021
1974.5	3.7686486809037729E-021
1975.5	3.7181019235952165E-021
1976.5	3.6687355438996861E-021
1977.5	3.6205127223783201E-021
1978.5	3.5733980690328728E-021
1979.5	3.5273575572226735E-021
1980.5	3.4823584611174583E-021
1981.5	3.4383692964716421E-021
1982.5	3.3953597645199635E-021
1983.5	3.3533006988080582E-021
1984.5	3.3121640147837797E-021
1985.5	3.2719226619867617E-021
1986.5	3.2325505786843169E-021
1987.5	3.1940226488117032E-021
1988.5	3.1563146610839941E-021
1989.5	3.1194032701553242E-021
1990.5	3.0832659597092127E-021
1991.5	3.0478810073710536E-021
1992.5	3.0132274513407201E-021
1993.5	2.9792850586495911E-021
1994.5	2.9460342949522937E-021
1995.5	2.9134562957689647E-021
1996.5	2.8815328390989814E-021
1997.5	2.8502463193319438E-021
1998.5	2.8195797223861973E-021
1999.5	2.7895166020093006E-021
[truncated: 1,000 more rows]
