# Supplementary material for: Modeling Radiative Efficiency across Fluorinated Molecules: Bridging Chemistry and Climate Policy for Global Warming Potential Estimations
Source: Environ Sci Technol. 2026 Feb 16;60(8):6188–202. doi: 10.1021/acs.est.5c16501 (PMC12961741; doi:10.1021/acs.est.5c16501)
Supplement: Supplementary file 1 [file es5c16501_si_001.zip › Supporting.Information/CFM2025.Table1/HFEsters/Allyl.trifluoracetate/cross-section_35.dat]

0.5	4.8967936463452928E-022
1.5	4.9783593760888180E-022
2.5	5.0646973299516818E-022
3.5	5.1562228485151348E-022
4.5	5.2533978027075631E-022
5.5	5.3567369850395442E-022
6.5	5.4668155462534860E-022
7.5	5.5842776768617396E-022
8.5	5.7098467767597015E-022
9.5	5.8443374106804326E-022
10.5	5.9886694157398978E-022
11.5	6.1438846136854103E-022
12.5	6.3111666899527628E-022
13.5	6.4918649412236882E-022
14.5	6.6875227721571938E-022
15.5	6.8999120528533967E-022
16.5	7.1310747483327973E-022
17.5	7.3833736229737635E-022
18.5	7.6595543381823037E-022
19.5	7.9628219445139806E-022
20.5	8.2969356813602402E-022
21.5	8.6663272244497470E-022
22.5	9.0762491862345447E-022
23.5	9.5329629518635861E-022
24.5	1.0043978076424844E-021
25.5	1.0618359844343566E-021
26.5	1.1267127735751140E-021
27.5	1.2003776245474418E-021
28.5	1.2844961917636662E-021
29.5	1.3811418291149365E-021
30.5	1.4929186148346070E-021
31.5	1.6231283424470146E-021
32.5	1.7759991697538759E-021
33.5	1.9570008604581439E-021
34.5	2.1732807984102023E-021
35.5	2.4342645242864172E-021
36.5	2.7524674983888558E-021
37.5	3.1445403928628157E-021
38.5	3.6324694342482112E-021
39.5	4.2446040113718542E-021
40.5	5.0158663902085314E-021
41.5	5.9870273148099790E-021
42.5	7.2061865654918393E-021
43.5	8.7372373773940096E-021
44.5	1.0661240743002480E-020
45.5	1.3025415569428366E-020
46.5	1.5705734049239876E-020
47.5	1.8221453480220762E-020
48.5	1.9723883038971982E-020
49.5	1.9495644738685642E-020
50.5	1.7634171141652185E-020
51.5	1.4947646896566176E-020
52.5	1.2231790406832764E-020
53.5	9.8917604221455193E-021
54.5	8.0197464208191325E-021
55.5	6.5670898163199782E-021
56.5	5.4487589142539920E-021
57.5	4.5848999387169981E-021
58.5	3.9117474372254275E-021
59.5	3.3814022980532257E-021
60.5	2.9586891347319076E-021
61.5	2.6179072240536557E-021
62.5	2.3402125154191171E-021
63.5	2.1116813578783140E-021
64.5	1.9219263764458557E-021
65.5	1.7631188921775782E-021
66.5	1.6292994650632221E-021
67.5	1.5158897902307945E-021
68.5	1.4193450534340384E-021
69.5	1.3369047964331121E-021
70.5	1.2664136192171482E-021
71.5	1.2061922135273404E-021
72.5	1.1549455727823511E-021
73.5	1.1116997128676751E-021
74.5	1.0757615497135641E-021
75.5	1.0466992038180588E-021
76.5	1.0243422923585912E-021
77.5	1.0088039454047385E-021
78.5	1.0005283112312419E-021
79.5	1.0003684812520841E-021
80.5	1.0096973967034235E-021
81.5	1.0305403071393546E-021
82.5	1.0656695874898939E-021
83.5	1.1184671342061077E-021
84.5	1.1920329383755096E-021
85.5	1.2864408836347971E-021
86.5	1.3928547175965273E-021
87.5	1.4864250553563936E-021
88.5	1.5295819268638292E-021
89.5	1.4977002758266213E-021
90.5	1.4036582725297020E-021
91.5	1.2844002451284462E-021
92.5	1.1706666170157413E-021
93.5	1.0762747752166788E-021
94.5	1.0035196257395192E-021
95.5	9.5008766732870655E-022
96.5	9.1281833175406425E-022
97.5	8.8912579194455843E-022
98.5	8.7737875619679752E-022
99.5	8.7694183719051932E-022
100.5	8.8815809583665620E-022
101.5	9.1234272378253530E-022
102.5	9.5172059071421220E-022
103.5	1.0090383116714983E-021
104.5	1.0861807500078675E-021
105.5	1.1805839938888038E-021
106.5	1.2788005793229992E-021
107.5	1.3519066191610784E-021
108.5	1.3663578261355516E-021
109.5	1.3119495932710279E-021
110.5	1.2123874595366716E-021
111.5	1.1017514893866402E-021
112.5	1.0018635655237807E-021
113.5	9.2010101882715208E-022
114.5	8.5599810606658266E-022
115.5	8.0648086636519248E-022
116.5	7.6826037393344745E-022
117.5	7.3859126564608090E-022
118.5	7.1537322825813834E-022
119.5	6.9705206414134536E-022
120.5	6.8248902746407965E-022
121.5	6.7084865166006481E-022
122.5	6.6151373430551026E-022
123.5	6.5402394180464445E-022
124.5	6.4803227540812247E-022
125.5	6.4327433181491432E-022
126.5	6.3954653322354607E-022
127.5	6.3669060534716022E-022
128.5	6.3458241414904075E-022
129.5	6.3312386093341104E-022
130.5	6.3223694097482967E-022
131.5	6.3185934732354809E-022
132.5	6.3194118960765762E-022
133.5	6.3244252619777379E-022
134.5	6.3333149646935414E-022
135.5	6.3458290114808657E-022
136.5	6.3617712158118140E-022
137.5	6.3809929908409908E-022
138.5	6.4033871719979506E-022
139.5	6.4288834544238382E-022
140.5	6.4574451470532770E-022
141.5	6.4890670326284992E-022
142.5	6.5237741907608576E-022
143.5	6.5616216957837707E-022
144.5	6.6026951474035167E-022
145.5	6.6471120338546944E-022
146.5	6.6950239676263641E-022
147.5	6.7466198758267602E-022
148.5	6.8021302739587284E-022
149.5	6.8618328067267561E-022
150.5	6.9260593066681197E-022
151.5	6.9952047062504035E-022
152.5	7.0697382487257803E-022
153.5	7.1502175871913781E-022
154.5	7.2373065534562344E-022
155.5	7.3317976374334502E-022
156.5	7.4346405708676149E-022
157.5	7.5469788950979598E-022
158.5	7.6701970675779030E-022
159.5	7.8059816084548704E-022
160.5	7.9564011282424809E-022
161.5	8.1240119910502009E-022
162.5	8.3119991245481018E-022
163.5	8.5243654914131644E-022
164.5	8.7661895906773756E-022
165.5	9.0439789547750609E-022
166.5	9.3661602429205925E-022
167.5	9.7437649830527224E-022
168.5	1.0191396447344798E-021
169.5	1.0728599316454843E-021
170.5	1.1381798072623548E-021
171.5	1.2187008119076328E-021
172.5	1.3193501192642506E-021
173.5	1.4468354354372761E-021
174.5	1.6100850086276841E-021
175.5	1.8202786563566508E-021
176.5	2.0893194222373202E-021
177.5	2.4240108875763551E-021
178.5	2.8114045537943210E-021
179.5	3.1946105575217312E-021
180.5	3.4617365064381743E-021
181.5	3.4987293733774632E-021
182.5	3.2911249763982760E-021
183.5	2.9393733936931649E-021
184.5	2.5633187644484496E-021
185.5	2.2322986837215856E-021
186.5	1.9666414963472609E-021
187.5	1.7622318904783466E-021
188.5	1.6075832618650560E-021
189.5	1.4911675498653567E-021
190.5	1.4035734261768764E-021
191.5	1.3376771356295366E-021
192.5	1.2882418824438160E-021
193.5	1.2514519950541144E-021
194.5	1.2245252842584503E-021
195.5	1.2054229005334374E-021
196.5	1.1926411082604746E-021
197.5	1.1850642432905897E-021
198.5	1.1818613078128640E-021
199.5	1.1824131552836975E-021
200.5	1.1862610572557015E-021
201.5	1.1930703006671579E-021
202.5	1.2026044795010414E-021
203.5	1.2147075385335292E-021
204.5	1.2292915894574352E-021
205.5	1.2463291931253445E-021
206.5	1.2658492868984307E-021
207.5	1.2879363043116801E-021
208.5	1.3127323373673369E-021
209.5	1.3404424705886428E-021
210.5	1.3713437069699147E-021
211.5	1.4057982472106914E-021
212.5	1.4442723210474063E-021
213.5	1.4873623644875334E-021
214.5	1.5358311762696980E-021
215.5	1.5906578971862636E-021
216.5	1.6531074203242093E-021
217.5	1.7248274179912981E-021
218.5	1.8079849032496806E-021
219.5	1.9054595003288631E-021
220.5	2.0211175229161351E-021
221.5	2.1601986096220839E-021
222.5	2.3298504107367254E-021
223.5	2.5398309465686648E-021
224.5	2.8033160304097355E-021
225.5	3.1374732501764055E-021
226.5	3.5626846178065083E-021
227.5	4.0974288679780552E-021
228.5	4.7425485452644904E-021
229.5	5.4476651244379503E-021
230.5	6.0711339126119997E-021
231.5	6.4001677772593232E-021
232.5	6.2977122971581995E-021
233.5	5.8396957374328067E-021
234.5	5.2359477968225974E-021
235.5	4.6591399771253818E-021
236.5	4.1857501012648890E-021
237.5	3.8271460101141056E-021
238.5	3.5684534186667790E-021
239.5	3.3894459428463738E-021
240.5	3.2722024609143320E-021
241.5	3.2028193738866907E-021
242.5	3.1710928371944599E-021
243.5	3.1697339700929230E-021
244.5	3.1936275840960260E-021
245.5	3.2392544895520412E-021
246.5	3.3042733559569146E-021
247.5	3.3872286388109287E-021
248.5	3.4873512670133498E-021
249.5	3.6044261223737540E-021
250.5	3.7387078564987678E-021
251.5	3.8908725934013452E-021
252.5	4.0619975149544173E-021
253.5	4.2535635851053900E-021
254.5	4.4674791297569088E-021
255.5	4.7061239816342888E-021
256.5	4.9724156899441521E-021
257.5	5.2699011125544959E-021
258.5	5.6028787767371169E-021
259.5	5.9765599630400496E-021
260.5	6.3972798510475876E-021
261.5	6.8727746967411577E-021
262.5	7.4125475053907436E-021
263.5	8.0283539240645662E-021
264.5	8.7348534387971846E-021
265.5	9.5504903951084799E-021
266.5	1.0498697738915765E-020
267.5	1.1609557730787506E-020
268.5	1.2922113416809544E-020
269.5	1.4487607613822454E-020
270.5	1.6374033243578284E-020
271.5	1.8672490662032821E-020
272.5	2.1505878888241669E-020
273.5	2.5040118121058091E-020
274.5	2.9496593070170870E-020
275.5	3.5159642766243236E-020
276.5	4.2359632956966504E-020
277.5	5.1381999601034257E-020
278.5	6.2207715454454383E-020
279.5	7.4015536657897656E-020
280.5	8.4756264641663571E-020
281.5	9.1870825986436311E-020
282.5	9.4558424858088361E-020
283.5	9.4988489637831736E-020
284.5	9.6567677775883353E-020
285.5	1.0181926909802471E-019
286.5	1.1169836030098087E-019
287.5	1.2530094951701189E-019
288.5	1.3911687987409626E-019
289.5	1.4706578636832816E-019
290.5	1.4382838476545667E-019
291.5	1.2964087709954838E-019
292.5	1.0985002329831972E-019
293.5	8.9942776450493503E-020
294.5	7.2765623551783327E-020
295.5	5.8973223933289491E-020
296.5	4.8218353731982698E-020
297.5	3.9891584658067222E-020
298.5	3.3418844357582128E-020
299.5	2.8340465253882510E-020
300.5	2.4310192442435358E-020
301.5	2.1072978747384989E-020
302.5	1.8441848263439014E-020
303.5	1.6279191413975376E-020
304.5	1.4482897390441594E-020
305.5	1.2976418355982655E-020
306.5	1.1701734101049845E-020
307.5	1.0614374720307686E-020
308.5	9.6798822713116878E-021
309.5	8.8712756708926574E-021
310.5	8.1672173505926645E-021
311.5	7.5506740712453758E-021
312.5	7.0079286703291225E-021
313.5	6.5278433770240282E-021
314.5	6.1013052339814335E-021
315.5	5.7208046462175096E-021
316.5	5.3801122010996959E-021
317.5	5.0740287216558317E-021
318.5	4.7981904008344559E-021
319.5	4.5489157370880199E-021
320.5	4.3230844720415548E-021
321.5	4.1180412400905896E-021
322.5	3.9315184656130935E-021
323.5	3.7615743848790520E-021
324.5	3.6065430651760393E-021
325.5	3.4649940405924938E-021
326.5	3.3356997517143666E-021
327.5	3.2176094153673293E-021
328.5	3.1098282975094855E-021
329.5	3.0116016456540385E-021
330.5	2.9223027793342805E-021
331.5	2.8414250575296952E-021
332.5	2.7685776591305696E-021
333.5	2.7034853461969317E-021
334.5	2.6459926536177824E-021
335.5	2.5960732937247777E-021
336.5	2.5538460234164540E-021
337.5	2.5195988562858273E-021
338.5	2.4938244039653725E-021
339.5	2.4772704334732343E-021
340.5	2.4710116268041908E-021
341.5	2.4765513034999749E-021
342.5	2.4959658834062262E-021
343.5	2.5321105244281274E-021
344.5	2.5889118292751873E-021
345.5	2.6717817781677199E-021
346.5	2.7881911766841361E-021
347.5	2.9484241363272251E-021
348.5	3.1664474976406765E-021
349.5	3.4605345179852630E-021
350.5	3.8524488172834817E-021
351.5	4.3619901682868353E-021
352.5	4.9901671896399673E-021
353.5	5.6831447375196266E-021
354.5	6.2888758826652771E-021
355.5	6.5777078402750476E-021
356.5	6.3997931142400193E-021
357.5	5.8346396316820424E-021
358.5	5.1079616192152617E-021
359.5	4.4066841486124543E-021
360.5	3.8138959462946096E-021
361.5	3.3419588211869093E-021
362.5	2.9745824322871157E-021
363.5	2.6895369618725516E-021
364.5	2.4670029207310148E-021
365.5	2.2914481501597045E-021
366.5	2.1512882919325741E-021
367.5	2.0380332688037208E-021
368.5	1.9454768608677384E-021
369.5	1.8690608409611148E-021
370.5	1.8054096034200223E-021
371.5	1.7519988235228538E-021
372.5	1.7069216291531632E-021
373.5	1.6687235264494359E-021
374.5	1.6362852669532417E-021
375.5	1.6087391130778562E-021
376.5	1.5854084785155371E-021
377.5	1.5657640577401838E-021
378.5	1.5493917036761693E-021
379.5	1.5359687732303791E-021
380.5	1.5252466576123675E-021
381.5	1.5170378998497546E-021
382.5	1.5112067778859163E-021
383.5	1.5076625666854541E-021
384.5	1.5063549329723898E-021
385.5	1.5072710928891354E-021
386.5	1.5104344976293753E-021
387.5	1.5159049203811105E-021
388.5	1.5237799112572365E-021
389.5	1.5341976746172165E-021
390.5	1.5473415136797573E-021
391.5	1.5634460891292273E-021
392.5	1.5828058613115761E-021
393.5	1.6057862419062579E-021
394.5	1.6328381871477883E-021
395.5	1.6645172437836451E-021
396.5	1.7015084439750428E-021
397.5	1.7446589843128386E-021
398.5	1.7950213878409025E-021
399.5	1.8539109417004348E-021
400.5	1.9229827839834578E-021
401.5	2.0043363168662296E-021
402.5	2.1006579993532409E-021
403.5	2.2154185356266126E-021
404.5	2.3531477510451305E-021
405.5	2.5198209865029276E-021
406.5	2.7234056404162852E-021
407.5	2.9746358072997997E-021
408.5	3.2881037108727801E-021
409.5	3.6837645137230899E-021
410.5	4.1888983998583013E-021
411.5	4.8403198944885532E-021
412.5	5.6857890947391195E-021
413.5	6.7812509070693418E-021
414.5	8.1750415026378723E-021
415.5	9.8610207355547852E-021
416.5	1.1682108481206257E-020
417.5	1.3225306034236499E-020
418.5	1.3904877841950376E-020
419.5	1.3388754195301358E-020
420.5	1.1935728918685852E-020
421.5	1.0127729126799821E-020
422.5	8.4143145260000629E-021
423.5	6.9831160449568769E-021
424.5	5.8542646561206054E-021
425.5	4.9831801289150021E-021
426.5	4.3135614615511669E-021
427.5	3.7961837658077598E-021
428.5	3.3927579392818261E-021
429.5	3.0748138128526008E-021
430.5	2.8215078658336426E-021
431.5	2.6176041661878717E-021
432.5	2.4519061873308442E-021
433.5	2.3161136386605803E-021
434.5	2.2040096118242961E-021
435.5	2.1108869120509239E-021
436.5	2.0331426865332403E-021
437.5	1.9679902973552763E-021
438.5	1.9132528299931017E-021
439.5	1.8672137005641725E-021
440.5	1.8285074908886838E-021
441.5	1.7960393735789342E-021
442.5	1.7689250488870836E-021
443.5	1.7464455412600674E-021
444.5	1.7280128661556562E-021
445.5	1.7131437252268790E-021
446.5	1.7014391865803420E-021
447.5	1.6925688674561474E-021
448.5	1.6862585338131004E-021
449.5	1.6822803151593858E-021
450.5	1.6804449376715406E-021
451.5	1.6805955275609482E-021
452.5	1.6826026459101939E-021
453.5	1.6863602970431773E-021
454.5	1.6917827127982107E-021
455.5	1.6988017604250635E-021
456.5	1.7073648562100956E-021
457.5	1.7174332932162664E-021
458.5	1.7289809117882098E-021
459.5	1.7419930572390563E-021
460.5	1.7564657815289409E-021
461.5	1.7724052556012744E-021
462.5	1.7898273669910233E-021
463.5	1.8087574838375798E-021
464.5	1.8292303718924838E-021
465.5	1.8512902557989883E-021
466.5	1.8749910200690396E-021
467.5	1.9003965489866839E-021
468.5	1.9275812082912171E-021
469.5	1.9566304750884578E-021
470.5	1.9876417261471983E-021
471.5	2.0207251987037756E-021
472.5	2.0560051422737910E-021
473.5	2.0936211849262255E-021
474.5	2.1337299432084885E-021
475.5	2.1765069116557665E-021
476.5	2.2221486758601877E-021
477.5	2.2708755027690267E-021
478.5	2.3229343736707794E-021
479.5	2.3786025397772164E-021
480.5	2.4381916981390188E-021
481.5	2.5020529077708140E-021
482.5	2.5705823935122763E-021
483.5	2.6442284198871422E-021
484.5	2.7234994611058391E-021
485.5	2.8089739491189777E-021
486.5	2.9013119528985211E-021
487.5	3.0012692337629815E-021
488.5	3.1097142401265540E-021
489.5	3.2276487594379385E-021
490.5	3.3562331474488625E-021
491.5	3.4968173220739536E-021
492.5	3.6509790642342397E-021
493.5	3.8205716437581460E-021
494.5	4.0077834305394871E-021
495.5	4.2152130249769983E-021
496.5	4.4459646408067991E-021
497.5	4.7037701330611361E-021
498.5	4.9931463812381082E-021
499.5	5.3196000025912316E-021
500.5	5.6898960115809375E-021
501.5	6.1124136975890562E-021
502.5	6.5976226190460059E-021
503.5	7.1587256379511392E-021
504.5	7.8125364753554714E-021
505.5	8.5806894867982333E-021
506.5	9.4913236874221291E-021
507.5	1.0581447367926878E-020
508.5	1.1900280286869064E-020
509.5	1.3513989818082586E-020
510.5	1.5512369095549733E-020
511.5	1.8018068613936287E-020
512.5	2.1198715080781957E-020
513.5	2.5280821653025394E-020
514.5	3.0559604212114875E-020
515.5	3.7385302178367282E-020
516.5	4.6074197876720626E-020
517.5	5.6635821002487457E-020
518.5	6.8192194049028828E-020
519.5	7.8289856923598718E-020
520.5	8.3259503576600087E-020
521.5	8.0758523964283681E-020
522.5	7.2118234809194843E-020
523.5	6.0956279552429343E-020
524.5	5.0234832597486684E-020
525.5	4.1259197932687808E-020
526.5	3.4218209103791216E-020
527.5	2.8852216758611393E-020
528.5	2.4810987196086268E-020
529.5	2.1784644768820749E-020
530.5	1.9532898389759116E-020
531.5	1.7879643536340259E-020
532.5	1.6699702156159853E-020
533.5	1.5906455456964376E-020
534.5	1.5442461669278549E-020
535.5	1.5273053210405631E-020
536.5	1.5382436590241840E-020
537.5	1.5771862933901893E-020
538.5	1.6459606908280205E-020
539.5	1.7482640742232109E-020
540.5	1.8899898805602990E-020
541.5	2.0796634028223373E-020
542.5	2.3287897689954385E-020
543.5	2.6515177017303883E-020
544.5	3.0621952570691862E-020
545.5	3.5685835853027965E-020
546.5	4.1611059801431777E-020
547.5	4.8114316454529357E-020
548.5	5.5050566782083160E-020
549.5	6.2903068110371370E-020
550.5	7.2676440443051346E-020
551.5	8.5050693146341403E-020
552.5	9.9307687614387216E-020
553.5	1.1236400334172404E-019
554.5	1.1910777639861659E-019
555.5	1.1573817970031152E-019
556.5	1.0346011618334602E-019
557.5	8.7163732543790665E-020
558.5	7.1211341854615778E-020
559.5	5.7654677855835157E-020
560.5	4.6861769627172510E-020
561.5	3.8488109790580039E-020
562.5	3.2026929411599619E-020
563.5	2.7018206426794278E-020
564.5	2.3098870175948985E-020
565.5	1.9997270971060603E-020
566.5	1.7514024403817114E-020
567.5	1.5503277093382566E-020
568.5	1.3857861148375378E-020
569.5	1.2498381974545542E-020
570.5	1.1365432452498653E-020
571.5	1.0414092290263637E-020
572.5	9.6100420922585620E-021
573.5	8.9268044667497764E-021
574.5	8.3437705862373761E-021
575.5	7.8447765150168752E-021
576.5	7.4170673293004637E-021
577.5	7.0505375243365599E-021
578.5	6.7371706137353110E-021
579.5	6.4706243589858557E-021
580.5	6.2459242936246207E-021
581.5	6.0592395456294251E-021
582.5	5.9077230478296114E-021
583.5	5.7894041756639242E-021
584.5	5.7031264475879975E-021
585.5	5.6485267445959583E-021
586.5	5.6260560194081613E-021
587.5	5.6370451037142472E-021
588.5	5.6838234454901913E-021
589.5	5.7699039849383339E-021
590.5	5.9002546700374494E-021
591.5	6.0816873975396478E-021
592.5	6.3234099784325037E-021
593.5	6.6378082078318934E-021
594.5	7.0415560207984176E-021
595.5	7.5571948423899647E-021
596.5	8.2153790073419862E-021
597.5	9.0580424931955219E-021
598.5	1.0142758622100334E-020
599.5	1.1548391916977203E-020
600.5	1.3381349527884051E-020
601.5	1.5779173299682377E-020
602.5	1.8901134133377340E-020
603.5	2.2879068490380539E-020
604.5	2.7675374711097564E-020
605.5	3.2799438188361418E-020
606.5	3.7023526783362987E-020
607.5	3.8686123645466880E-020
608.5	3.6949571022479808E-020
609.5	3.2659364113817349E-020
610.5	2.7477152881030679E-020
611.5	2.2626326549484301E-020
612.5	1.8593817024115128E-020
613.5	1.5415365786484738E-020
614.5	1.2958393483873333E-020
615.5	1.1063321789393728E-020
616.5	9.5924003360902286E-021
617.5	8.4389861038918292E-021
618.5	7.5239135089449307E-021
619.5	6.7892350692503370E-021
620.5	6.1925689195876200E-021
621.5	5.7027380857078423E-021
622.5	5.2966000998355730E-021
623.5	4.9567948017596365E-021
624.5	4.6701549893648141E-021
625.5	4.4265829184856371E-021
626.5	4.2182512486402919E-021
627.5	4.0390299405160055E-021
628.5	3.8840712639709276E-021
629.5	3.7495062655797864E-021
630.5	3.6322205026674310E-021
631.5	3.5296866848252635E-021
632.5	3.4398385689224339E-021
633.5	3.3609750504725420E-021
634.5	3.2916865687832184E-021
635.5	3.2307981538586578E-021
636.5	3.1773249958361659E-021
637.5	3.1304375183289552E-021
638.5	3.0894337241285777E-021
639.5	3.0537171495849543E-021
640.5	3.0227791772328145E-021
641.5	2.9961847594959746E-021
642.5	2.9735608306592880E-021
643.5	2.9545868515841696E-021
644.5	2.9389870573188134E-021
645.5	2.9265240728562825E-021
646.5	2.9169936347651690E-021
647.5	2.9102202120175369E-021
648.5	2.9060533622743449E-021
649.5	2.9043646932550146E-021
650.5	2.9050453249086059E-021
651.5	2.9080037686303140E-021
652.5	2.9131641560130553E-021
653.5	2.9204647625609408E-021
654.5	2.9298567821574965E-021
655.5	2.9413033164418873E-021
656.5	2.9547785500360737E-021
657.5	2.9702670881222071E-021
658.5	2.9877634374558475E-021
659.5	3.0072716157236282E-021
660.5	3.0288048773779998E-021
661.5	3.0523855468377636E-021
662.5	3.0780449523377573E-021
663.5	3.1058234558314748E-021
664.5	3.1357705762696391E-021
665.5	3.1679452053583035E-021
666.5	3.2024159165965967E-021
667.5	3.2392613700566112E-021
668.5	3.2785708170429221E-021
669.5	3.3204447105024513E-021
670.5	3.3649954288934519E-021
671.5	3.4123481232144180E-021
672.5	3.4626416990929307E-021
673.5	3.5160299483011410E-021
674.5	3.5726828468671483E-021
675.5	3.6327880401702125E-021
676.5	3.6965525391374730E-021
677.5	3.7642046560140076E-021
678.5	3.8359962132936755E-021
679.5	3.9122050654419968E-021
680.5	3.9931379802180834E-021
681.5	4.0791339349613774E-021
682.5	4.1705678934609213E-021
683.5	4.2678551413555270E-021
684.5	4.3714562729039231E-021
685.5	4.4818829400177973E-021
686.5	4.5997044964276726E-021
687.5	4.7255556967129723E-021
688.5	4.8601456428953714E-021
689.5	5.0042682119293684E-021
690.5	5.1588142477283709E-021
691.5	5.3247858639226584E-021
692.5	5.5033132817068460E-021
693.5	5.6956747252672981E-021
694.5	5.9033200211100139E-021
695.5	6.1278987046895796E-021
696.5	6.3712936380879606E-021
697.5	6.6356613994858362E-021
698.5	6.9234810367831320E-021
699.5	7.2376132082782025E-021
700.5	7.5813722959369589E-021
701.5	7.9586148169376939E-021
702.5	8.3738484397195046E-021
703.5	8.8323672192669812E-021
704.5	9.3404204258148368E-021
705.5	9.9054247256766112E-021
706.5	1.0536232731060084E-020
707.5	1.1243475425345054E-020
708.5	1.2040002210742120E-020
709.5	1.2941451076533309E-020
710.5	1.3966993768900214E-020
711.5	1.5140318521487462E-020
712.5	1.6490938362813913E-020
713.5	1.8055949970291763E-020
714.5	1.9882422050163353E-020
715.5	2.2030671531689638E-020
716.5	2.4578802436391343E-020
717.5	2.7629052662520769E-020
718.5	3.1316738514592349E-020
719.5	3.5822923139352384E-020
720.5	4.1392351984654700E-020
721.5	4.8358574496207841E-020
722.5	5.7178035707104953E-020
723.5	6.8472790944490762E-020
724.5	8.3073144615625459E-020
725.5	1.0202594676414075E-019
726.5	1.2646701343528834E-019
727.5	1.5711204773416323E-019
728.5	1.9294192071202638E-019
729.5	2.2894191556476128E-019
730.5	2.5480403639025573E-019
731.5	2.5937945298753163E-019
732.5	2.4036860618313437E-019
733.5	2.0674869879393632E-019
734.5	1.7008089062616240E-019
735.5	1.3735690397337406E-019
736.5	1.1077005515604901E-019
737.5	9.0030847669718999E-020
738.5	7.4066320090502621E-020
739.5	6.1769740055410758E-020
740.5	5.2228931068288831E-020
741.5	4.4750293625624104E-020
742.5	3.8822462631920310E-020
743.5	3.4071810254792155E-020
744.5	3.0224925959037286E-020
745.5	2.7080380646786263E-020
746.5	2.4488403137266587E-020
747.5	2.2336494558778262E-020
748.5	2.0539282025397913E-020
749.5	1.9031339823388760E-020
750.5	1.7762076659607992E-020
751.5	1.6692064372960124E-020
752.5	1.5790378688033369E-020
753.5	1.5032656819748947E-020
754.5	1.4399668238945052E-020
755.5	1.3876257269272080E-020
756.5	1.3450558902411184E-020
757.5	1.3113418744564276E-020
758.5	1.2857968682145355E-020
759.5	1.2679324598630241E-020
760.5	1.2574383271314065E-020
761.5	1.2541703802133980E-020
762.5	1.2581465581753026E-020
763.5	1.2695500612339857E-020
764.5	1.2887403669223720E-020
765.5	1.3162729893419392E-020
766.5	1.3529296678543014E-020
767.5	1.3997616030181357E-020
768.5	1.4581496136467954E-020
769.5	1.5298868414167048E-020
770.5	1.6172921302857364E-020
771.5	1.7233658296813239E-020
772.5	1.8520050628812468E-020
773.5	2.0083032619330739E-020
774.5	2.1989701000005492E-020
775.5	2.4329242153658525E-020
776.5	2.7221335097581954E-020
777.5	3.0828056575206514E-020
778.5	3.5370569370941958E-020
779.5	4.1151799441062578E-020
780.5	4.8584933199895558E-020
781.5	5.8222127822689259E-020
782.5	7.0761114449510906E-020
783.5	8.6963242557319099E-020
784.5	1.0732135307557245E-019
785.5	1.3119504927820650E-019
786.5	1.5530535011485268E-019
787.5	1.7281770297027323E-019
788.5	1.7620585390892460E-019
789.5	1.6373692413490483E-019
790.5	1.4129822569309043E-019
791.5	1.1666605445655629E-019
792.5	9.4609572230401281E-020
793.5	7.6655186775314463E-020
794.5	6.2631654948365288E-020
795.5	5.1824692985101915E-020
796.5	4.3490780957303864E-020
797.5	3.7015252255610783E-020
798.5	3.1930125483720238E-020
799.5	2.7890156657925825E-020
800.5	2.4642992138313599E-020
801.5	2.2003892951961183E-020
802.5	1.9836681692674595E-020
803.5	1.8040018099443585E-020
804.5	1.6537680447477109E-020
805.5	1.5271708554679330E-020
806.5	1.4197550005153620E-020
807.5	1.3280600558753329E-020
808.5	1.2493716500763178E-020
809.5	1.1815408453926063E-020
810.5	1.1228516787825496E-020
811.5	1.0719230482174914E-020
812.5	1.0276353294455264E-020
813.5	9.8907497542621554E-021
814.5	9.5549232038436334E-021
815.5	9.2626917402248124E-021
816.5	9.0089374350170213E-021
817.5	8.7894109153278553E-021
818.5	8.6005781580519764E-021
819.5	8.4394997720349628E-021
820.5	8.3037355214905899E-021
821.5	8.1912686567578553E-021
822.5	8.1004459571134111E-021
823.5	8.0299303892962939E-021
824.5	7.9786640395894686E-021
825.5	7.9458395545323663E-021
826.5	7.9308787746343707E-021
827.5	7.9334176028353380E-021
828.5	7.9532964419328314E-021
829.5	7.9905557836392469E-021
830.5	8.0454367531625385E-021
831.5	8.1183866215739441E-021
832.5	8.2100695069264563E-021
833.5	8.3213827073120775E-021
834.5	8.4534793591504051E-021
835.5	8.6077984088015633E-021
836.5	8.7861032459471982E-021
837.5	8.9905308000412523E-021
838.5	9.2236534823746907E-021
839.5	9.4885571146685930E-021
840.5	9.7889389878781574E-021
841.5	1.0129231536050240E-020
842.5	1.0514758922386737E-020
843.5	1.0951936307463543E-020
844.5	1.1448524975364046E-020
845.5	1.2013961228009783E-020
846.5	1.2659783600572348E-020
847.5	1.3400192356379028E-020
848.5	1.4252788658070440E-020
849.5	1.5239560179220943E-020
850.5	1.6388208056239892E-020
851.5	1.7733951227109748E-020
852.5	1.9322004643126322E-020
853.5	2.1211016655562759E-020
854.5	2.3477880527983920E-020
855.5	2.6224520548733614E-020
856.5	2.9587506435664934E-020
857.5	3.3751657703590280E-020
858.5	3.8969057291149593E-020
859.5	4.5584707805010254E-020
860.5	5.4068212375947091E-020
861.5	6.5043896050759874E-020
862.5	7.9290842608953627E-020
863.5	9.7630193477338791E-020
864.5	1.2050496116848552E-019
865.5	1.4693633057348423E-019
866.5	1.7283723738546850E-019
867.5	1.9034489534339651E-019
868.5	1.9168869936607171E-019
869.5	1.7620686764591606E-019
870.5	1.5104766519816490E-019
871.5	1.2443682979012428E-019
872.5	1.0102902671841958E-019
873.5	8.2138758862557986E-020
874.5	6.7444418514373584E-020
875.5	5.6142570036834872E-020
876.5	4.7436915207049430E-020
877.5	4.0679710730519726E-020
878.5	3.5380920392164953E-020
879.5	3.1179871729479125E-020
880.5	2.7813056842874052E-020
881.5	2.5087492430093428E-020
882.5	2.2860814073726806E-020
883.5	2.1026987878980325E-020
884.5	1.9506203881652657E-020
885.5	1.8237744887071365E-020
886.5	1.7174935302889134E-020
887.5	1.6281537486099259E-020
888.5	1.5529157862626327E-020
889.5	1.4895361793727622E-020
890.5	1.4362289994290855E-020
891.5	1.3915633189661281E-020
892.5	1.3543865174832466E-020
893.5	1.3237664148497823E-020
894.5	1.2989472627122379E-020
895.5	1.2793160409384710E-020
896.5	1.2643764968604466E-020
897.5	1.2537290645342490E-020
898.5	1.2470552999337303E-020
899.5	1.2441058272508860E-020
900.5	1.2446910531746425E-020
901.5	1.2486740990349667E-020
902.5	1.2559655451498098E-020
903.5	1.2665196917931139E-020
904.5	1.2803321270880218E-020
905.5	1.2974384612716774E-020
906.5	1.3179141448028874E-020
907.5	1.3418753391331697E-020
908.5	1.3694808573707242E-020
909.5	1.4009352409462942E-020
910.5	1.4364930911641461E-020
911.5	1.4764648349663259E-020
912.5	1.5212241768634319E-020
913.5	1.5712175795111420E-020
914.5	1.6269762314098217E-020
915.5	1.6891311119927159E-020
916.5	1.7584319663008103E-020
917.5	1.8357712738027098E-020
918.5	1.9222146677271774E-020
919.5	2.0190397745043638E-020
920.5	2.1277861588241991E-020
921.5	2.2503200685739365E-020
922.5	2.3889191090478204E-020
923.5	2.5463840359305601E-020
924.5	2.7261878370668375E-020
925.5	2.9326766105695651E-020
926.5	3.1713430748459408E-020
927.5	3.4492027451181333E-020
928.5	3.7753159877686459E-020
929.5	4.1615173499323590E-020
930.5	4.6234365108263896E-020
931.5	5.1819175237881741E-020
932.5	5.8649428058633337E-020
933.5	6.7100754765055300E-020
934.5	7.7670468430146659E-020
935.5	9.0989087106894998E-020
936.5	1.0776961753703029E-019
937.5	1.2857728052381993E-019
938.5	1.5321387943749772E-019
939.5	1.7963786171243071E-019
940.5	2.0332001649271862E-019
941.5	2.1938317374795216E-019
942.5	2.2743517680664487E-019
943.5	2.3301835059394361E-019
944.5	2.4347740908639325E-019
945.5	2.6431570959735425E-019
946.5	2.9863587764548487E-019
947.5	3.4700555970158661E-019
948.5	4.0536095223206280E-019
949.5	4.6116968310464612E-019
950.5	4.9336259436420807E-019
951.5	4.8445650825458240E-019
952.5	4.3687126504845318E-019
953.5	3.7007845096696700E-019
954.5	3.0309715800233292E-019
955.5	2.4551983207575224E-019
956.5	1.9945419597434865E-019
957.5	1.6366354267896276E-019
958.5	1.3606230369789269E-019
959.5	1.1470333326601496E-019
960.5	9.8034195981338461E-020
961.5	8.4888932983404016E-020
962.5	7.4411048448159886E-020
963.5	6.5974590498264052E-020
964.5	5.9120728562427764E-020
965.5	5.3510909127109636E-020
966.5	4.8893418710400546E-020
967.5	4.5079832140161433E-020
968.5	4.1928496187169312E-020
969.5	3.9332972973465324E-020
970.5	3.7214003167714994E-020
971.5	3.5514020962276090E-020
972.5	3.4193593840167203E-020
973.5	3.3229409343820217E-020
974.5	3.2613618691787861E-020
975.5	3.2354486323396246E-020
976.5	3.2478363824982281E-020
977.5	3.3032899505550448E-020
978.5	3.4090786631040644E-020
979.5	3.5751409589586021E-020
980.5	3.8132743242033999E-020
981.5	4.1336098633713757E-020
982.5	4.5359026723436149E-020
983.5	4.9971196082985742E-020
984.5	5.4725942544263169E-020
985.5	5.9364911738708942E-020
986.5	6.4320974473919513E-020
987.5	7.0511227658090167E-020
988.5	7.8471925599664822E-020
989.5	8.7475227218891243E-020
990.5	9.4988856947860652E-020
991.5	9.7442349562854075E-020
992.5	9.2972062637837910E-020
993.5	8.3296468199989796E-020
994.5	7.1899602981413822E-020
995.5	6.1357732449034035E-020
996.5	5.2691588659106524E-020
997.5	4.5967683612717497E-020
998.5	4.0899406655476990E-020
999.5	3.7147914855964342E-020
1000.5	3.4426264700625977E-020
1001.5	3.2519568553052729E-020
1002.5	3.1278069769847544E-020
1003.5	3.0605188419080107E-020
1004.5	3.0447621591613856E-020
1005.5	3.0789231958331677E-020
1006.5	3.1648914434450617E-020
1007.5	3.3082443622114077E-020
1008.5	3.5188540976193481E-020
1009.5	3.8119646583436615E-020
1010.5	4.2097687552631776E-020
1011.5	4.7433417082083245E-020
1012.5	5.4541726002592407E-020
1013.5	6.3927461430505054E-020
1014.5	7.6072377884138005E-020
1015.5	9.1072567512007925E-020
1016.5	1.0783124093053145E-019
1017.5	1.2299833089096879E-019
1018.5	1.3119005837782858E-019
1019.5	1.2843341157359673E-019
1020.5	1.1605040561811497E-019
1021.5	9.9263530740589651E-020
1022.5	8.2733043343804724E-020
1023.5	6.8663274716883694E-020
1024.5	5.7465813892250774E-020
1025.5	4.8790583781477615E-020
1026.5	4.2111109210197140E-020
1027.5	3.6947495190899428E-020
1028.5	3.2920568926457366E-020
1029.5	2.9746617136981133E-020
1030.5	2.7217481222163256E-020
1031.5	2.5180973918797876E-020
1032.5	2.3525336126840120E-020
1033.5	2.2167807656256716E-020
1034.5	2.1046473358566175E-020
1035.5	2.0114504095624629E-020
1036.5	1.9336089361485921E-020
1037.5	1.8683549744307527E-020
1038.5	1.8135270659634846E-020
1039.5	1.7674209910194743E-020
1040.5	1.7286808941630304E-020
1041.5	1.6962190538689378E-020
1042.5	1.6691561678780586E-020
1043.5	1.6467764762427913E-020
1044.5	1.6284937211126302E-020
1045.5	1.6138250981822464E-020
1046.5	1.6023711578367555E-020
1047.5	1.5938001769248859E-020
1048.5	1.5878359201892190E-020
1049.5	1.5842479945013946E-020
1050.5	1.5828442036680972E-020
1051.5	1.5834644602662408E-020
1052.5	1.5859759199861597E-020
1053.5	1.5902690846108719E-020
1054.5	1.5962546799637454E-020
1055.5	1.6038611605247122E-020
1056.5	1.6130327269516052E-020
1057.5	1.6237277693357946E-020
1058.5	1.6359176697742493E-020
1059.5	1.6495859143057039E-020
1060.5	1.6647274775996488E-020
1061.5	1.6813484548922150E-020
1062.5	1.6994659252311635E-020
1063.5	1.7191080386933289E-020
1064.5	1.7403143283621577E-020
1065.5	1.7631362559495822E-020
1066.5	1.7876380084588978E-020
1067.5	1.8138975726849877E-020
1068.5	1.8420081251713945E-020
1069.5	1.8720797881341794E-020
1070.5	1.9042418176254664E-020
1071.5	1.9386453098824186E-020
1072.5	1.9754665367551189E-020
1073.5	2.0149110531549675E-020
1074.5	2.0572187610853381E-020
1075.5	2.1026701693908380E-020
1076.5	2.1515941605638611E-020
1077.5	2.2043776722910665E-020
1078.5	2.2614778310673354E-020
1079.5	2.3234372511396864E-020
1080.5	2.3909034528467769E-020
1081.5	2.4646536868892998E-020
1082.5	2.5456269141821054E-020
1083.5	2.6349653418562581E-020
1084.5	2.7340688391375889E-020
1085.5	2.8446668777897268E-020
1086.5	2.9689145481929702E-020
1087.5	3.1095219748573632E-020
1088.5	3.2699305137251868E-020
1089.5	3.4545550775064385E-020
1090.5	3.6691206951904001E-020
1091.5	3.9211341735666297E-020
1092.5	4.2205498988813164E-020
1093.5	4.5807133282669333E-020
1094.5	5.0196946243600893E-020
1095.5	5.5621459250743507E-020
1096.5	6.2417849531118555E-020
1097.5	7.1043908504090894E-020
1098.5	8.2104214028871550E-020
1099.5	9.6340816691790536E-020
1100.5	1.1449934926657189E-019
1101.5	1.3686884597958765E-019
1102.5	1.6220023151635335E-019
1103.5	1.8612308493616451E-019
1104.5	2.0096980095888581E-019
1105.5	2.0015605182462121E-019
1106.5	1.8440368059082632E-019
1107.5	1.6097726599472000E-019
1108.5	1.3715167104720325E-019
1109.5	1.1668146788458824E-019
1110.5	1.0045241328254114E-019
1111.5	8.8045633647573570E-020
1112.5	7.8698714097815180E-020
1113.5	7.1690957511896404E-020
1114.5	6.6445996237659508E-020
1115.5	6.2531105566245681E-020
1116.5	5.9629108530445772E-020
1117.5	5.7508998727298362E-020
1118.5	5.6002194241557879E-020
1119.5	5.4984956918975582E-020
1120.5	5.4365823222573276E-020
1121.5	5.4076729742431153E-020
1122.5	5.4066757802664191E-020
1123.5	5.4297707516515148E-020
1124.5	5.4740946202259680E-020
1125.5	5.5375147803254408E-020
1126.5	5.6184659950845944E-020
1127.5	5.7158317536317054E-020
1128.5	5.8288577656822645E-020
1129.5	5.9570888977888847E-020
1130.5	6.1003234725327861E-020
1131.5	6.2585806610954828E-020
1132.5	6.4320779640849836E-020
1133.5	6.6212166713629539E-020
1134.5	6.8265738373777265E-020
1135.5	7.0488997844988038E-020
1136.5	7.2891205082893578E-020
1137.5	7.5483446442246445E-020
1138.5	7.8278748929316536E-020
1139.5	8.1292240115141251E-020
1140.5	8.4541356786167420E-020
1141.5	8.8046107449716730E-020
1142.5	9.1829396029166793E-020
1143.5	9.5917416620337577E-020
1144.5	1.0034013219805371E-019
1145.5	1.0513185385576610E-019
1146.5	1.1033194177862585E-019
1147.5	1.1598565501345318E-019
1148.5	1.2214518463571674E-019
1149.5	1.2887091470174562E-019
1150.5	1.3623296820309953E-019
1151.5	1.4431311219805936E-019
1152.5	1.5320711889853989E-019
1153.5	1.6302770986893319E-019
1154.5	1.7390825166401220E-019
1155.5	1.8600742750891480E-019
1156.5	1.9951518722237956E-019
1157.5	2.1466038554250827E-019
1158.5	2.3172067057728215E-019
1159.5	2.5103539882723681E-019
1160.5	2.7302266018141801E-019
1161.5	2.9820193887412135E-019
1162.5	3.2722457954067194E-019
1163.5	3.6091516805314468E-019
1164.5	4.0032831741665855E-019
1165.5	4.4682737389986801E-019
1166.5	5.0219450177724681E-019
1167.5	5.6878577874941943E-019
1168.5	6.4975051827448604E-019
1169.5	7.4934048239771358E-019
1170.5	8.7333886397398973E-019
1171.5	1.0296300393993695E-018
1172.5	1.2288762961237572E-018
1173.5	1.4850763493434139E-018
1174.5	1.8152269003628079E-018
1175.5	2.2359393234481875E-018
1176.5	2.7522834868292022E-018
1177.5	3.3324941155560663E-018
1178.5	3.8736105078238757E-018
1179.5	4.2053214297244948E-018
1180.5	4.1970490751872011E-018
1181.5	3.8873101267049087E-018
1182.5	3.4471938278691367E-018
1183.5	3.0365678352315467E-018
1184.5	2.7387113445633450E-018
1185.5	2.5799913121023670E-018
1186.5	2.5623577515476139E-018
1187.5	2.6779378288003530E-018
1188.5	2.9033288527917988E-018
1189.5	3.1772638937329098E-018
1190.5	3.3823643395457872E-018
1191.5	3.3838987251796333E-018
1192.5	3.1352583930243349E-018
1193.5	2.7210860061400245E-018
1194.5	2.2692329557328560E-018
1195.5	1.8626070216759880E-018
1196.5	1.5290910349625984E-018
1197.5	1.2663825336516394E-018
1198.5	1.0621329699616635E-018
1199.5	9.0322068556083116E-019
1200.5	7.7869523681355774E-019
1201.5	6.8016625231623617E-019
1202.5	6.0141144592253782E-019
1203.5	5.3786138952922544E-019
1204.5	4.8615714572395241E-019
1205.5	4.4381465491986844E-019
1206.5	4.0898206418846254E-019
1207.5	3.8026747828880977E-019
1208.5	3.5661730400633759E-019
1209.5	3.3723021239957294E-019
1210.5	3.2149606777610529E-019
1211.5	3.0895244289806445E-019
1212.5	2.9925366545918649E-019
1213.5	2.9214895614970608E-019
1214.5	2.8746733714304520E-019
1215.5	2.8510777404607251E-019
1216.5	2.8503358067331479E-019
1217.5	2.8727054719938232E-019
1218.5	2.9190860915322943E-019
1219.5	2.9910720585049279E-019
1220.5	3.0910482632470201E-019
1221.5	3.2223365561156683E-019
1222.5	3.3894077203242905E-019
1223.5	3.5981808472705257E-019
1224.5	3.8564425031456037E-019
1225.5	4.1744332623338748E-019
1226.5	4.5656712786735099E-019
1227.5	5.0481144718135931E-019
1228.5	5.6458077298126905E-019
1229.5	6.3912203498853096E-019
1230.5	7.3285432791870155E-019
1231.5	8.5182448646088856E-019
1232.5	1.0043040485527718E-018
1233.5	1.2014708649774447E-018
1234.5	1.4578778959245191E-018
1235.5	1.7907353741725703E-018
1236.5	2.2154218180234643E-018
1237.5	2.7318703435526448E-018
1238.5	3.2959588698813561E-018
1239.5	3.7867470774720753E-018
1240.5	4.0271606121826525E-018
1241.5	3.9100480678331089E-018
1242.5	3.5073461414039841E-018
1243.5	2.9961392539516341E-018
1244.5	2.5158034626897203E-018
1245.5	2.1202764960155742E-018
1246.5	1.8036718414732250E-018
1247.5	1.5381653048559306E-018
1248.5	1.3036468101815861E-018
1249.5	1.0969021545816116E-018
1250.5	9.2137597389976131E-019
1251.5	7.7746218726335644E-019
1252.5	6.6157942299646218E-019
1253.5	5.6861573424314005E-019
1254.5	4.9368308457015732E-019
1255.5	4.3274891829918841E-019
1256.5	3.8268360995409716E-019
1257.5	3.4111354268037467E-019
1258.5	3.0624721902124188E-019
1259.5	2.7672716862944153E-019
1260.5	2.5151644865805876E-019
1261.5	2.2981512014305496E-019
1262.5	2.1099963867909759E-019
1263.5	1.9457893819138866E-019
1264.5	1.8016245957583482E-019
1265.5	1.6743669373662157E-019
1266.5	1.5614781367830923E-019
1267.5	1.4608869189562288E-019
1268.5	1.3708910478039295E-019
1269.5	1.2900827707641046E-019
1270.5	1.2172916381318331E-019
1271.5	1.1515403826713673E-019
1272.5	1.0920107560363195E-019
1273.5	1.0380170892963419E-019
1274.5	9.8898598596133016E-020
1275.5	9.4444104567344851E-020
1276.5	9.0399191332307647E-020
1277.5	8.6732729821783502E-020
1278.5	8.3421195203510341E-020
1279.5	8.0448797133749539E-020
1280.5	7.7808123439220235E-020
1281.5	7.5501430326322311E-020
1282.5	7.3542764149850453E-020
1283.5	7.1961114805757008E-020
1284.5	7.0804657401739454E-020
1285.5	7.0145481293450623E-020
1286.5	7.0082081554231080E-020
1287.5	7.0731052511839059E-020
1288.5	7.2185982930419623E-020
1289.5	7.4400451067492795E-020
1290.5	7.6957762911306320E-020
1291.5	7.8849470730132859E-020
1292.5	7.8742788141631723E-020
1293.5	7.6001254060944199E-020
1294.5	7.1334384243510801E-020
1295.5	6.6068072811948967E-020
1296.5	6.1157277459142682E-020
1297.5	5.6971744843726164E-020
1298.5	5.3529441912444352E-020
1299.5	5.0719392853456277E-020
1300.5	4.8411486521450912E-020
1301.5	4.6493947402093109E-020
1302.5	4.4880169652034873E-020
1303.5	4.3505646101085068E-020
1304.5	4.2322940578594098E-020
1305.5	4.1297186618393181E-020
1306.5	4.0402625307895934E-020
1307.5	3.9620091816737725E-020
1308.5	3.8935231972232874E-020
1309.5	3.8337245978808551E-020
1310.5	3.7818003350387847E-020
1311.5	3.7371417384452946E-020
1312.5	3.6993001560738219E-020
1313.5	3.6679554567375860E-020
1314.5	3.6428937496829339E-020
1315.5	3.6239918287983341E-020
1316.5	3.6112066393874512E-020
1317.5	3.6045686114633588E-020
1318.5	3.6041780866583619E-020
1319.5	3.6102043412922158E-020
1320.5	3.6228869134095450E-020
1321.5	3.6425391025992091E-020
1322.5	3.6695536466450708E-020
1323.5	3.7044107024871540E-020
1324.5	3.7476883820377514E-020
1325.5	3.8000762265536791E-020
1326.5	3.8623921572566517E-020
1327.5	3.9356036269767465E-020
1328.5	4.0208539329049897E-020
1329.5	4.1194949537852481E-020
1330.5	4.2331279725977118E-020
1331.5	4.3636547745531722E-020
1332.5	4.5133419212042165E-020
1333.5	4.6849020671898169E-020
1334.5	4.8815975103618150E-020
1335.5	5.1073729988026437E-020
1336.5	5.3670273782303935E-020
1337.5	5.6664372719518718E-020
1338.5	6.0128511188358606E-020
1339.5	6.4152792618128666E-020
1340.5	6.8850164408192114E-020
1341.5	7.4363485875702646E-020
1342.5	8.0875186096657128E-020
1343.5	8.8620593563199843E-020
1344.5	9.7906510868485048E-020
1345.5	1.0913731927778519E-019
1346.5	1.2285189746052520E-019
1347.5	1.3977594368055260E-019
1348.5	1.6089569314630595E-019
1349.5	1.8755955830876965E-019
1350.5	2.2161067245533821E-019
1351.5	2.6553619723164472E-019
1352.5	3.2256291967478041E-019
1353.5	3.9647157600296821E-019
1354.5	4.9053204935099146E-019
1355.5	6.0434141180881544E-019
1356.5	7.2731118627945615E-019
1357.5	8.3156618487915853E-019
1358.5	8.7752725428024674E-019
1359.5	8.4269590300083714E-019
1360.5	7.4449501210618031E-019
1361.5	6.2224180351749033E-019
1362.5	5.0634710789278029E-019
1363.5	4.0951875432948066E-019
1364.5	3.3313160043641278E-019
1365.5	2.7417857598655523E-019
1366.5	2.2885697815275838E-019
1367.5	1.9384144731782369E-019
1368.5	1.6654584678415659E-019
1369.5	1.4504812140498480E-019
1370.5	1.2794223374345714E-019
1371.5	1.1420174521087516E-019
1372.5	1.0307386984989949E-019
1373.5	9.4002273140884689E-020
1374.5	8.6572222305638593E-020
1375.5	8.0471932440968777E-020
1376.5	7.5465321343226732E-020
1377.5	7.1372728243480605E-020
1378.5	6.8057197877266539E-020
1379.5	6.5414682699251396E-020
1380.5	6.3367038047792484E-020
1381.5	6.1857043812612400E-020
1382.5	6.0844933465922621E-020
1383.5	6.0306084407875250E-020
1384.5	6.0229648439247210E-020
1385.5	6.0617996052278430E-020
1386.5	6.1486926457826570E-020
1387.5	6.2866667447434032E-020
1388.5	6.4803764955616614E-020
1389.5	6.7364051799989619E-020
1390.5	7.0637001114044668E-020
1391.5	7.4741929383734077E-020
1392.5	7.9836740601819536E-020
1393.5	8.6130230619328254E-020
1394.5	9.3899445379558130E-020
1395.5	1.0351426467380156E-019
1396.5	1.1547231187094635E-019
1397.5	1.3044843599422071E-019
1398.5	1.4936403135546478E-019
1399.5	1.7348102777393163E-019
1400.5	2.0451934263960366E-019
1401.5	2.4477310824696699E-019
1402.5	2.9712940255584174E-019
1403.5	3.6470561779746331E-019
1404.5	4.4942283091682068E-019
1405.5	5.4835275141142870E-019
1406.5	6.4752403816594306E-019
1407.5	7.1862362527789214E-019
1408.5	7.3168624255735206E-019
1409.5	6.8150848277756646E-019
1410.5	5.9334270621999738E-019
1411.5	4.9883930127787369E-019
1412.5	4.1707102445722806E-019
1413.5	3.5428463740585401E-019
1414.5	3.1016978498572411E-019
1415.5	2.8216066002906101E-019
1416.5	2.6676677995870060E-019
1417.5	2.5902200886147473E-019
1418.5	2.5183382062624573E-019
1419.5	2.3805472172545311E-019
1420.5	2.1531940436982224E-019
1421.5	1.8737055920552856E-019
1422.5	1.5961395169885056E-019
1423.5	1.3530344804980057E-019
1424.5	1.1530928480949599E-019
1425.5	9.9271279643084084E-020
1426.5	8.6464899933090988E-020
1427.5	7.6182145987071842E-020
1428.5	6.7843291466910764E-020
1429.5	6.1003562631096977E-020
1430.5	5.5329586864443096E-020
1431.5	5.0572638992379294E-020
1432.5	4.6546360953834782E-020
1433.5	4.3109965002332434E-020
1434.5	4.0156050665585687E-020
1435.5	3.7601888564453854E-020
1436.5	3.5383198422769341E-020
1437.5	3.3449694616651768E-020
1438.5	3.1761883488332652E-020
1439.5	3.0288754632090345E-020
1440.5	2.9006120937494136E-020
1441.5	2.7895441266877887E-020
1442.5	2.6943015722554612E-020
1443.5	2.6139484550833565E-020
1444.5	2.5479593824338527E-020
1445.5	2.4962218796525376E-020
1446.5	2.4590663235344153E-020
1447.5	2.4373284079834152E-020
1448.5	2.4324529885260626E-020
1449.5	2.4466534049776285E-020
1450.5	2.4831475670399825E-020
1451.5	2.5465016267450031E-020
1452.5	2.6431233444045898E-020
1453.5	2.7819559605745380E-020
1454.5	2.9754137330418619E-020
1455.5	3.2405237576498258E-020
1456.5	3.5999593726943275E-020
1457.5	4.0818232151955447E-020
1458.5	4.7149335329436304E-020
1459.5	5.5121475430310111E-020
1460.5	6.4303287284878517E-020
1461.5	7.3093814129729280E-020
1462.5	7.8585009063832535E-020
1463.5	7.8135945343776122E-020
1464.5	7.1826869749420333E-020
1465.5	6.2372969589314232E-020
1466.5	5.2635445305991127E-020
1467.5	4.4143268628909213E-020
1468.5	3.7284245751842261E-020
1469.5	3.1912439917475800E-020
1470.5	2.7734879843931849E-020
1471.5	2.4469848091651756E-020
1472.5	2.1890454575361936E-020
1473.5	1.9825633219526125E-020
1474.5	1.8149537081160482E-020
1475.5	1.6770121967560099E-020
1476.5	1.5619838752060611E-020
1477.5	1.4648717131974240E-020
1478.5	1.3819411472137784E-020
1479.5	1.3103698143842438E-020
1480.5	1.2480003006542172E-020
1481.5	1.1931648404900926E-020
1482.5	1.1445600896176526E-020
1483.5	1.1011568440562821E-020
1484.5	1.0621343038789902E-020
1485.5	1.0268317189724611E-020
1486.5	9.9471245840266733E-021
1487.5	9.6533704549203768E-021
1488.5	9.3834272645300380E-021
1489.5	9.1342784623481029E-021
1490.5	8.9033979475201691E-021
1491.5	8.6886562908554809E-021
1492.5	8.4882471891860794E-021
1493.5	8.3006293457191385E-021
1494.5	8.1244802065799589E-021
1495.5	7.9586588799947960E-021
1496.5	7.8021762197088153E-021
1497.5	7.6541705370945547E-021
1498.5	7.5138877651261958E-021
1499.5	7.3806651659377041E-021
1500.5	7.2539178762023596E-021
1501.5	7.1331277383835411E-021
1502.5	7.0178339835211676E-021
1503.5	6.9076254217414366E-021
1504.5	6.8021338667867232E-021
1505.5	6.7010285754874808E-021
1506.5	6.6040115259047982E-021
1507.5	6.5108133916035369E-021
1508.5	6.4211900962375653E-021
1509.5	6.3349198539053873E-021
1510.5	6.2518006177595044E-021
1511.5	6.1716478730399939E-021
1512.5	6.0942927217569383E-021
1513.5	6.0195802152128597E-021
1514.5	5.9473678978605476E-021
1515.5	5.8775245319658255E-021
1516.5	5.8099289774504452E-021
1517.5	5.7444692053338005E-021
1518.5	5.6810414265372032E-021
1519.5	5.6195493205917240E-021
1520.5	5.5599033511040705E-021
1521.5	5.5020201567687032E-021
1522.5	5.4458220083359325E-021
1523.5	5.3912363233094335E-021
1524.5	5.3381952312973869E-021
1525.5	5.2866351839148912E-021
1526.5	5.2364966039614571E-021
1527.5	5.1877235693002286E-021
1528.5	5.1402635274652747E-021
1529.5	5.0940670375361308E-021
1530.5	5.0490875362587297E-021
1531.5	5.0052811257697107E-021
1532.5	4.9626063806071392E-021
1533.5	4.9210241719717444E-021
1534.5	4.8804975074465822E-021
1535.5	4.8409913845940628E-021
1536.5	4.8024726570331653E-021
1537.5	4.7649099117595688E-021
1538.5	4.7282733566110870E-021
1539.5	4.6925347169031360E-021
1540.5	4.6576671403658747E-021
1541.5	4.6236451096087813E-021
1542.5	4.5904443614211799E-021
1543.5	4.5580418122900042E-021
1544.5	4.5264154895805837E-021
1545.5	4.4955444678830676E-021
1546.5	4.4654088100775456E-021
1547.5	4.4359895127156929E-021
1548.5	4.4072684553565147E-021
1549.5	4.3792283535291695E-021
1550.5	4.3518527150274447E-021
1551.5	4.3251257992686335E-021
1552.5	4.2990325794747884E-021
1553.5	4.2735587074569242E-021
1554.5	4.2486904808030043E-021
1555.5	4.2244148122887637E-021
1556.5	4.2007192013468079E-021
1557.5	4.1775917074442131E-021
1558.5	4.1550209252321353E-021
1559.5	4.1329959613430824E-021
1560.5	4.1115064127222880E-021
1561.5	4.0905423463896563E-021
1562.5	4.0700942805376096E-021
1563.5	4.0501531668784259E-021
1564.5	4.0307103741620793E-021
1565.5	4.0117576727923946E-021
1566.5	3.9932872204755201E-021
1567.5	3.9752915488404836E-021
1568.5	3.9577635509767732E-021
1569.5	3.9406964698387260E-021
1570.5	3.9240838874709303E-021
1571.5	3.9079197150129965E-021
1572.5	3.8921981834457939E-021
1573.5	3.8769138350448636E-021
1574.5	3.8620615155099691E-021
1575.5	3.8476363667428643E-021
1576.5	3.8336338202482524E-021
1577.5	3.8200495911356738E-021
1578.5	3.8068796727026372E-021
1579.5	3.7941203315817756E-021
1580.5	3.7817681034372160E-021
1581.5	3.7698197891975722E-021
1582.5	3.7582724518152413E-021
1583.5	3.7471234135437663E-021
1584.5	3.7363702537271438E-021
1585.5	3.7260108070970714E-021
1586.5	3.7160431625761266E-021
1587.5	3.7064656625869201E-021
1588.5	3.6972769028694236E-021
1589.5	3.6884757328105995E-021
1590.5	3.6800612562927472E-021
1591.5	3.6720328330690666E-021
1592.5	3.6643900806772280E-021
1593.5	3.6571328769040561E-021
1594.5	3.6502613628168898E-021
1595.5	3.6437759463797446E-021
1596.5	3.6376773066750684E-021
1597.5	3.6319663987547696E-021
1598.5	3.6266444591472024E-021
1599.5	3.6217130120501141E-021
1600.5	3.6171738762428780E-021
1601.5	3.6130291727552466E-021
1602.5	3.6092813333337798E-021
1603.5	3.6059331097514478E-021
1604.5	3.6029875840106985E-021
1605.5	3.6004481794953416E-021
1606.5	3.5983186731321895E-021
1607.5	3.5966032086295204E-021
1608.5	3.5953063108660422E-021
1609.5	3.5944329015113194E-021
1610.5	3.5939883159666905E-021
1611.5	3.5939783217243716E-021
1612.5	3.5944091382521997E-021
1613.5	3.5952874585220828E-021
1614.5	3.5966204723119471E-021
1615.5	3.5984158914240196E-021
1616.5	3.6006819769766003E-021
1617.5	3.6034275689424089E-021
1618.5	3.6066621181242791E-021
1619.5	3.6103957207785885E-021
1620.5	3.6146391561186314E-021
1621.5	3.6194039269544736E-021
1622.5	3.6247023037529605E-021
1623.5	3.6305473724318233E-021
1624.5	3.6369530862357355E-021
1625.5	3.6439343220800515E-021
1626.5	3.6515069417905897E-021
1627.5	3.6596878587155095E-021
1628.5	3.6684951102390850E-021
1629.5	3.6779479367876677E-021
1630.5	3.6880668679863425E-021
1631.5	3.6988738167018384E-021
1632.5	3.7103921817943605E-021
1633.5	3.7226469604998233E-021
1634.5	3.7356648714758752E-021
1635.5	3.7494744896725561E-021
1636.5	3.7641063943332371E-021
1637.5	3.7795933315968900E-021
1638.5	3.7959703933614456E-021
1639.5	3.8132752142841310E-021
1640.5	3.8315481890423102E-021
1641.5	3.8508327122629360E-021
1642.5	3.8711754438560805E-021
1643.5	3.8926266028655976E-021
1644.5	3.9152402933861927E-021
1645.5	3.9390748666012933E-021
1646.5	3.9641933235821946E-021
1647.5	3.9906637641705392E-021
1648.5	4.0185598880606337E-021
1649.5	4.0479615551262293E-021
1650.5	4.0789554131233469E-021
1651.5	4.1116356021768771E-021
1652.5	4.1461045469607347E-021
1653.5	4.1824738492540807E-021
1654.5	4.2208652956539023E-021
1655.5	4.2614119977137941E-021
1656.5	4.3042596847418003E-021
1657.5	4.3495681730273804E-021
1658.5	4.3975130395033113E-021
1659.5	4.4482875329369884E-021
1660.5	4.5021047618792407E-021
1661.5	4.5592002060174616E-021
1662.5	4.6198346065851822E-021
1663.5	4.6842973024515389E-021
1664.5	4.7529100919326789E-021
1665.5	4.8260317168437263E-021
1666.5	4.9040630856257786E-021
1667.5	4.9874533775394564E-021
1668.5	5.0767072012082434E-021
1669.5	5.1723930198977841E-021
1670.5	5.2751531050183137E-021
1671.5	5.3857153413029979E-021
1672.5	5.5049072857264121E-021
1673.5	5.6336729825011116E-021
1674.5	5.7730931651242814E-021
1675.5	5.9244096424422026E-021
1676.5	6.0890548812354852E-021
1677.5	6.2686880794955437E-021
1678.5	6.4652393951318111E-021
1679.5	6.6809644858028926E-021
1680.5	6.9185121707685926E-021
1681.5	7.1810089067207632E-021
1682.5	7.4721649636973852E-021
1683.5	7.7964088189476727E-021
1684.5	8.1590585352705391E-021
1685.5	8.5665420161296507E-021
1686.5	9.0266824135834167E-021
1687.5	9.5490711683437878E-021
1688.5	1.0145560017886624E-020
1689.5	1.0830916063076236E-020
1690.5	1.1623702499458028E-020
1691.5	1.2547474682158270E-020
1692.5	1.3632420933973248E-020
1693.5	1.4917635918354262E-020
1694.5	1.6454299766113691E-020
1695.5	1.8310158669551851E-020
1696.5	2.0575871060762280E-020
1697.5	2.3373992014001621E-020
1698.5	2.6871555757138941E-020
1699.5	3.1297144785173946E-020
1700.5	3.6962256966461157E-020
1701.5	4.4282571493394701E-020
1702.5	5.3781841306295361E-020
1703.5	6.6027308962206627E-020
1704.5	8.1373230371291622E-020
1705.5	9.9300210435667227E-020
1706.5	1.1728359276986520E-019
1707.5	1.3015661132225662E-019
1708.5	1.3236299569244922E-019
1709.5	1.2279914567976046E-019
1710.5	1.0597948418355843E-019
1711.5	8.7672429361299420E-020
1712.5	7.1351089295662514E-020
1713.5	5.8097900048881787E-020
1714.5	4.7762838423231149E-020
1715.5	3.9808651326024621E-020
1716.5	3.3682728788528740E-020
1717.5	2.8929991797416074E-020
1718.5	2.5204489968683117E-020
1719.5	2.2251149925119146E-020
1720.5	1.9883549787369366E-020
1721.5	1.7965202768827109E-020
1722.5	1.6395477994751181E-020
1723.5	1.5099467321915374E-020
1724.5	1.4020811630295971E-020
1725.5	1.3116639226729214E-020
1726.5	1.2353982262250037E-020
1727.5	1.1707221746899158E-020
1728.5	1.1156249704679643E-020
1729.5	1.0685134222496467E-020
1730.5	1.0281139963736077E-020
1731.5	9.9340022231671896E-021
1732.5	9.6353835619310971E-021
1733.5	9.3784632036393075E-021
1734.5	9.1576238991086113E-021
1735.5	8.9682110250218863E-021
1736.5	8.8063457047207341E-021
1737.5	8.6687786867209203E-021
1738.5	8.5527752331682715E-021
1739.5	8.4560237924663035E-021
1740.5	8.3765630549212445E-021
1741.5	8.3127233216266947E-021
1742.5	8.2630790963526269E-021
1743.5	8.2264105366695589E-021
1744.5	8.2016719434770162E-021
1745.5	8.1879658768961164E-021
1746.5	8.1845217964726442E-021
1747.5	8.1906783603118790E-021
1748.5	8.2058686996597430E-021
1749.5	8.2296081261213295E-021
1750.5	8.2614838381706806E-021
1751.5	8.3011462792810548E-021
1752.5	8.3483018674423550E-021
1753.5	8.4027068692059017E-021
1754.5	8.4641622338653594E-021
1755.5	8.5325092373503825E-021
1756.5	8.6076258127179122E-021
1757.5	8.6894234661924974E-021
1758.5	8.7778446956289003E-021
1759.5	8.8728608429011854E-021
1760.5	8.9744703237315385E-021
1761.5	9.0826971883836744E-021
1762.5	9.1975899748756959E-021
1763.5	9.3192208232457861E-021
1764.5	9.4476848251946080E-021
1765.5	9.5830995883429080E-021
1766.5	9.7256049985530693E-021
1767.5	9.8753631674086286E-021
1768.5	1.0032558555141231E-020
1769.5	1.0197398262134592E-020
1770.5	1.0370112484700154E-020
1771.5	1.0550955133176531E-020
1772.5	1.0740204612613376E-020
1773.5	1.0938164768411257E-020
1774.5	1.1145166001349408E-020
1775.5	1.1361566558485042E-020
1776.5	1.1587754008492806E-020
1777.5	1.1824146912169998E-020
1778.5	1.2071196701102883E-020
1779.5	1.2329389779913167E-020
1780.5	1.2599249870124456E-020
1781.5	1.2881340616554940E-020
1782.5	1.3176268480305272E-020
1783.5	1.3484685945928773E-020
1784.5	1.3807295074310359E-020
1785.5	1.4144851437215800E-020
1786.5	1.4498168474491064E-020
1787.5	1.4868122320593161E-020
1788.5	1.5255657153635372E-020
1789.5	1.5661791127569485E-020
1790.5	1.6087622956665234E-020
1791.5	1.6534339231274829E-020
1792.5	1.7003222555211565E-020
1793.5	1.7495660608195979E-020
1794.5	1.8013156252047899E-020
1795.5	1.8557338817011134E-020
1796.5	1.9129976725245410E-020
1797.5	1.9732991632657567E-020
1798.5	2.0368474298533637E-020
1799.5	2.1038702425676450E-020
1800.5	2.1746160752922067E-020
1801.5	2.2493563728185930E-020
1802.5	2.3283881145020115E-020
1803.5	2.4120367190816156E-020
1804.5	2.5006593432437393E-020
1805.5	2.5946486357893959E-020
1806.5	2.6944370204000147E-020
1807.5	2.8005015933906209E-020
1808.5	2.9133697390117411E-020
1809.5	3.0336255844547053E-020
1810.5	3.1619174405401517E-020
1811.5	3.2989664031494799E-020
1812.5	3.4455763260920857E-020
1813.5	3.6026454199414968E-020
1814.5	3.7711797855388813E-020
1815.5	3.9523092580784630E-020
1816.5	4.1473060214801570E-020
1817.5	4.3576065577033338E-020
1818.5	4.5848376277525610E-020
1819.5	4.8308471482487621E-020
1820.5	5.0977410400056220E-020
1821.5	5.3879273969260245E-020
1822.5	5.7041696732852680E-020
1823.5	6.0496510401311794E-020
1824.5	6.4280526510885635E-020
1825.5	6.8436493307660995E-020
1826.5	7.3014272192134132E-020
1827.5	7.8072292622583865E-020
1828.5	8.3679362542600873E-020
1829.5	8.9916935919353448E-020
1830.5	9.6881972343556350E-020
1831.5	1.0469056941727464E-019
1832.5	1.1348261199818474E-019
1833.5	1.2342777079340918E-019
1834.5	1.3473330734091993E-019
1835.5	1.4765431941491559E-019
1836.5	1.6250731466174172E-019
1837.5	1.7968836717934482E-019
1838.5	1.9969764623949549E-019
1839.5	2.2317288959050644E-019
1840.5	2.5093554514503878E-019
1841.5	2.8405499437482765E-019
1842.5	3.2393872364321150E-019
1843.5	3.7245977321821638E-019
1844.5	4.3213737513567676E-019
1845.5	5.0639180593724668E-019
1846.5	5.9989718119238752E-019
1847.5	7.1904613676028022E-019
1848.5	8.7248802689378730E-019
1849.5	1.0715252979881444E-018
1850.5	1.3296501688965123E-018
1851.5	1.6592887723022241E-018
1852.5	2.0616486967928465E-018
1853.5	2.5047441382166030E-018
1854.5	2.8963251095759651E-018
1855.5	3.0947577709639463E-018
1856.5	3.0045139431373800E-018
1857.5	2.6710826430131347E-018
1858.5	2.2333273371616228E-018
1859.5	1.8084263454336997E-018
1860.5	1.4493266544150414E-018
1861.5	1.1644630960039883E-018
1862.5	9.4401410566635560E-019
1863.5	7.7425395836140954E-019
1864.5	6.4287793638773949E-019
1865.5	5.4022495118228240E-019
1866.5	4.5908537619336680E-019
1867.5	3.9417530114501162E-019
1868.5	3.4163296890329917E-019
1869.5	2.9862253533199130E-019
1870.5	2.6304371716204443E-019
1871.5	2.3332493792967964E-019
1872.5	2.0827728888668530E-019
1873.5	1.8699137930659631E-019
1874.5	1.6876408371943652E-019
1875.5	1.5304609989059176E-019
1876.5	1.3940405124620383E-019
1877.5	1.2749282555666544E-019
1878.5	1.1703517981924650E-019
1879.5	1.0780655151885214E-019
1880.5	9.9623636574873579E-020
1881.5	9.2335718891754606E-020
1882.5	8.5818029210557879E-020
1883.5	7.9966614483212541E-020
1884.5	7.4694341704755270E-020
1885.5	6.9927761108668650E-020
1886.5	6.5604625708955436E-020
1887.5	6.1671916083906071E-020
1888.5	5.8084257008201908E-020
1889.5	5.4802640167473110E-020
1890.5	5.1793387594517616E-020
1891.5	4.9027305655812675E-020
1892.5	4.6478990809500402E-020
1893.5	4.4126256962974741E-020
1894.5	4.1949660806054592E-020
1895.5	3.9932106510470502E-020
1896.5	3.8058515051655158E-020
1897.5	3.6315546406445091E-020
1898.5	3.4691365218767609E-020
1899.5	3.3175442359983004E-020
1900.5	3.1758386257669876E-020
1901.5	3.0431799014078440E-020
1902.5	2.9188153249851048E-020
1903.5	2.8020686340768661E-020
1904.5	2.6923309304251016E-020
1905.5	2.5890528068230520E-020
1906.5	2.4917375241189636E-020
1907.5	2.3999350816809470E-020
1908.5	2.3132370504081783E-020
1909.5	2.2312720585112232E-020
1910.5	2.1537018377060929E-020
1911.5	2.0802177518769289E-020
1912.5	2.0105377422226123E-020
1913.5	1.9444036328624968E-020
1914.5	1.8815787491970358E-020
1915.5	1.8218458082917571E-020
1916.5	1.7650050464136476E-020
1917.5	1.7108725537892203E-020
1918.5	1.6592787908295538E-020
1919.5	1.6100672636073262E-020
1920.5	1.5630933393790215E-020
1921.5	1.5182231855085828E-020
1922.5	1.4753328173379501E-020
1923.5	1.4343072424243077E-020
1924.5	1.3950396901723717E-020
1925.5	1.3574309172736502E-020
1926.5	1.3213885805572165E-020
1927.5	1.2868266698868583E-020
1928.5	1.2536649946313412E-020
1929.5	1.2218287180081538E-020
1930.5	1.1912479342734807E-020
1931.5	1.1618572843166385E-020
1932.5	1.1335956057280038E-020
1933.5	1.1064056138558768E-020
1934.5	1.0802336107585791E-020
1935.5	1.0550292193008890E-020
1936.5	1.0307451399450593E-020
1937.5	1.0073369280516659E-020
1938.5	9.8476278973909984E-021
1939.5	9.6298339455667111E-021
1940.5	9.4196170340857552E-021
1941.5	9.2166281032734631E-021
1942.5	9.0205379683849997E-021
1943.5	8.8310359778514578E-021
1944.5	8.6478287759429141E-021
1945.5	8.4706391606715437E-021
1946.5	8.2992050286547600E-021
1947.5	8.1332783994586833E-021
1948.5	7.9726245126578052E-021
1949.5	7.8170209914869993E-021
1950.5	7.6662570675357565E-021
1951.5	7.5201328614490672E-021
1952.5	7.3784587150617834E-021
1953.5	7.2410545708086033E-021
1954.5	7.1077493946261060E-021
1955.5	6.9783806389002304E-021
1956.5	6.8527937423166305E-021
1957.5	6.7308416637459705E-021
1958.5	6.6123844475443120E-021
1959.5	6.4972888178733851E-021
1960.5	6.3854277998488923E-021
1961.5	6.2766803655093225E-021
1962.5	6.1709311027652282E-021
1963.5	6.0680699056407088E-021
1964.5	5.9679916842571613E-021
1965.5	5.8705960931350230E-021
1966.5	5.7757872765036918E-021
1967.5	5.6834736294142747E-021
1968.5	5.5935675735449358E-021
1969.5	5.5059853466756008E-021
1970.5	5.4206468048881895E-021
1971.5	5.3374752366212419E-021
1972.5	5.2563971877742091E-021
1973.5	5.1773422971176866E-021
1974.5	5.1002431413216031E-021
1975.5	5.0250350889646702E-021
1976.5	4.9516561629353236E-021
1977.5	4.8800469106776575E-021
1978.5	4.8101502817755081E-021
1979.5	4.7419115124043911E-021
1980.5	4.6752780162145765E-021
1981.5	4.6101992812396758E-021
1982.5	4.5466267724535116E-021
1983.5	4.4845138396245318E-021
1984.5	4.4238156301412188E-021
1985.5	4.3644890065045164E-021
1986.5	4.3064924682039297E-021
1987.5	4.2497860777132741E-021
1988.5	4.1943313903596484E-021
1989.5	4.1400913878358690E-021
1990.5	4.0870304151415529E-021
1991.5	4.0351141207524574E-021
1992.5	3.9843093998305191E-021
1993.5	3.9345843402993610E-021
1994.5	3.8859081716212455E-021
1995.5	3.8382512161219323E-021
1996.5	3.7915848427196712E-021
1997.5	3.7458814229236146E-021
1998.5	3.7011142889753354E-021
1999.5	3.6572576940150312E-021
[truncated: 1,000 more rows]
