# Supplementary material for: Modeling Radiative Efficiency across Fluorinated Molecules: Bridging Chemistry and Climate Policy for Global Warming Potential Estimations
Source: Environ Sci Technol. 2026 Feb 16;60(8):6188–202. doi: 10.1021/acs.est.5c16501 (PMC12961741; doi:10.1021/acs.est.5c16501)
Supplement: Supplementary file 1 [file es5c16501_si_001.zip › Supporting.Information/CFM2025.Table1/HFEsters/Allyl.trifluoracetate/cross-section_36.dat]

0.5	3.7299202622121757E-022
1.5	3.7612791867747910E-022
2.5	3.7938951240031833E-022
3.5	3.8278535392448011E-022
4.5	3.8632475257642041E-022
5.5	3.9001786425543040E-022
6.5	3.9387578618569741E-022
7.5	3.9791066431645779E-022
8.5	4.0213581534211530E-022
9.5	4.0656586566771494E-022
10.5	4.1121691007070537E-022
11.5	4.1610669332396622E-022
12.5	4.2125481866837193E-022
13.5	4.2668298778184193E-022
14.5	4.3241527781902636E-022
15.5	4.3847846223368695E-022
16.5	4.4490238349848783E-022
17.5	4.5172038757376138E-022
18.5	4.5896983213783119E-022
19.5	4.6669268329357505E-022
20.5	4.7493621886227437E-022
21.5	4.8375386066806370E-022
22.5	4.9320616367177121E-022
23.5	5.0336199678837794E-022
24.5	5.1429995919708505E-022
25.5	5.2611008757596686E-022
26.5	5.3889592484946866E-022
27.5	5.5277704094320198E-022
28.5	5.6789212238261603E-022
29.5	5.8440278270627078E-022
30.5	6.0249829291124443E-022
31.5	6.2240149522851293E-022
32.5	6.4437625120963379E-022
33.5	6.6873689618365935E-022
34.5	6.9586034088968823E-022
35.5	7.2620169846877323E-022
36.5	7.6031465196847604E-022
37.5	7.9887825993495027E-022
38.5	8.4273259336833440E-022
39.5	8.9292660564105745E-022
40.5	9.5078309981537347E-022
41.5	1.0179877664162255E-021
42.5	1.0967122423636347E-021
43.5	1.1897851402630275E-021
44.5	1.3009297284027328E-021
45.5	1.4350905422694193E-021
46.5	1.5988669851632691E-021
47.5	1.8010396051132428E-021
48.5	2.0530584456735602E-021
49.5	2.3690271836183641E-021
50.5	2.7639089735301399E-021
51.5	3.2472912441099328E-021
52.5	3.8098309549185873E-021
53.5	4.4080872566656824E-021
54.5	4.9770980462547952E-021
55.5	5.4961975777109248E-021
56.5	6.0438006226754658E-021
57.5	6.7534589212759305E-021
58.5	7.7199739631736570E-021
59.5	8.9210442093882493E-021
60.5	1.0140506676982503E-020
61.5	1.0948722562782944E-020
62.5	1.0919459289665837E-020
63.5	1.0010357465960614E-020
64.5	8.6007635408907560E-021
65.5	7.1292632542578642E-021
66.5	5.8436074187116295E-021
67.5	4.8129510388536041E-021
68.5	4.0189564039782252E-021
69.5	3.4167527860085662E-021
70.5	2.9593130532452585E-021
71.5	2.6033217441350823E-021
72.5	2.3118078203505640E-021
73.5	2.0604213309450442E-021
74.5	1.8403334009495084E-021
75.5	1.6509976882691289E-021
76.5	1.4916839026357575E-021
77.5	1.3592352666402829E-021
78.5	1.2493223958699962E-021
79.5	1.1577213951948389E-021
80.5	1.0808490985488354E-021
81.5	1.0158392913156731E-021
82.5	9.6044816741500222E-022
83.5	9.1292614372251261E-022
84.5	8.7190323765159382E-022
85.5	8.3629832535055681E-022
86.5	8.0525047721260066E-022
87.5	7.7806777827668007E-022
88.5	7.5418923837117623E-022
89.5	7.3315630432703889E-022
90.5	7.1459138584093741E-022
91.5	6.9818152257283860E-022
92.5	6.8366584823117380E-022
93.5	6.7082588549000692E-022
94.5	6.5947797358323789E-022
95.5	6.4946732042137007E-022
96.5	6.4066330654468279E-022
97.5	6.3295576568967489E-022
98.5	6.2625203767943735E-022
99.5	6.2047464170892875E-022
100.5	6.1555945743383332E-022
101.5	6.1145433151220225E-022
102.5	6.0811805122944709E-022
103.5	6.0551964668417975E-022
104.5	6.0363800040352790E-022
105.5	6.0246175962694784E-022
106.5	6.0198956320720450E-022
107.5	6.0223061357137457E-022
108.5	6.0320564617123458E-022
109.5	6.0494837652290168E-022
110.5	6.0750754126900306E-022
111.5	6.1094969889526788E-022
112.5	6.1536302387020392E-022
113.5	6.2086242396779031E-022
114.5	6.2759644760696384E-022
115.5	6.3575664594202810E-022
116.5	6.4559034267023132E-022
117.5	6.5741818692997991E-022
118.5	6.7165848527249531E-022
119.5	6.8886121732885262E-022
120.5	7.0975595133267114E-022
121.5	7.3531970290320935E-022
122.5	7.6687312130422111E-022
123.5	8.0621575659883546E-022
124.5	8.5581149859513865E-022
125.5	9.1902688416673203E-022
126.5	1.0003883675428261E-021
127.5	1.1057079940414242E-021
128.5	1.2416092011858771E-021
129.5	1.4132620566177742E-021
130.5	1.6180445074043426E-021
131.5	1.8333563533069321E-021
132.5	2.0057366869432376E-021
133.5	2.0669196915472506E-021
134.5	1.9877853568429039E-021
135.5	1.8085570418424116E-021
136.5	1.5980900839238269E-021
137.5	1.4043203214778108E-021
138.5	1.2452302168762002E-021
139.5	1.1213318572794632E-021
140.5	1.0268962525912608E-021
141.5	9.5536479270932806E-022
142.5	9.0115903134525614E-022
143.5	8.5998845285274962E-022
144.5	8.2868030895956081E-022
145.5	8.0491991790007022E-022
146.5	7.8702117204016416E-022
147.5	7.7375091459560893E-022
148.5	7.6420176029090257E-022
149.5	7.5770198979796459E-022
150.5	7.5375214133135168E-022
151.5	7.5198037080455866E-022
152.5	7.5211091710094246E-022
153.5	7.5394174162336023E-022
154.5	7.5732864589459611E-022
155.5	7.6217402552289807E-022
156.5	7.6841900484812378E-022
157.5	7.7603809945215672E-022
158.5	7.8503583403313847E-022
159.5	7.9544494262543849E-022
160.5	8.0732592540281281E-022
161.5	8.2076785127510342E-022
162.5	8.3589039267470588E-022
163.5	8.5284716968556246E-022
164.5	8.7183057495736376E-022
165.5	8.9307835870111385E-022
166.5	9.1688238600874296E-022
167.5	9.4360015145704444E-022
168.5	9.7366986842693026E-022
169.5	1.0076302711220922E-021
170.5	1.0461467170599505E-021
171.5	1.0900458175162392E-021
172.5	1.1403617433349622E-021
173.5	1.1983986886270288E-021
174.5	1.2658159266295388E-021
175.5	1.3447447582139556E-021
176.5	1.4379508637892197E-021
177.5	1.5490617096373740E-021
178.5	1.6828874279793050E-021
179.5	1.8458755008451425E-021
180.5	2.0467538862861840E-021
181.5	2.2974285793860096E-021
182.5	2.6141903480038569E-021
183.5	3.0191909231366615E-021
184.5	3.5418011304260636E-021
185.5	4.2184286519314035E-021
186.5	5.0867270428322180E-021
187.5	6.1647650079090496E-021
188.5	7.4004656411901459E-021
189.5	8.5930861092800203E-021
190.5	9.3710873421315843E-021
191.5	9.3875535340458927E-021
192.5	8.6398728144622689E-021
193.5	7.4725548347787221E-021
194.5	6.2586895922083421E-021
195.5	5.2013928853637958E-021
196.5	4.3541874064830618E-021
197.5	3.6995966386006991E-021
198.5	3.2001511112928701E-021
199.5	2.8194967423209810E-021
200.5	2.5283030104134106E-021
201.5	2.3044844440445641E-021
202.5	2.1318524661434588E-021
203.5	1.9986405089091871E-021
204.5	1.8962973816897549E-021
205.5	1.8185910119011713E-021
206.5	1.7609685003922246E-021
207.5	1.7201067100552847E-021
208.5	1.6935989287775786E-021
209.5	1.6797375779543936E-021
210.5	1.6773650359630767E-021
211.5	1.6857736530010666E-021
212.5	1.7046424790925168E-021
213.5	1.7340028402600061E-021
214.5	1.7742283120111765E-021
215.5	1.8260473522691575E-021
216.5	1.8905792651867506E-021
217.5	1.9693966216147865E-021
218.5	2.0646201156068947E-021
219.5	2.1790555073589680E-021
220.5	2.3163873408660362E-021
221.5	2.4814512904920713E-021
222.5	2.6806173427210276E-021
223.5	2.9223309554463345E-021
224.5	3.2178804282412556E-021
225.5	3.5824868200794908E-021
226.5	4.0368449226622182E-021
227.5	4.6092638726764031E-021
228.5	5.3385076125895518E-021
229.5	6.2771487648910451E-021
230.5	7.4942564906995591E-021
231.5	9.0733785766830055E-021
232.5	1.1094733401983305E-020
233.5	1.3577371000853756E-020
234.5	1.6349270401156736E-020
235.5	1.8873703450723430E-020
236.5	2.0276305824840755E-020
237.5	1.9896166731189130E-020
238.5	1.7929396528800680E-020
239.5	1.5222372809685383E-020
240.5	1.2542825993253304E-020
241.5	1.0258749599708183E-020
242.5	8.4418048680797032E-021
243.5	7.0364677750990076E-021
244.5	5.9571194471830616E-021
245.5	5.1253175468038212E-021
246.5	4.4789838572937162E-021
247.5	3.9716541673266426E-021
248.5	3.5692492834366527E-021
249.5	3.2468717152964085E-021
250.5	2.9862567755289187E-021
251.5	2.7738965881979367E-021
252.5	2.5997013841360425E-021
253.5	2.4560540714217587E-021
254.5	2.3371427166606614E-021
255.5	2.2384868673340518E-021
256.5	2.1565987895027985E-021
257.5	2.0887389521690706E-021
258.5	2.0327377988929983E-021
259.5	1.9868645407737135E-021
260.5	1.9497296193567039E-021
261.5	1.9202115162564895E-021
262.5	1.8974013430062888E-021
263.5	1.8805605442817891E-021
264.5	1.8690883673239141E-021
265.5	1.8624966752371664E-021
266.5	1.8603903359165202E-021
267.5	1.8624518852351601E-021
268.5	1.8684294995095048E-021
269.5	1.8781275569172276E-021
270.5	1.8913992472110010E-021
271.5	1.9081408223404928E-021
272.5	1.9282871805210326E-021
273.5	1.9518085521218378E-021
274.5	1.9787081141166592E-021
275.5	2.0090204055496762E-021
276.5	2.0428104530522555E-021
277.5	2.0801735455493204E-021
278.5	2.1212356229512191E-021
279.5	2.1661542664554057E-021
280.5	2.2151202994298780E-021
281.5	2.2683600289104577E-021
282.5	2.3261381796510133E-021
283.5	2.3887615965834060E-021
284.5	2.4565838187519688E-021
285.5	2.5300106597801451E-021
286.5	2.6095069685293752E-021
287.5	2.6956047911261315E-021
288.5	2.7889132149407843E-021
289.5	2.8901302503203011E-021
290.5	3.0000572021312532E-021
291.5	3.1196161075065424E-021
292.5	3.2498709782031770E-021
293.5	3.3920537988512814E-021
294.5	3.5475965143762979E-021
295.5	3.7181706165451359E-021
296.5	3.9057364469291797E-021
297.5	4.1126050227951812E-021
298.5	4.3415161369722017E-021
299.5	4.5957377888476623E-021
300.5	4.8791938263158055E-021
301.5	5.1966292456484986E-021
302.5	5.5538262454031941E-021
303.5	5.9578893643577121E-021
304.5	6.4176256034598149E-021
305.5	6.9440564604426992E-021
306.5	7.5511149580887499E-021
307.5	8.2566044450278149E-021
308.5	9.0835305618047148E-021
309.5	1.0061967523885384E-020
310.5	1.1231688667738388E-020
311.5	1.2645877839957594E-020
312.5	1.4376321167155762E-020
313.5	1.6520471369422598E-020
314.5	1.9210402276396764E-020
315.5	2.2622133900839424E-020
316.5	2.6979017823957893E-020
317.5	3.2530075240214437E-020
318.5	3.9456035543096412E-020
319.5	4.7617571073610797E-020
320.5	5.6100451068890328E-020
321.5	6.2892349924902263E-020
322.5	6.5660461060176992E-020
323.5	6.3746172033664995E-020
324.5	5.8920774409173521E-020
325.5	5.3716609473101521E-020
326.5	4.9827800711977409E-020
327.5	4.7970031157237829E-020
328.5	4.8369335855773459E-020
329.5	5.1156359266762065E-020
330.5	5.6553114637954452E-020
331.5	6.4910135015896168E-020
332.5	7.6587598401837760E-020
333.5	9.1550066375748293E-020
334.5	1.0848510330259769E-019
335.5	1.2369222333438632E-019
336.5	1.3143166544456761E-019
337.5	1.2768601930832062E-019
338.5	1.1409607306396112E-019
339.5	9.6214414576126964E-020
340.5	7.8833860100363177E-020
341.5	6.4160132987571341E-020
342.5	5.2570433396577724E-020
343.5	4.3684115307510011E-020
344.5	3.6957207018420581E-020
345.5	3.1906316029665561E-020
346.5	2.8162858129517850E-020
347.5	2.5468851722685310E-020
348.5	2.3659161133097201E-020
349.5	2.2644134661094215E-020
350.5	2.2392808242584248E-020
351.5	2.2906854586576800E-020
352.5	2.4161762288799352E-020
353.5	2.5979585489916570E-020
354.5	2.7838901952328589E-020
355.5	2.8826591743799454E-020
356.5	2.8110015955985948E-020
357.5	2.5686106621120687E-020
358.5	2.2364225617398587E-020
359.5	1.9008205555828109E-020
360.5	1.6079198848479830E-020
361.5	1.3690357401110771E-020
362.5	1.1791866639774273E-020
363.5	1.0289401465782222E-020
364.5	9.0926790830455537E-021
365.5	8.1287875001451317E-021
366.5	7.3424257192547344E-021
367.5	6.6925801543579908E-021
368.5	6.1489580641172497E-021
369.5	5.6890769229970651E-021
370.5	5.2960963954356693E-021
371.5	4.9572601191913956E-021
372.5	4.6627894120911963E-021
373.5	4.4050984983253240E-021
374.5	4.1782349938066050E-021
375.5	3.9774777392596630E-021
376.5	3.7990449344695131E-021
377.5	3.6398801496407186E-021
378.5	3.4974938301296638E-021
379.5	3.3698447589453590E-021
380.5	3.2552506157668212E-021
381.5	3.1523199780451400E-021
382.5	3.0599003271118629E-021
383.5	2.9770381707273822E-021
384.5	2.9029484880265264E-021
385.5	2.8369914880068975E-021
386.5	2.7786552468790983E-021
387.5	2.7275432206103533E-021
388.5	2.6833659648114934E-021
389.5	2.6459366699917337E-021
390.5	2.6151703636955327E-021
391.5	2.5910868657743962E-021
392.5	2.5738178318815543E-021
393.5	2.5636185083176029E-021
394.5	2.5608851794270964E-021
395.5	2.5661797578585849E-021
396.5	2.5802636055929857E-021
397.5	2.6041435627267573E-021
398.5	2.6391344237632010E-021
399.5	2.6869439193057776E-021
400.5	2.7497889055258594E-021
401.5	2.8305553366567010E-021
402.5	2.9330202832254559E-021
403.5	3.0621625807558296E-021
404.5	3.2246006918293075E-021
405.5	3.4292130385919582E-021
406.5	3.6880172954611844E-021
407.5	4.0174062012424190E-021
408.5	4.4398387180936910E-021
409.5	4.9860033974029014E-021
410.5	5.6971219565180002E-021
411.5	6.6259586206211229E-021
412.5	7.8321184522168749E-021
413.5	9.3605113066007988E-021
414.5	1.1182050739016253E-020
415.5	1.3082004193259831E-020
416.5	1.4566952463109265E-020
417.5	1.5026416157858754E-020
418.5	1.4225516867075625E-020
419.5	1.2549628945956105E-020
420.5	1.0617206921426246E-020
421.5	8.8465448911804092E-021
422.5	7.3894324845413876E-021
423.5	6.2460476636726983E-021
424.5	5.3636569249078399E-021
425.5	4.6833138005731505E-021
426.5	4.1552018084965763E-021
427.5	3.7410671947948884E-021
428.5	3.4126004237515489E-021
429.5	3.1490960366108483E-021
430.5	2.9354056750473244E-021
431.5	2.7603766169790647E-021
432.5	2.6157216668698590E-021
433.5	2.4952176270967736E-021
434.5	2.3941397671202680E-021
435.5	2.3088618276650325E-021
436.5	2.2365712668229491E-021
437.5	2.1750647965259941E-021
438.5	2.1226001508971969E-021
439.5	2.0777875390195044E-021
440.5	2.0395093550061201E-021
441.5	2.0068602012747197E-021
442.5	1.9791016571043967E-021
443.5	1.9556278550674237E-021
444.5	1.9359390551484967E-021
445.5	1.9196211921897506E-021
446.5	1.9063299249791277E-021
447.5	1.8957781075133899E-021
448.5	1.8877258838156286E-021
449.5	1.8819728105821422E-021
450.5	1.8783515597918208E-021
451.5	1.8767228620809396E-021
452.5	1.8769714322201808E-021
453.5	1.8790026782014939E-021
454.5	1.8827400407622745E-021
455.5	1.8881228445847553E-021
456.5	1.8951045687506543E-021
457.5	1.9036514643703496E-021
458.5	1.9137414631555194E-021
459.5	1.9253633331830235E-021
460.5	1.9385160480403902E-021
461.5	1.9532083435787051E-021
462.5	1.9694584431066928E-021
463.5	1.9872939374123654E-021
464.5	2.0067518107889536E-021
465.5	2.0278786085080934E-021
466.5	2.0507307451243663E-021
467.5	2.0753749567855748E-021
468.5	2.1018889045227208E-021
469.5	2.1303619394586130E-021
470.5	2.1608960451653592E-021
471.5	2.1936069771938847E-021
472.5	2.2286256252927643E-021
473.5	2.2660996302646672E-021
474.5	2.3061952950628502E-021
475.5	2.3490998389616694E-021
476.5	2.3950240548904562E-021
477.5	2.4442054438671481E-021
478.5	2.4969119176378099E-021
479.5	2.5534461820679341E-021
480.5	2.6141509407794601E-021
481.5	2.6794150926122844E-021
482.5	2.7496811398684483E-021
483.5	2.8254540798481375E-021
484.5	2.9073121237722258E-021
485.5	2.9959196800292790E-021
486.5	3.0920431598972001E-021
487.5	3.1965703232258197E-021
488.5	3.3105340925075816E-021
489.5	3.4351420450845361E-021
490.5	3.5718131712998861E-021
491.5	3.7222239985074782E-021
492.5	3.8883668802436930E-021
493.5	4.0726242131605238E-021
494.5	4.2778636826957447E-021
495.5	4.5075615145644840E-021
496.5	4.7659633627734004E-021
497.5	5.0582962518962618E-021
498.5	5.3910504429806061E-021
499.5	5.7723580038163043E-021
500.5	6.2125064244456709E-021
501.5	6.7246425915610168E-021
502.5	7.3257473828388490E-021
503.5	8.0379976137383294E-021
504.5	8.8906844635390324E-021
505.5	9.9229296767515982E-021
506.5	1.1187530695249947E-020
507.5	1.2756348260363913E-020
508.5	1.4727626474296326E-020
509.5	1.7235194544509363E-020
510.5	2.0457752263872027E-020
511.5	2.4621068388661905E-020
512.5	2.9971724757255229E-020
513.5	3.6670392812532290E-020
514.5	4.4513559479766130E-020
515.5	5.2448072261874090E-020
516.5	5.8272512772654413E-020
517.5	5.9555192289026426E-020
518.5	5.5727346517310088E-020
519.5	4.8684084822250288E-020
520.5	4.0939439081401027E-020
521.5	3.4039956351473041E-020
522.5	2.8484023524882349E-020
523.5	2.4220384358695674E-020
524.5	2.1021883288412000E-020
525.5	1.8652092798581417E-020
526.5	1.6916759618735838E-020
527.5	1.5669807128125450E-020
528.5	1.4805811922561603E-020
529.5	1.4250601654761923E-020
530.5	1.3953389720297553E-020
531.5	1.3881008050612922E-020
532.5	1.4013981441752264E-020
533.5	1.4344058930050492E-020
534.5	1.4872892339598718E-020
535.5	1.5611669449131863E-020
536.5	1.6581626415760843E-020
537.5	1.7815478210503654E-020
538.5	1.9359927409467516E-020
539.5	2.1279556505361540E-020
540.5	2.3662595019547816E-020
541.5	2.6629295803931655E-020
542.5	3.0343952075223199E-020
543.5	3.5031864131109064E-020
544.5	4.1002523942124583E-020
545.5	4.8678975083456364E-020
546.5	5.8627993403631693E-020
547.5	7.1569259787456276E-020
548.5	8.8297847261221273E-020
549.5	1.0935844551328848E-019
550.5	1.3418174627907617E-019
551.5	1.5954103963233710E-019
552.5	1.7849642350419962E-019
553.5	1.8310541873129876E-019
554.5	1.7113862195557415E-019
555.5	1.4843257358775083E-019
556.5	1.2315769988859088E-019
557.5	1.0049432230018403E-019
558.5	8.2194338539937085E-020
559.5	6.8173850143618968E-020
560.5	5.7755341751785747E-020
561.5	5.0233329200494143E-020
562.5	4.5052059086706530E-020
563.5	4.1817897549783222E-020
564.5	4.0232786269929182E-020
565.5	3.9951247497204300E-020
566.5	4.0356549090025128E-020
567.5	4.0413321858743156E-020
568.5	3.9014460146144126E-020
569.5	3.5824613822531040E-020
570.5	3.1541263851624655E-020
571.5	2.7147112954097871E-020
572.5	2.3246550560282247E-020
573.5	2.0020323343140686E-020
574.5	1.7426422702694735E-020
575.5	1.5353210117411556E-020
576.5	1.3687775442300957E-020
577.5	1.2336738723515181E-020
578.5	1.1228264524182733E-020
579.5	1.0308515219070703E-020
580.5	9.5373675196871135E-021
581.5	8.8847945331251075E-021
582.5	8.3281272360321306E-021
583.5	7.8500671625813175E-021
584.5	7.4372655577509020E-021
585.5	7.0793095625221778E-021
586.5	6.7679955827382795E-021
587.5	6.4968044780425551E-021
588.5	6.2605190864641127E-021
589.5	6.0549429232404560E-021
590.5	5.8766915567111491E-021
591.5	5.7230368478433450E-021
592.5	5.5917901994157053E-021
593.5	5.4812150770860881E-021
594.5	5.3899619383438176E-021
595.5	5.3170207425073228E-021
596.5	5.2616876899445898E-021
597.5	5.2235439392155688E-021
598.5	5.2024449079880013E-021
599.5	5.1985194725536484E-021
600.5	5.2121790151352409E-021
601.5	5.2441368903492359E-021
602.5	5.2954395519310255E-021
603.5	5.3675113631176006E-021
604.5	5.4622160877478652E-021
605.5	5.5819393276635271E-021
606.5	5.7296978783212102E-021
607.5	5.9092843225059535E-021
608.5	6.1254584682707863E-021
609.5	6.3842018990526163E-021
610.5	6.6930585918189619E-021
611.5	7.0615942452326988E-021
612.5	7.5020210970348744E-021
613.5	8.0300557536099740E-021
614.5	8.6661080392750607E-021
615.5	9.4369434523449901E-021
616.5	1.0378025923449031E-020
617.5	1.1536836099169400E-020
618.5	1.2977571307381854E-020
619.5	1.4787737461035243E-020
620.5	1.7087124284282599E-020
621.5	2.0039144180934568E-020
622.5	2.3862453345969983E-020
623.5	2.8834388372905925E-020
624.5	3.5260771613504951E-020
625.5	4.3349559041965741E-020
626.5	5.2876566751682168E-020
627.5	6.2589741548551756E-020
628.5	6.9806298275526290E-020
629.5	7.1468057640135143E-020
630.5	6.6730581550197528E-020
631.5	5.7850990718891983E-020
632.5	4.7968973571116109E-020
633.5	3.9064221656715161E-020
634.5	3.1794963835049926E-020
635.5	2.6111313831021631E-020
636.5	2.1730910476712483E-020
637.5	1.8354251928320661E-020
638.5	1.5732258504122827E-020
639.5	1.3674852350385689E-020
640.5	1.2041691571192464E-020
641.5	1.0730180887874561E-020
642.5	9.6652297424214645E-021
643.5	8.7915068318572005E-021
644.5	8.0678536506561973E-021
645.5	7.4633269027901479E-021
646.5	6.9544062294853940E-021
647.5	6.5230181217530951E-021
648.5	6.1551279046985084E-021
649.5	5.8397276636096007E-021
650.5	5.5681016791786308E-021
651.5	5.3332878920501134E-021
652.5	5.1296790926592796E-021
653.5	4.9527246598042601E-021
654.5	4.7987053623397963E-021
655.5	4.6645617668059703E-021
656.5	4.5477623490860800E-021
657.5	4.4462012847064014E-021
658.5	4.3581186214690682E-021
659.5	4.2820374767097821E-021
660.5	4.2167142909297919E-021
661.5	4.1610991742297432E-021
662.5	4.1143041147088648E-021
663.5	4.0755773568907279E-021
664.5	4.0442826578139316E-021
665.5	4.0198824270550843E-021
666.5	4.0019239818644260E-021
667.5	3.9900283192754960E-021
668.5	3.9838809375510765E-021
669.5	3.9832243398619760E-021
670.5	3.9878519311450777E-021
671.5	3.9976030801755608E-021
672.5	4.0123591671253077E-021
673.5	4.0320404753482065E-021
674.5	4.0566038171672838E-021
675.5	4.0860408088232077E-021
676.5	4.1203767308593315E-021
677.5	4.1596699281507549E-021
678.5	4.2040117194024043E-021
679.5	4.2535267999581338E-021
680.5	4.3083741347847295E-021
681.5	4.3687483510572737E-021
682.5	4.4348816523725127E-021
683.5	4.5070462897412831E-021
684.5	4.5855576386624524E-021
685.5	4.6707779473056233E-021
686.5	4.7631208387472308E-021
687.5	4.8630566710414790E-021
688.5	4.9711188835394171E-021
689.5	5.0879114873729871E-021
690.5	5.2141178937392416E-021
691.5	5.3505113172503425E-021
692.5	5.4979670453202585E-021
693.5	5.6574769311208222E-021
694.5	5.8301665506581282E-021
695.5	6.0173155686886737E-021
696.5	6.2203819896710334E-021
697.5	6.4410311368630319E-021
698.5	6.6811704158321246E-021
699.5	6.9429911925003475E-021
700.5	7.2290194698599211E-021
701.5	7.5421775080647148E-021
702.5	7.8858591357730981E-021
703.5	8.2640222959832995E-021
704.5	8.6813034259111426E-021
705.5	9.1431596837671620E-021
706.5	9.6560469408708906E-021
707.5	1.0227644047483381E-020
708.5	1.0867137430071565E-020
709.5	1.1585584983519014E-020
710.5	1.2396385062115085E-020
711.5	1.3315885996219527E-020
712.5	1.4364185221273417E-020
713.5	1.5566186667943753E-020
714.5	1.6953013315256267E-020
715.5	1.8563912927943139E-020
716.5	2.0448855216212070E-020
717.5	2.2672107158565759E-020
718.5	2.5317203178431846E-020
719.5	2.8493915936198952E-020
720.5	3.2348101848068060E-020
721.5	3.7075654760388932E-020
722.5	4.2942216399024245E-020
723.5	5.0310564131763884E-020
724.5	5.9677025808520221E-020
725.5	7.1714742777885324E-020
726.5	8.7309267987814224E-020
727.5	1.0753627385458290E-019
728.5	1.3344262766764836E-019
729.5	1.6532434602735523E-019
730.5	2.0108382436181138E-019
731.5	2.3397415787540482E-019
732.5	2.5277128269634043E-019
733.5	2.4866605216680150E-019
734.5	2.2377480569469364E-019
735.5	1.8890461099943209E-019
736.5	1.5412619740487285E-019
737.5	1.2436857026445766E-019
738.5	1.0065054199144981E-019
739.5	8.2285211652375124E-020
740.5	6.8168861591319303E-020
741.5	5.7281793298718265E-020
742.5	4.8814669132057303E-020
743.5	4.2161122579574940E-020
744.5	3.6876392415959038E-020
745.5	3.2635715769136443E-020
746.5	2.9201082535253356E-020
747.5	2.6396729647922999E-020
748.5	2.4091647771953039E-020
749.5	2.2187231458074768E-020
750.5	2.0608567949959618E-020
751.5	1.9298266063250178E-020
752.5	1.8212054832557144E-020
753.5	1.7315620602024018E-020
754.5	1.6582317882382490E-020
755.5	1.5991503502041035E-020
756.5	1.5527321509126563E-020
757.5	1.5177819654293845E-020
758.5	1.4934315204698173E-020
759.5	1.4790953812442189E-020
760.5	1.4744423922782348E-020
761.5	1.4793803333328688E-020
762.5	1.4940525843571981E-020
763.5	1.5188465865826773E-020
764.5	1.5544148592157943E-020
765.5	1.6017103987049028E-020
766.5	1.6620395814947692E-020
767.5	1.7371373788550700E-020
768.5	1.8292720043567738E-020
769.5	1.9413893826416973E-020
770.5	2.0773125388262525E-020
771.5	2.2420178754598434E-020
772.5	2.4420203582951849E-020
773.5	2.6859142873852720E-020
774.5	2.9851373068324496E-020
775.5	3.3550540077793063E-020
776.5	3.8164906475895744E-020
777.5	4.3978828554596586E-020
778.5	5.1381809329844680E-020
779.5	6.0904588335553073E-020
780.5	7.3254144275891038E-020
781.5	8.9316527162032774E-020
782.5	1.1003667735985630E-019
783.5	1.3595895174459065E-019
784.5	1.6606846824461368E-019
785.5	1.9587187202098063E-019
786.5	2.1650114558000975E-019
787.5	2.1887276264257853E-019
788.5	2.0177410286541537E-019
789.5	1.7314680211724117E-019
790.5	1.4252231063025892E-019
791.5	1.1543425282582963E-019
792.5	9.3513334114151560E-020
793.5	7.6437914863702313E-020
794.5	6.3295321796105362E-020
795.5	5.3167571819175807E-020
796.5	4.5304305612907657E-020
797.5	3.9136845657269255E-020
798.5	3.4246465686410474E-020
799.5	3.0327350727528411E-020
800.5	2.7155736707265537E-020
801.5	2.4566792943427029E-020
802.5	2.2438015834073851E-020
803.5	2.0677485375007752E-020
804.5	1.9215587359235816E-020
805.5	1.7999161119530027E-020
806.5	1.6987337566862396E-020
807.5	1.6148558983346224E-020
808.5	1.5458431597811564E-020
809.5	1.4898171790804635E-020
810.5	1.4453481874289168E-020
811.5	1.4113742932067620E-020
812.5	1.3871448007104819E-020
813.5	1.3721824342183707E-020
814.5	1.3662612105551044E-020
815.5	1.3693981662267906E-020
816.5	1.3818583926121308E-020
817.5	1.4041740249620192E-020
818.5	1.4371791207903259E-020
819.5	1.4820639205409685E-020
820.5	1.5404540230505795E-020
821.5	1.6145228250227452E-020
822.5	1.7071495879403488E-020
823.5	1.8221413111709234E-020
824.5	1.9645450506310329E-020
825.5	2.1410895190335013E-020
826.5	2.3608118585235091E-020
827.5	2.6359475966913848E-020
828.5	2.9831851401281528E-020
829.5	3.4253934641047237E-020
830.5	3.9938657970350269E-020
831.5	4.7308153849453494E-020
832.5	5.6908608303242336E-020
833.5	6.9374748572931610E-020
834.5	8.5239280253153537E-020
835.5	1.0437790126495985E-019
836.5	1.2489049746378999E-019
837.5	1.4195001219764789E-019
838.5	1.4892780733563006E-019
839.5	1.4235282847886447E-019
840.5	1.2546185014910561E-019
841.5	1.0487090080838320E-019
842.5	8.5523095041931913E-020
843.5	6.9415331511541200E-020
844.5	5.6715858185164755E-020
845.5	4.6903267116665120E-020
846.5	3.9340990061320988E-020
847.5	3.3477420307071075E-020
848.5	2.8884914399698087E-020
849.5	2.5245864120928188E-020
850.5	2.2327779332554171E-020
851.5	1.9960653930143557E-020
852.5	1.8019468880438012E-020
853.5	1.6411461173673725E-020
854.5	1.5067077363357951E-020
855.5	1.3933589492070964E-020
856.5	1.2970582796692930E-020
857.5	1.2146747137151146E-020
858.5	1.1437576309875889E-020
859.5	1.0823702567103688E-020
860.5	1.0289678842916556E-020
861.5	9.8230793138123736E-021
862.5	9.4138284589475311E-021
863.5	9.0536957404576004E-021
864.5	8.7359115024107647E-021
865.5	8.4548724466369687E-021
866.5	8.2059139281898452E-021
867.5	7.9851325545920019E-021
868.5	7.7892469979912170E-021
869.5	7.6154880959940003E-021
870.5	7.4615116047954159E-021
871.5	7.3253286376167343E-021
872.5	7.2052500526449466E-021
873.5	7.0998419738081994E-021
874.5	7.0078903243138057E-021
875.5	6.9283727915582896E-021
876.5	6.8604370707417113E-021
877.5	6.8033845903902990E-021
878.5	6.7566592367099881E-021
879.5	6.7198408932372939E-021
880.5	6.6926439264064142E-021
881.5	6.6749211099097386E-021
882.5	6.6666739342261211E-021
883.5	6.6680708518775722E-021
884.5	6.6794758489294302E-021
885.5	6.7014909322791290E-021
886.5	6.7350178571822862E-021
887.5	6.7813469329193907E-021
888.5	6.8422843337445149E-021
889.5	6.9203342582059429E-021
890.5	7.0189583434872301E-021
891.5	7.1429401301676443E-021
892.5	7.2988800776519510E-021
893.5	7.4958146350636575E-021
894.5	7.7458285582359648E-021
895.5	8.0641505934060998E-021
896.5	8.4672289866264964E-021
897.5	8.9651694025041928E-021
898.5	9.5423661854263258E-021
899.5	1.0124616973741966E-020
900.5	1.0561441955027460E-020
901.5	1.0693093031956596E-020
902.5	1.0490730650505021E-020
903.5	1.0087100571193983E-020
904.5	9.6489123916071686E-021
905.5	9.2756971923595260E-021
906.5	8.9982551414132507E-021
907.5	8.8122596605604274E-021
908.5	8.7024836617101872E-021
909.5	8.6533969721470946E-021
910.5	8.6523633212773229E-021
911.5	8.6899558610764978E-021
912.5	8.7594290692512590E-021
913.5	8.8560828938754965E-021
914.5	8.9767310150209990E-021
915.5	9.1193045136506376E-021
916.5	9.2825707878098933E-021
917.5	9.4659394184211610E-021
918.5	9.6693308558452794E-021
919.5	9.8930900376037149E-021
920.5	1.0137932454101218E-020
921.5	1.0404914252054065E-020
922.5	1.0695420887842724E-020
923.5	1.1011170922001533E-020
924.5	1.1354233052597745E-020
925.5	1.1727055626182586E-020
926.5	1.2132508792160538E-020
927.5	1.2573940293220703E-020
928.5	1.3055246701181345E-020
929.5	1.3580962794039557E-020
930.5	1.4156372806338971E-020
931.5	1.4787648561828471E-020
932.5	1.5482021127018478E-020
933.5	1.6247994754088241E-020
934.5	1.7095614712570730E-020
935.5	1.8036804421551328E-020
936.5	1.9085792484814278E-020
937.5	2.0259657369949751E-020
938.5	2.1579027384070326E-020
939.5	2.3068987489984195E-020
940.5	2.4760264155822755E-020
941.5	2.6690787478054054E-020
942.5	2.8907770202462472E-020
943.5	3.1470501887567313E-020
944.5	3.4454142126556283E-020
945.5	3.7954922534901058E-020
946.5	4.2097352069426007E-020
947.5	4.7044290320441448E-020
948.5	5.3011140806166944E-020
949.5	6.0285948040704835E-020
950.5	6.9257838469286497E-020
951.5	8.0456827685089193E-020
952.5	9.4607761881891850E-020
953.5	1.1269767534797939E-019
954.5	1.3604231845892652E-019
955.5	1.6629638449951348E-019
956.5	2.0524395600037982E-019
957.5	2.5397616251602568E-019
958.5	3.1078711389336620E-019
959.5	3.6760833706930531E-019
960.5	4.0811228803155067E-019
961.5	4.1501724815301032E-019
962.5	3.8527630666126666E-019
963.5	3.3332937612567466E-019
964.5	2.7724801399044543E-019
965.5	2.2781960122531601E-019
966.5	1.8841387383849951E-019
967.5	1.5863408299479422E-019
968.5	1.3694776089378046E-019
969.5	1.2184590357614879E-019
970.5	1.1220351578394036E-019
971.5	1.0731970682661827E-019
972.5	1.0682565582749681E-019
973.5	1.1046000965275425E-019
974.5	1.1758475804133853E-019
975.5	1.2634244703217893E-019
976.5	1.3296631874668337E-019
977.5	1.3293045129434539E-019
978.5	1.2445700795914681E-019
979.5	1.1022082743088429E-019
980.5	9.4556560646150507E-020
981.5	8.0375567380072910E-020
982.5	6.8704421323851201E-020
983.5	5.9504492392842409E-020
984.5	5.2371662408808634E-020
985.5	4.6865994469223499E-020
986.5	4.2619263000777061E-020
987.5	3.9351404422818713E-020
988.5	3.6858688443063168E-020
989.5	3.4997194233855686E-020
990.5	3.3668805063158812E-020
991.5	3.2811156873849755E-020
992.5	3.2391293242649214E-020
993.5	3.2402518743887362E-020
994.5	3.2864127898104090E-020
995.5	3.3823989706735454E-020
996.5	3.5364273129067563E-020
997.5	3.7610797899654962E-020
998.5	4.0746285910068653E-020
999.5	4.5026266817476026E-020
1000.5	5.0791067400538723E-020
1001.5	5.8452062480384988E-020
1002.5	6.8393276312085299E-020
1003.5	8.0662376977421072E-020
1004.5	9.4296067776922245E-020
1005.5	1.0647163647168660E-019
1006.5	1.1279395041163663E-019
1007.5	1.1021168809024314E-019
1008.5	1.0003470947897706E-019
1009.5	8.6560406237013583E-020
1010.5	7.3479357201654476E-020
1011.5	6.2486185022980400E-020
1012.5	5.3870659685057428E-020
1013.5	4.7341011040742434E-020
1014.5	4.2479425305989816E-020
1015.5	3.8912808145326502E-020
1016.5	3.6353249513613656E-020
1017.5	3.4593438516736444E-020
1018.5	3.3491561343469049E-020
1019.5	3.2957198597393498E-020
1020.5	3.2941163344389103E-020
1021.5	3.3429530974326034E-020
1022.5	3.4441553406572950E-020
1023.5	3.6031302994398587E-020
1024.5	3.8293262985514320E-020
1025.5	4.1372488203784337E-020
1026.5	4.5480222624669457E-020
1027.5	5.0915495805477768E-020
1028.5	5.8090793317723067E-020
1029.5	6.7551466571561534E-020
1030.5	7.9954423343397422E-020
1031.5	9.5912955493515918E-020
1032.5	1.1550830679230176E-019
1033.5	1.3722170119307310E-019
1034.5	1.5658694674730024E-019
1035.5	1.6663358152885757E-019
1036.5	1.6250016389606196E-019
1037.5	1.4623627446042316E-019
1038.5	1.2464931221306903E-019
1039.5	1.0359874627571783E-019
1040.5	8.5776219319999191E-020
1041.5	7.1637442314561925E-020
1042.5	6.0709383867287460E-020
1043.5	5.2314406381121234E-020
1044.5	4.5841521362676806E-020
1045.5	4.0809982506150335E-020
1046.5	3.6860743864768579E-020
1047.5	3.3730627276973991E-020
1048.5	3.1227349073114439E-020
1049.5	2.9209811196923787E-020
1050.5	2.7573643653711276E-020
1051.5	2.6240902420060693E-020
1052.5	2.5152798793333904E-020
1053.5	2.4264568779254372E-020
1054.5	2.3541835677420543E-020
1055.5	2.2958013498406541E-020
1056.5	2.2492439539173358E-020
1057.5	2.2129022321885060E-020
1058.5	2.1855258163875937E-020
1059.5	2.1661515480124179E-020
1060.5	2.1540517433694115E-020
1061.5	2.1486975523065970E-020
1062.5	2.1497342393535663E-020
1063.5	2.1569663834686166E-020
1064.5	2.1703519182880935E-020
1065.5	2.1900047412753224E-020
1066.5	2.2162064123674121E-020
1067.5	2.2494283449969342E-020
1068.5	2.2903669856001576E-020
1069.5	2.3399959386736805E-020
1070.5	2.3996410393620303E-020
1071.5	2.4710873074756136E-020
1072.5	2.5567309476218834E-020
1073.5	2.6597955928673123E-020
1074.5	2.7846402514622949E-020
1075.5	2.9371966211562902E-020
1076.5	3.1255825618771436E-020
1077.5	3.3609349014700955E-020
1078.5	3.6584517052712679E-020
1079.5	4.0384272368808934E-020
1080.5	4.5264308682490785E-020
1081.5	5.1501219502329446E-020
1082.5	5.9266522606322373E-020
1083.5	6.8302849272401051E-020
1084.5	7.7371112361062984E-020
1085.5	8.3944522210456204E-020
1086.5	8.5318703814016420E-020
1087.5	8.0973911759230635E-020
1088.5	7.3124377540183911E-020
1089.5	6.4581260398681886E-020
1090.5	5.7031239681773830E-020
1091.5	5.0997590449509115E-020
1092.5	4.6405658438822043E-020
1093.5	4.2993643142277652E-020
1094.5	4.0492927230036628E-020
1095.5	3.8682673125763623E-020
1096.5	3.7395323908897836E-020
1097.5	3.6507667738482538E-020
1098.5	3.5930004455468034E-020
1099.5	3.5597033911764853E-020
1100.5	3.5461006661772757E-020
1101.5	3.5486797599869354E-020
1102.5	3.5648421402390903E-020
1103.5	3.5926577085307075E-020
1104.5	3.6306913040281117E-020
1105.5	3.6778793891939482E-020
1106.5	3.7334417705728648E-020
1107.5	3.7968179415170687E-020
1108.5	3.8676208881898385E-020
1109.5	3.9456034177106163E-020
1110.5	4.0306335774211627E-020
1111.5	4.1226767669822205E-020
1112.5	4.2217828563955315E-020
1113.5	4.3280771176973777E-020
1114.5	4.4417541259231910E-020
1115.5	4.5630740328715646E-020
1116.5	4.6923607968100187E-020
1117.5	4.8300020840734745E-020
1118.5	4.9764506593249301E-020
1119.5	5.1322271604458206E-020
1120.5	5.2979242190226648E-020
1121.5	5.4742119436773489E-020
1122.5	5.6618448352810903E-020
1123.5	5.8616702538660862E-020
1124.5	6.0746386098738558E-020
1125.5	6.3018155102129821E-020
1126.5	6.5443961555385998E-020
1127.5	6.8037223626923668E-020
1128.5	7.0813026794851099E-020
1129.5	7.3788361730576515E-020
1130.5	7.6982406143672681E-020
1131.5	8.0416859582365262E-020
1132.5	8.4116342417454441E-020
1133.5	8.8108873079224711E-020
1134.5	9.2426441258663255E-020
1135.5	9.7105699483857521E-020
1136.5	1.0218880158907235E-019
1137.5	1.0772442458468402E-019
1138.5	1.1376902096722535E-019
1139.5	1.2038836249059057E-019
1140.5	1.2765945512462749E-019
1141.5	1.3567293014975231E-019
1142.5	1.4453605062537988E-019
1143.5	1.5437651947994771E-019
1144.5	1.6534734048252583E-019
1145.5	1.7763307406732780E-019
1146.5	1.9145795769949453E-019
1147.5	2.0709654192422968E-019
1148.5	2.2488775334193114E-019
1149.5	2.4525367174384607E-019
1150.5	2.6872485626400389E-019
1151.5	2.9597485768027104E-019
1152.5	3.2786773280385494E-019
1153.5	3.6552410513933834E-019
1154.5	4.1041382074036441E-019
1155.5	4.6448677228264943E-019
1156.5	5.3035808883782793E-019
1157.5	6.1156893524627768E-019
1158.5	7.1294639680690173E-019
1159.5	8.4107444596703376E-019
1160.5	1.0048305196914340E-018
1161.5	1.2157511821237411E-018
1162.5	1.4874539587726458E-018
1163.5	1.8320658702095031E-018
1164.5	2.2494170551980007E-018
1165.5	2.7043589374583509E-018
1166.5	3.1008360337533554E-018
1167.5	3.2983684804391593E-018
1168.5	3.2119379225966561E-018
1169.5	2.8983562982518541E-018
1170.5	2.4981075949485466E-018
1171.5	2.1238430770488138E-018
1172.5	1.8252617047627310E-018
1173.5	1.6109309966871597E-018
1174.5	1.4737787427725860E-018
1175.5	1.4047305704478113E-018
1176.5	1.3979713165969946E-018
1177.5	1.4525670033643067E-018
1178.5	1.5728505536195566E-018
1179.5	1.7681607288424080E-018
1180.5	2.0510325582675379E-018
1181.5	2.4308461748532885E-018
1182.5	2.8971938976515184E-018
1183.5	3.3890896273645418E-018
1184.5	3.7698988811403683E-018
1185.5	3.8727266851238633E-018
1186.5	3.6351556635494069E-018
1187.5	3.1635940984156924E-018
1188.5	2.6260681711204009E-018
1189.5	2.1351954859607483E-018
1190.5	1.7312853717937361E-018
1191.5	1.4138302488750741E-018
1192.5	1.1682022240000302E-018
1193.5	9.7821210091278705E-019
1194.5	8.3020968629334433E-019
1195.5	7.1371530690581103E-019
1196.5	6.2096811453886418E-019
1197.5	5.4628523503285520E-019
1198.5	4.8550317002065668E-019
1199.5	4.3555210629441648E-019
1200.5	3.9414784811057448E-019
1201.5	3.5957325227415682E-019
1202.5	3.3052394331641364E-019
1203.5	3.0599913888235788E-019
1204.5	2.8522390938859940E-019
1205.5	2.6759336929289390E-019
1206.5	2.5263225976397559E-019
1207.5	2.3996542598474194E-019
1208.5	2.2929608670235421E-019
1209.5	2.2038974382449985E-019
1210.5	2.1306223011397881E-019
1211.5	2.0717084168380580E-019
1212.5	2.0260781520409248E-019
1213.5	1.9929563194268737E-019
1214.5	1.9718379202772648E-019
1215.5	1.9624682328595520E-019
1216.5	1.9648338426662594E-019
1217.5	1.9791640143795055E-019
1218.5	2.0059425474549300E-019
1219.5	2.0459310158772866E-019
1220.5	2.1002051487672269E-019
1221.5	2.1702071569473240E-019
1222.5	2.2578181741331153E-019
1223.5	2.3654568298461386E-019
1224.5	2.4962125483018909E-019
1225.5	2.6540258315054116E-019
1226.5	2.8439330673919272E-019
1227.5	3.0724010970288671E-019
1228.5	3.3477880501895348E-019
1229.5	3.6809835127941929E-019
1230.5	4.0863052620943203E-019
1231.5	4.5827644621795526E-019
1232.5	5.1958587527926203E-019
1233.5	5.9601112568997962E-019
1234.5	6.9226252285488756E-019
1235.5	8.1479001097286574E-019
1236.5	9.7238395257339371E-019
1237.5	1.1767662521631961E-018
1238.5	1.4426718737056523E-018
1239.5	1.7859499269827948E-018
1240.5	2.2161550727264260E-018
1241.5	2.7176477454757509E-018
1242.5	3.2177057070608743E-018
1243.5	3.5699515117407263E-018
1244.5	3.6203891473334308E-018
1245.5	3.3429413275407441E-018
1246.5	2.8670155199641050E-018
1247.5	2.3532269494573623E-018
1248.5	1.8966835465179162E-018
1249.5	1.5262936131611851E-018
1250.5	1.2373058923319518E-018
1251.5	1.0145686477544604E-018
1252.5	8.4265883880588570E-019
1253.5	7.0891880296516179E-019
1254.5	6.0373930680712999E-019
1255.5	5.2003920724354396E-019
1256.5	4.5264430018525730E-019
1257.5	3.9776683629236792E-019
1258.5	3.5261476297326693E-019
1259.5	3.1511075505233672E-019
1260.5	2.8369343381285966E-019
1261.5	2.5717721630160303E-019
1262.5	2.3465321240606304E-019
1263.5	2.1541873026484708E-019
1264.5	1.9892678708523051E-019
1265.5	1.8474972881094027E-019
1266.5	1.7255292999609255E-019
1267.5	1.6207582969831568E-019
1268.5	1.5311845141005464E-019
1269.5	1.4553219108283215E-019
1270.5	1.3921413354177407E-019
1271.5	1.3410454448199532E-019
1272.5	1.3018753744451941E-019
1273.5	1.2749527695062442E-019
1274.5	1.2611648084930106E-019
1275.5	1.2621041846698689E-019
1276.5	1.2802793355928695E-019
1277.5	1.3194074415129450E-019
1278.5	1.3847780990292461E-019
1279.5	1.4835849479374144E-019
1280.5	1.6248538031082822E-019
1281.5	1.8179129732594728E-019
1282.5	2.0669878982634510E-019
1283.5	2.3582628988834036E-019
1284.5	2.6403389919435961E-019
1285.5	2.8203573404215220E-019
1286.5	2.8154266518004068E-019
1287.5	2.6310405562758709E-019
1288.5	2.3564288069879203E-019
1289.5	2.0831194541710957E-019
1290.5	1.8556180034668670E-019
1291.5	1.6747654392392821E-019
1292.5	1.5187042404307789E-019
1293.5	1.3667978116150842E-019
1294.5	1.2157777710259456E-019
1295.5	1.0750452866584440E-019
1296.5	9.5297673318873245E-020
1297.5	8.5170883391504271E-020
1298.5	7.6920654153902762E-020
1299.5	7.0208636703278834E-020
1300.5	6.4708413085495410E-020
1301.5	6.0151845979710981E-020
1302.5	5.6331904107060955E-020
1303.5	5.3092265844546518E-020
1304.5	5.0315382293455197E-020
1305.5	4.7912452047372839E-020
1306.5	4.5815806462659437E-020
1307.5	4.3973345164455926E-020
1308.5	4.2344522998604765E-020
1309.5	4.0897459104608551E-020
1310.5	3.9606844144283488E-020
1311.5	3.8452413422020016E-020
1312.5	3.7417822715669443E-020
1313.5	3.6489812839001850E-020
1314.5	3.5657583203477845E-020
1315.5	3.4912318307472872E-020
1316.5	3.4246827438777759E-020
1317.5	3.3655269245265684E-020
1318.5	3.3132940795212262E-020
1319.5	3.2676116388527551E-020
1320.5	3.2281925421470947E-020
1321.5	3.1948261545526090E-020
1322.5	3.1673717535563163E-020
1323.5	3.1457541928904267E-020
1324.5	3.1299614781937899E-020
1325.5	3.1200440935157288E-020
1326.5	3.1161160071718904E-020
1327.5	3.1183573671024241E-020
1328.5	3.1270189759365816E-020
1329.5	3.1424287202749161E-020
1330.5	3.1650002233485601E-020
1331.5	3.1952441021564176E-020
1332.5	3.2337823479412542E-020
1333.5	3.2813665234478924E-020
1334.5	3.3389006965075524E-020
1335.5	3.4074703272099815E-020
1336.5	3.4883787232124603E-020
1337.5	3.5831932139825421E-020
1338.5	3.6938039261029439E-020
1339.5	3.8224990489359134E-020
1340.5	3.9720618802053407E-020
1341.5	4.1458969061141404E-020
1342.5	4.3481949538825799E-020
1343.5	4.5841514326009118E-020
1344.5	4.8602574133865999E-020
1345.5	5.1846916339623615E-020
1346.5	5.5678537038981356E-020
1347.5	6.0230966959712941E-020
1348.5	6.5677436230400141E-020
1349.5	7.2245106893093425E-020
1350.5	8.0235150596196232E-020
1351.5	9.0051195089679184E-020
1352.5	1.0223956278271445E-019
1353.5	1.1754544980638253E-019
1354.5	1.3698853455642657E-019
1355.5	1.6195572068559347E-019
1356.5	1.9428729536560736E-019
1357.5	2.3626885468694019E-019
1358.5	2.9027737100299931E-019
1359.5	3.5749536440384802E-019
1360.5	4.3476932914458102E-019
1361.5	5.0967446573688276E-019
1362.5	5.5896042875971317E-019
1363.5	5.6055871686529652E-019
1364.5	5.1380642869882819E-019
1365.5	4.4015299168146234E-019
1366.5	3.6322219308147673E-019
1367.5	2.9601822318528148E-019
1368.5	2.4204089734746101E-019
1369.5	2.0023919861399401E-019
1370.5	1.6826446608012137E-019
1371.5	1.4382572812020707E-019
1372.5	1.2507288951015336E-019
1373.5	1.1061450952282543E-019
1374.5	9.9434014127683051E-020
1375.5	9.0797172557868977E-020
1376.5	8.4176451276694195E-020
1377.5	7.9195173053125704E-020
1378.5	7.5588210175061465E-020
1379.5	7.3175188548985348E-020
1380.5	7.1842934952950494E-020
1381.5	7.1534888185011272E-020
1382.5	7.2246076806397370E-020
1383.5	7.4023009082628987E-020
1384.5	7.6968482519290732E-020
1385.5	8.1251978719282680E-020
1386.5	8.7127033260885662E-020
1387.5	9.4957781780301371E-020
1388.5	1.0525764342524091E-019
1389.5	1.1874317366627047E-019
1390.5	1.3640341488420055E-019
1391.5	1.5957355335024034E-019
1392.5	1.8996538148848765E-019
1393.5	2.2950923158581534E-019
1394.5	2.7964381204381622E-019
1395.5	3.3937964104494016E-019
1396.5	4.0170824670019706E-019
1397.5	4.5077755905457346E-019
1398.5	4.6746129299000045E-019
1399.5	4.4519727349504286E-019
1400.5	3.9712557343653367E-019
1401.5	3.4328811276540995E-019
1402.5	2.9705060247013710E-019
1403.5	2.6301175318687957E-019
1404.5	2.4003453618678280E-019
1405.5	2.2354419635957964E-019
1406.5	2.0742767302585698E-019
1407.5	1.8747505509689661E-019
1408.5	1.6409876237740399E-019
1409.5	1.4059476852916894E-019
1410.5	1.1969167051082114E-019
1411.5	1.0238258649912914E-019
1412.5	8.8515438277640509E-020
1413.5	7.7522498854984336E-020
1414.5	6.8801242487108572E-020
1415.5	6.1843985726503037E-020
1416.5	5.6257527218332977E-020
1417.5	5.1747370306625421E-020
1418.5	4.8095667088354403E-020
1419.5	4.5141952637169545E-020
1420.5	4.2768433543483027E-020
1421.5	4.0889374802030311E-020
1422.5	3.9443686123905256E-020
1423.5	3.8389903679417311E-020
1424.5	3.7702974830207383E-020
1425.5	3.7372457051566854E-020
1426.5	3.7401914084739309E-020
1427.5	3.7809439947746254E-020
1428.5	3.8629381238926140E-020
1429.5	3.9915479533541268E-020
1430.5	4.1745840114664419E-020
1431.5	4.4230374162016831E-020
1432.5	4.7521679214769382E-020
1433.5	5.1830714021165804E-020
1434.5	5.7448994938973379E-020
1435.5	6.4779009239582601E-020
1436.5	7.4372881476211202E-020
1437.5	8.6972520306535783E-020
1438.5	1.0352325403495902E-019
1439.5	1.2507624021816286E-019
1440.5	1.5236993703572793E-019
1441.5	1.8470973039466749E-019
1442.5	2.1793727924626303E-019
1443.5	2.4295914388886834E-019
1444.5	2.4914707217102479E-019
1445.5	2.3321239232166602E-019
1446.5	2.0265371296904837E-019
1447.5	1.6833266744834799E-019
1448.5	1.3724131286746706E-019
1449.5	1.1176778126323418E-019
1450.5	9.1789456546314915E-020
1451.5	7.6343892542607066E-020
1452.5	6.4395148588956905E-020
1453.5	5.5077647305927258E-020
1454.5	4.7729562783900708E-020
1455.5	4.1861812684621911E-020
1456.5	3.7116706309769165E-020
1457.5	3.3232379831643682E-020
1458.5	3.0015832639384295E-020
1459.5	2.7323459572196650E-020
1460.5	2.5047254186454122E-020
1461.5	2.3105073819789223E-020
1462.5	2.1433750773854200E-020
1463.5	1.9984184589960127E-020
1464.5	1.8717814994408728E-020
1465.5	1.7604062341029361E-020
1466.5	1.6618451312210310E-020
1467.5	1.5741221497150732E-020
1468.5	1.4956288234712411E-020
1469.5	1.4250457898998236E-020
1470.5	1.3612829811367190E-020
1471.5	1.3034336335968352E-020
1472.5	1.2507386230882757E-020
1473.5	1.2025585838685878E-020
1474.5	1.1583519454774387E-020
1475.5	1.1176575051393003E-020
1476.5	1.0800805033428882E-020
1477.5	1.0452814252293176E-020
1478.5	1.0129669378934010E-020
1479.5	9.8288251262628238E-021
1480.5	9.5480638487396356E-021
1481.5	9.2854458274081838E-021
1482.5	9.0392681401307915E-021
1483.5	8.8080304680340449E-021
1484.5	8.5904065357433715E-021
1485.5	8.3852201508314212E-021
1486.5	8.1914250161689052E-021
1487.5	8.0080876517446466E-021
1488.5	7.8343728906163659E-021
1489.5	7.6695315149338222E-021
1490.5	7.5128896784669282E-021
1491.5	7.3638398263572874E-021
1492.5	7.2218328743990595E-021
1493.5	7.0863714517418049E-021
1494.5	6.9570040445804206E-021
1495.5	6.8333199057770437E-021
1496.5	6.7149446177137643E-021
1497.5	6.6015362139976712E-021
1498.5	6.4927817807147513E-021
1499.5	6.3883944703780624E-021
1500.5	6.2881108720316186E-021
1501.5	6.1916886895497505E-021
1502.5	6.0989046873281020E-021
1503.5	6.0095528685518955E-021
1504.5	5.9234428562554054E-021
1505.5	5.8403984516202411E-021
1506.5	5.7602563475355583E-021
1507.5	5.6828649784707063E-021
1508.5	5.6080834902817385E-021
1509.5	5.5357808157618105E-021
1510.5	5.4658348436135183E-021
1511.5	5.3981316701196846E-021
1512.5	5.3325649241599220E-021
1513.5	5.2690351573990229E-021
1514.5	5.2074492924886219E-021
1515.5	5.1477201230006503E-021
1516.5	5.0897658595699814E-021
1517.5	5.0335097173818524E-021
1518.5	4.9788795407115515E-021
1519.5	4.9258074607218459E-021
1520.5	4.8742295831580502E-021
1521.5	4.8240857029602883E-021
1522.5	4.7753190431449875E-021
1523.5	4.7278760155992457E-021
1524.5	4.6817060016879457E-021
1525.5	4.6367611507990641E-021
1526.5	4.5929961951514024E-021
1527.5	4.5503682793646426E-021
1528.5	4.5088368034468575E-021
1529.5	4.4683632779922189E-021
1530.5	4.4289111905036835E-021
1531.5	4.3904458818638516E-021
1532.5	4.3529344320736938E-021
1533.5	4.3163455544647951E-021
1534.5	4.2806494976674248E-021
1535.5	4.2458179546853278E-021
1536.5	4.2118239784893467E-021
1537.5	4.1786419035969812E-021
1538.5	4.1462472731541354E-021
1539.5	4.1146167710796491E-021
1540.5	4.0837281588728425E-021
1541.5	4.0535602167202017E-021
1542.5	4.0240926885695104E-021
1543.5	3.9953062308689253E-021
1544.5	3.9671823646946802E-021
1545.5	3.9397034310149624E-021
1546.5	3.9128525488590345E-021
1547.5	3.8866135761800799E-021
1548.5	3.8609710732181175E-021
1549.5	3.8359102681852635E-021
1550.5	3.8114170251103027E-021
1551.5	3.7874778136928658E-021
1552.5	3.7640796810295702E-021
1553.5	3.7412102250855992E-021
1554.5	3.7188575697952597E-021
1555.5	3.6970103416843323E-021
1556.5	3.6756576479154278E-021
1557.5	3.6547890556653586E-021
1558.5	3.6343945727505860E-021
1559.5	3.6144646294233988E-021
1560.5	3.5949900612673579E-021
1561.5	3.5759620931262147E-021
1562.5	3.5573723240054405E-021
1563.5	3.5392127128903479E-021
1564.5	3.5214755654289909E-021
1565.5	3.5041535214321801E-021
1566.5	3.4872395431465663E-021
1567.5	3.4707269042602886E-021
1568.5	3.4546091796038545E-021
1569.5	3.4388802355119607E-021
1570.5	3.4235342208147637E-021
1571.5	3.4085655584297205E-021
1572.5	3.3939689375276481E-021
1573.5	3.3797393062489201E-021
1574.5	3.3658718649479725E-021
1575.5	3.3523620599463554E-021
1576.5	3.3392055777765834E-021
1577.5	3.3263983399009033E-021
1578.5	3.3139364978909710E-021
1579.5	3.3018164290561728E-021
1580.5	3.2900347325100199E-021
1581.5	3.2785882256657618E-021
1582.5	3.2674739411539435E-021
1583.5	3.2566891241562886E-021
1584.5	3.2462312301518714E-021
1585.5	3.2360979230731394E-021
1586.5	3.2262870738709544E-021
1587.5	3.2167967594894514E-021
1588.5	3.2076252622531683E-021
1589.5	3.1987710696705600E-021
1590.5	3.1902328746598044E-021
1591.5	3.1820095762045688E-021
1592.5	3.1741002804493166E-021
1593.5	3.1665043022456907E-021
1594.5	3.1592211671635840E-021
1595.5	3.1522506139827246E-021
1596.5	3.1455925976829197E-021
1597.5	3.1392472929536057E-021
1598.5	3.1332150982460133E-021
1599.5	3.1274966403941434E-021
1600.5	3.1220927798338214E-021
1601.5	3.1170046164525087E-021
1602.5	3.1122334961060969E-021
1603.5	3.1077810178429486E-021
1604.5	3.1036490418797428E-021
1605.5	3.0998396983783723E-021
1606.5	3.0963553970783391E-021
1607.5	3.0931988378447586E-021
1608.5	3.0903730221983210E-021
1609.5	3.0878812659003999E-021
1610.5	3.0857272126741163E-021
1611.5	3.0839148491505167E-021
1612.5	3.0824485211382910E-021
1613.5	3.0813329513257271E-021
1614.5	3.0805732585350225E-021
1615.5	3.0801749786617365E-021
1616.5	3.0801440874462755E-021
1617.5	3.0804870252400660E-021
1618.5	3.0812107239466235E-021
1619.5	3.0823226363373685E-021
1620.5	3.0838307679640725E-021
1621.5	3.0857437119144314E-021
1622.5	3.0880706866850215E-021
1623.5	3.0908215774769798E-021
1624.5	3.0940069812548846E-021
1625.5	3.0976382559488341E-021
1626.5	3.1017275742244428E-021
1627.5	3.1062879822959896E-021
1628.5	3.1113334643153152E-021
1629.5	3.1168790129340044E-021
1630.5	3.1229407067103690E-021
1631.5	3.1295357951168698E-021
1632.5	3.1366827919996711E-021
1633.5	3.1444015784516740E-021
1634.5	3.1527135161859995E-021
1635.5	3.1616415726408974E-021
1636.5	3.1712104592125436E-021
1637.5	3.1814467842027033E-021
1638.5	3.1923792222879995E-021
1639.5	3.2040387025715537E-021
1640.5	3.2164586175720073E-021
1641.5	3.2296750558465057E-021
1642.5	3.2437270613416302E-021
1643.5	3.2586569230296530E-021
1644.5	3.2745104989291391E-021
1645.5	3.2913375792435536E-021
1646.5	3.3091922940970096E-021
1647.5	3.3281335722241444E-021
1648.5	3.3482256580078063E-021
1649.5	3.3695386954855454E-021
1650.5	3.3921493894034124E-021
1651.5	3.4161417551311467E-021
1652.5	3.4416079713260804E-021
1653.5	3.4686493517172899E-021
1654.5	3.4973774553679551E-021
1655.5	3.5279153583758332E-021
1656.5	3.5603991143317074E-021
1657.5	3.5949794361514855E-021
1658.5	3.6318236383548557E-021
1659.5	3.6711178867667983E-021
1660.5	3.7130698123307797E-021
1661.5	3.7579115577081128E-021
1662.5	3.8059033401927072E-021
1663.5	3.8573376329642316E-021
1664.5	3.9125440898349760E-021
1665.5	3.9718953677207718E-021
1666.5	4.0358140377968209E-021
1667.5	4.1047808229460706E-021
1668.5	4.1793444586745528E-021
1669.5	4.2601335511703036E-021
1670.5	4.3478709050233938E-021
1671.5	4.4433909216246622E-021
1672.5	4.5476608374076426E-021
1673.5	4.6618067926185807E-021
1674.5	4.7871460152007264E-021
1675.5	4.9252267971864889E-021
1676.5	5.0778784700167375E-021
1677.5	5.2472743033669669E-021
1678.5	5.4360112350248525E-021
1679.5	5.6472116962478532E-021
1680.5	5.8846546864807592E-021
1681.5	6.1529459058607369E-021
1682.5	6.4577405169693247E-021
1683.5	6.8060374892526268E-021
1684.5	7.2065722429794680E-021
1685.5	7.6703455963076161E-021
1686.5	8.2113435345419430E-021
1687.5	8.8475265863938639E-021
1688.5	9.6022032416266573E-021
1689.5	1.0505953823333310E-020
1690.5	1.1599345389564333E-020
1691.5	1.2936778766333406E-020
1692.5	1.4591928894430241E-020
1693.5	1.6665332559571612E-020
1694.5	1.9294572948904946E-020
1695.5	2.2666684817960052E-020
1696.5	2.7029391259405536E-020
1697.5	3.2688858727833721E-020
1698.5	3.9958946076430854E-020
1699.5	4.8981349719691025E-020
1700.5	5.9293472714640727E-020
1701.5	6.9169395281581216E-020
1702.5	7.5468589571851407E-020
1703.5	7.5333318495826945E-020
1704.5	6.8843735705234601E-020
1705.5	5.8932924773691475E-020
1706.5	4.8697460968310116E-020
1707.5	3.9794603932416015E-020
1708.5	3.2646389535611160E-020
1709.5	2.7096488200756010E-020
1710.5	2.2828947877985357E-020
1711.5	1.9539730036395196E-020
1712.5	1.6983989035797918E-020
1713.5	1.4977206758980899E-020
1714.5	1.3383741333898320E-020
1715.5	1.2104484964991853E-020
1716.5	1.1066798570999856E-020
1717.5	1.0217032137423372E-020
1718.5	9.5151672813581301E-021
1719.5	8.9310299395533110E-021
1720.5	8.4416174053639839E-021
1721.5	8.0292036651935341E-021
1722.5	7.6799863338375392E-021
1723.5	7.3831115352545946E-021
1724.5	7.1299641997410970E-021
1725.5	6.9136462919906989E-021
1726.5	6.7285893345732306E-021
1727.5	6.5702638257767101E-021
1728.5	6.4349592481142299E-021
1729.5	6.3196159995133702E-021
1730.5	6.2216958745854515E-021
1731.5	6.1390814273254970E-021
1732.5	6.0699971605179711E-021
1733.5	6.0129473484102825E-021
1734.5	5.9666666364066359E-021
1735.5	5.9300805306120706E-021
1736.5	5.9022735983405900E-021
1737.5	5.8824637226462093E-021
1738.5	5.8699811416265534E-021
1739.5	5.8642512934251976E-021
1740.5	5.8647807066491535E-021
1741.5	5.8711453420508818E-021
1742.5	5.8829809183304245E-021
1743.5	5.8999748526412958E-021
1744.5	5.9218595220537267E-021
1745.5	5.9484066111727200E-021
1746.5	5.9794223572888415E-021
1747.5	6.0147435408227400E-021
1748.5	6.0542340976426791E-021
1749.5	6.0977822527801680E-021
1750.5	6.1452980934308339E-021
1751.5	6.1967115138945210E-021
1752.5	6.2519704770413680E-021
1753.5	6.3110395465794376E-021
1754.5	6.3738986523036628E-021
1755.5	6.4405420569848932E-021
1756.5	6.5109774988947373E-021
1757.5	6.5852254883798712E-021
1758.5	6.6633187405763165E-021
1759.5	6.7453017294312031E-021
1760.5	6.8312303507906579E-021
1761.5	6.9211716845088539E-021
1762.5	7.0152038474093793E-021
1763.5	7.1134159305461219E-021
1764.5	7.2159080156165438E-021
1765.5	7.3227912666164099E-021
1766.5	7.4341880939256984E-021
1767.5	7.5502323890093428E-021
1768.5	7.6710698288280225E-021
1769.5	7.7968582499041334E-021
1770.5	7.9277680927950716E-021
1771.5	8.0639829185062505E-021
1772.5	8.2056999991447320E-021
1773.5	8.3531309858849933E-021
1774.5	8.5065026581044955E-021
1775.5	8.6660577583612793E-021
1776.5	8.8320559187420583E-021
1777.5	9.0047746850205584E-021
1778.5	9.1845106460465240E-021
1779.5	9.3715806768508645E-021
1780.5	9.5663233051188400E-021
1781.5	9.7691002119687587E-021
1782.5	9.9802978793994794E-021
1783.5	1.0200329398358603E-020
1784.5	1.0429636453161207E-020
1785.5	1.0668691499986239E-020
1786.5	1.0918000159428368E-020
1787.5	1.1178103845627626E-020
1788.5	1.1449582657382819E-020
1789.5	1.1733058559931513E-020
1790.5	1.2029198889811922E-020
1791.5	1.2338720219482546E-020
1792.5	1.2662392623250407E-020
1793.5	1.3001044391648042E-020
1794.5	1.3355567247822253E-020
1795.5	1.3726922126893147E-020
1796.5	1.4116145587777363E-020
1797.5	1.4524356936840044E-020
1798.5	1.4952766154181762E-020
1799.5	1.5402682726658544E-020
1800.5	1.5875525507209752E-020
1801.5	1.6372833738132750E-020
1802.5	1.6896279397077085E-020
1803.5	1.7447681049319060E-020
1804.5	1.8029019419024680E-020
1805.5	1.8642454926573145E-020
1806.5	1.9290347479637072E-020
1807.5	1.9975278853874523E-020
1808.5	2.0700078056343916E-020
1809.5	2.1467850133026862E-020
1810.5	2.2282008963508197E-020
1811.5	2.3146314683851628E-020
1812.5	2.4064916496677587E-020
1813.5	2.5042401769951507E-020
1814.5	2.6083852498738176E-020
1815.5	2.7194910414356468E-020
1816.5	2.8381852282059023E-020
1817.5	2.9651677243091841E-020
1818.5	3.1012208444457887E-020
1819.5	3.2472211678754284E-020
1820.5	3.4041534351327570E-020
1821.5	3.5731268834094214E-020
1822.5	3.7553945195551293E-020
1823.5	3.9523759468214954E-020
1824.5	4.1656845098314055E-020
1825.5	4.3971597111163350E-020
1826.5	4.6489060943297643E-020
1827.5	4.9233401005475785E-020
1828.5	5.2232468073512914E-020
1829.5	5.5518489861582766E-020
1830.5	5.9128916032609289E-020
1831.5	6.3107458018248160E-020
1832.5	6.7505376156469908E-020
1833.5	7.2383082927804614E-020
1834.5	7.7812153062803904E-020
1835.5	8.3877861253377811E-020
1836.5	9.0682409358806056E-020
1837.5	9.8349062027117962E-020
1838.5	1.0702748937373218E-019
1839.5	1.1690072780078983E-019
1840.5	1.2819433005769104E-019
1841.5	1.4118850537163234E-019
1842.5	1.5623438303158451E-019
1843.5	1.7377601775811027E-019
1844.5	1.9438046633874568E-019
1845.5	2.1877931052404487E-019
1846.5	2.4792653395257718E-019
1847.5	2.8307987985457414E-019
1848.5	3.2591592825141324E-019
1849.5	3.7869318144492128E-019
1850.5	4.4448175503263904E-019
1851.5	5.2747974806045879E-019
1852.5	6.3342474603021137E-019
1853.5	7.7005400460520922E-019
1854.5	9.4738730665562807E-019
1855.5	1.1771079771987727E-018
1856.5	1.4691499369660644E-018
1857.5	1.8216764618657936E-018
1858.5	2.2006925437555656E-018
1859.5	2.5185349794080868E-018
1860.5	2.6531022211013209E-018
1861.5	2.5381390806840238E-018
1862.5	2.2307988022334776E-018
1863.5	1.8527127160447435E-018
1864.5	1.4960860640268883E-018
1865.5	1.1987070409980810E-018
1866.5	9.6414875755515202E-019
1867.5	7.8294319243506856E-019
1868.5	6.4336266903375334E-019
1869.5	5.3520555514064404E-019
1870.5	4.5055160400739255E-019
1871.5	3.8351561508981821E-019
1872.5	3.2978935839967103E-019
1873.5	2.8622300028918205E-019
1874.5	2.5050087184397065E-019
1875.5	2.2090536310005803E-019
1876.5	1.9614910287862458E-019
1877.5	1.7525652502000538E-019
1878.5	1.5748016759473824E-019
1879.5	1.4224116589308644E-019
1880.5	1.2908659211862286E-019
1881.5	1.1765858001399699E-019
1882.5	1.0767175392814117E-019
1883.5	9.8896561068646689E-020
1884.5	9.1146839756202028E-020
1885.5	8.4270456906134491E-020
1886.5	7.8142190932453945E-020
1887.5	7.2658273039547441E-020
1888.5	6.7732164671968105E-020
1889.5	6.3291264614056271E-020
1890.5	5.9274321217033281E-020
1891.5	5.5629383838213367E-020
1892.5	5.2312169842914983E-020
1893.5	4.9284754264626681E-020
1894.5	4.6514511771307198E-020
1895.5	4.3973257262835260E-020
1896.5	4.1636543853656937E-020
1897.5	3.9483086327440910E-020
1898.5	3.7494285209044064E-020
1899.5	3.5653831974559077E-020
1900.5	3.3947380041208773E-020
1901.5	3.2362269358288510E-020
1902.5	3.0887294888374661E-020
1903.5	2.9512511195046248E-020
1904.5	2.8229066866458717E-020
1905.5	2.7029063698605396E-020
1906.5	2.5905436509969187E-020
1907.5	2.4851850215180095E-020
1908.5	2.3862611391005277E-020
1909.5	2.2932592055589203E-020
1910.5	2.2057163776101612E-020
1911.5	2.1232140540070274E-020
1912.5	2.0453729086675235E-020
1913.5	1.9718485607918343E-020
1914.5	1.9023277905118852E-020
1915.5	1.8365252230944081E-020
1916.5	1.7741804166985243E-020
1917.5	1.7150552986373239E-020
1918.5	1.6589319033814734E-020
1919.5	1.6056103724707189E-020
1920.5	1.5549071823072570E-020
1921.5	1.5066535706890252E-020
1922.5	1.4606941370597802E-020
1923.5	1.4168855949359917E-020
1924.5	1.3750956579242308E-020
1925.5	1.3352020432538362E-020
1926.5	1.2970915788900358E-020
1927.5	1.2606594021215249E-020
1928.5	1.2258082390829240E-020
1929.5	1.1924477560172512E-020
1930.5	1.1604939742406148E-020
1931.5	1.1298687417690300E-020
1932.5	1.1004992554294703E-020
1933.5	1.0723176280238320E-020
1934.5	1.0452604957623178E-020
1935.5	1.0192686617458995E-020
1936.5	9.9428677176809456E-021
1937.5	9.7026301913435742E-021
1938.5	9.4714887557163300E-021
1939.5	9.2489884562836010E-021
1940.5	9.0347024225274270E-021
1941.5	8.8282298148975521E-021
1942.5	8.6291939445973260E-021
1943.5	8.4372405497743914E-021
1944.5	8.2520362134361275E-021
1945.5	8.0732669099402835E-021
1946.5	7.9006366682669280E-021
1947.5	7.7338663414799231E-021
1948.5	7.5726924728537451E-021
1949.5	7.4168662500911079E-021
1950.5	7.2661525399021990E-021
1951.5	7.1203289959706098E-021
1952.5	6.9791852340040030E-021
1953.5	6.8425220681696144E-021
1954.5	6.7101508037532336E-021
1955.5	6.5818925813631559E-021
1956.5	6.4575777684337228E-021
1957.5	6.3370453941721318E-021
1958.5	6.2201426244420840E-021
1959.5	6.1067242733928442E-021
1960.5	5.9966523489261181E-021
1961.5	5.8897956293493607E-021
1962.5	5.7860292687953136E-021
1963.5	5.6852344291968213E-021
1964.5	5.5872979367951005E-021
1965.5	5.4921119613311614E-021
1966.5	5.3995737162254462E-021
1967.5	5.3095851781918800E-021
1968.5	5.2220528248606100E-021
1969.5	5.1368873891003466E-021
1970.5	5.0540036288371193E-021
1971.5	4.9733201112629622E-021
1972.5	4.8947590104160520E-021
1973.5	4.8182459171941698E-021
1974.5	4.7437096609366981E-021
1975.5	4.6710821417774604E-021
1976.5	4.6002981730319899E-021
1977.5	4.5312953329389691E-021
1978.5	4.4640138251269976E-021
1979.5	4.3983963472249807E-021
1980.5	4.3343879670776947E-021
1981.5	4.2719360060677586E-021
1982.5	4.2109899290817759E-021
1983.5	4.1515012406918775E-021
1984.5	4.0934233871548545E-021
1985.5	4.0367116638593674E-021
1986.5	3.9813231278779998E-021
1987.5	3.9272165153049861E-021
1988.5	3.8743521630827407E-021
1989.5	3.8226919350408682E-021
1990.5	3.7721991518902858E-021
1991.5	3.7228385249326779E-021
1992.5	3.6745760932617048E-021
1993.5	3.6273791642474085E-021
1994.5	3.5812162571091602E-021
1995.5	3.5360570493953858E-021
1996.5	3.4918723262002468E-021
1997.5	3.4486339319585159E-021
1998.5	3.4063147246701981E-021
1999.5	3.3648885324159600E-021
[truncated: 1,000 more rows]
