# Supplementary material for: Modeling Radiative Efficiency across Fluorinated Molecules: Bridging Chemistry and Climate Policy for Global Warming Potential Estimations
Source: Environ Sci Technol. 2026 Feb 16;60(8):6188–202. doi: 10.1021/acs.est.5c16501 (PMC12961741; doi:10.1021/acs.est.5c16501)
Supplement: Supplementary file 1 [file es5c16501_si_001.zip › Supporting.Information/CFM2025.Table1/HFEsters/Allyl.trifluoracetate/cross-section_37.dat]

0.5	4.3271163730060208E-022
1.5	4.3773519760954812E-022
2.5	4.4308136283654175E-022
3.5	4.4878702338325042E-022
4.5	4.5489499973680743E-022
5.5	4.6145527929763391E-022
6.5	4.6852657122690354E-022
7.5	4.7617827655578219E-022
8.5	4.8449300523605781E-022
9.5	4.9356982007766364E-022
10.5	5.0352845578534875E-022
11.5	5.1451485873980981E-022
12.5	5.2670853344953191E-022
13.5	5.4033238520645881E-022
14.5	5.5566604601269421E-022
15.5	5.7306410761847209E-022
16.5	5.9298132708208039E-022
17.5	6.1600780667648729E-022
18.5	6.4291849041495338E-022
19.5	6.7474315137805028E-022
20.5	7.1286528055998332E-022
21.5	7.5916018930448788E-022
22.5	8.1618141820179841E-022
23.5	8.8739152828270823E-022
24.5	9.7738399582215712E-022
25.5	1.0918940543630448E-021
26.5	1.2370101981586805E-021
27.5	1.4161931439862757E-021
28.5	1.6228135193710599E-021
29.5	1.8279463288604006E-021
30.5	1.9751211649105536E-021
31.5	2.0075875368237878E-021
32.5	1.9194417438461332E-021
33.5	1.7621970700068178E-021
34.5	1.5963408174488616E-021
35.5	1.4567913729991656E-021
36.5	1.3540875195877252E-021
37.5	1.2867912297982414E-021
38.5	1.2500282232297197E-021
39.5	1.2391691036913028E-021
40.5	1.2509608188391716E-021
41.5	1.2837013963543148E-021
42.5	1.3371705806112350E-021
43.5	1.4125821514358563E-021
44.5	1.5126511460506932E-021
45.5	1.6418179562705545E-021
46.5	1.8066675442040509E-021
47.5	2.0165949498090421E-021
48.5	2.2847795737667978E-021
49.5	2.6295100931890844E-021
50.5	3.0757673995383462E-021
51.5	3.6565013209779764E-021
52.5	4.4116743889620574E-021
53.5	5.3797861175144611E-021
54.5	6.5703061946474468E-021
55.5	7.9016776050556502E-021
56.5	9.1182229888436604E-021
57.5	9.8024616948202074E-021
58.5	9.6379714594947011E-021
59.5	8.7181193953848134E-021
60.5	7.4488834688502247E-021
61.5	6.2002096627341038E-021
62.5	5.1515625414476813E-021
63.5	4.3409676906287131E-021
64.5	3.7453780032741699E-021
65.5	3.3251028365283674E-021
66.5	3.0366856146900278E-021
67.5	2.8300331173963358E-021
68.5	2.6474306317256880E-021
69.5	2.4424559925220767E-021
70.5	2.2069666865472987E-021
71.5	1.9658606729384557E-021
72.5	1.7460259103141580E-021
73.5	1.5597144296569432E-021
74.5	1.4072289288965739E-021
75.5	1.2837972111044762E-021
76.5	1.1837350162872466E-021
77.5	1.1020359407893570E-021
78.5	1.0347176760056012E-021
79.5	9.7873044507497597E-022
80.5	9.3176406860790187E-022
81.5	8.9206598043628099E-022
82.5	8.5829699047093822E-022
83.5	8.2942393439887817E-022
84.5	8.0464162436790266E-022
85.5	7.8331643797506715E-022
86.5	7.6494544752661002E-022
87.5	7.4912662199388450E-022
88.5	7.3553693657527626E-022
89.5	7.2391617599466905E-022
90.5	7.1405488799919732E-022
91.5	7.0578541032699695E-022
92.5	6.9897521995860857E-022
93.5	6.9352208306871784E-022
94.5	6.8935064955091572E-022
95.5	6.8641025947396909E-022
96.5	6.8467382612374553E-022
97.5	6.8413774319665702E-022
98.5	6.8482284189807675E-022
99.5	6.8677650615678179E-022
100.5	6.9007615059781808E-022
101.5	6.9483438824238874E-022
102.5	7.0120637916870827E-022
103.5	7.0940008036615748E-022
104.5	7.1969044403559530E-022
105.5	7.3243908570804556E-022
106.5	7.4812163666955848E-022
107.5	7.6736600984470171E-022
108.5	7.9100628151884658E-022
109.5	8.2015897765392983E-022
110.5	8.5633133675080394E-022
111.5	9.0157430689384368E-022
112.5	9.5869501337608438E-022
113.5	1.0315385993901394E-021
114.5	1.1253208080955796E-021
115.5	1.2468939054941086E-021
116.5	1.4045441678074031E-021
117.5	1.6062191716330465E-021
118.5	1.8537775317624194E-021
119.5	2.1300886329040588E-021
120.5	2.3818304626193364E-021
121.5	2.5222940241816464E-021
122.5	2.4861606699586187E-021
123.5	2.2931596688219868E-021
124.5	2.0272851274235420E-021
125.5	1.7645545373927779E-021
126.5	1.5413517926247656E-021
127.5	1.3647452525897348E-021
128.5	1.2292420136404780E-021
129.5	1.1263902595179784E-021
130.5	1.0484624281581231E-021
131.5	9.8936254643393260E-022
132.5	9.4455240666447713E-022
133.5	9.1073386137075738E-022
134.5	8.8553478581227440E-022
135.5	8.6726097311289783E-022
136.5	8.5471605450009052E-022
137.5	8.4707647433677545E-022
138.5	8.4380794049504389E-022
139.5	8.4461290655643385E-022
140.5	8.4940217126141329E-022
141.5	8.5828679995538355E-022
142.5	8.7158930446223841E-022
143.5	8.8987562132578429E-022
144.5	9.1401220158020131E-022
145.5	9.4525568207725986E-022
146.5	9.8538601185752778E-022
147.5	1.0368962694343685E-021
148.5	1.1032489803735413E-021
149.5	1.1891850011173892E-021
150.5	1.3009865864655843E-021
151.5	1.4463497832813552E-021
152.5	1.6329049754103290E-021
153.5	1.8632336771250769E-021
154.5	2.1233314506888744E-021
155.5	2.3661969036019107E-021
156.5	2.5113802012007965E-021
157.5	2.4925297965688334E-021
158.5	2.3207392441505488E-021
159.5	2.0727958594195405E-021
160.5	1.8230479403437382E-021
161.5	1.6089365723762880E-021
162.5	1.4387895966695023E-021
163.5	1.3079472445302235E-021
164.5	1.2084417049734475E-021
165.5	1.1328219081004902E-021
166.5	1.0751477236426688E-021
167.5	1.0309606281013526E-021
168.5	9.9698801013696058E-022
169.5	9.7083966277733324E-022
170.5	9.5076375182294004E-022
171.5	9.3546647039902795E-022
172.5	9.2398314002289236E-022
173.5	9.1558714224092318E-022
174.5	9.0972563393662023E-022
175.5	9.0597395573908196E-022
176.5	9.0400305082963206E-022
177.5	9.0355596918589657E-022
178.5	9.0443075875072974E-022
179.5	9.0646788469298355E-022
180.5	9.0954088928278735E-022
181.5	9.1354939395400586E-022
182.5	9.1841381125209594E-022
183.5	9.2407131764452719E-022
184.5	9.3047276541341477E-022
185.5	9.3758030096456616E-022
186.5	9.4536551986921559E-022
187.5	9.5380803388204797E-022
188.5	9.6289435752822332E-022
189.5	9.7261704536507576E-022
190.5	9.8297402827878887E-022
191.5	9.9396810996419629E-022
192.5	1.0056065943127909E-021
193.5	1.0179010216886877E-021
194.5	1.0308669976394743E-021
195.5	1.0445241019267193E-021
196.5	1.0588958692039518E-021
197.5	1.0740098354656374E-021
198.5	1.0898976467255828E-021
199.5	1.1065952284004621E-021
200.5	1.1241430156874743E-021
201.5	1.1425862469276997E-021
202.5	1.1619753236191176E-021
203.5	1.1823662424589504E-021
204.5	1.2038211066253541E-021
205.5	1.2264087255272312E-021
206.5	1.2502053145383520E-021
207.5	1.2752953088795997E-021
208.5	1.3017723089290077E-021
209.5	1.3297401779539460E-021
210.5	1.3593143177344733E-021
211.5	1.3906231529828279E-021
212.5	1.4238098621156924E-021
213.5	1.4590344001274982E-021
214.5	1.4964758694608962E-021
215.5	1.5363353074128418E-021
216.5	1.5788389744515265E-021
217.5	1.6242422477670740E-021
218.5	1.6728342496445484E-021
219.5	1.7249433724310618E-021
220.5	1.7809439031037124E-021
221.5	1.8412640035970527E-021
222.5	1.9063953719914321E-021
223.5	1.9769049996707870E-021
224.5	2.0534495578621389E-021
225.5	2.1367931035614588E-021
226.5	2.2278290036439517E-021
227.5	2.3276072564765803E-021
228.5	2.4373687702222726E-021
229.5	2.5585886756611733E-021
230.5	2.6930314654516409E-021
231.5	2.8428217435591485E-021
232.5	3.0105357583759855E-021
233.5	3.1993208581050832E-021
234.5	3.4130528103433374E-021
235.5	3.6565449619918649E-021
236.5	3.9358290681855488E-021
237.5	4.2585361686187465E-021
238.5	4.6344184406424922E-021
239.5	5.0760714075183129E-021
240.5	5.5999428621261742E-021
241.5	6.2277536690023740E-021
242.5	6.9885091871598508E-021
243.5	7.9213471836797816E-021
244.5	9.0795310570586515E-021
245.5	1.0535885582983843E-020
246.5	1.2389662541660052E-020
247.5	1.4773574286295807E-020
248.5	1.7855864990420762E-020
249.5	2.1822004765416571E-020
250.5	2.6798141718282945E-020
251.5	3.2648674534665389E-020
252.5	3.8615740475283231E-020
253.5	4.3076147138307824E-020
254.5	4.4181492680519150E-020
255.5	4.1424702123124319E-020
256.5	3.6174300415699579E-020
257.5	3.0330592294635279E-020
258.5	2.5091529947067643E-020
259.5	2.0856349025824757E-020
260.5	1.7596798119186671E-020
261.5	1.5144722597091024E-020
262.5	1.3322266246733395E-020
263.5	1.1982811504614131E-020
264.5	1.1016336900408659E-020
265.5	1.0344063238044881E-020
266.5	9.9115466253906906E-021
267.5	9.6829523245771791E-021
268.5	9.6370106069519935E-021
269.5	9.7645222071351887E-021
270.5	1.0067197496564396E-020
271.5	1.0557700939043312E-020
272.5	1.1260906699360864E-020
273.5	1.2216514240377313E-020
274.5	1.3483296615862625E-020
275.5	1.5145277422808598E-020
276.5	1.7319792955323421E-020
277.5	2.0165934426000372E-020
278.5	2.3887280365030665E-020
279.5	2.8710568938796372E-020
280.5	3.4794993667482793E-020
281.5	4.1990156803934720E-020
282.5	4.9399250897271269E-020
283.5	5.5068041550435227E-020
284.5	5.6727720231355874E-020
285.5	5.3702288483494196E-020
286.5	4.7627529769683633E-020
287.5	4.0846235203629841E-020
288.5	3.4868028149825782E-020
289.5	3.0223218368065331E-020
290.5	2.6915168032414521E-020
291.5	2.4779954520662105E-020
292.5	2.3653571764364235E-020
293.5	2.3429476700287658E-020
294.5	2.4073664739731238E-020
295.5	2.5628789771421051E-020
296.5	2.8218214064581163E-020
297.5	3.2049221260833226E-020
298.5	3.7401378750906937E-020
299.5	4.4559264382352192E-020
300.5	5.3598945849271982E-020
301.5	6.3902260292890546E-020
302.5	7.3478384747540802E-020
303.5	7.8976211326880312E-020
304.5	7.7694141172125532E-020
305.5	7.0165793881004111E-020
306.5	5.9588725654317101E-020
307.5	4.9004704666915353E-020
308.5	3.9924284432788032E-020
309.5	3.2670738226579902E-020
310.5	2.7043386009245086E-020
311.5	2.2710861919298126E-020
312.5	1.9365274225198019E-020
313.5	1.6761699305853576E-020
314.5	1.4716459688934509E-020
315.5	1.3094800325187344E-020
316.5	1.1798369217325767E-020
317.5	1.0755184819241890E-020
318.5	9.9122347933823720E-021
319.5	9.2301946747797331E-021
320.5	8.6797053538954824E-021
321.5	8.2387561857786448E-021
322.5	7.8908428554768094E-021
323.5	7.6236685406358926E-021
324.5	7.4282296352014333E-021
325.5	7.2981783804073958E-021
326.5	7.2293902325961716E-021
327.5	7.2196886598898572E-021
328.5	7.2686979901165214E-021
329.5	7.3778085977132530E-021
330.5	7.5502501014885869E-021
331.5	7.7912789515315568E-021
332.5	8.1084982971366451E-021
333.5	8.5123419626657289E-021
334.5	9.0167727266233329E-021
335.5	9.6402706323563540E-021
336.5	1.0407223601572622E-020
337.5	1.1349885552527815E-020
338.5	1.2511143647917411E-020
339.5	1.3948444131193677E-020
340.5	1.5739369482035830E-020
341.5	1.7989522225531483E-020
342.5	2.0843466978369615E-020
343.5	2.4499215678513771E-020
344.5	2.9225220890762076E-020
345.5	3.5373621349727515E-020
346.5	4.3368521252179134E-020
347.5	5.3611468527137961E-020
348.5	6.6178926688103627E-020
349.5	8.0151488333198869E-020
350.5	9.2741631718707716E-020
351.5	9.9501465861655910E-020
352.5	9.7195867799495677E-020
353.5	8.6976029782733956E-020
354.5	7.3168124422605717E-020
355.5	5.9595952723946208E-020
356.5	4.8054909095788452E-020
357.5	3.8872844310939761E-020
358.5	3.1757711166059668E-020
359.5	2.6275622713886054E-020
360.5	2.2032190863262722E-020
361.5	1.8716175431095853E-020
362.5	1.6094847495621862E-020
363.5	1.3997534110712203E-020
364.5	1.2299503284133335E-020
365.5	1.0909192890205952E-020
366.5	9.7588259995821835E-021
367.5	8.7977178865669419E-021
368.5	7.9875497155319133E-021
369.5	7.2990309868792966E-021
370.5	6.7095304167817735E-021
371.5	6.2013808779540509E-021
372.5	5.7606552911703633E-021
373.5	5.3762738310033760E-021
374.5	5.0393462126523036E-021
375.5	4.7426823544377120E-021
376.5	4.4804248243746434E-021
377.5	4.2477702480476833E-021
378.5	4.0407563468725049E-021
379.5	3.8560978736676364E-021
380.5	3.6910593403685144E-021
381.5	3.5433557102704866E-021
382.5	3.4110745723012367E-021
383.5	3.2926150116308389E-021
384.5	3.1866396345158871E-021
385.5	3.0920371312577042E-021
386.5	3.0078934653966110E-021
387.5	2.9334703292238809E-021
388.5	2.8681899576957298E-021
389.5	2.8116257868204268E-021
390.5	2.7634988154416236E-021
391.5	2.7236799176396649E-021
392.5	2.6921987979662822E-021
393.5	2.6692608353278978E-021
394.5	2.6552737941368933E-021
395.5	2.6508873939651255E-021
396.5	2.6570501681200821E-021
397.5	2.6750901225332659E-021
398.5	2.7068287405929170E-021
399.5	2.7547422999146512E-021
400.5	2.8221908174012880E-021
401.5	2.9137437237397210E-021
402.5	3.0356424522515993E-021
403.5	3.1964508036760470E-021
404.5	3.4079432536073905E-021
405.5	3.6862342013659058E-021
406.5	4.0529564463655365E-021
407.5	4.5356887440617273E-021
408.5	5.1652017746016327E-021
409.5	5.9634829274828173E-021
410.5	6.9114846024485845E-021
411.5	7.8901829599397477E-021
412.5	8.6364816445969380E-021
413.5	8.8390767810037888E-021
414.5	8.3966848846117063E-021
415.5	7.5242418631718745E-021
416.5	6.5395635141587797E-021
417.5	5.6494716113906983E-021
418.5	4.9257202444436517E-021
419.5	4.3657736785387912E-021
420.5	3.9420539994511124E-021
421.5	3.6246815790158760E-021
422.5	3.3887709165870802E-021
423.5	3.2154784473264573E-021
424.5	3.0911312887158045E-021
425.5	3.0060449666202002E-021
426.5	2.9535135159719905E-021
427.5	2.9290598626453774E-021
428.5	2.9299182050880238E-021
429.5	2.9546994705360039E-021
430.5	3.0031987174426594E-021
431.5	3.0763173018129378E-021
432.5	3.1760864907477026E-021
433.5	3.3057922296989402E-021
434.5	3.4702139955952838E-021
435.5	3.6760058050797017E-021
436.5	3.9322665639862923E-021
437.5	4.2513722481945563E-021
438.5	4.6501753833798321E-021
439.5	5.1517156283278886E-021
440.5	5.7876132868912014E-021
441.5	6.6012786275639791E-021
442.5	7.6517907437947724E-021
443.5	9.0172974297885730E-021
444.5	1.0793843899658101E-020
445.5	1.3078119081485878E-020
446.5	1.5908021684879002E-020
447.5	1.9122730964964791E-020
448.5	2.2157157931284764E-020
449.5	2.4017058572869986E-020
450.5	2.3844473503016089E-020
451.5	2.1727344966898620E-020
452.5	1.8606321304748475E-020
453.5	1.5427363966399439E-020
454.5	1.2680053576459724E-020
455.5	1.0480518117671251E-020
456.5	8.7746455040106144E-021
457.5	7.4633104679022015E-021
458.5	6.4526606007625300E-021
459.5	5.6675476151487751E-021
460.5	5.0514717240615104E-021
461.5	4.5629390864474500E-021
462.5	4.1716440011715698E-021
463.5	3.8553803439827490E-021
464.5	3.5977536965584080E-021
465.5	3.3865447808481409E-021
466.5	3.2125531238125458E-021
467.5	3.0687811071061188E-021
468.5	2.9498556853947042E-021
469.5	2.8516155445156763E-021
470.5	2.7708137975302584E-021
471.5	2.7049019173244787E-021
472.5	2.6518712924924216E-021
473.5	2.6101360686421307E-021
474.5	2.5784458931349609E-021
475.5	2.5558205735210827E-021
476.5	2.5415009992593844E-021
477.5	2.5349123046272728E-021
478.5	2.5356363966944296E-021
479.5	2.5433917893515570E-021
480.5	2.5580192764575392E-021
481.5	2.5794724151749897E-021
482.5	2.6078121237985334E-021
483.5	2.6432049618680281E-021
484.5	2.6859248798624396E-021
485.5	2.7363584212594163E-021
486.5	2.7950135479231556E-021
487.5	2.8625324560682393E-021
488.5	2.9397089703250414E-021
489.5	3.0275113658283373E-021
490.5	3.1271117951798471E-021
491.5	3.2399239179344318E-021
492.5	3.3676508847915856E-021
493.5	3.5123465724786608E-021
494.5	3.6764939771379292E-021
495.5	3.8631060670269315E-021
496.5	4.0758563338690220E-021
497.5	4.3192490072278134E-021
498.5	4.5988427640076993E-021
499.5	4.9215473055710668E-021
500.5	5.2960201802315363E-021
501.5	5.7332028850271740E-021
502.5	6.2470523564569669E-021
503.5	6.8555490587437084E-021
504.5	7.5820997155300341E-021
505.5	8.4575062515702606E-021
506.5	9.5227482158083029E-021
507.5	1.0832926518466774E-020
508.5	1.2462829942869422E-020
509.5	1.4514650989079489E-020
510.5	1.7128181884533323E-020
511.5	2.0492728767287210E-020
512.5	2.4856246486741734E-020
513.5	3.0516520697500394E-020
514.5	3.7753193660975489E-020
515.5	4.6611950450391840E-020
516.5	5.6429477698563283E-020
517.5	6.5225582668052631E-020
518.5	6.9877303192611091E-020
519.5	6.8163508346342155E-020
520.5	6.0952619703404927E-020
521.5	5.1290107533983749E-020
522.5	4.1829462295167239E-020
523.5	3.3802169169127020E-020
524.5	2.7424582154323039E-020
525.5	2.2488092624292355E-020
526.5	1.8688760908372477E-020
527.5	1.5751514265032420E-020
528.5	1.3459628421606811E-020
529.5	1.1651162265322308E-020
530.5	1.0207392794671798E-020
531.5	9.0415681802398313E-021
532.5	8.0900145327614840E-021
533.5	7.3056067513826500E-021
534.5	6.6531138130169560E-021
535.5	6.1059123033282296E-021
536.5	5.6436657763649231E-021
537.5	5.2506775871952003E-021
538.5	4.9147125498236614E-021
539.5	4.6261462524856380E-021
540.5	4.3773449942147355E-021
541.5	4.1622094821921063E-021
542.5	3.9758359626685091E-021
543.5	3.8142624526746278E-021
544.5	3.6742773291480491E-021
545.5	3.5532741548152405E-021
546.5	3.4491412388547950E-021
547.5	3.3601776896349175E-021
548.5	3.2850300507076059E-021
549.5	3.2226453151038562E-021
550.5	3.1722373912255373E-021
551.5	3.1332650917248260E-021
552.5	3.1054205430713101E-021
553.5	3.0886276550154074E-021
554.5	3.0830510237471633E-021
555.5	3.0891164500011602E-021
556.5	3.1075452269658983E-021
557.5	3.1394056136726132E-021
558.5	3.1861866256697923E-021
559.5	3.2499016888067657E-021
560.5	3.3332331700471606E-021
561.5	3.4397338451110536E-021
562.5	3.5741087438843667E-021
563.5	3.7426115784473173E-021
564.5	3.9536054030830274E-021
565.5	4.2183584203430748E-021
566.5	4.5521723327508067E-021
567.5	4.9759649783796572E-021
568.5	5.5184223090682210E-021
569.5	6.2187057425082686E-021
570.5	7.1291885614156349E-021
571.5	8.3161183062471873E-021
572.5	9.8519333426868181E-021
573.5	1.1783951852027103E-020
574.5	1.4052615852565563E-020
575.5	1.6348555714594003E-020
576.5	1.8023764884237519E-020
577.5	1.8360146387009986E-020
578.5	1.7186330406170436E-020
579.5	1.5058234602910927E-020
580.5	1.2716884685945021E-020
581.5	1.0619016515670016E-020
582.5	8.9118382022218925E-021
583.5	7.5798375446187975E-021
584.5	6.5552055089445924E-021
585.5	5.7671266604942222E-021
586.5	5.1569993591313019E-021
587.5	4.6801926030726606E-021
588.5	4.3037810044676797E-021
589.5	4.0037034059328345E-021
590.5	3.7623530192989528E-021
591.5	3.5667598593129349E-021
592.5	3.4072812772128892E-021
593.5	3.2766747104142871E-021
594.5	3.1694435584766795E-021
595.5	3.0813742887965299E-021
596.5	3.0092066517817385E-021
597.5	2.9503967081007429E-021
598.5	2.9029449481581408E-021
599.5	2.8652704347853994E-021
600.5	2.8361177935623408E-021
601.5	2.8144878856370786E-021
602.5	2.7995857368936781E-021
603.5	2.7907811799227886E-021
604.5	2.7875789697499461E-021
605.5	2.7895960465826961E-021
606.5	2.7965442633921888E-021
607.5	2.8082173566671853E-021
608.5	2.8244812719081777E-021
609.5	2.8452672001786252E-021
610.5	2.8705668651517895E-021
611.5	2.9004297404349373E-021
612.5	2.9349619880086593E-021
613.5	2.9743270003127022E-021
614.5	3.0187475084415862E-021
615.5	3.0685092932487679E-021
616.5	3.1239666103010929E-021
617.5	3.1855495187714487E-021
618.5	3.2537733940048232E-021
619.5	3.3292510099717513E-021
620.5	3.4127077089170655E-021
621.5	3.5050003412458392E-021
622.5	3.6071408723893705E-021
623.5	3.7203258331717511E-021
624.5	3.8459731610553859E-021
625.5	3.9857684765409873E-021
626.5	4.1417235113383340E-021
627.5	4.3162503232070143E-021
628.5	4.5122561981117615E-021
629.5	4.7332659010156707E-021
630.5	4.9835804082490962E-021
631.5	5.2684847557609375E-021
632.5	5.5945226424257679E-021
633.5	5.9698626435011633E-021
634.5	6.4047913756687585E-021
635.5	6.9123842947380399E-021
636.5	7.5094273419766722E-021
637.5	8.2176957664256704E-021
638.5	9.0657447597801377E-021
639.5	1.0091435578274669E-020
640.5	1.1345514764202637E-020
641.5	1.2896677418102165E-020
642.5	1.4838637116833609E-020
643.5	1.7299643196700015E-020
644.5	2.0454161328540072E-020
645.5	2.4533745358502488E-020
646.5	2.9826102886991912E-020
647.5	3.6630758877127622E-020
648.5	4.5097660898324395E-020
649.5	5.4832332567150616E-020
650.5	6.4274151515509222E-020
651.5	7.0496409060827300E-020
652.5	7.0711893300347572E-020
653.5	6.4823837168278603E-020
654.5	5.5528540298006780E-020
655.5	4.5805904011026469E-020
656.5	3.7299594952509344E-020
657.5	3.0453195052004101E-020
658.5	2.5134543542956585E-020
659.5	2.1046755685337912E-020
660.5	1.7899667208608139E-020
661.5	1.5458365003029603E-020
662.5	1.3545463396066970E-020
663.5	1.2030491974064797E-020
664.5	1.0818139450432084E-020
665.5	9.8385929709790082E-021
666.5	9.0403382490928812E-021
667.5	8.3849968039098401E-021
668.5	7.8436753219932949E-021
669.5	7.3943896669836721E-021
670.5	7.0202398304347151E-021
671.5	6.7081074801085851E-021
672.5	6.4477181475094178E-021
673.5	6.2309594395625478E-021
674.5	6.0513805049647103E-021
675.5	5.9038210252016353E-021
676.5	5.7841336823420324E-021
677.5	5.6889747741961351E-021
678.5	5.6156450216913488E-021
679.5	5.5619677275725759E-021
680.5	5.5261950239805947E-021
681.5	5.5069354739636475E-021
682.5	5.5030980948368011E-021
683.5	5.5138491706341140E-021
684.5	5.5385791677577429E-021
685.5	5.5768777664610119E-021
686.5	5.6285155435487874E-021
687.5	5.6934312397679154E-021
688.5	5.7717238553521440E-021
689.5	5.8636490657182636E-021
690.5	5.9696196562972290E-021
691.5	6.0902098563706752E-021
692.5	6.2261636191793157E-021
693.5	6.3784070605010309E-021
694.5	6.5480654408323784E-021
695.5	6.7364852680947137E-021
696.5	6.9452623205992252E-021
697.5	7.1762766584221577E-021
698.5	7.4317360236717437E-021
699.5	7.7142294501496117E-021
700.5	8.0267934422347495E-021
701.5	8.3729937841931055E-021
702.5	8.7570269631049988E-021
703.5	9.1838464123246194E-021
704.5	9.6593204212985614E-021
705.5	1.0190430771823318E-020
706.5	1.0785524178474939E-020
707.5	1.1454632759590251E-020
708.5	1.2209885519410367E-020
709.5	1.3066040875062367E-020
710.5	1.4041181634573206E-020
711.5	1.5157630037299685E-020
712.5	1.6443163762536416E-020
713.5	1.7932647572537432E-020
714.5	1.9670244535646035E-020
715.5	2.1712443085328180E-020
716.5	2.4132242478707015E-020
717.5	2.7024994892473086E-020
718.5	3.0516627026675663E-020
719.5	3.4775276708651780E-020
720.5	4.0027779333898077E-020
721.5	4.6582839326855795E-020
722.5	5.4862762934293079E-020
723.5	6.5444143022122152E-020
724.5	7.9101486989352134E-020
725.5	9.6827468642853186E-020
726.5	1.1974835239647675E-019
727.5	1.4872845467546427E-019
728.5	1.8327196779141922E-019
729.5	2.1943319212202814E-019
730.5	2.4801133807228948E-019
731.5	2.5743793170341621E-019
732.5	2.4301548578137356E-019
733.5	2.1179988221692249E-019
734.5	1.7548428266325213E-019
735.5	1.4209360745653632E-019
736.5	1.1458962565789814E-019
737.5	9.3017256471681350E-020
738.5	7.6391203948416042E-020
739.5	6.3596893332744287E-020
740.5	5.3689162780382798E-020
741.5	4.5941382364344079E-020
742.5	3.9815698127456206E-020
743.5	3.4918851305473228E-020
744.5	3.0963331592989777E-020
745.5	2.7737691054281864E-020
746.5	2.5085045705937797E-020
747.5	2.2887827458776756E-020
748.5	2.1057029692166328E-020
749.5	1.9524606547797367E-020
750.5	1.8238068842726478E-020
751.5	1.7156611420822117E-020
752.5	1.6248314298301227E-020
753.5	1.5488103191904677E-020
754.5	1.4856252767142455E-020
755.5	1.4337282555176472E-020
756.5	1.3919141082891927E-020
757.5	1.3592605250070121E-020
758.5	1.3350844025567595E-020
759.5	1.3189111256469886E-020
760.5	1.3104543922797041E-020
761.5	1.3096051008296540E-020
762.5	1.3164285369555417E-020
763.5	1.3311697406469357E-020
764.5	1.3542675690726212E-020
765.5	1.3863786715438055E-020
766.5	1.4284134412723638E-020
767.5	1.4815871102636456E-020
768.5	1.5474906542108813E-020
769.5	1.6281882830932461E-020
770.5	1.7263513180892151E-020
771.5	1.8454426514749398E-020
772.5	1.9899724210581405E-020
773.5	2.1658549575894851E-020
774.5	2.3809107570390756E-020
775.5	2.6455766299190529E-020
776.5	2.9739130745221234E-020
777.5	3.3850276008695502E-020
778.5	3.9050513102285500E-020
779.5	4.5697615987923161E-020
780.5	5.4276799310517452E-020
781.5	6.5425588542906174E-020
782.5	7.9915365489876293E-020
783.5	9.8487426965575752E-020
784.5	1.2131998565467264E-019
785.5	1.4683006966547421E-019
786.5	1.7006919841759843E-019
787.5	1.8296498586991148E-019
788.5	1.7940041202784776E-019
789.5	1.6116721127273225E-019
790.5	1.3607654010614357E-019
791.5	1.1122604272107336E-019
792.5	9.0022376684672838E-020
793.5	7.3131509712578966E-020
794.5	6.0041861189531181E-020
795.5	4.9962609507019282E-020
796.5	4.2168810311608346E-020
797.5	3.6086600488986462E-020
798.5	3.1286374323600071E-020
799.5	2.7452975948497037E-020
800.5	2.4356102690204222E-020
801.5	2.1826748154604594E-020
802.5	1.9739862205917284E-020
803.5	1.8001976351968545E-020
804.5	1.6542464046922961E-020
805.5	1.5307369730549792E-020
806.5	1.4255029538072861E-020
807.5	1.3352938990274459E-020
808.5	1.2575491724369175E-020
809.5	1.1902330805665725E-020
810.5	1.1317134520558249E-020
811.5	1.0806713222531403E-020
812.5	1.0360331037350615E-020
813.5	9.9691917138683791E-021
814.5	9.6260454638439165E-021
815.5	9.3248858296750386E-021
816.5	9.0607141643361789E-021
817.5	8.8293553497923875E-021
818.5	8.6273126912458019E-021
819.5	8.4516530288312483E-021
820.5	8.2999153640956190E-021
821.5	8.1700379527616747E-021
822.5	8.0603000396395718E-021
823.5	7.9692753266109967E-021
824.5	7.8957949557132110E-021
825.5	7.8389183175470635E-021
826.5	7.7979104046951978E-021
827.5	7.7722247529613499E-021
828.5	7.7614912742058508E-021
829.5	7.7655085018387753E-021
830.5	7.7842399582540229E-021
831.5	7.8178145247678050E-021
832.5	7.8665308596810715E-021
833.5	7.9308660791697284E-021
834.5	8.0114890994895327E-021
835.5	8.1092792494968074E-021
836.5	8.2253510142309480E-021
837.5	8.3610860816468576E-021
838.5	8.5181742596420036E-021
839.5	8.6986653417662524E-021
840.5	8.9050346719729921E-021
841.5	9.1402660534245429E-021
842.5	9.4079568509133644E-021
843.5	9.7124517749216096E-021
844.5	1.0059014085773436E-020
845.5	1.0454046076678509E-020
846.5	1.0905375061587843E-020
847.5	1.1422627262690073E-020
848.5	1.2017720786227109E-020
849.5	1.2705521521927382E-020
850.5	1.3504724138379964E-020
851.5	1.4439047123172667E-020
852.5	1.5538870116135312E-020
853.5	1.6843499557346634E-020
854.5	1.8404333222969273E-020
855.5	2.0289316029886417E-020
856.5	2.2589248373283478E-020
857.5	2.5426722001754727E-020
858.5	2.8968666120026997E-020
859.5	3.3443480326810999E-020
860.5	3.9162844557255962E-020
861.5	4.6544607135269533E-020
862.5	5.6121589030683461E-020
863.5	6.8490073686157113E-020
864.5	8.4082675348173116E-020
865.5	1.0255285258056428E-019
866.5	1.2164057056129058E-019
867.5	1.3629632038226982E-019
868.5	1.4046953322036487E-019
869.5	1.3208956185034788E-019
870.5	1.1523179672295048E-019
871.5	9.6056972181021184E-020
872.5	7.8616172323910098E-020
873.5	6.4330884634065869E-020
874.5	5.3162444572909617E-020
875.5	4.4574635618851537E-020
876.5	3.7981085067728423E-020
877.5	3.2889644136331844E-020
878.5	2.8923556476042629E-020
879.5	2.5804510061028405E-020
880.5	2.3329272792032885E-020
881.5	2.1349460776954260E-020
882.5	1.9756170002511872E-020
883.5	1.8468882965039917E-020
884.5	1.7427622428163673E-020
885.5	1.6587438686778934E-020
886.5	1.5914539591614296E-020
887.5	1.5383573583592510E-020
888.5	1.4975729060453221E-020
889.5	1.4677423258884298E-020
890.5	1.4479431592004278E-020
891.5	1.4376364431925516E-020
892.5	1.4366440961426251E-020
893.5	1.4451545436392005E-020
894.5	1.4637585394484791E-020
895.5	1.4935208891037064E-020
896.5	1.5360983233264112E-020
897.5	1.5939193873527593E-020
898.5	1.6704485662890364E-020
899.5	1.7705614281853826E-020
900.5	1.9010511592659355E-020
901.5	2.0712414365391822E-020
902.5	2.2935180198558187E-020
903.5	2.5831151151212180E-020
904.5	2.9552956346754246E-020
905.5	3.4157268129007778E-020
906.5	3.9379685645363576E-020
907.5	4.4308077079966543E-020
908.5	4.7354626713030462E-020
909.5	4.7172717438773595E-020
910.5	4.3933801525881728E-020
911.5	3.9146152542523178E-020
912.5	3.4304414223987981E-020
913.5	3.0174474561384940E-020
914.5	2.6934426111892298E-020
915.5	2.4496731261393410E-020
916.5	2.2704729925925863E-020
917.5	2.1411070356670060E-020
918.5	2.0498458794136064E-020
919.5	1.9879400799023228E-020
920.5	1.9490404790789273E-020
921.5	1.9285960980681213E-020
922.5	1.9233695269606135E-020
923.5	1.9310801207200799E-020
924.5	1.9501511801446741E-020
925.5	1.9795341683495772E-020
926.5	2.0185880841610867E-020
927.5	2.0669980703910721E-020
928.5	2.1247222403322802E-020
929.5	2.1919593399367195E-020
930.5	2.2691324653775640E-020
931.5	2.3568859250683362E-020
932.5	2.4560937242801275E-020
933.5	2.5678792531998251E-020
934.5	2.6936467247325379E-020
935.5	2.8351258592492903E-020
936.5	2.9944323637227939E-020
937.5	3.1741480244911869E-020
938.5	3.3774258752445743E-020
939.5	3.6081281133859295E-020
940.5	3.8710074981863438E-020
941.5	4.1719472786877845E-020
942.5	4.5182808667586927E-020
943.5	4.9192213827737706E-020
944.5	5.3864441895641736E-020
945.5	5.9348845726503403E-020
946.5	6.5838407102595847E-020
947.5	7.3585130598510495E-020
948.5	8.2921704588923526E-020
949.5	9.4292157105833930E-020
950.5	1.0829529177343657E-019
951.5	1.2574576258086093E-019
952.5	1.4775781221224340E-019
953.5	1.7585295005568947E-019
954.5	2.1207643657724482E-019
955.5	2.5905507206429663E-019
956.5	3.1978600783798976E-019
957.5	3.9662110224942619E-019
958.5	4.8841696487479060E-019
959.5	5.8503849724501870E-019
960.5	6.6240023057654239E-019
961.5	6.8959715424228136E-019
962.5	6.5324824796849882E-019
963.5	5.7136353718428381E-019
964.5	4.7509707478646995E-019
965.5	3.8623722934184875E-019
966.5	3.1300123526012215E-019
967.5	2.5566042883201960E-019
968.5	2.1163855276513123E-019
969.5	1.7797618573569215E-019
970.5	1.5215786457539528E-019
971.5	1.3225528915851952E-019
972.5	1.1685285793487154E-019
973.5	1.0493275022407888E-019
974.5	9.5774424573185633E-020
975.5	8.8879419555887398E-020
976.5	8.3918320204702504E-020
977.5	8.0691697356212590E-020
978.5	7.9091023530056392E-020
979.5	7.9032841567165516E-020
980.5	8.0321199122651382E-020
981.5	8.2411663678065547E-020
982.5	8.4234214247544189E-020
983.5	8.4554484198835192E-020
984.5	8.2963131751518015E-020
985.5	8.0287956838370841E-020
986.5	7.7777358699713179E-020
987.5	7.6277885253415251E-020
988.5	7.6143197681654338E-020
989.5	7.7473465629145958E-020
990.5	8.0314122436130252E-020
991.5	8.4756744957901286E-020
992.5	9.0986170333870808E-020
993.5	9.9311674067105879E-020
994.5	1.1020216031751003E-019
995.5	1.2433548390251346E-019
996.5	1.4266692785580571E-019
997.5	1.6651442923191469E-019
998.5	1.9763620496613540E-019
999.5	2.3821281673989593E-019
1000.5	2.9048459416882479E-019
1001.5	3.5547456770287827E-019
1002.5	4.2993985036252246E-019
1003.5	5.0179097783530009E-019
1004.5	5.4925510599297676E-019
1005.5	5.5305825623212839E-019
1006.5	5.1479673363395616E-019
1007.5	4.5574896899588611E-019
1008.5	3.9799269377245736E-019
1009.5	3.5334156187871783E-019
1010.5	3.2427927042215611E-019
1011.5	3.0725808952832602E-019
1012.5	2.9449034729682937E-019
1013.5	2.7689589461912025E-019
1014.5	2.5000843505595363E-019
1015.5	2.1686094260488443E-019
1016.5	1.8356450601555061E-019
1017.5	1.5424269220911509E-019
1018.5	1.3015532683686132E-019
1019.5	1.1094727165047325E-019
1020.5	9.5743866794830712E-020
1021.5	8.3663520455715427E-020
1022.5	7.3977201142009201E-020
1023.5	6.6124182424403759E-020
1024.5	5.9684534893420849E-020
1025.5	5.4345724773242028E-020
1026.5	4.9874314088722421E-020
1027.5	4.6094487497219227E-020
1028.5	4.2872436010280100E-020
1029.5	4.0105169618100040E-020
1030.5	3.7712519301917469E-020
1031.5	3.5631393292349851E-020
1032.5	3.3811619432333520E-020
1033.5	3.2212906610468560E-020
1034.5	3.0802600992641475E-020
1035.5	2.9554011649782422E-020
1036.5	2.8445148059567903E-020
1037.5	2.7457758546299400E-020
1038.5	2.6576590830757362E-020
1039.5	2.5788818141260143E-020
1040.5	2.5083589924375028E-020
1041.5	2.4451677197018823E-020
1042.5	2.3885190421465800E-020
1043.5	2.3377353422929965E-020
1044.5	2.2922320961732039E-020
1045.5	2.2515030569277671E-020
1046.5	2.2151081471467766E-020
1047.5	2.1826635073023682E-020
1048.5	2.1538332715446768E-020
1049.5	2.1283227359388976E-020
1050.5	2.1058726557581128E-020
1051.5	2.0862544633899253E-020
1052.5	2.0692662409014508E-020
1053.5	2.0547293143749492E-020
1054.5	2.0424853630236796E-020
1055.5	2.0323939564999400E-020
1056.5	2.0243304499723204E-020
1057.5	2.0181841794267886E-020
1058.5	2.0138569099586075E-020
1059.5	2.0112614981218127E-020
1060.5	2.0103207361149668E-020
1061.5	2.0109663510353727E-020
1062.5	2.0131381368845683E-020
1063.5	2.0167832006561556E-020
1064.5	2.0218553068400652E-020
1065.5	2.0283143071596327E-020
1066.5	2.0361256444180545E-020
1067.5	2.0452599210474864E-020
1068.5	2.0556925243904592E-020
1069.5	2.0674033019498979E-020
1070.5	2.0803762808619917E-020
1071.5	2.0945994267086318E-020
1072.5	2.1100644375201915E-020
1073.5	2.1267665694473144E-020
1074.5	2.1447044911202471E-020
1075.5	2.1638801641812975E-020
1076.5	2.1842987478826051E-020
1077.5	2.2059685259981148E-020
1078.5	2.2289008546143291E-020
1079.5	2.2531101296463077E-020
1080.5	2.2786137731802122E-020
1081.5	2.3054322379766508E-020
1082.5	2.3335890296853067E-020
1083.5	2.3631107465249154E-020
1084.5	2.3940271363777529E-020
1085.5	2.4263711714378077E-020
1086.5	2.4601791407404057E-020
1087.5	2.4954907610915048E-020
1088.5	2.5323493071105115E-020
1089.5	2.5708017613049145E-020
1090.5	2.6108989853117621E-020
1091.5	2.6526959136740686E-020
1092.5	2.6962517717739380E-020
1093.5	2.7416303198233483E-020
1094.5	2.7889001251236933E-020
1095.5	2.8381348651525797E-020
1096.5	2.8894136644285465E-020
1097.5	2.9428214685495515E-020
1098.5	2.9984494593099772E-020
1099.5	3.0563955153849839E-020
1100.5	3.1167647237452006E-020
1101.5	3.1796699477460008E-020
1102.5	3.2452324587449881E-020
1103.5	3.3135826391641440E-020
1104.5	3.3848607661599943E-020
1105.5	3.4592178865341633E-020
1106.5	3.5368167952537337E-020
1107.5	3.6178331320133110E-020
1108.5	3.7024566127289811E-020
1109.5	3.7908924157969089E-020
1110.5	3.8833627464856514E-020
1111.5	3.9801086070999382E-020
1112.5	4.0813918057288256E-020
1113.5	4.1874972426940741E-020
1114.5	4.2987355215271426E-020
1115.5	4.4154459407869405E-020
1116.5	4.5379999347508812E-020
1117.5	4.6668050455726168E-020
1118.5	4.8023095276878196E-020
1119.5	4.9450077080964971E-020
1120.5	5.0954462550186799E-020
1121.5	5.2542315441190146E-020
1122.5	5.4220383584447278E-020
1123.5	5.5996202186788553E-020
1124.5	5.7878217186966018E-020
1125.5	5.9875933437663547E-020
1126.5	6.2000093833751317E-020
1127.5	6.4262897291221129E-020
1128.5	6.6678265865634311E-020
1129.5	6.9262174510877222E-020
1130.5	7.2033061342686063E-020
1131.5	7.5012342251843125E-020
1132.5	7.8225061982157692E-020
1133.5	8.1700725330341478E-020
1134.5	8.5474368382983318E-020
1135.5	8.9587952819564768E-020
1136.5	9.4092199468017328E-020
1137.5	9.9049025269152144E-020
1138.5	1.0453481772098878E-019
1139.5	1.1064488333645302E-019
1140.5	1.1749955714542908E-019
1141.5	1.2525268053877856E-019
1142.5	1.3410347259939580E-019
1143.5	1.4431326287344182E-019
1144.5	1.5622912108434409E-019
1145.5	1.7031699512330866E-019
1146.5	1.8720705702851745E-019
1147.5	2.0775194409281270E-019
1148.5	2.3308977659299481E-019
1149.5	2.6467573929130972E-019
1150.5	3.0416944219168103E-019
1151.5	3.5289099142989850E-019
1152.5	4.1029429556396783E-019
1153.5	4.7102547464482010E-019
1154.5	5.2228085204808214E-019
1155.5	5.4765328576343437E-019
1156.5	5.4017025411137992E-019
1157.5	5.0966950699627807E-019
1158.5	4.7300708973131275E-019
1159.5	4.4204559717100189E-019
1160.5	4.2144041275862718E-019
1161.5	4.1166512518432760E-019
1162.5	4.1174968928112669E-019
1163.5	4.2061507141839644E-019
1164.5	4.3754050931934192E-019
1165.5	4.6227502795597546E-019
1166.5	4.9504549890634922E-019
1167.5	5.3656084373227403E-019
1168.5	5.8804906690160532E-019
1169.5	6.5134386916418027E-019
1170.5	7.2903542334160456E-019
1171.5	8.2470519249376792E-019
1172.5	9.4327328892835260E-019
1173.5	1.0914950877349363E-018
1174.5	1.2786419184805383E-018
1175.5	1.5173592276803098E-018
1176.5	1.8245309435402051E-018
1177.5	2.2214731548002294E-018
1178.5	2.7314484536438344E-018
1179.5	3.3696376775397842E-018
1180.5	4.1171644843904406E-018
1181.5	4.8763742831117073E-018
1182.5	5.4451724085762863E-018
1183.5	5.6053854610851013E-018
1184.5	5.3153056435509851E-018
1185.5	4.7586053315955816E-018
1186.5	4.1725620573847410E-018
1187.5	3.7064663352599381E-018
1188.5	3.4168953765597013E-018
1189.5	3.3116150909449890E-018
1190.5	3.3759807218384308E-018
1191.5	3.5699344060809792E-018
1192.5	3.8045236361951645E-018
1193.5	3.9338165360792124E-018
1194.5	3.8227923277283205E-018
1195.5	3.4610690011416483E-018
1196.5	2.9653209757637745E-018
1197.5	2.4653869905700713E-018
1198.5	2.0317367825504497E-018
1199.5	1.6817856576962304E-018
1200.5	1.4077945809996876E-018
1201.5	1.1951210142192073E-018
1202.5	1.0297662687178323E-018
1203.5	9.0045960680157212E-019
1204.5	7.9870106656151787E-019
1205.5	7.1824694197368572E-019
1206.5	6.5455756325143034E-019
1207.5	6.0434889109895930E-019
1208.5	5.6526239439129167E-019
1209.5	5.3563343829184669E-019
1210.5	5.1433474295172812E-019
1211.5	5.0067623372547462E-019
1212.5	4.9434866940993037E-019
1213.5	4.9540395938875174E-019
1214.5	5.0426995261043412E-019
1215.5	5.2180209624086469E-019
1216.5	5.4937917930727716E-019
1217.5	5.8905561449031354E-019
1218.5	6.4378768193446030E-019
1219.5	7.1775235754734869E-019
1220.5	8.1676306884486545E-019
1221.5	9.4872273109355006E-019
1222.5	1.1238493750574059E-018
1223.5	1.3538498279552553E-018
1224.5	1.6479398737691539E-018
1225.5	2.0016599738787560E-018
1226.5	2.3752524864226023E-018
1227.5	2.6739954078924217E-018
1228.5	2.7758954627376562E-018
1229.5	2.6274690501873306E-018
1230.5	2.2990744632511929E-018
1231.5	1.9135099911622326E-018
1232.5	1.5569595554265156E-018
1233.5	1.2620270108018250E-018
1234.5	1.0298426759663393E-018
1235.5	8.5022131798357708E-019
1236.5	7.1142751886510875E-019
1237.5	6.0345785378858322E-019
1238.5	5.1860970135515029E-019
1239.5	4.5118364394875591E-019
1240.5	3.9702184015327957E-019
1241.5	3.5309979494853994E-019
1242.5	3.1721525142413988E-019
1243.5	2.8776529383848038E-019
1244.5	2.6359195897646623E-019
1245.5	2.4387824236633524E-019
1246.5	2.2807989843677623E-019
1247.5	2.1587939899240909E-019
1248.5	2.0714237983732158E-019
1249.5	2.0183585634650047E-019
1250.5	1.9982228078416441E-019
1251.5	2.0040058090626508E-019
1252.5	2.0161705754069905E-019
1253.5	2.0009567957611664E-019
1254.5	1.9276625027395023E-019
1255.5	1.7959067416834944E-019
1256.5	1.6348753528531228E-019
1257.5	1.4756843584632839E-019
1258.5	1.3347967094852568E-019
1259.5	1.2160506301357975E-019
1260.5	1.1173950193800613E-019
1261.5	1.0351914720061947E-019
1262.5	9.6597398832500659E-020
1263.5	9.0692944852100648E-020
1264.5	8.5590334810174337E-020
1265.5	8.1127664733853957E-020
1266.5	7.7183422831453960E-020
1267.5	7.3665752554260476E-020
1268.5	7.0504442394596885E-020
1269.5	6.7645156744112615E-020
1270.5	6.5045332572215461E-020
1271.5	6.2671267958796711E-020
1272.5	6.0496054120908393E-020
1273.5	5.8498107504241497E-020
1274.5	5.6660136906678363E-020
1275.5	5.4968437338321741E-020
1276.5	5.3412443896062340E-020
1277.5	5.1984510896407189E-020
1278.5	5.0679907794002042E-020
1279.5	4.9497045430126716E-020
1280.5	4.8437959786752367E-020
1281.5	4.7509066791010229E-020
1282.5	4.6722101741004310E-020
1283.5	4.6094807421538194E-020
1284.5	4.5649935351057689E-020
1285.5	4.5408700566457888E-020
1286.5	4.5370480443071383E-020
1287.5	4.5468821416272130E-020
1288.5	4.5516880537628043E-020
1289.5	4.5228124483478709E-020
1290.5	4.4406944588055442E-020
1291.5	4.3140707875873052E-020
1292.5	4.1706376067821541E-020
1293.5	4.0339024611474683E-020
1294.5	3.9144948780711983E-020
1295.5	3.8140785453757799E-020
1296.5	3.7306385933427038E-020
1297.5	3.6613830545648006E-020
1298.5	3.6038226047546536E-020
1299.5	3.5560204084975607E-020
1300.5	3.5165553709101896E-020
1301.5	3.4844177446197434E-020
1302.5	3.4589092807219625E-020
1303.5	3.4395653062806450E-020
1304.5	3.4260985620701400E-020
1305.5	3.4183603826878150E-020
1306.5	3.4163147439471029E-020
1307.5	3.4200216772524003E-020
1308.5	3.4296275697116828E-020
1309.5	3.4453606889103019E-020
1310.5	3.4675308817042355E-020
1311.5	3.4965328447143233E-020
1312.5	3.5328527025757563E-020
1313.5	3.5770779018348355E-020
1314.5	3.6299106678411394E-020
1315.5	3.6921855068148607E-020
1316.5	3.7648914902217365E-020
1317.5	3.8492003586787315E-020
1318.5	3.9465018564315965E-020
1319.5	4.0584481908709408E-020
1320.5	4.1870101524492647E-020
1321.5	4.3345482949883765E-020
1322.5	4.5039037586012365E-020
1323.5	4.6985149523827477E-020
1324.5	4.9225685983294038E-020
1325.5	5.1811968607033982E-020
1326.5	5.4807368744916386E-020
1327.5	5.8290755810141676E-020
1328.5	6.2361123331195952E-020
1329.5	6.7143856757464944E-020
1330.5	7.2799311647673981E-020
1331.5	7.9534671622523826E-020
1332.5	8.7620495962193768E-020
1333.5	9.7414002712826074E-020
1334.5	1.0939201944066865E-019
1335.5	1.2419766959170666E-019
1336.5	1.4270601330274352E-019
1337.5	1.6611403061334646E-019
1338.5	1.9605627902413625E-019
1339.5	2.3472984625385175E-019
1340.5	2.8495574400502878E-019
1341.5	3.4995001424108965E-019
1342.5	4.3222772428098595E-019
1343.5	5.3053246766725921E-019
1344.5	6.3392638949129469E-019
1345.5	7.1649220093069266E-019
1346.5	7.4507526325014999E-019
1347.5	7.0545232358577168E-019
1348.5	6.1707559599105570E-019
1349.5	5.1337475891721694E-019
1350.5	4.1766136525073768E-019
1351.5	3.3869516645821842E-019
1352.5	2.7673591935313784E-019
1353.5	2.2900251308253081E-019
1354.5	1.9230656983187601E-019
1355.5	1.6393408266057251E-019
1356.5	1.4179587567194635E-019
1357.5	1.2434521875277126E-019
1358.5	1.1045169182224430E-019
1359.5	9.9289636221347725E-020
1360.5	9.0252745295816749E-020
1361.5	8.2892175670984233E-020
1362.5	7.6872658260018093E-020
1363.5	7.1941565887186566E-020
1364.5	6.7907082041262615E-020
1365.5	6.4622714979361268E-020
1366.5	6.1976242516143449E-020
1367.5	5.9881771858881518E-020
1368.5	5.8274012972350130E-020
1369.5	5.7104147294010106E-020
1370.5	5.6336867595073529E-020
1371.5	5.5948298741542094E-020
1372.5	5.5924603203797473E-020
1373.5	5.6261143139810834E-020
1374.5	5.6962122227624306E-020
1375.5	5.8040671935956675E-020
1376.5	5.9519383791543875E-020
1377.5	6.1431325858519500E-020
1378.5	6.3821622448395047E-020
1379.5	6.6749725995279003E-020
1380.5	7.0292575416349206E-020
1381.5	7.4548924907766871E-020
1382.5	7.9645253643410922E-020
1383.5	8.5743848839314477E-020
1384.5	9.3053919603340925E-020
1385.5	1.0184698715829888E-019
1386.5	1.1247836561109775E-019
1387.5	1.2541737210926333E-019
1388.5	1.4129006884791121E-019
1389.5	1.6093987737556894E-019
1390.5	1.8551311976108033E-019
1391.5	2.1657743602537173E-019
1392.5	2.5627770606374127E-019
1393.5	3.0751643523236205E-019
1394.5	3.7408587055720443E-019
1395.5	4.6050975355739862E-019
1396.5	5.7094360449593627E-019
1397.5	7.0575352202734756E-019
1398.5	8.5412742903669984E-019
1399.5	9.8501943297449508E-019
1400.5	1.0509317737866467E-018
1401.5	1.0200574022778507E-018
1402.5	9.0791687028806337E-019
1403.5	7.6111155891978837E-019
1404.5	6.1880450564150501E-019
1405.5	4.9863086648397173E-019
1406.5	4.0336378948852348E-019
1407.5	3.2969758360788679E-019
1408.5	2.7303572360263694E-019
1409.5	2.2926392000476041E-019
1410.5	1.9515555167738758E-019
1411.5	1.6830623219317012E-019
1412.5	1.4695782647946923E-019
1413.5	1.2983035729632523E-019
1414.5	1.1599009921582815E-019
1415.5	1.0475336448179822E-019
1416.5	9.5618558336056860E-020
1417.5	8.8219044116825541E-020
1418.5	8.2291017487983914E-020
1419.5	7.7652330739147682E-020
1420.5	7.4189643299996645E-020
1421.5	7.1852392499169424E-020
1422.5	7.0652945097979925E-020
1423.5	7.0672911880852487E-020
1424.5	7.2075772453255180E-020
1425.5	7.5124854682463901E-020
1426.5	8.0200960162974504E-020
1427.5	8.7799358172236565E-020
1428.5	9.8448157571635339E-020
1429.5	1.1241240425226143E-019
1430.5	1.2896668756272909E-019
1431.5	1.4523526418301318E-019
1432.5	1.5577448226655649E-019
1433.5	1.5530368096419939E-019
1434.5	1.4349610213123199E-019
1435.5	1.2531833008188944E-019
1436.5	1.0637702654120902E-019
1437.5	8.9810847735020802E-020
1438.5	7.6497791049326196E-020
1439.5	6.6224881079445890E-020
1440.5	5.8470782592851276E-020
1441.5	5.2737223311789984E-020
1442.5	4.8646767823802197E-020
1443.5	4.5950282454612929E-020
1444.5	4.4501056481762828E-020
1445.5	4.4200754804095168E-020
1446.5	4.4889196402352171E-020
1447.5	4.6147761040228547E-020
1448.5	4.7108422497373317E-020
1449.5	4.6647578843676484E-020
1450.5	4.4192861006367397E-020
1451.5	4.0263044757146615E-020
1452.5	3.5899863723506079E-020
1453.5	3.1863908666088430E-020
1454.5	2.8447496185768465E-020
1455.5	2.5658299526823088E-020
1456.5	2.3399599206240286E-020
1457.5	2.1559792562742677E-020
1458.5	2.0042988938910222E-020
1459.5	1.8774525020873360E-020
1460.5	1.7698355597135921E-020
1461.5	1.6772842058149597E-020
1462.5	1.5966980048250386E-020
1463.5	1.5257488511332116E-020
1464.5	1.4626685691231463E-020
1465.5	1.4060971703415043E-020
1466.5	1.3549749925632742E-020
1467.5	1.3084657952155155E-020
1468.5	1.2659015222408536E-020
1469.5	1.2267422455471672E-020
1470.5	1.1905468051156490E-020
1471.5	1.1569510489400807E-020
1472.5	1.1256515248364098E-020
1473.5	1.0963931236647966E-020
1474.5	1.0689596166768837E-020
1475.5	1.0431663348623212E-020
1476.5	1.0188544499464477E-020
1477.5	9.9588646495847351E-021
1478.5	9.7414262705964825E-021
1479.5	9.5351805005773607E-021
1480.5	9.3392038785280404E-021
1481.5	9.1526793917709856E-021
1482.5	8.9748809268408807E-021
1483.5	8.8051604267383172E-021
1484.5	8.6429372158827255E-021
1485.5	8.4876890733482183E-021
1486.5	8.3389447254161164E-021
1487.5	8.1962774976111872E-021
1488.5	8.0592999196156319E-021
1489.5	7.9276591177253038E-021
1490.5	7.8010328617280209E-021
1491.5	7.6791261583941512E-021
1492.5	7.5616683037786430E-021
1493.5	7.4484103224457175E-021
1494.5	7.3391227344540017E-021
1495.5	7.2335936011746168E-021
1496.5	7.1316268092882613E-021
1497.5	7.0330405590302082E-021
1498.5	6.9376660282405441E-021
1499.5	6.8453461882792042E-021
1500.5	6.7559347515747098E-021
1501.5	6.6692952336450093E-021
1502.5	6.5853001149793278E-021
1503.5	6.5038300902975426E-021
1504.5	6.4247733944854189E-021
1505.5	6.3480251960015785E-021
1506.5	6.2734870498154520E-021
1507.5	6.2010664030045745E-021
1508.5	6.1306761470477365E-021
1509.5	6.0622342116239601E-021
1510.5	5.9956631953884245E-021
1511.5	5.9308900297629740E-021
1512.5	5.8678456722659161E-021
1513.5	5.8064648263256241E-021
1514.5	5.7466856848851992E-021
1515.5	5.6884496954198738E-021
1516.5	5.6317013442619859E-021
1517.5	5.5763879583660293E-021
1518.5	5.5224595228540089E-021
1519.5	5.4698685128628497E-021
1520.5	5.4185697383748163E-021
1521.5	5.3685202008518323E-021
1522.5	5.3196789606177776E-021
1523.5	5.2720070140414203E-021
1524.5	5.2254671796688490E-021
1525.5	5.1800239925391821E-021
1526.5	5.1356436059929559E-021
1527.5	5.0922937003496077E-021
1528.5	5.0499433978902320E-021
1529.5	5.0085631836350605E-021
1530.5	4.9681248314527832E-021
1531.5	4.9286013350812805E-021
1532.5	4.8899668436776826E-021
1533.5	4.8521966015497799E-021
1534.5	4.8152668917516927E-021
1535.5	4.7791549832543908E-021
1536.5	4.7438390814266580E-021
1537.5	4.7092982815846036E-021
1538.5	4.6755125253882747E-021
1539.5	4.6424625598823048E-021
1540.5	4.6101298989942857E-021
1541.5	4.5784967873196864E-021
1542.5	4.5475461660359349E-021
1543.5	4.5172616408008098E-021
1544.5	4.4876274515016440E-021
1545.5	4.4586284437322859E-021
1546.5	4.4302500418842400E-021
1547.5	4.4024782237470344E-021
1548.5	4.3752994965208215E-021
1549.5	4.3487008741514330E-021
1550.5	4.3226698559048020E-021
1551.5	4.2971944061036992E-021
1552.5	4.2722629349553566E-021
1553.5	4.2478642804036864E-021
1554.5	4.2239876909445366E-021
1555.5	4.2006228093467528E-021
1556.5	4.1777596572258630E-021
1557.5	4.1553886204208613E-021
1558.5	4.1335004351280172E-021
1559.5	4.1120861747487912E-021
1560.5	4.0911372374118147E-021
1561.5	4.0706453341316678E-021
1562.5	4.0506024775696090E-021
1563.5	4.0310009713638279E-021
1564.5	4.0118333999988567E-021
1565.5	3.9930926191858457E-021
1566.5	3.9747717467272569E-021
1567.5	3.9568641538412472E-021
1568.5	3.9393634569226411E-021
1569.5	3.9222635097189343E-021
1570.5	3.9055583959011247E-021
1571.5	3.8892424220105324E-021
1572.5	3.8733101107639803E-021
1573.5	3.8577561947009000E-021
1574.5	3.8425756101569546E-021
1575.5	3.8277634915498644E-021
1576.5	3.8133151659640485E-021
1577.5	3.7992261480215981E-021
1578.5	3.7854921350279785E-021
1579.5	3.7721090023816845E-021
1580.5	3.7590727992377960E-021
1581.5	3.7463797444161700E-021
1582.5	3.7340262225457067E-021
1583.5	3.7220087804367431E-021
1584.5	3.7103241236743691E-021
1585.5	3.6989691134259818E-021
1586.5	3.6879407634570876E-021
1587.5	3.6772362373498761E-021
1588.5	3.6668528459197085E-021
1589.5	3.6567880448251935E-021
1590.5	3.6470394323680791E-021
1591.5	3.6376047474797484E-021
1592.5	3.6284818678916133E-021
1593.5	3.6196688084872780E-021
1594.5	3.6111637198348416E-021
1595.5	3.6029648868983200E-021
1596.5	3.5950707279276261E-021
1597.5	3.5874797935272294E-021
1598.5	3.5801907659041039E-021
1599.5	3.5732024582962133E-021
1600.5	3.5665138145834407E-021
1601.5	3.5601239090834468E-021
1602.5	3.5540319465356934E-021
1603.5	3.5482372622775766E-021
1604.5	3.5427393226173510E-021
1605.5	3.5375377254093633E-021
1606.5	3.5326322008380225E-021
1607.5	3.5280226124177802E-021
1608.5	3.5237089582174967E-021
1609.5	3.5196913723185934E-021
1610.5	3.5159701265175861E-021
1611.5	3.5125456322849250E-021
1612.5	3.5094184429933676E-021
1613.5	3.5065892564307423E-021
1614.5	3.5040589176135713E-021
1615.5	3.5018284219198906E-021
1616.5	3.4998989185616195E-021
1617.5	3.4982717144190677E-021
1618.5	3.4969482782626684E-021
1619.5	3.4959302453896902E-021
1620.5	3.4952194227068275E-021
1621.5	3.4948177942928279E-021
1622.5	3.4947275274791703E-021
1623.5	3.4949509794909364E-021
1624.5	3.4954907046947411E-021
1625.5	3.4963494625058035E-021
1626.5	3.4975302260121432E-021
1627.5	3.4990361913804742E-021
1628.5	3.5008707881157694E-021
1629.5	3.5030376902548815E-021
1630.5	3.5055408285839754E-021
1631.5	3.5083844039802648E-021
1632.5	3.5115729019905187E-021
1633.5	3.5151111087726350E-021
1634.5	3.5190041285419540E-021
1635.5	3.5232574026818630E-021
1636.5	3.5278767306982882E-021
1637.5	3.5328682932207771E-021
1638.5	3.5382386772792581E-021
1639.5	3.5439949041157353E-021
1640.5	3.5501444598249710E-021
1641.5	3.5566953291581302E-021
1642.5	3.5636560328694708E-021
1643.5	3.5710356690394295E-021
1644.5	3.5788439588691213E-021
1645.5	3.5870912975129207E-021
1646.5	3.5957888105990307E-021
1647.5	3.6049484171850998E-021
1648.5	3.6145829000094468E-021
1649.5	3.6247059840314473E-021
1650.5	3.6353324244108588E-021
1651.5	3.6464781052597741E-021
1652.5	3.6581601507182401E-021
1653.5	3.6703970501616242E-021
1654.5	3.6832087996534138E-021
1655.5	3.6966170621207933E-021
1656.5	3.7106453491649358E-021
1657.5	3.7253192279386666E-021
1658.5	3.7406665571503092E-021
1659.5	3.7567177570076792E-021
1660.5	3.7735061188305059E-021
1661.5	3.7910681611702847E-021
1662.5	3.8094440406310506E-021
1663.5	3.8286780272426860E-021
1664.5	3.8488190562765553E-021
1665.5	3.8699213709087682E-021
1666.5	3.8920452732548812E-021
1667.5	3.9152580051830588E-021
1668.5	3.9396347851711279E-021
1669.5	3.9652600335810024E-021
1670.5	3.9922288264422999E-021
1671.5	4.0206486276418043E-021
1672.5	4.0506413619395951E-021
1673.5	4.0823459073225003E-021
1674.5	4.1159211060003052E-021
1675.5	4.1515494203938565E-021
1676.5	4.1894413958643829E-021
1677.5	4.2298411385873035E-021
1678.5	4.2730330788957936E-021
1679.5	4.3193503732126935E-021
1680.5	4.3691854092407007E-021
1681.5	4.4230030305787486E-021
1682.5	4.4813573043849603E-021
1683.5	4.5449129422061433E-021
1684.5	4.6144728832314331E-021
1685.5	4.6910141102578069E-021
1686.5	4.7757345643422686E-021
1687.5	4.8701151626580159E-021
1688.5	4.9760025671406368E-021
1689.5	5.0957207411761975E-021
1690.5	5.2322228293366604E-021
1691.5	5.3893000349363616E-021
1692.5	5.5718717198482503E-021
1693.5	5.7863919508485789E-021
1694.5	6.0414233827617217E-021
1695.5	6.3484505153483624E-021
1696.5	6.7230293394024910E-021
1697.5	7.1863887203273231E-021
1698.5	7.7675729036369481E-021
1699.5	8.5060292244423115E-021
1700.5	9.4538797641110288E-021
1701.5	1.0675161029704662E-020
1702.5	1.2234386961304396E-020
1703.5	1.4157089997432577E-020
1704.5	1.6336821162053026E-020
1705.5	1.8398270456243255E-020
1706.5	1.9679921040634680E-020
1707.5	1.9609363058136406E-020
1708.5	1.8243089852626847E-020
1709.5	1.6206676972017098E-020
1710.5	1.4130744391615103E-020
1711.5	1.2342238225505422E-020
1712.5	1.0919028442069581E-020
1713.5	9.8252881058832570E-021
1714.5	8.9950585214660753E-021
1715.5	8.3658393857917323E-021
1716.5	7.8875753802279005E-021
1717.5	7.5226324481957201E-021
1718.5	7.2433745318661441E-021
1719.5	7.0296202418913751E-021
1720.5	6.8665844617881456E-021
1721.5	6.7433532686136098E-021
1722.5	6.6517928471948322E-021
1723.5	6.5857784396960861E-021
1724.5	6.5406501280176227E-021
1725.5	6.5128269759829748E-021
1726.5	6.4995313741573654E-021
1727.5	6.4985903102102656E-021
1728.5	6.5082906848822977E-021
1729.5	6.5272729157511642E-021
1730.5	6.5544519175397782E-021
1731.5	6.5889578471754670E-021
1732.5	6.6300912579256955E-021
1733.5	6.6772888599223348E-021
1734.5	6.7300971618810939E-021
1735.5	6.7881520228685898E-021
1736.5	6.8511626753818405E-021
1737.5	6.9188991603181441E-021
1738.5	6.9911823870692025E-021
1739.5	7.0678762296820778E-021
1740.5	7.1488812146196362E-021
1741.5	7.2341294622737696E-021
1742.5	7.3235806236398499E-021
1743.5	7.4172186129331089E-021
1744.5	7.5150489817416378E-021
1745.5	7.6170968143842876E-021
1746.5	7.7234050502357895E-021
1747.5	7.8340331589051140E-021
1748.5	7.9490561097822362E-021
1749.5	8.0685635896918996E-021
1750.5	8.1926594320225460E-021
1751.5	8.3214612283411778E-021
1752.5	8.4551000996194816E-021
1753.5	8.5937206091308333E-021
1754.5	8.7374808030979912E-021
1755.5	8.8865523684828290E-021
1756.5	9.0411209000706885E-021
1757.5	9.2013862713378557E-021
1758.5	9.3675631055992761E-021
1759.5	9.5398813456931741E-021
1760.5	9.7185869220332084E-021
1761.5	9.9039425202989095E-021
1762.5	1.0096228451384765E-020
1763.5	1.0295743627524418E-020
1764.5	1.0502806649781216E-020
1765.5	1.0717757013378961E-020
1766.5	1.0940956438664226E-020
1767.5	1.1172790336869594E-020
1768.5	1.1413669421312132E-020
1769.5	1.1664031476238362E-020
1770.5	1.1924343297244960E-020
1771.5	1.2195102819091796E-020
1772.5	1.2476841448813820E-020
1773.5	1.2770126624366619E-020
1774.5	1.3075564621648100E-020
1775.5	1.3393803635671040E-020
1776.5	1.3725537164972430E-020
1777.5	1.4071507732095473E-020
1778.5	1.4432510977239850E-020
1779.5	1.4809400167028157E-020
1780.5	1.5203091165876238E-020
1781.5	1.5614567923796457E-020
1782.5	1.6044888541736300E-020
1783.5	1.6495191983918068E-020
1784.5	1.6966705516280905E-020
1785.5	1.7460752961254074E-020
1786.5	1.7978763871968826E-020
1787.5	1.8522283743954377E-020
1788.5	1.9092985399731086E-020
1789.5	1.9692681701952326E-020
1790.5	2.0323339774387280E-020
1791.5	2.0987096937719060E-020
1792.5	2.1686278599628374E-020
1793.5	2.2423418376878557E-020
1794.5	2.3201280772249894E-020
1795.5	2.4022886782575149E-020
1796.5	2.4891542877500121E-020
1797.5	2.5810873864011643E-020
1798.5	2.6784860241801424E-020
1799.5	2.7817880762331853E-020
1800.5	2.8914761033963075E-020
1801.5	3.0080829171574124E-020
1802.5	3.1321979677869659E-020
1803.5	3.2644746972669467E-020
1804.5	3.4056390265584437E-020
1805.5	3.5564991808808921E-020
1806.5	3.7179570985840536E-020
1807.5	3.8910217208616592E-020
1808.5	4.0768245235300845E-020
1809.5	4.2766377316615496E-020
1810.5	4.4918957572794038E-020
1811.5	4.7242205251464529E-020
1812.5	4.9754515091871537E-020
1813.5	5.2476815018819121E-020
1814.5	5.5432993937937399E-020
1815.5	5.8650415672379447E-020
1816.5	6.2160539298314256E-020
1817.5	6.5999671611659333E-020
1818.5	7.0209884612408750E-020
1819.5	7.4840140303332809E-020
1820.5	7.9947677565331030E-020
1821.5	8.5599732504800917E-020
1822.5	9.1875686031181854E-020
1823.5	9.8869762726744354E-020
1824.5	1.0669444647222659E-019
1825.5	1.1548483533428888E-019
1826.5	1.2540423749766735E-019
1827.5	1.3665142118387365E-019
1828.5	1.4947008876355989E-019
1829.5	1.6416136975721248E-019
1830.5	1.8110045064514994E-019
1831.5	2.0075892855322335E-019
1832.5	2.2373516149706617E-019
1833.5	2.5079589459577812E-019
1834.5	2.8293392144458473E-019
1835.5	3.2144870298963617E-019
1836.5	3.6805997288159850E-019
1837.5	4.2506863433164645E-019
1838.5	4.9558456765695448E-019
1839.5	5.8384580564075370E-019
1840.5	6.9565199548762079E-019
1841.5	8.3890852714571410E-019
1842.5	1.0241730211936284E-018
1843.5	1.2647745861304120E-018
1844.5	1.5752289283297588E-018
1845.5	1.9648493980576436E-018
1846.5	2.4211583738681548E-018
1847.5	2.8811286964774460E-018
1848.5	3.2140062283162999E-018
1849.5	3.2766753902216277E-018
1850.5	3.0373443234673583E-018
1851.5	2.6090776275240600E-018
1852.5	2.1399274384376506E-018
1853.5	1.7202619768422887E-018
1854.5	1.3788100267365734E-018
1855.5	1.1121591045139865E-018
1856.5	9.0666235328804325E-019
1857.5	7.4815847705334632E-019
1858.5	6.2495212382902161E-019
1859.5	5.2814246221591031E-019
1860.5	4.5116401068156377E-019
1861.5	3.8921784975154622E-019
1862.5	3.3879065302077652E-019
1863.5	2.9729232396211178E-019
1864.5	2.6279503217380771E-019
1865.5	2.3384842953724202E-019
1866.5	2.0934927265470994E-019
1867.5	1.8844912732819430E-019
1868.5	1.7048857623422089E-019
1869.5	1.5494990290074987E-019
1870.5	1.4142273006446186E-019
1871.5	1.2957881285044191E-019
1872.5	1.1915336035864092E-019
1873.5	1.0993105741135476E-019
1874.5	1.0173550317743478E-019
1875.5	9.4421157763329791E-020
1876.5	8.7867147019437996E-020
1877.5	8.1972456733825470E-020
1878.5	7.6652174813177265E-020
1879.5	7.1834530608481758E-020
1880.5	6.7458545474659544E-020
1881.5	6.3472155620276945E-020
1882.5	5.9830702567209120E-020
1883.5	5.6495711744157314E-020
1884.5	5.3433898426474195E-020
1885.5	5.0616354199160505E-020
1886.5	4.8017877631828858E-020
1887.5	4.5616420823869774E-020
1888.5	4.3392629561273467E-020
1889.5	4.1329459500460824E-020
1890.5	3.9411854408144964E-020
1891.5	3.7626475297045526E-020
1892.5	3.5961471496235694E-020
1893.5	3.4406286424749397E-020
1894.5	3.2951492205141727E-020
1895.5	3.1588648341172917E-020
1896.5	3.0310180552473719E-020
1897.5	2.9109276556237866E-020
1898.5	2.7979796148078104E-020
1899.5	2.6916193389327555E-020
1900.5	2.5913449078169349E-020
1901.5	2.4967011984139019E-020
1902.5	2.4072747573202376E-020
1903.5	2.3226893154358070E-020
1904.5	2.2426018546944632E-020
1905.5	2.1666991507220934E-020
1906.5	2.0946947268673486E-020
1907.5	2.0263261647159684E-020
1908.5	1.9613527242869310E-020
1909.5	1.8995532338959579E-020
1910.5	1.8407242153850318E-020
1911.5	1.7846782152392147E-020
1912.5	1.7312423161942586E-020
1913.5	1.6802568074032372E-020
1914.5	1.6315739941786740E-020
1915.5	1.5850571308417234E-020
1916.5	1.5405794623607890E-020
1917.5	1.4980233623056033E-020
1918.5	1.4572795562267598E-020
1919.5	1.4182464209346252E-020
1920.5	1.3808293513285449E-020
1921.5	1.3449401874450838E-020
1922.5	1.3104966952759918E-020
1923.5	1.2774220956724184E-020
1924.5	1.2456446363180557E-020
1925.5	1.2150972023345672E-020
1926.5	1.1857169615896780E-020
1927.5	1.1574450412218283E-020
1928.5	1.1302262322839298E-020
1929.5	1.1040087197499519E-020
1930.5	1.0787438354279757E-020
1931.5	1.0543858315875321E-020
1932.5	1.0308916733420361E-020
1933.5	1.0082208480329372E-020
1934.5	9.8633519004433325E-021
1935.5	9.6519871963812619E-021
1936.5	9.4477749454296104E-021
1937.5	9.2503947315740821E-021
1938.5	9.0595438834101205E-021
1939.5	8.8749363086768238E-021
1940.5	8.6963014170585814E-021
1941.5	8.5233831237022023E-021
1942.5	8.3559389266161182E-021
1943.5	8.1937390517616928E-021
1944.5	8.0365656602234849E-021
1945.5	7.8842121123635007E-021
1946.5	7.7364822843294120E-021
1947.5	7.5931899327056911E-021
1948.5	7.4541581034733375E-021
1949.5	7.3192185817841078E-021
1950.5	7.1882113793615404E-021
1951.5	7.0609842566186528E-021
1952.5	6.9373922768324667E-021
1953.5	6.8172973899427247E-021
1954.5	6.7005680437475550E-021
1955.5	6.5870788204555015E-021
1956.5	6.4767100967225667E-021
1957.5	6.3693477254567790E-021
1958.5	6.2648827378127904E-021
1959.5	6.1632110639263175E-021
1960.5	6.0642332710544041E-021
1961.5	5.9678543178932230E-021
1962.5	5.8739833239418195E-021
1963.5	5.7825333528683834E-021
1964.5	5.6934212089163276E-021
1965.5	5.6065672454612110E-021
1966.5	5.5218951848971461E-021
1967.5	5.4393319490932178E-021
1968.5	5.3588074997172189E-021
1969.5	5.2802546877761082E-021
1970.5	5.2036091117704270E-021
1971.5	5.1288089839038903E-021
1972.5	5.0557950038298074E-021
1973.5	4.9845102394531615E-021
1974.5	4.9149000143414952E-021
1975.5	4.8469118013292806E-021
1976.5	4.7804951219296141E-021
1977.5	4.7156014511939147E-021
1978.5	4.6521841276850950E-021
1979.5	4.5901982682526721E-021
1980.5	4.5296006873193861E-021
1981.5	4.4703498204085368E-021
1982.5	4.4124056516594031E-021
1983.5	4.3557296450948933E-021
1984.5	4.3002846794211164E-021
1985.5	4.2460349861530961E-021
1986.5	4.1929460908740942E-021
1987.5	4.1409847574486327E-021
1988.5	4.0901189350206409E-021
1989.5	4.0403177076390559E-021
1990.5	3.9915512463630975E-021
1991.5	3.9437907637087346E-021
1992.5	3.8970084703064881E-021
1993.5	3.8511775336487806E-021
1994.5	3.8062720388125324E-021
1995.5	3.7622669510496489E-021
1996.5	3.7191380801446418E-021
1997.5	3.6768620464445918E-021
1998.5	3.6354162484724399E-021
1999.5	3.5947788320398481E-021
[truncated: 1,000 more rows]
