# Supplementary material for: Modeling Radiative Efficiency across Fluorinated Molecules: Bridging Chemistry and Climate Policy for Global Warming Potential Estimations
Source: Environ Sci Technol. 2026 Feb 16;60(8):6188–202. doi: 10.1021/acs.est.5c16501 (PMC12961741; doi:10.1021/acs.est.5c16501)
Supplement: Supplementary file 1 [file es5c16501_si_001.zip › Supporting.Information/CFM2025.Table1/HFEsters/Allyl.trifluoracetate/cross-section_38.dat]

0.5	4.8029461268385395E-022
1.5	4.8643324482852880E-022
2.5	4.9287801392562923E-022
3.5	4.9965255030423668E-022
4.5	5.0678285502585410E-022
5.5	5.1429759311050709E-022
6.5	5.2222843016323198E-022
7.5	5.3061041993043194E-022
8.5	5.3948245182305343E-022
9.5	5.4888776929499059E-022
10.5	5.5887457224921644E-022
11.5	5.6949671947493580E-022
12.5	5.8081455064440041E-022
13.5	5.9289585181044017E-022
14.5	6.0581699389762373E-022
15.5	6.1966428070400136E-022
16.5	6.3453555186829450E-022
17.5	6.5054209769937544E-022
18.5	6.6781095750514010E-022
19.5	6.8648769217302966E-022
20.5	7.0673974671498916E-022
21.5	7.2876055131986012E-022
22.5	7.5277455296550362E-022
23.5	7.7904342776293332E-022
24.5	8.0787380248468531E-022
25.5	8.3962692007010167E-022
26.5	8.7473082964719750E-022
27.5	9.1369588319766061E-022
28.5	9.5713460241383861E-022
29.5	1.0057873758487670E-021
30.5	1.0605560103615943E-021
31.5	1.1225479696353627E-021
32.5	1.1931353011903798E-021
33.5	1.2740339510248347E-021
34.5	1.3674116352822639E-021
35.5	1.4760360143429427E-021
36.5	1.6034799999317336E-021
37.5	1.7544079459941060E-021
38.5	1.9349749260386951E-021
39.5	2.1533786231892283E-021
40.5	2.4205995238519318E-021
41.5	2.7513189542790137E-021
42.5	3.1648286460372934E-021
43.5	3.6852194503068849E-021
44.5	4.3388053842328251E-021
45.5	5.1441433761775821E-021
46.5	6.0879961579517306E-021
47.5	7.0907565498921279E-021
48.5	8.0067716611612787E-021
49.5	8.7307708150546870E-021
50.5	9.3410666328296919E-021
51.5	1.0074506221973465E-020
52.5	1.1161126354831603E-020
53.5	1.2698598945153520E-020
54.5	1.4562257648603356E-020
55.5	1.6300702461281180E-020
56.5	1.7185789331225942E-020
57.5	1.6675600449307323E-020
58.5	1.4930800532560837E-020
59.5	1.2631923627568314E-020
60.5	1.0388949903596001E-020
61.5	8.4895219382095887E-021
62.5	6.9857709544913651E-021
63.5	5.8303664038250713E-021
64.5	4.9538527232043983E-021
65.5	4.2941623535972862E-021
66.5	3.8037852713764267E-021
67.5	3.4488166595214323E-021
68.5	3.2051431590354044E-021
69.5	3.0523624544947586E-021
70.5	2.9643103160664332E-021
71.5	2.8986189691512843E-021
72.5	2.7997731531292667E-021
73.5	2.6305441804222003E-021
74.5	2.4022029054765163E-021
75.5	2.1572205390885308E-021
76.5	1.9310257497239845E-021
77.5	1.7383755627742594E-021
78.5	1.5799691953511983E-021
79.5	1.4509762520297797E-021
80.5	1.3456246178140229E-021
81.5	1.2588576214357407E-021
82.5	1.1866748115750409E-021
83.5	1.1260274236302875E-021
84.5	1.0746159773826665E-021
85.5	1.0307026680175133E-021
86.5	9.9296419306872663E-022
87.5	9.6038314827622670E-022
88.5	9.3216972741635789E-022
89.5	9.0770564566029260E-022
90.5	8.8650394918455184E-022
91.5	8.6818012069524039E-022
92.5	8.5243126888510305E-022
93.5	8.3902119265338295E-022
94.5	8.2776982022095160E-022
95.5	8.1854602492929729E-022
96.5	8.1126318258624522E-022
97.5	8.0587711144403251E-022
98.5	8.0238626428268052E-022
99.5	8.0083425416972549E-022
100.5	8.0131502024707347E-022
101.5	8.0398120848812068E-022
102.5	8.0905669319427679E-022
103.5	8.1685464989657846E-022
104.5	8.2780328198653606E-022
105.5	8.4248230322433231E-022
106.5	8.6167471977337611E-022
107.5	8.8644048625517347E-022
108.5	9.1822130157586530E-022
109.5	9.5898884441871120E-022
110.5	1.0114504713947420E-021
111.5	1.0793211181945570E-021
112.5	1.1676407953733432E-021
113.5	1.2830168734474428E-021
114.5	1.4333842245607974E-021
115.5	1.6261793553256669E-021
116.5	1.8625565952638985E-021
117.5	2.1246832962870101E-021
118.5	2.3595568862905170E-021
119.5	2.4838648965838904E-021
120.5	2.4387387911355153E-021
121.5	2.2478140092868155E-021
122.5	1.9924226781197858E-021
123.5	1.7431541127143870E-021
124.5	1.5326838601624012E-021
125.5	1.3667265067619853E-021
126.5	1.2397458000146260E-021
127.5	1.1437070279874445E-021
128.5	1.0713707872384352E-021
129.5	1.0170752300070553E-021
130.5	9.7664431793053258E-022
131.5	9.4708672637131382E-022
132.5	9.2630641879363058E-022
133.5	9.1287968592782083E-022
134.5	9.0590026239978304E-022
135.5	9.0488158946985658E-022
136.5	9.0970586068414541E-022
137.5	9.2061366581923421E-022
138.5	9.3823293091729653E-022
139.5	9.6365065992476129E-022
140.5	9.9853509062078696E-022
141.5	1.0453170450989874E-021
142.5	1.1074300084303379E-021
143.5	1.1895669289880656E-021
144.5	1.2977798819494841E-021
145.5	1.4388930210088097E-021
146.5	1.6179053380336098E-021
147.5	1.8309278211294513E-021
148.5	2.0520886403849815E-021
149.5	2.2231874537706339E-021
150.5	2.2738483234957599E-021
151.5	2.1790987378575007E-021
152.5	1.9854297470474809E-021
153.5	1.7643324487244018E-021
154.5	1.5631944091504945E-021
155.5	1.3987978483062867E-021
156.5	1.2708129724374363E-021
157.5	1.1730392855437668E-021
158.5	1.0986568916095090E-021
159.5	1.0419298374066367E-021
160.5	9.9846161100997736E-022
161.5	9.6500087490572469E-022
162.5	9.3917019077106758E-022
163.5	9.1923039682684137E-022
164.5	9.0390132147290710E-022
165.5	8.9223214875675247E-022
166.5	8.8350950028097615E-022
167.5	8.7719257682383591E-022
168.5	8.7286727391548703E-022
169.5	8.7021350734277426E-022
170.5	8.6898174474036351E-022
171.5	8.6897598752656195E-022
172.5	8.7004130756827106E-022
173.5	8.7205462923476268E-022
174.5	8.7491784633859810E-022
175.5	8.7855263561910167E-022
176.5	8.8289651523639536E-022
177.5	8.8789982594448767E-022
178.5	8.9352340272465771E-022
179.5	8.9973676807283658E-022
180.5	9.0651672316588068E-022
181.5	9.1384624540332043E-022
182.5	9.2171362416006074E-022
183.5	9.3011178361744668E-022
184.5	9.3903775408195162E-022
185.5	9.4849226252026848E-022
186.5	9.5847942002919901E-022
187.5	9.6900648925195292E-022
188.5	9.8008371880301692E-022
189.5	9.9172423489953949E-022
190.5	1.0039439828573707E-021
191.5	1.0167617130707664E-021
192.5	1.0301990076877434E-021
193.5	1.0442803455174455E-021
194.5	1.0590332038380209E-021
195.5	1.0744881967734368E-021
196.5	1.0906792508237729E-021
197.5	1.1076438190065432E-021
198.5	1.1254231359319812E-021
199.5	1.1440625170257738E-021
200.5	1.1636117060603359E-021
201.5	1.1841252761931419E-021
202.5	1.2056630908730920E-021
203.5	1.2282908323030648E-021
204.5	1.2520806066843962E-021
205.5	1.2771116372713820E-021
206.5	1.3034710583965602E-021
207.5	1.3312548261705310E-021
208.5	1.3605687646125737E-021
209.5	1.3915297696535886E-021
210.5	1.4242671979258495E-021
211.5	1.4589244727101260E-021
212.5	1.4956609460983584E-021
213.5	1.5346540646661677E-021
214.5	1.5761018961413208E-021
215.5	1.6202260872274239E-021
216.5	1.6672753385789920E-021
217.5	1.7175295028154845E-021
218.5	1.7713044365778739E-021
219.5	1.8289577695174792E-021
220.5	1.8908957938178438E-021
221.5	1.9575817301356650E-021
222.5	2.0295456934091581E-021
223.5	2.1073967698442368E-021
224.5	2.1918377314110641E-021
225.5	2.2836830658074809E-021
226.5	2.3838812011641497E-021
227.5	2.4935420740781041E-021
228.5	2.6139715526506092E-021
229.5	2.7467147197009201E-021
230.5	2.8936106977045624E-021
231.5	3.0568626320687754E-021
232.5	3.2391277535299535E-021
233.5	3.4436342758666656E-021
234.5	3.6743344915735096E-021
235.5	3.9361071625635796E-021
236.5	4.2350276989603590E-021
237.5	4.5787324753539676E-021
238.5	4.9769151413839108E-021
239.5	5.4420096938068207E-021
240.5	5.9901398865447008E-021
241.5	6.6424505755456122E-021
242.5	7.4269874784363187E-021
243.5	8.3813592258208902E-021
244.5	9.5564911397135932E-021
245.5	1.1021821282946787E-020
246.5	1.2872149985421946E-020
247.5	1.5235597930101926E-020
248.5	1.8279561002027929E-020
249.5	2.2204245606106175E-020
250.5	2.7195658936684107E-020
251.5	3.3278069011969682E-020
252.5	3.9992853060817395E-020
253.5	4.5997928234596010E-020
254.5	4.9213764892843557E-020
255.5	4.8215602798488240E-020
256.5	4.3650742665619178E-020
257.5	3.7567219147330773E-020
258.5	3.1714427334279347E-020
259.5	2.6898496721972175E-020
260.5	2.3267672697749907E-020
261.5	2.0702482986894528E-020
262.5	1.9031756144121410E-020
263.5	1.8115356652848201E-020
264.5	1.7866892357542663E-020
265.5	1.8256841675460661E-020
266.5	1.9312518224791092E-020
267.5	2.1119658322625121E-020
268.5	2.3823602025622249E-020
269.5	2.7618807619903064E-020
270.5	3.2695706412520134E-020
271.5	3.9078155821745893E-020
272.5	4.6266141735099694E-020
273.5	5.2771661041690580E-020
274.5	5.6227003067281589E-020
275.5	5.4907654682935322E-020
276.5	4.9417646108613956E-020
277.5	4.2049132526706557E-020
278.5	3.4830281346165015E-020
279.5	2.8713565668659426E-020
280.5	2.3872720296966372E-020
281.5	2.0152696103296266E-020
282.5	1.7323572792391870E-020
283.5	1.5176922512418247E-020
284.5	1.3549052796079792E-020
285.5	1.2318620133543815E-020
286.5	1.1397993711416475E-020
287.5	1.0724838120635336E-020
288.5	1.0255523078176793E-020
289.5	9.9603995816731367E-021
290.5	9.8205969889513797E-021
291.5	9.8259892824541655E-021
292.5	9.9740712986190989E-021
293.5	1.0269590513053532E-020
294.5	1.0724877877297122E-020
295.5	1.1360915133694747E-020
296.5	1.2209275651291280E-020
297.5	1.3315191676567040E-020
298.5	1.4742138565178493E-020
299.5	1.6578471024893630E-020
300.5	1.8946715344577020E-020
301.5	2.2015832643879352E-020
302.5	2.6015281020678302E-020
303.5	3.1244733439415140E-020
304.5	3.8059311788326644E-020
305.5	4.6776762023670277E-020
306.5	5.7395026134484702E-020
307.5	6.8995360586774351E-020
308.5	7.9047549342257014E-020
309.5	8.3811099074979234E-020
310.5	8.0955097444871666E-020
311.5	7.1899443157310013E-020
312.5	6.0335357820350291E-020
313.5	4.9246215319688851E-020
314.5	3.9930191740268045E-020
315.5	3.2562895536180357E-020
316.5	2.6872519967578282E-020
317.5	2.2498438039791823E-020
318.5	1.9121431234404028E-020
319.5	1.6492121467134941E-020
320.5	1.4424869846491834E-020
321.5	1.2783850780457028E-020
322.5	1.1469975778426761E-020
323.5	1.0410674842511526E-020
324.5	9.5524339167857768E-021
325.5	8.8554913515133770E-021
326.5	8.2901041970787379E-021
327.5	7.8339227958980022E-021
328.5	7.4701408604354694E-021
329.5	7.1861894901884577E-021
330.5	6.9728167223278588E-021
331.5	6.8234453374347487E-021
332.5	6.7337371399276200E-021
333.5	6.7013168882432069E-021
334.5	6.7256271933611611E-021
335.5	6.8078997410087691E-021
336.5	6.9512401673153305E-021
337.5	7.1608355338289490E-021
338.5	7.4443062509892894E-021
339.5	7.8122403497200768E-021
340.5	8.2789695725091792E-021
341.5	8.8636770758381817E-021
342.5	9.5919700292776308E-021
343.5	1.0498112804766156E-020
344.5	1.1628203961093715E-020
345.5	1.3044695276483607E-020
346.5	1.4832778077693762E-020
347.5	1.7109224351680139E-020
348.5	2.0034007280281434E-020
349.5	2.3823663594278271E-020
350.5	2.8760789007108277E-020
351.5	3.5181144635929604E-020
352.5	4.3388849355532506E-020
353.5	5.3395685709104156E-020
354.5	6.4364589791422884E-020
355.5	7.3946010807804892E-020
356.5	7.8611107833442402E-020
357.5	7.6085336796213104E-020
358.5	6.7623097619371320E-020
359.5	5.6697736446778949E-020
360.5	4.6166804055276623E-020
361.5	3.7293444497500340E-020
362.5	3.0261334858808698E-020
363.5	2.4818732864637717E-020
364.5	2.0624615322513484E-020
365.5	1.7375510843375541E-020
366.5	1.4833792223364192E-020
367.5	1.2822309411921405E-020
368.5	1.1211264207150060E-020
369.5	9.9057847593447746E-021
370.5	8.8361856094831344E-021
371.5	7.9508414738982099E-021
372.5	7.2111133833208461E-021
373.5	6.5877671423464009E-021
374.5	6.0584435904429619E-021
375.5	5.6058619817661544E-021
376.5	5.2165338025591049E-021
377.5	4.8798335124224112E-021
378.5	4.5873206895455412E-021
379.5	4.3322408549402929E-021
380.5	4.1091545679165592E-021
381.5	3.9136596041297516E-021
382.5	3.7421814675011930E-021
383.5	3.5918147105704937E-021
384.5	3.4602025910100382E-021
385.5	3.3454461777283401E-021
386.5	3.2460366140099945E-021
387.5	3.1608061751365386E-021
388.5	3.0888952563319369E-021
389.5	3.0297336673123078E-021
390.5	2.9830357335030217E-021
391.5	2.9488098413550682E-021
392.5	2.9273843550628367E-021
393.5	2.9194534434604758E-021
394.5	2.9261485144874838E-021
395.5	2.9491439754060872E-021
396.5	2.9908103627403454E-021
397.5	3.0544341161359520E-021
398.5	3.1445321258242160E-021
399.5	3.2673012351574429E-021
400.5	3.4312575392164431E-021
401.5	3.6481326723479908E-021
402.5	3.9340858705627567E-021
403.5	4.3112040212478398E-021
404.5	4.8089349713201012E-021
405.5	5.4641149287744632E-021
406.5	6.3157020974833781E-021
407.5	7.3850338598191364E-021
408.5	8.6266180068519973E-021
409.5	9.8481579510433607E-021
410.5	1.0677567088413074E-020
411.5	1.0744054018585445E-020
412.5	1.0011878226584263E-020
413.5	8.8182509291963467E-021
414.5	7.5549470467199272E-021
415.5	6.4450322636930979E-021
416.5	5.5522438661165180E-021
417.5	4.8619169617141499E-021
418.5	4.3361759308455587E-021
419.5	3.9374018867141252E-021
420.5	3.6350585444204347E-021
421.5	3.4061696923373791E-021
422.5	3.2339918382091339E-021
423.5	3.1064984160498734E-021
424.5	3.0151301136954346E-021
425.5	2.9538702998656102E-021
426.5	2.9185944972913141E-021
427.5	2.9066277810338464E-021
428.5	2.9164555296347439E-021
429.5	2.9475488145090144E-021
430.5	3.0002797815653516E-021
431.5	3.0759138847002582E-021
432.5	3.1766755747797961E-021
433.5	3.3058932323292337E-021
434.5	3.4682390916286781E-021
435.5	3.6700921411976833E-021
436.5	3.9200682836662172E-021
437.5	4.2297844738791279E-021
438.5	4.6149540584954158E-021
439.5	5.0969489932778754E-021
440.5	5.7050026151481318E-021
441.5	6.4792290534120561E-021
442.5	7.4744885770407185E-021
443.5	8.7645032710727735E-021
444.5	1.0443652803902401E-020
445.5	1.2618539168222704E-020
446.5	1.5369402629780899E-020
447.5	1.8643930890161189E-020
448.5	2.2057449945122311E-020
449.5	2.4726764776085007E-020
450.5	2.5560147270349860E-020
451.5	2.4138894641259880E-020
452.5	2.1153526157053412E-020
453.5	1.7710217849805338E-020
454.5	1.4556533223736647E-020
455.5	1.1963504032666257E-020
456.5	9.9312598446272406E-021
457.5	8.3654524737366651E-021
458.5	7.1606852372994209E-021
459.5	6.2279099397465990E-021
460.5	5.4987617523690860E-021
461.5	4.9226601037270306E-021
462.5	4.4626230210929144E-021
463.5	4.0916069674299064E-021
464.5	3.7897152098171002E-021
465.5	3.5421775898802595E-021
466.5	3.3379178522676449E-021
467.5	3.1685429781785226E-021
468.5	3.0276285445286084E-021
469.5	2.9102101989431323E-021
470.5	2.8124187730798413E-021
471.5	2.7312160345174833E-021
472.5	2.6642015085970635E-021
473.5	2.6094699590250160E-021
474.5	2.5655053468527614E-021
475.5	2.5311013402153040E-021
476.5	2.5053013678533461E-021
477.5	2.4873532315059630E-021
478.5	2.4766747054899158E-021
479.5	2.4728275500922608E-021
480.5	2.4754980792356000E-021
481.5	2.4844829406566124E-021
482.5	2.4996791491389911E-021
483.5	2.5210777022207026E-021
484.5	2.5487603330124627E-021
485.5	2.5828991379570470E-021
486.5	2.6237589749119341E-021
487.5	2.6717026720233512E-021
488.5	2.7271992319765087E-021
489.5	2.7908353704501364E-021
490.5	2.8633309038487548E-021
491.5	2.9455587135529294E-021
492.5	3.0385702794954728E-021
493.5	3.1436281178651281E-021
494.5	3.2622469074723066E-021
495.5	3.3962456903116059E-021
496.5	3.5478143455933842E-021
497.5	3.7195986508922933E-021
498.5	3.9148097861025389E-021
499.5	4.1373662908967017E-021
500.5	4.3920795269436468E-021
501.5	4.6848980262139613E-021
502.5	5.0232323285158324E-021
503.5	5.4163909260832727E-021
504.5	5.8761710889443967E-021
505.5	6.4176676467936043E-021
506.5	7.0603911797676251E-021
507.5	7.8298286305920627E-021
508.5	8.7596393463897426E-021
509.5	9.8947631409016640E-021
510.5	1.1295824007262899E-020
511.5	1.3045321316842079E-020
512.5	1.5256115192206232E-020
513.5	1.8082326981465676E-020
514.5	2.1731096468312638E-020
515.5	2.6468288376108570E-020
516.5	3.2596678485733293E-020
517.5	4.0352061826068990E-020
518.5	4.9612782024826009E-020
519.5	5.9342055534756509E-020
520.5	6.7092075026545722E-020
521.5	6.9743481964077004E-020
522.5	6.5973929884953276E-020
523.5	5.7629616966625755E-020
524.5	4.7857352367161966E-020
525.5	3.8843655116582126E-020
526.5	3.1406826995562057E-020
527.5	2.5568436913258180E-020
528.5	2.1065825308956174E-020
529.5	1.7598783356614282E-020
530.5	1.4911953962774931E-020
531.5	1.2808779984445411E-020
532.5	1.1143690000401628E-020
533.5	9.8102187871094105E-021
534.5	8.7305145983368448E-021
535.5	7.8473075780800447E-021
536.5	7.1180892580643374E-021
537.5	6.5109829487362784E-021
538.5	6.0018306034863048E-021
539.5	5.5721335816948543E-021
540.5	5.2075880986475081E-021
541.5	4.8970351322173698E-021
542.5	4.6317007519872846E-021
543.5	4.4046416289451975E-021
544.5	4.2103369536100108E-021
545.5	4.0443860189150682E-021
546.5	3.9032830523256608E-021
547.5	3.7842493803101353E-021
548.5	3.6851089374204841E-021
549.5	3.6041973394486108E-021
550.5	3.5402978004661947E-021
551.5	3.4925994851697607E-021
552.5	3.4606757372855141E-021
553.5	3.4444812323268816E-021
554.5	3.4443686575826628E-021
555.5	3.4611272101089763E-021
556.5	3.4960472373731476E-021
557.5	3.5510179979729472E-021
558.5	3.6286691685329603E-021
559.5	3.7325719072053482E-021
560.5	3.8675227815552892E-021
561.5	4.0399447722410031E-021
562.5	4.2584553043377994E-021
563.5	4.5346733656384621E-021
564.5	4.8843667689971163E-021
565.5	5.3290722917736784E-021
566.5	5.8983356050406693E-021
567.5	6.6326465970276020E-021
568.5	7.5867873760239154E-021
569.5	8.8321176958205824E-021
570.5	1.0452971626727333E-020
571.5	1.2524353695565056E-020
572.5	1.5044360197764468E-020
573.5	1.7791998660688655E-020
574.5	2.0163530679059450E-020
575.5	2.1272759312990351E-020
576.5	2.0576057755725743E-020
577.5	1.8419504084879502E-020
578.5	1.5678705894742043E-020
579.5	1.3055740964686894E-020
580.5	1.0853912420458173E-020
581.5	9.1127981637864858E-021
582.5	7.7674248572230823E-021
583.5	6.7323650070030302E-021
584.5	5.9321536607963229E-021
585.5	5.3078614579423873E-021
586.5	4.8156039735903185E-021
587.5	4.4232380044831619E-021
588.5	4.1072697563987304E-021
589.5	3.8504404781265340E-021
590.5	3.6399626640608217E-021
591.5	3.4662649265090227E-021
592.5	3.3221061020834554E-021
593.5	3.2019494175739250E-021
594.5	3.1015178808921824E-021
595.5	3.0174758509475279E-021
596.5	2.9471988441905340E-021
597.5	2.8886054922661776E-021
598.5	2.8400336630587490E-021
599.5	2.8001482658844525E-021
600.5	2.7678720158324215E-021
601.5	2.7423330044738949E-021
602.5	2.7228246993231362E-021
603.5	2.7087752298499106E-021
604.5	2.6997236854692727E-021
605.5	2.6953017661061573E-021
606.5	2.6952195664701509E-021
607.5	2.6992545939777839E-021
608.5	2.7072433535903069E-021
609.5	2.7190750057921906E-021
610.5	2.7346867340756290E-021
611.5	2.7540605580547972E-021
612.5	2.7772214066560939E-021
613.5	2.8042363292874887E-021
614.5	2.8352147764467437E-021
615.5	2.8703099287959081E-021
616.5	2.9097210985680325E-021
617.5	2.9536972722090018E-021
618.5	3.0025419112550294E-021
619.5	3.0566191826580598E-021
620.5	3.1163618536106506E-021
621.5	3.1822811636799957E-021
622.5	3.2549790842076191E-021
623.5	3.3351634986511842E-021
624.5	3.4236669974740379E-021
625.5	3.5214701904542051E-021
626.5	3.6297307159933295E-021
627.5	3.7498194963933739E-021
628.5	3.8833662856468218E-021
629.5	4.0323172324818521E-021
630.5	4.1990081084575163E-021
631.5	4.3862581331983994E-021
632.5	4.5974911184904011E-021
633.5	4.8368931733316133E-021
634.5	5.1096197937010011E-021
635.5	5.4220702959323340E-021
636.5	5.7822549771185494E-021
637.5	6.2002912017527234E-021
638.5	6.6890804635255222E-021
639.5	7.2652417703798515E-021
640.5	7.9504108890188340E-021
641.5	8.7730646158477879E-021
642.5	9.7710993039591248E-021
643.5	1.0995485502101658E-020
644.5	1.2515423810748248E-020
645.5	1.4425480973868293E-020
646.5	1.6854985194721339E-020
647.5	1.9978895374531172E-020
648.5	2.4025763314860735E-020
649.5	2.9268205941525046E-020
650.5	3.5956665684701793E-020
651.5	4.4113323533642934E-020
652.5	5.3086981803783416E-020
653.5	6.1007439534080198E-020
654.5	6.5013088126732645E-020
655.5	6.3187192703551780E-020
656.5	5.6464307248618920E-020
657.5	4.7651961722641397E-020
658.5	3.9109843615652689E-020
659.5	3.1900591160856801E-020
660.5	2.6191290187333574E-020
661.5	2.1782674882418624E-020
662.5	1.8397634057002783E-020
663.5	1.5788048993987884E-020
664.5	1.3759215854264743E-020
665.5	1.2165888731255898E-020
666.5	1.0901654538486262E-020
667.5	9.8887751832341760E-021
668.5	9.0701996955024907E-021
669.5	8.4037126615910633E-021
670.5	7.8577661377580741E-021
671.5	7.4085374197712932E-021
672.5	7.0378512955937456E-021
673.5	6.7317049416880578E-021
674.5	6.4792123779000264E-021
675.5	6.2718422308566285E-021
676.5	6.1028620178792591E-021
677.5	5.9669291315482959E-021
678.5	5.8597870518989702E-021
679.5	5.7780378156762184E-021
680.5	5.7189703363093488E-021
681.5	5.6804300778044366E-021
682.5	5.6607196987416769E-021
683.5	5.6585231725543753E-021
684.5	5.6728479419829708E-021
685.5	5.7029811387124280E-021
686.5	5.7484569703888120E-021
687.5	5.8090331678464684E-021
688.5	5.8846749798276549E-021
689.5	5.9755456602523778E-021
690.5	6.0820027570086090E-021
691.5	6.2045998129447252E-021
692.5	6.3440933536348581E-021
693.5	6.5014552824314346E-021
694.5	6.6778910488133959E-021
695.5	6.8748642179546135E-021
696.5	7.0941283656405236E-021
697.5	7.3377675737119167E-021
698.5	7.6082472323426336E-021
699.5	7.9084773990825107E-021
700.5	8.2418916636995028E-021
701.5	8.6125453806837407E-021
702.5	9.0252383380276001E-021
703.5	9.4856685433874331E-021
704.5	1.0000625984541490E-020
705.5	1.0578238184413613E-020
706.5	1.1228283443829148E-020
707.5	1.1962593314068222E-020
708.5	1.2795573747612307E-020
709.5	1.3744885542599371E-020
710.5	1.4832340612257885E-020
711.5	1.6085093493930352E-020
712.5	1.7537240684061269E-020
713.5	1.9231988814258781E-020
714.5	2.1224623753007426E-020
715.5	2.3586617199418724E-020
716.5	2.6411360297250878E-020
717.5	2.9822234363306932E-020
718.5	3.3984035290010129E-020
719.5	3.9119158109242145E-020
720.5	4.5530333966626935E-020
721.5	5.3631729985912850E-020
722.5	6.3988700627179780E-020
723.5	7.7360024373467681E-020
724.5	9.4716086603668332E-020
725.5	1.1715141242526405E-019
726.5	1.4548634935309710E-019
727.5	1.7917289108883251E-019
728.5	2.1424107204660619E-019
729.5	2.4160613989866979E-019
730.5	2.5008097721017558E-019
731.5	2.3543207747461796E-019
732.5	2.0479271944297141E-019
733.5	1.6950545397385514E-019
734.5	1.3720958010465877E-019
735.5	1.1066381607899003E-019
736.5	8.9860479530948557E-020
737.5	7.3829822284367660E-020
738.5	6.1491435466307244E-020
739.5	5.1933241616725930E-020
740.5	4.4455246294357936E-020
741.5	3.8539625505720755E-020
742.5	3.3807796398314488E-020
743.5	2.9982923228156397E-020
744.5	2.6861333544653791E-020
745.5	2.4291837348671110E-020
746.5	2.2161062975079713E-020
747.5	2.0383113736936483E-020
748.5	1.8892255499686665E-020
749.5	1.7637714920969847E-020
750.5	1.6579949019723948E-020
751.5	1.5687946181432050E-020
752.5	1.4937256252835859E-020
753.5	1.4308541197597493E-020
754.5	1.3786501673814813E-020
755.5	1.3359078573667812E-020
756.5	1.3016858657618860E-020
757.5	1.2752634373959536E-020
758.5	1.2561082766911901E-020
759.5	1.2438539058719462E-020
760.5	1.2382848421726265E-020
761.5	1.2393285601620873E-020
762.5	1.2470537119597084E-020
763.5	1.2616745323747120E-020
764.5	1.2835618061898115E-020
765.5	1.3132612690275192E-020
766.5	1.3515209062155130E-020
767.5	1.3993293752518986E-020
768.5	1.4579688017125856E-020
769.5	1.5290866211904296E-020
770.5	1.6147931594464030E-020
771.5	1.7177945534639284E-020
772.5	1.8415748548104287E-020
773.5	1.9906473689186244E-020
774.5	2.1709043996154119E-020
775.5	2.3901078559485735E-020
776.5	2.6585821499109725E-020
777.5	2.9901965882513427E-020
778.5	3.4037554464233094E-020
779.5	3.9249385833701709E-020
780.5	4.5889114507322378E-020
781.5	5.4435199780889818E-020
782.5	6.5522360629298479E-020
783.5	7.9937872553060605E-020
784.5	9.8496926823321544E-020
785.5	1.2159336384992486E-019
786.5	1.4810768227549571E-019
787.5	1.7370699175932141E-019
788.5	1.9035375182494334E-019
789.5	1.9051644632035396E-019
790.5	1.7410069123671531E-019
791.5	1.4854914966481296E-019
792.5	1.2195079605365338E-019
793.5	9.8718996047906985E-020
794.5	8.0020671676683795E-020
795.5	6.5478902498286978E-020
796.5	5.4280656887032268E-020
797.5	4.5635836980746355E-020
798.5	3.8905997592478694E-020
799.5	3.3609350693654037E-020
800.5	2.9391558032471896E-020
801.5	2.5993702919909641E-020
802.5	2.3226043991603133E-020
803.5	2.0948475125696667E-020
804.5	1.9056519341020078E-020
805.5	1.7471425555932521E-020
806.5	1.6133179722273080E-020
807.5	1.4995552062754620E-020
808.5	1.4022561205643170E-020
809.5	1.3185926953256064E-020
810.5	1.2463217197803299E-020
811.5	1.1836486234922428E-020
812.5	1.1291264166673555E-020
813.5	1.0815799586377938E-020
814.5	1.0400486785805984E-020
815.5	1.0037428708939022E-020
816.5	9.7201007332449469E-021
817.5	9.4430900510156459E-021
818.5	9.2018922632239059E-021
819.5	8.9927516702937125E-021
820.5	8.8125352467455556E-021
821.5	8.6586328284837453E-021
822.5	8.5288779037936952E-021
823.5	8.4214847772324212E-021
824.5	8.3349989064410602E-021
825.5	8.2682579924383349E-021
826.5	8.2203620036117246E-021
827.5	8.1906507828351630E-021
828.5	8.1786882631800662E-021
829.5	8.1842526287808317E-021
830.5	8.2073320257087459E-021
831.5	8.2481256714539068E-021
832.5	8.3070504469091446E-021
833.5	8.3847532970111257E-021
834.5	8.4821300315667197E-021
835.5	8.6003514246505737E-021
836.5	8.7408978816833725E-021
837.5	8.9056044065642281E-021
838.5	9.0967181951006061E-021
839.5	9.3169719572637280E-021
840.5	9.5696771012871472E-021
841.5	9.8588422982061901E-021
842.5	1.0189324829518714E-020
843.5	1.0567024709195474E-020
844.5	1.0999135162848405E-020
845.5	1.1494468078060157E-020
846.5	1.2063880154195245E-020
847.5	1.2720835632618966E-020
848.5	1.3482156104686508E-020
849.5	1.4369029109082164E-020
850.5	1.5408378232851952E-020
851.5	1.6634742953345148E-020
852.5	1.8092883368720886E-020
853.5	1.9841422760556240E-020
854.5	2.1957981332794927E-020
855.5	2.4546447565691308E-020
856.5	2.7747273106710501E-020
857.5	3.1751893483750031E-020
858.5	3.6822300542157949E-020
859.5	4.3315573655577110E-020
860.5	5.1708393303594264E-020
861.5	6.2601911431906499E-020
862.5	7.6648795056779122E-020
863.5	9.4261604680499118E-020
864.5	1.1485897443580329E-019
865.5	1.3556754264839423E-019
866.5	1.5047163802056563E-019
867.5	1.5315990062971667E-019
868.5	1.4229241116068557E-019
869.5	1.2301500241063529E-019
870.5	1.0197345951314460E-019
871.5	8.3193297029065095E-020
872.5	6.7940300662096124E-020
873.5	5.6050423499883615E-020
874.5	4.6907737734221498E-020
875.5	3.9876297384944738E-020
876.5	3.4431822647370790E-020
877.5	3.0175673059474155E-020
878.5	2.6814010413294115E-020
879.5	2.4132235976273853E-020
880.5	2.1973428558525828E-020
881.5	2.0222119571941048E-020
882.5	1.8792620031664354E-020
883.5	1.7620766008855386E-020
884.5	1.6658107259593959E-020
885.5	1.5867809459316632E-020
886.5	1.5221754023920623E-020
887.5	1.4698479614920619E-020
888.5	1.4281722981186132E-020
889.5	1.3959395871545300E-020
890.5	1.3722890109643309E-020
891.5	1.3566642779858369E-020
892.5	1.3487923907273327E-020
893.5	1.3486834644769858E-020
894.5	1.3566528603979895E-020
895.5	1.3733696012796363E-020
896.5	1.3999382987333166E-020
897.5	1.4380258317004221E-020
898.5	1.4900484856375214E-020
899.5	1.5594382545545600E-020
900.5	1.6510016112357205E-020
901.5	1.7713492756277531E-020
902.5	1.9292532352788740E-020
903.5	2.1354323875832447E-020
904.5	2.4003864295324440E-020
905.5	2.7272179458212577E-020
906.5	3.0952285267342865E-020
907.5	3.4371809911412247E-020
908.5	3.6403981968758171E-020
909.5	3.6152745533976287E-020
910.5	3.3815928252726225E-020
911.5	3.0476430913338233E-020
912.5	2.7153599045280250E-020
913.5	2.4350471743276111E-020
914.5	2.2173747403317588E-020
915.5	2.0556292604029538E-020
916.5	1.9388132122636971E-020
917.5	1.8567582142926117E-020
918.5	1.8014266217040065E-020
919.5	1.7668476877939442E-020
920.5	1.7487048653571617E-020
921.5	1.7439189569286755E-020
922.5	1.7503155597187042E-020
923.5	1.7663812345859265E-020
924.5	1.7910912266449074E-020
925.5	1.8237900440577403E-020
926.5	1.8641098790043917E-020
927.5	1.9119159949650841E-020
928.5	1.9672715784555167E-020
929.5	2.0304170441252425E-020
930.5	2.1017605644225632E-020
931.5	2.1818778766066153E-020
932.5	2.2715203740743883E-020
933.5	2.3716312480627820E-020
934.5	2.4833701109499616E-020
935.5	2.6081471861852584E-020
936.5	2.7476688680722845E-020
937.5	2.9039973172672037E-020
938.5	3.0796278610208025E-020
939.5	3.2775894371960350E-020
940.5	3.5015753335363103E-020
941.5	3.7561142808166648E-020
942.5	4.0467959299011364E-020
943.5	4.3805704260686643E-020
944.5	4.7661500066112499E-020
945.5	5.2145525118064049E-020
946.5	5.7398442342625307E-020
947.5	6.3601653052569845E-020
948.5	7.0991586061124072E-020
949.5	7.9879779329864714E-020
950.5	9.0681280305966080E-020
951.5	1.0395489550055183E-019
952.5	1.2045990060069982E-019
953.5	1.4123424099971183E-019
954.5	1.6769654200772781E-019
955.5	2.0176112922780393E-019
956.5	2.4591205452365695E-019
957.5	3.0306157854291645E-019
958.5	3.7573417760486851E-019
959.5	4.6363979985988748E-019
960.5	5.5866744330632072E-019
961.5	6.3940353360702751E-019
962.5	6.7536717844471499E-019
963.5	6.4913051513896330E-019
964.5	5.7400343384648667E-019
965.5	4.8025901489577365E-019
966.5	3.9137606637079243E-019
967.5	3.1719340464507999E-019
968.5	2.5879760372902934E-019
969.5	2.1388571209462409E-019
970.5	1.7953711409820161E-019
971.5	1.5319917656225037E-019
972.5	1.3289139127989391E-019
973.5	1.1714894803300936E-019
974.5	1.0491008276163155E-019
975.5	9.5412804154429853E-020
976.5	8.8115777996692138E-020
977.5	8.2642182133965994E-020
978.5	7.8741397498383410E-020
979.5	7.6262446861957832E-020
980.5	7.5130908525576804E-020
981.5	7.5314167810875800E-020
982.5	7.6746282911932309E-020
983.5	7.9177553297034923E-020
984.5	8.1986844361945423E-020
985.5	8.4234501089018543E-020
986.5	8.5284699387837529E-020
987.5	8.5470148828971652E-020
988.5	8.5817948665618107E-020
989.5	8.7279845692889325E-020
990.5	9.0435135579238939E-020
991.5	9.5634267368230764E-020
992.5	1.0320584482622703E-019
993.5	1.1359647319957124E-019
994.5	1.2746401632576582E-019
995.5	1.4575977660334899E-019
996.5	1.6981152459344939E-019
997.5	2.0137911465805527E-019
998.5	2.4256734716152766E-019
999.5	2.9528274132666225E-019
1000.5	3.5957965859405069E-019
1001.5	4.3015997449654362E-019
1002.5	4.9228676258550603E-019
1003.5	5.2411491318266704E-019
1004.5	5.1208137140774237E-019
1005.5	4.6475284847955035E-019
1006.5	4.0422790905426097E-019
1007.5	3.4863291581244559E-019
1008.5	3.0636414731321194E-019
1009.5	2.7939256814783598E-019
1010.5	2.6713353115233562E-019
1011.5	2.6812613103260938E-019
1012.5	2.7966277002527537E-019
1013.5	2.9596288497795610E-019
1014.5	3.0689129300906163E-019
1015.5	3.0161126743570773E-019
1016.5	2.7711901314216000E-019
1017.5	2.4072951747757976E-019
1018.5	2.0247395452038857E-019
1019.5	1.6850112824109727E-019
1020.5	1.4069242273339520E-019
1021.5	1.1869520861630462E-019
1022.5	1.0145564721127192E-019
1023.5	8.7900463993913227E-020
1024.5	7.7144373431198109E-020
1025.5	6.8510628552638240E-020
1026.5	6.1496341670344108E-020
1027.5	5.5730490994018077E-020
1028.5	5.0938511203250059E-020
1029.5	4.6915572588835611E-020
1030.5	4.3507266762308364E-020
1031.5	4.0595862393727841E-020
1032.5	3.8090549771524500E-020
1033.5	3.5920487967581410E-020
1034.5	3.4029811478282605E-020
1035.5	3.2374010119628970E-020
1036.5	3.0917277428833324E-020
1037.5	2.9630547897707214E-020
1038.5	2.8490028803084428E-020
1039.5	2.7476090728567092E-020
1040.5	2.6572420849744123E-020
1041.5	2.5765370634976104E-020
1042.5	2.5043448793571149E-020
1043.5	2.4396923758934342E-020
1044.5	2.3817509521101408E-020
1045.5	2.3298115430861096E-020
1046.5	2.2832645507335576E-020
1047.5	2.2415836353688198E-020
1048.5	2.2043125408465440E-020
1049.5	2.1710543201940614E-020
1050.5	2.1414624736322067E-020
1051.5	2.1152336199205374E-020
1052.5	2.0921014046310600E-020
1053.5	2.0718314120750217E-020
1054.5	2.0542168961391628E-020
1055.5	2.0390751828519347E-020
1056.5	2.0262446267610140E-020
1057.5	2.0155820261360409E-020
1058.5	2.0069604200889152E-020
1059.5	2.0002672050361306E-020
1060.5	1.9954025193510431E-020
1061.5	1.9922778542065096E-020
1062.5	1.9908148559779370E-020
1063.5	1.9909442915394873E-020
1064.5	1.9926051526330071E-020
1065.5	1.9957438794468172E-020
1066.5	2.0003136867871704E-020
1067.5	2.0062739788984222E-020
1068.5	2.0135898411990065E-020
1069.5	2.0222315990366585E-020
1070.5	2.0321744350979364E-020
1071.5	2.0433980583896682E-020
1072.5	2.0558864187888207E-020
1073.5	2.0696274620686211E-020
1074.5	2.0846129210821873E-020
1075.5	2.1008381394446189E-020
1076.5	2.1183019246200718E-020
1077.5	2.1370064278081812E-020
1078.5	2.1569570484476251E-020
1079.5	2.1781623615249534E-020
1080.5	2.2006340662033332E-020
1081.5	2.2243869545764875E-020
1082.5	2.2494388996146243E-020
1083.5	2.2758108616072679E-020
1084.5	2.3035269126276826E-020
1085.5	2.3326142787494457E-020
1086.5	2.3631033999416750E-020
1087.5	2.3950280077590371E-020
1088.5	2.4284252211294344E-020
1089.5	2.4633356607293790E-020
1090.5	2.4998035826277388E-020
1091.5	2.5378770320760474E-020
1092.5	2.5776080185311786E-020
1093.5	2.6190527132174498E-020
1094.5	2.6622716707739773E-020
1095.5	2.7073300767935313E-020
1096.5	2.7542980233459020E-020
1097.5	2.8032508148972796E-020
1098.5	2.8542693073933866E-020
1099.5	2.9074402836752917E-020
1100.5	2.9628568688510153E-020
1101.5	3.0206189897631702E-020
1102.5	3.0808338832842664E-020
1103.5	3.1436166588506001E-020
1104.5	3.2090909214293917E-020
1105.5	3.2773894620213088E-020
1106.5	3.3486550238557534E-020
1107.5	3.4230411536677916E-020
1108.5	3.5007131488885257E-020
1109.5	3.5818491132777704E-020
1110.5	3.6666411355320273E-020
1111.5	3.7552966077768328E-020
1112.5	3.8480397036816979E-020
1113.5	3.9451130393189744E-020
1114.5	4.0467795439518218E-020
1115.5	4.1533245728408415E-020
1116.5	4.2650583001069002E-020
1117.5	4.3823184369379857E-020
1118.5	4.5054733293132214E-020
1119.5	4.6349255003668434E-020
1120.5	4.7711157160880479E-020
1121.5	4.9145276699803498E-020
1122.5	5.0656934035516217E-020
1123.5	5.2251996063542591E-020
1124.5	5.3936949734589645E-020
1125.5	5.5718988420377470E-020
1126.5	5.7606113852960816E-020
1127.5	5.9607257156400921E-020
1128.5	6.1732423456496696E-020
1129.5	6.3992865834609215E-020
1130.5	6.6401296102290106E-020
1131.5	6.8972142180387381E-020
1132.5	7.1721865007223994E-020
1133.5	7.4669352218849848E-020
1134.5	7.7836411841053520E-020
1135.5	8.1248397643859996E-020
1136.5	8.4935009724281947E-020
1137.5	8.8931330924227164E-020
1138.5	9.3279184279319010E-020
1139.5	9.8028932440202118E-020
1140.5	1.0324189223854764E-019
1141.5	1.0899361396092450E-019
1142.5	1.1537838590909801E-019
1143.5	1.2251548293747322E-019
1144.5	1.3055789213328103E-019
1145.5	1.3970450668557165E-019
1146.5	1.5021698590636183E-019
1147.5	1.6244228818180765E-019
1148.5	1.7684022329986050E-019
1149.5	1.9400923413892613E-019
1150.5	2.1468534187305477E-019
1151.5	2.3964245578192037E-019
1152.5	2.6932762996484857E-019
1153.5	3.0297259915788421E-019
1154.5	3.3721574230708540E-019
1155.5	3.6572834199625126E-019
1156.5	3.8268339711895824E-019
1157.5	3.8839607434277129E-019
1158.5	3.8936263893255472E-019
1159.5	3.9266462095963902E-019
1160.5	4.0251642775213361E-019
1161.5	4.2067514213584758E-019
1162.5	4.4788284261936799E-019
1163.5	4.8484349673808419E-019
1164.5	5.3270617469936472E-019
1165.5	5.9332754713847200E-019
1166.5	6.6950039881124612E-019
1167.5	7.6524573319348268E-019
1168.5	8.8622073663324965E-019
1169.5	1.0402596628233245E-018
1170.5	1.2379810474011287E-018
1171.5	1.4931416864535933E-018
1172.5	1.8217242726618081E-018
1173.5	2.2371378882403790E-018
1174.5	2.7363367743909201E-018
1175.5	3.2721067955430042E-018
1176.5	3.7253894121728136E-018
1177.5	3.9352336725338550E-018
1178.5	3.8220504334331822E-018
1179.5	3.4715589897257370E-018
1180.5	3.0499792482545120E-018
1181.5	2.6818454331249511E-018
1182.5	2.4215427987149940E-018
1183.5	2.2818829696224310E-018
1184.5	2.2623476096323586E-018
1185.5	2.3628961448385199E-018
1186.5	2.5865080071277300E-018
1187.5	2.9317630210534843E-018
1188.5	3.3717475134871555E-018
1189.5	3.8197580444477398E-018
1190.5	4.1149113973529715E-018
1191.5	4.0980864886035809E-018
1192.5	3.7521449220205054E-018
1193.5	3.2174785320143018E-018
1194.5	2.6577156008764317E-018
1195.5	2.1656900802866027E-018
1196.5	1.7673797558946816E-018
1197.5	1.4559288853486865E-018
1198.5	1.2148325791822568E-018
1199.5	1.0277772822677400E-018
1200.5	8.8148604391222134E-019
1201.5	7.6589803850776979E-019
1202.5	6.7359222005743008E-019
1203.5	5.9913369395965288E-019
1204.5	5.3853282995914739E-019
1205.5	4.8884084065384170E-019
1206.5	4.4785926751493433E-019
1207.5	4.1393437142865714E-019
1208.5	3.8581205049065283E-019
1209.5	3.6253518982074554E-019
1210.5	3.4337066787406016E-019
1211.5	3.2775719052271157E-019
1212.5	3.1526790363910290E-019
1213.5	3.0558365320048558E-019
1214.5	2.9847408163107371E-019
1215.5	2.9378466525611306E-019
1216.5	2.9142844785606815E-019
1217.5	2.9138170521205363E-019
1218.5	2.9368315341475794E-019
1219.5	2.9843664100264052E-019
1220.5	3.0581758482061694E-019
1221.5	3.1608376374766387E-019
1222.5	3.2959152070650875E-019
1223.5	3.4681900273669991E-019
1224.5	3.6839887595697342E-019
1225.5	3.9516410808307381E-019
1226.5	4.2821208961589732E-019
1227.5	4.6899480765169044E-019
1228.5	5.1944630113494365E-019
1229.5	5.8216351360221493E-019
1230.5	6.6066290796150994E-019
1231.5	7.5974150455779434E-019
1232.5	8.8597179693217953E-019
1233.5	1.0483372595579188E-018
1234.5	1.2589165246079897E-018
1235.5	1.5332105145668595E-018
1236.5	1.8888534459586430E-018
1237.5	2.3395129223096743E-018
1238.5	2.8778776445269269E-018
1239.5	3.4431005619407419E-018
1240.5	3.8921523719416224E-018
1241.5	4.0436654719825867E-018
1242.5	3.8220020523441604E-018
1243.5	3.3358650704240307E-018
1244.5	2.7685782444897548E-018
1245.5	2.2470592994502998E-018
1246.5	1.8187967299344269E-018
1247.5	1.4852603442271106E-018
1248.5	1.2316130669304105E-018
1249.5	1.0408613237326558E-018
1250.5	8.9823824197076241E-019
1251.5	7.9118595490578322E-019
1252.5	7.0785246136503420E-019
1253.5	6.3669049900631892E-019
1254.5	5.6934722637114364E-019
1255.5	5.0396208536248211E-019
1256.5	4.4328088694771718E-019
1257.5	3.9000515144331988E-019
1258.5	3.4484418195513881E-019
1259.5	3.0708965754594972E-019
1260.5	2.7554424134006425E-019
1261.5	2.4902757778537571E-019
1262.5	2.2654589738511745E-019
1263.5	2.0731046709941312E-019
1264.5	1.9070756422685811E-019
1265.5	1.7626071829429933E-019
1266.5	1.6359788468268010E-019
1267.5	1.5242588458196120E-019
1268.5	1.4251129437599377E-019
1269.5	1.3366634041162861E-019
1270.5	1.2573849117899413E-019
1271.5	1.1860273473348967E-019
1272.5	1.1215580298416185E-019
1273.5	1.0631181702887641E-019
1274.5	1.0099898278351443E-019
1275.5	9.6157077066736874E-020
1276.5	9.1735543843394785E-020
1277.5	8.7692078185483483E-020
1278.5	8.3991617547120914E-020
1279.5	8.0605686473375070E-020
1280.5	7.7512040620750472E-020
1281.5	7.4694489207737234E-020
1282.5	7.2142532414633284E-020
1283.5	6.9849778469072987E-020
1284.5	6.7808599682679552E-020
1285.5	6.5996355980706708E-020
1286.5	6.4350299262727963E-020
1287.5	6.2748103901490556E-020
1288.5	6.1046676831282879E-020
1289.5	5.9191057362174729E-020
1290.5	5.7262020691881888E-020
1291.5	5.5387199723344217E-020
1292.5	5.3648953703932687E-020
1293.5	5.2072753536084889E-020
1294.5	5.0652710254031353E-020
1295.5	4.9372627809730547E-020
1296.5	4.8215774994815917E-020
1297.5	4.7168018117872224E-020
1298.5	4.6218257000779202E-020
1299.5	4.5358031236096319E-020
1300.5	4.4580992334162989E-020
1301.5	4.3882451362670290E-020
1302.5	4.3259040211705475E-020
1303.5	4.2708473871616435E-020
1304.5	4.2229391655885159E-020
1305.5	4.1821258033227438E-020
1306.5	4.1484308893819573E-020
1307.5	4.1219533810353326E-020
1308.5	4.1028688610057969E-020
1309.5	4.0914335473500436E-020
1310.5	4.0879910091371759E-020
1311.5	4.0929817405834984E-020
1312.5	4.1069559367444213E-020
1313.5	4.1305900157068810E-020
1314.5	4.1647076657099221E-020
1315.5	4.2103064832612253E-020
1316.5	4.2685916378008029E-020
1317.5	4.3410184862660887E-020
1318.5	4.4293467171830731E-020
1319.5	4.5357094994103461E-020
1320.5	4.6627023469759694E-020
1321.5	4.8134981362065581E-020
1322.5	4.9919971412549624E-020
1323.5	5.2030244098639451E-020
1324.5	5.4525917603685425E-020
1325.5	5.7482488578845529E-020
1326.5	6.0995582915430750E-020
1327.5	6.5187449176245994E-020
1328.5	7.0215922897220442E-020
1329.5	7.6286920683198823E-020
1330.5	8.3672001925356408E-020
1331.5	9.2733208050684627E-020
1332.5	1.0395826532706790E-019
1333.5	1.1801017391730247E-019
1334.5	1.3579554518485329E-019
1335.5	1.5855360062341485E-019
1336.5	1.8795605749472273E-019
1337.5	2.2616978714598249E-019
1338.5	2.7572746260724868E-019
1339.5	3.3880078687457468E-019
1340.5	4.1505477708651043E-019
1341.5	4.9725592999471763E-019
1342.5	5.6656262644692948E-019
1343.5	5.9648330308651350E-019
1344.5	5.7230859224452572E-019
1345.5	5.0607915646727664E-019
1346.5	4.2414954911690608E-019
1347.5	3.4669502018649724E-019
1348.5	2.8206338779457479E-019
1349.5	2.3110064024561945E-019
1350.5	1.9177336290881788E-019
1351.5	1.6153752617222909E-019
1352.5	1.3817466497610281E-019
1353.5	1.1996127445097218E-019
1354.5	1.0561689815718203E-019
1355.5	9.4204893498918722E-020
1356.5	8.5041393829659084E-020
1357.5	7.7624705292181356E-020
1358.5	7.1583882763713801E-020
1359.5	6.6642192838176988E-020
1360.5	6.2591354231455636E-020
1361.5	5.9273364641848371E-020
1362.5	5.6567618506822624E-020
1363.5	5.4381716309728947E-020
1364.5	5.2644865235805908E-020
1365.5	5.1303116928678946E-020
1366.5	5.0315924856197739E-020
1367.5	4.9653665643824808E-020
1368.5	4.9295880124962365E-020
1369.5	4.9230067604182708E-020
1370.5	4.9450922364339817E-020
1371.5	4.9959942595263134E-020
1372.5	5.0765374168568585E-020
1373.5	5.1882479082106575E-020
1374.5	5.3334144213846498E-020
1375.5	5.5151873244399553E-020
1376.5	5.7377236390940250E-020
1377.5	6.0063892761936638E-020
1378.5	6.3280353766117234E-020
1379.5	6.7113730238511307E-020
1380.5	7.1674811182280144E-020
1381.5	7.7104973644139027E-020
1382.5	8.3585644069123631E-020
1383.5	9.1351355142141802E-020
1384.5	1.0070791693788293E-019
1385.5	1.1205791266434110E-019
1386.5	1.2593671419513129E-019
1387.5	1.4306354331282558E-019
1388.5	1.6441368104517646E-019
1389.5	1.9131910133801883E-019
1390.5	2.2560323849032115E-019
1391.5	2.6974413522455983E-019
1392.5	3.2701889004648591E-019
1393.5	4.0146064483136829E-019
1394.5	4.9715179048682919E-019
1395.5	6.1576858574638404E-019
1396.5	7.5076471885748078E-019
1397.5	8.7872866642679863E-019
1398.5	9.5804993517444692E-019
1399.5	9.5223550601776632E-019
1400.5	8.6419189773266086E-019
1401.5	7.3314559541801789E-019
1402.5	5.9911427342889880E-019
1403.5	4.8301884712800134E-019
1404.5	3.8993365815733281E-019
1405.5	3.1765138411322191E-019
1406.5	2.6201398640226590E-019
1407.5	2.1906625156638845E-019
1408.5	1.8563663923578881E-019
1409.5	1.5934008443688232E-019
1410.5	1.3842589873839805E-019
1411.5	1.2161709295139692E-019
1412.5	1.0798018283431398E-019
1413.5	9.6828808859338099E-020
1414.5	8.7654981307753216E-020
1415.5	8.0080791105593352E-020
1416.5	7.3824744925389178E-020
1417.5	6.8678475682067522E-020
1418.5	6.4490910161224160E-020
1419.5	6.1157982197880580E-020
1420.5	5.8616729052459969E-020
1421.5	5.6843181703658431E-020
1422.5	5.5853911597937131E-020
1423.5	5.5711416229793416E-020
1424.5	5.6533538843341337E-020
1425.5	5.8506209971135550E-020
1426.5	6.1895207897043195E-020
1427.5	6.7041863440818092E-020
1428.5	7.4300189563996784E-020
1429.5	8.3818033488583255E-020
1430.5	9.5014679849789698E-020
1431.5	1.0579080319058867E-019
1432.5	1.1236491741840004E-019
1433.5	1.1133681819592975E-019
1434.5	1.0285497077041521E-019
1435.5	9.0460357310664572E-020
1436.5	7.7856944402942739E-020
1437.5	6.7024210865590697E-020
1438.5	5.8480110631399021E-020
1439.5	5.2069858138199473E-020
1440.5	4.7467376763864832E-020
1441.5	4.4383659409915068E-020
1442.5	4.2628546011905837E-020
1443.5	4.2115629643442439E-020
1444.5	4.2840233599987882E-020
1445.5	4.4818646635252653E-020
1446.5	4.7940441039817338E-020
1447.5	5.1682075329390714E-020
1448.5	5.4803430222498230E-020
1449.5	5.5594460989110758E-020
1450.5	5.3099684443121527E-020
1451.5	4.8058892771809836E-020
1452.5	4.2118275016900475E-020
1453.5	3.6536270046491007E-020
1454.5	3.1827557666639175E-020
1455.5	2.8035854493911381E-020
1456.5	2.5025071674436712E-020
1457.5	2.2628312425869386E-020
1458.5	2.0700295590646646E-020
1459.5	1.9127806908913712E-020
1460.5	1.7826250869023776E-020
1461.5	1.6733258615228861E-020
1462.5	1.5802841919198064E-020
1463.5	1.5000857348672017E-020
1464.5	1.4301696066465404E-020
1465.5	1.3685924661496595E-020
1466.5	1.3138614900996330E-020
1467.5	1.2648158907586572E-020
1468.5	1.2205423212675339E-020
1469.5	1.1803139380597139E-020
1470.5	1.1435460606985535E-020
1471.5	1.1097635659813075E-020
1472.5	1.0785766541009941E-020
1473.5	1.0496626469725296E-020
1474.5	1.0227521768121594E-020
1475.5	9.9761860228270901E-021
1476.5	9.7406982100010250E-021
1477.5	9.5194187843248164E-021
1478.5	9.3109393598247725E-021
1479.5	9.1140427665984519E-021
1480.5	8.9276710963789965E-021
1481.5	8.7508999494946236E-021
1482.5	8.5829175334242970E-021
1483.5	8.4230075853325280E-021
1484.5	8.2705353301315306E-021
1485.5	8.1249358645909943E-021
1486.5	7.9857044929840947E-021
1487.5	7.8523886423018419E-021
1488.5	7.7245810635357493E-021
1489.5	7.6019140859864458E-021
1490.5	7.4840547384455070E-021
1491.5	7.3707005876948161E-021
1492.5	7.2615761735056141E-021
1493.5	7.1564299420177022E-021
1494.5	7.0550315974080472E-021
1495.5	6.9571698061550930E-021
1496.5	6.8626501997617549E-021
1497.5	6.7712936311228362E-021
1498.5	6.6829346472795034E-021
1499.5	6.5974201474571187E-021
1500.5	6.5146082003161148E-021
1501.5	6.4343669984802218E-021
1502.5	6.3565739318167055E-021
1503.5	6.2811147637674930E-021
1504.5	6.2078828973778243E-021
1505.5	6.1367787196279491E-021
1506.5	6.0677090143138002E-021
1507.5	6.0005864351007815E-021
1508.5	5.9353290315369464E-021
1509.5	5.8718598217945989E-021
1510.5	5.8101064067432805E-021
1511.5	5.7500006206667354E-021
1512.5	5.6914782145421195E-021
1513.5	5.6344785683182134E-021
1514.5	5.5789444290742409E-021
1515.5	5.5248216723239611E-021
1516.5	5.4720590840599358E-021
1517.5	5.4206081614187795E-021
1518.5	5.3704229300958590E-021
1519.5	5.3214597768533695E-021
1520.5	5.2736772956532028E-021
1521.5	5.2270361461098947E-021
1522.5	5.1814989231021773E-021
1523.5	5.1370300365073093E-021
1524.5	5.0935956001327748E-021
1525.5	5.0511633290170621E-021
1526.5	5.0097024443570029E-021
1527.5	4.9691835853948170E-021
1528.5	4.9295787276651568E-021
1529.5	4.8908611070618261E-021
1530.5	4.8530051492367186E-021
1531.5	4.8159864038905567E-021
1532.5	4.7797814835568842E-021
1533.5	4.7443680065182183E-021
1534.5	4.7097245435267104E-021
1535.5	4.6758305680316336E-021
1536.5	4.6426664096428968E-021
1537.5	4.6102132105839431E-021
1538.5	4.5784528849090834E-021
1539.5	4.5473680802798918E-021
1540.5	4.5169421421129168E-021
1541.5	4.4871590799269606E-021
1542.5	4.4580035357324454E-021
1543.5	4.4294607543186517E-021
1544.5	4.4015165553062180E-021
1545.5	4.3741573068431834E-021
1546.5	4.3473699008325501E-021
1547.5	4.3211417295882226E-021
1548.5	4.2954606638243011E-021
1549.5	4.2703150318900159E-021
1550.5	4.2456936001693868E-021
1551.5	4.2215855545708142E-021
1552.5	4.1979804830374149E-021
1553.5	4.1748683590141190E-021
1554.5	4.1522395258122105E-021
1555.5	4.1300846818163689E-021
1556.5	4.1083948664832474E-021
1557.5	4.0871614470842582E-021
1558.5	4.0663761061486204E-021
1559.5	4.0460308295658497E-021
1560.5	4.0261178953096923E-021
1561.5	4.0066298627481643E-021
1562.5	3.9875595625068265E-021
1563.5	3.9689000868546237E-021
1564.5	3.9506447805837517E-021
1565.5	3.9327872323569651E-021
1566.5	3.9153212664974613E-021
1567.5	3.8982409351982335E-021
1568.5	3.8815405111292802E-021
1569.5	3.8652144804225206E-021
1570.5	3.8492575360156003E-021
1571.5	3.8336645713370367E-021
1572.5	3.8184306743163239E-021
1573.5	3.8035511217037069E-021
1574.5	3.7890213736853473E-021
1575.5	3.7748370687805905E-021
1576.5	3.7609940190089587E-021
1577.5	3.7474882053152695E-021
1578.5	3.7343157732421745E-021
1579.5	3.7214730288401214E-021
1580.5	3.7089564348054505E-021
1581.5	3.6967626068380469E-021
1582.5	3.6848883102105848E-021
1583.5	3.6733304565420409E-021
1584.5	3.6620861007687319E-021
1585.5	3.6511524383066845E-021
1586.5	3.6405268023997303E-021
1587.5	3.6302066616481585E-021
1588.5	3.6201896177134034E-021
1589.5	3.6104734031945770E-021
1590.5	3.6010558796732912E-021
1591.5	3.5919350359235845E-021
1592.5	3.5831089862842844E-021
1593.5	3.5745759691916213E-021
1594.5	3.5663343458703061E-021
1595.5	3.5583825991818462E-021
1596.5	3.5507193326292515E-021
1597.5	3.5433432695178276E-021
1598.5	3.5362532522722181E-021
1599.5	3.5294482419103406E-021
1600.5	3.5229273176754078E-021
1601.5	3.5166896768277352E-021
1602.5	3.5107346345986120E-021
1603.5	3.5050616243090844E-021
1604.5	3.4996701976571087E-021
1605.5	3.4945600251772153E-021
1606.5	3.4897308968774622E-021
1607.5	3.4851827230592452E-021
1608.5	3.4809155353262787E-021
1609.5	3.4769294877899339E-021
1610.5	3.4732248584790277E-021
1611.5	3.4698020509631331E-021
1612.5	3.4666615961995566E-021
1613.5	3.4638041546152947E-021
1614.5	3.4612305184365766E-021
1615.5	3.4589416142799045E-021
1616.5	3.4569385060201483E-021
1617.5	3.4552223979527952E-021
1618.5	3.4537946382693826E-021
1619.5	3.4526567228671188E-021
1620.5	3.4518102995159550E-021
1621.5	3.4512571724088240E-021
1622.5	3.4509993071235254E-021
1623.5	3.4510388360277627E-021
1624.5	3.4513780641622565E-021
1625.5	3.4520194756405699E-021
1626.5	3.4529657406085571E-021
1627.5	3.4542197228110021E-021
1628.5	3.4557844878183046E-021
1629.5	3.4576633119719572E-021
1630.5	3.4598596921141811E-021
1631.5	3.4623773561745689E-021
1632.5	3.4652202746949327E-021
1633.5	3.4683926733830508E-021
1634.5	3.4718990467967313E-021
1635.5	3.4757441732716563E-021
1636.5	3.4799331312202834E-021
1637.5	3.4844713169446316E-021
1638.5	3.4893644641235309E-021
1639.5	3.4946186651551597E-021
1640.5	3.5002403945587715E-021
1641.5	3.5062365346659519E-021
1642.5	3.5126144038619734E-021
1643.5	3.5193817876726290E-021
1644.5	3.5265469730318991E-021
1645.5	3.5341187861118935E-021
1646.5	3.5421066341497707E-021
1647.5	3.5505205517680299E-021
1648.5	3.5593712523560136E-021
1649.5	3.5686701851637349E-021
1650.5	3.5784295988559425E-021
1651.5	3.5886626123876941E-021
1652.5	3.5993832941952234E-021
1653.5	3.6106067508515410E-021
1654.5	3.6223492265195096E-021
1655.5	3.6346282147512945E-021
1656.5	3.6474625844389741E-021
1657.5	3.6608727220248539E-021
1658.5	3.6748806924413474E-021
1659.5	3.6895104216819333E-021
1660.5	3.7047879044213315E-021
1661.5	3.7207414407240527E-021
1662.5	3.7374019066287450E-021
1663.5	3.7548030643012898E-021
1664.5	3.7729819185484937E-021
1665.5	3.7919791278236187E-021
1666.5	3.8118394794930238E-021
1667.5	3.8326124411450849E-021
1668.5	3.8543528022035003E-021
1669.5	3.8771214231798517E-021
1670.5	3.9009861137230480E-021
1671.5	3.9260226654012230E-021
1672.5	3.9523160711525568E-021
1673.5	3.9799619709162894E-021
1674.5	4.0090683725670310E-021
1675.5	4.0397577095390412E-021
1676.5	4.0721693122631777E-021
1677.5	4.1064623908513599E-021
1678.5	4.1428196528447771E-021
1679.5	4.1814517143284777E-021
1680.5	4.2226025081000843E-021
1681.5	4.2665559527290700E-021
1682.5	4.3136442266419947E-021
1683.5	4.3642580993860722E-021
1684.5	4.4188599186782909E-021
1685.5	4.4780000520492353E-021
1686.5	4.5423378578878719E-021
1687.5	4.6126686445026236E-021
1688.5	4.6899586143057354E-021
1689.5	4.7753905525427428E-021
1690.5	4.8704241088097590E-021
1691.5	4.9768760882327993E-021
1692.5	5.0970284471408560E-021
1693.5	5.2337750184591522E-021
1694.5	5.3908228832916339E-021
1695.5	5.5729714938475203E-021
1696.5	5.7865031536217471E-021
1697.5	6.0397335127113873E-021
1698.5	6.3437913620465362E-021
1699.5	6.7137223548850916E-021
1700.5	7.1700333781102067E-021
1701.5	7.7407827928188518E-021
1702.5	8.4641816983448964E-021
1703.5	9.3911333359447973E-021
1704.5	1.0585505151139125E-020
1705.5	1.2115668593873388E-020
1706.5	1.4021860355514991E-020
1707.5	1.6233446869709609E-020
1708.5	1.8430728757572871E-020
1709.5	1.9977104850142213E-020
1710.5	2.0212563078935735E-020
1711.5	1.9038300428082841E-020
1712.5	1.7021274146678077E-020
1713.5	1.4852182612004871E-020
1714.5	1.2935607680864301E-020
1715.5	1.1392487500690621E-020
1716.5	1.0200831257654175E-020
1717.5	9.2949747028403136E-021
1718.5	8.6085182406596510E-021
1719.5	8.0870923049667991E-021
1720.5	7.6894642810873461E-021
1721.5	7.3852666446983348E-021
1722.5	7.1523185593688866E-021
1723.5	6.9743884781265458E-021
1724.5	6.8395162059483431E-021
1725.5	6.7388067178007213E-021
1726.5	6.6655765979522987E-021
1727.5	6.6147517914521145E-021
1728.5	6.5824411341253390E-021
1729.5	6.5656322091023971E-021
1730.5	6.5619725083781700E-021
1731.5	6.5696104360991242E-021
1732.5	6.5870786292204073E-021
1733.5	6.6132074770423350E-021
1734.5	6.6470603995858211E-021
1735.5	6.6878849571835439E-021
1736.5	6.7350755904846085E-021
1737.5	6.7881449861388161E-021
1738.5	6.8467018989430937E-021
1739.5	6.9104338500830573E-021
1740.5	6.9790935398523898E-021
1741.5	7.0524881136894248E-021
1742.5	7.1304706378524795E-021
1743.5	7.2129332998320308E-021
1744.5	7.2998019654853279E-021
1745.5	7.3910318116264455E-021
1746.5	7.4866038176899139E-021
1747.5	7.5865219489885966E-021
1748.5	7.6908109012165640E-021
1749.5	7.7995143042438776E-021
1750.5	7.9126933051215592E-021
1751.5	8.0304254671806905E-021
1752.5	8.1528039353637197E-021
1753.5	8.2799368283562386E-021
1754.5	8.4119468263582933E-021
1755.5	8.5489709299456043E-021
1756.5	8.6911603708030903E-021
1757.5	8.8386806594553399E-021
1758.5	8.9917117586944162E-021
1759.5	9.1504483743878520E-021
1760.5	9.3151003578734692E-021
1761.5	9.4858932163201933E-021
1762.5	9.6630687293398797E-021
1763.5	9.8468856718433839E-021
1764.5	1.0037620644701031E-020
1765.5	1.0235569016240605E-020
1766.5	1.0441045979035167E-020
1767.5	1.0654387727833934E-020
1768.5	1.0875952765904439E-020
1769.5	1.1106123348512498E-020
1770.5	1.1345307073797797E-020
1771.5	1.1593938632935617E-020
1772.5	1.1852481733238946E-020
1773.5	1.2121431209781497E-020
1774.5	1.2401315343244809E-020
1775.5	1.2692698404048550E-020
1776.5	1.2996183445454464E-020
1777.5	1.3312415371287640E-020
1778.5	1.3642084307247919E-020
1779.5	1.3985929308550552E-020
1780.5	1.4344742440910529E-020
1781.5	1.4719373276751240E-020
1782.5	1.5110733854072772E-020
1783.5	1.5519804151770941E-020
1784.5	1.5947638142487489E-020
1785.5	1.6395370492452562E-020
1786.5	1.6864223987436240E-020
1787.5	1.7355517775076622E-020
1788.5	1.7870676526758516E-020
1789.5	1.8411240637188076E-020
1790.5	1.8978877597217610E-020
1791.5	1.9575394695763143E-020
1792.5	2.0202753230360420E-020
1793.5	2.0863084433663865E-020
1794.5	2.1558707355785175E-020
1795.5	2.2292148980732963E-020
1796.5	2.3066166900496566E-020
1797.5	2.3883774923908594E-020
1798.5	2.4748272061027490E-020
1799.5	2.5663275399495828E-020
1800.5	2.6632757479728547E-020
1801.5	2.7661088884054294E-020
1802.5	2.8753086885021965E-020
1803.5	2.9914071154914858E-020
1804.5	3.1149927728237411E-020
1805.5	3.2467182639274197E-020
1806.5	3.3873086937502050E-020
1807.5	3.5375715126985083E-020
1808.5	3.6984079497570330E-020
1809.5	3.8708263335752303E-020
1810.5	4.0559576647199273E-020
1811.5	4.2550738824306758E-020
1812.5	4.4696093693803299E-020
1813.5	4.7011863637506854E-020
1814.5	4.9516451067433692E-020
1815.5	5.2230797551710694E-020
1816.5	5.5178813459031098E-020
1817.5	5.8387894288871554E-020
1818.5	6.1889544113776444E-020
1819.5	6.5720132091922299E-020
1820.5	6.9921815239782043E-020
1821.5	7.4543670172052217E-020
1822.5	7.9643089129665858E-020
1823.5	8.5287512456544503E-020
1824.5	9.1556592339184552E-020
1825.5	9.8544913338787395E-020
1826.5	1.0636543723489215E-019
1827.5	1.1515389758748471E-019
1828.5	1.2507444992790982E-019
1829.5	1.3632699644052787E-019
1830.5	1.4915676390221692E-019
1831.5	1.6386694204832299E-019
1832.5	1.8083551859509995E-019
1833.5	2.0053792502316593E-019
1834.5	2.2357780589854011E-019
1835.5	2.5072925063628889E-019
1836.5	2.8299533470701268E-019
1837.5	3.2169002012121984E-019
1838.5	3.6855362227516390E-019
1839.5	4.2591637558810051E-019
1840.5	4.9692994186979113E-019
1841.5	5.8589132414237632E-019
1842.5	6.9868118885923876E-019
1843.5	8.4330908688427219E-019
1844.5	1.0304448503320190E-018
1845.5	1.2734721199185000E-018
1846.5	1.5867047572169756E-018
1847.5	1.9785214056640615E-018
1848.5	2.4339848870060749E-018
1849.5	2.8858707336306834E-018
1850.5	3.2006171869041759E-018
1851.5	3.2401645002174678E-018
1852.5	2.9843944929722906E-018
1853.5	2.5524158224148916E-018
1854.5	2.0887933230821919E-018
1855.5	1.6780174858948873E-018
1856.5	1.3452518346646341E-018
1857.5	1.0858190596499666E-018
1858.5	8.8594433886263143E-019
1859.5	7.3171683412058123E-019
1860.5	6.1174934886159538E-019
1861.5	5.1740537775704730E-019
1862.5	4.4232211822959640E-019
1863.5	3.8184952247668734E-019
1864.5	3.3258200295137400E-019
1865.5	2.9200731373763721E-019
1866.5	2.5825416794247553E-019
1867.5	2.2991363701861908E-019
1868.5	2.0591312819950297E-019
1869.5	1.8542713553448793E-019
1870.5	1.6781358166490493E-019
1871.5	1.5256800528703940E-019
1872.5	1.3929026728933007E-019
1873.5	1.2766010933141787E-019
1874.5	1.1741902948949867E-019
1875.5	1.0835670909248631E-019
1876.5	1.0030075045665837E-019
1877.5	9.3108846473728718E-020
1878.5	8.6662753226269272E-020
1879.5	8.0863611597392373E-020
1880.5	7.5628287031189454E-020
1881.5	7.0886484202891458E-020
1882.5	6.6578456210719150E-020
1883.5	6.2653173393191306E-020
1884.5	5.9066850083413397E-020
1885.5	5.5781752053512127E-020
1886.5	5.2765225535894953E-020
1887.5	4.9988902265081040E-020
1888.5	4.7428045194497805E-020
1889.5	4.5061007287553907E-020
1890.5	4.2868781696991777E-020
1891.5	4.0834626193038263E-020
1892.5	3.8943748217615475E-020
1893.5	3.7183039678446280E-020
1894.5	3.5540852738651112E-020
1895.5	3.4006809542947241E-020
1896.5	3.2571640155065908E-020
1897.5	3.1227044041392364E-020
1898.5	2.9965571283174953E-020
1899.5	2.8780520379934924E-020
1900.5	2.7665850055345447E-020
1901.5	2.6616102921239301E-020
1902.5	2.5626339216866295E-020
1903.5	2.4692079135715672E-020
1904.5	2.3809252494231896E-020
1905.5	2.2974154695908283E-020
1906.5	2.2183408108725347E-020
1907.5	2.1433928110217936E-020
1908.5	2.0722893167812994E-020
1909.5	2.0047718416650188E-020
1910.5	1.9406032276242964E-020
1911.5	1.8795655713776001E-020
1912.5	1.8214583817769261E-020
1913.5	1.7660969393065168E-020
1914.5	1.7133108328078452E-020
1915.5	1.6629426519189848E-020
1916.5	1.6148468166052469E-020
1917.5	1.5688885276227040E-020
1918.5	1.5249428238644018E-020
1919.5	1.4828937343463934E-020
1920.5	1.4426335141438315E-020
1921.5	1.4040619549248626E-020
1922.5	1.3670857618844486E-020
1923.5	1.3316179898786868E-020
1924.5	1.2975775324254518E-020
1925.5	1.2648886579886397E-020
1926.5	1.2334805886170383E-020
1927.5	1.2032871165787797E-020
1928.5	1.1742462551300202E-020
1929.5	1.1462999199919243E-020
1930.5	1.1193936384916484E-020
1931.5	1.0934762836580068E-020
1932.5	1.0684998308571025E-020
1933.5	1.0444191348126565E-020
1934.5	1.0211917250846370E-020
1935.5	9.9877761828202527E-021
1936.5	9.7713914546444651E-021
1937.5	9.5624079334597751E-021
1938.5	9.3604905805509629E-021
1939.5	9.1653231032979729E-021
1940.5	8.9766067113812292E-021
1941.5	8.7940589681349478E-021
1942.5	8.6174127288267683E-021
1943.5	8.4464151584319684E-021
1944.5	8.2808268221772470E-021
1945.5	8.1204208427619077E-021
1946.5	7.9649821187316907E-021
1947.5	7.8143065989897487E-021
1948.5	7.6682006088871109E-021
1949.5	7.5264802237467517E-021
1950.5	7.3889706860461780E-021
1951.5	7.2555058628181061E-021
1952.5	7.1259277401303997E-021
1953.5	7.0000859517793299E-021
1954.5	6.8778373395768739E-021
1955.5	6.7590455428359669E-021
1956.5	6.6435806148601739E-021
1957.5	6.5313186644276622E-021
1958.5	6.4221415204261051E-021
1959.5	6.3159364179466054E-021
1960.5	6.2125957042824358E-021
1961.5	6.1120165634039209E-021
1962.5	6.0141007575949541E-021
1963.5	5.9187543850409400E-021
1964.5	5.8258876522530338E-021
1965.5	5.7354146603005002E-021
1966.5	5.6472532039023564E-021
1967.5	5.5613245825022261E-021
1968.5	5.4775534225168718E-021
1969.5	5.3958675100097895E-021
1970.5	5.3161976330972740E-021
1971.5	5.2384774334455828E-021
1972.5	5.1626432662650438E-021
1973.5	5.0886340682501999E-021
1974.5	5.0163912329549822E-021
1975.5	4.9458584931285239E-021
1976.5	4.8769818095709920E-021
1977.5	4.8097092660999920E-021
1978.5	4.7439909702466959E-021
1979.5	4.6797789593274119E-021
1980.5	4.6170271115607245E-021
1981.5	4.5556910619229140E-021
1982.5	4.4957281224552802E-021
1983.5	4.4370972067563195E-021
1984.5	4.3797587584094893E-021
1985.5	4.3236746831140538E-021
1986.5	4.2688082843016180E-021
1987.5	4.2151242020354154E-021
1988.5	4.1625883550024075E-021
1989.5	4.1111678854207145E-021
1990.5	4.0608311066960986E-021
1991.5	4.0115474536719374E-021
1992.5	3.9632874353268965E-021
1993.5	3.9160225897836614E-021
1994.5	3.8697254415006224E-021
1995.5	3.8243694605263552E-021
1996.5	3.7799290237040702E-021
1997.5	3.7363793777201845E-021
1998.5	3.6936966038974758E-021
1999.5	3.6518575846393974E-021
[truncated: 1,000 more rows]
