# Supplementary material for: Modeling Radiative Efficiency across Fluorinated Molecules: Bridging Chemistry and Climate Policy for Global Warming Potential Estimations
Source: Environ Sci Technol. 2026 Feb 16;60(8):6188–202. doi: 10.1021/acs.est.5c16501 (PMC12961741; doi:10.1021/acs.est.5c16501)
Supplement: Supplementary file 1 [file es5c16501_si_001.zip › Supporting.Information/CFM2025.Table1/HFEsters/Allyl.trifluoracetate/cross-section_39.dat]

0.5	3.5334455510710213E-022
1.5	3.5539401542284745E-022
2.5	3.5754659624176353E-022
3.5	3.5981626543222703E-022
4.5	3.6221992472429007E-022
5.5	3.6477821812085798E-022
6.5	3.6751661138039420E-022
7.5	3.7046684843815155E-022
8.5	3.7366893706226425E-022
9.5	3.7717388428833576E-022
10.5	3.8104750222970864E-022
11.5	3.8537574975018400E-022
12.5	3.9027227886062849E-022
13.5	3.9588911997439713E-022
14.5	4.0243172432141783E-022
15.5	4.1017968697966617E-022
16.5	4.1951374057042073E-022
17.5	4.3094609409905537E-022
18.5	4.4513964585750859E-022
19.5	4.6286944966391341E-022
20.5	4.8480418492063668E-022
21.5	5.1085940573032166E-022
22.5	5.3887057850657267E-022
23.5	5.6316127526083507E-022
24.5	5.7571783784470911E-022
25.5	5.7205928207435566E-022
26.5	5.5580900533194829E-022
27.5	5.3496814301420607E-022
28.5	5.1569246751065111E-022
29.5	5.0055468529402968E-022
30.5	4.8984886377359681E-022
31.5	4.8299517167588755E-022
32.5	4.7926206871040394E-022
33.5	4.7802255865175278E-022
34.5	4.7880756976673072E-022
35.5	4.8129216442165384E-022
36.5	4.8526771826364608E-022
37.5	4.9061716373580002E-022
38.5	4.9729725357337813E-022
39.5	5.0532776066418808E-022
40.5	5.1478671367019827E-022
41.5	5.2581098297841400E-022
42.5	5.3860204566655687E-022
43.5	5.5343737502366625E-022
44.5	5.7068861839786584E-022
45.5	5.9084862266712739E-022
46.5	6.1457055468457948E-022
47.5	6.4272397660574983E-022
48.5	6.7647486092034781E-022
49.5	7.1739900538764045E-022
50.5	7.6764008932192685E-022
51.5	8.3012094923252962E-022
52.5	9.0879810035212841E-022
53.5	1.0088832422001731E-021
54.5	1.1367613014861128E-021
55.5	1.2988466807483921E-021
56.5	1.4976667969832318E-021
57.5	1.7226957105186412E-021
58.5	1.9370589681647216E-021
59.5	2.0764320294260557E-021
60.5	2.0864450157959964E-021
61.5	1.9747050569028642E-021
62.5	1.8033851139140174E-021
63.5	1.6342516149062057E-021
64.5	1.4996322944852699E-021
65.5	1.4082651881386451E-021
66.5	1.3585466198144538E-021
67.5	1.3467087903815069E-021
68.5	1.3702631874395769E-021
69.5	1.4292001199060251E-021
70.5	1.5264739620405586E-021
71.5	1.6684341212135566E-021
72.5	1.8653959377799375E-021
73.5	2.1321938228016246E-021
74.5	2.4879331274517389E-021
75.5	2.9526780457490648E-021
76.5	3.5358420108038091E-021
77.5	4.2081370623387889E-021
78.5	4.8580575378082799E-021
79.5	5.2796048540344942E-021
80.5	5.2804884982216988E-021
81.5	4.8591275016125851E-021
82.5	4.2061850372812533E-021
83.5	3.5281721788375023E-021
84.5	2.9375072666373374E-021
85.5	2.4638051844641383E-021
86.5	2.0973975168903217E-021
87.5	1.8175773810891131E-021
88.5	1.6042915236584006E-021
89.5	1.4414187942248469E-021
90.5	1.3169035003322156E-021
91.5	1.2220244903622437E-021
92.5	1.1506007600807615E-021
93.5	1.0983550385208748E-021
94.5	1.0624627299082929E-021
95.5	1.0412621833891559E-021
96.5	1.0340982733904668E-021
97.5	1.0412805252541280E-021
98.5	1.0641472989788414E-021
99.5	1.1052315584875268E-021
100.5	1.1685079390166719E-021
101.5	1.2596286614308535E-021
102.5	1.3858341916399628E-021
103.5	1.5546557982517358E-021
104.5	1.7693824423591192E-021
105.5	2.0181885970094929E-021
106.5	2.2575298199182368E-021
107.5	2.4082244524302359E-021
108.5	2.3980187015360988E-021
109.5	2.2285142639277976E-021
110.5	1.9733370128059964E-021
111.5	1.7104623559846943E-021
112.5	1.4816750181279435E-021
113.5	1.2976121169414641E-021
114.5	1.1543078908691578E-021
115.5	1.0437618326240154E-021
116.5	9.5827230497134098E-022
117.5	8.9163245428612364E-022
118.5	8.3915998575876989E-022
119.5	7.9740851670307952E-022
120.5	7.6385610751215170E-022
121.5	7.3665111888722152E-022
122.5	7.1442327920890244E-022
123.5	6.9614830215764162E-022
124.5	6.8105213760815709E-022
125.5	6.6854336017234412E-022
126.5	6.5816521702113577E-022
127.5	6.4956136190291896E-022
128.5	6.4245114485268893E-022
129.5	6.3661161693307489E-022
130.5	6.3186429364043802E-022
131.5	6.2806532256521251E-022
132.5	6.2509811074191448E-022
133.5	6.2286774737763110E-022
134.5	6.2129675057239395E-022
135.5	6.2032180053098477E-022
136.5	6.1989121551204487E-022
137.5	6.1996299302338391E-022
138.5	6.2050328607302937E-022
139.5	6.2148521840072243E-022
140.5	6.2288796749300679E-022
141.5	6.2469606255094909E-022
142.5	6.2689885833170912E-022
143.5	6.2949015626333798E-022
144.5	6.3246795239546790E-022
145.5	6.3583429829720338E-022
146.5	6.3959526647277930E-022
147.5	6.4376101664483038E-022
148.5	6.4834596369166588E-022
149.5	6.5336905241720553E-022
150.5	6.5885414896828689E-022
151.5	6.6483056389795299E-022
152.5	6.7133372795293472E-022
153.5	6.7840604906290405E-022
154.5	6.8609798826988691E-022
155.5	6.9446940417261389E-022
156.5	7.0359123083589608E-022
157.5	7.1354757435004684E-022
158.5	7.2443834015429561E-022
159.5	7.3638253943667686E-022
160.5	7.4952247204316793E-022
161.5	7.6402905059743144E-022
162.5	7.8010862349544301E-022
163.5	7.9801178408485888E-022
164.5	8.1804483579802707E-022
165.5	8.4058484213691844E-022
166.5	8.6609956171524995E-022
167.5	8.9517410513329479E-022
168.5	9.2854693177428115E-022
169.5	9.6715894921806386E-022
170.5	1.0122211604080834E-021
171.5	1.0653087731969080E-021
172.5	1.1284932755173114E-021
173.5	1.2045290578767003E-021
174.5	1.2971179180726763E-021
175.5	1.4112824371948712E-021
176.5	1.5538836879020132E-021
177.5	1.7343059201748055E-021
178.5	1.9652584390937895E-021
179.5	2.2633966039977420E-021
180.5	2.6487531035637747E-021
181.5	3.1402337988551973E-021
182.5	3.7412477369369634E-021
183.5	4.4079372797550033E-021
184.5	5.0081286750656680E-021
185.5	5.3318930818096992E-021
186.5	5.2278954033238029E-021
187.5	4.7521053377754372E-021
188.5	4.1089506403421005E-021
189.5	3.4780863518429574E-021
190.5	2.9434835613302276E-021
191.5	2.5202577401801165E-021
192.5	2.1945439893673994E-021
193.5	1.9458986941699830E-021
194.5	1.7557742602765468E-021
195.5	1.6095479082206864E-021
196.5	1.4962945704314649E-021
197.5	1.4080100492235729E-021
198.5	1.3388523994551384E-021
199.5	1.2845413239259813E-021
200.5	1.2419170624817168E-021
201.5	1.2086259367573746E-021
202.5	1.1828984119741708E-021
203.5	1.1633924942225987E-021
204.5	1.1490827049952145E-021
205.5	1.1391808011849169E-021
206.5	1.1330787015553137E-021
207.5	1.1303070665732441E-021
208.5	1.1305050211067802E-021
209.5	1.1333979003535983E-021
210.5	1.1387808483961710E-021
211.5	1.1465067504165923E-021
212.5	1.1564774312776607E-021
213.5	1.1686373701849305E-021
214.5	1.1829694073091197E-021
215.5	1.1994920832029274E-021
216.5	1.2182583759111799E-021
217.5	1.2393556981046143E-021
218.5	1.2629070977413383E-021
219.5	1.2890736786758329E-021
220.5	1.3180583290039594E-021
221.5	1.3501109210316999E-021
222.5	1.3855352341915703E-021
223.5	1.4246979587270318E-021
224.5	1.4680402732945526E-021
225.5	1.5160926668420925E-021
226.5	1.5694939122416349E-021
227.5	1.6290154216722557E-021
228.5	1.6955926582875494E-021
229.5	1.7703658985065254E-021
230.5	1.8547335125420901E-021
231.5	1.9504221733109745E-021
232.5	2.0595801881776187E-021
233.5	2.1849027321594097E-021
234.5	2.3298015314335125E-021
235.5	2.4986370765831024E-021
236.5	2.6970395755884090E-021
237.5	2.9323567669840836E-021
238.5	3.2142839182887071E-021
239.5	3.5557553393367871E-021
240.5	3.9742075946342052E-021
241.5	4.4933561640299649E-021
242.5	5.1456331804572291E-021
243.5	5.9753278748197440E-021
244.5	7.0420023539468431E-021
245.5	8.4222531497899108E-021
246.5	1.0203781869100968E-020
247.5	1.2456342075718614E-020
248.5	1.5149654974951119E-020
249.5	1.7993755227549299E-020
250.5	2.0291089201197014E-020
251.5	2.1134984354999113E-020
252.5	2.0117304281439947E-020
253.5	1.7750450145029485E-020
254.5	1.4946634328703561E-020
255.5	1.2351591430924038E-020
256.5	1.0212018359296645E-020
257.5	8.5384616013744700E-021
258.5	7.2559822582155790E-021
259.5	6.2775415142395282E-021
260.5	5.5287879913831679E-021
261.5	4.9524272776038449E-021
262.5	4.5060436891386656E-021
263.5	4.1586619632638411E-021
264.5	3.8876896054456525E-021
265.5	3.6765712427591949E-021
266.5	3.5130877767254162E-021
267.5	3.3881500793269888E-021
268.5	3.2949489963171252E-021
269.5	3.2283557168507336E-021
270.5	3.1844967032022772E-021
271.5	3.1604504788123844E-021
272.5	3.1540300398982101E-021
273.5	3.1636260376268341E-021
274.5	3.1880936556183066E-021
275.5	3.2266714172976859E-021
276.5	3.2789238032581692E-021
277.5	3.3447020900931971E-021
278.5	3.4241196103442940E-021
279.5	3.5175389291134565E-021
280.5	3.6255694079679363E-021
281.5	3.7490744012401800E-021
282.5	3.8891879918620166E-021
283.5	4.0473417930047548E-021
284.5	4.2253029788920182E-021
285.5	4.4252254236242130E-021
286.5	4.6497166885038285E-021
287.5	4.9019246901285340E-021
288.5	5.1856493146157899E-021
289.5	5.5054861714642036E-021
290.5	5.8670123220903573E-021
291.5	6.2770274887408428E-021
292.5	6.7438694116834056E-021
293.5	7.2778293600670276E-021
294.5	7.8917043327286859E-021
295.5	8.6015377319752527E-021
296.5	9.4276225332284996E-021
297.5	1.0395873591605520E-020
298.5	1.1539723667070027E-020
299.5	1.2902767947845985E-020
300.5	1.4542483170514974E-020
301.5	1.6535488560420662E-020
302.5	1.8984996504436537E-020
303.5	2.2031283428672818E-020
304.5	2.5866036072126794E-020
305.5	3.0750776144271126E-020
306.5	3.7036728975202370E-020
307.5	4.5174466149610263E-020
308.5	5.5677059940204657E-020
309.5	6.8944635753966266E-020
310.5	8.4774027734941192E-020
311.5	1.0141813585105496E-019
312.5	1.1475202892802209E-019
313.5	1.1952624119562374E-019
314.5	1.1353134714565848E-019
315.5	9.9900420053277014E-020
316.5	8.3953007744087677E-020
317.5	6.9389806089934174E-020
318.5	5.7612408591638862E-020
319.5	4.8689978438590523E-020
320.5	4.2225532699182212E-020
321.5	3.7775598602929994E-020
322.5	3.4995185128071916E-020
323.5	3.3669856815645532E-020
324.5	3.3713292817055660E-020
325.5	3.5157600651903382E-020
326.5	3.8136073572315869E-020
327.5	4.2832614457952075E-020
328.5	4.9332074529939463E-020
329.5	5.7263248029020622E-020
330.5	6.5221148120640927E-020
331.5	7.0516033610452195E-020
332.5	7.0448045753288958E-020
333.5	6.4704323064498362E-020
334.5	5.5668861506449198E-020
335.5	4.6148957020398084E-020
336.5	3.7751039841086616E-020
337.5	3.0933695599683721E-020
338.5	2.5587810248435210E-020
339.5	2.1435415843540573E-020
340.5	1.8199874863090416E-020
341.5	1.5655510160053213E-020
342.5	1.3631113313345736E-020
343.5	1.2000285888421395E-020
344.5	1.0670357175814275E-020
345.5	9.5731855155776528E-021
346.5	8.6582718033591333E-021
347.5	7.8878086495929073E-021
348.5	7.2331731201359971E-021
349.5	6.6724479180335626E-021
350.5	6.1886622988850846E-021
351.5	5.7685344205704995E-021
352.5	5.4015639047900400E-021
353.5	5.0793705288141162E-021
354.5	4.7952073441816237E-021
355.5	4.5435985772897767E-021
356.5	4.3200676892441754E-021
357.5	4.1209312446471342E-021
358.5	3.9431413096320408E-021
359.5	3.7841640058801256E-021
360.5	3.6418852829221728E-021
361.5	3.5145374001552697E-021
362.5	3.4006413454509131E-021
363.5	3.2989616711937060E-021
364.5	3.2084711463881266E-021
365.5	3.1283233057780023E-021
366.5	3.0578314945406642E-021
367.5	2.9964534109040452E-021
368.5	2.9437804767125740E-021
369.5	2.8995316469469619E-021
370.5	2.8635515282097218E-021
371.5	2.8358129362641075E-021
372.5	2.8164243080591658E-021
373.5	2.8056427227777624E-021
374.5	2.8038937160242215E-021
375.5	2.8117996416776524E-021
376.5	2.8302191190028074E-021
377.5	2.8603012032539178E-021
378.5	2.9035594915926884E-021
379.5	2.9619736540860433E-021
380.5	3.0381292058868213E-021
381.5	3.1354112163347673E-021
382.5	3.2582748010767998E-021
383.5	3.4126256108636036E-021
384.5	3.6063581423684529E-021
385.5	3.8501189530407419E-021
386.5	4.1583831441523838E-021
387.5	4.5509429139478060E-021
388.5	5.0548629049963079E-021
389.5	5.7067285817409331E-021
390.5	6.5542470939649390E-021
391.5	7.6540938324642059E-021
392.5	9.0576967878546735E-021
393.5	1.0767515723761543E-020
394.5	1.2643691506335495E-020
395.5	1.4292705086945745E-020
396.5	1.5123248950326904E-020
397.5	1.4754532387142040E-020
398.5	1.3398066227864856E-020
399.5	1.1638032349749224E-020
400.5	9.9556920060585959E-021
401.5	8.5652082276323529E-021
402.5	7.5001550775300495E-021
403.5	6.7217683205254395E-021
404.5	6.1772789375268189E-021
405.5	5.8215388364665046E-021
406.5	5.6222393035589166E-021
407.5	5.5596522686909409E-021
408.5	5.6252727628548194E-021
409.5	5.8207454768846104E-021
410.5	6.1571352420434200E-021
411.5	6.6535913314191231E-021
412.5	7.3328530541436597E-021
413.5	8.2087997458823960E-021
414.5	9.2627137149070329E-021
415.5	1.0424636143497117E-020
416.5	1.1614370162087342E-020
417.5	1.2859268207997646E-020
418.5	1.4350013227714939E-020
419.5	1.6330567794246502E-020
420.5	1.8928695291836978E-020
421.5	2.1983920427555987E-020
422.5	2.4856874192575356E-020
423.5	2.6460033433236458E-020
424.5	2.5919157534472504E-020
425.5	2.3404148686874522E-020
426.5	1.9937388220114025E-020
427.5	1.6487478232406215E-020
428.5	1.3532089656964867E-020
429.5	1.1170245590806369E-020
430.5	9.3347318204940807E-021
431.5	7.9174884348679458E-021
432.5	6.8185641887971708E-021
433.5	5.9585260917703154E-021
434.5	5.2777746976936924E-021
435.5	4.7325182412063232E-021
436.5	4.2907120833652386E-021
437.5	3.9288098400234234E-021
438.5	3.6293660268698749E-021
439.5	3.3793227845842070E-021
440.5	3.1687986937007177E-021
441.5	2.9902329094038425E-021
442.5	2.8377773491533700E-021
443.5	2.7068616345785779E-021
444.5	2.5938787723536017E-021
445.5	2.4959557920108463E-021
446.5	2.4107846722715363E-021
447.5	2.3364964524437686E-021
448.5	2.2715665796801284E-021
449.5	2.2147430711574887E-021
450.5	2.1649915020625689E-021
451.5	2.1214525199226347E-021
452.5	2.0834087700564371E-021
453.5	2.0502589544003677E-021
454.5	2.0214973435969791E-021
455.5	1.9966974925464724E-021
456.5	1.9754992222020781E-021
457.5	1.9575981594142581E-021
458.5	1.9427372958512525E-021
459.5	1.9307001530954039E-021
460.5	1.9213052357054942E-021
461.5	1.9144015257343725E-021
462.5	1.9098648269277832E-021
463.5	1.9075948089739586E-021
464.5	1.9075126349169828E-021
465.5	1.9095590805439798E-021
466.5	1.9136930749575064E-021
467.5	1.9198906079665734E-021
468.5	1.9281439633740212E-021
469.5	1.9384612484784821E-021
470.5	1.9508661997556271E-021
471.5	1.9653982532294038E-021
472.5	1.9821128759024287E-021
473.5	2.0010821621474876E-021
474.5	2.0223957065031387E-021
475.5	2.0461617721932769E-021
476.5	2.0725087832441540E-021
477.5	2.1015871776781213E-021
478.5	2.1335716703541255E-021
479.5	2.1686639871182838E-021
480.5	2.2070961476605285E-021
481.5	2.2491343936441101E-021
482.5	2.2950838823025554E-021
483.5	2.3452942950976911E-021
484.5	2.4001665479150487E-021
485.5	2.4601608358901832E-021
486.5	2.5258063052914640E-021
487.5	2.5977127209085967E-021
488.5	2.6765845954548183E-021
489.5	2.7632383748163970E-021
490.5	2.8586234394354391E-021
491.5	2.9638479012325716E-021
492.5	3.0802104660060138E-021
493.5	3.2092400193227281E-021
494.5	3.3527451162983643E-021
495.5	3.5128762644432009E-021
496.5	3.6922048583959607E-021
497.5	3.8938239632034110E-021
498.5	4.1214780048103535E-021
499.5	4.3797310411227907E-021
500.5	4.6741869917336495E-021
501.5	5.0117805004460668E-021
502.5	5.4011647408149533E-021
503.5	5.8532335720727377E-021
504.5	6.3818316860652322E-021
505.5	7.0047302336173442E-021
506.5	7.7449804597691263E-021
507.5	8.6328090038108287E-021
508.5	9.7082915904823370E-021
509.5	1.1025141284077549E-020
510.5	1.2656067523507363E-020
511.5	1.4700259445143107E-020
512.5	1.7293461215759859E-020
513.5	2.0620342437813235E-020
514.5	2.4926028308634325E-020
515.5	3.0515175897156131E-020
516.5	3.7705212575130162E-020
517.5	4.6655857514855140E-020
518.5	5.6951644418607472E-020
519.5	6.6943453403717911E-020
520.5	7.3533554521159884E-020
521.5	7.3764728574157265E-020
522.5	6.7524516315799087E-020
523.5	5.7664461170649799E-020
524.5	4.7344065862063379E-020
525.5	3.8308914228993828E-020
526.5	3.1031501501332826E-020
527.5	2.5372745155975299E-020
528.5	2.1018254351566680E-020
529.5	1.7660486751066133E-020
530.5	1.5050384391499734E-020
531.5	1.2999857107272993E-020
532.5	1.1370554582756379E-020
533.5	1.0061408712701245E-020
534.5	8.9983923070023838E-021
535.5	8.1268856067666544E-021
536.5	7.4062026733219834E-021
537.5	6.8057214194804626E-021
538.5	6.3021535414923748E-021
539.5	5.8776111714843891E-021
540.5	5.5182281906943008E-021
541.5	5.2131688054444295E-021
542.5	4.9539083485381631E-021
543.5	4.7337072059884701E-021
544.5	4.5472232598261100E-021
545.5	4.3902249441661682E-021
546.5	4.2593784790464357E-021
547.5	4.1520908016899012E-021
548.5	4.0663953209296903E-021
549.5	4.0008716644908568E-021
550.5	3.9545936119149249E-021
551.5	3.9271017932863936E-021
552.5	3.9183997770544096E-021
553.5	3.9289741130559012E-021
554.5	3.9598409736875554E-021
555.5	4.0126245084884699E-021
556.5	4.0896752254172521E-021
557.5	4.1942410880898341E-021
558.5	4.3307102176213471E-021
559.5	4.5049530412878890E-021
560.5	4.7248047557914553E-021
561.5	5.0007478250789111E-021
562.5	5.3468808885684140E-021
563.5	5.7822959881563396E-021
564.5	6.3330266868065894E-021
565.5	7.0347549435521370E-021
566.5	7.9364030923153084E-021
567.5	9.1043737169116488E-021
568.5	1.0625941508429514E-020
569.5	1.2606676673542284E-020
570.5	1.5147856450995562E-020
571.5	1.8273172623391280E-020
572.5	2.1764259011512107E-020
573.5	2.4941233514575526E-020
574.5	2.6698059279350331E-020
575.5	2.6200751010226614E-020
576.5	2.3699820258263534E-020
577.5	2.0266143956534763E-020
578.5	1.6869436856991255E-020
579.5	1.3973867016590993E-020
580.5	1.1669433141810776E-020
581.5	9.8857090180182039E-021
582.5	8.5143904881345715E-021
583.5	7.4563025068591335E-021
584.5	6.6329689290865984E-021
585.5	5.9856498478496997E-021
586.5	5.4712565947400798E-021
587.5	5.0583027105727599E-021
588.5	4.7236829358660448E-021
589.5	4.4503027538946874E-021
590.5	4.2253868570816625E-021
591.5	4.0392845019529968E-021
592.5	3.8846259761490710E-021
593.5	3.7557239586021860E-021
594.5	3.6481453258731372E-021
595.5	3.5584020238799678E-021
596.5	3.4837256803816665E-021
597.5	3.4219016160896552E-021
598.5	3.3711453838780720E-021
599.5	3.3300100542493692E-021
600.5	3.2973159475608647E-021
601.5	3.2720969130436142E-021
602.5	3.2535589214231340E-021
603.5	3.2410479058380801E-021
604.5	3.2340246114410288E-021
605.5	3.2320448031173130E-021
606.5	3.2347436047789769E-021
607.5	3.2418230516283804E-021
608.5	3.2530421623722261E-021
609.5	3.2682090050438299E-021
610.5	3.2871743542892622E-021
611.5	3.3098266313030385E-021
612.5	3.3360878883382912E-021
613.5	3.3659106538134493E-021
614.5	3.3992754958041436E-021
615.5	3.4361891942984533E-021
616.5	3.4766834383318597E-021
617.5	3.5208139847390577E-021
618.5	3.5686602320704711E-021
619.5	3.6203251772205936E-021
620.5	3.6759357342803149E-021
621.5	3.7356434056741697E-021
622.5	3.7996253052820722E-021
623.5	3.8680855424040684E-021
624.5	3.9412569844893004E-021
625.5	4.0194034258767838E-021
626.5	4.1028221997433260E-021
627.5	4.1918472813980378E-021
628.5	4.2868529434159781E-021
629.5	4.3882580373377861E-021
630.5	4.4965309933351490E-021
631.5	4.6121956490262691E-021
632.5	4.7358380423487722E-021
633.5	4.8681143320887722E-021
634.5	5.0097600446194272E-021
635.5	5.1616008882627946E-021
636.5	5.3245654295535117E-021
637.5	5.4996999912506080E-021
638.5	5.6881862137063637E-021
639.5	5.8913618237044621E-021
640.5	6.1107452840763364E-021
641.5	6.3480651611379814E-021
642.5	6.6052952556569138E-021
643.5	6.8846968105322400E-021
644.5	7.1888694532780437E-021
645.5	7.5208129789268157E-021
646.5	7.8840026634044532E-021
647.5	8.2824815657947896E-021
648.5	8.7209742951773363E-021
649.5	9.2050280743436880E-021
650.5	9.7411887556195146E-021
651.5	1.0337221912841807E-020
652.5	1.1002392504471254E-020
653.5	1.1747821244405720E-020
654.5	1.2586942263873107E-020
655.5	1.3536095681536520E-020
656.5	1.4615301471600726E-020
657.5	1.5849279240597870E-020
658.5	1.7268804743097645E-020
659.5	1.8912532002473503E-020
660.5	2.0829465465335621E-020
661.5	2.3082348184321889E-020
662.5	2.5752351928619077E-020
663.5	2.8945630521523540E-020
664.5	3.2802550071806243E-020
665.5	3.7510758627607691E-020
666.5	4.3323696050023887E-020
667.5	5.0586559891067012E-020
668.5	5.9771684293470753E-020
669.5	7.1523321042950921E-020
670.5	8.6703814041990664E-020
671.5	1.0640831587070964E-019
672.5	1.3184896278447460E-019
673.5	1.6386413313529250E-019
674.5	2.0161244669531570E-019
675.5	2.4022548374499243E-019
676.5	2.6916364555372680E-019
677.5	2.7626110060480303E-019
678.5	2.5795673530878998E-019
679.5	2.2303418503431365E-019
680.5	1.8395683590879848E-019
681.5	1.4866486140527071E-019
682.5	1.1983467399445837E-019
683.5	9.7297389598308331E-020
684.5	7.9941212358475223E-020
685.5	6.6578248665932989E-020
686.5	5.6218407166238740E-020
687.5	4.8105556182975001E-020
688.5	4.1681346578802787E-020
689.5	3.6537703600917410E-020
690.5	3.2376108671440907E-020
691.5	2.8976770007241806E-020
692.5	2.6176378072639378E-020
693.5	2.3852347076085970E-020
694.5	2.1911699699621424E-020
695.5	2.0283205142261460E-020
696.5	1.8911782215159748E-020
697.5	1.7754481845448512E-020
698.5	1.6777577382998962E-020
699.5	1.5954438481239222E-020
700.5	1.5263964792777152E-020
701.5	1.4689424139685558E-020
702.5	1.4217586605678785E-020
703.5	1.3838078238863677E-020
704.5	1.3542900509565207E-020
705.5	1.3326077529788597E-020
706.5	1.3183404461100167E-020
707.5	1.3112278985441254E-020
708.5	1.3111604214989584E-020
709.5	1.3181756717985578E-020
710.5	1.3324618014667363E-020
711.5	1.3543672444125825E-020
712.5	1.3844179197500480E-020
713.5	1.4233432087042597E-020
714.5	1.4721127935975075E-020
715.5	1.5319874223176237E-020
716.5	1.6045880063726312E-020
717.5	1.6919893593917404E-020
718.5	1.7968476084046534E-020
719.5	1.9225742681295696E-020
720.5	2.0735757602157600E-020
721.5	2.2555856613922190E-020
722.5	2.4761294029764758E-020
723.5	2.7451790779815664E-020
724.5	3.0760809421221226E-020
725.5	3.4868699653559569E-020
726.5	4.0021174011571805E-020
727.5	4.6554595999290213E-020
728.5	5.4928348232455140E-020
729.5	6.5759362338574917E-020
730.5	7.9837486122815993E-020
731.5	9.8055941804499968E-020
732.5	1.2109108702102752E-019
733.5	1.4851872067757838E-019
734.5	1.7714565593551041E-019
735.5	1.9960608685835970E-019
736.5	2.0674827601845884E-019
737.5	1.9500050377721204E-019
738.5	1.7008975131487158E-019
739.5	1.4128253414661494E-019
740.5	1.1487016245421712E-019
741.5	9.3146014171742730E-020
742.5	7.6121684759694398E-020
743.5	6.3009974686365578E-020
744.5	5.2928228359821213E-020
745.5	4.5129968421038375E-020
746.5	3.9041987832593180E-020
747.5	3.4240281730504224E-020
748.5	3.0415009994204692E-020
749.5	2.7339811399154496E-020
750.5	2.4848390208544294E-020
751.5	2.2817574635131593E-020
752.5	2.1155309148781563E-020
753.5	1.9792192965336958E-020
754.5	1.8675508368057097E-020
755.5	1.7764985242168551E-020
756.5	1.7029778746988753E-020
757.5	1.6446300985573405E-020
758.5	1.5996660852968074E-020
759.5	1.5667543865142236E-020
760.5	1.5449417063707593E-020
761.5	1.5335981113444865E-020
762.5	1.5323818015650349E-020
763.5	1.5412202278673763E-020
764.5	1.5603058620902368E-020
765.5	1.5901062351064470E-020
766.5	1.6313891144678746E-020
767.5	1.6852650601470700E-020
768.5	1.7532512489911750E-020
769.5	1.8373626187839441E-020
770.5	1.9402393567293455E-020
771.5	2.0653239827508436E-020
772.5	2.2171073929582138E-020
773.5	2.4014721536542543E-020
774.5	2.6261743508072206E-020
775.5	2.9015240161247195E-020
776.5	3.2413500814112571E-020
777.5	3.6643686323051188E-020
778.5	4.1961051716260677E-020
779.5	4.8715209130999227E-020
780.5	5.7383578684547665E-020
781.5	6.8606536043710847E-020
782.5	8.3201079663942762E-020
783.5	1.0208229530352029E-019
784.5	1.2591609062736460E-019
785.5	1.5417700917415927E-019
786.5	1.8340886555599844E-019
787.5	2.0587315982791093E-019
788.5	2.1227393667514723E-019
789.5	1.9939880227405105E-019
790.5	1.7347827887296648E-019
791.5	1.4397357718269083E-019
792.5	1.1711964428977080E-019
793.5	9.5110129423913343E-020
794.5	7.7890474146298493E-020
795.5	6.4638617543455042E-020
796.5	5.4454142528024850E-020
797.5	4.6580987633255993E-020
798.5	4.0440315196562289E-020
799.5	3.5604583945020506E-020
800.5	3.1761678688477050E-020
801.5	2.8683826352753416E-020
802.5	2.6203977552166645E-020
803.5	2.4198755439024723E-020
804.5	2.2576393381546938E-020
805.5	2.1268256648436936E-020
806.5	2.0222884807013097E-020
807.5	1.9401799519479804E-020
808.5	1.8776556426842472E-020
809.5	1.8326686772958892E-020
810.5	1.8038291046464422E-020
811.5	1.7903128654592992E-020
812.5	1.7918106437496512E-020
813.5	1.8085113499022665E-020
814.5	1.8411187009827450E-020
815.5	1.8909028762138326E-020
816.5	1.9597930420675184E-020
817.5	2.0505212222275654E-020
818.5	2.1668342295106261E-020
819.5	2.3137991015060813E-020
820.5	2.4982398985759470E-020
821.5	2.7293612546803848E-020
822.5	3.0196377932085049E-020
823.5	3.3860770849859020E-020
824.5	3.8519869879496547E-020
825.5	4.4493580371206162E-020
826.5	5.2217907087550698E-020
827.5	6.2272257056219317E-020
828.5	7.5377286670031787E-020
829.5	9.2284268925640776E-020
830.5	1.1337158288140957E-019
831.5	1.3765622762438326E-019
832.5	1.6123371583176933E-019
833.5	1.7676583072344693E-019
834.5	1.7724067037795457E-019
835.5	1.6238207824650041E-019
836.5	1.3894187990538075E-019
837.5	1.1440858631375991E-019
838.5	9.2921968495387430E-020
839.5	7.5603608949727791E-020
840.5	6.2124445969661131E-020
841.5	5.1739297211250328E-020
842.5	4.3718970694643919E-020
843.5	3.7472819058475070E-020
844.5	3.2554686259505937E-020
845.5	2.8636311604824532E-020
846.5	2.5477803342699408E-020
847.5	2.2903360344578912E-020
848.5	2.0783173374282098E-020
849.5	1.9020445264359385E-020
850.5	1.7542211740505474E-020
851.5	1.6292863556452698E-020
852.5	1.5229556258233778E-020
853.5	1.4318933525943641E-020
854.5	1.3534766957440490E-020
855.5	1.2856239198028305E-020
856.5	1.2266682404102992E-020
857.5	1.1752641945449473E-020
858.5	1.1303174669191948E-020
859.5	1.0909317985937455E-020
860.5	1.0563684566619908E-020
861.5	1.0260150282533376E-020
862.5	9.9936120014046404E-021
863.5	9.7597981876026765E-021
864.5	9.5551197644120916E-021
865.5	9.3765519357706588E-021
866.5	9.2215400127030750E-021
867.5	9.0879240063742415E-021
868.5	8.9738780159401719E-021
869.5	8.8778613816247315E-021
870.5	8.7985792809369558E-021
871.5	8.7349509822217161E-021
872.5	8.6860843804985784E-021
873.5	8.6512557589761703E-021
874.5	8.6298939701235026E-021
875.5	8.6215684309239034E-021
876.5	8.6259804917595833E-021
877.5	8.6429578780717293E-021
878.5	8.6724520272681142E-021
879.5	8.7145382577870643E-021
880.5	8.7694188196120952E-021
881.5	8.8374289926332132E-021
882.5	8.9190465283364926E-021
883.5	9.0149048797753196E-021
884.5	9.1258108449456861E-021
885.5	9.2527674727753999E-021
886.5	9.3970033664441313E-021
887.5	9.5600098893698417E-021
888.5	9.7435882675434555E-021
889.5	9.9499092334736858E-021
890.5	1.0181588736017691E-020
891.5	1.0441784438317429E-020
892.5	1.0734319374553557E-020
893.5	1.1063841426293789E-020
894.5	1.1436030490432931E-020
895.5	1.1857869755493380E-020
896.5	1.2338003993850044E-020
897.5	1.2887217128698789E-020
898.5	1.3519074915302956E-020
899.5	1.4250798432528555E-020
900.5	1.5104463243996334E-020
901.5	1.6108661946355019E-020
902.5	1.7300830408874179E-020
903.5	1.8730527659402954E-020
904.5	2.0464082025797765E-020
905.5	2.2591166242668516E-020
906.5	2.5233992984009650E-020
907.5	2.8559745227221552E-020
908.5	3.2795997436077748E-020
909.5	3.8245614214605929E-020
910.5	4.5287730525006198E-020
911.5	5.4325730698988277E-020
912.5	6.5589368994837283E-020
913.5	7.8637276452269606E-020
914.5	9.1536924056051696E-020
915.5	1.0049322378066909E-019
916.5	1.0164635039354865E-019
917.5	9.4518545832728139E-020
918.5	8.2520730498556622E-020
919.5	6.9711568661460769E-020
920.5	5.8435747335728365E-020
921.5	4.9379301827442371E-020
922.5	4.2402129616704758E-020
923.5	3.7115476789645395E-020
924.5	3.3129641604189905E-020
925.5	3.0126825519780546E-020
926.5	2.7866840965371141E-020
927.5	2.6173533798648770E-020
928.5	2.4919022843422848E-020
929.5	2.4010597877559893E-020
930.5	2.3380925123585075E-020
931.5	2.2981031816145157E-020
932.5	2.2775368469358667E-020
933.5	2.2738356056654103E-020
934.5	2.2851978080398341E-020
935.5	2.3104107937183191E-020
936.5	2.3487359250729803E-020
937.5	2.3998315783184901E-020
938.5	2.4637045650617715E-020
939.5	2.5406838378052573E-020
940.5	2.6314127748374703E-020
941.5	2.7368581986412699E-020
942.5	2.8583358185725401E-020
943.5	2.9975532072236773E-020
944.5	3.1566728994399548E-020
945.5	3.3383999252405226E-020
946.5	3.5461002664589309E-020
947.5	3.7839596410099193E-020
948.5	4.0571960582771103E-020
949.5	4.3723453180482332E-020
950.5	4.7376468708800995E-020
951.5	5.1635694321944349E-020
952.5	5.6635331908013000E-020
953.5	6.2549107691999909E-020
954.5	6.9604251980608920E-020
955.5	7.8101124840700939E-020
956.5	8.8440769536423057E-020
957.5	1.0116321076043255E-019
958.5	1.1699908185403219E-019
959.5	1.3693401091869775E-019
960.5	1.6227320106892089E-019
961.5	1.9465860962937307E-019
962.5	2.3590773712178333E-019
963.5	2.8740583367507426E-019
964.5	3.4877994820159676E-019
965.5	4.1637647777951703E-019
966.5	4.8364915333813047E-019
967.5	5.4363784111094799E-019
968.5	5.8763772563898746E-019
969.5	6.0143196206644606E-019
970.5	5.7367743940093447E-019
971.5	5.1089108413277520E-019
972.5	4.3382909275946790E-019
973.5	3.6079674637518706E-019
974.5	3.0027138635332478E-019
975.5	2.5359259412959886E-019
976.5	2.1914747593207037E-019
977.5	1.9475420755940589E-019
978.5	1.7857596422490108E-019
979.5	1.6935727511689672E-019
980.5	1.6643339715545458E-019
981.5	1.6969570134597186E-019
982.5	1.7956384098150235E-019
983.5	1.9693860056690424E-019
984.5	2.2301190827676504E-019
985.5	2.5862400053044959E-019
986.5	3.0260347345794391E-019
987.5	3.4876215946489964E-019
988.5	3.8364812019585974E-019
989.5	3.9139715551680298E-019
990.5	3.6681657780937318E-019
991.5	3.2076454555007913E-019
992.5	2.6933550882587108E-019
993.5	2.2302148990527473E-019
994.5	1.8549503291071197E-019
995.5	1.5669176681148342E-019
996.5	1.3530076944699933E-019
997.5	1.1988573363533735E-019
998.5	1.0915943924038636E-019
999.5	1.0183123531940606E-019
1000.5	9.6307240279806516E-020
1001.5	9.0723095875918817E-020
1002.5	8.3776425878964111E-020
1003.5	7.5583972240878755E-020
1004.5	6.7222359686382626E-020
1005.5	5.9628670223462718E-020
1006.5	5.3178286834508217E-020
1007.5	4.7855806788904353E-020
1008.5	4.3494214255178648E-020
1009.5	3.9905090124433876E-020
1010.5	3.6925234026741940E-020
1011.5	3.4425520847602526E-020
1012.5	3.2307070892742793E-020
1013.5	3.0494761303972893E-020
1014.5	2.8931310018034602E-020
1015.5	2.7572643003212158E-020
1016.5	2.6384463092766637E-020
1017.5	2.5339759106165284E-020
1018.5	2.4417004383505707E-020
1019.5	2.3598848324295741E-020
1020.5	2.2871158019657106E-020
1021.5	2.2222308992987606E-020
1022.5	2.1642654389259995E-020
1023.5	2.1124123175722034E-020
1024.5	2.0659912586861759E-020
1025.5	2.0244250167469648E-020
1026.5	1.9872207775900546E-020
1027.5	1.9539554795775863E-020
1028.5	1.9242641240297860E-020
1029.5	1.8978303872538438E-020
1030.5	1.8743790213889955E-020
1031.5	1.8536696579314041E-020
1032.5	1.8354917204258385E-020
1033.5	1.8196602212096147E-020
1034.5	1.8060122680778278E-020
1035.5	1.7944041450848192E-020
1036.5	1.7847088607873960E-020
1037.5	1.7768140794870999E-020
1038.5	1.7706203681839241E-020
1039.5	1.7660397052793103E-020
1040.5	1.7629942074912127E-020
1041.5	1.7614150396558232E-020
1042.5	1.7612414786012114E-020
1043.5	1.7624201074725560E-020
1044.5	1.7649041210576823E-020
1045.5	1.7686527260272044E-020
1046.5	1.7736306227356083E-020
1047.5	1.7798075574596564E-020
1048.5	1.7871579357803392E-020
1049.5	1.7956604893242111E-020
1050.5	1.8052979893319157E-020
1051.5	1.8160570015656259E-020
1052.5	1.8279276779425571E-020
1053.5	1.8409035810199974E-020
1054.5	1.8549815380840762E-020
1055.5	1.8701615221300443E-020
1056.5	1.8864465574831124E-020
1057.5	1.9038426482094179E-020
1058.5	1.9223587278179420E-020
1059.5	1.9420066290654841E-020
1060.5	1.9628010729561526E-020
1061.5	1.9847596762809377E-020
1062.5	2.0079029772776631E-020
1063.5	2.0322544792120085E-020
1064.5	2.0578407118910415E-020
1065.5	2.0846913113257509E-020
1066.5	2.1128391179625800E-020
1067.5	2.1423202941094132E-020
1068.5	2.1731744613927149E-020
1069.5	2.2054448593031856E-020
1070.5	2.2391785261213124E-020
1071.5	2.2744265037655886E-020
1072.5	2.3112440683794631E-020
1073.5	2.3496909887731408E-020
1074.5	2.3898318151686345E-020
1075.5	2.4317362010672868E-020
1076.5	2.4754792614753124E-020
1077.5	2.5211419711931006E-020
1078.5	2.5688116074074800E-020
1079.5	2.6185822414340270E-020
1080.5	2.6705552851519769E-020
1081.5	2.7248400984724973E-020
1082.5	2.7815546651005147E-020
1083.5	2.8408263449123422E-020
1084.5	2.9027927125018614E-020
1085.5	2.9676024928778874E-020
1086.5	3.0354166069611501E-020
1087.5	3.1064093414759875E-020
1088.5	3.1807696601123212E-020
1089.5	3.2587026755132196E-020
1090.5	3.3404313048005246E-020
1091.5	3.4261981350818880E-020
1092.5	3.5162675298042384E-020
1093.5	3.6109280120746892E-020
1094.5	3.7104949673374913E-020
1095.5	3.8153137152927819E-020
1096.5	3.9257630099408605E-020
1097.5	4.0422590374710923E-020
1098.5	4.1652599948087459E-020
1099.5	4.2952713475137524E-020
1100.5	4.4328518850584788E-020
1101.5	4.5786207151383795E-020
1102.5	4.7332653676602844E-020
1103.5	4.8975512147742870E-020
1104.5	5.0723324575200174E-020
1105.5	5.2585649846079302E-020
1106.5	5.4573214774824656E-020
1107.5	5.6698092219375996E-020
1108.5	5.8973911951852835E-020
1109.5	6.1416111350165489E-020
1110.5	6.4042234733036198E-020
1111.5	6.6872292412596859E-020
1112.5	6.9929193443097336E-020
1113.5	7.3239269813750348E-020
1114.5	7.6832914757751079E-020
1115.5	8.0745364325040959E-020
1116.5	8.5017659942228973E-020
1117.5	8.9697841123663764E-020
1118.5	9.4842432876277154E-020
1119.5	1.0051831317678014E-019
1120.5	1.0680507436150898E-019
1121.5	1.1379803147754826E-019
1122.5	1.2161208512778628E-019
1123.5	1.3038672272860695E-019
1124.5	1.4029255015628939E-019
1125.5	1.5153989998884103E-019
1126.5	1.6439028459800199E-019
1127.5	1.7917178461230550E-019
1128.5	1.9629993420778764E-019
1129.5	2.1630635615357054E-019
1130.5	2.3987841590774679E-019
1131.5	2.6791464983350810E-019
1132.5	3.0160285663310927E-019
1133.5	3.4253067919425970E-019
1134.5	3.9284215792624523E-019
1135.5	4.5545707163789016E-019
1136.5	5.3436886070552426E-019
1137.5	6.3501879800703883E-019
1138.5	7.6467243395337000E-019
1139.5	9.3250432122785610E-019
1140.5	1.1485163709353325E-018
1141.5	1.4191644035719457E-018
1142.5	1.7359852967028483E-018
1143.5	2.0558358453924489E-018
1144.5	2.2889617908990630E-018
1145.5	2.3367979805477308E-018
1146.5	2.1770373295907528E-018
1147.5	1.8871852042661928E-018
1148.5	1.5692045908516874E-018
1149.5	1.2855139970882069E-018
1150.5	1.0560666582628603E-018
1151.5	8.7862905098439769E-019
1152.5	7.4389225691070731E-019
1153.5	6.4218879271476588E-019
1154.5	5.6555787763405438E-019
1155.5	5.0797878886369528E-019
1156.5	4.6505983663083120E-019
1157.5	4.3365192926315341E-019
1158.5	4.1152371094722099E-019
1159.5	3.9712018339666663E-019
1160.5	3.8939369175593388E-019
1161.5	3.8769084215639958E-019
1162.5	3.9168165152046481E-019
1163.5	4.0132152824493792E-019
1164.5	4.1684075481683357E-019
1165.5	4.3875977192957669E-019
1166.5	4.6793202061598893E-019
1167.5	5.0561979138614884E-019
1168.5	5.5361285535236091E-019
1169.5	6.1440479682381641E-019
1170.5	6.9144729038327808E-019
1171.5	7.8950476505157692E-019
1172.5	9.1511978533650197E-019
1173.5	1.0771399577181808E-018
1174.5	1.2870607446805574E-018
1175.5	1.5583904775635522E-018
1176.5	1.9029519857741548E-018
1177.5	2.3198737164934335E-018
1178.5	2.7729117468453785E-018
1179.5	3.1657865931441830E-018
1180.5	3.3618694470533286E-018
1181.5	3.2847425716806647E-018
1182.5	2.9977836206893625E-018
1183.5	2.6413392378872808E-018
1184.5	2.3257829894492055E-018
1185.5	2.1014498876607422E-018
1186.5	1.9813771089325261E-018
1187.5	1.9658293752258342E-018
1188.5	2.0541513215716849E-018
1189.5	2.2456212831079998E-018
1190.5	2.5297713164490689E-018
1191.5	2.8643609469819048E-018
1192.5	3.1512654200803401E-018
1193.5	3.2549850279532030E-018
1194.5	3.0985026682814223E-018
1195.5	2.7386012093428269E-018
1196.5	2.3049520995888402E-018
1197.5	1.8975266225272920E-018
1198.5	1.5575922369725159E-018
1199.5	1.2889846114043298E-018
1200.5	1.0811773222994995E-018
1201.5	9.2114749235211271E-019
1202.5	7.9756788285464122E-019
1203.5	7.0165336856678369E-019
1204.5	6.2689703659135000E-019
1205.5	5.6857030551143661E-019
1206.5	5.2326647540810139E-019
1207.5	4.8854964395910078E-019
1208.5	4.6270324380163637E-019
1209.5	4.4455745858336763E-019
1210.5	4.3337609850431095E-019
1211.5	4.2878873004787262E-019
1212.5	4.3075922576634563E-019
1213.5	4.3958667095982745E-019
1214.5	4.5593892201316435E-019
1215.5	4.8092349092389130E-019
1216.5	5.1620522414598221E-019
1217.5	5.6418544882013197E-019
1218.5	6.2826153103522069E-019
1219.5	7.1318369868888083E-019
1220.5	8.2550041600626123E-019
1221.5	9.7398607195107128E-019
1222.5	1.1696504212813777E-018
1223.5	1.4241662983576997E-018
1224.5	1.7439642870368152E-018
1225.5	2.1154886481070579E-018
1226.5	2.4811590926562388E-018
1227.5	2.7292334596504059E-018
1228.5	2.7478400922695809E-018
1229.5	2.5254545084150524E-018
1230.5	2.1630706868060844E-018
1231.5	1.7786599245682646E-018
1232.5	1.4395870022487045E-018
1233.5	1.1651611981494302E-018
1234.5	9.5097595767061780E-019
1235.5	7.8557106540757023E-019
1236.5	6.5753027683948308E-019
1237.5	5.5754939842372311E-019
1238.5	4.7858254148208389E-019
1239.5	4.1544029417668863E-019
1240.5	3.6432890553601146E-019
1241.5	3.2246806616499650E-019
1242.5	2.8780502172258718E-019
1243.5	2.5880926997253436E-019
1244.5	2.3432731311725441E-019
1245.5	2.1348016174764004E-019
1246.5	1.9559073147294577E-019
1247.5	1.8013204522724799E-019
1248.5	1.6668995121347489E-019
1249.5	1.5493603126764936E-019
1250.5	1.4460772343817005E-019
1251.5	1.3549360135309516E-019
1252.5	1.2742237863843616E-019
1253.5	1.2025463469619595E-019
1254.5	1.1387655324515932E-019
1255.5	1.0819517058289199E-019
1256.5	1.0313477566592427E-019
1257.5	9.8634208502210389E-020
1258.5	9.4644880509681570E-020
1259.5	9.1129399959341735E-020
1260.5	8.8060734493741291E-020
1261.5	8.5421886760863869E-020
1262.5	8.3206103749262127E-020
1263.5	8.1417691133322080E-020
1264.5	8.0073567721592365E-020
1265.5	7.9205780945451530E-020
1266.5	7.8865324169448630E-020
1267.5	7.9127765315560150E-020
1268.5	8.0101428331020462E-020
1269.5	8.1939164361940620E-020
1270.5	8.4855047582908115E-020
1271.5	8.9147373866820886E-020
1272.5	9.5228290845589381E-020
1273.5	1.0365580951903744E-019
1274.5	1.1514935692282898E-019
1275.5	1.3053029766743903E-019
1276.5	1.5043854421501321E-019
1277.5	1.7453993073927166E-019
1278.5	2.0000355502000854E-019
1279.5	2.2014519287614252E-019
1280.5	2.2644065725735438E-019
1281.5	2.1526681295911379E-019
1282.5	1.9165983541537806E-019
1283.5	1.6422150933668093E-019
1284.5	1.3893831439381178E-019
1285.5	1.1806176174804169E-019
1286.5	1.0166969470909781E-019
1287.5	8.9068204895223460E-020
1288.5	7.9465197572547997E-020
1289.5	7.2188275758905957E-020
1290.5	6.6699603669733548E-020
1291.5	6.2524745554408200E-020
1292.5	5.9160918614876925E-020
1293.5	5.6078536815299436E-020
1294.5	5.2917287792629975E-020
1295.5	4.9673061806260529E-020
1296.5	4.6568672694547747E-020
1297.5	4.3792559369749817E-020
1298.5	4.1406159739008049E-020
1299.5	3.9386117760730361E-020
1300.5	3.7678952572420764E-020
1301.5	3.6229867993634198E-020
1302.5	3.4992544577062607E-020
1303.5	3.3930542642543988E-020
1304.5	3.3015994607588479E-020
1305.5	3.2227818895282374E-020
1306.5	3.1550154794767294E-020
1307.5	3.0971156619448154E-020
1308.5	3.0482113510455543E-020
1309.5	3.0076825848331428E-020
1310.5	2.9751175473859566E-020
1311.5	2.9502842274804553E-020
1312.5	2.9331134375788935E-020
1313.5	2.9236911073532366E-020
1314.5	2.9222587043529597E-020
1315.5	2.9292214035252266E-020
1316.5	2.9451643151433296E-020
1317.5	2.9708777713126848E-020
1318.5	3.0073934497958313E-020
1319.5	3.0560340774987279E-020
1320.5	3.1184807281351926E-020
1321.5	3.1968634791882336E-020
1322.5	3.2938836665526883E-020
1323.5	3.4129795304778616E-020
1324.5	3.5585522166337689E-020
1325.5	3.7362766689458480E-020
1326.5	3.9535330680461381E-020
1327.5	4.2200107101140591E-020
1328.5	4.5485595381451762E-020
1329.5	4.9563966277157357E-020
1330.5	5.4668148093838610E-020
1331.5	6.1115769239588848E-020
1332.5	6.9341677033631920E-020
1333.5	7.9938762543170358E-020
1334.5	9.3698969460983006E-020
1335.5	1.1162226632166301E-019
1336.5	1.3479780143842676E-019
1337.5	1.6392469719268797E-019
1338.5	1.9806764587809657E-019
1339.5	2.3249912333703741E-019
1340.5	2.5740926741053687E-019
1341.5	2.6205756863842619E-019
1342.5	2.4405388998513902E-019
1343.5	2.1187957919596576E-019
1344.5	1.7664528651505765E-019
1345.5	1.4513449457281756E-019
1346.5	1.1950470371441746E-019
1347.5	9.9500792165321466E-020
1348.5	8.4099281672191530E-020
1349.5	7.2237997029717546E-020
1350.5	6.3039841764180012E-020
1351.5	5.5837503846917495E-020
1352.5	5.0139018302581917E-020
1353.5	4.5585095032165692E-020
1354.5	4.1913035567680033E-020
1355.5	3.8929551828655809E-020
1356.5	3.6491196679301898E-020
1357.5	3.4490514242435088E-020
1358.5	3.2846276441834625E-020
1359.5	3.1496581265861739E-020
1360.5	3.0393944501328676E-020
1361.5	2.9501783423833145E-020
1362.5	2.8791879141239782E-020
1363.5	2.8242533821369607E-020
1364.5	2.7837227425310077E-020
1365.5	2.7563638914387811E-020
1366.5	2.7412938371340177E-020
1367.5	2.7379285317616817E-020
1368.5	2.7459488932351747E-020
1369.5	2.7652800739097083E-020
1370.5	2.7960821590326992E-020
1371.5	2.8387513847912056E-020
1372.5	2.8939317589537387E-020
1373.5	2.9625377346874368E-020
1374.5	3.0457894132991236E-020
1375.5	3.1452627247462610E-020
1376.5	3.2629582664929920E-020
1377.5	3.4013941193689323E-020
1378.5	3.5637302113758665E-020
1379.5	3.7539349685096291E-020
1380.5	3.9770095209539716E-020
1381.5	4.2392912864102560E-020
1382.5	4.5488683172217403E-020
1383.5	4.9161498313429024E-020
1384.5	5.3546589452756219E-020
1385.5	5.8821436353313911E-020
1386.5	6.5221447188866331E-020
1387.5	7.3062174885235049E-020
1388.5	8.2770723423207536E-020
1389.5	9.4929515852652378E-020
1390.5	1.1033494132346789E-019
1391.5	1.3006849448286141E-019
1392.5	1.5556027044737603E-019
1393.5	1.8857231554827216E-019
1394.5	2.3089668624006442E-019
1395.5	2.8329942318757262E-019
1396.5	3.4300727053653010E-019
1397.5	3.9994140134659516E-019
1398.5	4.3604440824928117E-019
1399.5	4.3529425385996933E-019
1400.5	3.9872272974445346E-019
1401.5	3.4334862149812784E-019
1402.5	2.8672949583669011E-019
1403.5	2.3813925683566739E-019
1404.5	1.9990843779774955E-019
1405.5	1.7116720892009706E-019
1406.5	1.5019532532882910E-019
1407.5	1.3538021838933569E-019
1408.5	1.2548443488671783E-019
1409.5	1.1966106319054622E-019
1410.5	1.1740544601625541E-019
1411.5	1.1851012696137385E-019
1412.5	1.2304333836104258E-019
1413.5	1.3135595670907400E-019
1414.5	1.4411641880585999E-019
1415.5	1.6236580732154144E-019
1416.5	1.8756241256207244E-019
1417.5	2.2151851389490870E-019
1418.5	2.6596812502606282E-019
1419.5	3.2120208306097500E-019
1420.5	3.8304966223271598E-019
1421.5	4.3895601474353533E-019
1422.5	4.6891439878652825E-019
1423.5	4.5837800176346307E-019
1424.5	4.1252196059669892E-019
1425.5	3.5079914058040168E-019
1426.5	2.9041431830677508E-019
1427.5	2.3946788744216259E-019
1428.5	1.9947932838269001E-019
1429.5	1.6920073208098487E-019
1430.5	1.4677115503158804E-019
1431.5	1.3054008257512979E-019
1432.5	1.1927578702479606E-019
1433.5	1.1216179563720515E-019
1434.5	1.0874694264769465E-019
1435.5	1.0890450237957174E-019
1436.5	1.1281099355055013E-019
1437.5	1.2092934871771889E-019
1438.5	1.3394233737638493E-019
1439.5	1.5249701648976351E-019
1440.5	1.7647343313135952E-019
1441.5	2.0345313201383574E-019
1442.5	2.2692130898665462E-019
1443.5	2.3723241873000302E-019
1444.5	2.2827069255988638E-019
1445.5	2.0352754256087756E-019
1446.5	1.7241541628824889E-019
1447.5	1.4260356036894858E-019
1448.5	1.1744293592798027E-019
1449.5	9.7387150002205243E-020
1450.5	8.1730143395122599E-020
1451.5	6.9533933222714949E-020
1452.5	5.9966671194405634E-020
1453.5	5.2376923439230719E-020
1454.5	4.6278223068936360E-020
1455.5	4.1313168359603722E-020
1456.5	3.7219613870333104E-020
1457.5	3.3804200896517623E-020
1458.5	3.0922988687225541E-020
1459.5	2.8467652640501698E-020
1460.5	2.6355729333347239E-020
1461.5	2.4523714722040692E-020
1462.5	2.2922152336732859E-020
1463.5	2.1512108200273688E-020
1464.5	2.0262616338091976E-020
1465.5	1.9148808577016908E-020
1466.5	1.8150531050963016E-020
1467.5	1.7251310208380687E-020
1468.5	1.6437572281216952E-020
1469.5	1.5698048388662805E-020
1470.5	1.5023316925180969E-020
1471.5	1.4405448438471712E-020
1472.5	1.3837727722130556E-020
1473.5	1.3314434592737335E-020
1474.5	1.2830669643948778E-020
1475.5	1.2382214749622326E-020
1476.5	1.1965420620352536E-020
1477.5	1.1577115576611433E-020
1478.5	1.1214531077385285E-020
1479.5	1.0875240569479878E-020
1480.5	1.0557108994157937E-020
1481.5	1.0258250872013900E-020
1482.5	9.9769953325690902E-021
1483.5	9.7118567972082242E-021
1484.5	9.4615102885062351E-021
1485.5	9.2247705446439466E-021
1486.5	9.0005742785098191E-021
1487.5	8.7879650476981255E-021
1488.5	8.5860803017991171E-021
1489.5	8.3941402530727831E-021
1490.5	8.2114382803189484E-021
1491.5	8.0373326269552651E-021
1492.5	7.8712391956465989E-021
1493.5	7.7126252753473463E-021
1494.5	7.5610040639189471E-021
1495.5	7.4159298718145407E-021
1496.5	7.2769939106615551E-021
1497.5	7.1438205856923378E-021
1498.5	7.0160642234855081E-021
1499.5	6.8934061768735213E-021
1500.5	6.7755522575342370E-021
1501.5	6.6622304540290995E-021
1502.5	6.5531888991291769E-021
1503.5	6.4481940553872063E-021
1504.5	6.3470290922337060E-021
1505.5	6.2494924315336581E-021
1506.5	6.1553964416469882E-021
1507.5	6.0645662626817152E-021
1508.5	5.9768387478878764E-021
1509.5	5.8920615080743499E-021
1510.5	5.8100920475906096E-021
1511.5	5.7307969818437096E-021
1512.5	5.6540513275523898E-021
1513.5	5.5797378580049401E-021
1514.5	5.5077465165097612E-021
1515.5	5.4379738820284153E-021
1516.5	5.3703226816777241E-021
1517.5	5.3047013453948784E-021
1518.5	5.2410235985902339E-021
1519.5	5.1792080890769069E-021
1520.5	5.1191780449736344E-021
1521.5	5.0608609606350759E-021
1522.5	5.0041883079788808E-021
1523.5	4.9490952708562263E-021
1524.5	4.8955205003579550E-021
1525.5	4.8434058891652164E-021
1526.5	4.7926963632457422E-021
1527.5	4.7433396893673951E-021
1528.5	4.6952862970522076E-021
1529.5	4.6484891137290575E-021
1530.5	4.6029034119633036E-021
1531.5	4.5584866677491339E-021
1532.5	4.5151984289462381E-021
1533.5	4.4730001930284000E-021
1534.5	4.4318552933884660E-021
1535.5	4.3917287935133125E-021
1536.5	4.3525873884044611E-021
1537.5	4.3143993126758472E-021
1538.5	4.2771342548105297E-021
1539.5	4.2407632771035503E-021
1540.5	4.2052587408589756E-021
1541.5	4.1705942364463693E-021
1542.5	4.1367445178552146E-021
1543.5	4.1036854414163404E-021
1544.5	4.0713939083868101E-021
1545.5	4.0398478111197269E-021
1546.5	4.0090259825631282E-021
1547.5	3.9789081488527834E-021
1548.5	3.9494748847824601E-021
1549.5	3.9207075719523996E-021
1550.5	3.8925883594123743E-021
1551.5	3.8651001266298861E-021
1552.5	3.8382264486272095E-021
1553.5	3.8119515631428104E-021
1554.5	3.7862603396836712E-021
1555.5	3.7611382503449627E-021
1556.5	3.7365713422827819E-021
1557.5	3.7125462117339814E-021
1558.5	3.6890499794849507E-021
1559.5	3.6660702676982351E-021
1560.5	3.6435951780124645E-021
1561.5	3.6216132708370894E-021
1562.5	3.6001135457689166E-021
1563.5	3.5790854230626342E-021
1564.5	3.5585187260921624E-021
1565.5	3.5384036647440643E-021
1566.5	3.5187308196883013E-021
1567.5	3.4994911274752921E-021
1568.5	3.4806758664117251E-021
1569.5	3.4622766431707776E-021
1570.5	3.4442853800953144E-021
1571.5	3.4266943031554577E-021
1572.5	3.4094959305243985E-021
1573.5	3.3926830617387465E-021
1574.5	3.3762487674119102E-021
1575.5	3.3601863794710360E-021
1576.5	3.3444894818899722E-021
1577.5	3.3291519018924954E-021
1578.5	3.3141677016017001E-021
1579.5	3.2995311701130227E-021
1580.5	3.2852368159698103E-021
1581.5	3.2712793600217192E-021
1582.5	3.2576537286474965E-021
1583.5	3.2443550473249062E-021
1584.5	3.2313786345316705E-021
1585.5	3.2187199959623846E-021
1586.5	3.2063748190473354E-021
1587.5	3.1943389677601171E-021
1588.5	3.1826084777018141E-021
1589.5	3.1711795514503908E-021
1590.5	3.1600485541646997E-021
1591.5	3.1492120094333313E-021
1592.5	3.1386665953592109E-021
1593.5	3.1284091408715914E-021
1594.5	3.1184366222577528E-021
1595.5	3.1087461599073553E-021
1596.5	3.0993350152630635E-021
1597.5	3.0902005879716241E-021
1598.5	3.0813404132302472E-021
1599.5	3.0727521593236592E-021
1600.5	3.0644336253478628E-021
1601.5	3.0563827391171397E-021
1602.5	3.0485975552515017E-021
1603.5	3.0410762534423148E-021
1604.5	3.0338171368944485E-021
1605.5	3.0268186309439322E-021
1606.5	3.0200792818506857E-021
1607.5	3.0135977557665762E-021
1608.5	3.0073728378797027E-021
1609.5	3.0014034317365629E-021
1610.5	2.9956885587444447E-021
1611.5	2.9902273578572486E-021
1612.5	2.9850190854487410E-021
1613.5	2.9800631153782077E-021
1614.5	2.9753589392544027E-021
1615.5	2.9709061669048383E-021
1616.5	2.9667045270585518E-021
1617.5	2.9627538682518430E-021
1618.5	2.9590541599678149E-021
1619.5	2.9556054940221740E-021
1620.5	2.9524080862094275E-021
1621.5	2.9494622782255525E-021
1622.5	2.9467685398853284E-021
1623.5	2.9443274716549648E-021
1624.5	2.9421398075232645E-021
1625.5	2.9402064182376627E-021
1626.5	2.9385283149347893E-021
1627.5	2.9371066531991307E-021
1628.5	2.9359427375876393E-021
1629.5	2.9350380266631460E-021
1630.5	2.9343941385849735E-021
1631.5	2.9340128573116411E-021
1632.5	2.9338961394777871E-021
1633.5	2.9340461220158978E-021
1634.5	2.9344651306029958E-021
1635.5	2.9351556890235826E-021
1636.5	2.9361205295528386E-021
1637.5	2.9373626044789167E-021
1638.5	2.9388850989002086E-021
1639.5	2.9406914449533807E-021
1640.5	2.9427853376510450E-021
1641.5	2.9451707525349440E-021
1642.5	2.9478519653820624E-021
1643.5	2.9508335742380895E-021
1644.5	2.9541205240961457E-021
1645.5	2.9577181345900111E-021
1646.5	2.9616321311317111E-021
1647.5	2.9658686799952130E-021
1648.5	2.9704344279334903E-021
1649.5	2.9753365470181721E-021
1650.5	2.9805827855129840E-021
1651.5	2.9861815257386234E-021
1652.5	2.9921418500630604E-021
1653.5	2.9984736163643401E-021
1654.5	3.0051875445714436E-021
1655.5	3.0122953162033370E-021
1656.5	3.0198096892107497E-021
1657.5	3.0277446308968558E-021
1658.5	3.0361154722739102E-021
1659.5	3.0449390879316302E-021
1660.5	3.0542341063861077E-021
1661.5	3.0640211569929316E-021
1662.5	3.0743231609066197E-021
1663.5	3.0851656753313908E-021
1664.5	3.0965773025423402E-021
1665.5	3.1085901780023977E-021
1666.5	3.1212405555474546E-021
1667.5	3.1345695123123965E-021
1668.5	3.1486238021661233E-021
1669.5	3.1634568943783500E-021
1670.5	3.1791302446918677E-021
1671.5	3.1957148597997872E-021
1672.5	3.2132932346506591E-021
1673.5	3.2319617667395975E-021
1674.5	3.2518337850137963E-021
1675.5	3.2730433766796920E-021
1676.5	3.2957502580098904E-021
1677.5	3.3201460224035243E-021
1678.5	3.3464622209627733E-021
1679.5	3.3749809031843051E-021
1680.5	3.4060484909713450E-021
1681.5	3.4400942122664626E-021
1682.5	3.4776548323937366E-021
1683.5	3.5194081683015611E-021
1684.5	3.5662189672057683E-021
1685.5	3.6192023428883836E-021
1686.5	3.6798123229438535E-021
1687.5	3.7499664649919067E-021
1688.5	3.8322222358706348E-021
1689.5	3.9300268901623183E-021
1690.5	4.0480686172397939E-021
1691.5	4.1927572431786131E-021
1692.5	4.3728399533269208E-021
1693.5	4.6000596828851849E-021
1694.5	4.8894539145173985E-021
1695.5	5.2580515409026041E-021
1696.5	5.7188299023825989E-021
1697.5	6.2639929892965333E-021
1698.5	6.8332870393416838E-021
1699.5	7.2870197578533820E-021
1700.5	7.4506832995011081E-021
1701.5	7.2549282502650267E-021
1702.5	6.8077270154112252E-021
1703.5	6.2856664416262250E-021
1704.5	5.8092288553769175E-021
1705.5	5.4225920873870900E-021
1706.5	5.1261994918467284E-021
1707.5	4.9051221891818324E-021
1708.5	4.7425522836663626E-021
1709.5	4.6242600892276685E-021
1710.5	4.5393165928369763E-021
1711.5	4.4796389534403015E-021
1712.5	4.4393229960596556E-021
1713.5	4.4140575287050113E-021
1714.5	4.4006770916032179E-021
1715.5	4.3968381316578259E-021
1716.5	4.4007893117901829E-021
1717.5	4.4112094656050000E-021
1718.5	4.4270930097826930E-021
1719.5	4.4476683972589446E-021
1720.5	4.4723395898542452E-021
1721.5	4.5006436519367299E-021
1722.5	4.5322197205774084E-021
1723.5	4.5667860760951315E-021
1724.5	4.6041230357561908E-021
1725.5	4.6440600747963261E-021
1726.5	4.6864660464635289E-021
1727.5	4.7312416959630084E-021
1728.5	4.7783138884622247E-021
1729.5	4.8276311297346477E-021
1730.5	4.8791600704322119E-021
1731.5	4.9328827654601038E-021
1732.5	4.9887945180644800E-021
1733.5	5.0469021806047761E-021
1734.5	5.1072228151105986E-021
1735.5	5.1697826397867888E-021
1736.5	5.2346162048562735E-021
1737.5	5.3017657540979243E-021
1738.5	5.3712807382739072E-021
1739.5	5.4432174541613948E-021
1740.5	5.5176387886964536E-021
1741.5	5.5946140522356901E-021
1742.5	5.6742188884614671E-021
1743.5	5.7565352512353858E-021
1744.5	5.8416514409190600E-021
1745.5	5.9296621944632915E-021
1746.5	6.0206688250181787E-021
1747.5	6.1147794080138070E-021
1748.5	6.2121090116640554E-021
1749.5	6.3127799707002934E-021
1750.5	6.4169222028842764E-021
1751.5	6.5246735685085839E-021
1752.5	6.6361802736924434E-021
1753.5	6.7515973188391854E-021
1754.5	6.8710889941553956E-021
1755.5	6.9948294246543877E-021
1756.5	7.1230031675902762E-021
1757.5	7.2558058658043587E-021
1758.5	7.3934449610233583E-021
1759.5	7.5361404717390170E-021
1760.5	7.6841258409307484E-021
1761.5	7.8376488595780824E-021
1762.5	7.9969726726575851E-021
1763.5	8.1623768751429636E-021
1764.5	8.3341587064383613E-021
1765.5	8.5126343526894708E-021
1766.5	8.6981403675497277E-021
1767.5	8.8910352232487605E-021
1768.5	9.0917010052379431E-021
1769.5	9.3005452652969142E-021
1770.5	9.5180030498035879E-021
1771.5	9.7445391219293471E-021
1772.5	9.9806503988586917E-021
1773.5	1.0226868627790332E-020
1774.5	1.0483763327506121E-020
1775.5	1.0751945025751957E-020
1776.5	1.1032068826631403E-020
1777.5	1.1324838346746965E-020
1778.5	1.1631010064032064E-020
1779.5	1.1951398129209507E-020
1780.5	1.2286879696723037E-020
1781.5	1.2638400839973647E-020
1782.5	1.3006983124938978E-020
1783.5	1.3393730926984722E-020
1784.5	1.3799839588157289E-020
1785.5	1.4226604526796079E-020
1786.5	1.4675431428303877E-020
1787.5	1.5147847665827277E-020
1788.5	1.5645515122981751E-020
1789.5	1.6170244618284804E-020
1790.5	1.6724012163455307E-020
1791.5	1.7308977326199749E-020
1792.5	1.7927504013760843E-020
1793.5	1.8582184047853835E-020
1794.5	1.9275863966513751E-020
1795.5	2.0011675566108725E-020
1796.5	2.0793070790183718E-020
1797.5	2.1623861684417105E-020
1798.5	2.2508266273224750E-020
1799.5	2.3450961378980105E-020
1800.5	2.4457143606433023E-020
1801.5	2.5532599961563158E-020
1802.5	2.6683789877066579E-020
1803.5	2.7917940790345510E-020
1804.5	2.9243159882745313E-020
1805.5	3.0668565164724630E-020
1806.5	3.2204439811618148E-020
1807.5	3.3862414559044509E-020
1808.5	3.5655684108803850E-020
1809.5	3.7599264945201715E-020
1810.5	3.9710303810920094E-020
1811.5	4.2008448464779557E-020
1812.5	4.4516295407654478E-020
1813.5	4.7259933243006216E-020
1814.5	5.0269605542508662E-020
1815.5	5.3580523937309620E-020
1816.5	5.7233871235756742E-020
1817.5	6.1278046493325937E-020
1818.5	6.5770220274498512E-020
1819.5	7.0778290470893301E-020
1820.5	7.6383359291367234E-020
1821.5	8.2682893754682538E-020
1822.5	8.9794790040133083E-020
1823.5	9.7862643482732133E-020
1824.5	1.0706264130771308E-019
1825.5	1.1761265993710001E-019
1826.5	1.2978438609209860E-019
1827.5	1.4391962572794787E-019
1828.5	1.6045246904296395E-019
1829.5	1.7993972037649668E-019
1830.5	2.0310309016680836E-019
1831.5	2.3088823541465714E-019
1832.5	2.6454801126750608E-019
1833.5	3.0576040926010011E-019
1834.5	3.5679546349877646E-019
1835.5	4.2074865752797141E-019
1836.5	5.0185635566987749E-019
1837.5	6.0588683888588800E-019
1838.5	7.4051711944252639E-019
1839.5	9.1535381806838836E-019
1840.5	1.1406022612816229E-018
1841.5	1.4220209544016250E-018
1842.5	1.7482615997635437E-018
1843.5	2.0700680853261843E-018
1844.5	2.2910467605641516E-018
1845.5	2.3136117102279888E-018
1846.5	2.1262757326992657E-018
1847.5	1.8158131200288443E-018
1848.5	1.4849080615251005E-018
1849.5	1.1926703114187623E-018
1850.5	9.5627921088542227E-019
1851.5	7.7208508190775377E-019
1852.5	6.3018887876087344E-019
1853.5	5.2068287903598258E-019
1854.5	4.3548083020825710E-019
1855.5	3.6845688478065242E-019
1856.5	3.1509973393716643E-019
1857.5	2.7211257482076455E-019
1858.5	2.3708057814539222E-019
1859.5	2.0822196524396829E-019
1860.5	1.8420919799683667E-019
1861.5	1.6404246710340936E-019
1862.5	1.4696042142558490E-019
1863.5	1.3237693732356255E-019
1864.5	1.1983600891355161E-019
1865.5	1.0897927636598460E-019
1866.5	9.9522421363583905E-020
1867.5	9.1237834260645002E-020
1868.5	8.3941757775182252E-020
1869.5	7.7484656636995389E-020
1870.5	7.1743934631056306E-020
1871.5	6.6618376218945731E-020
1872.5	6.2023867099412009E-020
1873.5	5.7890071866357930E-020
1874.5	5.4157834191526031E-020
1875.5	5.0777127031927987E-020
1876.5	4.7705424908048434E-020
1877.5	4.4906402547471585E-020
1878.5	4.2348887734204501E-020
1879.5	4.0006013537653080E-020
1880.5	3.7854527957805701E-020
1881.5	3.5874228641424078E-020
1882.5	3.4047497569452875E-020
1883.5	3.2358916112575800E-020
1884.5	3.0794945050327881E-020
1885.5	2.9343657376992829E-020
1886.5	2.7994514214632638E-020
1887.5	2.6738176097031905E-020
1888.5	2.5566343409575357E-020
1889.5	2.4471620967417997E-020
1890.5	2.3447402661714886E-020
1891.5	2.2487772857142527E-020
1892.5	2.1587421826099729E-020
1893.5	2.0741572988471545E-020
1894.5	1.9945920115813377E-020
1895.5	1.9196572974722102E-020
1896.5	1.8490010141144451E-020
1897.5	1.7823037927263753E-020
1898.5	1.7192754534701206E-020
1899.5	1.6596518689400370E-020
1900.5	1.6031922130547365E-020
1901.5	1.5496765422840980E-020
1902.5	1.4989036642063211E-020
1903.5	1.4506892551179055E-020
1904.5	1.4048641940503342E-020
1905.5	1.3612730852744238E-020
1906.5	1.3197729453534336E-020
1907.5	1.2802320341667384E-020
1908.5	1.2425288121713126E-020
1909.5	1.2065510085840049E-020
1910.5	1.1721947872236374E-020
1911.5	1.1393639985064313E-020
1912.5	1.1079695075889401E-020
1913.5	1.0779285899393142E-020
1914.5	1.0491643867234184E-020
1915.5	1.0216054133445968E-020
1916.5	9.9518511529781692E-021
1917.5	9.6984146620985276E-021
1918.5	9.4551660355333007E-021
1919.5	9.2215649805754725E-021
1920.5	8.9971065330459146E-021
1921.5	8.7813183240513151E-021
1922.5	8.5737580900277602E-021
1923.5	8.3740114016598270E-021
1924.5	8.1816895899835678E-021
1925.5	7.9964278503677669E-021
1926.5	7.8178835071664866E-021
1927.5	7.6457344236841639E-021
1928.5	7.4796775437249893E-021
1929.5	7.3194275524390811E-021
1930.5	7.1647156454524635E-021
1931.5	7.0152883963978285E-021
1932.5	6.8709067139650909E-021
1933.5	6.7313448804819880E-021
1934.5	6.5963896648273542E-021
1935.5	6.4658395031863280E-021
1936.5	6.3395037417867759E-021
1937.5	6.2172019363193968E-021
1938.5	6.0987632032474534E-021
1939.5	5.9840256186631672E-021
1940.5	5.8728356607521715E-021
1941.5	5.7650476922903768E-021
1942.5	5.6605234799239970E-021
1943.5	5.5591317472767599E-021
1944.5	5.4607477591929813E-021
1945.5	5.3652529346633079E-021
1946.5	5.2725344861952859E-021
1947.5	5.1824850835851822E-021
1948.5	5.0950025402234495E-021
1949.5	5.0099895202252972E-021
1950.5	4.9273532648221934E-021
1951.5	4.8470053365809645E-021
1952.5	4.7688613801359172E-021
1953.5	4.6928408982275412E-021
1954.5	4.6188670419393559E-021
1955.5	4.5468664141141305E-021
1956.5	4.4767688850119479E-021
1957.5	4.4085074193471208E-021
1958.5	4.3420179139085806E-021
1959.5	4.2772390450304909E-021
1960.5	4.2141121252363516E-021
1961.5	4.1525809684317898E-021
1962.5	4.0925917630685899E-021
1963.5	4.0340929527460693E-021
1964.5	3.9770351237557820E-021
1965.5	3.9213708991120637E-021
1966.5	3.8670548386446490E-021
1967.5	3.8140433447603643E-021
1968.5	3.7622945735094342E-021
1969.5	3.7117683506179646E-021
1970.5	3.6624260921723520E-021
1971.5	3.6142307296634675E-021
1972.5	3.5671466391190181E-021
1973.5	3.5211395740713222E-021
1974.5	3.4761766021251409E-021
1975.5	3.4322260449064220E-021
1976.5	3.3892574211876150E-021
1977.5	3.3472413929990243E-021
1978.5	3.3061497145484440E-021
1979.5	3.2659551837831214E-021
1980.5	3.2266315964390068E-021
1981.5	3.1881537024324759E-021
1982.5	3.1504971644590496E-021
1983.5	3.1136385186724372E-021
1984.5	3.0775551373253206E-021
1985.5	3.0422251932608564E-021
1986.5	3.0076276261508766E-021
1987.5	2.9737421103833196E-021
1988.5	2.9405490245074784E-021
1989.5	2.9080294221513154E-021
1990.5	2.8761650043303665E-021
1991.5	2.8449380930726963E-021
1992.5	2.8143316062888778E-021
1993.5	2.7843290338203560E-021
1994.5	2.7549144146034285E-021
1995.5	2.7260723148899039E-021
1996.5	2.6977878074689204E-021
1997.5	2.6700464518376828E-021
1998.5	2.6428342752719333E-021
1999.5	2.6161377547498132E-021
[truncated: 1,000 more rows]
