# Supplementary material for: Modeling Radiative Efficiency across Fluorinated Molecules: Bridging Chemistry and Climate Policy for Global Warming Potential Estimations
Source: Environ Sci Technol. 2026 Feb 16;60(8):6188–202. doi: 10.1021/acs.est.5c16501 (PMC12961741; doi:10.1021/acs.est.5c16501)
Supplement: Supplementary file 1 [file es5c16501_si_001.zip › Supporting.Information/CFM2025.Table1/HFEsters/Allyl.trifluoracetate/cross-section_4.dat]

0.5	4.6780040792701850E-022
1.5	4.7319258651466702E-022
2.5	4.7883138355338508E-022
3.5	4.8473443234455190E-022
4.5	4.9092100109162984E-022
5.5	4.9741217878320249E-022
6.5	5.0423108620179491E-022
7.5	5.1140311601076050E-022
8.5	5.1895620658356651E-022
9.5	5.2692115509686647E-022
10.5	5.3533197644401116E-022
11.5	5.4422631578055426E-022
12.5	5.5364592404006895E-022
13.5	5.6363720762320356E-022
14.5	5.7425186574913901E-022
15.5	5.8554763177339368E-022
16.5	5.9758913825619165E-022
17.5	6.1044892988793803E-022
18.5	6.2420865377120807E-022
19.5	6.3896046331965207E-022
20.5	6.5480868055288252E-022
21.5	6.7187177235572672E-022
22.5	6.9028471000980917E-022
23.5	7.1020179890122609E-022
24.5	7.3180008797576173E-022
25.5	7.5528349789477989E-022
26.5	7.8088784517454029E-022
27.5	8.0888698993006906E-022
28.5	8.3960040141752173E-022
29.5	8.7340252425482319E-022
30.5	9.1073444724308927E-022
31.5	9.5211853776563049E-022
32.5	9.9817692442153300E-022
33.5	1.0496550127395969E-021
34.5	1.1074516381334700E-021
35.5	1.1726580472850815E-021
36.5	1.2466087283619064E-021
37.5	1.3309482922848671E-021
38.5	1.4277203061489989E-021
39.5	1.5394864415062488E-021
40.5	1.6694878906290591E-021
41.5	1.8218662630875482E-021
42.5	2.0019688795605481E-021
43.5	2.2167745842206340E-021
44.5	2.4754921446844004E-021
45.5	2.7904048752659753E-021
46.5	3.1780608102405334E-021
47.5	3.6609275199805951E-021
48.5	4.2696082142005320E-021
49.5	5.0455411457132617E-021
50.5	6.0434785755154606E-021
51.5	7.3312547127258780E-021
52.5	8.9801505761513406E-021
53.5	1.1032227701573109E-020
54.5	1.3429547832755068E-020
55.5	1.5921000973859150E-020
56.5	1.8027547364636304E-020
57.5	1.9144870108519645E-020
58.5	1.8813231897108471E-020
59.5	1.7096480938704940E-020
60.5	1.4614396885253736E-020
61.5	1.2061909460046157E-020
62.5	9.8371805156437010E-021
63.5	8.0507603491292571E-021
64.5	6.6692622016465650E-021
65.5	5.6172331720567987E-021
66.5	4.8212729272885773E-021
67.5	4.2230041870572655E-021
68.5	3.7800647299520314E-021
69.5	3.4636825426944010E-021
70.5	3.2556953720972424E-021
71.5	3.1452160435888047E-021
72.5	3.1234418657051738E-021
73.5	3.1737108887585564E-021
74.5	3.2556722414451918E-021
75.5	3.2958050229887934E-021
76.5	3.2157273185230447E-021
77.5	2.9957828005882317E-021
78.5	2.6918275193277037E-021
79.5	2.3781354319525536E-021
80.5	2.0995288136968113E-021
81.5	1.8693578235688591E-021
82.5	1.6846804687937624E-021
83.5	1.5375043727668085E-021
84.5	1.4197505833837012E-021
85.5	1.3247539121578901E-021
86.5	1.2474053512102660E-021
87.5	1.1838951022801415E-021
88.5	1.1314040576745619E-021
89.5	1.0878443560049530E-021
90.5	1.0516641160720181E-021
91.5	1.0217069749640345E-021
92.5	9.9711312060160837E-022
93.5	9.7725044610711619E-022
94.5	9.6166741144789911E-022
95.5	9.5006179906286556E-022
96.5	9.4226156054025457E-022
97.5	9.3821546834763196E-022
98.5	9.3799247588655234E-022
99.5	9.4178971293850462E-022
100.5	9.4995005280891005E-022
101.5	9.6299133471550271E-022
102.5	9.8165078333134055E-022
103.5	1.0069501485278568E-021
104.5	1.0402898466137295E-021
105.5	1.0835841681917701E-021
106.5	1.1394544519382786E-021
107.5	1.2115020890565717E-021
108.5	1.3046843108484753E-021
109.5	1.4257997836418833E-021
110.5	1.5840197446245302E-021
111.5	1.7911712446720051E-021
112.5	2.0608508203180162E-021
113.5	2.4040036205056800E-021
114.5	2.8163524887672000E-021
115.5	3.2537537448047011E-021
116.5	3.6088089377433091E-021
117.5	3.7402354800118190E-021
118.5	3.5821515300860109E-021
119.5	3.2120297010958759E-021
120.5	2.7717361397825806E-021
121.5	2.3628605915578040E-021
122.5	2.0246925547237494E-021
123.5	1.7592778201505333E-021
124.5	1.5550600370061405E-021
125.5	1.3984821217180666E-021
126.5	1.2779317958332687E-021
127.5	1.1844541174849823E-021
128.5	1.1114218446497846E-021
129.5	1.0540018895423299E-021
130.5	1.0086791567226469E-021
131.5	9.7289138428027135E-022
132.5	9.4476518445377015E-022
133.5	9.2293013777870551E-022
134.5	9.0638960970151995E-022
135.5	8.9443206852844502E-022
136.5	8.8657153074211353E-022
137.5	8.8250958133257491E-022
138.5	8.8211429831460741E-022
139.5	8.8541363925932062E-022
140.5	8.9260272284233861E-022
141.5	9.0406623374615283E-022
142.5	9.2041914403555870E-022
143.5	9.4257128794506117E-022
144.5	9.7182411535914260E-022
145.5	1.0100107314806748E-021
146.5	1.0596910122365926E-021
147.5	1.1244052450432978E-021
148.5	1.2089521476533670E-021
149.5	1.3195361564611289E-021
150.5	1.4632972718051825E-021
151.5	1.6459752007339019E-021
152.5	1.8652734465125814E-021
153.5	2.0978611360245524E-021
154.5	2.2870662420178191E-021
155.5	2.3584312049253382E-021
156.5	2.2773481045284476E-021
157.5	2.0847510161267457E-021
158.5	1.8553960118070702E-021
159.5	1.6427520768223574E-021
160.5	1.4674675470708713E-021
161.5	1.3305896442173459E-021
162.5	1.2260127139360315E-021
163.5	1.1465821454362363E-021
164.5	1.0861686008958907E-021
165.5	1.0400413606237046E-021
166.5	1.0046935982980879E-021
167.5	9.7756049797959774E-022
168.5	9.5676755895889983E-022
169.5	9.4093718750626277E-022
170.5	9.2904830837765306E-022
171.5	9.2033669600879108E-022
172.5	9.1422465103909981E-022
173.5	9.1027128829117601E-022
174.5	9.0813717949603839E-022
175.5	9.0755899621493229E-022
176.5	9.0833115439955823E-022
177.5	9.1029239861505873E-022
178.5	9.1331590280930632E-022
179.5	9.1730189909414162E-022
180.5	9.2217214240307017E-022
181.5	9.2786572219598468E-022
182.5	9.3433587287754043E-022
183.5	9.4154753251396830E-022
184.5	9.4947546829888381E-022
185.5	9.5810283611070095E-022
186.5	9.6742007655370430E-022
187.5	9.7742407525286648E-022
188.5	9.8811753374021446E-022
189.5	9.9950851100779641E-022
190.5	1.0116101060917839E-021
191.5	1.0244402598694612E-021
192.5	1.0380216602913826E-021
193.5	1.0523817400372557E-021
194.5	1.0675527594444623E-021
195.5	1.0835719707879326E-021
196.5	1.1004818628005324E-021
197.5	1.1183304868818194E-021
198.5	1.1371718688892251E-021
199.5	1.1570665128618269E-021
200.5	1.1780820056076644E-021
201.5	1.2002937339065204E-021
202.5	1.2237857292645045E-021
203.5	1.2486516588440793E-021
204.5	1.2749959855471697E-021
205.5	1.3029353254483768E-021
206.5	1.3326000371065337E-021
207.5	1.3641360850362100E-021
208.5	1.3977072291921526E-021
209.5	1.4334976042187559E-021
210.5	1.4717147671050968E-021
211.5	1.5125933106291086E-021
212.5	1.5563991637113877E-021
213.5	1.6034347300400675E-021
214.5	1.6540450550884354E-021
215.5	1.7086252616338568E-021
216.5	1.7676295587628972E-021
217.5	1.8315822141033601E-021
218.5	1.9010909905081675E-021
219.5	1.9768636960993801E-021
220.5	2.0597286936616301E-021
221.5	2.1506604803934802E-021
222.5	2.2508118082407263E-021
223.5	2.3615543059448218E-021
224.5	2.4845302405387179E-021
225.5	2.6217189967159138E-021
226.5	2.7755231720564284E-021
227.5	2.9488810538069678E-021
228.5	3.1454149101877819E-021
229.5	3.3696283713657887E-021
230.5	3.6271717541894138E-021
231.5	3.9252023405092347E-021
232.5	4.2728785960744558E-021
233.5	4.6820449189526697E-021
234.5	5.1681892174647467E-021
235.5	5.7517924726580475E-021
236.5	6.4602399472601659E-021
237.5	7.3305257805975550E-021
238.5	8.4130368837032445E-021
239.5	9.7766741275097665E-021
240.5	1.1515226580821089E-020
241.5	1.3753599127308827E-020
242.5	1.6648501298573492E-020
243.5	2.0367786244639238E-020
244.5	2.5010649670972839E-020
245.5	3.0405225902068997E-020
246.5	3.5770220458165709E-020
247.5	3.9548020099154709E-020
248.5	4.0121875533527678E-020
249.5	3.7247970965039439E-020
250.5	3.2314441069741907E-020
251.5	2.7014912266519477E-020
252.5	2.2343135426427511E-020
253.5	1.8598018274414499E-020
254.5	1.5728316139002819E-020
255.5	1.3576073398823882E-020
256.5	1.1982082595088525E-020
257.5	1.0817393749242502E-020
258.5	9.9862798574113980E-021
259.5	9.4209875518102230E-021
260.5	9.0755959003862590E-021
261.5	8.9211081882261896E-021
262.5	8.9421327172198642E-021
263.5	9.1350319390066716E-021
264.5	9.5073842919979903E-021
265.5	1.0078705933076018E-020
266.5	1.0882519232925695E-020
267.5	1.1969988650316448E-020
268.5	1.3415405144599225E-020
269.5	1.5323584184433560E-020
270.5	1.7838152117828643E-020
271.5	2.1146124386905739E-020
272.5	2.5464325095322076E-020
273.5	3.0970413814857005E-020
274.5	3.7605160077623542E-020
275.5	4.4680623838627050E-020
276.5	5.0495973106571519E-020
277.5	5.2775987714454131E-020
278.5	5.0408749888640535E-020
279.5	4.4589224372425525E-020
280.5	3.7597453212118201E-020
281.5	3.1093690095991465E-020
282.5	2.5732109556379016E-020
283.5	2.1556837459990168E-020
284.5	1.8386646368844401E-020
285.5	1.6005794808463896E-020
286.5	1.4229622236116674E-020
287.5	1.2916887471705562E-020
288.5	1.1964844195185964E-020
289.5	1.1300906197966834E-020
290.5	1.0875262410871054E-020
291.5	1.0655378648482842E-020
292.5	1.0622281912615732E-020
293.5	1.0768315733337982E-020
294.5	1.1096107946804804E-020
295.5	1.1618613349423318E-020
296.5	1.2360229178542456E-020
297.5	1.3359124884444221E-020
298.5	1.4671084786547097E-020
299.5	1.6375329314505216E-020
300.5	1.8582908721528433E-020
301.5	2.1448162711280571E-020
302.5	2.5182819347222404E-020
303.5	3.0068905272167072E-020
304.5	3.6456524721773805E-020
305.5	4.4706747535338592E-020
306.5	5.4987745763426968E-020
307.5	6.6782279790594913E-020
308.5	7.8128904578034975E-020
309.5	8.5425412330049192E-020
310.5	8.5346098657397727E-020
311.5	7.7916857062487335E-020
312.5	6.6487253187792702E-020
313.5	5.4644124357984934E-020
314.5	4.4325360669650116E-020
315.5	3.6033775007411599E-020
316.5	2.9595143566182467E-020
317.5	2.4646274903782513E-020
318.5	2.0836082966164377E-020
319.5	1.7881485902305043E-020
320.5	1.5569168959597460E-020
321.5	1.3742482451127225E-020
322.5	1.2287203868424231E-020
323.5	1.1119904896697968E-020
324.5	1.0179307254173153E-020
325.5	9.4200997977772776E-021
326.5	8.8085810746111926E-021
327.5	8.3196015287489508E-021
328.5	7.9344182479552315E-021
329.5	7.6391908497390215E-021
330.5	7.4239327505982804E-021
331.5	7.2817927153938293E-021
332.5	7.2085841442641824E-021
333.5	7.2025099149594390E-021
334.5	7.2640532536415826E-021
335.5	7.3960234490365453E-021
336.5	7.6037619701332566E-021
337.5	7.8955321553562055E-021
338.5	8.2831367108257771E-021
339.5	8.7828349298231907E-021
340.5	9.4166699156100533E-021
341.5	1.0214370480861844E-020
342.5	1.1216069060174734E-020
343.5	1.2476180658887068E-020
344.5	1.4068912829535989E-020
345.5	1.6095978557589596E-020
346.5	1.8696998183038465E-020
347.5	2.2062293558035063E-020
348.5	2.6444863053956076E-020
349.5	3.2159608739510519E-020
350.5	3.9535473405820042E-020
351.5	4.8740213962844074E-020
352.5	5.9350101757337805E-020
353.5	6.9667940564580757E-020
354.5	7.6490940557451421E-020
355.5	7.6740347855186269E-020
356.5	7.0269707786466702E-020
357.5	6.0019877203242062E-020
358.5	4.9273439728196293E-020
359.5	3.9852486334255317E-020
360.5	3.2254350382008240E-020
361.5	2.6337529350062420E-020
362.5	2.1776407716189203E-020
363.5	1.8251658492746930E-020
364.5	1.5504432957725929E-020
365.5	1.3339148367428926E-020
366.5	1.1611890335171569E-020
367.5	1.0217486722190526E-020
368.5	9.0788677423941516E-021
369.5	8.1391310739573258E-021
370.5	7.3558503854721644E-021
371.5	6.6970503132010163E-021
372.5	6.1383661114493342E-021
373.5	5.6610312128446661E-021
374.5	5.2504409561156599E-021
375.5	4.8951183177782341E-021
376.5	4.5859618907622915E-021
377.5	4.3156936790976175E-021
378.5	4.0784496900428967E-021
379.5	3.8694736054438432E-021
380.5	3.6848856429238249E-021
381.5	3.5215068618021759E-021
382.5	3.3767248256617621E-021
383.5	3.2483905040261827E-021
384.5	3.1347391172923468E-021
385.5	3.0343296658697197E-021
386.5	2.9459993861798651E-021
387.5	2.8688305179756904E-021
388.5	2.8021276768350666E-021
389.5	2.7454049013193501E-021
390.5	2.6983821702689568E-021
391.5	2.6609919437806406E-021
392.5	2.6333971631163988E-021
393.5	2.6160232655302767E-021
394.5	2.6096082868269774E-021
395.5	2.6152772588928966E-021
396.5	2.6346501736086361E-021
397.5	2.6699971995161653E-021
398.5	2.7244611023660687E-021
399.5	2.8023753031815089E-021
400.5	2.9097161822104481E-021
401.5	3.0547363118441133E-021
402.5	3.2488173465185799E-021
403.5	3.5075143535599401E-021
404.5	3.8515168328008652E-021
405.5	4.3065181071970491E-021
406.5	4.8991089214311602E-021
407.5	5.6420092545681784E-021
408.5	6.4982230261563349E-021
409.5	7.3253672248584254E-021
410.5	7.8599688454474055E-021
411.5	7.8559940494403457E-021
412.5	7.3115075325071375E-021
413.5	6.4707090098747971E-021
414.5	5.5980969030413138E-021
415.5	4.8376721696810541E-021
416.5	4.2273761466610657E-021
417.5	3.7548138691015396E-021
418.5	3.3934206324055703E-021
419.5	3.1174300450966914E-021
420.5	2.9060642688165731E-021
421.5	2.7436920621105084E-021
422.5	2.6188739616561508E-021
423.5	2.5233178042192181E-021
424.5	2.4510247334019182E-021
425.5	2.3976556358382322E-021
426.5	2.3600797678121220E-021
427.5	2.3360590428480847E-021
428.5	2.3240295097629695E-021
429.5	2.3229518243949724E-021
430.5	2.3322111531220560E-021
431.5	2.3515534092714812E-021
432.5	2.3810493976991867E-021
433.5	2.4210818562990580E-021
434.5	2.4723530007423797E-021
435.5	2.5359123763521608E-021
436.5	2.6132069142533809E-021
437.5	2.7061573748573266E-021
438.5	2.8172681656399691E-021
439.5	2.9497812494426668E-021
440.5	3.1078900703686234E-021
441.5	3.2970369068579058E-021
442.5	3.5243279402630420E-021
443.5	3.7991161443379166E-021
444.5	4.1338247536392433E-021
445.5	4.5451151941258113E-021
446.5	5.0555419697000385E-021
447.5	5.6958719773922913E-021
448.5	6.5082338683081543E-021
449.5	7.5500681391669453E-021
450.5	8.8980821075311885E-021
451.5	1.0649064539126263E-020
452.5	1.2908226258946548E-020
453.5	1.5742448937078974E-020
454.5	1.9059234783415695E-020
455.5	2.2397728129059298E-020
456.5	2.4806399003113656E-020
457.5	2.5250139741439087E-020
458.5	2.3507484173638141E-020
459.5	2.0404311500813607E-020
460.5	1.7012772279456288E-020
461.5	1.3984175106737498E-020
462.5	1.1524180158529920E-020
463.5	9.6069978825538149E-021
464.5	8.1334857621096657E-021
465.5	7.0010880081109598E-021
466.5	6.1252065808748665E-021
467.5	5.4415022731966080E-021
468.5	4.9025466704477882E-021
469.5	4.4736998713147724E-021
470.5	4.1296299744128169E-021
471.5	3.8516926128664325E-021
472.5	3.6260445961199629E-021
473.5	3.4423088026758278E-021
474.5	3.2926327465396527E-021
475.5	3.1710227685256117E-021
476.5	3.0728701599945414E-021
477.5	2.9946112277758656E-021
478.5	2.9334814335731466E-021
479.5	2.8873362074540952E-021
480.5	2.8545195331486005E-021
481.5	2.8337671940255864E-021
482.5	2.8241355343360762E-021
483.5	2.8249493293741887E-021
484.5	2.8357642728383080E-021
485.5	2.8563409497781140E-021
486.5	2.8866281513580665E-021
487.5	2.9267541280470185E-021
488.5	2.9770249582638830E-021
489.5	3.0379296938165531E-021
490.5	3.1101523812961015E-021
491.5	3.1945914922743580E-021
492.5	3.2923877653572389E-021
493.5	3.4049620140398926E-021
494.5	3.5340651392248755E-021
495.5	3.6818434737001079E-021
496.5	3.8509237730189799E-021
497.5	4.0445237876270693E-021
498.5	4.2665965988442213E-021
499.5	4.5220200604464516E-021
500.5	4.8168471779255606E-021
501.5	5.1586397041793006E-021
502.5	5.5569165682481605E-021
503.5	6.0237623808676143E-021
504.5	6.5746612541676201E-021
505.5	7.2296505620209124E-021
506.5	8.0149322874000456E-021
507.5	8.9651416223639964E-021
508.5	1.0126558619835081E-020
509.5	1.1561658168562645E-020
510.5	1.3355501474984632E-020
511.5	1.5624475691737528E-020
512.5	1.8527455669838625E-020
513.5	2.2277634044972879E-020
514.5	2.7147505254473305E-020
515.5	3.3443939663444618E-020
516.5	4.1395443979417971E-020
517.5	5.0843334648734788E-020
518.5	6.0664257770637277E-020
519.5	6.8300275655848369E-020
520.5	7.0618987256400446E-020
521.5	6.6458106213983814E-020
522.5	5.7837949545555585E-020
523.5	4.7937060624986124E-020
524.5	3.8885639129041742E-020
525.5	3.1448442549237259E-020
526.5	2.5619557417631733E-020
527.5	2.1126161627924155E-020
528.5	1.7665489248503865E-020
529.5	1.4982237885632431E-020
530.5	1.2880547464906512E-020
531.5	1.1215540856457159E-020
532.5	9.8812871800293529E-021
533.5	8.8003072332875423E-021
534.5	7.9155777438658335E-021
535.5	7.1847475656178951E-021
536.5	6.5760366797603028E-021
537.5	6.0653432825096275E-021
538.5	5.6341981903709366E-021
539.5	5.2683092375457458E-021
540.5	4.9565169080700984E-021
541.5	4.6900382039942287E-021
542.5	4.4619141980406482E-021
543.5	4.2666029404036278E-021
544.5	4.0996772440235945E-021
545.5	3.9575990778334884E-021
546.5	3.8375507044705604E-021
547.5	3.7373085528280791E-021
548.5	3.6551499522737849E-021
549.5	3.5897858388706959E-021
550.5	3.5403147616558435E-021
551.5	3.5061952421475141E-021
552.5	3.4872349754234690E-021
553.5	3.4835966696923101E-021
554.5	3.4958216518733290E-021
555.5	3.5248738754807437E-021
556.5	3.5722088418291977E-021
557.5	3.6398744354038900E-021
558.5	3.7306541301552480E-021
559.5	3.8482679545077813E-021
560.5	3.9976537519932765E-021
561.5	4.1853617094759354E-021
562.5	4.4201103087227690E-021
563.5	4.7135735634021470E-021
564.5	5.0814990615528450E-021
565.5	5.5452925761320306E-021
566.5	6.1342359686325195E-021
567.5	6.8884860151745871E-021
568.5	7.8627930029589040E-021
569.5	9.1300843403186087E-021
570.5	1.0781661656535955E-020
571.5	1.2914535756086913E-020
572.5	1.5583416493267012E-020
573.5	1.8680249676267286E-020
574.5	2.1736289365240477E-020
575.5	2.3834270080981624E-020
576.5	2.4045579899792110E-020
577.5	2.2260858123495519E-020
578.5	1.9305740624231669E-020
579.5	1.6157266363534786E-020
580.5	1.3377860251048472E-020
581.5	1.1130971271910246E-020
582.5	9.3818575974737570E-021
583.5	8.0363168101067187E-021
584.5	7.0000683611184259E-021
585.5	6.1961681471479678E-021
586.5	5.5663305928943881E-021
587.5	5.0676376826221522E-021
588.5	4.6687326049043307E-021
589.5	4.3466557232378738E-021
590.5	4.0844761631308787E-021
591.5	3.8695905964983441E-021
592.5	3.6925197168994463E-021
593.5	3.5460591359759037E-021
594.5	3.4246781253350519E-021
595.5	3.3240908587424047E-021
596.5	3.2409479921102346E-021
597.5	3.1726127107768362E-021
598.5	3.1169965601809394E-021
599.5	3.0724379935370930E-021
600.5	3.0376117550401151E-021
601.5	3.0114607605308284E-021
602.5	2.9931445753115144E-021
603.5	2.9820002798852308E-021
604.5	2.9775126986602577E-021
605.5	2.9792918047459895E-021
606.5	2.9870557140506791E-021
607.5	3.0006181174010266E-021
608.5	3.0198793206769477E-021
609.5	3.0448203049401007E-021
610.5	3.0754994059041686E-021
611.5	3.1120513626786261E-021
612.5	3.1546886128491511E-021
613.5	3.2037048251226214E-021
614.5	3.2594807708152512E-021
615.5	3.3224927495800054E-021
616.5	3.3933239113133042E-021
617.5	3.4726789645367785E-021
618.5	3.5614029430941103E-021
619.5	3.6605049323080895E-021
620.5	3.7711879521940814E-021
621.5	3.8948865853759367E-021
622.5	4.0333144577590931E-021
623.5	4.1885243825724192E-021
624.5	4.3629849368964433E-021
625.5	4.5596785604769894E-021
626.5	4.7822281037882732E-021
627.5	5.0350613320320029E-021
628.5	5.3236265478348047E-021
629.5	5.6546777239977899E-021
630.5	6.0366550799659494E-021
631.5	6.4801980014767788E-021
632.5	6.9988432496554279E-021
633.5	7.6099849832973507E-021
634.5	8.3362077540601409E-021
635.5	9.2071541228813215E-021
636.5	1.0262160538266594E-020
637.5	1.1553992569171730E-020
638.5	1.3154126565707206E-020
639.5	1.5160113036899545E-020
640.5	1.7705449611908762E-020
641.5	2.0971573425663048E-020
642.5	2.5198614206380554E-020
643.5	3.0682780325620992E-020
644.5	3.7726002387282857E-020
645.5	4.6459098076965931E-020
646.5	5.6419611907510503E-020
647.5	6.5915459181068474E-020
648.5	7.1900288229676200E-020
649.5	7.1647562634923098E-020
650.5	6.5296672233649311E-020
651.5	5.5705207944333217E-020
652.5	4.5843111755168237E-020
653.5	3.7283061779548479E-020
654.5	3.0416964566059253E-020
655.5	2.5088551060705379E-020
656.5	2.0992254381188999E-020
657.5	1.7835574703741682E-020
658.5	1.5383396411180684E-020
659.5	1.3458670396794407E-020
660.5	1.1931287850880758E-020
661.5	1.0706197587736198E-020
662.5	9.7137406077032171E-021
663.5	8.9024749482252743E-021
664.5	8.2340384936973634E-021
665.5	7.6795178984908232E-021
666.5	7.2168859586850423E-021
667.5	6.8291851314274841E-021
668.5	6.5032303036470017E-021
669.5	6.2286739663046661E-021
670.5	5.9973259532443339E-021
671.5	5.8026534859825715E-021
672.5	5.6394101208039050E-021
673.5	5.5033577530351527E-021
674.5	5.3910564705656957E-021
675.5	5.2997043696536800E-021
676.5	5.2270145249876951E-021
677.5	5.1711198603321238E-021
678.5	5.1304991762995014E-021
679.5	5.1039193812297699E-021
680.5	5.0903902589456784E-021
681.5	5.0891290429510844E-021
682.5	5.0995327535201189E-021
683.5	5.1211567637228817E-021
684.5	5.1536984430066471E-021
685.5	5.1969850181321271E-021
686.5	5.2509650166107066E-021
687.5	5.3157028358958611E-021
688.5	5.3913761262250373E-021
689.5	5.4782757966435656E-021
690.5	5.5768085605814399E-021
691.5	5.6875020361552627E-021
692.5	5.8110125130461227E-021
693.5	5.9481355979343904E-021
694.5	6.0998200597423164E-021
695.5	6.2671853205991044E-021
696.5	6.4515431858213792E-021
697.5	6.6544245852813441E-021
698.5	6.8776123207343244E-021
699.5	7.1231810938641178E-021
700.5	7.3935464476810030E-021
701.5	7.6915247159403471E-021
702.5	8.0204066773859345E-021
703.5	8.3840484031566528E-021
704.5	8.7869838348362268E-021
705.5	9.2345650325599163E-021
706.5	9.7331379212885970E-021
707.5	1.0290263928966563E-020
708.5	1.0915001424969671E-020
709.5	1.1618265723910664E-020
710.5	1.2413293190361150E-020
711.5	1.3316244503436938E-020
712.5	1.4346995656771405E-020
713.5	1.5530184624355020E-020
714.5	1.6896609573976864E-020
715.5	1.8485115186988489E-020
716.5	2.0345163208969512E-020
717.5	2.2540370899591919E-020
718.5	2.5153429597519079E-020
719.5	2.8293002673881274E-020
720.5	3.2103467736118602E-020
721.5	3.6778723865104213E-020
722.5	4.2581696897928219E-020
723.5	4.9871449242121859E-020
724.5	5.9139248825786851E-020
725.5	7.1051496013501155E-020
726.5	8.6485296518046975E-020
727.5	1.0650735174849534E-019
728.5	1.3215964295193602E-019
729.5	1.6374948054426141E-019
730.5	1.9922841084113404E-019
731.5	2.3194984154916371E-019
732.5	2.5079149678039701E-019
733.5	2.4693354105587719E-019
734.5	2.2235981039619448E-019
735.5	1.8776200331470711E-019
736.5	1.5318032971213535E-019
737.5	1.2355761269329121E-019
738.5	9.9931687445213027E-020
739.5	8.1629134578457202E-020
740.5	6.7554681321832962E-020
741.5	5.6693947308601177E-020
742.5	4.8241066168324399E-020
743.5	4.1592007293523996E-020
744.5	3.6303605037220827E-020
745.5	3.2052182701590137E-020
746.5	2.8600449497498136E-020
747.5	2.5773086267641379E-020
748.5	2.3439311907072451E-020
749.5	2.1500572282784871E-020
750.5	1.9881853174938909E-020
751.5	1.8525522500820636E-020
752.5	1.7386933839015736E-020
753.5	1.6431261245676447E-020
754.5	1.5631201277942210E-020
755.5	1.4965291767743806E-020
756.5	1.4416674303272888E-020
757.5	1.3972180228742930E-020
758.5	1.3621656311223359E-020
759.5	1.3357471488769842E-020
760.5	1.3174163968380338E-020
761.5	1.3068200861466295E-020
762.5	1.3037832229657238E-020
763.5	1.3083029070688993E-020
764.5	1.3205501306343949E-020
765.5	1.3408797982664005E-020
766.5	1.3698498346048524E-020
767.5	1.4082509957241981E-020
768.5	1.4571499451170674E-020
769.5	1.5179494150712823E-020
770.5	1.5924710202781438E-020
771.5	1.6830687712239406E-020
772.5	1.7927849176922653E-020
773.5	1.9255649804399372E-020
774.5	2.0865564924558646E-020
775.5	2.2825271776993669E-020
776.5	2.5224544592070117E-020
777.5	2.8183606949688657E-020
778.5	3.1864973474609695E-020
779.5	3.6490103804070695E-020
780.5	4.2362230435727100E-020
781.5	4.9895679872753526E-020
782.5	5.9647475834675424E-020
783.5	7.2332588665363807E-020
784.5	8.8764940593790751E-020
785.5	1.0957713857421921E-019
786.5	1.3443760925347918E-019
787.5	1.6054932654509541E-019
788.5	1.8131985365548301E-019
789.5	1.8836304734046865E-019
790.5	1.7814345500848398E-019
791.5	1.5564406843145393E-019
792.5	1.2932655278785932E-019
793.5	1.0506071092893456E-019
794.5	8.5039184692258247E-020
795.5	6.9316398876349728E-020
796.5	5.7184987991216940E-020
797.5	4.7837605711928136E-020
798.5	4.0587776374465434E-020
799.5	3.4907138093901185E-020
800.5	3.0404358581634544E-020
801.5	2.6793184935228205E-020
802.5	2.3864239748877359E-020
803.5	2.1463436370163465E-020
804.5	1.9476336601808154E-020
805.5	1.7817051528150691E-020
806.5	1.6420410216471602E-020
807.5	1.5236421885309148E-020
808.5	1.4226334914502606E-020
809.5	1.3359808255321583E-020
810.5	1.2612861724692689E-020
811.5	1.1966375812568252E-020
812.5	1.1404982645907710E-020
813.5	1.0916238058282216E-020
814.5	1.0489997663872159E-020
815.5	1.0117942439460781E-020
816.5	9.7932149416998129E-021
817.5	9.5101381765396038E-021
818.5	9.2639967956349203E-021
819.5	9.0508657293563139E-021
820.5	8.8674752590424639E-021
821.5	8.7111043459139874E-021
822.5	8.5794960886676084E-021
823.5	8.4707906962592959E-021
824.5	8.3834724904574594E-021
825.5	8.3163283027907021E-021
826.5	8.2684152797951623E-021
827.5	8.2390366147676700E-021
828.5	8.2277241244658188E-021
829.5	8.2342269160148095E-021
830.5	8.2585056663450395E-021
831.5	8.3007322828560840E-021
832.5	8.3612949459807479E-021
833.5	8.4408087669428759E-021
834.5	8.5401325423946450E-021
835.5	8.6603923683788909E-021
836.5	8.8030132087969432E-021
837.5	8.9697599228104694E-021
838.5	9.1627897733642925E-021
839.5	9.3847191082318267E-021
840.5	9.6387077844898273E-021
841.5	9.9285660789801022E-021
842.5	1.0258890406415008E-020
843.5	1.0635236317498071E-020
844.5	1.1064340207779891E-020
845.5	1.1554405276356369E-020
846.5	1.2115473032933568E-020
847.5	1.2759909801042293E-020
848.5	1.3503049301337129E-020
849.5	1.4364049159694607E-020
850.5	1.5367043522007852E-020
851.5	1.6542709536340517E-020
852.5	1.7930417714458985E-020
853.5	1.9581212977616914E-020
854.5	2.1561985366181779E-020
855.5	2.3961350192563313E-020
856.5	2.6897977786462894E-020
857.5	3.0532383842173170E-020
858.5	3.5083427764203510E-020
859.5	4.0850644593450249E-020
860.5	4.8242042829685836E-020
861.5	5.7801260805531073E-020
862.5	7.0210553399411819E-020
863.5	8.6200617914743265E-020
864.5	1.0620235749205885E-019
865.5	1.2946362986500656E-019
866.5	1.5257256318711007E-019
867.5	1.6872879149844728E-019
868.5	1.7087242198122926E-019
869.5	1.5793371610080447E-019
870.5	1.3596474988231469E-019
871.5	1.1235094272643564E-019
872.5	9.1422550147540205E-020
873.5	7.4475830338581566E-020
874.5	6.1276952980105499E-020
875.5	5.1124076967895643E-020
876.5	4.3307086043570424E-020
877.5	3.7244373384436915E-020
878.5	3.2494786883904170E-020
879.5	2.8733372526626287E-020
880.5	2.5722745317892172E-020
881.5	2.3289168911855208E-020
882.5	2.1304617109904216E-020
883.5	1.9673881613899152E-020
884.5	1.8325452975650653E-020
885.5	1.7205091985384646E-020
886.5	1.6271284451226962E-020
887.5	1.5492008705540572E-020
888.5	1.4842421249496717E-020
889.5	1.4303190060504673E-020
890.5	1.3859290691677572E-020
891.5	1.3499139092247332E-020
892.5	1.3213975821470491E-020
893.5	1.2997445217901313E-020
894.5	1.2845334485692611E-020
895.5	1.2755454737441309E-020
896.5	1.2727661263735238E-020
897.5	1.2764025847542747E-020
898.5	1.2869191925208398E-020
899.5	1.3050965942575880E-020
900.5	1.3321226994011473E-020
901.5	1.3697270736530805E-020
902.5	1.4203732042291503E-020
903.5	1.4875213527578604E-020
904.5	1.5759558041102095E-020
905.5	1.6920986291975475E-020
906.5	1.8440159709095048E-020
907.5	2.0402629326643832E-020
908.5	2.2855484178107428E-020
909.5	2.5699170858844134E-020
910.5	2.8511280391148382E-020
911.5	3.0472700156152259E-020
912.5	3.0764525691372044E-020
913.5	2.9304275419313233E-020
914.5	2.6833488120739914E-020
915.5	2.4217032163180297E-020
916.5	2.1948677468944580E-020
917.5	2.0170363170537853E-020
918.5	1.8850593821554182E-020
919.5	1.7906436188622108E-020
920.5	1.7255465654235047E-020
921.5	1.6830902703884061E-020
922.5	1.6582691765720416E-020
923.5	1.6474575884739201E-020
924.5	1.6480745885779245E-020
925.5	1.6583070748401558E-020
926.5	1.6769039331820058E-020
927.5	1.7030298939030778E-020
928.5	1.7361641604581661E-020
929.5	1.7760312975886768E-020
930.5	1.8225551629249165E-020
931.5	1.8758294802585741E-020
932.5	1.9361007666046265E-020
933.5	2.0037608483738538E-020
934.5	2.0793472991647472E-020
935.5	2.1635509471990747E-020
936.5	2.2572302462417543E-020
937.5	2.3614328657907822E-020
938.5	2.4774254039611071E-020
939.5	2.6067327227644856E-020
940.5	2.7511891158388695E-020
941.5	2.9130044204771271E-020
942.5	3.0948493795698532E-020
943.5	3.2999661833552407E-020
944.5	3.5323123733728512E-020
945.5	3.7967494598437595E-020
946.5	4.0992921141986443E-020
947.5	4.4474402839053771E-020
948.5	4.8506259839640596E-020
949.5	5.3208202633810587E-020
950.5	5.8733660229437989E-020
951.5	6.5281320153172711E-020
952.5	7.3111266941637893E-020
953.5	8.2567727722816106E-020
954.5	9.4111288185591833E-020
955.5	1.0836450024518484E-019
956.5	1.2617575173909528E-019
957.5	1.4870590193822805E-019
958.5	1.7753670769598163E-019
959.5	2.1477866159904499E-019
960.5	2.6309044387656142E-019
961.5	3.2535031509000653E-019
962.5	4.0335258376952932E-019
963.5	4.9445182715089824E-019
964.5	5.8582038384592042E-019
965.5	6.5123206922581883E-019
966.5	6.6252250953932903E-019
967.5	6.1415158331539261E-019
968.5	5.2905705355303881E-019
969.5	4.3649328608993235E-019
970.5	3.5405770342539290E-019
971.5	2.8723019039009458E-019
972.5	2.3524979284603986E-019
973.5	1.9539777206960604E-019
974.5	1.6488102829438100E-019
975.5	1.4140377413832053E-019
976.5	1.2322654193589841E-019
977.5	1.0907440355208690E-019
978.5	9.8025505575002086E-020
979.5	8.9417928662507630E-020
980.5	8.2780753952133914E-020
981.5	7.7786036544859338E-020
982.5	7.4216805889619864E-020
983.5	7.1946450356487276E-020
984.5	7.0924343861918620E-020
985.5	7.1159046020072612E-020
986.5	7.2680436154126727E-020
987.5	7.5444138491836343E-020
988.5	7.9137767812602477E-020
989.5	8.2958052432949714E-020
990.5	8.5740425798951611E-020
991.5	8.6799245091977918E-020
992.5	8.6679955492017328E-020
993.5	8.6693499130586349E-020
994.5	8.7977205176483463E-020
995.5	9.1201251344158518E-020
996.5	9.6774426282604215E-020
997.5	1.0509626822317530E-019
998.5	1.1672159376532092E-019
999.5	1.3246573937441532E-019
1000.5	1.5347991289011688E-019
1001.5	1.8127246934158069E-019
1002.5	2.1754636350394759E-019
1003.5	2.6351315062239160E-019
1004.5	3.1806215273482642E-019
1005.5	3.7444420646892507E-019
1006.5	4.1786962047413927E-019
1007.5	4.3106464699670687E-019
1008.5	4.0877540069086635E-019
1009.5	3.6341601203754577E-019
1010.5	3.1295967431737255E-019
1011.5	2.6914451206522023E-019
1012.5	2.3630419573081139E-019
1013.5	2.1482997073452864E-019
1014.5	2.0395036290274167E-019
1015.5	2.0301975813369573E-019
1016.5	2.1187305350984709E-019
1017.5	2.3057618199992197E-019
1018.5	2.5842981184680391E-019
1019.5	2.9185985652577412E-019
1020.5	3.2185776043265881E-019
1021.5	3.3498413928873974E-019
1022.5	3.2222037080559891E-019
1023.5	2.8768325119918482E-019
1024.5	2.4411453118102932E-019
1025.5	2.0222824939794575E-019
1026.5	1.6681346967904614E-019
1027.5	1.3857135012869719E-019
1028.5	1.1653724726360297E-019
1029.5	9.9400005318642936E-020
1030.5	8.5989263984904740E-020
1031.5	7.5385616682637462E-020
1032.5	6.6901139336605954E-020
1033.5	6.0029679680027906E-020
1034.5	5.4399524900330693E-020
1035.5	4.9736190143958943E-020
1036.5	4.5835129590576954E-020
1037.5	4.2542262613819992E-020
1038.5	3.9740194004871716E-020
1039.5	3.7338454423656925E-020
1040.5	3.5266547795965136E-020
1041.5	3.3468956513029557E-020
1042.5	3.1901518123422076E-020
1043.5	3.0528769808735908E-020
1044.5	2.9321981830869019E-020
1045.5	2.8257686195796457E-020
1046.5	2.7316564807008696E-020
1047.5	2.6482601177525072E-020
1048.5	2.5742427258211275E-020
1049.5	2.5084816086012337E-020
1050.5	2.4500284409356372E-020
1051.5	2.3980778988034375E-020
1052.5	2.3519427091653937E-020
1053.5	2.3110336650105620E-020
1054.5	2.2748435100199568E-020
1055.5	2.2429338610694371E-020
1056.5	2.2149245322188678E-020
1057.5	2.1904847697616923E-020
1058.5	2.1693260177141896E-020
1059.5	2.1511959163597021E-020
1060.5	2.1358733000066340E-020
1061.5	2.1231640089597352E-020
1062.5	2.1128973684893302E-020
1063.5	2.1049232169986290E-020
1064.5	2.0991093886270237E-020
1065.5	2.0953395736742878E-020
1066.5	2.0935114946048737E-020
1067.5	2.0935353468382138E-020
1068.5	2.0953324626935215E-020
1069.5	2.0988341642284852E-020
1070.5	2.1039807766693951E-020
1071.5	2.1107207789693750E-020
1072.5	2.1190100719794715E-020
1073.5	2.1288113479533017E-020
1074.5	2.1400935477700457E-020
1075.5	2.1528313944636422E-020
1076.5	2.1670049934762885E-020
1077.5	2.1825994915818295E-020
1078.5	2.1996047877055967E-020
1079.5	2.2180152899471105E-020
1080.5	2.2378297140272135E-020
1081.5	2.2590509191616458E-020
1082.5	2.2816857780328704E-020
1083.5	2.3057450781113722E-020
1084.5	2.3312434520829595E-020
1085.5	2.3581993355837643E-020
1086.5	2.3866349508411230E-020
1087.5	2.4165763151762049E-020
1088.5	2.4480532736515542E-020
1089.5	2.4810995554510451E-020
1090.5	2.5157528538675369E-020
1091.5	2.5520549300508258E-020
1092.5	2.5900517409406970E-020
1093.5	2.6297935920822405E-020
1094.5	2.6713353162982711E-020
1095.5	2.7147364794817126E-020
1096.5	2.7600616150746833E-020
1097.5	2.8073804891261726E-020
1098.5	2.8567683981729521E-020
1099.5	2.9083065025754900E-020
1100.5	2.9620821983696847E-020
1101.5	3.0181895311752015E-020
1102.5	3.0767296562419702E-020
1103.5	3.1378113493302491E-020
1104.5	3.2015515738201197E-020
1105.5	3.2680761102504134E-020
1106.5	3.3375202554146424E-020
1107.5	3.4100295992163072E-020
1108.5	3.4857608887371823E-020
1109.5	3.5648829904348721E-020
1110.5	3.6475779631030354E-020
1111.5	3.7340422562520132E-020
1112.5	3.8244880509641648E-020
1113.5	3.9191447631277909E-020
1114.5	4.0182607323562530E-020
1115.5	4.1221051239812907E-020
1116.5	4.2309700764292425E-020
1117.5	4.3451731322473814E-020
1118.5	4.4650599982998146E-020
1119.5	4.5910076895259038E-020
1120.5	4.7234281215707022E-020
1121.5	4.8627722311032308E-020
1122.5	5.0095347194484485E-020
1123.5	5.1642595362105725E-020
1124.5	5.3275462460998363E-020
1125.5	5.5000574558464625E-020
1126.5	5.6825275211151787E-020
1127.5	5.8757728087267099E-020
1128.5	6.0807038613481702E-020
1129.5	6.2983399057673553E-020
1130.5	6.5298262697324323E-020
1131.5	6.7764554370452468E-020
1132.5	7.0396926915626545E-020
1133.5	7.3212075999280379E-020
1134.5	7.6229129917352595E-020
1135.5	7.9470136600642827E-020
1136.5	8.2960677916073773E-020
1137.5	8.6730652421277581E-020
1138.5	9.0815283453767278E-020
1139.5	9.5256431989162963E-020
1140.5	1.0010432632960294E-019
1141.5	1.0541986822104577E-019
1142.5	1.1127774458524988E-019
1143.5	1.1777067595412155E-019
1144.5	1.2501528083563840E-019
1145.5	1.3316024598286700E-019
1146.5	1.4239777717766077E-019
1147.5	1.5297964298367147E-019
1148.5	1.6523937898333329E-019
1149.5	1.7962190068402032E-019
1150.5	1.9671937375289811E-019
1151.5	2.1730350549281264E-019
1152.5	2.4231881484855434E-019
1153.5	2.7273664601700955E-019
1154.5	3.0904129619371012E-019
1155.5	3.5000737674122371E-019
1156.5	3.9087710168775454E-019
1157.5	4.2306965966042184E-019
1158.5	4.3909592931027864E-019
1159.5	4.3983025425694278E-019
1160.5	4.3391593907115524E-019
1161.5	4.3027468747088477E-019
1162.5	4.3389855863395225E-019
1163.5	4.4655458844173905E-019
1164.5	4.6863704733627751E-019
1165.5	5.0035248767500172E-019
1166.5	5.4225158681336385E-019
1167.5	5.9545574616203537E-019
1168.5	6.6180166004455926E-019
1169.5	7.4401129372722138E-019
1170.5	8.4594306789274639E-019
1171.5	9.7296532022573049E-019
1172.5	1.1324902556159918E-018
1173.5	1.3346912858613823E-018
1174.5	1.5933511981313596E-018
1175.5	1.9265319220203780E-018
1176.5	2.3560287261569020E-018
1177.5	2.9028338851426465E-018
1178.5	3.5728588355371249E-018
1179.5	4.3266801786783239E-018
1180.5	5.0451625998823081E-018
1181.5	5.5520088538814566E-018
1182.5	5.7436337432426507E-018
1183.5	5.6876261168742560E-018
1184.5	5.5155756863051673E-018
1185.5	5.2585580917758061E-018
1186.5	4.8508035820550829E-018
1187.5	4.2701037930254184E-018
1188.5	3.6027927389273903E-018
1189.5	2.9634938988983826E-018
1190.5	2.4177147249918204E-018
1191.5	1.9790895693044379E-018
1192.5	1.6354258716905591E-018
1193.5	1.3677296202078224E-018
1194.5	1.1583330976473138E-018
1195.5	9.9308750153652817E-019
1196.5	8.6129565782281468E-019
1197.5	7.5503788776395860E-019
1198.5	6.6847491336490591E-019
1199.5	5.9728376844677717E-019
1200.5	5.3823832435306326E-019
1201.5	4.8890754775139019E-019
1202.5	4.4744088036847888E-019
1203.5	4.1241568457330285E-019
1204.5	3.8272829242056446E-019
1205.5	3.5751562143685776E-019
1206.5	3.3609830704643748E-019
1207.5	3.1793909907742545E-019
1208.5	3.0261219648799102E-019
1209.5	2.8978051439372183E-019
1210.5	2.7917878385194987E-019
1211.5	2.7060101189351751E-019
1212.5	2.6389126827440880E-019
1213.5	2.5893707809285224E-019
1214.5	2.5566492778375107E-019
1215.5	2.5403756513199590E-019
1216.5	2.5405291264639057E-019
1217.5	2.5574453369912999E-019
1218.5	2.5918370541953668E-019
1219.5	2.6448327388234098E-019
1220.5	2.7180360919555867E-019
1221.5	2.8136115732416912E-019
1222.5	2.9344032421130129E-019
1223.5	3.0840975755661931E-019
1224.5	3.2674455850188246E-019
1225.5	3.4905662752297567E-019
1226.5	3.7613632707509987E-019
1227.5	4.0901007677533677E-019
1228.5	4.4902059878244848E-019
1229.5	4.9793959065940768E-019
1230.5	5.5812695783708189E-019
1231.5	6.3275661245839496E-019
1232.5	7.2613577656173651E-019
1233.5	8.4414978930266864E-019
1234.5	9.9485710840666574E-019
1235.5	1.1892074443060765E-018
1236.5	1.4416704071739074E-018
1237.5	1.7700173160093602E-018
1238.5	2.1921264849797492E-018
1239.5	2.7149865941975701E-018
1240.5	3.3088263108281453E-018
1241.5	3.8691736118421254E-018
1242.5	4.2124469813887646E-018
1243.5	4.1806294650406562E-018
1244.5	3.7905852038854498E-018
1245.5	3.2163508004649677E-018
1246.5	2.6326626707549769E-018
1247.5	2.1300406226198470E-018
1248.5	1.7302546970286752E-018
1249.5	1.4238000659551239E-018
1250.5	1.1928250038246683E-018
1251.5	1.0199470234432230E-018
1252.5	8.8981105413984161E-019
1253.5	7.8808488352670974E-019
1254.5	7.0157400579394258E-019
1255.5	6.2154637575080522E-019
1256.5	5.4634457660390242E-019
1257.5	4.7843114468562995E-019
1258.5	4.1978517722947752E-019
1259.5	3.7046745706356612E-019
1260.5	3.2936239883233264E-019
1261.5	2.9504187675878469E-019
1262.5	2.6618913935728325E-019
1263.5	2.4172117526391845E-019
1264.5	2.2078503655192490E-019
1265.5	2.0271779134254039E-019
1266.5	1.8700390874736524E-019
1267.5	1.7323975421640330E-019
1268.5	1.6110633280114110E-019
1269.5	1.5034898341153657E-019
1270.5	1.4076237628399552E-019
1271.5	1.3217940897548674E-019
1272.5	1.2446293553133067E-019
1273.5	1.1749955690516723E-019
1274.5	1.1119492365824712E-019
1275.5	1.0547016362012441E-019
1276.5	1.0025916291121146E-019
1277.5	9.5506511872498598E-020
1278.5	9.1165987179737653E-020
1279.5	8.7199480994033960E-020
1280.5	8.3576299727454840E-020
1281.5	8.0272705647023806E-020
1282.5	7.7271369341344668E-020
1283.5	7.4559816950891432E-020
1284.5	7.2125626201934186E-020
1285.5	6.9944174910322146E-020
1286.5	6.7956016668717547E-020
1287.5	6.6048027179793846E-020
1288.5	6.4085401823821514E-020
1289.5	6.2009725818947361E-020
1290.5	5.9887595563200731E-020
1291.5	5.7833229235281308E-020
1292.5	5.5921916711879184E-020
1293.5	5.4176678870697002E-020
1294.5	5.2591094461321639E-020
1295.5	5.1148909713002469E-020
1296.5	4.9833286483302843E-020
1297.5	4.8629806133535330E-020
1298.5	4.7526907365808377E-020
1299.5	4.6515524194166815E-020
1300.5	4.5588587463464209E-020
1301.5	4.4740591771452998E-020
1302.5	4.3967265768396215E-020
1303.5	4.3265334803535106E-020
1304.5	4.2632355353368136E-020
1305.5	4.2066602865755682E-020
1306.5	4.1566999242985473E-020
1307.5	4.1133070405116528E-020
1308.5	4.0764927657466198E-020
1309.5	4.0463269020023595E-020
1310.5	4.0229398488688275E-020
1311.5	4.0065262604312215E-020
1312.5	3.9973504879284600E-020
1313.5	3.9957539709545901E-020
1314.5	4.0021648495653765E-020
1315.5	4.0171101913566327E-020
1316.5	4.0412313721597371E-020
1317.5	4.0753033288969844E-020
1318.5	4.1202586339944828E-020
1319.5	4.1772176432811296E-020
1320.5	4.2475263718575223E-020
1321.5	4.3328042946010095E-020
1322.5	4.4350050059182978E-020
1323.5	4.5564936875533283E-020
1324.5	4.7001467402528466E-020
1325.5	4.8694809051513586E-020
1326.5	5.0688219846274510E-020
1327.5	5.3035272420688838E-020
1328.5	5.5802812703382160E-020
1329.5	5.9074934002437319E-020
1330.5	6.2958368153043085E-020
1331.5	6.7589872924440322E-020
1332.5	7.3146455868007247E-020
1333.5	7.9859656669127996E-020
1334.5	8.8035659928387967E-020
1335.5	9.8083771727709598E-020
1336.5	1.1055675406462937E-019
1337.5	1.2620743490984109E-019
1338.5	1.4606594237114712E-019
1339.5	1.7153779091267081E-019
1340.5	2.0450607287390169E-019
1341.5	2.4736800664255761E-019
1342.5	3.0279414504806157E-019
1343.5	3.7268470436610982E-019
1344.5	4.5536284231612049E-019
1345.5	5.4045558078728670E-019
1346.5	6.0509342791378653E-019
1347.5	6.2229646696330958E-019
1348.5	5.8338812771723999E-019
1349.5	5.0708773330533723E-019
1350.5	4.2093502433729071E-019
1351.5	3.4279909212695593E-019
1352.5	2.7884661360610954E-019
1353.5	2.2881968925214655E-019
1354.5	1.9029646225984462E-019
1355.5	1.6065481443865894E-019
1356.5	1.3770053736592798E-019
1357.5	1.1975564815400620E-019
1358.5	1.0558084504433341E-019
1359.5	9.4270838411273487E-020
1360.5	8.5164105110165621E-020
1361.5	7.7774419591225218E-020
1362.5	7.1741421786308251E-020
1363.5	6.6795605775478477E-020
1364.5	6.2733645820020856E-020
1365.5	5.9400972339161462E-020
1366.5	5.6679401129534325E-020
1367.5	5.4478292383458002E-020
1368.5	5.2728193158838064E-020
1369.5	5.1376246082512411E-020
1370.5	5.0382872081900096E-020
1371.5	4.9719388968643224E-020
1372.5	4.9366334077502745E-020
1373.5	4.9312333873093179E-020
1374.5	4.9553417354984480E-020
1375.5	5.0092710714778104E-020
1376.5	5.0940483368390933E-020
1377.5	5.2114544260948716E-020
1378.5	5.3641015641689782E-020
1379.5	5.5555542647869739E-020
1380.5	5.7905034739685906E-020
1381.5	6.0750083996283228E-020
1382.5	6.4168271956404211E-020
1383.5	6.8258670300604060E-020
1384.5	7.3147974782518625E-020
1385.5	7.8998906502802021E-020
1386.5	8.6021799496934583E-020
1387.5	9.4490711480726817E-020
1388.5	1.0476600432158714E-019
1389.5	1.1732621408691247E-019
1390.5	1.3281322605085720E-019
1391.5	1.5209623628451828E-019
1392.5	1.7636125068802376E-019
1393.5	2.0723216916622949E-019
1394.5	2.4692127840939265E-019
1395.5	2.9837550393006936E-019
1396.5	3.6528943246428522E-019
1397.5	4.5160778463975146E-019
1398.5	5.5961803441935481E-019
1399.5	6.8513289392483181E-019
1400.5	8.0948995939553692E-019
1401.5	8.9575727267942415E-019
1402.5	9.0596488203549666E-019
1403.5	8.3485531205724415E-019
1404.5	7.1544750871131479E-019
1405.5	5.8755059846638437E-019
1406.5	4.7433932840015043E-019
1407.5	3.8267328591834040E-019
1408.5	3.1123264420454380E-019
1409.5	2.5621449973006135E-019
1410.5	2.1378789243301655E-019
1411.5	1.8082024296077118E-019
1412.5	1.5493771166616027E-019
1413.5	1.3439328732915689E-019
1414.5	1.1791236114561746E-019
1415.5	1.0456404789213964E-019
1416.5	9.3664895278876705E-020
1417.5	8.4709894485085192E-020
1418.5	7.7323955899008425E-020
1419.5	7.1228075631138865E-020
1420.5	6.6215935674889614E-020
1421.5	6.2137994858804043E-020
1422.5	5.8891134640682320E-020
1423.5	5.6412675912375399E-020
1424.5	5.4678157683062658E-020
1425.5	5.3702720616334231E-020
1426.5	5.3546260157686934E-020
1427.5	5.4322539928745717E-020
1428.5	5.6211599458698201E-020
1429.5	5.9471359984945296E-020
1430.5	6.4433999116321900E-020
1431.5	7.1446236900401300E-020
1432.5	8.0659414715621924E-020
1433.5	9.1524619641029123E-020
1434.5	1.0201827810208993E-019
1435.5	1.0844995411672646E-019
1436.5	1.0743197185664692E-019
1437.5	9.9008683721665300E-020
1438.5	8.6600613457833563E-020
1439.5	7.3852306849909769E-020
1440.5	6.2724277130644995E-020
1441.5	5.3719349587619714E-020
1442.5	4.6655127958036666E-020
1443.5	4.1159494872765158E-020
1444.5	3.6874360167189227E-020
1445.5	3.3512218767292670E-020
1446.5	3.0857956235129553E-020
1447.5	2.8755731096142177E-020
1448.5	2.7094866717174269E-020
1449.5	2.5798580323623901E-020
1450.5	2.4816001432268190E-020
1451.5	2.4117044059444792E-020
1452.5	2.3689635469842410E-020
1453.5	2.3538977319965214E-020
1454.5	2.3688721233873067E-020
1455.5	2.4184083384167377E-020
1456.5	2.5096845504370443E-020
1457.5	2.6531458794883682E-020
1458.5	2.8628901668865011E-020
1459.5	3.1557695475140955E-020
1460.5	3.5464333157987135E-020
1461.5	4.0326546663962206E-020
1462.5	4.5650750394634053E-020
1463.5	5.0140288107756433E-020
1464.5	5.1949743169623410E-020
1465.5	5.0020571649138764E-020
1466.5	4.5152059626662269E-020
1467.5	3.9171361427776490E-020
1468.5	3.3496752431115437E-020
1469.5	2.8722146358506254E-020
1470.5	2.4912010154437248E-020
1471.5	2.1925641810705129E-020
1472.5	1.9584873962428236E-020
1473.5	1.7733706329922794E-020
1474.5	1.6250626103267379E-020
1475.5	1.5045135478263539E-020
1476.5	1.4050849036032683E-020
1477.5	1.3219124205640790E-020
1478.5	1.2514109936581681E-020
1479.5	1.1909135272024111E-020
1480.5	1.1384140153163963E-020
1481.5	1.0923861257254050E-020
1482.5	1.0516549270029895E-020
1483.5	1.0153056490679012E-020
1484.5	9.8261823715474376E-021
1485.5	9.5301995274897209E-021
1486.5	9.2605069412765137E-021
1487.5	9.0133736083922036E-021
1488.5	8.7857471004521972E-021
1489.5	8.5751091858796720E-021
1490.5	8.3793658958380023E-021
1491.5	8.1967630470770130E-021
1492.5	8.0258207554894809E-021
1493.5	7.8652822450959838E-021
1494.5	7.7140735118499120E-021
1495.5	7.5712712986039652E-021
1496.5	7.4360774845137555E-021
1497.5	7.3077984628303115E-021
1498.5	7.1858284263731785E-021
1499.5	7.0696357354313296E-021
1500.5	6.9587517332990096E-021
1501.5	6.8527615177342685E-021
1502.5	6.7512962849025734E-021
1503.5	6.6540269448782845E-021
1504.5	6.5606587710784077E-021
1505.5	6.4709268948817120E-021
1506.5	6.3845924946632658E-021
1507.5	6.3014395581570136E-021
1508.5	6.2212721203917939E-021
1509.5	6.1439118978886741E-021
1510.5	6.0691962544615068E-021
1511.5	5.9969764456660010E-021
1512.5	5.9271160983350305E-021
1513.5	5.8594898892112405E-021
1514.5	5.7939823928224670E-021
1515.5	5.7304870737359626E-021
1516.5	5.6689054024045538E-021
1517.5	5.6091460771622458E-021
1518.5	5.5511243376809878E-021
1519.5	5.4947613574770456E-021
1520.5	5.4399837049443098E-021
1521.5	5.3867228639646976E-021
1522.5	5.3349148064597102E-021
1523.5	5.2844996103487418E-021
1524.5	5.2354211173059283E-021
1525.5	5.1876266254886939E-021
1526.5	5.1410666130722444E-021
1527.5	5.0956944889852929E-021
1528.5	5.0514663677197010E-021
1529.5	5.0083408654940568E-021
1530.5	4.9662789153999001E-021
1531.5	4.9252435994582616E-021
1532.5	4.8851999957713236E-021
1533.5	4.8461150391758529E-021
1534.5	4.8079573939964904E-021
1535.5	4.7706973376631297E-021
1536.5	4.7343066541005590E-021
1537.5	4.6987585359240127E-021
1538.5	4.6640274945835389E-021
1539.5	4.6300892776956164E-021
1540.5	4.5969207928841311E-021
1541.5	4.5645000375260991E-021
1542.5	4.5328060338621108E-021
1543.5	4.5018187689881847E-021
1544.5	4.4715191392958983E-021
1545.5	4.4418888989718795E-021
1546.5	4.4129106122070205E-021
1547.5	4.3845676088005085E-021
1548.5	4.3568439428747015E-021
1549.5	4.3297243544443688E-021
1550.5	4.3031942336082822E-021
1551.5	4.2772395871531142E-021
1552.5	4.2518470073790733E-021
1553.5	4.2270036429742572E-021
1554.5	4.2026971717804591E-021
1555.5	4.1789157753071682E-021
1556.5	4.1556481148633052E-021
1557.5	4.1328833091875809E-021
1558.5	4.1106109134687103E-021
1559.5	4.0888208996559966E-021
1560.5	4.0675036379692461E-021
1561.5	4.0466498795245606E-021
1562.5	4.0262507399994701E-021
1563.5	4.0062976842671745E-021
1564.5	3.9867825119352953E-021
1565.5	3.9676973437297898E-021
1566.5	3.9490346086693834E-021
1567.5	3.9307870319801599E-021
1568.5	3.9129476237039548E-021
1569.5	3.8955096679577228E-021
1570.5	3.8784667128044350E-021
1571.5	3.8618125606989951E-021
1572.5	3.8455412594755451E-021
1573.5	3.8296470938449985E-021
1574.5	3.8141245773740615E-021
1575.5	3.7989684449191174E-021
1576.5	3.7841736454904217E-021
1577.5	3.7697353355238225E-021
1578.5	3.7556488725390482E-021
1579.5	3.7419098091650933E-021
1580.5	3.7285138875148204E-021
1581.5	3.7154570338921885E-021
1582.5	3.7027353538168674E-021
1583.5	3.6903451273522347E-021
1584.5	3.6782828047237844E-021
1585.5	3.6665450022161688E-021
1586.5	3.6551284983380489E-021
1587.5	3.6440302302448564E-021
1588.5	3.6332472904105609E-021
1589.5	3.6227769235403403E-021
1590.5	3.6126165237169241E-021
1591.5	3.6027636317741612E-021
1592.5	3.5932159328921663E-021
1593.5	3.5839712544091310E-021
1594.5	3.5750275638456525E-021
1595.5	3.5663829671381337E-021
1596.5	3.5580357070785786E-021
1597.5	3.5499841619587519E-021
1598.5	3.5422268444174785E-021
1599.5	3.5347624004905237E-021
1600.5	3.5275896088632627E-021
1601.5	3.5207073803270965E-021
1602.5	3.5141147574413549E-021
1603.5	3.5078109144032326E-021
1604.5	3.5017951571291149E-021
1605.5	3.4960669235515955E-021
1606.5	3.4906257841373273E-021
1607.5	3.4854714426318971E-021
1608.5	3.4806037370389072E-021
1609.5	3.4760226408416102E-021
1610.5	3.4717282644765764E-021
1611.5	3.4677208570702070E-021
1612.5	3.4640008084502943E-021
1613.5	3.4605686514462899E-021
1614.5	3.4574250644936711E-021
1615.5	3.4545708745594878E-021
1616.5	3.4520070604082356E-021
1617.5	3.4497347562292520E-021
1618.5	3.4477552556493141E-021
1619.5	3.4460700161566052E-021
1620.5	3.4446806639652075E-021
1621.5	3.4435889993524214E-021
1622.5	3.4427970025047321E-021
1623.5	3.4423068399122370E-021
1624.5	3.4421208713556854E-021
1625.5	3.4422416575351754E-021
1626.5	3.4426719683949999E-021
1627.5	3.4434147922052726E-021
1628.5	3.4444733454677323E-021
1629.5	3.4458510837209058E-021
1630.5	3.4475517133283158E-021
1631.5	3.4495792043432545E-021
1632.5	3.4519378045545484E-021
1633.5	3.4546320548301230E-021
1634.5	3.4576668058892428E-021
1635.5	3.4610472366501656E-021
1636.5	3.4647788743179977E-021
1637.5	3.4688676163981129E-021
1638.5	3.4733197548438394E-021
1639.5	3.4781420025739227E-021
1640.5	3.4833415226257275E-021
1641.5	3.4889259602452713E-021
1642.5	3.4949034782552994E-021
1643.5	3.5012827960888941E-021
1644.5	3.5080732329294506E-021
1645.5	3.5152847554593606E-021
1646.5	3.5229280307910923E-021
1647.5	3.5310144852369654E-021
1648.5	3.5395563696700934E-021
1649.5	3.5485668323409285E-021
1650.5	3.5580600001446744E-021
1651.5	3.5680510694880573E-021
1652.5	3.5785564080835796E-021
1653.5	3.5895936692111641E-021
1654.5	3.6011819202365424E-021
1655.5	3.6133417874711890E-021
1656.5	3.6260956198090396E-021
1657.5	3.6394676739922011E-021
1658.5	3.6534843248555897E-021
1659.5	3.6681743044963575E-021
1660.5	3.6835689750296564E-021
1661.5	3.6997026404549234E-021
1662.5	3.7166129041998837E-021
1663.5	3.7343410801754588E-021
1664.5	3.7529326667167791E-021
1665.5	3.7724378946709835E-021
1666.5	3.7929123632075420E-021
1667.5	3.8144177797803543E-021
1668.5	3.8370228242039477E-021
1669.5	3.8608041611996838E-021
1670.5	3.8858476312570535E-021
1671.5	3.9122496565463061E-021
1672.5	3.9401189073133561E-021
1673.5	3.9695782852155894E-021
1674.5	4.0007672941204201E-021
1675.5	4.0338448869243415E-021
1676.5	4.0689929002187980E-021
1677.5	4.1064202188336054E-021
1678.5	4.1463678517494826E-021
1679.5	4.1891151527717162E-021
1680.5	4.2349874880969695E-021
1681.5	4.2843657446131687E-021
1682.5	4.3376981960526778E-021
1683.5	4.3955154111493914E-021
1684.5	4.4584491161117341E-021
1685.5	4.5272562380265055E-021
1686.5	4.6028497925474705E-021
1687.5	4.6863388914918251E-021
1688.5	4.7790810120384392E-021
1689.5	4.8827509052731622E-021
1690.5	4.9994323012461788E-021
1691.5	5.1317411500491561E-021
1692.5	5.2829929118457124E-021
1693.5	5.4574319491558053E-021
1694.5	5.6605492186679390E-021
1695.5	5.8995263671921837E-021
1696.5	6.1838614462909788E-021
1697.5	6.5262550398150242E-021
1698.5	6.9438649945219203E-021
1699.5	7.4600650167779701E-021
1700.5	8.1068352134388370E-021
1701.5	8.9277701447568816E-021
1702.5	9.9811232223208525E-021
1703.5	1.1340561142524013E-020
1704.5	1.3086685366766601E-020
1705.5	1.5272389310923623E-020
1706.5	1.7832283796547109E-020
1707.5	2.0424038464796336E-020
1708.5	2.2328913576349584E-020
1709.5	2.2748161444913873E-020
1710.5	2.1488211714485930E-020
1711.5	1.9164645305540756E-020
1712.5	1.6601392738106937E-020
1713.5	1.4307445260543396E-020
1714.5	1.2447396880388736E-020
1715.5	1.1004448042398290E-020
1716.5	9.9033745630512079E-021
1717.5	9.0654944234301998E-021
1718.5	8.4256679836344881E-021
1719.5	7.9342802747182205E-021
1720.5	7.5547312788413153E-021
1721.5	7.2602782131272720E-021
1722.5	7.0313554731495747E-021
1723.5	6.8535527071417042E-021
1724.5	6.7161579052110011E-021
1725.5	6.6111256286881834E-021
1726.5	6.5323490586286392E-021
1727.5	6.4751447542974319E-021
1728.5	6.4358854526047372E-021
1729.5	6.4117360653559577E-021
1730.5	6.4004620237609544E-021
1731.5	6.4002887436515259E-021
1732.5	6.4097975405887853E-021
1733.5	6.4278477842293212E-021
1734.5	6.4535181262793387E-021
1735.5	6.4860617278944905E-021
1736.5	6.5248718600102479E-021
1737.5	6.5694552605433640E-021
1738.5	6.6194113439757902E-021
1739.5	6.6744158644414031E-021
1740.5	6.7342079959208083E-021
1741.5	6.7985800553172886E-021
1742.5	6.8673692854329560E-021
1743.5	6.9404512555399916E-021
1744.5	7.0177345415571034E-021
1745.5	7.0991564257991282E-021
1746.5	7.1846794149683607E-021
1747.5	7.2742884195799559E-021
1748.5	7.3679884720244256E-021
1749.5	7.4658028866297138E-021
1750.5	7.5677717853428386E-021
1751.5	7.6739509284428170E-021
1752.5	7.7844108020900977E-021
1753.5	7.8992359243100010E-021
1754.5	8.0185243387987122E-021
1755.5	8.1423872721851717E-021
1756.5	8.2709489354267015E-021
1757.5	8.4043464541264910E-021
1758.5	8.5427299159425631E-021
1759.5	8.6862625260700732E-021
1760.5	8.8351208641470024E-021
1761.5	8.9894952379565648E-021
1762.5	9.1495901310562719E-021
1763.5	9.3156247430179382E-021
1764.5	9.4878336223661395E-021
1765.5	9.6664673935981120E-021
1766.5	9.8517935808923140E-021
1767.5	1.0044097532296909E-020
1768.5	1.0243683449361202E-020
1769.5	1.0450875528358217E-020
1770.5	1.0666019220468305E-020
1771.5	1.0889482619575877E-020
1772.5	1.1121657987696383E-020
1773.5	1.1362963429523079E-020
1774.5	1.1613844729187485E-020
1775.5	1.1874777364091403E-020
1776.5	1.2146268712621426E-020
1777.5	1.2428860474732591E-020
1778.5	1.2723131326823298E-020
1779.5	1.3029699835062071E-020
1780.5	1.3349227654416396E-020
1781.5	1.3682423044131619E-020
1782.5	1.4030044734378643E-020
1783.5	1.4392906183308764E-020
1784.5	1.4771880268911677E-020
1785.5	1.5167904465970613E-020
1786.5	1.5581986565170854E-020
1787.5	1.6015210999185456E-020
1788.5	1.6468745849506280E-020
1789.5	1.6943850618108511E-020
1790.5	1.7441884859971927E-020
1791.5	1.7964317786314212E-020
1792.5	1.8512738964460367E-020
1793.5	1.9088870258980258E-020
1794.5	1.9694579180560819E-020
1795.5	2.0331893834622562E-020
1796.5	2.1003019691647127E-020
1797.5	2.1710358436406572E-020
1798.5	2.2456529194808824E-020
1799.5	2.3244392486159309E-020
1800.5	2.4077077306822684E-020
1801.5	2.4958011820438546E-020
1802.5	2.5890958212317675E-020
1803.5	2.6880052364284013E-020
1804.5	2.7929849124574089E-020
1805.5	2.9045374089866424E-020
1806.5	3.0232182988585220E-020
1807.5	3.1496429963193329E-020
1808.5	3.2844946302926562E-020
1809.5	3.4285331488273094E-020
1810.5	3.5826058788369697E-020
1811.5	3.7476598120088940E-020
1812.5	3.9247559455635828E-020
1813.5	4.1150860783187676E-020
1814.5	4.3199925520330568E-020
1815.5	4.5409915401986264E-020
1816.5	4.7798006277578578E-020
1817.5	5.0383716041078775E-020
1818.5	5.3189296194442270E-020
1819.5	5.6240201459153383E-020
1820.5	5.9565655602323100E-020
1821.5	6.3199336503157990E-020
1822.5	6.7180209819628846E-020
1823.5	7.1553548926008857E-020
1824.5	7.6372189771893524E-020
1825.5	8.1698083923966664E-020
1826.5	8.7604232639403331E-020
1827.5	9.4177111284394056E-020
1828.5	1.0151972945649124E-019
1829.5	1.0975552167463575E-019
1830.5	1.1903333207868403E-019
1831.5	1.2953385241893872E-019
1832.5	1.4147800775427795E-019
1833.5	1.5513797654332220E-019
1834.5	1.7085180776855984E-019
1835.5	1.8904299711216609E-019
1836.5	2.1024696648235634E-019
1837.5	2.3514724495461374E-019
1838.5	2.6462540436513237E-019
1839.5	2.9983064329463494E-019
1840.5	3.4227757921826443E-019
1841.5	3.9398455271287696E-019
1842.5	4.5766963664564268E-019
1843.5	5.3702679717638127E-019
1844.5	6.3710666196540024E-019
1845.5	7.6481306178024757E-019
1846.5	9.2946237757653587E-019
1847.5	1.1431416807127614E-018
1848.5	1.4200131613680734E-018
1849.5	1.7723251313652047E-018
1850.5	2.1985664944008673E-018
1851.5	2.6590680282502944E-018
1852.5	3.0493983893009253E-018
1853.5	3.2212766161624167E-018
1854.5	3.0904077746454466E-018
1855.5	2.7220558986450977E-018
1856.5	2.2635123210977840E-018
1857.5	1.8287037036287036E-018
1858.5	1.4652340561068273E-018
1859.5	1.1782483762556311E-018
1860.5	9.5647398701865483E-019
1861.5	7.8565632422193325E-019
1862.5	6.5332800727963658E-019
1863.5	5.4978984834236768E-019
1864.5	4.6782918536122892E-019
1865.5	4.0216497258532816E-019
1866.5	3.4893645375453154E-019
1867.5	3.0530594879274821E-019
1868.5	2.6916927229083255E-019
1869.5	2.3894981826999876E-019
1870.5	2.1345323309604688E-019
1871.5	1.9176472089104313E-019
1872.5	1.7317604891047596E-019
1873.5	1.5713323213928152E-019
1874.5	1.4319868114845270E-019
1875.5	1.3102353924473840E-019
1876.5	1.2032726066919630E-019
1877.5	1.1088238333407129E-019
1878.5	1.0250306421334748E-019
1879.5	9.5036366674318272E-020
1880.5	8.8355579726096815E-020
1881.5	8.2355051445365230E-020
1882.5	7.6946160840061652E-020
1883.5	7.2054152988868664E-020
1884.5	6.7615634172133902E-020
1885.5	6.3576575532854540E-020
1886.5	5.9890711493755367E-020
1887.5	5.6518246794504224E-020
1888.5	5.3424806446200144E-020
1889.5	5.0580578125046972E-020
1890.5	4.7959607956664270E-020
1891.5	4.5539219284977404E-020
1892.5	4.3299530600083528E-020
1893.5	4.1223053843280322E-020
1894.5	3.9294358198118867E-020
1895.5	3.7499787495913898E-020
1896.5	3.5827221721424004E-020
1897.5	3.4265874955036609E-020
1898.5	3.2806123548514033E-020
1899.5	3.1439359490311689E-020
1900.5	3.0157864840593862E-020
1901.5	2.8954703856461574E-020
1902.5	2.7823630023832617E-020
1903.5	2.6759005694184269E-020
1904.5	2.5755732415514460E-020
1905.5	2.4809190365747192E-020
1906.5	2.3915185557784677E-020
1907.5	2.3069903699817188E-020
1908.5	2.2269869771298599E-020
1909.5	2.1511912521295336E-020
1910.5	2.0793133217393788E-020
1911.5	2.0110878074551793E-020
1912.5	1.9462713877855959E-020
1913.5	1.8846406384048931E-020
1914.5	1.8259901146306397E-020
1915.5	1.7701306457014351E-020
1916.5	1.7168878145806794E-020
1917.5	1.6661006006167470E-020
1918.5	1.6176201654541101E-020
1919.5	1.5713087652014618E-020
1920.5	1.5270387740942157E-020
1921.5	1.4846918067996757E-020
1922.5	1.4441579281535805E-020
1923.5	1.4053349405281443E-020
1924.5	1.3681277402485848E-020
1925.5	1.3324477355267323E-020
1926.5	1.2982123192908452E-020
1927.5	1.2653443910806959E-020
1928.5	1.2337719228638160E-020
1929.5	1.2034275642268976E-020
1930.5	1.1742482829183277E-020
1931.5	1.1461750371741172E-020
1932.5	1.1191524766590462E-020
1933.5	1.0931286692053837E-020
1934.5	1.0680548508395350E-020
1935.5	1.0438851968580336E-020
1936.5	1.0205766119532907E-020
1937.5	9.9808853760045557E-021
1938.5	9.7638277510333783E-021
1939.5	9.5542332286251770E-021
1940.5	9.3517622657529157E-021
1941.5	9.1560944120721323E-021
1942.5	8.9669270369069504E-021
1943.5	8.7839741540916231E-021
1944.5	8.6069653361715891E-021
1945.5	8.4356447102879281E-021
1946.5	8.2697700288027429E-021
1947.5	8.1091118083791588E-021
1948.5	7.9534525318178518E-021
1949.5	7.8025859074796950E-021
1950.5	7.6563161815981328E-021
1951.5	7.5144574992111199E-021
1952.5	7.3768333098261389E-021
1953.5	7.2432758142776415E-021
1954.5	7.1136254495482549E-021
1955.5	6.9877304086068165E-021
1956.5	6.8654461925709504E-021
1957.5	6.7466351927325673E-021
1958.5	6.6311663001932647E-021
1959.5	6.5189145410460555E-021
1960.5	6.4097607352115670E-021
1961.5	6.3035911771930076E-021
1962.5	6.2002973371560424E-021
1963.5	6.0997755808688624E-021
1964.5	6.0019269071553901E-021
1965.5	5.9066567016217503E-021
1966.5	5.8138745055139684E-021
1967.5	5.7234937986542195E-021
1968.5	5.6354317954845746E-021
1969.5	5.5496092533218183E-021
1970.5	5.4659502919953494E-021
1971.5	5.3843822241026799E-021
1972.5	5.3048353951745220E-021
1973.5	5.2272430330940758E-021
1974.5	5.1515411061634243E-021
1975.5	5.0776681892544790E-021
1976.5	5.0055653375225996E-021
1977.5	4.9351759671987175E-021
1978.5	4.8664457430102896E-021
1979.5	4.7993224718132826E-021
1980.5	4.7337560020468466E-021
1981.5	4.6696981286493374E-021
1982.5	4.6071025030994101E-021
1983.5	4.5459245482690023E-021
1984.5	4.4861213777964458E-021
1985.5	4.4276517197075411E-021
1986.5	4.3704758440309009E-021
1987.5	4.3145554941706565E-021
1988.5	4.2598538218153404E-021
1989.5	4.2063353251763146E-021
1990.5	4.1539657903625753E-021
1991.5	4.1027122357112754E-021
1992.5	4.0525428589049298E-021
1993.5	4.0034269867170685E-021
1994.5	3.9553350272381336E-021
1995.5	3.9082384244427433E-021
1996.5	3.8621096149681153E-021
1997.5	3.8169219869815903E-021
1998.5	3.7726498410226375E-021
1999.5	3.7292683527117957E-021
[truncated: 1,000 more rows]
