# Supplementary material for: Modeling Radiative Efficiency across Fluorinated Molecules: Bridging Chemistry and Climate Policy for Global Warming Potential Estimations
Source: Environ Sci Technol. 2026 Feb 16;60(8):6188–202. doi: 10.1021/acs.est.5c16501 (PMC12961741; doi:10.1021/acs.est.5c16501)
Supplement: Supplementary file 1 [file es5c16501_si_001.zip › Supporting.Information/CFM2025.Table1/HFEsters/Allyl.trifluoracetate/cross-section_40.dat]

0.5	4.4001275667307558E-022
1.5	4.4767997503775246E-022
2.5	4.5603320867137275E-022
3.5	4.6517347198547508E-022
4.5	4.7522184519054438E-022
5.5	4.8632448390588775E-022
6.5	4.9865913618066649E-022
7.5	5.1244369771334173E-022
8.5	5.2794754946092372E-022
9.5	5.4550673076611726E-022
10.5	5.6554445165257762E-022
11.5	5.8859910859023293E-022
12.5	6.1536293918899123E-022
13.5	6.4673587455112619E-022
14.5	6.8390120687780294E-022
15.5	7.2843257248371993E-022
16.5	7.8244548712322429E-022
17.5	8.4881059804853688E-022
18.5	9.3144697670201227E-022
19.5	1.0357023962113418E-021
20.5	1.1687749686918355E-021
21.5	1.3399597889707891E-021
22.5	1.5600325848369073E-021
23.5	1.8379859167981349E-021
24.5	2.1715651942938822E-021
25.5	2.5282887488144248E-021
26.5	2.8262050701488628E-021
27.5	2.9536644005384144E-021
28.5	2.8534901642465876E-021
29.5	2.5817025032697613E-021
30.5	2.2501702246223351E-021
31.5	1.9418765978281395E-021
32.5	1.6902478787917349E-021
33.5	1.4982030107722315E-021
34.5	1.3572747653055154E-021
35.5	1.2572151962524332E-021
36.5	1.1893459229825085E-021
37.5	1.1472324821840812E-021
38.5	1.1264924876123474E-021
39.5	1.1244412403226297E-021
40.5	1.1398028026950004E-021
41.5	1.1725446201141557E-021
42.5	1.2238451612405788E-021
43.5	1.2961989931940783E-021
44.5	1.3936725880218491E-021
45.5	1.5223336581800424E-021
46.5	1.6908718376241710E-021
47.5	1.9113715366289202E-021
48.5	2.1999863366066194E-021
49.5	2.5766407136019301E-021
50.5	3.0613166408979326E-021
51.5	3.6614235429309676E-021
52.5	4.3423081043298426E-021
53.5	4.9845921117895027E-021
54.5	5.3809007403607427E-021
55.5	5.3562202508576279E-021
56.5	4.9343938542513122E-021
57.5	4.3134353277426301E-021
58.5	3.6890567619387055E-021
59.5	3.1618934242504535E-021
60.5	2.7562775808256882E-021
61.5	2.4624037330769028E-021
62.5	2.2620709740659326E-021
63.5	2.1390963481539932E-021
64.5	2.0823113640053866E-021
65.5	2.0859545855175204E-021
66.5	2.1495176290730749E-021
67.5	2.2777722315782500E-021
68.5	2.4811330452938179E-021
69.5	2.7761067378419214E-021
70.5	3.1848327527350101E-021
71.5	3.7309245350070716E-021
72.5	4.4251927471184512E-021
73.5	5.2312706654246555E-021
74.5	6.0123012123692756E-021
75.5	6.5157885129830253E-021
76.5	6.5058825621169531E-021
77.5	5.9801227129683435E-021
78.5	5.1715977461283471E-021
79.5	4.3330355091218498E-021
80.5	3.6020308230788931E-021
81.5	3.0147674681121644E-021
82.5	2.5592965765663316E-021
83.5	2.2101331828247045E-021
84.5	1.9425779229572375E-021
85.5	1.7367282101389340E-021
86.5	1.5776325240688208E-021
87.5	1.4543815698442556E-021
88.5	1.3591160448150511E-021
89.5	1.2862199903317459E-021
90.5	1.2317296667933868E-021
91.5	1.1929232129889454E-021
92.5	1.1680492656714453E-021
93.5	1.1561616872127329E-021
94.5	1.1570392425027349E-021
95.5	1.1711800457859708E-021
96.5	1.1998706286668099E-021
97.5	1.2453390363198568E-021
98.5	1.3110102419969826E-021
99.5	1.4018873644398081E-021
100.5	1.5250722827225583E-021
101.5	1.6903795516635651E-021
102.5	1.9107926465076012E-021
103.5	2.2019275755503642E-021
104.5	2.5782533658268054E-021
105.5	3.0412764361627667E-021
106.5	3.5538722926698593E-021
107.5	4.0083748451436888E-021
108.5	4.2385003336227949E-021
109.5	4.1306290404426569E-021
110.5	3.7363832382699677E-021
111.5	3.2184415350309280E-021
112.5	2.7151113861499535E-021
113.5	2.2892641113203877E-021
114.5	1.9511315609151144E-021
115.5	1.6892535187110952E-021
116.5	1.4874797226573674E-021
117.5	1.3313009042020071E-021
118.5	1.2093138413318293E-021
119.5	1.1130037338336823E-021
120.5	1.0361273411334112E-021
121.5	9.7412010853323448E-022
122.5	9.2362911248327575E-022
123.5	8.8217064962198773E-022
124.5	8.4788624329060767E-022
125.5	8.1937037478722156E-022
126.5	7.9554881620212508E-022
127.5	7.7559224654533323E-022
128.5	7.5885443642626748E-022
129.5	7.4482761199510236E-022
130.5	7.3310991890596815E-022
131.5	7.2338148620003712E-022
132.5	7.1538666461471365E-022
133.5	7.0892074641310978E-022
134.5	7.0381997602133572E-022
135.5	6.9995400776517838E-022
136.5	6.9722020913471350E-022
137.5	6.9553937895794203E-022
138.5	6.9485257229307814E-022
139.5	6.9511881313820966E-022
140.5	6.9631354279775923E-022
141.5	6.9842770338265719E-022
142.5	7.0146739786367508E-022
143.5	7.0545410448137454E-022
144.5	7.1042545756204575E-022
145.5	7.1643664203987594E-022
146.5	7.2356248850098329E-022
147.5	7.3190040313196045E-022
148.5	7.4157432738351438E-022
149.5	7.5274000193965299E-022
150.5	7.6559191782416680E-022
151.5	7.8037248728567357E-022
152.5	7.9738417765064967E-022
153.5	8.1700565097642743E-022
154.5	8.3971338332633251E-022
155.5	8.6611086301448220E-022
156.5	8.9696838157877688E-022
157.5	9.3327777405778774E-022
158.5	9.7632843767371098E-022
159.5	1.0278138350418151E-021
160.5	1.0899817973616174E-021
161.5	1.1658475283330066E-021
162.5	1.2594949292672452E-021
163.5	1.3764972334073868E-021
164.5	1.5244828031999499E-021
165.5	1.7138280681915559E-021
166.5	1.9582976329327104E-021
167.5	2.2749691548856561E-021
168.5	2.6815453899916312E-021
169.5	3.1866459142217156E-021
170.5	3.7661785586009537E-021
171.5	4.3264674911594643E-021
172.5	4.6933501510108452E-021
173.5	4.7030839218719869E-021
174.5	4.3528726122243485E-021
175.5	3.8038353046872461E-021
176.5	3.2316796279577281E-021
177.5	2.7324897400412105E-021
178.5	2.3317843852154069E-021
179.5	2.0214647999775841E-021
180.5	1.7839111165075814E-021
181.5	1.6019813401657023E-021
182.5	1.4618206406621328E-021
183.5	1.3529753141472391E-021
184.5	1.2677602197148299E-021
185.5	1.2005636942388228E-021
186.5	1.1472776489009136E-021
187.5	1.1048732219288409E-021
188.5	1.0710966256845130E-021
189.5	1.0442541316709368E-021
190.5	1.0230603849201975E-021
191.5	1.0065309714884491E-021
192.5	9.9390578937756090E-022
193.5	9.8459392161895003E-022
194.5	9.7813361729078419E-022
195.5	9.7416298012712824E-022
196.5	9.7239832192471117E-022
197.5	9.7261806241398952E-022
198.5	9.7465068965105170E-022
199.5	9.7836573070642103E-022
200.5	9.8366698537159847E-022
201.5	9.9048748849226626E-022
202.5	9.9878581802015079E-022
203.5	1.0085434753008576E-021
204.5	1.0197631446772017E-021
205.5	1.0324677003093485E-021
206.5	1.0466998756254591E-021
207.5	1.0625225496838343E-021
208.5	1.0800196384811243E-021
209.5	1.0992976107278589E-021
210.5	1.1204876793325660E-021
211.5	1.1437487542209419E-021
212.5	1.1692712817895042E-021
213.5	1.1972821443448573E-021
214.5	1.2280508532008276E-021
215.5	1.2618973468217678E-021
216.5	1.2992018074698381E-021
217.5	1.3404170458823147E-021
218.5	1.3860841871458937E-021
219.5	1.4368526414842651E-021
220.5	1.4935056889636600E-021
221.5	1.5569934875839542E-021
222.5	1.6284759891159942E-021
223.5	1.7093792038834539E-021
224.5	1.8014696245840928E-021
225.5	1.9069535946060370E-021
226.5	2.0286112791895816E-021
227.5	2.1699791028425251E-021
228.5	2.3356006954831932E-021
229.5	2.5313754656283843E-021
230.5	2.7650471406820341E-021
231.5	3.0468934390782726E-021
232.5	3.3907034314951244E-021
233.5	3.8151590851963106E-021
234.5	4.3457592556627545E-021
235.5	5.0173924153582313E-021
236.5	5.8774395615812323E-021
237.5	6.9884834700659840E-021
238.5	8.4273378345297992E-021
239.5	1.0271161447487602E-020
240.5	1.2549753484363309E-020
241.5	1.5133474397118691E-020
242.5	1.7569271346755919E-020
243.5	1.9062754658387890E-020
244.5	1.8932333969031345E-020
245.5	1.7253475924840711E-020
246.5	1.4778808831363891E-020
247.5	1.2261465997186270E-020
248.5	1.0089890991879087E-020
249.5	8.3555394847288861E-021
250.5	7.0148604200135769E-021
251.5	5.9887716674461382E-021
252.5	5.2025228188453970E-021
253.5	4.5963065639344581E-021
254.5	4.1251820500256663E-021
255.5	3.7561634390326309E-021
256.5	3.4651768290773440E-021
257.5	3.2346005389713604E-021
258.5	3.0514437839472244E-021
259.5	2.9060441774342560E-021
260.5	2.7911476635027281E-021
261.5	2.7012594962606859E-021
262.5	2.6321844897650246E-021
263.5	2.5806990476845572E-021
264.5	2.5443152602863360E-021
265.5	2.5211097772742316E-021
266.5	2.5095986750344369E-021
267.5	2.5086453306997578E-021
268.5	2.5173922635448822E-021
269.5	2.5352106083977892E-021
270.5	2.5616627526147723E-021
271.5	2.5964749700266662E-021
272.5	2.6395178043269447E-021
273.5	2.6907926130752559E-021
274.5	2.7504231647872092E-021
275.5	2.8186515423810482E-021
276.5	2.8958378863077781E-021
277.5	2.9824637385315567E-021
278.5	3.0791389454734998E-021
279.5	3.1866122610090731E-021
280.5	3.3057859742087640E-021
281.5	3.4377350846470918E-021
282.5	3.5837317754922180E-021
283.5	3.7452762082711335E-021
284.5	3.9241350043230373E-021
285.5	4.1223892139964674E-021
286.5	4.3424941425096952E-021
287.5	4.5873541516691965E-021
288.5	4.8604165597867369E-021
289.5	5.1657901174924768E-021
290.5	5.5083953862547824E-021
291.5	5.8941568929003144E-021
292.5	6.3302504728091376E-021
293.5	6.8254241793043249E-021
294.5	7.3904181651565603E-021
295.5	8.0385189818001259E-021
296.5	8.7862982078222894E-021
297.5	9.6546063289858519E-021
298.5	1.0669923513901237E-020
299.5	1.1866214052319617E-020
300.5	1.3287497534753440E-020
301.5	1.4991446681770577E-020
302.5	1.7054460406762122E-020
303.5	1.9578850339073439E-020
304.5	2.2703010852881547E-020
305.5	2.6615640592688463E-020
306.5	3.1574960656388276E-020
307.5	3.7932536467914062E-020
308.5	4.6156225693019117E-020
309.5	5.6831420446585864E-020
310.5	7.0579884599051545E-020
311.5	8.7752192217311095E-020
312.5	1.0765621792594117E-019
313.5	1.2729008588471368E-019
314.5	1.4078163921431646E-019
315.5	1.4219012629708200E-019
316.5	1.3082219365624033E-019
317.5	1.1196680774778342E-019
318.5	9.1877741397191556E-020
319.5	7.4153899000969617E-020
320.5	5.9841609465350783E-020
321.5	4.8719930317991066E-020
322.5	4.0188261977421927E-020
323.5	3.3646273696697369E-020
324.5	2.8605436619818236E-020
325.5	2.4697719542020741E-020
326.5	2.1654901326226820E-020
327.5	1.9284751368435186E-020
328.5	1.7451547749730034E-020
329.5	1.6062007411073971E-020
330.5	1.5055933065364588E-020
331.5	1.4400637526095721E-020
332.5	1.4088321360525387E-020
333.5	1.4135516481054016E-020
334.5	1.4582886527460786E-020
335.5	1.5490899343682336E-020
336.5	1.6919848494758648E-020
337.5	1.8869685614632214E-020
338.5	2.1148631964400192E-020
339.5	2.3204073012021134E-020
340.5	2.4166176548613781E-020
341.5	2.3408321172864853E-020
342.5	2.1156758965806064E-020
343.5	1.8247186490847829E-020
344.5	1.5413277261240389E-020
345.5	1.2996255042813071E-020
346.5	1.1055318982905656E-020
347.5	9.5312502965778059E-021
348.5	8.3382292862299966E-021
349.5	7.3985237127727417E-021
350.5	6.6507547189356270E-021
351.5	6.0489242928608386E-021
352.5	5.5591982175337009E-021
353.5	5.1567713231883619E-021
354.5	4.8233867454335997E-021
355.5	4.5455142775282714E-021
356.5	4.3130525651388057E-021
357.5	4.1184148666917625E-021
358.5	3.9558869026546688E-021
359.5	3.8211760279928307E-021
360.5	3.7110955636290697E-021
361.5	3.6233460866669071E-021
362.5	3.5563681857525542E-021
363.5	3.5092501830295463E-021
364.5	3.4816808805694612E-021
365.5	3.4739424806096048E-021
366.5	3.4869432145804286E-021
367.5	3.5222935441574106E-021
368.5	3.5824347079029118E-021
369.5	3.6708346111942870E-021
370.5	3.7922745215659248E-021
371.5	3.9532619451415804E-021
372.5	4.1626219077665198E-021
373.5	4.4323420483925892E-021
374.5	4.7787762769602160E-021
375.5	5.2243406564392718E-021
376.5	5.7998362889550407E-021
377.5	6.5474191083968058E-021
378.5	7.5237504908068874E-021
379.5	8.8013302498277086E-021
380.5	1.0461876196626392E-020
381.5	1.2566340063205551E-020
382.5	1.5072722533069106E-020
383.5	1.7682267030961448E-020
384.5	1.9713937934838275E-020
385.5	2.0332731685944959E-020
386.5	1.9227528938561460E-020
387.5	1.6935736295233743E-020
388.5	1.4304807095676237E-020
389.5	1.1903446692523530E-020
390.5	9.9363357364603778E-021
391.5	8.4025407662518892E-021
392.5	7.2299186251866672E-021
393.5	6.3383962629957001E-021
394.5	5.6606759503713466E-021
395.5	5.1454789720349517E-021
396.5	4.7553396391908255E-021
397.5	4.4634553911578796E-021
398.5	4.2509655692480082E-021
399.5	4.1049218590103368E-021
400.5	4.0168841240921110E-021
401.5	3.9820148439164662E-021
402.5	3.9985661313637996E-021
403.5	4.0676929622128063E-021
404.5	4.1935673822825086E-021
405.5	4.3838087784908690E-021
406.5	4.6502865213615639E-021
407.5	5.0103933241503018E-021
408.5	5.4889203268030277E-021
409.5	6.1206465884407305E-021
410.5	6.9535552741864830E-021
411.5	8.0518361664689796E-021
412.5	9.4955823685241302E-021
413.5	1.1368308692167203E-020
414.5	1.3711622787515664E-020
415.5	1.6414433524304064E-020
416.5	1.9038738406374891E-020
417.5	2.0764283804832359E-020
418.5	2.0811657515786215E-020
419.5	1.9156716844369460E-020
420.5	1.6557295299035826E-020
421.5	1.3849757764618676E-020
422.5	1.1496538331890666E-020
423.5	9.6251282170423713E-021
424.5	8.2028593453029640E-021
425.5	7.1508649770983484E-021
426.5	6.3887076403716376E-021
427.5	5.8405802785722143E-021
428.5	5.4262612771956758E-021
429.5	5.0601064380036738E-021
430.5	4.6791128403484859E-021
431.5	4.2756581809186121E-021
432.5	3.8828510761387053E-021
433.5	3.5324022143768733E-021
434.5	3.2362945393635646E-021
435.5	2.9920891029348436E-021
436.5	2.7918159980935801E-021
437.5	2.6269503144656188E-021
438.5	2.4901850530349067E-021
439.5	2.3757346645870152E-021
440.5	2.2791468854932125E-021
441.5	2.1970169944300759E-021
442.5	2.1267310275393595E-021
443.5	2.0662648324516619E-021
444.5	2.0140346215376812E-021
445.5	1.9687877793359022E-021
446.5	1.9295232903711192E-021
447.5	1.8954334746328614E-021
448.5	1.8658609647823360E-021
449.5	1.8402666171752830E-021
450.5	1.8182053234638530E-021
451.5	1.7993075855646705E-021
452.5	1.7832653396867286E-021
453.5	1.7698209476886894E-021
454.5	1.7587585757440810E-021
455.5	1.7498973922775933E-021
456.5	1.7430861674277790E-021
457.5	1.7381989639067450E-021
458.5	1.7351316869887341E-021
459.5	1.7337993182962626E-021
460.5	1.7341337001420508E-021
461.5	1.7360817686471333E-021
462.5	1.7396041576489416E-021
463.5	1.7446741136328682E-021
464.5	1.7512766760676637E-021
465.5	1.7594080886864000E-021
466.5	1.7690754162296635E-021
467.5	1.7802963485526545E-021
468.5	1.7930991802473567E-021
469.5	1.8075229594000072E-021
470.5	1.8236178040797989E-021
471.5	1.8414453898796675E-021
472.5	1.8610796165196766E-021
473.5	1.8826074663823997E-021
474.5	1.9061300730835053E-021
475.5	1.9317640240096841E-021
476.5	1.9596429274279851E-021
477.5	1.9899192825758235E-021
478.5	2.0227667004305001E-021
479.5	2.0583825340645006E-021
480.5	2.0969909911630544E-021
481.5	2.1388468181069047E-021
482.5	2.1842396658972704E-021
483.5	2.2334992742770543E-021
484.5	2.2870016431920568E-021
485.5	2.3451764022234600E-021
486.5	2.4085156414379132E-021
487.5	2.4775845347496097E-021
488.5	2.5530341740759206E-021
489.5	2.6356171456548406E-021
490.5	2.7262065275369687E-021
491.5	2.8258191813388550E-021
492.5	2.9356444682488733E-021
493.5	3.0570798618447281E-021
494.5	3.1917753905537137E-021
495.5	3.3416894658919502E-021
496.5	3.5091595036148926E-021
497.5	3.6969919166024624E-021
498.5	3.9085776855799861E-021
499.5	4.1480419938845156E-021
500.5	4.4204396360748607E-021
501.5	4.7320125085119384E-021
502.5	5.0905321065534333E-021
503.5	5.5057595508511690E-021
504.5	5.9900696850689285E-021
505.5	6.5593063680234731E-021
506.5	7.2339663377341199E-021
507.5	8.0408532849137387E-021
508.5	9.0154074666569474E-021
509.5	1.0205004274504676E-020
510.5	1.1673625943551113E-020
511.5	1.3508415863991205E-020
512.5	1.5828611749442036E-020
513.5	1.8796861874355248E-020
514.5	2.2630922531660205E-020
515.5	2.7607496069432668E-020
516.5	3.4033317890266701E-020
517.5	4.2122005484064077E-020
518.5	5.1665507334313605E-020
519.5	6.1441525140776064E-020
520.5	6.8792512011606004E-020
521.5	7.0634894960863822E-020
522.5	6.6044839906174962E-020
523.5	5.7228011635306487E-020
524.5	4.7340604369448105E-020
525.5	3.8402068522529292E-020
526.5	3.1096943680394937E-020
527.5	2.5385548402631800E-020
528.5	2.0987265999794714E-020
529.5	1.7601346827515750E-020
530.5	1.4976883182095013E-020
531.5	1.2922191004966570E-020
532.5	1.1295712901295600E-020
533.5	9.9939959299651178E-021
534.5	8.9413732809694218E-021
535.5	8.0821481212331160E-021
536.5	7.3749531946809081E-021
537.5	6.7887552950459324E-021
538.5	6.3000376710707582E-021
539.5	5.8908079884547657E-021
540.5	5.5471812781437434E-021
541.5	5.2583640665307885E-021
542.5	5.0159202106210422E-021
543.5	4.8132363964246242E-021
544.5	4.6451308117259087E-021
545.5	4.5075659486648639E-021
546.5	4.3974384789269494E-021
547.5	4.3124274849066170E-021
548.5	4.2508882495600767E-021
549.5	4.2117831413698668E-021
550.5	4.1946444623658818E-021
551.5	4.1995668843320053E-021
552.5	4.2272296230404750E-021
553.5	4.2789511031130505E-021
554.5	4.3567818753708033E-021
555.5	4.4636453633888639E-021
556.5	4.6035411708271134E-021
557.5	4.7818329311442289E-021
558.5	5.0056531149661119E-021
559.5	5.2844723823493040E-021
560.5	5.6309030995507816E-021
561.5	6.0618380970558140E-021
562.5	6.6000686724822549E-021
563.5	7.2765781793155269E-021
564.5	8.1337518771252760E-021
565.5	9.2297145640723498E-021
566.5	1.0643700951191695E-020
567.5	1.2481203274233730E-020
568.5	1.4874142513776205E-020
569.5	1.7962242549946904E-020
570.5	2.1822907491902686E-020
571.5	2.6295998565107080E-020
572.5	3.0697870822033460E-020
573.5	3.3700016035676223E-020
574.5	3.3970531425683955E-020
575.5	3.1370062766757707E-020
576.5	2.7099326286238343E-020
577.5	2.2563007625888452E-020
578.5	1.8564068993104870E-020
579.5	1.5333170426076998E-020
580.5	1.2818303908049234E-020
581.5	1.0883289549821029E-020
582.5	9.3923802630803180E-021
583.5	8.2349341276605249E-021
584.5	7.3271763343958664E-021
585.5	6.6074230873700962E-021
586.5	6.0305983806799763E-021
587.5	5.5636848034708624E-021
588.5	5.1823206554468380E-021
589.5	4.8683562428606561E-021
590.5	4.6081250631747938E-021
591.5	4.3912238902615760E-021
592.5	4.2096486623878381E-021
593.5	4.0571779746003902E-021
594.5	3.9289292736273141E-021
595.5	3.8210362426620995E-021
596.5	3.7304119193786446E-021
597.5	3.6545730219266595E-021
598.5	3.5915083966753326E-021
599.5	3.5395795835739231E-021
600.5	3.4974449891084854E-021
601.5	3.4640015779050878E-021
602.5	3.4383396859817518E-021
603.5	3.4197077516451089E-021
604.5	3.4074846088414894E-021
605.5	3.4011575971690714E-021
606.5	3.4003051841833187E-021
607.5	3.4045831181983100E-021
608.5	3.4137133675511162E-021
609.5	3.4274752790595561E-021
610.5	3.4456985209495806E-021
611.5	3.4682574757925849E-021
612.5	3.4950668255344446E-021
613.5	3.5260781297096442E-021
614.5	3.5612772439347465E-021
615.5	3.6006824620968912E-021
616.5	3.6443432947754039E-021
617.5	3.6923398202299033E-021
618.5	3.7447825641892689E-021
619.5	3.8018128818035996E-021
620.5	3.8636038303741639E-021
621.5	3.9303615356017399E-021
622.5	4.0023270677391744E-021
623.5	4.0797788577933824E-021
624.5	4.1630356983706984E-021
625.5	4.2524603894907264E-021
626.5	4.3484641073521992E-021
627.5	4.4515115943538323E-021
628.5	4.5621272925193212E-021
629.5	4.6809025708984216E-021
630.5	4.8085042318134518E-021
631.5	4.9456845226232214E-021
632.5	5.0932929310555354E-021
633.5	5.2522901057713317E-021
634.5	5.4237643231021021E-021
635.5	5.6089510203187831E-021
636.5	5.8092560412062610E-021
637.5	6.0262833988670548E-021
638.5	6.2618685638340607E-021
639.5	6.5181185464691791E-021
640.5	6.7974603797499912E-021
641.5	7.1027000469568022E-021
642.5	7.4370944726710277E-021
643.5	7.8044399519171662E-021
644.5	8.2091813963930539E-021
645.5	8.6565481195380646E-021
646.5	9.1527236917817443E-021
647.5	9.7050598554846526E-021
648.5	1.0322347855968196E-020
649.5	1.1015165196007197E-020
650.5	1.1796322302387096E-020
651.5	1.2681442705633208E-020
652.5	1.3689723261427156E-020
653.5	1.4844939444859350E-020
654.5	1.6176787457108307E-020
655.5	1.7722693737179588E-020
656.5	1.9530279349778983E-020
657.5	2.1660750305648666E-020
658.5	2.4193607633197140E-020
659.5	2.7233249807829675E-020
660.5	3.0918294506053418E-020
661.5	3.5434789149144383E-020
662.5	4.1034881564358023E-020
663.5	4.8062807454082256E-020
664.5	5.6989592977326888E-020
665.5	6.8454758395191559E-020
666.5	8.3302231297897108E-020
667.5	1.0256528457854767E-019
668.5	1.2727406797054732E-019
669.5	1.5780123021985017E-019
670.5	1.9233658497675913E-019
671.5	2.2468905442110704E-019
672.5	2.4414328837517839E-019
673.5	2.4169952164901329E-019
674.5	2.1862842447016176E-019
675.5	1.8512607945151089E-019
676.5	1.5121256036102036E-019
677.5	1.2198926093540100E-019
678.5	9.8621531512929240E-020
679.5	8.0503675296395372E-020
680.5	6.6571952275719906E-020
681.5	5.5826729151071070E-020
682.5	4.7469708329812269E-020
683.5	4.0901307745054751E-020
684.5	3.5681325440717093E-020
685.5	3.1488234763633440E-020
686.5	2.8086378225514075E-020
687.5	2.5301701907679990E-020
688.5	2.3004407821547941E-020
689.5	2.1096698809987909E-020
690.5	1.9504130665726376E-020
691.5	1.8169482468459528E-020
692.5	1.7048379977400184E-020
693.5	1.6106143625216521E-020
694.5	1.5315497933669002E-020
695.5	1.4654892382022735E-020
696.5	1.4107260839540057E-020
697.5	1.3659099212598191E-020
698.5	1.3299776964508961E-020
699.5	1.3021023054224801E-020
700.5	1.2816544236790463E-020
701.5	1.2681746006680237E-020
702.5	1.2613535387877248E-020
703.5	1.2610191406008889E-020
704.5	1.2671294205286841E-020
705.5	1.2797707969039391E-020
706.5	1.2991616510432686E-020
707.5	1.3256613996179636E-020
708.5	1.3597857112322599E-020
709.5	1.4022289473420089E-020
710.5	1.4538954699646232E-020
711.5	1.5159421984668664E-020
712.5	1.5898358051933424E-020
713.5	1.6774293448949088E-020
714.5	1.7810651071227038E-020
715.5	1.9037133482690256E-020
716.5	2.0491607250822977E-020
717.5	2.2222683457845348E-020
718.5	2.4293283058281787E-020
719.5	2.6785607013591660E-020
720.5	2.9808121550963564E-020
721.5	3.3505437375735490E-020
722.5	3.8072315686797129E-020
723.5	4.3773425546236383E-020
724.5	5.0970670782907818E-020
725.5	6.0159099601855454E-020
726.5	7.2008224357427285E-020
727.5	8.7391520542536091E-020
728.5	1.0734713481123571E-019
729.5	1.3281734172867146E-019
730.5	1.6384622469385275E-019
731.5	1.9786400404531218E-019
732.5	2.2763275038436900E-019
733.5	2.4225189701520105E-019
734.5	2.3465552437548241E-019
735.5	2.0867360679072877E-019
736.5	1.7503128533418060E-019
737.5	1.4257949661634953E-019
738.5	1.1524150253911773E-019
739.5	9.3594944199548312E-020
740.5	7.6865195602580952E-020
741.5	6.3998880141715781E-020
742.5	5.4057837963023980E-020
743.5	4.6307330591238997E-020
744.5	4.0199680634236411E-020
745.5	3.5333741599484836E-020
746.5	3.1416475665125730E-020
747.5	2.8232823680334581E-020
748.5	2.5623659079691504E-020
749.5	2.3470093000134942E-020
750.5	2.1682398921830753E-020
751.5	2.0192194028819213E-020
752.5	1.8946891298244570E-020
753.5	1.7905733440440873E-020
754.5	1.7036933964043109E-020
755.5	1.6315599297395507E-020
756.5	1.5722207541741073E-020
757.5	1.5241488679796466E-020
758.5	1.4861598386941196E-020
759.5	1.4573510184942550E-020
760.5	1.4370573397058392E-020
761.5	1.4248200476510040E-020
762.5	1.4203659001121010E-020
763.5	1.4235952481270299E-020
764.5	1.4345781204241718E-020
765.5	1.4535580458479959E-020
766.5	1.4809639329883117E-020
767.5	1.5174309484887227E-020
768.5	1.5638320654516069E-020
769.5	1.6213228774658571E-020
770.5	1.6914035081670618E-020
771.5	1.7760031552898981E-020
772.5	1.8775952316446189E-020
773.5	1.9993545580605513E-020
774.5	2.1453731514379146E-020
775.5	2.3209586086349296E-020
776.5	2.5330500215576312E-020
777.5	2.7908022574373949E-020
778.5	3.1064119987879496E-020
779.5	3.4962891533273931E-020
780.5	3.9827121987347120E-020
781.5	4.5961290783065878E-020
782.5	5.3782178931976023E-020
783.5	6.3855267770071228E-020
784.5	7.6924802517567817E-020
785.5	9.3895487614537307E-020
786.5	1.1564958540845322E-019
787.5	1.4244228426165458E-019
788.5	1.7252342992158916E-019
789.5	2.0023761361340798E-019
790.5	2.1614725529640715E-019
791.5	2.1280471097881135E-019
792.5	1.9193895018112611E-019
793.5	1.6262972671209208E-019
794.5	1.3337277258002728E-019
795.5	1.0833944508808786E-019
796.5	8.8399762779752353E-020
797.5	7.2980212196631457E-020
798.5	6.1152999951915776E-020
799.5	5.2060093911014528E-020
800.5	4.5020573025154052E-020
801.5	3.9524738231153753E-020
802.5	3.5199383189650511E-020
803.5	3.1772798200555596E-020
804.5	2.9046812196845698E-020
805.5	2.6876212855485146E-020
806.5	2.5154098628340024E-020
807.5	2.3801594566317068E-020
808.5	2.2760671550359506E-020
809.5	2.1989153468247145E-020
810.5	2.1457277459463876E-020
811.5	2.1145379269440936E-020
812.5	2.1042423923813530E-020
813.5	2.1145209113586957E-020
814.5	2.1458150007464314E-020
815.5	2.1993621813989069E-020
816.5	2.2772900517037922E-020
817.5	2.3827812490663018E-020
818.5	2.5203290748506486E-020
819.5	2.6961152193973642E-020
820.5	2.9185572130075576E-020
821.5	3.1990956487423121E-020
822.5	3.5533207712568489E-020
823.5	4.0025715208019335E-020
824.5	4.5761603034091360E-020
825.5	5.3143236980705136E-020
826.5	6.2716928060509715E-020
827.5	7.5200213131843982E-020
828.5	9.1458791703576131E-020
829.5	1.1231590047786848E-019
830.5	1.3793958424316939E-019
831.5	1.6647887303754323E-019
832.5	1.9227543870486392E-019
833.5	2.0624461470932910E-019
834.5	2.0170090451061117E-019
835.5	1.8090155667604155E-019
836.5	1.5266950208168741E-019
837.5	1.2486346506369531E-019
838.5	1.0119618665281931E-019
839.5	8.2359074862956011E-020
840.5	6.7761203483850395E-020
841.5	5.6515217902676415E-020
842.5	4.7812653332211741E-020
843.5	4.1014932592519110E-020
844.5	3.5644386875181547E-020
845.5	3.1350664261453041E-020
846.5	2.7877707627261974E-020
847.5	2.5037553207265415E-020
848.5	2.2691067485798240E-020
849.5	2.0734206387142913E-020
850.5	1.9088311496253539E-020
851.5	1.7693257619913196E-020
852.5	1.6502588820566494E-020
853.5	1.5480038466660886E-020
854.5	1.4597016198114288E-020
855.5	1.3830775046222415E-020
856.5	1.3163061082114584E-020
857.5	1.2579108606200890E-020
858.5	1.2066885193290868E-020
859.5	1.1616519176532437E-020
860.5	1.1219861635422945E-020
861.5	1.0870148488935378E-020
862.5	1.0561737781573088E-020
863.5	1.0289903959343981E-020
864.5	1.0050675720948459E-020
865.5	9.8407074781998257E-021
866.5	9.6571769663540577E-021
867.5	9.4977033837296437E-021
868.5	9.3602818014263341E-021
869.5	9.2432306019556664E-021
870.5	9.1451494750494636E-021
871.5	9.0648860877737525E-021
872.5	9.0015100036301687E-021
873.5	8.9542927878743943E-021
874.5	8.9226935311203434E-021
875.5	8.9063492715819675E-021
876.5	8.9050700151460376E-021
877.5	8.9188382565815147E-021
878.5	8.9478131082651592E-021
879.5	8.9923393587844996E-021
880.5	9.0529620282155691E-021
881.5	9.1304472784917346E-021
882.5	9.2258109000111667E-021
883.5	9.3403560613688281E-021
884.5	9.4757226216069628E-021
885.5	9.6339511249571198E-021
886.5	9.8175657139075384E-021
887.5	1.0029681733172366E-020
888.5	1.0274145937562361E-020
889.5	1.0555720229317815E-020
890.5	1.0880324132529707E-020
891.5	1.1255357355745436E-020
892.5	1.1690132684044929E-020
893.5	1.2196462403750746E-020
894.5	1.2789460468904478E-020
895.5	1.3488650558417634E-020
896.5	1.4319511127567481E-020
897.5	1.5315647828213303E-020
898.5	1.6521866736509356E-020
899.5	1.7998529751184165E-020
900.5	1.9827687750525388E-020
901.5	2.2121523946429098E-020
902.5	2.5033322121196071E-020
903.5	2.8769687764310808E-020
904.5	3.3597902870115179E-020
905.5	3.9828866077445312E-020
906.5	4.7724715751015124E-020
907.5	5.7229060626997320E-020
908.5	6.7421485268407431E-020
909.5	7.5951545161283338E-020
910.5	7.9576143372050516E-020
911.5	7.6576844859895256E-020
912.5	6.8516287526552853E-020
913.5	5.8630325913244449E-020
914.5	4.9348413023863982E-020
915.5	4.1657094743284913E-020
916.5	3.5643528960942328E-020
917.5	3.1054522105159806E-020
918.5	2.7579387080684593E-020
919.5	2.4948741822126381E-020
920.5	2.2953924687190258E-020
921.5	2.1440278792173781E-020
922.5	2.0294979391476070E-020
923.5	1.9435957805899022E-020
924.5	1.8803338479333214E-020
925.5	1.8353213303271488E-020
926.5	1.8053225200486886E-020
927.5	1.7879460684126340E-020
928.5	1.7814264359707562E-020
929.5	1.7844697493772892E-020
930.5	1.7961447376216231E-020
931.5	1.8158054815069033E-020
932.5	1.8430369143465744E-020
933.5	1.8776168956441291E-020
934.5	1.9194906599647848E-020
935.5	1.9687548175980238E-020
936.5	2.0256490568340733E-020
937.5	2.0905544097845498E-020
938.5	2.1639974914687279E-020
939.5	2.2466605744859107E-020
940.5	2.3393977714778356E-020
941.5	2.4432580086296849E-020
942.5	2.5595159273009188E-020
943.5	2.6897123926609891E-020
944.5	2.8357069726771096E-020
945.5	2.9997456497892848E-020
946.5	3.1845482401460176E-020
947.5	3.3934216621355880E-020
948.5	3.6304075211568823E-020
949.5	3.9004757607433180E-020
950.5	4.2097808153757937E-020
951.5	4.5660034499114601E-020
952.5	4.9788112748628783E-020
953.5	5.4604852627889873E-020
954.5	6.0267806367171503E-020
955.5	6.6981213805441338E-020
956.5	7.5012725429677007E-020
957.5	8.4716983235707063E-020
958.5	9.6568996532162835E-020
959.5	1.1121125012341564E-019
960.5	1.2951917437893558E-019
961.5	1.5268839098970748E-019
962.5	1.8233917260659360E-019
963.5	2.2060539791379343E-019
964.5	2.7009355755501576E-019
965.5	3.3339506992166079E-019
966.5	4.1145441763768802E-019
967.5	4.9985510496184195E-019
968.5	5.8375538408745119E-019
969.5	6.3826768853783886E-019
970.5	6.4330714997157777E-019
971.5	6.0100653042835183E-019
972.5	5.3060230606536822E-019
973.5	4.5132254039096983E-019
974.5	3.7593459634677335E-019
975.5	3.1133550277716747E-019
976.5	2.5965361011082252E-019
977.5	2.2003642165646366E-019
978.5	1.9051807488177649E-019
979.5	1.6912597271148234E-019
980.5	1.5429931815623100E-019
981.5	1.4496833360071618E-019
982.5	1.4052375141280527E-019
983.5	1.4077578023076300E-019
984.5	1.4593172331003747E-019
985.5	1.5658206422489001E-019
986.5	1.7363685459142954E-019
987.5	1.9805327176807998E-019
988.5	2.3000648666087418E-019
989.5	2.6702792264184062E-019
990.5	3.0143984771897525E-019
991.5	3.2048889410755878E-019
992.5	3.1406717935428292E-019
993.5	2.8439647887768610E-019
994.5	2.4363538400641630E-019
995.5	2.0321221159771483E-019
996.5	1.6876015645360750E-019
997.5	1.4147858405784110E-019
998.5	1.2063631692453318E-019
999.5	1.0504600655967385E-019
1000.5	9.3643866103010907E-020
1001.5	8.5642489301754276E-020
1002.5	8.0525986184333847E-020
1003.5	7.7985597296921170E-020
1004.5	7.7794952312627177E-020
1005.5	7.9561732330616715E-020
1006.5	8.2309772992464397E-020
1007.5	8.4151843912056584E-020
1008.5	8.2877459128680857E-020
1009.5	7.7657323917071859E-020
1010.5	6.9808509002836138E-020
1011.5	6.1404187802258641E-020
1012.5	5.3810114062288551E-020
1013.5	4.7490137101306373E-020
1014.5	4.2406083178524605E-020
1015.5	3.8350578573108369E-020
1016.5	3.5102008333848699E-020
1017.5	3.2474264718343265E-020
1018.5	3.0323667940222604E-020
1019.5	2.8542674488778351E-020
1020.5	2.7051412551279976E-020
1021.5	2.5790364127305981E-020
1022.5	2.4714787577076463E-020
1023.5	2.3790666488611778E-020
1024.5	2.2991818642079118E-020
1025.5	2.2297839708049056E-020
1026.5	2.1692634813428899E-020
1027.5	2.1163361652341794E-020
1028.5	2.0699662280738890E-020
1029.5	2.0293098690390920E-020
1030.5	1.9936733474724403E-020
1031.5	1.9624814821986887E-020
1032.5	1.9352537308057616E-020
1033.5	1.9115858346216934E-020
1034.5	1.8911355933982709E-020
1035.5	1.8736117357541556E-020
1036.5	1.8587651334537255E-020
1037.5	1.8463818072928228E-020
1038.5	1.8362773151137022E-020
1039.5	1.8282922154885939E-020
1040.5	1.8222883756510143E-020
1041.5	1.8181459474147930E-020
1042.5	1.8157608757292170E-020
1043.5	1.8150428351183110E-020
1044.5	1.8159135123309676E-020
1045.5	1.8183051710743885E-020
1046.5	1.8221594481457861E-020
1047.5	1.8274263406529575E-020
1048.5	1.8340633520807285E-020
1049.5	1.8420347712754230E-020
1050.5	1.8513110633973951E-020
1051.5	1.8618683558419544E-020
1052.5	1.8736880052847889E-020
1053.5	1.8867562345458289E-020
1054.5	1.9010638300204892E-020
1055.5	1.9166058921028825E-020
1056.5	1.9333816324022093E-020
1057.5	1.9513942126935343E-020
1058.5	1.9706506214965930E-020
1059.5	1.9911615849798605E-020
1060.5	2.0129415095727266E-020
1061.5	2.0360084542610563E-020
1062.5	2.0603841310609079E-020
1063.5	2.0860939326281648E-020
1064.5	2.1131669863823896E-020
1065.5	2.1416362349128773E-020
1066.5	2.1715385428040147E-020
1067.5	2.2029148303747674E-020
1068.5	2.2358102351816361E-020
1069.5	2.2702743024937889E-020
1070.5	2.3063612063208429E-020
1071.5	2.3441300029658815E-020
1072.5	2.3836449194966831E-020
1073.5	2.4249756799856164E-020
1074.5	2.4681978728726516E-020
1075.5	2.5133933633670212E-020
1076.5	2.5606507554334356E-020
1077.5	2.6100659086220439E-020
1078.5	2.6617425158138906E-020
1079.5	2.7157927488840913E-020
1080.5	2.7723379803557862E-020
1081.5	2.8315095903554165E-020
1082.5	2.8934498696155882E-020
1083.5	2.9583130309435118E-020
1084.5	3.0262663435260160E-020
1085.5	3.0974914067313728E-020
1086.5	3.1721855827600492E-020
1087.5	3.2505636106715602E-020
1088.5	3.3328594280718430E-020
1089.5	3.4193282312051616E-020
1090.5	3.5102488095053619E-020
1091.5	3.6059261970059811E-020
1092.5	3.7066946906141468E-020
1093.5	3.8129212944009618E-020
1094.5	3.9250096601028515E-020
1095.5	4.0434046074046133E-020
1096.5	4.1685973238401222E-020
1097.5	4.3011313640015077E-020
1098.5	4.4416095920815340E-020
1099.5	4.5907022417216816E-020
1100.5	4.7491563041542229E-020
1101.5	4.9178065015832710E-020
1102.5	5.0975881600731659E-020
1103.5	5.2895523680591027E-020
1104.5	5.4948838970980397E-020
1105.5	5.7149224760781932E-020
1106.5	5.9511881560107542E-020
1107.5	6.2054116893428422E-020
1108.5	6.4795710883423807E-020
1109.5	6.7759358389145823E-020
1110.5	7.0971206528800048E-020
1111.5	7.4461511756863226E-020
1112.5	7.8265447724646937E-020
1113.5	8.2424104554643934E-020
1114.5	8.6985732773651922E-020
1115.5	9.2007302209212715E-020
1116.5	9.7556469412669771E-020
1117.5	1.0371407915026504E-019
1118.5	1.1057736985169604E-019
1119.5	1.1826411495478283E-019
1120.5	1.2691801968237731E-019
1121.5	1.3671581756512288E-019
1122.5	1.4787669032322554E-019
1123.5	1.6067489449254596E-019
1124.5	1.7545685725843708E-019
1125.5	1.9266456009775112E-019
1126.5	2.1286784642718458E-019
1127.5	2.3680948705050422E-019
1128.5	2.6546856669854354E-019
1129.5	3.0015016660503098E-019
1130.5	3.4261241353414941E-019
1131.5	3.9524511811948383E-019
1132.5	4.6131475419314510E-019
1133.5	5.4527969815285046E-019
1134.5	6.5313202048756424E-019
1135.5	7.9256990139706207E-019
1136.5	9.7238924696867926E-019
1137.5	1.1995350127363747E-018
1138.5	1.4708035622416440E-018
1139.5	1.7567838825345254E-018
1140.5	1.9872104587199007E-018
1141.5	2.0714419011641637E-018
1142.5	1.9696114789730305E-018
1143.5	1.7339323372669893E-018
1144.5	1.4557625168224815E-018
1145.5	1.1993270566159568E-018
1146.5	9.8900758188751184E-019
1147.5	8.2575896616159332E-019
1148.5	7.0211168761453137E-019
1149.5	6.0944707061554316E-019
1150.5	5.4044656394097070E-019
1151.5	4.8952052666889003E-019
1152.5	4.5259210079503658E-019
1153.5	4.2675968333139927E-019
1154.5	4.1000039621174154E-019
1155.5	4.0094766458289563E-019
1156.5	3.9873698160355934E-019
1157.5	4.0290622971102625E-019
1158.5	4.1333879151545504E-019
1159.5	4.3024181551257302E-019
1160.5	4.5415632112354441E-019
1161.5	4.8600003701193586E-019
1162.5	5.2714822338206150E-019
1163.5	5.7956255058474460E-019
1164.5	6.4598332616983554E-019
1165.5	7.3020449600357922E-019
1166.5	8.3744807699302343E-019
1167.5	9.7482686899418621E-019
1168.5	1.1517804726770395E-018
1169.5	1.3800604473444676E-018
1170.5	1.6720539768030259E-018
1171.5	2.0346683877699250E-018
1172.5	2.4545993168901000E-018
1173.5	2.8761866375381948E-018
1174.5	3.1977174572878611E-018
1175.5	3.3315039589361136E-018
1176.5	3.2939841392919496E-018
1177.5	3.1992615451987997E-018
1178.5	3.1638314615642239E-018
1179.5	3.2440043825915095E-018
1180.5	3.4228000592368854E-018
1181.5	3.6064891883313152E-018
1182.5	3.6491863366310406E-018
1183.5	3.4497864796250575E-018
1184.5	3.0437557736283416E-018
1185.5	2.5573266220786183E-018
1186.5	2.0974671179782099E-018
1187.5	1.7111419579024863E-018
1188.5	1.4038537778628352E-018
1189.5	1.1643987133375448E-018
1190.5	9.7833672610033644E-019
1191.5	8.3292363388137850E-019
1192.5	7.1817990811723010E-019
1193.5	6.2664157030041834E-019
1194.5	5.5281303462816625E-019
1195.5	4.9265436563436890E-019
1196.5	4.4317991832249456E-019
1197.5	4.0216426334125313E-019
1198.5	3.6793222497289555E-019
1199.5	3.3921015704907781E-019
1200.5	3.1502049837746663E-019
1201.5	2.9460661010072288E-019
1202.5	2.7737879957941609E-019
1203.5	2.6287524903628701E-019
1204.5	2.5073352384222641E-019
1205.5	2.4066967703231072E-019
1206.5	2.3246288443348214E-019
1207.5	2.2594417559498648E-019
1208.5	2.2098826384306962E-019
1209.5	2.1750778822515493E-019
1210.5	2.1544950431799190E-019
1211.5	2.1479212978934363E-019
1212.5	2.1554568554266010E-019
1213.5	2.1775229036061473E-019
1214.5	2.2148847963381394E-019
1215.5	2.2686923980580129E-019
1216.5	2.3405409365140413E-019
1217.5	2.4325575492801265E-019
1218.5	2.5475211798788331E-019
1219.5	2.6890269235488946E-019
1220.5	2.8617108341956039E-019
1221.5	3.0715583133840815E-019
1222.5	3.3263295885317989E-019
1223.5	3.6361510186129377E-019
1224.5	4.0143432246087365E-019
1225.5	4.4785890738962708E-019
1226.5	5.0525888991447464E-019
1227.5	5.7684063137630067E-019
1228.5	6.6697619090938516E-019
1229.5	7.8165285344391907E-019
1230.5	9.2904432660786407E-019
1231.5	1.1201066476410136E-018
1232.5	1.3687941684398751E-018
1233.5	1.6906665056991337E-018
1234.5	2.0968326021659165E-018
1235.5	2.5776426149669772E-018
1236.5	3.0728883163134357E-018
1237.5	3.4495199823462935E-018
1238.5	3.5501358225667222E-018
1239.5	3.3235290530359751E-018
1240.5	2.8783271464755437E-018
1241.5	2.3751131004203724E-018
1242.5	1.9183271371863846E-018
1243.5	1.5441163238717681E-018
1244.5	1.2510590227545994E-018
1245.5	1.0250530782943546E-018
1246.5	8.5080381245124691E-019
1247.5	7.1550476686010838E-019
1248.5	6.0935923611237596E-019
1249.5	5.2513001210302342E-019
1250.5	4.5752939715448472E-019
1251.5	4.0269294572928402E-019
1252.5	3.5778023191135483E-019
1253.5	3.2068681221980786E-019
1254.5	2.8984053803855243E-019
1255.5	2.6405847647178674E-019
1256.5	2.4244653855452507E-019
1257.5	2.2432916325544046E-019
1258.5	2.0920041364373443E-019
1259.5	1.9669074278185434E-019
1260.5	1.8654577825937084E-019
1261.5	1.7861502986904538E-019
1262.5	1.7284964814274239E-019
1263.5	1.6930935430904583E-019
1264.5	1.6817932942590241E-019
1265.5	1.6979759729555017E-019
1266.5	1.7469032076386690E-019
1267.5	1.8360100799882066E-019
1268.5	1.9746630960186785E-019
1269.5	2.1720862350715437E-019
1270.5	2.4306077692565423E-019
1271.5	2.7304237284764264E-019
1272.5	3.0090420360917770E-019
1273.5	3.1639732958730178E-019
1274.5	3.1173518501282548E-019
1275.5	2.8929179068691550E-019
1276.5	2.5929638050139647E-019
1277.5	2.3115714647637959E-019
1278.5	2.0942965861783333E-019
1279.5	1.9464819563247974E-019
1280.5	1.8474919948491975E-019
1281.5	1.7598390744188207E-019
1282.5	1.6468098773319372E-019
1283.5	1.4980809391716572E-019
1284.5	1.3326459781079259E-019
1285.5	1.1751500275389880E-019
1286.5	1.0390059207725025E-019
1287.5	9.2669768299413763E-020
1288.5	8.3549143032202231E-020
1289.5	7.6134171290956628E-020
1290.5	7.0051137072200462E-020
1291.5	6.4999686542669371E-020
1292.5	6.0750748912841629E-020
1293.5	5.7132679260791745E-020
1294.5	5.4017081500638625E-020
1295.5	5.1307339207988787E-020
1296.5	4.8930059019895220E-020
1297.5	4.6828883851991999E-020
1298.5	4.4960064230517670E-020
1299.5	4.3289287466783670E-020
1300.5	4.1789395491223978E-020
1301.5	4.0438729979292426E-020
1302.5	3.9219922758879887E-020
1303.5	3.8119005349337154E-020
1304.5	3.7124750124780827E-020
1305.5	3.6228182232625713E-020
1306.5	3.5422219855463349E-020
1307.5	3.4701413349045461E-020
1308.5	3.4061763050934591E-020
1309.5	3.3500602389555262E-020
1310.5	3.3016538210818025E-020
1311.5	3.2609444620274018E-020
1312.5	3.2280510616343505E-020
1313.5	3.2032345806875739E-020
1314.5	3.1869153004041878E-020
1315.5	3.1796981999241889E-020
1316.5	3.1824085998106028E-020
1317.5	3.1961411968874114E-020
1318.5	3.2223269854144981E-020
1319.5	3.2628245170594305E-020
1320.5	3.3200447874780520E-020
1321.5	3.3971231805539835E-020
1322.5	3.4981579806163877E-020
1323.5	3.6285438625588297E-020
1324.5	3.7954416315717642E-020
1325.5	4.0084434673779740E-020
1326.5	4.2805161742342212E-020
1327.5	4.6293291625520394E-020
1328.5	5.0790802145516068E-020
1329.5	5.6628584108141296E-020
1330.5	6.4252481981887713E-020
1331.5	7.4237943149983401E-020
1332.5	8.7249620001309940E-020
1333.5	1.0383322257295588E-019
1334.5	1.2381715272460724E-019
1335.5	1.4512423269448911E-019
1336.5	1.6260019075347922E-019
1337.5	1.6932904566103297E-019
1338.5	1.6190377525680960E-019
1339.5	1.4392795033063195E-019
1340.5	1.2232773472306073E-019
1341.5	1.0215940772519422E-019
1342.5	8.5418353312970892E-020
1343.5	7.2238788378136081E-020
1344.5	6.2065056543520367E-020
1345.5	5.4233589363452378E-020
1346.5	4.8173014353720406E-020
1347.5	4.3441615811244043E-020
1348.5	3.9711903482823484E-020
1349.5	3.6744533079405642E-020
1350.5	3.4364837253052810E-020
1351.5	3.2444746448863731E-020
1352.5	3.0889657866657514E-020
1353.5	2.9629117295260453E-020
1354.5	2.8610253468658446E-020
1355.5	2.7793148278856715E-020
1356.5	2.7147557372089458E-020
1357.5	2.6650573900315102E-020
1358.5	2.6284955569843015E-020
1359.5	2.6037923313451532E-020
1360.5	2.5900300281087275E-020
1361.5	2.5865901176105371E-020
1362.5	2.5931110498757562E-020
1363.5	2.6094608285073475E-020
1364.5	2.6357216369154698E-020
1365.5	2.6721849059203792E-020
1366.5	2.7193560825244821E-020
1367.5	2.7779691217398917E-020
1368.5	2.8490114649580477E-020
1369.5	2.9337610724682232E-020
1370.5	3.0338380345482329E-020
1371.5	3.1512745058197883E-020
1372.5	3.2886083395035422E-020
1373.5	3.4490080508858813E-020
1374.5	3.6364399166322733E-020
1375.5	3.8558925677293397E-020
1376.5	4.1136810277484064E-020
1377.5	4.4178617806674532E-020
1378.5	4.7788045907642693E-020
1379.5	5.2099875434069591E-020
1380.5	5.7291119576448712E-020
1381.5	6.3596766828614235E-020
1382.5	7.1332087823106994E-020
1383.5	8.0924143770949834E-020
1384.5	9.2955584109997893E-020
1385.5	1.0822295660210902E-019
1386.5	1.2780625130389809E-019
1387.5	1.5312705620935501E-019
1388.5	1.8591651383274297E-019
1389.5	2.2787445627020656E-019
1390.5	2.7953382241038939E-019
1391.5	3.3765628017314300E-019
1392.5	3.9159840834812610E-019
1393.5	4.2341841406547043E-019
1394.5	4.1872249088781056E-019
1395.5	3.8052166536419127E-019
1396.5	3.2607824079145435E-019
1397.5	2.7176231044862560E-019
1398.5	2.2571957260087741E-019
1399.5	1.8974514415788588E-019
1400.5	1.6284799317510286E-019
1401.5	1.4336278098821153E-019
1402.5	1.2978276543244628E-019
1403.5	1.2098261183510223E-019
1404.5	1.1622585625860119E-019
1405.5	1.1512285145051141E-019
1406.5	1.1759746876751269E-019
1407.5	1.2387954448886158E-019
1408.5	1.3452420163922576E-019
1409.5	1.5044599304111746E-019
1410.5	1.7292504258773330E-019
1411.5	2.0346062300490955E-019
1412.5	2.4316393159076826E-019
1413.5	2.9111635983973466E-019
1414.5	3.4131120549542496E-019
1415.5	3.8017522534817265E-019
1416.5	3.9113402374936489E-019
1417.5	3.6806004384607805E-019
1418.5	3.2163645925430727E-019
1419.5	2.6863493960033749E-019
1420.5	2.2027788321252193E-019
1421.5	1.8058334075724810E-019
1422.5	1.4950963053427344E-019
1423.5	1.2561289825366811E-019
1424.5	1.0729613259115198E-019
1425.5	9.3216985762286775E-020
1426.5	8.2351004659366932E-020
1427.5	7.3947479979856567E-020
1428.5	6.7466819444245207E-020
1429.5	6.2526502701150145E-020
1430.5	5.8860791546457502E-020
1431.5	5.6292889917320191E-020
1432.5	5.4717075949169887E-020
1433.5	5.4088764030011359E-020
1434.5	5.4421265109431726E-020
1435.5	5.5788840743629897E-020
1436.5	5.8336393648196546E-020
1437.5	6.2296678513737547E-020
1438.5	6.8015785551932582E-020
1439.5	7.5985358267884340E-020
1440.5	8.6871351635678472E-020
1441.5	1.0150345556321454E-019
1442.5	1.2072431713874391E-019
1443.5	1.4486923227722134E-019
1444.5	1.7253638847938789E-019
1445.5	1.9876445956126933E-019
1446.5	2.1476409399992794E-019
1447.5	2.1285384670846561E-019
1448.5	1.9367615071992105E-019
1449.5	1.6550964204379339E-019
1450.5	1.3677442965681220E-019
1451.5	1.1186114338366532E-019
1452.5	9.1826893244716879E-020
1453.5	7.6199819061577138E-020
1454.5	6.4099814061914191E-020
1455.5	5.4690640449112925E-020
1456.5	4.7301574178627933E-020
1457.5	4.1427700401774590E-020
1458.5	3.6697742424804376E-020
1459.5	3.2840134939039216E-020
1460.5	2.9655524989272339E-020
1461.5	2.6996383378080145E-020
1462.5	2.4752411729685966E-020
1463.5	2.2840226341736921E-020
1464.5	2.1196074386905847E-020
1465.5	1.9770667552116846E-020
1466.5	1.8525489431441417E-020
1467.5	1.7430131795712428E-020
1468.5	1.6460353822959306E-020
1469.5	1.5596653579733655E-020
1470.5	1.4823205835861697E-020
1471.5	1.4127064407078389E-020
1472.5	1.3497557383866772E-020
1473.5	1.2925824368550877E-020
1474.5	1.2404459249479288E-020
1475.5	1.1927232123641576E-020
1476.5	1.1488871098446074E-020
1477.5	1.1084889775865389E-020
1478.5	1.0711449868579356E-020
1479.5	1.0365251042025477E-020
1480.5	1.0043442010196413E-020
1481.5	9.7435483391239546E-021
1482.5	9.4634134720032499E-021
1483.5	9.2011502838691891E-021
1484.5	8.9551010728109612E-021
1485.5	8.7238043499433786E-021
1486.5	8.5059671386381216E-021
1487.5	8.3004417617207434E-021
1488.5	8.1062063031684674E-021
1489.5	7.9223480928586711E-021
1490.5	7.7480496899467595E-021
1491.5	7.5825769406022952E-021
1492.5	7.4252687652110296E-021
1493.5	7.2755283933879472E-021
1494.5	7.1328158157723150E-021
1495.5	6.9966412622968201E-021
1496.5	6.8665595495260483E-021
1497.5	6.7421651663619653E-021
1498.5	6.6230879891760045E-021
1499.5	6.5089895352345944E-021
1500.5	6.3995596779135840E-021
1501.5	6.2945137592596748E-021
1502.5	6.1935900454400675E-021
1503.5	6.0965474789127731E-021
1504.5	6.0031636880594179E-021
1505.5	5.9132332207993960E-021
1506.5	5.8265659735495218E-021
1507.5	5.7429857909700633E-021
1508.5	5.6623292153779908E-021
1509.5	5.5844443676194715E-021
1510.5	5.5091899436643398E-021
1511.5	5.4364343132874774E-021
1512.5	5.3660547089958623E-021
1513.5	5.2979364948941988E-021
1514.5	5.2319725064976560E-021
1515.5	5.1680624536311039E-021
1516.5	5.1061123795283595E-021
1517.5	5.0460341700862903E-021
1518.5	4.9877451079566540E-021
1519.5	4.9311674667898447E-021
1520.5	4.8762281414935721E-021
1521.5	4.8228583108471778E-021
1522.5	4.7709931292293996E-021
1523.5	4.7205714445817405E-021
1524.5	4.6715355400489595E-021
1525.5	4.6238308970182762E-021
1526.5	4.5774059775251246E-021
1527.5	4.5322120242101686E-021
1528.5	4.4882028762034419E-021
1529.5	4.4453347994805497E-021
1530.5	4.4035663303853241E-021
1531.5	4.3628581311458163E-021
1532.5	4.3231728563282238E-021
1533.5	4.2844750292778580E-021
1534.5	4.2467309276893280E-021
1535.5	4.2099084775312237E-021
1536.5	4.1739771546245459E-021
1537.5	4.1389078932404952E-021
1538.5	4.1046730011424564E-021
1539.5	4.0712460805502320E-021
1540.5	4.0386019545522108E-021
1541.5	4.0067165985341473E-021
1542.5	3.9755670762316794E-021
1543.5	3.9451314800485380E-021
1544.5	3.9153888753137110E-021
1545.5	3.8863192481791232E-021
1546.5	3.8579034568849668E-021
1547.5	3.8301231861429502E-021
1548.5	3.8029609044087223E-021
1549.5	3.7763998238337034E-021
1550.5	3.7504238627038417E-021
1551.5	3.7250176101884647E-021
1552.5	3.7001662932367112E-021
1553.5	3.6758557454719184E-021
1554.5	3.6520723779463074E-021
1555.5	3.6288031516289663E-021
1556.5	3.6060355515100993E-021
1557.5	3.5837575622134371E-021
1558.5	3.5619576450170333E-021
1559.5	3.5406247161900848E-021
1560.5	3.5197481265604821E-021
1561.5	3.4993176422340112E-021
1562.5	3.4793234263920110E-021
1563.5	3.4597560220995989E-021
1564.5	3.4406063360615704E-021
1565.5	3.4218656232674722E-021
1566.5	3.4035254724716348E-021
1567.5	3.3855777924577395E-021
1568.5	3.3680147990410112E-021
1569.5	3.3508290027644585E-021
1570.5	3.3340131972485568E-021
1571.5	3.3175604481565791E-021
1572.5	3.3014640827403593E-021
1573.5	3.2857176799336938E-021
1574.5	3.2703150609627661E-021
1575.5	3.2552502804450623E-021
1576.5	3.2405176179501706E-021
1577.5	3.2261115699976070E-021
1578.5	3.2120268424684918E-021
1579.5	3.1982583434094166E-021
1580.5	3.1848011762083141E-021
1581.5	3.1716506331234395E-021
1582.5	3.1588021891478644E-021
1583.5	3.1462514961930562E-021
1584.5	3.1339943775761521E-021
1585.5	3.1220268227966953E-021
1586.5	3.1103449825894145E-021
1587.5	3.0989451642406811E-021
1588.5	3.0878238271570421E-021
1589.5	3.0769775786750959E-021
1590.5	3.0664031701027268E-021
1591.5	3.0560974929824511E-021
1592.5	3.0460575755683302E-021
1593.5	3.0362805795085618E-021
1594.5	3.0267637967265281E-021
1595.5	3.0175046464936606E-021
1596.5	3.0085006726880918E-021
1597.5	2.9997495412336719E-021
1598.5	2.9912490377144217E-021
1599.5	2.9829970651601393E-021
1600.5	2.9749916419993286E-021
1601.5	2.9672309001762496E-021
1602.5	2.9597130834293538E-021
1603.5	2.9524365457289625E-021
1604.5	2.9453997498725849E-021
1605.5	2.9386012662368228E-021
1606.5	2.9320397716853710E-021
1607.5	2.9257140486332844E-021
1608.5	2.9196229842681970E-021
1609.5	2.9137655699299217E-021
1610.5	2.9081409006504855E-021
1611.5	2.9027481748573967E-021
1612.5	2.8975866942437209E-021
1613.5	2.8926558638093576E-021
1614.5	2.8879551920788251E-021
1615.5	2.8834842915018081E-021
1616.5	2.8792428790438107E-021
1617.5	2.8752307769753929E-021
1618.5	2.8714479138697665E-021
1619.5	2.8678943258199160E-021
1620.5	2.8645701578879712E-021
1621.5	2.8614756658013107E-021
1622.5	2.8586112179117783E-021
1623.5	2.8559772974365708E-021
1624.5	2.8535745050017665E-021
1625.5	2.8514035615122021E-021
1626.5	2.8494653113744316E-021
1627.5	2.8477607261030177E-021
1628.5	2.8462909083442732E-021
1629.5	2.8450570963560514E-021
1630.5	2.8440606689872452E-021
1631.5	2.8433031512063954E-021
1632.5	2.8427862202354446E-021
1633.5	2.8425117123521608E-021
1634.5	2.8424816304334916E-021
1635.5	2.8426981523219898E-021
1636.5	2.8431636401089718E-021
1637.5	2.8438806504413718E-021
1638.5	2.8448519459744914E-021
1639.5	2.8460805081108153E-021
1640.5	2.8475695511856662E-021
1641.5	2.8493225382847248E-021
1642.5	2.8513431989066766E-021
1643.5	2.8536355487173404E-021
1644.5	2.8562039116806137E-021
1645.5	2.8590529448973357E-021
1646.5	2.8621876665374035E-021
1647.5	2.8656134873145935E-021
1648.5	2.8693362460298024E-021
1649.5	2.8733622497992862E-021
1650.5	2.8776983196930275E-021
1651.5	2.8823518426387031E-021
1652.5	2.8873308306033068E-021
1653.5	2.8926439882537810E-021
1654.5	2.8983007905271350E-021
1655.5	2.9043115718192873E-021
1656.5	2.9106876288420408E-021
1657.5	2.9174413396144636E-021
1658.5	2.9245863015678599E-021
1659.5	2.9321374923772533E-021
1660.5	2.9401114579187781E-021
1661.5	2.9485265327328795E-021
1662.5	2.9574030996014452E-021
1663.5	2.9667638963930330E-021
1664.5	2.9766343802866080E-021
1665.5	2.9870431619726798E-021
1666.5	2.9980225256139392E-021
1667.5	3.0096090544430996E-021
1668.5	3.0218443871771177E-021
1669.5	3.0347761373329096E-021
1670.5	3.0484590165847223E-021
1671.5	3.0629562152584554E-021
1672.5	3.0783411089548657E-021
1673.5	3.0946993815895161E-021
1674.5	3.1121316838876256E-021
1675.5	3.1307569854990435E-021
1676.5	3.1507168325918721E-021
1677.5	3.1721807970997872E-021
1678.5	3.1953535075664257E-021
1679.5	3.2204837977214666E-021
1680.5	3.2478767167337448E-021
1681.5	3.2779094431023625E-021
1682.5	3.3110525751164756E-021
1683.5	3.3478988987386476E-021
1684.5	3.3892026540461278E-021
1685.5	3.4359336742212032E-021
1686.5	3.4893527559772969E-021
1687.5	3.5511175007124647E-021
1688.5	3.6234319282791059E-021
1689.5	3.7092585249051635E-021
1690.5	3.8126173246797124E-021
1691.5	3.9389995877548379E-021
1692.5	4.0959115551512711E-021
1693.5	4.2935006920307567E-021
1694.5	4.5450047974164580E-021
1695.5	4.8661646161325184E-021
1696.5	5.2712982067846919E-021
1697.5	5.7611911888330539E-021
1698.5	6.2971570411309465E-021
1699.5	6.7698515346671487E-021
1700.5	7.0141455922363987E-021
1701.5	6.9223962245796014E-021
1702.5	6.5519459427440840E-021
1703.5	6.0652146498882878E-021
1704.5	5.5966577327565724E-021
1705.5	5.2060426792576239E-021
1706.5	4.9022838465707959E-021
1707.5	4.6736991462308137E-021
1708.5	4.5043384225953805E-021
1709.5	4.3799849854624001E-021
1710.5	4.2895041193656820E-021
1711.5	4.2245984705982720E-021
1712.5	4.1791941358879484E-021
1713.5	4.1488578443814529E-021
1714.5	4.1303396863364669E-021
1715.5	4.1212384337629848E-021
1716.5	4.1197632201510437E-021
1717.5	4.1245653125056294E-021
1718.5	4.1346192908830676E-021
1719.5	4.1491386642533828E-021
1720.5	4.1675154588803164E-021
1721.5	4.1892765642823949E-021
1722.5	4.2140518763700029E-021
1723.5	4.2415508176866298E-021
1724.5	4.2715448624455699E-021
1725.5	4.3038544079495868E-021
1726.5	4.3383388228799199E-021
1727.5	4.3748888401238768E-021
1728.5	4.4134206962595676E-021
1729.5	4.4538715842590898E-021
1730.5	4.4961961023485300E-021
1731.5	4.5403634650661068E-021
1732.5	4.5863553024318111E-021
1733.5	4.6341639166535912E-021
1734.5	4.6837908976863372E-021
1735.5	4.7352460225272845E-021
1736.5	4.7885463806869460E-021
1737.5	4.8437156814539244E-021
1738.5	4.9007837085403103E-021
1739.5	4.9597858952901916E-021
1740.5	5.0207629994633745E-021
1741.5	5.0837608611129165E-021
1742.5	5.1488302305837506E-021
1743.5	5.2160266564114284E-021
1744.5	5.2854104250746972E-021
1745.5	5.3570465462877248E-021
1746.5	5.4310047789094362E-021
1747.5	5.5073596936760446E-021
1748.5	5.5861907698876694E-021
1749.5	5.6675825239471047E-021
1750.5	5.7516246682934289E-021
1751.5	5.8384122998235728E-021
1752.5	5.9280461173730226E-021
1753.5	6.0206326682501085E-021
1754.5	6.1162846242013215E-021
1755.5	6.2151210875391267E-021
1756.5	6.3172679284990105E-021
1757.5	6.4228581552169120E-021
1758.5	6.5320323180393098E-021
1759.5	6.6449389502023593E-021
1760.5	6.7617350472498105E-021
1761.5	6.8825865879073263E-021
1762.5	7.0076690994993581E-021
1763.5	7.1371682713890414E-021
1764.5	7.2712806203476420E-021
1765.5	7.4102142122244162E-021
1766.5	7.5541894447961087E-021
1767.5	7.7034398972359033E-021
1768.5	7.8582132522616105E-021
1769.5	8.0187722977118567E-021
1770.5	8.1853960150663083E-021
1771.5	8.3583807632836595E-021
1772.5	8.5380415672916742E-021
1773.5	8.7247135215417351E-021
1774.5	8.9187533202536371E-021
1775.5	9.1205409273434138E-021
1776.5	9.3304814005711586E-021
1777.5	9.5490068861923773E-021
1778.5	9.7765788023760650E-021
1779.5	1.0013690231899953E-020
1780.5	1.0260868547189608E-020
1781.5	1.0518678293679987E-020
1782.5	1.0787724360801861E-020
1783.5	1.1068655473696514E-020
1784.5	1.1362168043115512E-020
1785.5	1.1669010415959952E-020
1786.5	1.1989987574659717E-020
1787.5	1.2325966340214659E-020
1788.5	1.2677881141364088E-020
1789.5	1.3046740421195369E-020
1790.5	1.3433633762756974E-020
1791.5	1.3839739827156578E-020
1792.5	1.4266335211501469E-020
1793.5	1.4714804350236437E-020
1794.5	1.5186650602387634E-020
1795.5	1.5683508689451869E-020
1796.5	1.6207158674814137E-020
1797.5	1.6759541706398726E-020
1798.5	1.7342777780698826E-020
1799.5	1.7959185829528035E-020
1800.5	1.8611306482197082E-020
1801.5	1.9301927917063061E-020
1802.5	2.0034115289653604E-020
1803.5	2.0811244312469438E-020
1804.5	2.1637039667390198E-020
1805.5	2.2515619059438171E-020
1806.5	2.3451543875615905E-020
1807.5	2.4449877601070290E-020
1808.5	2.5516253375095146E-020
1809.5	2.6656952351804284E-020
1810.5	2.7878994877874920E-020
1811.5	2.9190246929469667E-020
1812.5	3.0599544784052277E-020
1813.5	3.2116841568475040E-020
1814.5	3.3753380159076614E-020
1815.5	3.5521897960532306E-020
1816.5	3.7436870420937927E-020
1817.5	3.9514801834609808E-020
1818.5	4.1774574152608739E-020
1819.5	4.4237867313204408E-020
1820.5	4.6929668221690271E-020
1821.5	4.9878890224687556E-020
1822.5	5.3119131112735554E-020
1823.5	5.6689605862771270E-020
1824.5	6.0636301216263508E-020
1825.5	6.5013413783608314E-020
1826.5	6.9885153088653582E-020
1827.5	7.5328017836769635E-020
1828.5	8.1433690601734433E-020
1829.5	8.8312747271957807E-020
1830.5	9.6099449090509967E-020
1831.5	1.0495798595921745E-019
1832.5	1.1509068317542818E-019
1833.5	1.2674888977984516E-019
1834.5	1.4024756490906032E-019
1835.5	1.5598501341429938E-019
1836.5	1.7446985970911092E-019
1837.5	1.9635828634435642E-019
1838.5	2.2250593829644475E-019
1839.5	2.5404088386351131E-019
1840.5	2.9246681402477492E-019
1841.5	3.3980929520772281E-019
1842.5	3.9882175783091794E-019
1843.5	4.7326923833367812E-019
1844.5	5.6829750462245514E-019
1845.5	6.9084604591080267E-019
1846.5	8.4990261549124174E-019
1847.5	1.0559504736681380E-018
1848.5	1.3179131562521238E-018
1849.5	1.6341771010168872E-018
1850.5	1.9743130670268739E-018
1851.5	2.2597495199353745E-018
1852.5	2.3809121281898456E-018
1853.5	2.2781603874467862E-018
1854.5	2.0025874636057977E-018
1855.5	1.6633259825179925E-018
1856.5	1.3432127280959036E-018
1857.5	1.0762390815112127E-018
1858.5	8.6564926245490929E-019
1859.5	7.0295727935558380E-019
1860.5	5.7763823117552259E-019
1861.5	4.8053359454610942E-019
1862.5	4.0453203561279933E-019
1863.5	3.4434916252423251E-019
1864.5	2.9611651585012461E-019
1865.5	2.5700580278853871E-019
1866.5	2.2493777253012569E-019
1867.5	1.9837020364050820E-019
1868.5	1.7614720497308847E-019
1869.5	1.5739286416499103E-019
1870.5	1.4143608635359136E-019
1871.5	1.2775715907796487E-019
1872.5	1.1594944556422857E-019
1873.5	1.0569166078431395E-019
1874.5	9.6727604718961622E-020
1875.5	8.8851196456914146E-020
1876.5	8.1895311993136321E-020
1877.5	7.5723377974485684E-020
1878.5	7.0222981637881705E-020
1879.5	6.5300969808453166E-020
1880.5	6.0879657820092877E-020
1881.5	5.6893873136662446E-020
1882.5	5.3288632072810283E-020
1883.5	5.0017300639687453E-020
1884.5	4.7040128493024609E-020
1885.5	4.4323072567654109E-020
1886.5	4.1836847232497984E-020
1887.5	3.9556152774361274E-020
1888.5	3.7459045178677707E-020
1889.5	3.5526418554956961E-020
1890.5	3.3741577892200993E-020
1891.5	3.2089884655899794E-020
1892.5	3.0558461438185634E-020
1893.5	2.9135944727299451E-020
1894.5	2.7812277078341250E-020
1895.5	2.6578531697370157E-020
1896.5	2.5426763809365692E-020
1897.5	2.4349884252961282E-020
1898.5	2.3341551595835793E-020
1899.5	2.2396079743281598E-020
1900.5	2.1508358556252141E-020
1901.5	2.0673785432926857E-020
1902.5	1.9888206161758824E-020
1903.5	1.9147863641353688E-020
1904.5	1.8449353296835252E-020
1905.5	1.7789584214141157E-020
1906.5	1.7165745171273867E-020
1907.5	1.6575274875483906E-020
1908.5	1.6015835822908166E-020
1909.5	1.5485291286493244E-020
1910.5	1.4981685012440137E-020
1911.5	1.4503223267596561E-020
1912.5	1.4048258932361697E-020
1913.5	1.3615277377511722E-020
1914.5	1.3202883900327544E-020
1915.5	1.2809792526673891E-020
1916.5	1.2434816012192429E-020
1917.5	1.2076856898312969E-020
1918.5	1.1734899497999982E-020
1919.5	1.1408002702568352E-020
1920.5	1.1095293514963011E-020
1921.5	1.0795961226967988E-020
1922.5	1.0509252168196589E-020
1923.5	1.0234464963670223E-020
1924.5	9.9709462445328140E-021
1925.5	9.7180867631490754E-021
1926.5	9.4753178696500841E-021
1927.5	9.2421083120445041E-021
1928.5	9.0179613264173969E-021
1929.5	8.8024119875808191E-021
1930.5	8.5950247938997558E-021
1931.5	8.3953914629588658E-021
1932.5	8.2031289173161147E-021
1933.5	8.0178774418575473E-021
1934.5	7.8392989962632135E-021
1935.5	7.6670756678542093E-021
1936.5	7.5009082516443193E-021
1937.5	7.3405149457937314E-021
1938.5	7.1856301518789866E-021
1939.5	7.0360033704722878E-021
1940.5	6.8913981834817135E-021
1941.5	6.7515913155560599E-021
1942.5	6.6163717676170203E-021
1943.5	6.4855400162582166E-021
1944.5	6.3589072733548286E-021
1945.5	6.2362948007677887E-021
1946.5	6.1175332755099798E-021
1947.5	6.0024622011753267E-021
1948.5	5.8909293618202136E-021
1949.5	5.7827903148361588E-021
1950.5	5.6779079196664534E-021
1951.5	5.5761518995024265E-021
1952.5	5.4773984333495993E-021
1953.5	5.3815297760840147E-021
1954.5	5.2884339043265789E-021
1955.5	5.1980041861509312E-021
1956.5	5.1101390728102787E-021
1957.5	5.0247418108224108E-021
1958.5	4.9417201728917246E-021
1959.5	4.8609862062735993E-021
1960.5	4.7824559973015859E-021
1961.5	4.7060494509023804E-021
1962.5	4.6316900840187758E-021
1963.5	4.5593048319474758E-021
1964.5	4.4888238666776273E-021
1965.5	4.4201804263881609E-021
1966.5	4.3533106553277110E-021
1967.5	4.2881534533612251E-021
1968.5	4.2246503345222938E-021
1969.5	4.1627452939606754E-021
1970.5	4.1023846827206142E-021
1971.5	4.0435170898278781E-021
1972.5	3.9860932312022650E-021
1973.5	3.9300658449478947E-021
1974.5	3.8753895926064762E-021
1975.5	3.8220209659887039E-021
1976.5	3.7699181992267259E-021
1977.5	3.7190411857161123E-021
1978.5	3.6693513996392062E-021
1979.5	3.6208118217834325E-021
1980.5	3.5733868693881496E-021
1981.5	3.5270423297719783E-021
1982.5	3.4817452975097187E-021
1983.5	3.4374641149435615E-021
1984.5	3.3941683158280009E-021
1985.5	3.3518285719212317E-021
1986.5	3.3104166423483659E-021
1987.5	3.2699053255733151E-021
1988.5	3.2302684138269259E-021
1989.5	3.1914806498489047E-021
1990.5	3.1535176858102710E-021
1991.5	3.1163560442916782E-021
1992.5	3.0799730812008663E-021
1993.5	3.0443469505199443E-021
1994.5	3.0094565707800469E-021
1995.5	2.9752815931673548E-021
1996.5	2.9418023711703940E-021
1997.5	2.9089999316841098E-021
1998.5	2.8768559474913652E-021
1999.5	2.8453527110473629E-021
[truncated: 1,000 more rows]
