# Supplementary material for: Modeling Radiative Efficiency across Fluorinated Molecules: Bridging Chemistry and Climate Policy for Global Warming Potential Estimations
Source: Environ Sci Technol. 2026 Feb 16;60(8):6188–202. doi: 10.1021/acs.est.5c16501 (PMC12961741; doi:10.1021/acs.est.5c16501)
Supplement: Supplementary file 1 [file es5c16501_si_001.zip › Supporting.Information/CFM2025.Table1/HFEsters/Allyl.trifluoracetate/cross-section_41.dat]

0.5	4.7179196881909337E-022
1.5	4.7742336782948441E-022
2.5	4.8333242234458945E-022
3.5	4.8954149520265473E-022
4.5	4.9607542377490658E-022
5.5	5.0296187912472325E-022
6.5	5.1023179154277741E-022
7.5	5.1791985763681862E-022
8.5	5.2606514832847768E-022
9.5	5.3471184262730013E-022
10.5	5.4391011940960865E-022
11.5	5.5371724932739730E-022
12.5	5.6419894240988680E-022
13.5	5.7543102533613143E-022
14.5	5.8750154783994578E-022
15.5	6.0051345331628300E-022
16.5	6.1458799894289213E-022
17.5	6.2986918221282577E-022
18.5	6.4652953368869458E-022
19.5	6.6477778497233830E-022
20.5	6.8486913854977450E-022
21.5	7.0711918490571170E-022
22.5	7.3192297833330037E-022
23.5	7.5978145699409987E-022
24.5	7.9133834045667480E-022
25.5	8.2743188279151394E-022
26.5	8.6916722638970570E-022
27.5	9.1801574508820183E-022
28.5	9.7594482710299384E-022
29.5	1.0455665490364736E-021
30.5	1.1302435880864854E-021
31.5	1.2339496867241011E-021
32.5	1.3603453299172397E-021
33.5	1.5099470351862927E-021
34.5	1.6741424082858269E-021
35.5	1.8282584656739184E-021
36.5	1.9357157420038309E-021
37.5	1.9744489371452470E-021
38.5	1.9603324971862941E-021
39.5	1.9322316010926397E-021
40.5	1.9222450893848830E-021
41.5	1.9461425788997608E-021
42.5	2.0092285384639816E-021
43.5	2.1133599016526471E-021
44.5	2.2608833081329522E-021
45.5	2.4564291734757544E-021
46.5	2.7078923063738560E-021
47.5	3.0273586685629982E-021
48.5	3.4323613396541412E-021
49.5	3.9476872667442176E-021
50.5	4.6078480900962516E-021
51.5	5.4600542267751243E-021
52.5	6.5666455596873700E-021
53.5	8.0033883440141219E-021
54.5	9.8437669155156871E-021
55.5	1.2107597459738201E-020
56.5	1.4644971095570506E-020
57.5	1.6979457365950905E-020
58.5	1.8327807381242575E-020
59.5	1.8091081376516620E-020
60.5	1.6441076421808644E-020
61.5	1.4146207659961201E-020
62.5	1.1913417842233760E-020
63.5	1.0089257071454835E-020
64.5	8.7431248335488740E-021
65.5	7.8042838731808908E-021
66.5	7.1289978406588348E-021
67.5	6.5383729291441310E-021
68.5	5.8952471230918974E-021
69.5	5.1825208659302576E-021
70.5	4.4739047615872070E-021
71.5	3.8411859151777331E-021
72.5	3.3128353179714647E-021
73.5	2.8852570077449437E-021
74.5	2.5423910138250624E-021
75.5	2.2667601947108099E-021
76.5	2.0434233741633797E-021
77.5	1.8606641325640055E-021
78.5	1.7095869164636219E-021
79.5	1.5834967069288095E-021
80.5	1.4773430532047773E-021
81.5	1.3872876109808635E-021
82.5	1.3103851010874321E-021
83.5	1.2443524778378936E-021
84.5	1.1874026277465025E-021
85.5	1.1381241888290658E-021
86.5	1.0953941367220766E-021
87.5	1.0583137222357875E-021
88.5	1.0261611914868766E-021
89.5	9.9835671681530524E-022
90.5	9.7443635551893183E-022
91.5	9.5403282291085586E-022
92.5	9.3686155256818000E-022
93.5	9.2271101552010269E-022
94.5	9.1143664892204453E-022
95.5	9.0295805270127052E-022
96.5	8.9725938847999952E-022
97.5	8.9439319319967929E-022
98.5	8.9448813587423226E-022
99.5	8.9776164228323722E-022
100.5	9.0453884538602338E-022
101.5	9.1528006731763474E-022
102.5	9.3062011325589031E-022
103.5	9.5142421184862762E-022
104.5	9.7886766561355675E-022
105.5	1.0145493654103112E-021
106.5	1.0606532609657451E-021
107.5	1.1201758114998529E-021
108.5	1.1972377928808882E-021
109.5	1.2974840391831049E-021
110.5	1.4285112009449377E-021
111.5	1.6000623750988583E-021
112.5	1.8231818683240704E-021
113.5	2.1062918682828664E-021
114.5	2.4443310969644814E-021
115.5	2.7981619108822263E-021
116.5	3.0769971589574542E-021
117.5	3.1673213949476426E-021
118.5	3.0238750968660760E-021
119.5	2.7167346781548427E-021
120.5	2.3607373608075383E-021
121.5	2.0343068713035989E-021
122.5	1.7662350631439846E-021
123.5	1.5568486421143839E-021
124.5	1.3964670456866770E-021
125.5	1.2741894741191974E-021
126.5	1.1808004783526687E-021
127.5	1.1092440709874832E-021
128.5	1.0543318262086936E-021
129.5	1.0123129857381697E-021
130.5	9.8049898670793496E-022
131.5	9.5697982187183516E-022
132.5	9.4042318756109964E-022
133.5	9.2993835209874652E-022
134.5	9.2498892066389447E-022
135.5	9.2534340066478082E-022
136.5	9.3105715029915351E-022
137.5	9.4248349398445260E-022
138.5	9.6031570901809904E-022
139.5	9.8566547168952515E-022
140.5	1.0201870263587531E-021
141.5	1.0662582335105720E-021
142.5	1.1272240746279888E-021
143.5	1.2076780455116472E-021
144.5	1.3136555577172063E-021
145.5	1.4523280102155779E-021
146.5	1.6301045375924144E-021
147.5	1.8468685266204328E-021
148.5	2.0838150409417171E-021
149.5	2.2893385885788922E-021
150.5	2.3873212932115161E-021
151.5	2.3305344246321178E-021
152.5	2.1480819423333864E-021
153.5	1.9150659774087690E-021
154.5	1.6920478248955649E-021
155.5	1.5053198888767358E-021
156.5	1.3583941638597529E-021
157.5	1.2457175055631905E-021
158.5	1.1599451778038911E-021
159.5	1.0945791440528028E-021
160.5	1.0445422407370050E-021
161.5	1.0060527399296349E-021
162.5	9.7634073263094373E-022
163.5	9.5338204636457329E-022
164.5	9.3569028550276948E-022
165.5	9.2216484981756604E-022
166.5	9.1198276313828577E-022
167.5	9.0452231610969029E-022
168.5	8.9930912085647428E-022
169.5	8.9597778533171904E-022
170.5	8.9424446370475919E-022
171.5	8.9388701274326693E-022
172.5	8.9473050587206698E-022
173.5	8.9663655445998750E-022
174.5	8.9949536060701991E-022
175.5	9.0321974923023287E-022
176.5	9.0774064888806807E-022
177.5	9.1300364371611862E-022
178.5	9.1896632524790564E-022
179.5	9.2559624757908467E-022
180.5	9.3286934223918602E-022
181.5	9.4076868696287594E-022
182.5	9.4928354985466039E-022
183.5	9.5840865033333020E-022
184.5	9.6814359287653054E-022
185.5	9.7849244046009334E-022
186.5	9.8946340275370778E-022
187.5	1.0010686203408401E-021
188.5	1.0133240310110081E-021
189.5	1.0262493079134770E-021
190.5	1.0398678623463496E-021
191.5	1.0542069063943295E-021
192.5	1.0692975726810615E-021
193.5	1.0851750902909309E-021
194.5	1.1018790175385227E-021
195.5	1.1194535338028112E-021
196.5	1.1379477941683934E-021
197.5	1.1574163521927909E-021
198.5	1.1779196578111251E-021
199.5	1.1995246392637704E-021
200.5	1.2223053800619109E-021
201.5	1.2463439044737979E-021
202.5	1.2717310879195212E-021
203.5	1.2985677121237421E-021
204.5	1.3269656890411574E-021
205.5	1.3570494826222057E-021
206.5	1.3889577636581223E-021
207.5	1.4228453405295969E-021
208.5	1.4588854180589713E-021
209.5	1.4972722483186092E-021
210.5	1.5382242518084524E-021
211.5	1.5819877057073017E-021
212.5	1.6288411190060084E-021
213.5	1.6791004436748674E-021
214.5	1.7331253085009374E-021
215.5	1.7913265103947110E-021
216.5	1.8541750602323047E-021
217.5	1.9222131613117521E-021
218.5	1.9960676046022769E-021
219.5	2.0764662048814942E-021
220.5	2.1642580876901099E-021
221.5	2.2604388857012627E-021
222.5	2.3661822384313833E-021
223.5	2.4828794450594700E-021
224.5	2.6121897449520899E-021
225.5	2.7561045643324103E-021
226.5	2.9170302723526814E-021
227.5	3.0978956853134338E-021
228.5	3.3022929652702803E-021
229.5	3.5346640081885645E-021
230.5	3.8005493995911337E-021
231.5	4.1069242695863977E-021
232.5	4.4626560041552642E-021
233.5	4.8791343856985468E-021
234.5	5.3711476586710709E-021
235.5	5.9581113385090605E-021
236.5	6.6658037800351638E-021
237.5	7.5288254185992926E-021
238.5	8.5940703205446164E-021
239.5	9.9255421963458093E-021
240.5	1.1610733780475750E-020
241.5	1.3768131784775892E-020
242.5	1.6553145406371187E-020
243.5	2.0153252110632928E-020
244.5	2.4747190468735565E-020
245.5	3.0373454038424782E-020
246.5	3.6636967923922931E-020
247.5	4.2322773269453687E-020
248.5	4.5473318260109698E-020
249.5	4.4639622674319841E-020
250.5	4.0299094228667179E-020
251.5	3.4354138568416922E-020
252.5	2.8506624093811562E-020
253.5	2.3564530191971419E-020
254.5	1.9682106487480001E-020
255.5	1.6735799282847609E-020
256.5	1.4538051723718618E-020
257.5	1.2918983453251048E-020
258.5	1.1746476623116225E-020
259.5	1.0924637148749625E-020
260.5	1.0387015935130543E-020
261.5	1.0090108817539615E-020
262.5	1.0008568198004301E-020
263.5	1.0132259701571650E-020
264.5	1.0465010217281901E-020
265.5	1.1024942790490913E-020
266.5	1.1846439891523357E-020
267.5	1.2983923685759560E-020
268.5	1.4517687524772167E-020
269.5	1.6561689380008133E-020
270.5	1.9271764138451759E-020
271.5	2.2848124532679251E-020
272.5	2.7513745224182547E-020
273.5	3.3423249062443450E-020
274.5	4.0420396254359453E-020
275.5	4.7601500385283091E-020
276.5	5.3007222263382785E-020
277.5	5.4369904646132253E-020
278.5	5.1017299980294742E-020
279.5	4.4578404144981053E-020
280.5	3.7375549957264571E-020
281.5	3.0892364374580429E-020
282.5	2.5631566672939386E-020
283.5	2.1564819990221848E-020
284.5	1.8487793714324767E-020
285.5	1.6182251056720498E-020
286.5	1.4467448431382839E-020
287.5	1.3207134588514670E-020
288.5	1.2303066585985264E-020
289.5	1.1686467842169113E-020
290.5	1.1310847236940807E-020
291.5	1.1146800672714292E-020
292.5	1.1178609164254333E-020
293.5	1.1402322724855735E-020
294.5	1.1825102708042535E-020
295.5	1.2465732370177436E-020
296.5	1.3356356407929270E-020
297.5	1.4545672468472922E-020
298.5	1.6103972315732294E-020
299.5	1.8130591583746425E-020
300.5	2.0764353915194148E-020
301.5	2.4197087957618231E-020
302.5	2.8688090532377834E-020
303.5	3.4570418547547586E-020
304.5	4.2220967720484374E-020
305.5	5.1923728274439373E-020
306.5	6.3493335805428239E-020
307.5	7.5566225705269764E-020
308.5	8.5009523687804559E-020
309.5	8.7946206903652602E-020
310.5	8.2882832979267739E-020
311.5	7.2264624816668226E-020
312.5	6.0018335620538344E-020
313.5	4.8800580022823045E-020
314.5	3.9575678536258043E-020
315.5	3.2345019909145703E-020
316.5	2.6773899309729047E-020
317.5	2.2488149394122328E-020
318.5	1.9171617219964259E-020
319.5	1.6581633235337690E-020
320.5	1.4538743733755121E-020
321.5	1.2911858221338728E-020
322.5	1.1605259100338268E-020
323.5	1.0548696521055728E-020
324.5	9.6902252783657964E-021
325.5	8.9911317996624363E-021
326.5	8.4223640837316015E-021
327.5	7.9620181366822759E-021
328.5	7.5935628430017064E-021
329.5	7.3045830486209138E-021
330.5	7.0858903639482752E-021
331.5	6.9308996437729517E-021
332.5	6.8352026407070797E-021
333.5	6.7962938555648304E-021
334.5	6.8134206530643902E-021
335.5	6.8875428058107415E-021
336.5	7.0213976631443423E-021
337.5	7.2196776621844008E-021
338.5	7.4893383696064778E-021
339.5	7.8400692874418833E-021
340.5	8.2849783232331930E-021
341.5	8.8415669030710746E-021
342.5	9.5331100838621598E-021
343.5	1.0390609985588017E-020
344.5	1.1455567915082930E-020
345.5	1.2783926378361672E-020
346.5	1.4451663800035484E-020
347.5	1.6562645539222869E-020
348.5	1.9259301145438765E-020
349.5	2.2736055673321747E-020
350.5	2.7252894962774655E-020
351.5	3.3138606474114688E-020
352.5	4.0752519834364936E-020
353.5	5.0328820803681082E-020
354.5	6.1570337686928672E-020
355.5	7.2939118664794429E-020
356.5	8.1217763751216239E-020
357.5	8.2846517313767426E-020
358.5	7.6983376317592539E-020
359.5	6.6391353143563358E-020
360.5	5.4744974649243911E-020
361.5	4.4306198699629544E-020
362.5	3.5802757943714009E-020
363.5	2.9156679955311398E-020
364.5	2.4031349464929592E-020
365.5	2.0075513736818360E-020
366.5	1.6998559952808605E-020
367.5	1.4579154213892603E-020
368.5	1.2653988082796521E-020
369.5	1.1103684914964179E-020
370.5	9.8408510992809746E-021
371.5	8.8010651307360633E-021
372.5	7.9363857722148463E-021
373.5	7.2107548588041843E-021
374.5	6.5967538666243267E-021
375.5	6.0733082653551801E-021
376.5	5.6240515588864382E-021
377.5	5.2361492701429978E-021
378.5	4.8994454721694539E-021
379.5	4.6058373497534508E-021
380.5	4.3488124923475209E-021
381.5	4.1231035052365035E-021
382.5	3.9244281139256024E-021
383.5	3.7492922856018474E-021
384.5	3.5948403827863878E-021
385.5	3.4587409227788159E-021
386.5	3.3390997638874173E-021
387.5	3.2343948978798047E-021
388.5	3.1434287893797932E-021
389.5	3.0652955751057537E-021
390.5	2.9993615753044492E-021
391.5	2.9452586048271363E-021
392.5	2.9028906214188271E-021
393.5	2.8724554423922467E-021
394.5	2.8544847551467133E-021
395.5	2.8499076518317490E-021
396.5	2.8601457255173998E-021
397.5	2.8872517785541872E-021
398.5	2.9341099416469159E-021
399.5	3.0047230612962325E-021
400.5	3.1046238364509284E-021
401.5	3.2414580293144015E-021
402.5	3.4257943486788891E-021
403.5	3.6721930957246566E-021
404.5	4.0004450905772731E-021
405.5	4.4364844115194970E-021
406.5	5.0113198206816743E-021
407.5	5.7535280726334894E-021
408.5	6.6658441172813917E-021
409.5	7.6744806698531762E-021
410.5	8.5666617333466598E-021
411.5	9.0156253010947852E-021
412.5	8.8008204267304108E-021
413.5	8.0269984143394539E-021
414.5	7.0145035543569896E-021
415.5	6.0337952931569263E-021
416.5	5.2071694822395687E-021
417.5	4.5542115186742234E-021
418.5	4.0523840173297821E-021
419.5	3.6701573465633556E-021
420.5	3.3793073836171503E-021
421.5	3.1577440613441948E-021
422.5	2.9890746562369297E-021
423.5	2.8613980048894357E-021
424.5	2.7661513548738638E-021
425.5	2.6972069269675937E-021
426.5	2.6502155227283652E-021
427.5	2.6221463055094531E-021
428.5	2.6109714482635103E-021
429.5	2.6154556657254795E-021
430.5	2.6350225159358188E-021
431.5	2.6696790475308155E-021
432.5	2.7199878314364541E-021
433.5	2.7870812922369737E-021
434.5	2.8727182905146809E-021
435.5	2.9793878259096711E-021
436.5	3.1104702683428771E-021
437.5	3.2704735242697544E-021
438.5	3.4653710697810538E-021
439.5	3.7030822331604286E-021
440.5	3.9941542653052255E-021
441.5	4.3527324850060122E-021
442.5	4.7979398153419082E-021
443.5	5.3558253903187855E-021
444.5	6.0620596467887341E-021
445.5	6.9654694648589225E-021
446.5	8.1320812236258779E-021
447.5	9.6479189877766660E-021
448.5	1.1614806052016029E-020
449.5	1.4123864426692749E-020
450.5	1.7174837255046984E-020
451.5	2.0505525035609753E-020
452.5	2.3393102350034365E-020
453.5	2.4768413629104355E-020
454.5	2.3964578061860732E-020
455.5	2.1386847715633067E-020
456.5	1.8090411384215056E-020
457.5	1.4928538424132144E-020
458.5	1.2272703231874446E-020
459.5	1.0173288678007190E-020
460.5	8.5526507807130233E-021
461.5	7.3076956880492031E-021
462.5	6.3471411512691351E-021
463.5	5.5996560847296645E-021
464.5	5.0121186834476402E-021
465.5	4.5456341003610413E-021
466.5	4.1717936472323147E-021
467.5	3.8697501896266898E-021
468.5	3.6240807888886409E-021
469.5	3.4232657658210128E-021
470.5	3.2586155032162748E-021
471.5	3.1235127196363960E-021
472.5	3.0128746555658590E-021
473.5	2.9227684428304289E-021
474.5	2.8501336728988538E-021
475.5	2.7925805673847944E-021
476.5	2.7482419853869548E-021
477.5	2.7156641948657334E-021
478.5	2.6937259023740730E-021
479.5	2.6815781719959315E-021
480.5	2.6786000383158303E-021
481.5	2.6843661430870544E-021
482.5	2.6986238112648318E-021
483.5	2.7212777713412742E-021
484.5	2.7523813147914201E-021
485.5	2.7921331480114804E-021
486.5	2.8408795667040142E-021
487.5	2.8991219149181467E-021
488.5	2.9675296101036233E-021
489.5	3.0469593503746321E-021
490.5	3.1384815006289429E-021
491.5	3.2434151149510190E-021
492.5	3.3633736376844223E-021
493.5	3.5003240933249477E-021
494.5	3.6566636073491634E-021
495.5	3.8353185119791196E-021
496.5	4.0398732499908997E-021
497.5	4.2747390408296227E-021
498.5	4.5453761781811833E-021
499.5	4.8585894249477645E-021
500.5	5.2229240648151095E-021
501.5	5.6492019632794190E-021
502.5	6.1512542783464253E-021
503.5	6.7469328731194360E-021
504.5	7.4595197471625239E-021
505.5	8.3197078010107854E-021
506.5	9.3684021460100202E-021
507.5	1.0660690485793579E-020
508.5	1.2271438499229823E-020
509.5	1.4303009852468008E-020
510.5	1.6895349962836776E-020
511.5	2.0237397337563290E-020
512.5	2.4574572475125750E-020
513.5	3.0195311033119002E-020
514.5	3.7351719072077132E-020
515.5	4.6022213186304667E-020
516.5	5.5418753187958992E-020
517.5	6.3438438561584176E-020
518.5	6.7058398759799396E-020
519.5	6.4510021029893777E-020
520.5	5.7068944083950588E-020
521.5	4.7732261476236530E-020
522.5	3.8848826160205387E-020
523.5	3.1412331716272908E-020
524.5	2.5538593097002942E-020
525.5	2.1000830608317956E-020
526.5	1.7508242077677877E-020
527.5	1.4805572137484874E-020
528.5	1.2693981543514312E-020
529.5	1.1025542442181366E-020
530.5	9.6919430212115793E-021
531.5	8.6140210951968207E-021
532.5	7.7336183165917253E-021
533.5	7.0076374280310701E-021
534.5	6.4038156775365323E-021
535.5	5.8977421329922370E-021
536.5	5.4707506242022558E-021
537.5	5.1084228326138240E-021
538.5	4.7995162980304718E-021
539.5	4.5351897133496181E-021
540.5	4.3084377838660845E-021
541.5	4.1136751815129503E-021
542.5	3.9464276720809580E-021
543.5	3.8031011475971461E-021
544.5	3.6808079829900350E-021
545.5	3.5772361527774184E-021
546.5	3.4905507583300804E-021
547.5	3.4193206123264444E-021
548.5	3.3624646990160914E-021
549.5	3.3192149482603329E-021
550.5	3.2890930196939218E-021
551.5	3.2718998323986036E-021
552.5	3.2677175079331598E-021
553.5	3.2769243205736038E-021
554.5	3.3002242701290813E-021
555.5	3.3386941284370963E-021
556.5	3.3938524142829322E-021
557.5	3.4677569361793592E-021
558.5	3.5631406156507615E-021
559.5	3.6835997172476962E-021
560.5	3.8338550316092337E-021
561.5	4.0201159540004220E-021
562.5	4.2505911321716148E-021
563.5	4.5362091659925184E-021
564.5	4.8916404544584127E-021
565.5	5.3367467460793186E-021
566.5	5.8986211523204058E-021
567.5	6.6143878532471986E-021
568.5	7.5348080127895904E-021
569.5	8.7281969035736580E-021
570.5	1.0282424354234876E-020
571.5	1.2298036072446238E-020
572.5	1.4854713721842113E-020
573.5	1.7916678556877510E-020
574.5	2.1149089304369425E-020
575.5	2.3749061597361028E-020
576.5	2.4676392327168956E-020
577.5	2.3467217053989773E-020
578.5	2.0713780083428355E-020
579.5	1.7462887405356438E-020
580.5	1.4453260466244199E-020
581.5	1.1966112880241414E-020
582.5	1.0012621471927960E-020
583.5	8.5064393217558428E-021
584.5	7.3475583018569067E-021
585.5	6.4505834587148668E-021
586.5	5.7496842991623491E-021
587.5	5.1960770481171431E-021
588.5	4.7540762009992854E-021
589.5	4.3975868138680801E-021
590.5	4.1074139710415560E-021
591.5	3.8693112550848782E-021
592.5	3.6725956298148162E-021
593.5	3.5091701707057258E-021
594.5	3.3728331528749131E-021
595.5	3.2587865438900452E-021
596.5	3.1632834071470968E-021
597.5	3.0833725646535363E-021
598.5	3.0167118775696016E-021
599.5	2.9614303756563973E-021
600.5	2.9160255025799335E-021
601.5	2.8792858611242211E-021
602.5	2.8502326669616379E-021
603.5	2.8280750721971696E-021
604.5	2.8121758813832269E-021
605.5	2.8020251409446917E-021
606.5	2.7972197641021222E-021
607.5	2.7974478426838274E-021
608.5	2.8024766527464678E-021
609.5	2.8121436226020464E-021
610.5	2.8263497274159368E-021
611.5	2.8450549235152223E-021
612.5	2.8682753518860424E-021
613.5	2.8960821342408314E-021
614.5	2.9286016641855324E-021
615.5	2.9660173664663114E-021
616.5	3.0085729640996252E-021
617.5	3.0565773609988171E-021
618.5	3.1104113210964266E-021
619.5	3.1705362089290395E-021
620.5	3.2375051570944643E-021
621.5	3.3119771502649679E-021
622.5	3.3947346731115965E-021
623.5	3.4867057733601573E-021
624.5	3.5889916587234935E-021
625.5	3.7029013018266810E-021
626.5	3.8299950043727262E-021
627.5	3.9721395187225512E-021
628.5	4.1315782104841974E-021
629.5	4.3110209687627781E-021
630.5	4.5137602757266205E-021
631.5	4.7438222458804553E-021
632.5	5.0061648510444927E-021
633.5	5.3069404254915984E-021
634.5	5.6538465935708795E-021
635.5	6.0566000223828355E-021
636.5	6.5275824306471065E-021
637.5	7.0827303741140725E-021
638.5	7.7427727553733901E-021
639.5	8.5349671535068601E-021
640.5	9.4955528738091390E-021
641.5	1.0673227716306875E-020
642.5	1.2134057291558892E-020
643.5	1.3968288327151666E-020
644.5	1.6299380138518426E-020
645.5	1.9294647378139017E-020
646.5	2.3173724443163537E-020
647.5	2.8201907230034278E-020
648.5	3.4632921656821582E-020
649.5	4.2523810477473179E-020
650.5	5.1320678426782897E-020
651.5	5.9309205331913545E-020
652.5	6.3712865024963493E-020
653.5	6.2455348331682441E-020
654.5	5.6186771558623551E-020
655.5	4.7598711963860538E-020
656.5	3.9114681422498016E-020
657.5	3.1889620252840723E-020
658.5	2.6144570376437616E-020
659.5	2.1701548970191906E-020
660.5	1.8289026843903350E-020
661.5	1.5658801440033684E-020
662.5	1.3614617148225840E-020
663.5	1.2009635909273957E-020
664.5	1.0736178562708352E-020
665.5	9.7155855106801183E-021
666.5	8.8901582189561044E-021
667.5	8.2172309886156896E-021
668.5	7.6649414572315502E-021
669.5	7.2092438859983957E-021
670.5	6.8318005052372053E-021
671.5	6.5184852810448650E-021
672.5	6.2583139610781294E-021
673.5	6.0426719446151282E-021
674.5	5.8647516702241569E-021
675.5	5.7191386749655941E-021
676.5	5.6015041620121140E-021
677.5	5.5083746397842391E-021
678.5	5.4369579068251940E-021
679.5	5.3850106615504985E-021
680.5	5.3507371900094088E-021
681.5	5.3327115127144739E-021
682.5	5.3298174454321252E-021
683.5	5.3412025128404532E-021
684.5	5.3662427276149122E-021
685.5	5.4045160337339860E-021
686.5	5.4557827966490312E-021
687.5	5.5199721639409650E-021
688.5	5.5971734604061026E-021
689.5	5.6876320516590251E-021
690.5	5.7917493328698197E-021
691.5	5.9100866914457788E-021
692.5	6.0433734682287370E-021
693.5	6.1925191130676182E-021
694.5	6.3586299086100135E-021
695.5	6.5430308322378910E-021
696.5	6.7472933529060237E-021
697.5	6.9732702322734209E-021
698.5	7.2231387367729971E-021
699.5	7.4994540935530774E-021
700.5	7.8052155709972317E-021
701.5	8.1439482776989103E-021
702.5	8.5198047125750643E-021
703.5	8.9376913468163347E-021
704.5	9.4034271926782709E-021
705.5	9.9239435802922396E-021
706.5	1.0507537457945975E-020
707.5	1.1164194793631928E-020
708.5	1.1906006579554956E-020
709.5	1.2747708248882010E-020
710.5	1.3707385070283405E-020
711.5	1.4807402872062623E-020
712.5	1.6075647624431104E-020
713.5	1.7547192509621880E-020
714.5	1.9266562418551900E-020
715.5	2.1290841161606766E-020
716.5	2.3693977427204311E-020
717.5	2.6572807341249867E-020
718.5	3.0055543618217513E-020
719.5	3.4313799980459221E-020
720.5	3.9579612958786898E-020
721.5	4.6169272486970915E-020
722.5	5.4515621024434364E-020
723.5	6.5208393700405132E-020
724.5	7.9034069657697638E-020
725.5	9.6982006957224944E-020
726.5	1.2011891203475374E-019
727.5	1.4909608367765366E-019
728.5	1.8288810557015655E-019
729.5	2.1665344704747164E-019
730.5	2.4059027909159772E-019
731.5	2.4430703187576151E-019
732.5	2.2593749090110366E-019
733.5	1.9411309950989275E-019
734.5	1.5965469839401626E-019
735.5	1.2900711167643803E-019
736.5	1.0414676332739832E-019
737.5	8.4767177935047268E-020
738.5	6.9852345914692157E-020
739.5	5.8364349948287292E-020
740.5	4.9450418901351873E-020
741.5	4.2462925127893570E-020
742.5	3.6924614809544016E-020
743.5	3.2486818104076892E-020
744.5	2.8894371973564680E-020
745.5	2.5959267901650707E-020
746.5	2.3541697302305132E-020
747.5	2.1536638139390784E-020
748.5	1.9864394611249951E-020
749.5	1.8463903312072151E-020
750.5	1.7287965549248241E-020
751.5	1.6299823791348564E-020
752.5	1.5470682154477455E-020
753.5	1.4777895915303234E-020
754.5	1.4203640304849223E-020
755.5	1.3733926964412924E-020
756.5	1.3357876285017466E-020
757.5	1.3067181417718666E-020
758.5	1.2855719079139562E-020
759.5	1.2719276109539556E-020
760.5	1.2655370924862750E-020
761.5	1.2663156832202132E-020
762.5	1.2743400589019871E-020
763.5	1.2898535312553229E-020
764.5	1.3132792523076382E-020
765.5	1.3452424366552667E-020
766.5	1.3866034633513596E-020
767.5	1.4385046998390729E-020
768.5	1.5024352222184739E-020
769.5	1.5803194723112146E-020
770.5	1.6746385615827166E-020
771.5	1.7885968036751143E-020
772.5	1.9263517194401248E-020
773.5	2.0933340621936802E-020
774.5	2.2966965298557917E-020
775.5	2.5459472034689522E-020
776.5	2.8538475878356963E-020
777.5	3.2376845327473251E-020
778.5	3.7210513480660471E-020
779.5	4.3362618061083518E-020
780.5	5.1273638374028735E-020
781.5	6.1531116601580985E-020
782.5	7.4874028010654900E-020
783.5	9.2098356467129011E-020
784.5	1.1368741853246165E-019
785.5	1.3886697107378276E-019
786.5	1.6400610465708784E-019
787.5	1.8177228769106465E-019
788.5	1.8441720970330595E-019
789.5	1.7058298310897785E-019
790.5	1.4673718217425316E-019
791.5	1.2095331572233739E-019
792.5	9.8027967931350001E-020
793.5	7.9426436520070748E-020
794.5	6.4915542796851931E-020
795.5	5.3735521909534823E-020
796.5	4.5111411883422453E-020
797.5	3.8406751135912508E-020
798.5	3.3138200211947517E-020
799.5	2.8949504935853213E-020
800.5	2.5580293921760260E-020
801.5	2.2839905996423107E-020
802.5	2.0587731351634371E-020
803.5	1.8719070856113424E-020
804.5	1.7155127143307779E-020
805.5	1.5835942491231357E-020
806.5	1.4715398335970989E-020
807.5	1.3757649536735860E-020
808.5	1.2934559075146194E-020
809.5	1.2223834449798833E-020
810.5	1.1607660184527162E-020
811.5	1.1071684309027809E-020
812.5	1.0604259837502521E-020
813.5	1.0195871751556097E-020
814.5	9.8387002535325206E-021
815.5	9.5262850877213609E-021
816.5	9.2532655277075285E-021
817.5	9.0151775356075314E-021
818.5	8.8082945118731101E-021
819.5	8.6295015809296217E-021
820.5	8.4761959127780161E-021
821.5	8.3462074488216939E-021
822.5	8.2377357791737169E-021
823.5	8.1492999467848096E-021
824.5	8.0796987285297826E-021
825.5	8.0279795345505249E-021
826.5	7.9934145249515784E-021
827.5	7.9754829041796316E-021
828.5	7.9738586455230096E-021
829.5	7.9884031421088025E-021
830.5	8.0191624931622946E-021
831.5	8.0663693289553194E-021
832.5	8.1304492671177553E-021
833.5	8.2120322886948943E-021
834.5	8.3119695369818277E-021
835.5	8.4313562899478359E-021
836.5	8.5715621552015573E-021
837.5	8.7342699068706094E-021
838.5	8.9215248553710739E-021
839.5	9.1357972528248938E-021
840.5	9.3800610424268541E-021
841.5	9.6578933339975842E-021
842.5	9.9736004354265009E-021
843.5	1.0332378240351873E-020
844.5	1.0740517481238241E-020
845.5	1.1205668115642024E-020
846.5	1.1737182377502747E-020
847.5	1.2346563466065328E-020
848.5	1.3048057458620417E-020
849.5	1.3859441305888377E-020
850.5	1.4803081925230919E-020
851.5	1.5907373774249645E-020
852.5	1.7208709804105613E-020
853.5	1.8754210540478193E-020
854.5	2.0605538199712664E-020
855.5	2.2844269674572746E-020
856.5	2.5579505133042965E-020
857.5	2.8958643269852713E-020
858.5	3.3182492975457345E-020
859.5	3.8525848303851568E-020
860.5	4.5363483298011479E-020
861.5	5.4196800517746964E-020
862.5	6.5661738631921212E-020
863.5	8.0459639992430800E-020
864.5	9.9067806545874317E-020
865.5	1.2097356305877398E-019
866.5	1.4330874641049347E-019
867.5	1.5992488655670063E-019
868.5	1.6380946002245278E-019
869.5	1.5302136258888261E-019
870.5	1.3273181597394770E-019
871.5	1.1013992941260315E-019
872.5	8.9787040782877793E-020
873.5	7.3184103507092876E-020
874.5	6.0217634237200657E-020
875.5	5.0240644887304409E-020
876.5	4.2566669161517924E-020
877.5	3.6624815980508524E-020
878.5	3.1979495944589763E-020
879.5	2.8309195101324196E-020
880.5	2.5378992599545927E-020
881.5	2.3017082658135098E-020
882.5	2.1097021493510450E-020
883.5	1.9524926770203376E-020
884.5	1.8230414667244445E-020
885.5	1.7160212277097042E-020
886.5	1.6273645587660168E-020
887.5	1.5539435218167835E-020
888.5	1.4933406711967146E-020
889.5	1.4436845870083272E-020
890.5	1.4035315106773903E-020
891.5	1.3717805606984768E-020
892.5	1.3476140856608946E-020
893.5	1.3304576097843584E-020
894.5	1.3199559814218350E-020
895.5	1.3159640667923041E-020
896.5	1.3185518913807699E-020
897.5	1.3280257440055407E-020
898.5	1.3449686502218039E-020
899.5	1.3703060377203237E-020
900.5	1.4054055962257223E-020
901.5	1.4522243663492366E-020
902.5	1.5135204086500383E-020
903.5	1.5931482582070109E-020
904.5	1.6964475065553727E-020
905.5	1.8306848796256501E-020
906.5	2.0053478547924030E-020
907.5	2.2316331483760687E-020
908.5	2.5193947106637671E-020
909.5	2.8679788494581788E-020
910.5	3.2471156063446186E-020
911.5	3.5754140402632732E-020
912.5	3.7350773468136034E-020
913.5	3.6561204248826880E-020
914.5	3.3871221445971827E-020
915.5	3.0448525317201148E-020
916.5	2.7215360206869251E-020
917.5	2.4565239354023932E-020
918.5	2.2546931523064947E-020
919.5	2.1074095364095157E-020
920.5	2.0034922726026323E-020
921.5	1.9331496996160898E-020
922.5	1.8888150460499977E-020
923.5	1.8649405506981569E-020
924.5	1.8575616122842926E-020
925.5	1.8638927135767942E-020
926.5	1.8820146281611949E-020
927.5	1.9106488517357808E-020
928.5	1.9490005685993266E-020
929.5	1.9966520216925110E-020
930.5	2.0534922830245679E-020
931.5	2.1196735466308898E-020
932.5	2.1955873490372762E-020
933.5	2.2818565658124414E-020
934.5	2.3793408457262906E-020
935.5	2.4891545458800165E-020
936.5	2.6126974079783933E-020
937.5	2.7516993227008737E-020
938.5	2.9082817055356529E-020
939.5	3.0850393968006757E-020
940.5	3.2851487693932183E-020
941.5	3.5125100999487444E-020
942.5	3.7719355388504907E-020
943.5	4.0693986447313214E-020
944.5	4.4123680827662055E-020
945.5	4.8102576952317616E-020
946.5	5.2750391862500010E-020
947.5	5.8220842617165673E-020
948.5	6.4713333217796664E-020
949.5	7.2489319462915271E-020
950.5	8.1895395203306169E-020
951.5	9.3396003021983884E-020
952.5	1.0761971231095454E-019
953.5	1.2542385872861415E-019
954.5	1.4798163084047052E-019
955.5	1.7688917869736162E-019
956.5	2.1426605424263862E-019
957.5	2.6274967669954575E-019
958.5	3.2509768477000777E-019
959.5	4.0272866806804463E-019
960.5	4.9213346713784935E-019
961.5	5.7917357104879210E-019
962.5	6.3710076565237344E-019
963.5	6.4011344810996583E-019
964.5	5.8686620855393728E-019
965.5	5.0189884442478696E-019
966.5	4.1270485041744416E-019
967.5	3.3458438029110691E-019
968.5	2.7173619352634156E-019
969.5	2.2299581326585063E-019
970.5	1.8564971310881851E-019
971.5	1.5703490786540079E-019
972.5	1.3499546704679143E-019
973.5	1.1790732328650271E-019
974.5	1.0458223484698657E-019
975.5	9.4160703166664685E-020
976.5	8.6024385133211473E-020
977.5	7.9731729846563182E-020
978.5	7.4973208811559731E-020
979.5	7.1541533330491682E-020
980.5	6.9312866914174012E-020
981.5	6.8235323856690457E-020
982.5	6.8319518734312602E-020
983.5	6.9620095951100002E-020
984.5	7.2183156631851172E-020
985.5	7.5914232269900637E-020
986.5	8.0338126880248911E-020
987.5	8.4411216942968409E-020
988.5	8.6892072805554915E-020
989.5	8.7393774387473607E-020
990.5	8.6860236608553131E-020
991.5	8.6725881879524843E-020
992.5	8.8035046889251608E-020
993.5	9.1342471455930854E-020
994.5	9.6983805622234611E-020
995.5	1.0531483130890722E-019
996.5	1.1685506406039572E-019
997.5	1.3238181644877356E-019
998.5	1.5300662020343538E-019
999.5	1.8021988790307926E-019
1000.5	2.1580560799713362E-019
1001.5	2.6135070234754299E-019
1002.5	3.1677880199804057E-019
1003.5	3.7729889472622409E-019
1004.5	4.2998393455933678E-019
1005.5	4.5615590977283337E-019
1006.5	4.4485891811375997E-019
1007.5	4.0412277249590522E-019
1008.5	3.5289683238224137E-019
1009.5	3.0630177299732442E-019
1010.5	2.7118809671843234E-019
1011.5	2.4913412489157312E-019
1012.5	2.3982999573100936E-019
1013.5	2.4279308067444091E-019
1014.5	2.5771821671074203E-019
1015.5	2.8370753969257831E-019
1016.5	3.1719358165818138E-019
1017.5	3.4908961460122143E-019
1018.5	3.6501331313739136E-019
1019.5	3.5384314612556873E-019
1020.5	3.1810344604373167E-019
1021.5	2.7098865187254612E-019
1022.5	2.2471032296292028E-019
1023.5	1.8515832676543543E-019
1024.5	1.5345798755259718E-019
1025.5	1.2867637466909443E-019
1026.5	1.0939329011045512E-019
1027.5	9.4307436137982722E-020
1028.5	8.2386373640587053E-020
1029.5	7.2854425684787956E-020
1030.5	6.5139984240198781E-020
1031.5	5.8823124199008436E-020
1032.5	5.3593839097247627E-020
1033.5	4.9221237443037409E-020
1034.5	4.5531507924141303E-020
1035.5	4.2392314544103648E-020
1036.5	3.9701744013123364E-020
1037.5	3.7380434855769609E-020
1038.5	3.5365926099255641E-020
1039.5	3.3608560394472525E-020
1040.5	3.2068483440544096E-020
1041.5	3.0713423380432822E-020
1042.5	2.9517030442077704E-020
1043.5	2.8457622999440002E-020
1044.5	2.7517231402957582E-020
1045.5	2.6680862115469875E-020
1046.5	2.5935926396760047E-020
1047.5	2.5271793022781730E-020
1048.5	2.4679435327081792E-020
1049.5	2.4151150576231006E-020
1050.5	2.3680335264932551E-020
1051.5	2.3261303974256252E-020
1052.5	2.2889142415986637E-020
1053.5	2.2559587492130210E-020
1054.5	2.2268928845132297E-020
1055.5	2.2013927612736693E-020
1056.5	2.1791749039767717E-020
1057.5	2.1599906315185511E-020
1058.5	2.1436213552953368E-020
1059.5	2.1298746260760937E-020
1060.5	2.1185807971796239E-020
1061.5	2.1095901974031057E-020
1062.5	2.1027707275657382E-020
1063.5	2.0980058106990661E-020
1064.5	2.0951926387869895E-020
1065.5	2.0942406692584296E-020
1066.5	2.0950703327188880E-020
1067.5	2.0976119201007173E-020
1068.5	2.1018046228460804E-020
1069.5	2.1075957041684698E-020
1070.5	2.1149397830691225E-020
1071.5	2.1237982157718138E-020
1072.5	2.1341385617078659E-020
1073.5	2.1459341232318989E-020
1074.5	2.1591635499566717E-020
1075.5	2.1738105000254431E-020
1076.5	2.1898633518435157E-020
1077.5	2.2073149608080039E-020
1078.5	2.2261624564397332E-020
1079.5	2.2464070760607134E-020
1080.5	2.2680540317972096E-020
1081.5	2.2911124082403211E-020
1082.5	2.3155950885785843E-020
1083.5	2.3415187074430905E-020
1084.5	2.3689036290857726E-020
1085.5	2.3977739498550615E-020
1086.5	2.4281575242478328E-020
1087.5	2.4600860141095348E-020
1088.5	2.4935949608316109E-020
1089.5	2.5287238806624963E-020
1090.5	2.5655163835107402E-020
1091.5	2.6040203158810762E-020
1092.5	2.6442879288515801E-020
1093.5	2.6863760722770095E-020
1094.5	2.7303464166953882E-020
1095.5	2.7762657047270258E-020
1096.5	2.8242060340933977E-020
1097.5	2.8742451747541048E-020
1098.5	2.9264669230706848E-020
1099.5	2.9809614963648219E-020
1100.5	3.0378259717549278E-020
1101.5	3.0971647737405228E-020
1102.5	3.1590902156714127E-020
1103.5	3.2237231010040716E-020
1104.5	3.2911933911295190E-020
1105.5	3.3616409475777147E-020
1106.5	3.4352163575901413E-020
1107.5	3.5120818534374820E-020
1108.5	3.5924123374830282E-020
1109.5	3.6763965269033026E-020
1110.5	3.7642382342355076E-020
1111.5	3.8561578026005717E-020
1112.5	3.9523937176426269E-020
1113.5	4.0532044220453178E-020
1114.5	4.1588703630756166E-020
1115.5	4.2696963091475530E-020
1116.5	4.3860139781201355E-020
1117.5	4.5081850282368177E-020
1118.5	4.6366044726509044E-020
1119.5	4.7717045908421630E-020
1120.5	4.9139594255363339E-020
1121.5	5.0638899728018440E-020
1122.5	5.2220701968798427E-020
1123.5	5.3891340314096986E-020
1124.5	5.5657835669099390E-020
1125.5	5.7527986731667133E-020
1126.5	5.9510483679451194E-020
1127.5	6.1615043247643521E-020
1128.5	6.3852570186593556E-020
1129.5	6.6235351485834661E-020
1130.5	6.8777291605027476E-020
1131.5	7.1494199433129426E-020
1132.5	7.4404141045961224E-020
1133.5	7.7527876894130424E-020
1134.5	8.0889408325337014E-020
1135.5	8.4516667050887786E-020
1136.5	8.8442393366796571E-020
1137.5	9.2705266202971469E-020
1138.5	9.7351372731171093E-020
1139.5	1.0243614079577403E-019
1140.5	1.0802690904684190E-019
1141.5	1.1420638509865207E-019
1142.5	1.2107735266390690E-019
1143.5	1.2876915050010079E-019
1144.5	1.3744668017380794E-019
1145.5	1.4732302832370345E-019
1146.5	1.5867721868343899E-019
1147.5	1.7187907323119943E-019
1148.5	1.8742335029195538E-019
1149.5	2.0597420206183008E-019
1150.5	2.2841548900346803E-019
1151.5	2.5588430921363607E-019
1152.5	2.8971430482553161E-019
1153.5	3.3109526714751439E-019
1154.5	3.8005323442245148E-019
1155.5	4.3333731232581502E-019
1156.5	4.8208838839452442E-019
1157.5	5.1359199666218772E-019
1158.5	5.2063618764162596E-019
1159.5	5.0910272721563434E-019
1160.5	4.9222235476385774E-019
1161.5	4.8048100692744396E-019
1162.5	4.7868100591028682E-019
1163.5	4.8803225466260357E-019
1164.5	5.0847787126890675E-019
1165.5	5.3993550631749368E-019
1166.5	5.8279770977288279E-019
1167.5	6.3812792287522875E-019
1168.5	7.0778730612652373E-019
1169.5	7.9459830044178030E-019
1170.5	9.0259960856130171E-019
1171.5	1.0374360951590913E-018
1172.5	1.2069315985239018E-018
1173.5	1.4218952480201262E-018
1174.5	1.6971826518024089E-018
1175.5	2.0528935665580444E-018
1176.5	2.5151282718127801E-018
1177.5	3.1144476074674595E-018
1178.5	3.8771900389643923E-018
1179.5	4.7998715765890618E-018
1180.5	5.7969393304981263E-018
1181.5	6.6446907533082177E-018
1182.5	7.0261828468406471E-018
1183.5	6.7576959873047785E-018
1184.5	5.9714887206582553E-018
1185.5	4.9809153830866611E-018
1186.5	4.0351146546552214E-018
1187.5	3.2415811580811351E-018
1188.5	2.6140595700181360E-018
1189.5	2.1290226307191529E-018
1190.5	1.7556644843283231E-018
1191.5	1.4667861906935182E-018
1192.5	1.2411497607026697E-018
1193.5	1.0629389366486944E-018
1194.5	9.2056877853182993E-019
1195.5	8.0557180417477354E-019
1196.5	7.1172815052236496E-019
1197.5	6.3443007424375904E-019
1198.5	5.7022970011739550E-019
1199.5	5.1651980678766806E-019
1200.5	4.7130833312048841E-019
1201.5	4.3305821326713765E-019
1202.5	4.0057271570158824E-019
1203.5	3.7291262253443393E-019
1204.5	3.4933585753516826E-019
1205.5	3.2925309033929313E-019
1206.5	3.1219483144006172E-019
1207.5	2.9778688863459651E-019
1208.5	2.8573198689167483E-019
1209.5	2.7579599909586943E-019
1210.5	2.6779768791788308E-019
1211.5	2.6160118171623436E-019
1212.5	2.5711064228874842E-019
1213.5	2.5426675868337031E-019
1214.5	2.5304483986653448E-019
1215.5	2.5345439524845299E-019
1216.5	2.5554019826765301E-019
1217.5	2.5938493557446567E-019
1218.5	2.6511366426705829E-019
1219.5	2.7290044551126771E-019
1220.5	2.8297771203945418E-019
1221.5	2.9564918342611116E-019
1222.5	3.1130750113043982E-019
1223.5	3.3045826571790515E-019
1224.5	3.5375289659414422E-019
1225.5	3.8203381158114800E-019
1226.5	4.1639700336420858E-019
1227.5	4.5827940464483897E-019
1228.5	5.0958179023130895E-019
1229.5	5.7284269453891005E-019
1230.5	6.5148505569723356E-019
1231.5	7.5016418068612285E-019
1232.5	8.7524898106586872E-019
1233.5	1.0354540832339254E-018
1234.5	1.2425662251009787E-018
1235.5	1.5119595149097516E-018
1236.5	1.8618913766716970E-018
1237.5	2.3088844659483109E-018
1238.5	2.8535408251399511E-018
1239.5	3.4502815186838580E-018
1240.5	3.9713267735686735E-018
1241.5	4.2249859692495542E-018
1242.5	4.0880299000911640E-018
1243.5	3.6289970828767025E-018
1244.5	3.0366669237067170E-018
1245.5	2.4661571301840013E-018
1246.5	1.9860013699377027E-018
1247.5	1.6061996091885406E-018
1248.5	1.3131874711279220E-018
1249.5	1.0886189675244216E-018
1250.5	9.1624819944815685E-019
1251.5	7.8345046446018901E-019
1252.5	6.8086185335988618E-019
1253.5	6.0145739066715424E-019
1254.5	5.3942603397183354E-019
1255.5	4.8909134975341291E-019
1256.5	4.4475867539060221E-019
1257.5	4.0239954093551119E-019
1258.5	3.6137738341421010E-019
1259.5	3.2331359475386913E-019
1260.5	2.8964728375989657E-019
1261.5	2.6071287926265397E-019
1262.5	2.3609684717191701E-019
1263.5	2.1513478729571455E-019
1264.5	1.9717493894643269E-019
1265.5	1.8166545967016569E-019
1266.5	1.6816370857674405E-019
1267.5	1.5632063591483378E-019
1268.5	1.4586118242202824E-019
1269.5	1.3656717964661011E-019
1270.5	1.2826396221872806E-019
1271.5	1.2081029052275627E-019
1272.5	1.1409085769141913E-019
1273.5	1.0801072085531917E-019
1274.5	1.0249114577766834E-019
1275.5	9.7466493686479634E-020
1276.5	9.2881889176311207E-020
1277.5	8.8691490242882982E-020
1278.5	8.4857242052032137E-020
1279.5	8.1348039188948602E-020
1280.5	7.8139244330265989E-020
1281.5	7.5212495072346621E-020
1282.5	7.2555612910744821E-020
1283.5	7.0162045847923671E-020
1284.5	6.8028276731608216E-020
1285.5	6.6145582107923584E-020
1286.5	6.4480458018551902E-020
1287.5	6.2944088708591987E-020
1288.5	6.1382623344113878E-020
1289.5	5.9650728480343097E-020
1290.5	5.7735542816767370E-020
1291.5	5.5760824797029993E-020
1292.5	5.3864472258863865E-020
1293.5	5.2119950805004795E-020
1294.5	5.0543080470050062E-020
1295.5	4.9122367825467854E-020
1296.5	4.7838908001627259E-020
1297.5	4.6674649702096458E-020
1298.5	4.5614703127036983E-020
1299.5	4.4647412435891516E-020
1300.5	4.3763810559610516E-020
1301.5	4.2957025088024347E-020
1302.5	4.2221791651368250E-020
1303.5	4.1554092059474084E-020
1304.5	4.0950896388471264E-020
1305.5	4.0409983464594679E-020
1306.5	3.9929818595005865E-020
1307.5	3.9509473067273052E-020
1308.5	3.9148574725701577E-020
1309.5	3.8847282524640802E-020
1310.5	3.8606280556867361E-020
1311.5	3.8426788939302040E-020
1312.5	3.8310590349794408E-020
1313.5	3.8260072131913019E-020
1314.5	3.8278284857832064E-020
1315.5	3.8369019170081476E-020
1316.5	3.8536903702287423E-020
1317.5	3.8787527993953162E-020
1318.5	3.9127595658384990E-020
1319.5	3.9565114747476387E-020
1320.5	4.0109634424442076E-020
1321.5	4.0772539895388341E-020
1322.5	4.1567421322681576E-020
1323.5	4.2510537510022259E-020
1324.5	4.3621402023583565E-020
1325.5	4.4923528828222804E-020
1326.5	4.6445387529904359E-020
1327.5	4.8221636464345168E-020
1328.5	5.0294727417024904E-020
1329.5	5.2717012042838454E-020
1330.5	5.5553532048625442E-020
1331.5	5.8885750344858477E-020
1332.5	6.2816589797456986E-020
1333.5	6.7477306522486023E-020
1334.5	7.3036960309657531E-020
1335.5	7.9715590625243634E-020
1336.5	8.7802709185191956E-020
1337.5	9.7683431039158687E-020
1338.5	1.0987551081353757E-019
1339.5	1.2508161927180412E-019
1340.5	1.4426181136893087E-019
1341.5	1.6872931292853692E-019
1342.5	2.0026252939854555E-019
1343.5	2.4119120187469023E-019
1344.5	2.9431461807346010E-019
1345.5	3.6226574694350970E-019
1346.5	4.4548928955653512E-019
1347.5	5.3778481175808666E-019
1348.5	6.2058590550125958E-019
1349.5	6.6454545611863564E-019
1350.5	6.4870113449599153E-019
1351.5	5.8110778478244406E-019
1352.5	4.9037273659179949E-019
1353.5	4.0148957690794791E-019
1354.5	3.2608462009303556E-019
1355.5	2.6621745812296814E-019
1356.5	2.1993603805941051E-019
1357.5	1.8438511470478541E-019
1358.5	1.5697897764975342E-019
1359.5	1.3568061002995055E-019
1360.5	1.1896877979893871E-019
1361.5	1.0572943328541661E-019
1362.5	9.5149948144052214E-020
1363.5	8.6635507309044877E-020
1364.5	7.9747728589328634E-020
1365.5	7.4160955189490364E-020
1366.5	6.9631449405695120E-020
1367.5	6.5975707305262222E-020
1368.5	6.3055148999358886E-020
1369.5	6.0765266586580763E-020
1370.5	5.9027912020751690E-020
1371.5	5.7785826061159246E-020
1372.5	5.6998798125338432E-020
1373.5	5.6641046321461786E-020
1374.5	5.6699547024170096E-020
1375.5	5.7173145048491582E-020
1376.5	5.8072353588324411E-020
1377.5	5.9419818536973737E-020
1378.5	6.1251483385514728E-020
1379.5	6.3618556704402532E-020
1380.5	6.6590463010875681E-020
1381.5	7.0259060465197864E-020
1382.5	7.4744550070685979E-020
1383.5	8.0203701887074114E-020
1384.5	8.6841314579358586E-020
1385.5	9.4926248730764080E-020
1386.5	1.0481399039506121E-019
1387.5	1.1697857852916114E-019
1388.5	1.3205791734385801E-019
1389.5	1.5091791067218237E-019
1390.5	1.7474194486455736E-019
1391.5	2.0515098910690106E-019
1392.5	2.4434977132820614E-019
1393.5	2.9525875266909223E-019
1394.5	3.6148586620818139E-019
1395.5	4.4672312020272506E-019
1396.5	5.5261475882935705E-019
1397.5	6.7364597932968657E-019
1398.5	7.8937756117804456E-019
1399.5	8.6274876001893238E-019
1400.5	8.6021821712069617E-019
1401.5	7.8297891871589437E-019
1402.5	6.6569323903916211E-019
1403.5	5.4476665896692404E-019
1404.5	4.3961520828739298E-019
1405.5	3.5514889265349229E-019
1406.5	2.8950478695120899E-019
1407.5	2.3895899703003612E-019
1408.5	1.9993465253050410E-019
1409.5	1.6955364132928309E-019
1410.5	1.4564838002643027E-019
1411.5	1.2662670339601934E-019
1412.5	1.1132670506616855E-019
1413.5	9.8898518336210485E-020
1414.5	8.8716587057175977E-020
1415.5	8.0316962945550653E-020
1416.5	7.3353153085794846E-020
1417.5	6.7565190798613164E-020
1418.5	6.2758026988595097E-020
1419.5	5.8786528369166971E-020
1420.5	5.5545258304459636E-020
1421.5	5.2961861852566566E-020
1422.5	5.0993353937615985E-020
1423.5	4.9624983183455304E-020
1424.5	4.8871660857717919E-020
1425.5	4.8782224338855675E-020
1426.5	4.9447006053889995E-020
1427.5	5.1009094324872326E-020
1428.5	5.3678634852750079E-020
1429.5	5.7745649348365507E-020
1430.5	6.3575372067491908E-020
1431.5	7.1541039967249211E-020
1432.5	8.1791474241295375E-020
1433.5	9.3700483406391268E-020
1434.5	1.0504699985118698E-019
1435.5	1.1188271150134366E-019
1436.5	1.1073401523617200E-019
1437.5	1.0185794024493747E-019
1438.5	8.8967097617284554E-020
1439.5	7.5862566993418783E-020
1440.5	6.4538457947372284E-020
1441.5	5.5485766057948177E-020
1442.5	4.8505728038713927E-020
1443.5	4.3217718150072287E-020
1444.5	3.9265710873555889E-020
1445.5	3.6375745370030372E-020
1446.5	3.4359220100019352E-020
1447.5	3.3102595515505157E-020
1448.5	3.2557704420340594E-020
1449.5	3.2736247635121341E-020
1450.5	3.3707108177203502E-020
1451.5	3.5589587082471112E-020
1452.5	3.8523651236632860E-020
1453.5	4.2573837728497236E-020
1454.5	4.7497549157708509E-020
1455.5	5.2375857494518236E-020
1456.5	5.5475665242203977E-020
1457.5	5.5107158430118653E-020
1458.5	5.1145546673002006E-020
1459.5	4.5153040886888710E-020
1460.5	3.8905665987617841E-020
1461.5	3.3398318311235365E-020
1462.5	2.8904996460807001E-020
1463.5	2.5349261945045100E-020
1464.5	2.2552786081773904E-020
1465.5	2.0340056064524533E-020
1466.5	1.8568397042320799E-020
1467.5	1.7129684843646356E-020
1468.5	1.5944085924616971E-020
1469.5	1.4953021917454409E-020
1470.5	1.4113362376758974E-020
1471.5	1.3393086713665319E-020
1472.5	1.2768168319074289E-020
1473.5	1.2220367931335454E-020
1474.5	1.1735674059844976E-020
1475.5	1.1303196015012130E-020
1476.5	1.0914372204456088E-020
1477.5	1.0562398605371655E-020
1478.5	1.0241811977451049E-020
1479.5	9.9481827359734576E-021
1480.5	9.6778862677845387E-021
1481.5	9.4279309126602358E-021
1482.5	9.1958272865955845E-021
1483.5	8.9794880650755970E-021
1484.5	8.7771504251527634E-021
1485.5	8.5873155006041622E-021
1486.5	8.4087007261037316E-021
1487.5	8.2402020303803417E-021
1488.5	8.0808636175982796E-021
1489.5	7.9298536413613031E-021
1490.5	7.7864444891822536E-021
1491.5	7.6499967002509559E-021
1492.5	7.5199457661483794E-021
1493.5	7.3957912341524420E-021
1494.5	7.2770876611527900E-021
1495.5	7.1634370638321822E-021
1496.5	7.0544825855536398E-021
1497.5	6.9499031580492997E-021
1498.5	6.8494089807447564E-021
1499.5	6.7527376754803867E-021
1500.5	6.6596510018202575E-021
1501.5	6.5699320398023757E-021
1502.5	6.4833827641861899E-021
1503.5	6.3998219479847994E-021
1504.5	6.3190833440856579E-021
1505.5	6.2410141026444376E-021
1506.5	6.1654733891294233E-021
1507.5	6.0923311737455775E-021
1508.5	6.0214671677487449E-021
1509.5	5.9527698860834724E-021
1510.5	5.8861358190098047E-021
1511.5	5.8214686980570040E-021
1512.5	5.7586788438609026E-021
1513.5	5.6976825852898317E-021
1514.5	5.6384017408094997E-021
1515.5	5.5807631543333907E-021
1516.5	5.5246982788962985E-021
1517.5	5.4701428024097597E-021
1518.5	5.4170363105381528E-021
1519.5	5.3653219823968721E-021
1520.5	5.3149463153384588E-021
1521.5	5.2658588755746472E-021
1522.5	5.2180120717954195E-021
1523.5	5.1713609493007132E-021
1524.5	5.1258630024659184E-021
1525.5	5.0814780036258477E-021
1526.5	5.0381678466899692E-021
1527.5	4.9958964039994295E-021
1528.5	4.9546293951083800E-021
1529.5	4.9143342663218495E-021
1530.5	4.8749800799531902E-021
1531.5	4.8365374123784799E-021
1532.5	4.7989782600656118E-021
1533.5	4.7622759528437783E-021
1534.5	4.7264050737566979E-021
1535.5	4.6913413849112046E-021
1536.5	4.6570617587932116E-021
1537.5	4.6235441145765304E-021
1538.5	4.5907673589973478E-021
1539.5	4.5587113314092532E-021
1540.5	4.5273567526711193E-021
1541.5	4.4966851775534305E-021
1542.5	4.4666789503784697E-021
1543.5	4.4373211636362738E-021
1544.5	4.4085956193421200E-021
1545.5	4.3804867929225696E-021
1546.5	4.3529797994363217E-021
1547.5	4.3260603619532385E-021
1548.5	4.2997147819304623E-021
1549.5	4.2739299114384900E-021
1550.5	4.2486931271026626E-021
1551.5	4.2239923056369005E-021
1552.5	4.1998158008568778E-021
1553.5	4.1761524220691009E-021
1554.5	4.1529914137408460E-021
1555.5	4.1303224363636468E-021
1556.5	4.1081355484299435E-021
1557.5	4.0864211894489276E-021
1558.5	4.0651701639334059E-021
1559.5	4.0443736262947742E-021
1560.5	4.0240230665881058E-021
1561.5	4.0041102970536573E-021
1562.5	3.9846274394052750E-021
1563.5	3.9655669128198354E-021
1564.5	3.9469214225852057E-021
1565.5	3.9286839493674752E-021
1566.5	3.9108477390609453E-021
1567.5	3.8934062931870786E-021
1568.5	3.8763533598110810E-021
1569.5	3.8596829249469506E-021
1570.5	3.8433892044239881E-021
1571.5	3.8274666361896461E-021
1572.5	3.8119098730254003E-021
1573.5	3.7967137756539435E-021
1574.5	3.7818734062175598E-021
1575.5	3.7673840221089825E-021
1576.5	3.7532410701372976E-021
1577.5	3.7394401810127803E-021
1578.5	3.7259771641356262E-021
1579.5	3.7128480026746891E-021
1580.5	3.7000488489232970E-021
1581.5	3.6875760199202140E-021
1582.5	3.6754259933246627E-021
1583.5	3.6635954035352459E-021
1584.5	3.6520810380433085E-021
1585.5	3.6408798340121279E-021
1586.5	3.6299888750740035E-021
1587.5	3.6194053883380061E-021
1588.5	3.6091267416018139E-021
1589.5	3.5991504407617330E-021
1590.5	3.5894741274155445E-021
1591.5	3.5800955766535049E-021
1592.5	3.5710126950333501E-021
1593.5	3.5622235187357254E-021
1594.5	3.5537262118970741E-021
1595.5	3.5455190651175443E-021
1596.5	3.5376004941420130E-021
1597.5	3.5299690387129254E-021
1598.5	3.5226233615942094E-021
1599.5	3.5155622477660211E-021
1600.5	3.5087846037908051E-021
1601.5	3.5022894573516039E-021
1602.5	3.4960759569642607E-021
1603.5	3.4901433718657942E-021
1604.5	3.4844910920818574E-021
1605.5	3.4791186286769611E-021
1606.5	3.4740256141918378E-021
1607.5	3.4692118032731221E-021
1608.5	3.4646770735014221E-021
1609.5	3.4604214264246957E-021
1610.5	3.4564449888048329E-021
1611.5	3.4527480140864459E-021
1612.5	3.4493308840979312E-021
1613.5	3.4461941109961437E-021
1614.5	3.4433383394673779E-021
1615.5	3.4407643491987689E-021
1616.5	3.4384730576358768E-021
1617.5	3.4364655230439761E-021
1618.5	3.4347429478924665E-021
1619.5	3.4333066825840462E-021
1620.5	3.4321582295525438E-021
1621.5	3.4312992477560230E-021
1622.5	3.4307315575945979E-021
1623.5	3.4304571462856722E-021
1624.5	3.4304781737328578E-021
1625.5	3.4307969789288955E-021
1626.5	3.4314160869372730E-021
1627.5	3.4323382165023407E-021
1628.5	3.4335662883432479E-021
1629.5	3.4351034341933528E-021
1630.5	3.4369530066538202E-021
1631.5	3.4391185899380875E-021
1632.5	3.4416040115928505E-021
1633.5	3.4444133552914045E-021
1634.5	3.4475509748066196E-021
1635.5	3.4510215092838979E-021
1636.5	3.4548298999492319E-021
1637.5	3.4589814084043096E-021
1638.5	3.4634816366798175E-021
1639.5	3.4683365492399516E-021
1640.5	3.4735524971562734E-021
1641.5	3.4791362446976410E-021
1642.5	3.4850949986160460E-021
1643.5	3.4914364404460080E-021
1644.5	3.4981687621789532E-021
1645.5	3.5053007057245216E-021
1646.5	3.5128416066291817E-021
1647.5	3.5208014425904196E-021
1648.5	3.5291908873836388E-021
1649.5	3.5380213709108526E-021
1650.5	3.5473051461876733E-021
1651.5	3.5570553642108747E-021
1652.5	3.5672861577965445E-021
1653.5	3.5780127356525959E-021
1654.5	3.5892514881546687E-021
1655.5	3.6010201065371860E-021
1656.5	3.6133377174995648E-021
1657.5	3.6262250355705113E-021
1658.5	3.6397045359829403E-021
1659.5	3.6538006513024892E-021
1660.5	3.6685399956418408E-021
1661.5	3.6839516210035983E-021
1662.5	3.7000673111537795E-021
1663.5	3.7169219194714508E-021
1664.5	3.7345537584914306E-021
1665.5	3.7530050504123747E-021
1666.5	3.7723224497528065E-021
1667.5	3.7925576516935579E-021
1668.5	3.8137681025631565E-021
1669.5	3.8360178325532624E-021
1670.5	3.8593784352893889E-021
1671.5	3.8839302245822640E-021
1672.5	3.9097636058809313E-021
1673.5	3.9369807090804346E-021
1674.5	3.9656973409888423E-021
1675.5	3.9960453307111145E-021
1676.5	4.0281753605102270E-021
1677.5	4.0622603997792014E-021
1678.5	4.0984998925374299E-021
1679.5	4.1371248920087423E-021
1680.5	4.1784043930237762E-021
1681.5	4.2226531893410592E-021
1682.5	4.2702416857014989E-021
1683.5	4.3216082337223285E-021
1684.5	4.3772747511717338E-021
1685.5	4.4378666467345935E-021
1686.5	4.5041384375674274E-021
1687.5	4.5770069593800367E-021
1688.5	4.6575947943204972E-021
1689.5	4.7472875783811359E-021
1690.5	4.8478103434143431E-021
1691.5	4.9613302177732829E-021
1692.5	5.0905959808807265E-021
1693.5	5.2391296248194494E-021
1694.5	5.4114919213850225E-021
1695.5	5.6136539904595034E-021
1696.5	5.8535211893708892E-021
1697.5	6.1416752496997361E-021
1698.5	6.4924246133192161E-021
1699.5	6.9252736339713480E-021
1700.5	7.4669094297584022E-021
1701.5	8.1536692363438205E-021
1702.5	9.0339320122987640E-021
1703.5	1.0168307042778184E-020
1704.5	1.1621404079262233E-020
1705.5	1.3430391537079002E-020
1706.5	1.5525744001649139E-020
1707.5	1.7600058938272986E-020
1708.5	1.9047067614042780E-020
1709.5	1.9246403447231621E-020
1710.5	1.8116132630918870E-020
1711.5	1.6199501398389394E-020
1712.5	1.4147682904647427E-020
1713.5	1.2338450921165215E-020
1714.5	1.0883012425390928E-020
1715.5	9.7593116868186194E-021
1716.5	8.9049806439395819E-021
1717.5	8.2573137324991454E-021
1718.5	7.7650632001525808E-021
1719.5	7.3893921640740878E-021
1720.5	7.1017043032943506E-021
1721.5	6.8811124563226233E-021
1722.5	6.7123297977940592E-021
1723.5	6.5840899605031824E-021
1724.5	6.4880118064917964E-021
1725.5	6.4177961748501708E-021
1726.5	6.3686591165669298E-021
1727.5	6.3369305109200327E-021
1728.5	6.3197677714627346E-021
1729.5	6.3149498157924041E-021
1730.5	6.3207273468820996E-021
1731.5	6.3357129607178521E-021
1732.5	6.3587996791489471E-021
1733.5	6.3890999665124440E-021
1734.5	6.4258996517688528E-021
1735.5	6.4686228023160333E-021
1736.5	6.5168047209425765E-021
1737.5	6.5700710235668125E-021
1738.5	6.6281213095672126E-021
1739.5	6.6907163306433021E-021
1740.5	6.7576678469773173E-021
1741.5	6.8288305642150476E-021
1742.5	6.9040956942802305E-021
1743.5	6.9833857931015903E-021
1744.5	7.0666506100206833E-021
1745.5	7.1538637447517939E-021
1746.5	7.2450199538164654E-021
1747.5	7.3401329833372574E-021
1748.5	7.4392338318089195E-021
1749.5	7.5423693670496765E-021
1750.5	7.6496012374952339E-021
1751.5	7.7610050304578305E-021
1752.5	7.8766696397673756E-021
1753.5	7.9966968129674712E-021
1754.5	8.1212008544258659E-021
1755.5	8.2503084656944454E-021
1756.5	8.3841587084902607E-021
1757.5	8.5229030789760910E-021
1758.5	8.6667056847584279E-021
1759.5	8.8157435183193226E-021
1760.5	8.9702068225552309E-021
1761.5	9.1302995457899086E-021
1762.5	9.2962398851228572E-021
1763.5	9.4682609183209896E-021
1764.5	9.6466113257017489E-021
1765.5	9.8315562046262361E-021
1766.5	1.0023377980351852E-020
1767.5	1.0222377418112418E-020
1768.5	1.0428874742424189E-020
1769.5	1.0643210870781554E-020
1770.5	1.0865748770128706E-020
1771.5	1.1096874945795150E-020
1772.5	1.1337001073986541E-020
1773.5	1.1586565790451397E-020
1774.5	1.1846036649625261E-020
1775.5	1.2115912270413959E-020
1776.5	1.2396724686849601E-020
1777.5	1.2689041924170736E-020
1778.5	1.2993470823482938E-020
1779.5	1.3310660141093578E-020
1780.5	1.3641303951937413E-020
1781.5	1.3986145390279608E-020
1782.5	1.4345980765171047E-020
1783.5	1.4721664093019416E-020
1784.5	1.5114112095227415E-020
1785.5	1.5524309715248556E-020
1786.5	1.5953316216756660E-020
1787.5	1.6402271933075172E-020
1788.5	1.6872405747753145E-020
1789.5	1.7365043397428904E-020
1790.5	1.7881616701152388E-020
1791.5	1.8423673835457998E-020
1792.5	1.8992890792066141E-020
1793.5	1.9591084175593511E-020
1794.5	2.0220225522609749E-020
1795.5	2.0882457351442635E-020
1796.5	2.1580111185092054E-020
1797.5	2.2315727828417913E-020
1798.5	2.3092080226579110E-020
1799.5	2.3912199285932126E-020
1800.5	2.4779403102979721E-020
1801.5	2.5697330123615943E-020
1802.5	2.6669976846459070E-020
1803.5	2.7701740793733740E-020
1804.5	2.8797469604971792E-020
1805.5	2.9962517267746237E-020
1806.5	3.1202808691987283E-020
1807.5	3.2524914068004473E-020
1808.5	3.3936134733052195E-020
1809.5	3.5444602619667306E-020
1810.5	3.7059395787025671E-020
1811.5	3.8790673064599468E-020
1812.5	4.0649831491638205E-020
1813.5	4.2649691050250362E-020
1814.5	4.4804712208005825E-020
1815.5	4.7131253065256895E-020
1816.5	4.9647874517904046E-020
1817.5	5.2375703897254387E-020
1818.5	5.5338870166582017E-020
1819.5	5.8565027114917221E-020
1820.5	6.2085985329073732E-020
1821.5	6.5938479365375955E-020
1822.5	7.0165103919905009E-020
1823.5	7.4815462510536315E-020
1824.5	7.9947585066247419E-020
1825.5	8.5629688027695765E-020
1826.5	9.1942373726712558E-020
1827.5	9.8981397239791112E-020
1828.5	1.0686117190134733E-019
1829.5	1.1571924397151796E-019
1830.5	1.2572204949024498E-019
1831.5	1.3707238223635477E-019
1832.5	1.5001916588752260E-019
1833.5	1.6487035814391198E-019
1834.5	1.8201015288976038E-019
1835.5	2.0192213806375272E-019
1836.5	2.2522078597067465E-019
1837.5	2.5269470907680812E-019
1838.5	2.8536666649727691E-019
1839.5	3.2457757149676441E-019
1840.5	3.7210498919632278E-019
1841.5	4.3033102655293069E-019
1842.5	5.0247985927773072E-019
1843.5	5.9294952435949314E-019
1844.5	7.0775901946616308E-019
1845.5	8.5509846434773698E-019
1846.5	1.0458458882934009E-018
1847.5	1.2935423418823974E-018
1848.5	1.6123597349010867E-018
1849.5	2.0096292366576504E-018
1850.5	2.4674444241755059E-018
1851.5	2.9133719034902704E-018
1852.5	3.2101022327105078E-018
1853.5	3.2247862853115983E-018
1854.5	2.9499412891666357E-018
1855.5	2.5113818886365067E-018
1856.5	2.0505222744114655E-018
1857.5	1.6462100159877907E-018
1858.5	1.3201426809925449E-018
1859.5	1.0663586995409982E-018
1860.5	8.7088433196099571E-019
1861.5	7.1998231958165219E-019
1862.5	6.0250837965395196E-019
1863.5	5.1003984448760356E-019
1864.5	4.3637892840774292E-019
1865.5	3.7699669069378434E-019
1866.5	3.2857480792193953E-019
1867.5	2.8866368987002499E-019
1868.5	2.5543721180977859E-019
1869.5	2.2751924985369720E-019
1870.5	2.0386126965109910E-019
1871.5	1.8365559445979144E-019
1872.5	1.6627350154935883E-019
1873.5	1.5122063884485132E-019
1874.5	1.3810459863920662E-019
1875.5	1.2661109398010165E-019
1876.5	1.1648627847431890E-019
1877.5	1.0752349557247830E-019
1878.5	9.9553252680380100E-020
1879.5	9.2435565686786476E-020
1880.5	8.6054062252706678E-020
1881.5	8.0311401903817822E-020
1882.5	7.5125690650198150E-020
1883.5	7.0427653026463712E-020
1884.5	6.6158385595140585E-020
1885.5	6.2267560245375653E-020
1886.5	5.8711977970501415E-020
1887.5	5.5454397634610351E-020
1888.5	5.2462581926468004E-020
1889.5	4.9708515931089475E-020
1890.5	4.7167763720815123E-020
1891.5	4.4818935935403541E-020
1892.5	4.2643247103041593E-020
1893.5	4.0624145901227588E-020
1894.5	3.8747004997960481E-020
1895.5	3.6998859792915348E-020
1896.5	3.5368187476116505E-020
1897.5	3.3844719473267782E-020
1898.5	3.2419281654146882E-020
1899.5	3.1083657720389845E-020
1900.5	2.9830472020291740E-020
1901.5	2.8653088705897946E-020
1902.5	2.7545524686295528E-020
1903.5	2.6502374267449955E-020
1904.5	2.5518743724039704E-020
1905.5	2.4590194338835355E-020
1906.5	2.3712692683074397E-020
1907.5	2.2882567107114976E-020
1908.5	2.2096469572433095E-020
1909.5	2.1351342090144393E-020
1910.5	2.0644387142786854E-020
1911.5	1.9973041559192312E-020
1912.5	1.9334953390200567E-020
1913.5	1.8727961398400188E-020
1914.5	1.8150076830178625E-020
1915.5	1.7599467184894699E-020
1916.5	1.7074441735389354E-020
1917.5	1.6573438587506274E-020
1918.5	1.6095013094773907E-020
1919.5	1.5637827468704745E-020
1920.5	1.5200641445959982E-020
1921.5	1.4782303891455942E-020
1922.5	1.4381745231812160E-020
1923.5	1.3997970626739157E-020
1924.5	1.3630053797357576E-020
1925.5	1.3277131440295933E-020
1926.5	1.2938398164956988E-020
1927.5	1.2613101898762548E-020
1928.5	1.2300539711643256E-020
1929.5	1.2000054016668604E-020
1930.5	1.1711029108629760E-020
1931.5	1.1432888006689122E-020
1932.5	1.1165089570982068E-020
1933.5	1.0907125866366400E-020
1934.5	1.0658519749427383E-020
1935.5	1.0418822657410476E-020
1936.5	1.0187612580016948E-020
1937.5	9.9644921969969959E-021
1938.5	9.7490871662440519E-021
1939.5	9.5410445486623615E-021
1940.5	9.3400313574711968E-021
1941.5	9.1457332208459429E-021
1942.5	8.9578531478969497E-021
1943.5	8.7761103889677283E-021
1944.5	8.6002393821092894E-021
1945.5	8.4299887783692594E-021
1946.5	8.2651205392337796E-021
1947.5	8.1054091001865995E-021
1948.5	7.9506405949115012E-021
1949.5	7.8006121351683461E-021
1950.5	7.6551311418263156E-021
1951.5	7.5140147229456227E-021
1952.5	7.3770890951662071E-021
1953.5	7.2441890449933542E-021
1954.5	7.1151574268688074E-021
1955.5	6.9898446951863604E-021
1956.5	6.8681084676551239E-021
1957.5	6.7498131176348957E-021
1958.5	6.6348293932686161E-021
1959.5	6.5230340614187411E-021
1960.5	6.4143095745794848E-021
1961.5	6.3085437590870307E-021
1962.5	6.2056295230863129E-021
1963.5	6.1054645828372581E-021
1964.5	6.0079512060566831E-021
1965.5	5.9129959710953316E-021
1966.5	5.8205095408438224E-021
1967.5	5.7304064503474177E-021
1968.5	5.6426049071883359E-021
1969.5	5.5570266037662746E-021
1970.5	5.4735965406739362E-021
1971.5	5.3922428604246873E-021
1972.5	5.3128966908450638E-021
1973.5	5.2354919974955999E-021
1974.5	5.1599654445303375E-021
1975.5	5.0862562634482061E-021
1976.5	5.0143061292290895E-021
1977.5	4.9440590433836850E-021
1978.5	4.8754612234798057E-021
1979.5	4.8084609987385863E-021
1980.5	4.7430087113226262E-021
1981.5	4.6790566229642426E-021
1982.5	4.6165588266063586E-021
1983.5	4.5554711627509563E-021
1984.5	4.4957511402307025E-021
1985.5	4.4373578611385599E-021
1986.5	4.3802519496679768E-021
1987.5	4.3243954846325858E-021
1988.5	4.2697519354496916E-021
1989.5	4.2162861013858808E-021
1990.5	4.1639640538762130E-021
1991.5	4.1127530817406278E-021
1992.5	4.0626216391324776E-021
1993.5	4.0135392960646501E-021
1994.5	3.9654766913684228E-021
1995.5	3.9184054879494088E-021
1996.5	3.8722983302132375E-021
1997.5	3.8271288035416609E-021
1998.5	3.7828713957069842E-021
1999.5	3.7395014601196433E-021
[truncated: 1,000 more rows]
