# Supplementary material for: Modeling Radiative Efficiency across Fluorinated Molecules: Bridging Chemistry and Climate Policy for Global Warming Potential Estimations
Source: Environ Sci Technol. 2026 Feb 16;60(8):6188–202. doi: 10.1021/acs.est.5c16501 (PMC12961741; doi:10.1021/acs.est.5c16501)
Supplement: Supplementary file 1 [file es5c16501_si_001.zip › Supporting.Information/CFM2025.Table1/HFEsters/Allyl.trifluoracetate/cross-section_42.dat]

0.5	4.7908574889994840E-022
1.5	4.8538665443835977E-022
2.5	4.9201858834773276E-022
3.5	4.9900845931549583E-022
4.5	5.0638602250663360E-022
5.5	5.1418425138140297E-022
6.5	5.2243976772318505E-022
7.5	5.3119334057422616E-022
8.5	5.4049046704911312E-022
9.5	5.5038205081881787E-022
10.5	5.6092519758294356E-022
11.5	5.7218415127170994E-022
12.5	5.8423140030165442E-022
13.5	5.9714899029336077E-022
14.5	6.1103008870329308E-022
15.5	6.2598085843885284E-022
16.5	6.4212271254571263E-022
17.5	6.5959504160905801E-022
18.5	6.7855853114596888E-022
19.5	6.9919922012990964E-022
20.5	7.2173349687281539E-022
21.5	7.4641428900641135E-022
22.5	7.7353878622889541E-022
23.5	8.0345814637265056E-022
24.5	8.3658978955938021E-022
25.5	8.7343309972837485E-022
26.5	9.1458965402915119E-022
27.5	9.6078952736694735E-022
28.5	1.0129258293459317E-021
29.5	1.0721005090406127E-021
30.5	1.1396857339902359E-021
31.5	1.2174069915135997E-021
32.5	1.3074567132609171E-021
33.5	1.4126509703043322E-021
34.5	1.5366468253714112E-021
35.5	1.6842439281149922E-021
36.5	1.8617986464737354E-021
37.5	2.0777742902238615E-021
38.5	2.3434119809150290E-021
39.5	2.6733652725779385E-021
40.5	3.0857321074766022E-021
41.5	3.5999316421350594E-021
42.5	4.2291815990466912E-021
43.5	4.9640919840848059E-021
44.5	5.7544393253697310E-021
45.5	6.5250498025890350E-021
46.5	7.2565888804626449E-021
47.5	8.0521916746148105E-021
48.5	9.0829753410468221E-021
49.5	1.0471242105345172E-020
50.5	1.2187930624673488E-020
51.5	1.3943985533144857E-020
52.5	1.5150822858294978E-020
53.5	1.5202360571364745E-020
54.5	1.4008940025851900E-020
55.5	1.2083885911220615E-020
56.5	1.0048070815549478E-020
57.5	8.2624681688865721E-021
58.5	6.8335577490229026E-021
59.5	5.7410868991998418E-021
60.5	4.9275074996073192E-021
61.5	4.3366768658926917E-021
62.5	3.9255344438214399E-021
63.5	3.6651917318831431E-021
64.5	3.5381644811461081E-021
65.5	3.5326191044721204E-021
66.5	3.6308632467000786E-021
67.5	3.7890010190963658E-021
68.5	3.9172059369319293E-021
69.5	3.8995708091944738E-021
70.5	3.6769720767284210E-021
71.5	3.3025137718562578E-021
72.5	2.8831055777863493E-021
73.5	2.4968112140737889E-021
74.5	2.1736076241879614E-021
75.5	1.9142475129966750E-021
76.5	1.7087759050999032E-021
77.5	1.5457233577544123E-021
78.5	1.4152462748734099E-021
79.5	1.3096909630908144E-021
80.5	1.2233235454799701E-021
81.5	1.1518957965250464E-021
82.5	1.0922565459803578E-021
83.5	1.0420519491615901E-021
84.5	9.9950691058543659E-022
85.5	9.6326908322095812E-022
86.5	9.3229818156498755E-022
87.5	9.0578731812013533E-022
88.5	8.8310682413327345E-022
89.5	8.6376390932576262E-022
90.5	8.4737358953665001E-022
91.5	8.3363775558305415E-022
92.5	8.2233025557381951E-022
93.5	8.1328655951171678E-022
94.5	8.0639707241418553E-022
95.5	8.0160353339464671E-022
96.5	7.9889823609306174E-022
97.5	7.9832607159504374E-022
98.5	7.9998966447783468E-022
99.5	8.0405818265160013E-022
100.5	8.1078079592618799E-022
101.5	8.2050629436490819E-022
102.5	8.3371113555102178E-022
103.5	8.5103928171248192E-022
104.5	8.7335876258939374E-022
105.5	9.0184213120389369E-022
106.5	9.3808098198593338E-022
107.5	9.8424823596488121E-022
108.5	1.0433244673300663E-021
109.5	1.1194007752402181E-021
110.5	1.2180441888632744E-021
111.5	1.3466166355302940E-021
112.5	1.5141599206056342E-021
113.5	1.7297578556116267E-021
114.5	1.9969112116858611E-021
115.5	2.3003250659391938E-021
116.5	2.5865867429067547E-021
117.5	2.7620783477574409E-021
118.5	2.7465296310677088E-021
119.5	2.5489156108397816E-021
120.5	2.2579731091386249E-021
121.5	1.9624584493667576E-021
122.5	1.7081542901124130E-021
123.5	1.5058682992909930E-021
124.5	1.3505209267841343E-021
125.5	1.2328646586907792E-021
126.5	1.1441815863317524E-021
127.5	1.0775369770415894E-021
128.5	1.0277756841382436E-021
129.5	9.9118674032616714E-022
130.5	9.6515514022920681E-022
131.5	9.4788598272358817E-022
132.5	9.3820886498163900E-022
133.5	9.3545050201947225E-022
134.5	9.3936250269193846E-022
135.5	9.5009554682572923E-022
136.5	9.6821665436054699E-022
137.5	9.9477178276637041E-022
138.5	1.0314013869178159E-021
139.5	1.0805209364493858E-021
140.5	1.1455779642978168E-021
141.5	1.2313798903565397E-021
142.5	1.3444178999440836E-021
143.5	1.4929014835704880E-021
144.5	1.6856671749480557E-021
145.5	1.9279594749638210E-021
146.5	2.2107077134003549E-021
147.5	2.4925246283905846E-021
148.5	2.6906029397008190E-021
149.5	2.7184523689534722E-021
150.5	2.5622277002674980E-021
151.5	2.2953370677225599E-021
152.5	2.0080721086329598E-021
153.5	1.7536094468553938E-021
154.5	1.5479702880289905E-021
155.5	1.3883678698510174E-021
156.5	1.2662366947857135E-021
157.5	1.1728880665419218E-021
158.5	1.1011985454777982E-021
159.5	1.0457618230524878E-021
160.5	1.0025937618084507E-021
161.5	9.6878250265284737E-022
162.5	9.4219571322579888E-022
163.5	9.2126089454489837E-022
164.5	9.0480740405207615E-022
165.5	8.9195464216368061E-022
166.5	8.8203315029737782E-022
167.5	8.7452873260606584E-022
168.5	8.6904260194193241E-022
169.5	8.6526270139503406E-022
170.5	8.6294286630414348E-022
171.5	8.6188753141808324E-022
172.5	8.6194039595637414E-022
173.5	8.6297594114372793E-022
174.5	8.6489302389006014E-022
175.5	8.6760999648568577E-022
176.5	8.7106095886183275E-022
177.5	8.7519285942476575E-022
178.5	8.7996323762569388E-022
179.5	8.8533845630770667E-022
180.5	8.9129231126164779E-022
181.5	8.9780493395148374E-022
182.5	9.0486192421581315E-022
183.5	9.1245366511892276E-022
184.5	9.2057478355207471E-022
185.5	9.2922372875889139E-022
186.5	9.3840244744928636E-022
187.5	9.4811613912765119E-022
188.5	9.5837307909299865E-022
189.5	9.6918449956344243E-022
190.5	9.8056452174988505E-022
191.5	9.9253013361418320E-022
192.5	1.0051012096161202E-021
193.5	1.0183005700734568E-021
194.5	1.0321540789022416E-021
195.5	1.0466907795277121E-021
196.5	1.0619430697070016E-021
197.5	1.0779469169238744E-021
198.5	1.0947421169393830E-021
199.5	1.1123725990450875E-021
200.5	1.1308867826019093E-021
201.5	1.1503379905941068E-021
202.5	1.1707849272244611E-021
203.5	1.1922922280692453E-021
204.5	1.2149310930539037E-021
205.5	1.2387800145672038E-021
206.5	1.2639256154818233E-021
207.5	1.2904636147903463E-021
208.5	1.3184999421187873E-021
209.5	1.3481520266975479E-021
210.5	1.3795502916450054E-021
211.5	1.4128398908970162E-021
212.5	1.4481827341106551E-021
213.5	1.4857598547865304E-021
214.5	1.5257741892143579E-021
215.5	1.5684538493319832E-021
216.5	1.6140559920903134E-021
217.5	1.6628714126099062E-021
218.5	1.7152300198551590E-021
219.5	1.7715073938139027E-021
220.5	1.8321326750388905E-021
221.5	1.8975981046463046E-021
222.5	1.9684706205968873E-021
223.5	2.0454060313277493E-021
224.5	2.1291664402532832E-021
225.5	2.2206417978060667E-021
226.5	2.3208767304740994E-021
227.5	2.4311041654837654E-021
228.5	2.5527877735618639E-021
229.5	2.6876759454951981E-021
230.5	2.8378709806186715E-021
231.5	3.0059185133152709E-021
232.5	3.1949241086168520E-021
233.5	3.4087066745089371E-021
234.5	3.6520022461748494E-021
235.5	3.9307373643224335E-021
236.5	4.2523995456989529E-021
237.5	4.6265444904524019E-021
238.5	5.0654975240922214E-021
239.5	5.5853328861107936E-021
240.5	6.2072520536641145E-021
241.5	6.9595342502334260E-021
242.5	7.8802976324758397E-021
243.5	9.0213717511498034E-021
244.5	1.0453574116668540E-020
245.5	1.2273393567450563E-020
246.5	1.4609900206389891E-020
247.5	1.7627022802515887E-020
248.5	2.1506516199115019E-020
249.5	2.6375364503047694E-020
250.5	3.2112086621604229E-020
251.5	3.7997430619166065E-020
252.5	4.2466410801060235E-020
253.5	4.3703721649719175E-020
254.5	4.1168163315251054E-020
255.5	3.6163702182668700E-020
256.5	3.0554771807076972E-020
257.5	2.5536442833568151E-020
258.5	2.1518216609045980E-020
259.5	1.8484427163837231E-020
260.5	1.6279582177480881E-020
261.5	1.4739184653348831E-020
262.5	1.3731947139741959E-020
263.5	1.3166698436500258E-020
264.5	1.2988973733306162E-020
265.5	1.3176697308860764E-020
266.5	1.3738010356434443E-020
267.5	1.4712088262513033E-020
268.5	1.6173001436687606E-020
269.5	1.8235813556974560E-020
270.5	2.1061597981462960E-020
271.5	2.4850792933927515E-020
272.5	2.9796390724658684E-020
273.5	3.5935178709410703E-020
274.5	4.2816825204719504E-020
275.5	4.9068262156485266E-020
276.5	5.2480384404969961E-020
277.5	5.1417435072966870E-020
278.5	4.6414547952810052E-020
279.5	3.9613029440014953E-020
280.5	3.2928675277894213E-020
281.5	2.7270253350935620E-020
282.5	2.2809944700001285E-020
283.5	1.9406851298907633E-020
284.5	1.6847830342734416E-020
285.5	1.4939433209853891E-020
286.5	1.3530407075495819E-020
287.5	1.2509783737366260E-020
288.5	1.1798998173642088E-020
289.5	1.1344224913545908E-020
290.5	1.1110501450136460E-020
291.5	1.1077721852850857E-020
292.5	1.1238229827783514E-020
293.5	1.1595755517693861E-020
294.5	1.2165561136093000E-020
295.5	1.2975808780796220E-020
296.5	1.4070324589726501E-020
297.5	1.5513106913152527E-020
298.5	1.7395095546383936E-020
299.5	1.9843794201255636E-020
300.5	2.3036008528175279E-020
301.5	2.7212303280861369E-020
302.5	3.2686292425400633E-020
303.5	3.9826543277780647E-020
304.5	4.8952690672686321E-020
305.5	6.0026594604873766E-020
306.5	7.2015109737419171E-020
307.5	8.2191904930680607E-020
308.5	8.6675268532372641E-020
309.5	8.3243218733506307E-020
310.5	7.3586898560369749E-020
311.5	6.1559188576222679E-020
312.5	5.0149333782047309E-020
313.5	4.0609879263691925E-020
314.5	3.3078510011466131E-020
315.5	2.7260930585228451E-020
316.5	2.2783898955893471E-020
317.5	1.9320739781644169E-020
318.5	1.6617277094814022E-020
319.5	1.4484532823578225E-020
320.5	1.2784209696943112E-020
321.5	1.1415298399359534E-020
322.5	1.0303671015338997E-020
323.5	9.3944955862667302E-021
324.5	8.6468452500063482E-021
325.5	8.0298977018067783E-021
326.5	7.5202547455708249E-021
327.5	7.1000434035109404E-021
328.5	6.7555627308252273E-021
329.5	6.4763142080473201E-021
330.5	6.2543047563928790E-021
331.5	6.0835465206559479E-021
332.5	5.9597016608463272E-021
333.5	5.8798371203798454E-021
334.5	5.8422662133222522E-021
335.5	5.8464626367085209E-021
336.5	5.8930393993131486E-021
337.5	5.9837910918676306E-021
338.5	6.1218036781906396E-021
339.5	6.3116423074399248E-021
340.5	6.5596353749729843E-021
341.5	6.8742832662456496E-021
342.5	7.2668343859103662E-021
343.5	7.7520913232034437E-021
344.5	8.3495393857344225E-021
345.5	9.0849325225870858E-021
346.5	9.9925333974568975E-021
347.5	1.1118290820284404E-020
348.5	1.2524350183788472E-020
349.5	1.4295412197317677E-020
350.5	1.6547496544699048E-020
351.5	1.9439345974087710E-020
352.5	2.3185186872930535E-020
353.5	2.8062591446886927E-020
354.5	3.4395381883397879E-020
355.5	4.2459170907415313E-020
356.5	5.2203826248492291E-020
357.5	6.2688422255528603E-020
358.5	7.1483881718758701E-020
359.5	7.5203019539032351E-020
360.5	7.2002553707155026E-020
361.5	6.3462134233826524E-020
362.5	5.2955111279289959E-020
363.5	4.3041780831181401E-020
364.5	3.4772611240831040E-020
365.5	2.8247742965171613E-020
366.5	2.3204789138945167E-020
367.5	1.9318369679978298E-020
368.5	1.6305355129067377E-020
369.5	1.3945904831518095E-020
370.5	1.2076657076991547E-020
371.5	1.0578024278028060E-020
372.5	9.3625781233569684E-021
373.5	8.3660512561418657E-021
374.5	7.5407844763963421E-021
375.5	6.8510693056436710E-021
376.5	6.2698615180371913E-021
377.5	5.7764589808264012E-021
378.5	5.3548513191801653E-021
379.5	4.9925375282059321E-021
380.5	4.6796711042044332E-021
381.5	4.4084361818246489E-021
382.5	4.1725881499420529E-021
383.5	3.9671126334875811E-021
384.5	3.7879706693565137E-021
385.5	3.6319074926959270E-021
386.5	3.4963090144405758E-021
387.5	3.3790947720956121E-021
388.5	3.2786395227208251E-021
389.5	3.1937181664798035E-021
390.5	3.1234706586288339E-021
391.5	3.0673852273826336E-021
392.5	3.0252997648321108E-021
393.5	2.9974228895214366E-021
394.5	2.9843781051740776E-021
395.5	2.9872769671141390E-021
396.5	3.0078305749942594E-021
397.5	3.0485135291709834E-021
398.5	3.1128013661891911E-021
399.5	3.2055121640898777E-021
400.5	3.3332959315645824E-021
401.5	3.5053304005202904E-021
402.5	3.7342920632296944E-021
403.5	4.0376524384101514E-021
404.5	4.4392279032801386E-021
405.5	4.9704826719180552E-021
406.5	5.6698374176412773E-021
407.5	6.5751280863644695E-021
408.5	7.6983971533445260E-021
409.5	8.9679015275771120E-021
410.5	1.0146675360262512E-020
411.5	1.0833364775425889E-020
412.5	1.0702902753149094E-020
413.5	9.8182874389127415E-021
414.5	8.5639814350160892E-021
415.5	7.3069495745454965E-021
416.5	6.2301093206160538E-021
417.5	5.3731891485034872E-021
418.5	4.7125848335664660E-021
419.5	4.2088246152850157E-021
420.5	3.8252119186387362E-021
421.5	3.5326238185819142E-021
422.5	3.3093276780484154E-021
423.5	3.1395141089249430E-021
424.5	3.0118049324789815E-021
425.5	2.9180618514151595E-021
426.5	2.8525149071531624E-021
427.5	2.8111506105527974E-021
428.5	2.7912938838707999E-021
429.5	2.7913314448403354E-021
430.5	2.8105397693959705E-021
431.5	2.8489938722640765E-021
432.5	2.9075435391576739E-021
433.5	2.9878521728906943E-021
434.5	3.0925011612043213E-021
435.5	3.2251707680295492E-021
436.5	3.3909182217771816E-021
437.5	3.5965863693833339E-021
438.5	3.8513937265429599E-021
439.5	4.1677808729109325E-021
440.5	4.5626200047277143E-021
441.5	5.0589309844748739E-021
442.5	5.6882708269577063E-021
443.5	6.4939124878100006E-021
444.5	7.5346164836684935E-021
445.5	8.8877098695583683E-021
446.5	1.0647038848232618E-020
447.5	1.2903573076085128E-020
448.5	1.5681745735279863E-020
449.5	1.8795192469151665E-020
450.5	2.1650277235400672E-020
451.5	2.3265815448990483E-020
452.5	2.2880465860818879E-020
453.5	2.0690046824970912E-020
454.5	1.7640816533653316E-020
455.5	1.4607217840017619E-020
456.5	1.2014490572595727E-020
457.5	9.9489651929601462E-021
458.5	8.3498703927978572E-021
459.5	7.1208372453058708E-021
460.5	6.1730652682595788E-021
461.5	5.4361355576961828E-021
462.5	4.8573030331927577E-021
463.5	4.3978778796869531E-021
464.5	4.0296015775423040E-021
465.5	3.7317548838094592E-021
466.5	3.4890269602568492E-021
467.5	3.2899942587080693E-021
468.5	3.1260463289005357E-021
469.5	2.9906276405853876E-021
470.5	2.8786998920690026E-021
471.5	2.7863578143267867E-021
472.5	2.7105522329398690E-021
473.5	2.6488886077979567E-021
474.5	2.5994791641436468E-021
475.5	2.5608334618268183E-021
476.5	2.5317768377870895E-021
477.5	2.5113892994024285E-021
478.5	2.4989596153938090E-021
479.5	2.4939508623089840E-021
480.5	2.4959747494854254E-021
481.5	2.5047728057105900E-021
482.5	2.5202030626024752E-021
483.5	2.5422312787726588E-021
484.5	2.5709260608404203E-021
485.5	2.6064574849059692E-021
486.5	2.6490990291901790E-021
487.5	2.6992328139144273E-021
488.5	2.7573583238624885E-021
489.5	2.8241049770600778E-021
490.5	2.9002491147873051E-021
491.5	2.9867362410910800E-021
492.5	3.0847096556614668E-021
493.5	3.1955470306680389E-021
494.5	3.3209070183976518E-021
495.5	3.4627886959251375E-021
496.5	3.6236076316326898E-021
497.5	3.8062937054341281E-021
498.5	4.0144176887412891E-021
499.5	4.2523562241439552E-021
500.5	4.5255085822083679E-021
501.5	4.8405839251138567E-021
502.5	5.2059855384010275E-021
503.5	5.6323297472137359E-021
504.5	6.1331537190908775E-021
505.5	6.7258905857863103E-021
506.5	7.4332258848608925E-021
507.5	8.2850010258664972E-021
508.5	9.3209027141893558E-021
509.5	1.0594274829373055E-020
510.5	1.2177500434282207E-020
511.5	1.4169468764378772E-020
512.5	1.6705465287543502E-020
513.5	1.9968801056062060E-020
514.5	2.4199976628672238E-020
515.5	2.9689065414769418E-020
516.5	3.6712198397408153E-020
517.5	4.5327132281692384E-020
518.5	5.4917722128704230E-020
519.5	6.3595219169049450E-020
520.5	6.8321711704906706E-020
521.5	6.6854410569335985E-020
522.5	5.9939741648017777E-020
523.5	5.0527408018777079E-020
524.5	4.1250402380593412E-020
525.5	3.3354864045872761E-020
526.5	2.7074243332153251E-020
527.5	2.2211603069896649E-020
528.5	1.8470229618795966E-020
529.5	1.5579617136298821E-020
530.5	1.3326075285277443E-020
531.5	1.1549774046301061E-020
532.5	1.0133512937748756E-020
533.5	8.9916688776328280E-021
534.5	8.0614242826945577E-021
535.5	7.2963176957701199E-021
536.5	6.6616436947424337E-021
537.5	6.1312049882896733E-021
538.5	5.6850197244246325E-021
539.5	5.3076951005512428E-021
540.5	4.9872649089789052E-021
541.5	4.7143514187434795E-021
542.5	4.4815556758618944E-021
543.5	4.2830101925725190E-021
544.5	4.1140483500477374E-021
545.5	3.9709587299599407E-021
546.5	3.8508021338605280E-021
547.5	3.7512756749203068E-021
548.5	3.6706129947452262E-021
549.5	3.6075130172891023E-021
550.5	3.5610921467541626E-021
551.5	3.5308567603438201E-021
552.5	3.5166944729391640E-021
553.5	3.5188841483555317E-021
554.5	3.5381261748732087E-021
555.5	3.5755962968201943E-021
556.5	3.6330285251944037E-021
557.5	3.7128356414735663E-021
558.5	3.8182799884951644E-021
559.5	3.9537132323799099E-021
560.5	4.1249124826901240E-021
561.5	4.3395528533024232E-021
562.5	4.6078749270841710E-021
563.5	4.9436315223469057E-021
564.5	5.3654325102376428E-021
565.5	5.8986450052705841E-021
566.5	6.5780275113094468E-021
567.5	7.4512066587384594E-021
568.5	8.5827230045511707E-021
569.5	1.0057072810969832E-020
570.5	1.1975470560845953E-020
571.5	1.4432067761092462E-020
572.5	1.7439130999625801E-020
573.5	2.0763712553242652E-020
574.5	2.3722505263561216E-020
575.5	2.5252163691314768E-020
576.5	2.4615800682476125E-020
577.5	2.2131925941438776E-020
578.5	1.8840233544370944E-020
579.5	1.5632202524305495E-020
580.5	1.2916100690516024E-020
581.5	1.0760342385029286E-020
582.5	9.0925116463895611E-021
583.5	7.8093299418440724E-021
584.5	6.8177745710062799E-021
585.5	6.0446813918008104E-021
586.5	5.4354150834569892E-021
587.5	4.9499268494391497E-021
588.5	4.5589499142088351E-021
589.5	4.2409985778780035E-021
590.5	3.9801671167725095E-021
591.5	3.7645611264688969E-021
592.5	3.5851900062599603E-021
593.5	3.4351848115476848E-021
594.5	3.3092429494457087E-021
595.5	3.2032307820940807E-021
596.5	3.1138965896346858E-021
597.5	3.0386612044425419E-021
598.5	2.9754637853191342E-021
599.5	2.9226471100366314E-021
600.5	2.8788714720954986E-021
601.5	2.8430494908485112E-021
602.5	2.8142963668593311E-021
603.5	2.7918916598262708E-021
604.5	2.7752497506419735E-021
605.5	2.7638969170021069E-021
606.5	2.7574535010664314E-021
607.5	2.7556200443279432E-021
608.5	2.7581665544704498E-021
609.5	2.7649242829726164E-021
610.5	2.7757795524538302E-021
611.5	2.7906692947239272E-021
612.5	2.8095780552716850E-021
613.5	2.8325362955800779E-021
614.5	2.8596198872198809E-021
615.5	2.8909507458093567E-021
616.5	2.9266986024211804E-021
617.5	2.9670839581500506E-021
618.5	3.0123823174103840E-021
619.5	3.0629298502781746E-021
620.5	3.1191306973501655E-021
621.5	3.1814662063685630E-021
622.5	3.2505064835183808E-021
623.5	3.3269247606897739E-021
624.5	3.4115152322230067E-021
625.5	3.5052152130756838E-021
626.5	3.6091327319565892E-021
627.5	3.7245810213739308E-021
628.5	3.8531218349112859E-021
629.5	3.9966201573792977E-021
630.5	4.1573137430227667E-021
631.5	4.3379021176779901E-021
632.5	4.5416613537814248E-021
633.5	4.7725932793992544E-021
634.5	5.0356211198394216E-021
635.5	5.3368483478614909E-021
636.5	5.6839044159127451E-021
637.5	6.0864110791922535E-021
638.5	6.5566177113361329E-021
639.5	7.1102756074273773E-021
640.5	7.7678529793877106E-021
641.5	8.5562385130024489E-021
642.5	9.5111469718029553E-021
643.5	1.0680528490932720E-020
644.5	1.2129386025154914E-020
645.5	1.3946476220462962E-020
646.5	1.6253242327789059E-020
647.5	1.9214501257211154E-020
648.5	2.3047486761529609E-020
649.5	2.8017345552602434E-020
650.5	3.4385950896365075E-020
651.5	4.2240012272471773E-020
652.5	5.1094249698772816E-020
653.5	5.9330256861478302E-020
654.5	6.4190859545119953E-020
655.5	6.3421020949238357E-020
656.5	5.7425734391757006E-020
657.5	4.8841683788624987E-020
658.5	4.0204737735990840E-020
659.5	3.2785783850108488E-020
660.5	2.6864249444072911E-020
661.5	2.2278954222866628E-020
662.5	1.8757244668242869E-020
663.5	1.6044674842534137E-020
664.5	1.3938547821170947E-020
665.5	1.2286767897682372E-020
666.5	1.0977701407851867E-020
667.5	9.9298066233517548E-021
668.5	9.0833049149056914E-021
669.5	8.3940283610932750E-021
670.5	7.8290233894063488E-021
671.5	7.3634450656331528E-021
672.5	6.9783649562468902E-021
673.5	6.6592165473208298E-021
674.5	6.3946843977615576E-021
675.5	6.1759031734495500E-021
676.5	5.9958745419268452E-021
677.5	5.8490385458440888E-021
678.5	5.7309555607465016E-021
679.5	5.6380682135366129E-021
680.5	5.5675217174386610E-021
681.5	5.5170273343520851E-021
682.5	5.4847580205244205E-021
683.5	5.4692683573958766E-021
684.5	5.4694330256090989E-021
685.5	5.4843996223596041E-021
686.5	5.5135527377101352E-021
687.5	5.5564870224004093E-021
688.5	5.6129875867109208E-021
689.5	5.6830165291256773E-021
690.5	5.7667047489287840E-021
691.5	5.8643484803305747E-021
692.5	5.9764102209202709E-021
693.5	6.1035239324397559E-021
694.5	6.2465045819164307E-021
695.5	6.4063622790549138E-021
696.5	6.5843214638121322E-021
697.5	6.7818458191287775E-021
698.5	7.0006698423985459E-021
699.5	7.2428383229717015E-021
700.5	7.5107553640194487E-021
701.5	7.8072450844852447E-021
702.5	8.1356267795165294E-021
703.5	8.4998081586509120E-021
704.5	8.9044013931398413E-021
705.5	9.3548681889119327E-021
706.5	9.8577021030901558E-021
707.5	1.0420659043236982E-020
708.5	1.1053050621364792E-020
709.5	1.1766120201015039E-020
710.5	1.2573528690314356E-020
711.5	1.3491987300552200E-020
712.5	1.4542088946251999E-020
713.5	1.5749410701419058E-020
714.5	1.7145989727729263E-020
715.5	1.8772318815112434E-020
716.5	2.0680071770840631E-020
717.5	2.2935863120345317E-020
718.5	2.5626484793986649E-020
719.5	2.8866262869746342E-020
720.5	3.2807459513364198E-020
721.5	3.7655015595142313E-020
722.5	4.3687333984639947E-020
723.5	5.1284983642124596E-020
724.5	6.0968289202933471E-020
725.5	7.3440178238873838E-020
726.5	8.9615379983670243E-020
727.5	1.1057414939695950E-019
728.5	1.3727644281503158E-019
729.5	1.6969641068686159E-019
730.5	2.0500262350594493E-019
731.5	2.3546687175543490E-019
732.5	2.4975656384342423E-019
733.5	2.4093624815662675E-019
734.5	2.1345074573388310E-019
735.5	1.7850095784872009E-019
736.5	1.4505768839465494E-019
737.5	1.1699270728469394E-019
738.5	9.4809125178291621E-020
739.5	7.7675615870998570E-020
740.5	6.4500345782264954E-020
741.5	5.4319172553476233E-020
742.5	4.6379414877291950E-020
743.5	4.0120714298172956E-020
744.5	3.5132786138318875E-020
745.5	3.1115901313889630E-020
746.5	2.7850034469797240E-020
747.5	2.5172329910339093E-020
748.5	2.2961070291775391E-020
749.5	2.1124365792209929E-020
750.5	1.9592168690945571E-020
751.5	1.8310606253159811E-020
752.5	1.7237928973288725E-020
753.5	1.6341589961648112E-020
754.5	1.5596122962713640E-020
755.5	1.4981590210311028E-020
756.5	1.4482442019868928E-020
757.5	1.4086678387630864E-020
758.5	1.3785236256159406E-020
759.5	1.3571549479016986E-020
760.5	1.3441245225788180E-020
761.5	1.3391952896858270E-020
762.5	1.3423211163874050E-020
763.5	1.3536466688805588E-020
764.5	1.3735165334085052E-020
765.5	1.4024944093867240E-020
766.5	1.4413940417547189E-020
767.5	1.4913246089480799E-020
768.5	1.5537546726403782E-020
769.5	1.6306007153885741E-020
770.5	1.7243490179779708E-020
771.5	1.8382235653522792E-020
772.5	1.9764184157869909E-020
773.5	2.1444213858129676E-020
774.5	2.3494681838429880E-020
775.5	2.6011837312645155E-020
776.5	2.9124915823402169E-020
777.5	3.3009022327791661E-020
778.5	3.7903177772296457E-020
779.5	4.4134794846948858E-020
780.5	5.2150284116585184E-020
781.5	6.2545398314079177E-020
782.5	7.6070321885193070E-020
783.5	9.3535703148069220E-020
784.5	1.1544178436913948E-019
785.5	1.4102623807116584E-019
786.5	1.6664158212031279E-019
787.5	1.8486573903578303E-019
788.5	1.8777644269576239E-019
789.5	1.7387878413295446E-019
790.5	1.4968420075676714E-019
791.5	1.2342975297106096E-019
792.5	1.0004664162144571E-019
793.5	8.1058684163073559E-020
794.5	6.6241403569166609E-020
795.5	5.4824128267945443E-020
796.5	4.6017025084525905E-020
797.5	3.9170410031076286E-020
798.5	3.3790602312631031E-020
799.5	2.9513646136565824E-020
800.5	2.6073531960117728E-020
801.5	2.3275480577643538E-020
802.5	2.0975859195543593E-020
803.5	1.9067730126835522E-020
804.5	1.7470620934611983E-020
805.5	1.6123306482564497E-020
806.5	1.4978698464871732E-020
807.5	1.4000201612107069E-020
808.5	1.3159092537245099E-020
809.5	1.2432615787642852E-020
810.5	1.1802586921910884E-020
811.5	1.1254357301409303E-020
812.5	1.0776039425485574E-020
813.5	1.0357921782291339E-020
814.5	9.9920229001359309E-021
815.5	9.6717486279631983E-021
816.5	9.3916266914826987E-021
817.5	9.1470996311839176E-021
818.5	8.9343622491240333E-021
819.5	8.7502332949165617E-021
820.5	8.5920537317085310E-021
821.5	8.4576058314923520E-021
822.5	8.3450487578519295E-021
823.5	8.2528673444924122E-021
824.5	8.1798315694359825E-021
825.5	8.1249648287811514E-021
826.5	8.0875195818175734E-021
827.5	8.0669593086978398E-021
828.5	8.0629460208654526E-021
829.5	8.0753328145095523E-021
830.5	8.1041611755168873E-021
831.5	8.1496629449697305E-021
832.5	8.2122670499407434E-021
833.5	8.2926113075298777E-021
834.5	8.3915598338551630E-021
835.5	8.5102268490172522E-021
836.5	8.6500079821666963E-021
837.5	8.8126205710663040E-021
838.5	9.0001549488420604E-021
839.5	9.2151393587747081E-021
840.5	9.4606219936172016E-021
841.5	9.7402747994954799E-021
842.5	1.0058525229616781E-020
843.5	1.0420724241935216E-020
844.5	1.0833361741165438E-020
845.5	1.1304344708460129E-020
846.5	1.1843358938927746E-020
847.5	1.2462343352177449E-020
848.5	1.3176117345582753E-020
849.5	1.4003218254278892E-020
850.5	1.4967030107033562E-020
851.5	1.6097320169094890E-020
852.5	1.7432351631020352E-020
853.5	1.9021816999562979E-020
854.5	2.0930947829384769E-020
855.5	2.3246314867400531E-020
856.5	2.6084047266896067E-020
857.5	2.9601455303594598E-020
858.5	3.4013236951192577E-020
859.5	3.9613217632805283E-020
860.5	4.6800787370387124E-020
861.5	5.6104706857778858E-020
862.5	6.8177752840076270E-020
863.5	8.3686896628648976E-020
864.5	1.0292619313866921E-019
865.5	1.2489016585384599E-019
866.5	1.4587024052004344E-019
867.5	1.5916012840688413E-019
868.5	1.5871609305759384E-019
869.5	1.4478899160775535E-019
870.5	1.2365844776292390E-019
871.5	1.0189334278568981E-019
872.5	8.2987508724892346E-020
873.5	6.7819605077354191E-020
874.5	5.6049908379361331E-020
875.5	4.7005037506019021E-020
876.5	4.0039034132953547E-020
877.5	3.4632323154522989E-020
878.5	3.0393596735675474E-020
879.5	2.7035342283819786E-020
880.5	2.4347609024337890E-020
881.5	2.2176649299680105E-020
882.5	2.0409060092212569E-020
883.5	1.8960431949405375E-020
884.5	1.7767331807152361E-020
885.5	1.6781653073105032E-020
886.5	1.5966621284258276E-020
887.5	1.5293954948644641E-020
888.5	1.4741836679853986E-020
889.5	1.4293458917158675E-020
890.5	1.3935983920585528E-020
891.5	1.3659809861158811E-020
892.5	1.3458071499104495E-020
893.5	1.3326330739787243E-020
894.5	1.3262433320267474E-020
895.5	1.3266526113260950E-020
896.5	1.3341247687098199E-020
897.5	1.3492125368743964E-020
898.5	1.3728237690593915E-020
899.5	1.4063233951620657E-020
900.5	1.4516842498741727E-020
901.5	1.5117037033255191E-020
902.5	1.5903027928524997E-020
903.5	1.6929081894999344E-020
904.5	1.8268499196847964E-020
905.5	2.0014974595648465E-020
906.5	2.2272942745404680E-020
907.5	2.5116099878794390E-020
908.5	2.8476243282684470E-020
909.5	3.1941436868554586E-020
910.5	3.4608719523992429E-020
911.5	3.5419935537284902E-020
912.5	3.4044263926004192E-020
913.5	3.1225478160749338E-020
914.5	2.8045633500967293E-020
915.5	2.5203266785632296E-020
916.5	2.2938366251048187E-020
917.5	2.1240441956097965E-020
918.5	2.0015164757547674E-020
919.5	1.9160911696574390E-020
920.5	1.8593175871285303E-020
921.5	1.8247956005571316E-020
922.5	1.8078710166212289E-020
923.5	1.8052274828251094E-020
924.5	1.8145363605558196E-020
925.5	1.8341929519285835E-020
926.5	1.8631283024320753E-020
927.5	1.9006786168383298E-020
928.5	1.9464965048446507E-020
929.5	2.0004922508385408E-020
930.5	2.0627968747194756E-020
931.5	2.1337414909458503E-020
932.5	2.2138494745072633E-020
933.5	2.3038394055457355E-020
934.5	2.4046378755260489E-020
935.5	2.5174021473879207E-020
936.5	2.6435534899570641E-020
937.5	2.7848228559847005E-020
938.5	2.9433115436537065E-020
939.5	3.1215706852818411E-020
940.5	3.3227049850491264E-020
941.5	3.5505082709401889E-020
942.5	3.8096414061176652E-020
943.5	4.1058673172690417E-020
944.5	4.4463639274563440E-020
945.5	4.8401445014763206E-020
946.5	5.2986276266008405E-020
947.5	5.8364176979181176E-020
948.5	6.4723841832671805E-020
949.5	7.2311680725900972E-020
950.5	8.1453018313690278E-020
951.5	9.2582098178101867E-020
952.5	1.0628459265743135E-019
953.5	1.2335735780748415E-019
954.5	1.4489029820819247E-019
955.5	1.7237143111752577E-019
956.5	2.0779989004534123E-019
957.5	2.5373962278800702E-019
958.5	3.1310521561264096E-019
959.5	3.8815089798825942E-019
960.5	4.7765352560011086E-019
961.5	5.7152748791587280E-019
962.5	6.4610281513055785E-019
963.5	6.7141249983571424E-019
964.5	6.3501605944956737E-019
965.5	5.5491941554326424E-019
966.5	4.6138905718117685E-019
967.5	3.7533028526563638E-019
968.5	3.0451803504065196E-019
969.5	2.4912198859590159E-019
970.5	2.0661293038675098E-019
971.5	1.7411540861255626E-019
972.5	1.4919112976482506E-019
973.5	1.2997034558935325E-019
974.5	1.1507675396821221E-019
975.5	1.0351453998408173E-019
976.5	9.4569497842209623E-020
977.5	8.7734540861201159E-020
978.5	8.2657327734922230E-020
979.5	7.9105032368897374E-020
980.5	7.6941088662850408E-020
981.5	7.6107775759789019E-020
982.5	7.6604017449305945E-020
983.5	7.8436404262922438E-020
984.5	8.1505281782650817E-020
985.5	8.5404468993563841E-020
986.5	8.9275919476477467E-020
987.5	9.2139386518584503E-020
988.5	9.3762966777052082E-020
989.5	9.5015974596870465E-020
990.5	9.7161567957465662E-020
991.5	1.0116573264892699E-019
992.5	1.0764956387073011E-019
993.5	1.1713268208938203E-019
994.5	1.3025206433337735E-019
995.5	1.4791028486256802E-019
996.5	1.7138485113268952E-019
997.5	2.0239695314442262E-019
998.5	2.4304525986605405E-019
999.5	2.9531526759357072E-019
1000.5	3.5953303764476125E-019
1001.5	4.3097672291956573E-019
1002.5	4.9557870116967402E-019
1003.5	5.3127453837572517E-019
1004.5	5.2264272501929092E-019
1005.5	4.7632031525244396E-019
1006.5	4.1432228922457143E-019
1007.5	3.5586954163269571E-019
1008.5	3.1025830220487834E-019
1009.5	2.7982686460410010E-019
1010.5	2.6409515625419651E-019
1011.5	2.6183685995079909E-019
1012.5	2.7117820934422826E-019
1013.5	2.8813694415536254E-019
1014.5	3.0455982140864739E-019
1015.5	3.0890983375167765E-019
1016.5	2.9344002242398342E-019
1017.5	2.6122830610478202E-019
1018.5	2.2243694540276054E-019
1019.5	1.8561523920407660E-019
1020.5	1.5452754005966805E-019
1021.5	1.2964478061156170E-019
1022.5	1.1010755162486562E-019
1023.5	9.4792471829212123E-020
1024.5	8.2703634083457327E-020
1025.5	7.3058801097679676E-020
1026.5	6.5271186914063110E-020
1027.5	5.8907317468500443E-020
1028.5	5.3647282849214156E-020
1029.5	4.9253540946661433E-020
1030.5	4.5548020442763013E-020
1031.5	4.2395746991250362E-020
1032.5	3.9693223924955808E-020
1033.5	3.7360174935480059E-020
1034.5	3.5333639301017576E-020
1035.5	3.3563712416304056E-020
1036.5	3.2010442442944539E-020
1037.5	3.0641545516486938E-020
1038.5	2.9430705793137512E-020
1039.5	2.8356297466205794E-020
1040.5	2.7400414316829248E-020
1041.5	2.6548125657179595E-020
1042.5	2.5786900580252227E-020
1043.5	2.5106158532369744E-020
1044.5	2.4496915571829417E-020
1045.5	2.3951503747801186E-020
1046.5	2.3463346826994674E-020
1047.5	2.3026779792332086E-020
1048.5	2.2636902605075398E-020
1049.5	2.2289460982965680E-020
1050.5	2.1980748627733446E-020
1051.5	2.1707526594828441E-020
1052.5	2.1466956449303039E-020
1053.5	2.1256544575317616E-020
1054.5	2.1074095561077523E-020
1055.5	2.0917673008624233E-020
1056.5	2.0785566449913074E-020
1057.5	2.0676263310008282E-020
1058.5	2.0588425062109071E-020
1059.5	2.0520866880292979E-020
1060.5	2.0472540223977677E-020
1061.5	2.0442517890480794E-020
1062.5	2.0429981154289315E-020
1063.5	2.0434208678025754E-020
1064.5	2.0454566933932117E-020
1065.5	2.0490501918556366E-020
1066.5	2.0541531979227709E-020
1067.5	2.0607241600422971E-020
1068.5	2.0687276022496520E-020
1069.5	2.0781336585456850E-020
1070.5	2.0889176707306350E-020
1071.5	2.1010598420542137E-020
1072.5	2.1145449402251430E-020
1073.5	2.1293620443226870E-020
1074.5	2.1455043310008411E-020
1075.5	2.1629688960994483E-020
1076.5	2.1817566083976826E-020
1077.5	2.2018719927821220E-020
1078.5	2.2233231405689854E-020
1079.5	2.2461216451304707E-020
1080.5	2.2702825613389730E-020
1081.5	2.2958243876691958E-020
1082.5	2.3227690700942468E-020
1083.5	2.3511420271844808E-020
1084.5	2.3809721960726916E-020
1085.5	2.4122920991916064E-020
1086.5	2.4451379319240655E-020
1087.5	2.4795496715373489E-020
1088.5	2.5155712080048734E-020
1089.5	2.5532504975552718E-020
1090.5	2.5926397400347822E-020
1091.5	2.6337955814282293E-020
1092.5	2.6767793431615155E-020
1093.5	2.7216572801091491E-020
1094.5	2.7685008695598817E-020
1095.5	2.8173871337578454E-020
1096.5	2.8683989990432106E-020
1097.5	2.9216256950730762E-020
1098.5	2.9771631981201068E-020
1099.5	3.0351147230339968E-020
1100.5	3.0955912691227630E-020
1101.5	3.1587122259825903E-020
1102.5	3.2246060461951709E-020
1103.5	3.2934109928425953E-020
1104.5	3.3652759709888649E-020
1105.5	3.4403614536764830E-020
1106.5	3.5188405146261481E-020
1107.5	3.6008999817555751E-020
1108.5	3.6867417279091245E-020
1109.5	3.7765841178864007E-020
1110.5	3.8706636340652560E-020
1111.5	3.9692367067449619E-020
1112.5	4.0725817799285730E-020
1113.5	4.1810016487949932E-020
1114.5	4.2948261118024133E-020
1115.5	4.4144149884954883E-020
1116.5	4.5401615640162252E-020
1117.5	4.6724965335000481E-020
1118.5	4.8118925345634590E-020
1119.5	4.9588693747214892E-020
1120.5	5.1140000838084155E-020
1121.5	5.2779179506211240E-020
1122.5	5.4513247397894877E-020
1123.5	5.6350003316012028E-020
1124.5	5.8298140872514139E-020
1125.5	6.0367383189103761E-020
1126.5	6.2568643437657443E-020
1127.5	6.4914217315609078E-020
1128.5	6.7418015268477954E-020
1129.5	7.0095844551586968E-020
1130.5	7.2965754276077802E-020
1131.5	7.6048460708849759E-020
1132.5	7.9367875718743970E-020
1133.5	8.2951768998045961E-020
1134.5	8.6832605435693429E-020
1135.5	9.1048614092198323E-020
1136.5	9.5645166571555886E-020
1137.5	1.0067657309615305E-019
1138.5	1.0620844858848493E-019
1139.5	1.1232086500354131E-019
1140.5	1.1911259962130136E-019
1141.5	1.2670692597871299E-019
1142.5	1.3525959417868721E-019
1143.5	1.4496993544946719E-019
1144.5	1.5609642644816976E-019
1145.5	1.6897856093035289E-019
1146.5	1.8406739296019208E-019
1147.5	2.0196718439119706E-019
1148.5	2.2348874117236279E-019
1149.5	2.4970699417619326E-019
1150.5	2.8198983897592914E-019
1151.5	3.2189583679074652E-019
1152.5	3.7068122610561911E-019
1153.5	4.2792220928386100E-019
1154.5	4.8888513548660727E-019
1155.5	5.4224580593609638E-019
1156.5	5.7372027398628294E-019
1157.5	5.7774656866922538E-019
1158.5	5.6373059859213558E-019
1159.5	5.4712271739171797E-019
1160.5	5.3893932048141302E-019
1161.5	5.4403139617033063E-019
1162.5	5.6387590204072498E-019
1163.5	5.9908175225723477E-019
1164.5	6.5069730467605337E-019
1165.5	7.2082285781860905E-019
1166.5	8.1300071285929397E-019
1167.5	9.3262629120502565E-019
1168.5	1.0874699699557444E-018
1169.5	1.2882575762357030E-018
1170.5	1.5489647890311184E-018
1171.5	1.8857298915158675E-018
1172.5	2.3115865526836940E-018
1173.5	2.8216092903787874E-018
1174.5	3.3640972570180247E-018
1175.5	3.8141558512959607E-018
1176.5	4.0102592492341074E-018
1177.5	3.8823705706123494E-018
1178.5	3.5272964165682841E-018
1179.5	3.1142817292215109E-018
1180.5	2.7657904908726401E-018
1181.5	2.5347914099560968E-018
1182.5	2.4347979228034024E-018
1183.5	2.4668891528554001E-018
1184.5	2.6305689830186437E-018
1185.5	2.9198901608702532E-018
1186.5	3.3039796274730686E-018
1187.5	3.6949639772978033E-018
1188.5	3.9377503523063909E-018
1189.5	3.8871854786128906E-018
1190.5	3.5371396147026215E-018
1191.5	3.0235013936970227E-018
1192.5	2.4957878879819679E-018
1193.5	2.0356054195571778E-018
1194.5	1.6640877435658541E-018
1195.5	1.3735809868653161E-018
1196.5	1.1483569895462393E-018
1197.5	9.7320389732909695E-019
1198.5	8.3582681884760184E-019
1199.5	7.2692910511963340E-019
1200.5	6.3965353095118683E-019
1201.5	5.6897250431660244E-019
1202.5	5.1118855372283266E-019
1203.5	4.6356215015011323E-019
1204.5	4.2404458764916258E-019
1205.5	3.9108883178823924E-019
1206.5	3.6351584818116792E-019
1207.5	3.4041978944148908E-019
1208.5	3.2110031806052424E-019
1209.5	3.0501395721742998E-019
1210.5	2.9173889864712045E-019
1211.5	2.8094944199591250E-019
1212.5	2.7239743444836929E-019
1213.5	2.6589890006695572E-019
1214.5	2.6132461885377546E-019
1215.5	2.5859382053375816E-019
1216.5	2.5767045532530042E-019
1217.5	2.5856173395735491E-019
1218.5	2.6131882157552999E-019
1219.5	2.6603974864432869E-019
1220.5	2.7287478797951343E-019
1221.5	2.8203476327552621E-019
1222.5	2.9380302830649591E-019
1223.5	3.0855222390835112E-019
1224.5	3.2676743358368070E-019
1225.5	3.4907809343272547E-019
1226.5	3.7630207889422951E-019
1227.5	4.0950695113021153E-019
1228.5	4.5009562843904435E-019
1229.5	4.9992705241266354E-019
1230.5	5.6148706395353440E-019
1231.5	6.3813079345801062E-019
1232.5	7.3442449473590489E-019
1233.5	8.5661760722975611E-019
1234.5	1.0132604399956021E-018
1235.5	1.2159063842711654E-018
1236.5	1.4795837719745239E-018
1237.5	1.8220108097523441E-018
1238.5	2.2588357994596002E-018
1239.5	2.7892914890269346E-018
1240.5	3.3661791191471700E-018
1241.5	3.8617936695185670E-018
1242.5	4.0903006220616129E-018
1243.5	3.9399113002176037E-018
1244.5	3.4856936590415329E-018
1245.5	2.9116073796023848E-018
1246.5	2.3637783770163786E-018
1247.5	1.9048525774039259E-018
1248.5	1.5427627576399492E-018
1249.5	1.2639261053884719E-018
1250.5	1.0506794838344658E-018
1251.5	8.8755511502101504E-019
1252.5	7.6259030532538836E-019
1253.5	6.6687667574684372E-019
1254.5	5.9351976108882751E-019
1255.5	5.3634816428069754E-019
1256.5	4.8889677584708996E-019
1257.5	4.4502341213795315E-019
1258.5	4.0148278106585916E-019
1259.5	3.5904089120864086E-019
1260.5	3.2006363542148992E-019
1261.5	2.8599627463335919E-019
1262.5	2.5696913245979335E-019
1263.5	2.3241368158660325E-019
1264.5	2.1158284763748713E-019
1265.5	1.9378497560555407E-019
1266.5	1.7844895415610696E-019
1267.5	1.6512244477500870E-019
1268.5	1.5345131199031795E-019
1269.5	1.4315779764962133E-019
1270.5	1.3402236714057011E-019
1271.5	1.2586978159876541E-019
1272.5	1.1855872208966363E-019
1273.5	1.1197412287035082E-019
1274.5	1.0602150057975349E-019
1275.5	1.0062274292058140E-019
1276.5	9.5712973115566131E-020
1277.5	9.1238223402639453E-020
1278.5	8.7153736715617231E-020
1279.5	8.3422776378639587E-020
1280.5	8.0015858764867036E-020
1281.5	7.6910316345437488E-020
1282.5	7.4089989834327983E-020
1283.5	7.1544483284958006E-020
1284.5	6.9266466682800748E-020
1285.5	6.7243613327849861E-020
1286.5	6.5440082851504565E-020
1287.5	6.3769065699126260E-020
1288.5	6.2087866433140316E-020
1289.5	6.0270219587988936E-020
1290.5	5.8314289198410592E-020
1291.5	5.6334280058617617E-020
1292.5	5.4448810341825743E-020
1293.5	5.2717470165864381E-020
1294.5	5.1150539461689217E-020
1295.5	4.9735873158089707E-020
1296.5	4.8455710758090742E-020
1297.5	4.7293461517439620E-020
1298.5	4.6235514162262936E-020
1299.5	4.5271218075490002E-020
1300.5	4.4392377427527604E-020
1301.5	4.3592722670802656E-020
1302.5	4.2867483557928995E-020
1303.5	4.2213074421825815E-020
1304.5	4.1626872235168444E-020
1305.5	4.1107064910281192E-020
1306.5	4.0652551531968286E-020
1307.5	4.0262881329488954E-020
1308.5	3.9938222475370323E-020
1309.5	3.9679355039013614E-020
1310.5	3.9487684821801299E-020
1311.5	3.9365276616075575E-020
1312.5	3.9314906886356634E-020
1313.5	3.9340137144636125E-020
1314.5	3.9445410525184065E-020
1315.5	3.9636175382413381E-020
1316.5	3.9919041259854067E-020
1317.5	4.0301974444052365E-020
1318.5	4.0794542688658323E-020
1319.5	4.1408221785152683E-020
1320.5	4.2156780757808660E-020
1321.5	4.3056767975134809E-020
1322.5	4.4128127968882566E-020
1323.5	4.5394989051996071E-020
1324.5	4.6886676111284075E-020
1325.5	4.8639022946208733E-020
1326.5	5.0696086775080488E-020
1327.5	5.3112407805658258E-020
1328.5	5.5956014694260883E-020
1329.5	5.9312460715553043E-020
1330.5	6.3290298129426533E-020
1331.5	6.8028578270074134E-020
1332.5	7.3707229554375211E-020
1333.5	8.0561552939921779E-020
1334.5	8.8902632304410171E-020
1335.5	9.9146230572091487E-020
1336.5	1.1185372049845670E-019
1337.5	1.2778954712896572E-019
1338.5	1.4799968142329555E-019
1339.5	1.7391143668775252E-019
1340.5	2.0743804727152836E-019
1341.5	2.5101825826138266E-019
1342.5	3.0737847025757276E-019
1343.5	3.7848810433820459E-019
1344.5	4.6273376232720354E-019
1345.5	5.4972358076663279E-019
1346.5	6.1631025589094626E-019
1347.5	6.3485586476652844E-019
1348.5	5.9603210373664291E-019
1349.5	5.1858276117196141E-019
1350.5	4.3066487560952746E-019
1351.5	3.5073691295584832E-019
1352.5	2.8525136729785442E-019
1353.5	2.3401151281632854E-019
1354.5	1.9456084937314383E-019
1355.5	1.6421928602596257E-019
1356.5	1.4073892208432580E-019
1357.5	1.2239928920293628E-019
1358.5	1.0792945481102632E-019
1359.5	9.6401163672156872E-020
1360.5	8.7136388274781349E-020
1361.5	7.9637104654422308E-020
1362.5	7.3534574771274637E-020
1363.5	6.8553427863412641E-020
1364.5	6.4486358450608469E-020
1365.5	6.1176274441642451E-020
1366.5	5.8503641621218316E-020
1367.5	5.6377462081496449E-020
1368.5	5.4728814662881009E-020
1369.5	5.3506224339694461E-020
1370.5	5.2672359725731823E-020
1371.5	5.2201717591284643E-020
1372.5	5.2079064597121474E-020
1373.5	5.2298486000571211E-020
1374.5	5.2862950373493167E-020
1375.5	5.3784346562149622E-020
1376.5	5.5083990389669051E-020
1377.5	5.6793639137763682E-020
1378.5	5.8957096673488457E-020
1379.5	6.1632546883454133E-020
1380.5	6.4895825079626227E-020
1381.5	6.8844936237090135E-020
1382.5	7.3606269703435241E-020
1383.5	7.9343163477163681E-020
1384.5	8.6267768181578526E-020
1385.5	9.4657595719602164E-020
1386.5	1.0487877015523576E-019
1387.5	1.1741889863857041E-019
1388.5	1.3293369536340925E-019
1389.5	1.5231292811295596E-019
1390.5	1.7677231660329915E-019
1391.5	2.0797654187579401E-019
1392.5	2.4818794533674609E-019
1393.5	3.0039745126975869E-019
1394.5	3.6828239419504053E-019
1395.5	4.5555365654184238E-019
1396.5	5.6369796800673742E-019
1397.5	6.8664756191051903E-019
1398.5	8.0290916103141622E-019
1399.5	8.7449187746109962E-019
1400.5	8.6837002116711308E-019
1401.5	7.8758547201463852E-019
1402.5	6.6802485890989784E-019
1403.5	5.4601166486739834E-019
1404.5	4.4043128910822710E-019
1405.5	3.5580958759814407E-019
1406.5	2.9010287782274533E-019
1407.5	2.3952008268976838E-019
1408.5	2.0046437975435913E-019
1409.5	1.7005414932854783E-019
1410.5	1.4612299678701552E-019
1411.5	1.2708076286755383E-019
1412.5	1.1176734304116780E-019
1413.5	9.9334378318643827E-020
1414.5	8.9157694641571727E-020
1415.5	8.0774818549566804E-020
1416.5	7.3841046179522307E-020
1417.5	6.8098746307828358E-020
1418.5	6.3356021176178509E-020
1419.5	5.9472048586918825E-020
1420.5	5.6347329885945213E-020
1421.5	5.3917731625864426E-020
1422.5	5.2151710526854306E-020
1423.5	5.1050514211797696E-020
1424.5	5.0651486669565466E-020
1425.5	5.1034846049106129E-020
1426.5	5.2334244932493108E-020
1427.5	5.4750416291947141E-020
1428.5	5.8563401005588614E-020
1429.5	6.4127551903566210E-020
1430.5	7.1804906214614348E-020
1431.5	8.1735979216954958E-020
1432.5	9.3298366163136556E-020
1433.5	1.0430459089636441E-019
1434.5	1.1088404699690743E-019
1435.5	1.0965574101766589E-019
1436.5	1.0090444217314572E-019
1437.5	8.8278106473002300E-020
1438.5	7.5489713243060137E-020
1439.5	6.4482472052348898E-020
1440.5	5.5737429311354333E-020
1441.5	4.9069456105677886E-020
1442.5	4.4122990782766164E-020
1443.5	4.0574496081853318E-020
1444.5	3.8190604075776924E-020
1445.5	3.6833634962213711E-020
1446.5	3.6451548985813216E-020
1447.5	3.7058912789802685E-020
1448.5	3.8693670207112113E-020
1449.5	4.1309593320500208E-020
1450.5	4.4553320793749373E-020
1451.5	4.7483929288696823E-020
1452.5	4.8652344468158231E-020
1453.5	4.7032138636257158E-020
1454.5	4.3007827348429183E-020
1455.5	3.7951283496221612E-020
1456.5	3.3054206009561456E-020
1457.5	2.8864036078141108E-020
1458.5	2.5470058522790711E-020
1459.5	2.2770830268789963E-020
1460.5	2.0623095931246694E-020
1461.5	1.8897689972047553E-020
1462.5	1.7492645217714586E-020
1463.5	1.6331409638406577E-020
1464.5	1.5357487141714939E-020
1465.5	1.4529252732145268E-020
1466.5	1.3815854376867126E-020
1467.5	1.3194200481016603E-020
1468.5	1.2646807429674230E-020
1469.5	1.2160275306420818E-020
1470.5	1.1724207624736256E-020
1471.5	1.1330441237066263E-020
1472.5	1.0972492648939059E-020
1473.5	1.0645155961148901E-020
1474.5	1.0344207831118618E-020
1475.5	1.0066188645432088E-020
1476.5	9.8082384950865543E-021
1477.5	9.5679729570756401E-021
1478.5	9.3433880825402886E-021
1479.5	9.1327870280986675E-021
1480.5	8.9347228814226097E-021
1481.5	8.7479537177482575E-021
1482.5	8.5714069774046405E-021
1483.5	8.4041510082623188E-021
1484.5	8.2453721613667191E-021
1485.5	8.0943562246414945E-021
1486.5	7.9504732710360673E-021
1487.5	7.8131652135195728E-021
1488.5	7.6819355207271623E-021
1489.5	7.5563406685998953E-021
1490.5	7.4359829955635902E-021
1491.5	7.3205046992491380E-021
1492.5	7.2095827669706310E-021
1493.5	7.1029246741709511E-021
1494.5	7.0002647177799435E-021
1495.5	6.9013608771060034E-021
1496.5	6.8059921151393014E-021
1497.5	6.7139560492172762E-021
1498.5	6.6250669328255329E-021
1499.5	6.5391539005894834E-021
1500.5	6.4560594367994502E-021
1501.5	6.3756380345235811E-021
1502.5	6.2977550178236610E-021
1503.5	6.2222855040520444E-021
1504.5	6.1491134868712160E-021
1505.5	6.0781310236570570E-021
1506.5	6.0092375134455448E-021
1507.5	5.9423390536585319E-021
1508.5	5.8773478655751629E-021
1509.5	5.8141817799641230E-021
1510.5	5.7527637755083118E-021
1511.5	5.6930215636786494E-021
1512.5	5.6348872145802192E-021
1513.5	5.5782968190287433E-021
1514.5	5.5231901827405240E-021
1515.5	5.4695105490521424E-021
1516.5	5.4172043470424563E-021
1517.5	5.3662209623209222E-021
1518.5	5.3165125280828275E-021
1519.5	5.2680337343225597E-021
1520.5	5.2207416533470430E-021
1521.5	5.1745955799491116E-021
1522.5	5.1295568847897680E-021
1523.5	5.0855888797028117E-021
1524.5	5.0426566937791750E-021
1525.5	5.0007271592138901E-021
1526.5	4.9597687060089280E-021
1527.5	4.9197512647217968E-021
1528.5	4.8806461765351175E-021
1529.5	4.8424261099973725E-021
1530.5	4.8050649838514710E-021
1531.5	4.7685378954264945E-021
1532.5	4.7328210541200252E-021
1533.5	4.6978917195448259E-021
1534.5	4.6637281439546582E-021
1535.5	4.6303095186008474E-021
1536.5	4.5976159237038837E-021
1537.5	4.5656282817536128E-021
1538.5	4.5343283138778722E-021
1539.5	4.5036984990428249E-021
1540.5	4.4737220358694857E-021
1541.5	4.4443828068698225E-021
1542.5	4.4156653449229883E-021
1543.5	4.3875548018276515E-021
1544.5	4.3600369187803081E-021
1545.5	4.3330979986420746E-021
1546.5	4.3067248798678832E-021
1547.5	4.2809049119822855E-021
1548.5	4.2556259324955428E-021
1549.5	4.2308762451621237E-021
1550.5	4.2066445994915537E-021
1551.5	4.1829201714285919E-021
1552.5	4.1596925451261845E-021
1553.5	4.1369516957404978E-021
1554.5	4.1146879731827324E-021
1555.5	4.0928920867673360E-021
1556.5	4.0715550907007445E-021
1557.5	4.0506683703588729E-021
1558.5	4.0302236293054417E-021
1559.5	4.0102128770066149E-021
1560.5	3.9906284172007334E-021
1561.5	3.9714628368847669E-021
1562.5	3.9527089958819209E-021
1563.5	3.9343600169572718E-021
1564.5	3.9164092764506583E-021
1565.5	3.8988503953981991E-021
1566.5	3.8816772311157266E-021
1567.5	3.8648838692193707E-021
1568.5	3.8484646160601109E-021
1569.5	3.8324139915507658E-021
1570.5	3.8167267223653536E-021
1571.5	3.8013977354920918E-021
1572.5	3.7864221521225839E-021
1573.5	3.7717952818609790E-021
1574.5	3.7575126172379154E-021
1575.5	3.7435698285151801E-021
1576.5	3.7299627587679253E-021
1577.5	3.7166874192322500E-021
1578.5	3.7037399849067734E-021
1579.5	3.6911167903976555E-021
1580.5	3.6788143259972961E-021
1581.5	3.6668292339876460E-021
1582.5	3.6551583051597640E-021
1583.5	3.6437984755418943E-021
1584.5	3.6327468233290101E-021
1585.5	3.6220005660072817E-021
1586.5	3.6115570576676077E-021
1587.5	3.6014137865027716E-021
1588.5	3.5915683724834918E-021
1589.5	3.5820185652089646E-021
1590.5	3.5727622419281691E-021
1591.5	3.5637974057286033E-021
1592.5	3.5551221838896556E-021
1593.5	3.5467348263982911E-021
1594.5	3.5386337046252312E-021
1595.5	3.5308173101602629E-021
1596.5	3.5232842538058554E-021
1597.5	3.5160332647287049E-021
1598.5	3.5090631897693778E-021
1599.5	3.5023729929107202E-021
1600.5	3.4959617549062688E-021
1601.5	3.4898286730703848E-021
1602.5	3.4839730612325399E-021
1603.5	3.4783943498586471E-021
1604.5	3.4730920863430686E-021
1605.5	3.4680659354755984E-021
1606.5	3.4633156800883881E-021
1607.5	3.4588412218886209E-021
1608.5	3.4546425824835213E-021
1609.5	3.4507199046051736E-021
1610.5	3.4470734535436182E-021
1611.5	3.4437036187976897E-021
1612.5	3.4406109159541805E-021
1613.5	3.4377959888072131E-021
1614.5	3.4352596117309380E-021
1615.5	3.4330026923201942E-021
1616.5	3.4310262743153984E-021
1617.5	3.4293315408296176E-021
1618.5	3.4279198178977989E-021
1619.5	3.4267925783702262E-021
1620.5	3.4259514461746747E-021
1621.5	3.4253982009743307E-021
1622.5	3.4251347832514853E-021
1623.5	3.4251632998502615E-021
1624.5	3.4254860300151884E-021
1625.5	3.4261054319665239E-021
1626.5	3.4270241500576990E-021
1627.5	3.4282450225652628E-021
1628.5	3.4297710901674007E-021
1629.5	3.4316056051733731E-021
1630.5	3.4337520415733725E-021
1631.5	3.4362141059862970E-021
1632.5	3.4389957495919928E-021
1633.5	3.4421011811446930E-021
1634.5	3.4455348811759897E-021
1635.5	3.4493016175087280E-021
1636.5	3.4534064622181227E-021
1637.5	3.4578548101932625E-021
1638.5	3.4626523994715392E-021
1639.5	3.4678053335404236E-021
1640.5	3.4733201058262544E-021
1641.5	3.4792036266185327E-021
1642.5	3.4854632527112390E-021
1643.5	3.4921068200808575E-021
1644.5	3.4991426799645334E-021
1645.5	3.5065797387525613E-021
1646.5	3.5144275021679348E-021
1647.5	3.5226961242737209E-021
1648.5	3.5313964619280584E-021
1649.5	3.5405401353985866E-021
1650.5	3.5501395959557337E-021
1651.5	3.5602082013900234E-021
1652.5	3.5707603005464037E-021
1653.5	3.5818113281422518E-021
1654.5	3.5933779113407942E-021
1655.5	3.6054779897941670E-021
1656.5	3.6181309511579822E-021
1657.5	3.6313577844215346E-021
1658.5	3.6451812538061331E-021
1659.5	3.6596260964729052E-021
1660.5	3.6747192478684377E-021
1661.5	3.6904900992438244E-021
1662.5	3.7069707927378612E-021
1663.5	3.7241965604524978E-021
1664.5	3.7422061152121808E-021
1665.5	3.7610421022431290E-021
1666.5	3.7807516229043077E-021
1667.5	3.8013868439379605E-021
1668.5	3.8230057085989911E-021
1669.5	3.8456727696172314E-021
1670.5	3.8694601684361299E-021
1671.5	3.8944487908058800E-021
1672.5	3.9207296359155421E-021
1673.5	3.9484054452590655E-021
1674.5	3.9775926489161608E-021
1675.5	4.0084237016543273E-021
1676.5	4.0410499002479359E-021
1677.5	4.0756447980501221E-021
1678.5	4.1124083650299958E-021
1679.5	4.1515720837887244E-021
1680.5	4.1934052280671953E-021
1681.5	4.2382226449314700E-021
1682.5	4.2863944621517409E-021
1683.5	4.3383582781532635E-021
1684.5	4.3946345774018554E-021
1685.5	4.4558463694544369E-021
1686.5	4.5227444045439572E-021
1687.5	4.5962398154452069E-021
1688.5	4.6774467377945134E-021
1689.5	4.7677384629464416E-021
1690.5	4.8688221189907817E-021
1691.5	4.9828389664968481E-021
1692.5	5.1125004496867727E-021
1693.5	5.2612746269813419E-021
1694.5	5.4336441954859553E-021
1695.5	5.6354669663820927E-021
1696.5	5.8744835273590575E-021
1697.5	6.1610360321763800E-021
1698.5	6.5090862394485243E-021
1699.5	6.9376440098914476E-021
1700.5	7.4727150367836673E-021
1701.5	8.1497706259114831E-021
1702.5	9.0163086098361931E-021
1703.5	1.0132723492655936E-020
1704.5	1.1566093340029446E-020
1705.5	1.3363536958439365E-020
1706.5	1.5480912174523410E-020
1707.5	1.7653650204092641E-020
1708.5	1.9303368905190730E-020
1709.5	1.9754579029434283E-020
1710.5	1.8799086129255392E-020
1711.5	1.6914409325154747E-020
1712.5	1.4791222809829772E-020
1713.5	1.2873866719302592E-020
1714.5	1.1314033411679500E-020
1715.5	1.0103911196502011E-020
1716.5	9.1823650421874977E-021
1717.5	8.4836137347610354E-021
1718.5	7.9527128252727339E-021
1719.5	7.5476699962707030E-021
1720.5	7.2374718911683585E-021
1721.5	6.9994552157358501E-021
1722.5	6.8170462850028886E-021
1723.5	6.6780474501044199E-021
1724.5	6.5734000096390913E-021
1725.5	6.4963075704725314E-021
1726.5	6.4416175622275019E-021
1727.5	6.4053836356581097E-021
1728.5	6.3845539658507194E-021
1729.5	6.3767472999514788E-021
1730.5	6.3800904906201195E-021
1731.5	6.3930994511325198E-021
1732.5	6.4145910519920134E-021
1733.5	6.4436172775869737E-021
1734.5	6.4794155539326742E-021
1735.5	6.5213709384560829E-021
1736.5	6.5689870940735617E-021
1737.5	6.6218638287698868E-021
1738.5	6.6796795864164729E-021
1739.5	6.7421777038644952E-021
1740.5	6.8091555569463866E-021
1741.5	6.8804559403657481E-021
1742.5	6.9559601885661507E-021
1743.5	7.0355826638539459E-021
1744.5	7.1192663263878526E-021
1745.5	7.2069791666376118E-021
1746.5	7.2987113305846734E-021
1747.5	7.3944728056011828E-021
1748.5	7.4942915637080797E-021
1749.5	7.5982120810351716E-021
1750.5	7.7062941694382425E-021
1751.5	7.8186120695872880E-021
1752.5	7.9352537653298126E-021
1753.5	8.0563204874285470E-021
1754.5	8.1819263813824536E-021
1755.5	8.3121983193477306E-021
1756.5	8.4472758404755304E-021
1757.5	8.5873112074999798E-021
1758.5	8.7324695703183471E-021
1759.5	8.8829292297401589E-021
1760.5	9.0388819966500345E-021
1761.5	9.2005336436147714E-021
1762.5	9.3681044475359459E-021
1763.5	9.5418298233596881E-021
1764.5	9.7219610501509837E-021
1765.5	9.9087660920579815E-021
1766.5	1.0102530517865054E-020
1767.5	1.0303558523990348E-020
1768.5	1.0512174066949532E-020
1769.5	1.0728722112506604E-020
1770.5	1.0953570009988290E-020
1771.5	1.1187109001572937E-020
1772.5	1.1429755877802037E-020
1773.5	1.1681954792127096E-020
1774.5	1.1944179249022331E-020
1775.5	1.2216934282094780E-020
1776.5	1.2500758840739004E-020
1777.5	1.2796228406250434E-020
1778.5	1.3103957860970722E-020
1779.5	1.3424604637037119E-020
1780.5	1.3758872174700054E-020
1781.5	1.4107513724022188E-020
1782.5	1.4471336528149760E-020
1783.5	1.4851206431339722E-020
1784.5	1.5248052960631800E-020
1785.5	1.5662874936591447E-020
1786.5	1.6096746676053060E-020
1787.5	1.6550824858427171E-020
1788.5	1.7026356137089724E-020
1789.5	1.7524685588875070E-020
1790.5	1.8047266108016254E-020
1791.5	1.8595668866338564E-020
1792.5	1.9171594979501020E-020
1793.5	1.9776888540055317E-020
1794.5	2.0413551202609229E-020
1795.5	2.1083758535108773E-020
1796.5	2.1789878383998308E-020
1797.5	2.2534491540761466E-020
1798.5	2.3320415044277622E-020
1799.5	2.4150728509003265E-020
1800.5	2.5028803934984098E-020
1801.5	2.5958339534305474E-020
1802.5	2.6943398202490202E-020
1803.5	2.7988451375881216E-020
1804.5	2.9098429151338845E-020
1805.5	3.0278777707786345E-020
1806.5	3.1535525266700470E-020
1807.5	3.2875358068659703E-020
1808.5	3.4305708135745914E-020
1809.5	3.5834854947886641E-020
1810.5	3.7472043601595838E-020
1811.5	3.9227622563090619E-020
1812.5	4.1113204801498007E-020
1813.5	4.3141856926793143E-020
1814.5	4.5328322006631569E-020
1815.5	4.7689283055632072E-020
1816.5	5.0243675857767926E-020
1817.5	5.3013061900115992E-020
1818.5	5.6022074900884988E-020
1819.5	5.9298957889016602E-020
1820.5	6.2876212282552264E-020
1821.5	6.6791386251487618E-020
1822.5	7.1088037292615968E-020
1823.5	7.5816914013839046E-020
1824.5	8.1037415489241192E-020
1825.5	8.6819404412219380E-020
1826.5	9.3245474342395916E-020
1827.5	1.0041380402492715E-019
1828.5	1.0844177650838646E-019
1829.5	1.1747060257630082E-019
1830.5	1.2767127407567444E-019
1831.5	1.3925229368516653E-019
1832.5	1.5246979919094679E-019
1833.5	1.6764094573540495E-019
1834.5	1.8516176359426862E-019
1835.5	2.0553122395941308E-019
1836.5	2.2938399882511303E-019
1837.5	2.5753550843963463E-019
1838.5	2.9104447645793067E-019
1839.5	3.3130058355192103E-019
1840.5	3.8014818846915180E-019
1841.5	4.4006165190095240E-019
1842.5	5.1439321227235719E-019
1843.5	6.0771840683139614E-019
1844.5	7.2629870504066745E-019
1845.5	8.7864183029089765E-019
1846.5	1.0759988082003300E-018
1847.5	1.3322201558620012E-018
1848.5	1.6613399445543996E-018
1849.5	2.0691693937108249E-018
1850.5	2.5333600896185599E-018
1851.5	2.9737155383208363E-018
1852.5	3.2474228037614961E-018
1853.5	3.2288471515962744E-018
1854.5	2.9274501716898962E-018
1855.5	2.4777630121682542E-018
1856.5	2.0174097934164440E-018
1857.5	1.6184756940578653E-018
1858.5	1.2985139565282430E-018
1859.5	1.0499807425412745E-018
1860.5	8.5859113241093124E-019
1861.5	7.1074268932082170E-019
1862.5	5.9552111691833931E-019
1863.5	5.0471281126134625E-019
1864.5	4.3228243340886624E-019
1865.5	3.7382001413213439E-019
1866.5	3.2609239394935545E-019
1867.5	2.8671056548396125E-019
1868.5	2.5389158822878161E-019
1869.5	2.2629031561715865E-019
1870.5	2.0288062397430767E-019
1871.5	1.8287120483479232E-019
1872.5	1.6564540930448251E-019
1873.5	1.5071787974235494E-019
1874.5	1.3770297371928217E-019
1875.5	1.2629154028140465E-019
1876.5	1.1623366679983793E-019
1877.5	1.0732573509682676E-019
1878.5	9.9400618089303818E-020
1879.5	9.2320187189061329E-020
1880.5	8.5969535865503798E-020
1881.5	8.0252489321210858E-020
1882.5	7.5088086389102794E-020
1883.5	7.0407802499313149E-020
1884.5	6.6153342024539716E-020
1885.5	6.2274871417739835E-020
1886.5	5.8729596070255237E-020
1887.5	5.5480607048311388E-020
1888.5	5.2495941125159807E-020
1889.5	4.9747810447526822E-020
1890.5	4.7211967919879883E-020
1891.5	4.4867181791070686E-020
1892.5	4.2694798586932668E-020
1893.5	4.0678377887507751E-020
1894.5	3.8803385820059758E-020
1895.5	3.7056936766184253E-020
1896.5	3.5427574839584782E-020
1897.5	3.3905088312499441E-020
1898.5	3.2480351452777888E-020
1899.5	3.1145189255585354E-020
1900.5	2.9892261371074907E-020
1901.5	2.8714962186146694E-020
1902.5	2.7607334548521347E-020
1903.5	2.6563995051076527E-020
1904.5	2.5580069144189108E-020
1905.5	2.4651134629698407E-020
1906.5	2.3773172324642512E-020
1907.5	2.2942522876053228E-020
1908.5	2.2155848867707836E-020
1909.5	2.1410101492101020E-020
1910.5	2.0702491171038147E-020
1911.5	2.0030461600189629E-020
1912.5	1.9391666769932760E-020
1913.5	1.8783950579468750E-020
1914.5	1.8205328715670528E-020
1915.5	1.7653972514128128E-020
1916.5	1.7128194558832878E-020
1917.5	1.6626435810042513E-020
1918.5	1.6147254078054867E-020
1919.5	1.5689313684677489E-020
1920.5	1.5251376174767548E-020
1921.5	1.4832291957874901E-020
1922.5	1.4430992775200321E-020
1923.5	1.4046484900159271E-020
1924.5	1.3677842992133481E-020
1925.5	1.3324204532762794E-020
1926.5	1.2984764782599929E-020
1927.5	1.2658772203309399E-020
1928.5	1.2345524296996244E-020
1929.5	1.2044363819834888E-020
1930.5	1.1754675332047654E-020
1931.5	1.1475882050551788E-020
1932.5	1.1207442974337494E-020
1933.5	1.0948850255926280E-020
1934.5	1.0699626795150420E-020
1935.5	1.0459324034041533E-020
1936.5	1.0227519933864218E-020
1937.5	1.0003817117316869E-020
1938.5	9.7878411606801180E-021
1939.5	9.5792390222515553E-021
1940.5	9.3776775947886427E-021
1941.5	9.1828423709111839E-021
1942.5	8.9944362115089024E-021
1943.5	8.8121782081751155E-021
1944.5	8.6358026315577829E-021
1945.5	8.4650579582967869E-021
1946.5	8.2997059699121632E-021
1947.5	8.1395209176312276E-021
1948.5	7.9842887477012949E-021
1949.5	7.8338063822366328E-021
1950.5	7.6878810510992361E-021
1951.5	7.5463296707189409E-021
1952.5	7.4089782661240485E-021
1953.5	7.2756614327833367E-021
1954.5	7.1462218351579971E-021
1955.5	7.0205097391311748E-021
1956.5	6.8983825757259724E-021
1957.5	6.7797045337432261E-021
1958.5	6.6643461791501208E-021
1959.5	6.5521840992317790E-021
1960.5	6.4431005696826503E-021
1961.5	6.3369832429639817E-021
1962.5	6.2337248563897576E-021
1963.5	6.1332229585273360E-021
1964.5	6.0353796526119717E-021
1965.5	5.9401013557773301E-021
1966.5	5.8472985729981233E-021
1967.5	5.7568856847268930E-021
1968.5	5.6687807472854437E-021
1969.5	5.5829053051433505E-021
1970.5	5.4991842142817072E-021
1971.5	5.4175454759006092E-021
1972.5	5.3379200797841922E-021
1973.5	5.2602418566878007E-021
1974.5	5.1844473391584594E-021
1975.5	5.1104756302427670E-021
1976.5	5.0382682795756181E-021
1977.5	4.9677691663796181E-021
1978.5	4.8989243889382848E-021
1979.5	4.8316821601371306E-021
1980.5	4.7659927086949494E-021
1981.5	4.7018081857339953E-021
1982.5	4.6390825763618546E-021
1983.5	4.5777716159602397E-021
1984.5	4.5178327108966189E-021
1985.5	4.4592248633936871E-021
1986.5	4.4019086003094707E-021
1987.5	4.3458459055972106E-021
1988.5	4.2910001562294096E-021
1989.5	4.2373360613845473E-021
1990.5	4.1848196047080047E-021
1991.5	4.1334179894709294E-021
1992.5	4.0830995864620827E-021
1993.5	4.0338338844581202E-021
1994.5	3.9855914431275960E-021
1995.5	3.9383438482329868E-021
1996.5	3.8920636690035500E-021
1997.5	3.8467244175596083E-021
1998.5	3.8023005102762841E-021
1999.5	3.7587672309814457E-021
[truncated: 1,000 more rows]
