# Supplementary material for: Modeling Radiative Efficiency across Fluorinated Molecules: Bridging Chemistry and Climate Policy for Global Warming Potential Estimations
Source: Environ Sci Technol. 2026 Feb 16;60(8):6188–202. doi: 10.1021/acs.est.5c16501 (PMC12961741; doi:10.1021/acs.est.5c16501)
Supplement: Supplementary file 1 [file es5c16501_si_001.zip › Supporting.Information/CFM2025.Table1/HFEsters/Allyl.trifluoracetate/cross-section_43.dat]

0.5	3.8998094244288845E-022
1.5	3.9333461348443602E-022
2.5	3.9683792819941453E-022
3.5	4.0050246588194601E-022
4.5	4.0434100849643810E-022
5.5	4.0836769779513660E-022
6.5	4.1259821736726370E-022
7.5	4.1705000430652946E-022
8.5	4.2174249620752293E-022
9.5	4.2669742048099641E-022
10.5	4.3193913458557583E-022
11.5	4.3749502780393354E-022
12.5	4.4339599777067294E-022
13.5	4.4967701825456475E-022
14.5	4.5637781893398830E-022
15.5	4.6354370338467297E-022
16.5	4.7122653863568684E-022
17.5	4.7948595900809861E-022
18.5	4.8839083931113171E-022
19.5	4.9802110891858197E-022
20.5	5.0847000030671569E-022
21.5	5.1984685545803333E-022
22.5	5.3228065419581374E-022
23.5	5.4592448443243823E-022
24.5	5.6096125190244008E-022
25.5	5.7761103558788972E-022
26.5	5.9614064855314033E-022
27.5	6.1687618280344296E-022
28.5	6.4021963167444466E-022
29.5	6.6667113993326488E-022
30.5	6.9685909860726995E-022
31.5	7.3158127973496901E-022
32.5	7.7186164200466531E-022
33.5	8.1902953215404186E-022
34.5	8.7483100131467214E-022
35.5	9.4158604117127188E-022
36.5	1.0224105165327460E-021
37.5	1.1215257462181164E-021
38.5	1.2446757628197834E-021
39.5	1.3996426811408115E-021
40.5	1.5967390414387751E-021
41.5	1.8488204852968271E-021
42.5	2.1694949931192722E-021
43.5	2.5664104683612575E-021
44.5	3.0245682375355880E-021
45.5	3.4793938557459547E-021
46.5	3.8062444120606912E-021
47.5	3.8825781413848817E-021
48.5	3.7002242985854358E-021
49.5	3.3763548515138699E-021
50.5	3.0459434407532559E-021
51.5	2.7879561300186150E-021
52.5	2.6295145023485089E-021
53.5	2.5733560309785166E-021
54.5	2.6158855532774281E-021
55.5	2.7528723380950755E-021
56.5	2.9759388720937531E-021
57.5	3.2628868578276937E-021
58.5	3.5729382487305829E-021
59.5	3.8696816121856909E-021
60.5	4.1666831577519673E-021
61.5	4.5358441776397434E-021
62.5	5.0619001179927709E-021
63.5	5.7951399499048827E-021
64.5	6.7116988889237726E-021
65.5	7.6571224622030617E-021
66.5	8.3181919414395069E-021
67.5	8.3635872795347841E-021
68.5	7.7307342314801126E-021
69.5	6.6872063277758588E-021
70.5	5.5697328720927400E-021
71.5	4.5783337800839773E-021
72.5	3.7734448672670163E-021
73.5	3.1443411522022670E-021
74.5	2.6583452270363818E-021
75.5	2.2822956014809280E-021
76.5	1.9889785094660049E-021
77.5	1.7577153730361200E-021
78.5	1.5732457555376470E-021
79.5	1.4243981552211528E-021
80.5	1.3029764918852742E-021
81.5	1.2029237197205740E-021
82.5	1.1197198900265818E-021
83.5	1.0499557426698524E-021
84.5	9.9103153738000746E-022
85.5	9.4094356926935545E-022
86.5	8.9813176583974435E-022
87.5	8.6136992697489912E-022
88.5	8.2968591890893865E-022
89.5	8.0230308581065231E-022
90.5	7.7859683658660782E-022
91.5	7.5806219975313966E-022
92.5	7.4028939481403713E-022
93.5	7.2494533385146430E-022
94.5	7.1175956904535430E-022
95.5	7.0051362568606758E-022
96.5	6.9103296320382701E-022
97.5	6.8318102774263219E-022
98.5	6.7685502580760562E-022
99.5	6.7198317874282037E-022
100.5	6.6852332669398182E-022
101.5	6.6646285006242870E-022
102.5	6.6581997709850471E-022
103.5	6.6664665967729737E-022
104.5	6.6903333927092808E-022
105.5	6.7311611003402682E-022
106.5	6.7908704159997232E-022
107.5	6.8720878811660790E-022
108.5	6.9783513692161479E-022
109.5	7.1143991871109733E-022
110.5	7.2865781898029684E-022
111.5	7.5034222929326073E-022
112.5	7.7764746437518139E-022
113.5	8.1214535428133557E-022
114.5	8.5598854888243439E-022
115.5	9.1213161025781373E-022
116.5	9.8460600437146478E-022
117.5	1.0787877636244442E-021
118.5	1.2014227968886596E-021
119.5	1.3597218931875498E-021
120.5	1.5578844359867530E-021
121.5	1.7883080060364920E-021
122.5	2.0169625756640839E-021
123.5	2.1763739390272039E-021
124.5	2.1969808275723996E-021
125.5	2.0688921761717042E-021
126.5	1.8523513466072515E-021
127.5	1.6202389166777587E-021
128.5	1.4150683241579046E-021
129.5	1.2494644918549626E-021
130.5	1.1210433939820563E-021
131.5	1.0228553845496634E-021
132.5	9.4789161404493164E-022
133.5	8.9041953410147600E-022
134.5	8.4609544294505568E-022
135.5	8.1172353564435813E-022
136.5	7.8497316275653823E-022
137.5	7.6414299157985142E-022
138.5	7.4798431963516235E-022
139.5	7.3557421690276467E-022
140.5	7.2622591996064697E-022
141.5	7.1942580319396487E-022
142.5	7.1478897973723906E-022
143.5	7.1202791930118851E-022
144.5	7.1093020863527703E-022
145.5	7.1134280672228120E-022
146.5	7.1316099395167615E-022
147.5	7.1632079793007138E-022
148.5	7.2079408439302697E-022
149.5	7.2658579071461883E-022
150.5	7.3373299419915567E-022
151.5	7.4230567785773528E-022
152.5	7.5240920541090955E-022
153.5	7.6418866368921058E-022
154.5	7.7783539250553836E-022
155.5	7.9359621961240685E-022
156.5	8.1178617701396330E-022
157.5	8.3280582963263235E-022
158.5	8.5716484835168868E-022
159.5	8.8551418053735722E-022
160.5	9.1869022129289036E-022
161.5	9.5777592753542177E-022
162.5	1.0041860713453068E-021
163.5	1.0597870989251146E-021
164.5	1.1270666753459956E-021
165.5	1.2093740928855422E-021
166.5	1.3112595143618978E-021
167.5	1.4389435603589395E-021
168.5	1.6009355476215076E-021
169.5	1.8087485327853485E-021
170.5	2.0774223823387170E-021
171.5	2.4248939754574491E-021
172.5	2.8676308661237157E-021
173.5	3.4070544525901223E-021
174.5	4.0002321899317094E-021
175.5	4.5239979562604286E-021
176.5	4.7900589757766324E-021
177.5	4.6725202425715753E-021
178.5	4.2331370266511078E-021
179.5	3.6566777610276381E-021
180.5	3.0982803520488504E-021
181.5	2.6277493329646381E-021
182.5	2.2560259214660111E-021
183.5	1.9699878737245993E-021
184.5	1.7514085193653664E-021
185.5	1.5839740785712647E-021
186.5	1.4548859964501240E-021
187.5	1.3545993673926238E-021
188.5	1.2761237997955123E-021
189.5	1.2143553552966254E-021
190.5	1.1655513052214265E-021
191.5	1.1269454130955327E-021
192.5	1.0964739411559382E-021
193.5	1.0725822820407724E-021
194.5	1.0540884526370448E-021
195.5	1.0400862344143821E-021
196.5	1.0298759242106429E-021
197.5	1.0229143973717701E-021
198.5	1.0187787807100279E-021
199.5	1.0171398068888374E-021
200.5	1.0177421292826108E-021
201.5	1.0203896997441719E-021
202.5	1.0249348764408749E-021
203.5	1.0312703194659843E-021
204.5	1.0393230048192941E-021
205.5	1.0490498804209184E-021
206.5	1.0604348265381214E-021
207.5	1.0734866846584961E-021
208.5	1.0882381953357705E-021
209.5	1.1047457452242986E-021
210.5	1.1230898724518256E-021
211.5	1.1433765222377498E-021
212.5	1.1657390849577150E-021
213.5	1.1903412899803391E-021
214.5	1.2173810738138067E-021
215.5	1.2470955939729586E-021
216.5	1.2797676247934007E-021
217.5	1.3157336536460882E-021
218.5	1.3553941029315805E-021
219.5	1.3992262448502594E-021
220.5	1.4478005662246640E-021
221.5	1.5018015994109875E-021
222.5	1.5620545910210470E-021
223.5	1.6295598740145868E-021
224.5	1.7055375010253053E-021
225.5	1.7914856764895510E-021
226.5	1.8892579243226249E-021
227.5	2.0011659437055511E-021
228.5	2.1301180331801818E-021
229.5	2.2798072438973512E-021
230.5	2.4549697099947657E-021
231.5	2.6617428435739508E-021
232.5	2.9081665737803167E-021
233.5	3.2048901334761964E-021
234.5	3.5661733269997905E-021
235.5	4.0113035322605105E-021
236.5	4.5665773283071727E-021
237.5	5.2679786871856140E-021
238.5	6.1644996659711597E-021
239.5	7.3213422306660418E-021
240.5	8.8201032949360707E-021
241.5	1.0747495571430187E-020
242.5	1.3152554766794072E-020
243.5	1.5939217128095680E-020
244.5	1.8689687847336444E-020
245.5	2.0585692064477534E-020
246.5	2.0797949166104633E-020
247.5	1.9227678972146473E-020
248.5	1.6611227029583863E-020
249.5	1.3821053291147317E-020
250.5	1.1359794872887462E-020
251.5	9.3737566141877998E-021
252.5	7.8321245684283193E-021
253.5	6.6509027754057150E-021
254.5	5.7459884395224647E-021
255.5	5.0487466584937188E-021
256.5	4.5072008574160917E-021
257.5	4.0830978387210154E-021
258.5	3.7485103527085282E-021
259.5	3.4830125012930451E-021
260.5	3.2715654080995551E-021
261.5	3.1029986689553417E-021
262.5	2.9689362806120227E-021
263.5	2.8630391334916450E-021
264.5	2.7804689100658520E-021
265.5	2.7175061177817563E-021
266.5	2.6712756892801756E-021
267.5	2.6395481343398348E-021
268.5	2.6205942211153870E-021
269.5	2.6130779706695804E-021
270.5	2.6159773835859064E-021
271.5	2.6285254872124429E-021
272.5	2.6501664756155375E-021
273.5	2.6805232324837006E-021
274.5	2.7193735945751519E-021
275.5	2.7666334737560210E-021
276.5	2.8223455064184566E-021
277.5	2.8866723064133788E-021
278.5	2.9598937074923369E-021
279.5	3.0424076260801063E-021
280.5	3.1347343786501624E-021
281.5	3.2375244681028416E-021
282.5	3.3515700250728736E-021
283.5	3.4778202661232821E-021
284.5	3.6174015242241856E-021
285.5	3.7716426318072332E-021
286.5	3.9421067096195532E-021
287.5	4.1306307564121356E-021
288.5	4.3393748724690671E-021
289.5	4.5708835208499412E-021
290.5	4.8281619844023342E-021
291.5	5.1147721843265309E-021
292.5	5.4349533862776828E-021
293.5	5.7937751734965753E-021
294.5	6.1973326156028020E-021
295.5	6.6529970997672209E-021
296.5	7.1697412467751481E-021
297.5	7.7585633397556937E-021
298.5	8.4330466854532956E-021
299.5	9.2101037054194193E-021
300.5	1.0110975410759068E-020
301.5	1.1162587379957019E-020
302.5	1.2399408081831725E-020
303.5	1.3866021124171972E-020
304.5	1.5620719157057743E-020
305.5	1.7740565452042864E-020
306.5	2.0328560207011715E-020
307.5	2.3523788184571434E-020
308.5	2.7515649704618189E-020
309.5	3.2563238862827343E-020
310.5	3.9019837695574040E-020
311.5	4.7358067285184764E-020
312.5	5.8177511931103530E-020
313.5	7.2140107927996064E-020
314.5	8.9698725006909966E-020
315.5	1.1037784052593895E-019
316.5	1.3148845193483836E-019
317.5	1.4725018843461661E-019
318.5	1.5105044052051459E-019
319.5	1.4103472111668723E-019
320.5	1.2205982130149420E-019
321.5	1.0091911039511405E-019
322.5	8.1912495144255157E-020
323.5	6.6482601519760389E-020
324.5	5.4539122705011906E-020
325.5	4.5490526527569606E-020
326.5	3.8713178389579064E-020
327.5	3.3700720498068000E-020
328.5	3.0086215558311629E-020
329.5	2.7626183193013212E-020
330.5	2.6178256539420230E-020
331.5	2.5678159701208566E-020
332.5	2.6106245279456433E-020
333.5	2.7416762043032851E-020
334.5	2.9389318623480934E-020
335.5	3.1411930176420569E-020
336.5	3.2435665299293191E-020
337.5	3.1526827428589598E-020
338.5	2.8708444359585447E-020
339.5	2.4909013639062235E-020
340.5	2.1097573179116595E-020
341.5	1.7782904071611041E-020
342.5	1.5084844234271372E-020
343.5	1.2943448126514267E-020
344.5	1.1250759981835434E-020
345.5	9.9043073182689069E-021
346.5	8.8215538286524791E-021
347.5	7.9399482594729150E-021
348.5	7.2130999695293488E-021
349.5	6.6067330931283067E-021
350.5	6.0953975897673022E-021
351.5	5.6600225901597359E-021
352.5	5.2861584129320496E-021
353.5	4.9627282015234075E-021
354.5	4.6811420061761845E-021
355.5	4.4346648578499960E-021
356.5	4.2179623675467627E-021
357.5	4.0267708843623111E-021
358.5	3.8576557058109567E-021
359.5	3.7078321374055613E-021
360.5	3.5750319128852140E-021
361.5	3.4574027583099690E-021
362.5	3.3534325071987880E-021
363.5	3.2618916882445881E-021
364.5	3.1817902735776934E-021
365.5	3.1123455374008603E-021
366.5	3.0529588972647315E-021
367.5	3.0032003074300537E-021
368.5	2.9627993270512838E-021
369.5	2.9316424565071004E-021
370.5	2.9097767731825055E-021
371.5	2.8974203495585964E-021
372.5	2.8949804504562420E-021
373.5	2.9030811413815182E-021
374.5	2.9226027735218409E-021
375.5	2.9547369514065851E-021
376.5	3.0010621936255922E-021
377.5	3.0636477969681253E-021
378.5	3.1451967536471647E-021
379.5	3.2492434570598159E-021
380.5	3.3804290960069018E-021
381.5	3.5448880842218058E-021
382.5	3.7507938145231551E-021
383.5	4.0091324232785154E-021
384.5	4.3347980818113631E-021
385.5	4.7481241998682348E-021
386.5	5.2769503619446022E-021
387.5	5.9591769583864801E-021
388.5	6.8452019162509065E-021
389.5	7.9979561892787138E-021
390.5	9.4839138023457801E-021
391.5	1.1339445648085418E-020
392.5	1.3487061963760696E-020
393.5	1.5599600226134637E-020
394.5	1.7045125211784369E-020
395.5	1.7196086550880490E-020
396.5	1.5995488393445562E-020
397.5	1.4018115329309120E-020
398.5	1.1929227057856160E-020
399.5	1.0107344884256324E-020
400.5	8.6613216699260093E-021
401.5	7.5677862795874055E-021
402.5	6.7646778585457230E-021
403.5	6.1910583940017679E-021
404.5	5.7988250591132917E-021
405.5	5.5537680028148176E-021
406.5	5.4336879852104936E-021
407.5	5.4263507238180010E-021
408.5	5.5281115160665485E-021
409.5	5.7434044625443408E-021
410.5	6.0851425060425973E-021
411.5	6.5760881895677844E-021
412.5	7.2512838623004146E-021
413.5	8.1615340715339812E-021
414.5	9.3774027559899141E-021
415.5	1.0991420951722698E-020
416.5	1.3111303315954278E-020
417.5	1.5825625714607802E-020
418.5	1.9105368227701010E-020
419.5	2.2608460403724555E-020
420.5	2.5487029857450661E-020
421.5	2.6603546251944315E-020
422.5	2.5397611599891451E-020
423.5	2.2462249080416790E-020
424.5	1.8937708949632792E-020
425.5	1.5657444689939176E-020
426.5	1.2952219622488788E-020
427.5	1.0847658739418872E-020
428.5	9.2572620315884530E-021
429.5	8.0784673255228594E-021
430.5	7.2255572485665391E-021
431.5	6.6345515946508643E-021
432.5	6.2559905983075407E-021
433.5	6.0391125245956904E-021
434.5	5.9095884900143238E-021
435.5	5.7599108870253666E-021
436.5	5.4905614710104809E-021
437.5	5.0845344779943889E-021
438.5	4.6116792897782669E-021
439.5	4.1540688092795062E-021
440.5	3.7560787079235630E-021
441.5	3.4272534303593481E-021
442.5	3.1605610138466381E-021
443.5	2.9445699773731886E-021
444.5	2.7685032118508374E-021
445.5	2.6236142082491406E-021
446.5	2.5031847115945648E-021
447.5	2.4021474738631937E-021
448.5	2.3166862212121128E-021
449.5	2.2439083260142695E-021
450.5	2.1815992066740290E-021
451.5	2.1280440333980921E-021
452.5	2.0818996141113349E-021
453.5	2.0421022670916632E-021
454.5	2.0078011490132865E-021
455.5	1.9783095604451808E-021
456.5	1.9530690085490290E-021
457.5	1.9316223974661382E-021
458.5	1.9135938158650479E-021
459.5	1.8986731458875904E-021
460.5	1.8866042368297099E-021
461.5	1.8771757458970088E-021
462.5	1.8702139986435648E-021
463.5	1.8655773978191700E-021
464.5	1.8631520345725937E-021
465.5	1.8628482459806053E-021
466.5	1.8645979283505524E-021
467.5	1.8683524639719400E-021
468.5	1.8740811550098943E-021
469.5	1.8817700855601874E-021
470.5	1.8914213540107349E-021
471.5	1.9030526345632833E-021
472.5	1.9166970403654875E-021
473.5	1.9324032721627481E-021
474.5	1.9502360464533383E-021
475.5	1.9702768064249226E-021
476.5	1.9926247279806657E-021
477.5	2.0173980423966073E-021
478.5	2.0447357070470958E-021
479.5	2.0747994666728656E-021
480.5	2.1077763603855044E-021
481.5	2.1438817446357863E-021
482.5	2.1833629204939347E-021
483.5	2.2265034757650677E-021
484.5	2.2736284799280359E-021
485.5	2.3251107042399827E-021
486.5	2.3813780826864657E-021
487.5	2.4429226845446768E-021
488.5	2.5103115398520388E-021
489.5	2.5841997499833022E-021
490.5	2.6653464335313117E-021
491.5	2.7546342118826992E-021
492.5	2.8530931418061169E-021
493.5	2.9619302713577861E-021
494.5	3.0825663546230778E-021
495.5	3.2166817442230134E-021
496.5	3.3662741362608877E-021
497.5	3.5337317392588605E-021
498.5	3.7219266757643941E-021
499.5	3.9343351467213327E-021
500.5	4.1751933053662397E-021
501.5	4.4497012106886373E-021
502.5	4.7642921229953320E-021
503.5	5.1269914567176160E-021
504.5	5.5478999526830394E-021
505.5	6.0398506194666961E-021
506.5	6.6193110093305428E-021
507.5	7.3076347459120371E-021
508.5	8.1328134394372770E-021
509.5	9.1319476684629030E-021
510.5	1.0354747814480781E-020
511.5	1.1868487306188301E-020
512.5	1.3764923441067235E-020
513.5	1.6169629705008394E-020
514.5	1.9253499440282811E-020
515.5	2.3243617742323556E-020
516.5	2.8423009070657265E-020
517.5	3.5088932947856323E-020
518.5	4.3398488098181054E-020
519.5	5.2986788539707983E-020
520.5	6.2354540883239898E-020
521.5	6.8638610452441457E-020
522.5	6.9039247554316530E-020
523.5	6.3358262764664656E-020
524.5	5.4209085235367584E-020
525.5	4.4563613724669866E-020
526.5	3.6091134988954727E-020
527.5	2.9257058176763494E-020
528.5	2.3940649984172826E-020
529.5	1.9849976504546631E-020
530.5	1.6696890515931095E-020
531.5	1.4247332103284863E-020
532.5	1.2324331942884996E-020
533.5	1.0797672226389144E-020
534.5	9.5722286851970687E-021
535.5	8.5783448957737750E-021
536.5	7.7646457571345722E-021
537.5	7.0928811076786033E-021
538.5	6.5342794868271529E-021
539.5	6.0669761782335980E-021
540.5	5.6741923359799817E-021
541.5	5.3429370408944132E-021
542.5	5.0630744641974919E-021
543.5	4.8266476864625068E-021
544.5	4.6273846203004356E-021
545.5	4.4603345935385611E-021
546.5	4.3215999165141099E-021
547.5	4.2081375836655291E-021
548.5	4.1176137762028662E-021
549.5	4.0482991381515680E-021
550.5	3.9989966367480795E-021
551.5	3.9689967029964002E-021
552.5	3.9580566456183091E-021
553.5	3.9664033208614321E-021
554.5	3.9947599576828575E-021
555.5	4.0444001121157452E-021
556.5	4.1172342147202847E-021
557.5	4.2159374098094923E-021
558.5	4.3441318171899614E-021
559.5	4.5066426255707086E-021
560.5	4.7098564956081555E-021
561.5	4.9622239693856009E-021
562.5	5.2749668317421240E-021
563.5	5.6630789866559690E-021
564.5	6.1467474968809789E-021
565.5	6.7533681001381845E-021
566.5	7.5203741249190911E-021
567.5	8.4990891718528288E-021
568.5	9.7595929895582891E-021
569.5	1.1395700409226298E-020
570.5	1.3526400307834252E-020
571.5	1.6282786249814113E-020
572.5	1.9753556109545066E-020
573.5	2.3841065467395740E-020
574.5	2.8005397197450160E-020
575.5	3.1093015054732854E-020
576.5	3.1793562583732161E-020
577.5	2.9751249779492774E-020
578.5	2.5938989318447115E-020
579.5	2.1702814902584853E-020
580.5	1.7889031743613419E-020
581.5	1.4777943119931071E-020
582.5	1.2347284346942272E-020
583.5	1.0475718807578789E-020
584.5	9.0348025177933588E-021
585.5	7.9177818607587356E-021
586.5	7.0432098578318995E-021
587.5	6.3509556519656442E-021
588.5	5.7970617353959651E-021
589.5	5.3493547350715199E-021
590.5	4.9841271624028529E-021
591.5	4.6837444183201676E-021
592.5	4.4349496010819631E-021
593.5	4.2276674584946555E-021
594.5	4.0541579235928680E-021
595.5	3.9084129649263854E-021
596.5	3.7857230316097201E-021
597.5	3.6823623715449691E-021
598.5	3.5953583267345345E-021
599.5	3.5223204912248585E-021
600.5	3.4613129522189122E-021
601.5	3.4107578417994191E-021
602.5	3.3693618652041830E-021
603.5	3.3360598509979875E-021
604.5	3.3099710289592006E-021
605.5	3.2903649105678401E-021
606.5	3.2766344775095608E-021
607.5	3.2682749789493104E-021
608.5	3.2648670688720260E-021
609.5	3.2660633288637906E-021
610.5	3.2715774527697522E-021
611.5	3.2811755410687139E-021
612.5	3.2946690809882528E-021
613.5	3.3119092850177827E-021
614.5	3.3327825339113201E-021
615.5	3.3572067265322479E-021
616.5	3.3851283823613917E-021
617.5	3.4165203763808344E-021
618.5	3.4513802127346467E-021
619.5	3.4897287648264138E-021
620.5	3.5316094266761299E-021
621.5	3.5770876344417040E-021
622.5	3.6262507287964118E-021
623.5	3.6792081389572796E-021
624.5	3.7360918780726629E-021
625.5	3.7970573478047146E-021
626.5	3.8622844576288025E-021
627.5	3.9319790719237870E-021
628.5	4.0063748056306592E-021
629.5	4.0857351973943353E-021
630.5	4.1703562979668504E-021
631.5	4.2605697215580388E-021
632.5	4.3567462191315161E-021
633.5	4.4592998457797436E-021
634.5	4.5686928097738895E-021
635.5	4.6854411092835341E-021
636.5	4.8101210848523497E-021
637.5	4.9433770424394544E-021
638.5	5.0859301343766347E-021
639.5	5.2385887254497702E-021
640.5	5.4022605204033992E-021
641.5	5.5779667899493084E-021
642.5	5.7668591080070547E-021
643.5	5.9702391075394508E-021
644.5	6.1895818813546633E-021
645.5	6.4265638047046519E-021
646.5	6.6830957477732133E-021
647.5	6.9613628906590760E-021
648.5	7.2638726678818716E-021
649.5	7.5935127762244861E-021
650.5	7.9536217093442935E-021
651.5	8.3480749766815944E-021
652.5	8.7813910800984603E-021
653.5	9.2588625389325522E-021
654.5	9.7867188839502715E-021
655.5	1.0372330739763981E-020
656.5	1.1024467106354212E-020
657.5	1.1753622052529859E-020
658.5	1.2572432708554049E-020
659.5	1.3496218363474638E-020
660.5	1.4543681621293402E-020
661.5	1.5737828408061864E-020
662.5	1.7107186321200457E-020
663.5	1.8687433620143925E-020
664.5	2.0523598935797961E-020
665.5	2.2673061776572891E-020
666.5	2.5209686804247559E-020
667.5	2.8229575874418575E-020
668.5	3.1859141251496653E-020
669.5	3.6266513752791556E-020
670.5	4.1677711755606314E-020
671.5	4.8399462536398347E-020
672.5	5.6850833356654928E-020
673.5	6.7605024635253174E-020
674.5	8.1438189922613912E-020
675.5	9.9366813662853933E-020
676.5	1.2261136634439954E-019
677.5	1.5231716652907930E-019
678.5	1.8866873698882347E-019
679.5	2.2894156877338815E-019
680.5	2.6501252038761734E-019
681.5	2.8408325407567701E-019
682.5	2.7706883788897075E-019
683.5	2.4754922274897237E-019
684.5	2.0800822430125945E-019
685.5	1.6930978315210672E-019
686.5	1.3649101408077795E-019
687.5	1.1043411012506082E-019
688.5	9.0283241733618048E-020
689.5	7.4793387052242633E-020
690.5	6.2838254437922319E-020
691.5	5.3530710430064272E-020
692.5	4.6208068926497192E-020
693.5	4.0384698981815688E-020
694.5	3.5705964677461086E-020
695.5	3.1911814545468256E-020
696.5	2.8810056742546456E-020
697.5	2.6257313119636784E-020
698.5	2.4145579165737622E-020
699.5	2.2392742448189576E-020
700.5	2.0935863170994108E-020
701.5	1.9726379882692443E-020
702.5	1.8726663591949088E-020
703.5	1.7907524625056513E-020
704.5	1.7246400602052808E-020
705.5	1.6726038624767011E-020
706.5	1.6333542926457394E-020
707.5	1.6059699646559574E-020
708.5	1.5898519068416151E-020
709.5	1.5846956696744414E-020
710.5	1.5904790827848248E-020
711.5	1.6074647895152348E-020
712.5	1.6362179560301525E-020
713.5	1.6776408833091487E-020
714.5	1.7330278121421246E-020
715.5	1.8041452097277874E-020
716.5	1.8933455397400370E-020
717.5	2.0037263410074451E-020
718.5	2.1393519471123389E-020
719.5	2.3055632009343523E-020
720.5	2.5094122203218963E-020
721.5	2.7602761615761012E-020
722.5	3.0707275544502010E-020
723.5	3.4577694141365401E-020
724.5	3.9445755910690798E-020
725.5	4.5628866144115993E-020
726.5	5.3561190042926163E-020
727.5	6.3828181015969667E-020
728.5	7.7186930492287227E-020
729.5	9.4516253712423470E-020
730.5	1.1655087053325356E-019
731.5	1.4310907950801068E-019
732.5	1.7154002160309750E-019
733.5	1.9513810943343354E-019
734.5	2.0473342606742544E-019
735.5	1.9557571238298823E-019
736.5	1.7219756785336962E-019
737.5	1.4375742814928417E-019
738.5	1.1706907187016256E-019
739.5	9.4873626703071616E-020
740.5	7.7393928313937220E-020
741.5	6.3906039102988432E-020
742.5	5.3529722101524598E-020
743.5	4.5503153561787429E-020
744.5	3.9236085976621025E-020
745.5	3.4290362956445977E-020
746.5	3.0345433244752643E-020
747.5	2.7167079553076142E-020
748.5	2.4583261669136765E-020
749.5	2.2466547113168096E-020
750.5	2.0721631901922699E-020
751.5	1.9276539041838001E-020
752.5	1.8076403289347859E-020
753.5	1.7079058380634416E-020
754.5	1.6251880875587470E-020
755.5	1.5569514932568110E-020
756.5	1.5012220092745168E-020
757.5	1.4564664620733923E-020
758.5	1.4215041826348284E-020
759.5	1.3954424396601345E-020
760.5	1.3776297794984982E-020
761.5	1.3676232087277274E-020
762.5	1.3651664733887925E-020
763.5	1.3701776732802184E-020
764.5	1.3827452264527559E-020
765.5	1.4031318620670501E-020
766.5	1.4317869457666321E-020
767.5	1.4693681017496536E-020
768.5	1.5167738659332411E-020
769.5	1.5751900777652041E-020
770.5	1.6461540182888983E-020
771.5	1.7316421041712449E-020
772.5	1.8341895068613417E-020
773.5	1.9570537602787828E-020
774.5	2.1044398083291788E-020
775.5	2.2818118429881688E-020
776.5	2.4963288525738062E-020
777.5	2.7574575545819351E-020
778.5	3.0778399388177106E-020
779.5	3.4745234889723322E-020
780.5	3.9706956019688998E-020
781.5	4.5980777197010033E-020
782.5	5.4000551933555108E-020
783.5	6.4352269806129217E-020
784.5	7.7797617238563904E-020
785.5	9.5233134906960512E-020
786.5	1.1744634641808614E-019
787.5	1.4438363400075319E-019
788.5	1.7362463845382666E-019
789.5	1.9866813609539728E-019
790.5	2.1011396484692206E-019
791.5	2.0238819619516696E-019
792.5	1.7937627390065921E-019
793.5	1.5039020635078116E-019
794.5	1.2277425879437779E-019
795.5	9.9654031914227735E-020
796.5	8.1406666362829633E-020
797.5	6.7332047897170224E-020
798.5	5.6526169395463580E-020
799.5	4.8194336661003259E-020
800.5	4.1717402348979679E-020
801.5	3.6635025881164884E-020
802.5	3.2610595889427834E-020
803.5	2.9398645363969019E-020
804.5	2.6819481210578957E-020
805.5	2.4740686106791441E-020
806.5	2.3063983019816348E-020
807.5	2.1715993494389973E-020
808.5	2.0641744305820591E-020
809.5	1.9800098330639126E-020
810.5	1.9160537158158922E-020
811.5	1.8700904565501556E-020
812.5	1.8405847055395323E-020
813.5	1.8265776203233579E-020
814.5	1.8276240288583128E-020
815.5	1.8437638965947253E-020
816.5	1.8755251445807096E-020
817.5	1.9239581154082127E-020
818.5	1.9907052762356699E-020
819.5	2.0781135550039694E-020
820.5	2.1894015839442761E-020
821.5	2.3289008013280569E-020
822.5	2.5023988319009572E-020
823.5	2.7176271657643901E-020
824.5	2.9849545186216782E-020
825.5	3.3183738017249699E-020
826.5	3.7369035742729847E-020
827.5	4.2665548937765348E-020
828.5	4.9430053084403585E-020
829.5	5.8149586525278329E-020
830.5	6.9475248935254535E-020
831.5	8.4229752589433630E-020
832.5	1.0331005478304055E-019
833.5	1.2729392175652040E-019
834.5	1.5541708018135512E-019
835.5	1.8379649318543628E-019
836.5	2.0435912744689977E-019
837.5	2.0824332058427400E-019
838.5	1.9344620608443436E-019
839.5	1.6693537328123080E-019
840.5	1.3787212547303818E-019
841.5	1.1186089577275578E-019
842.5	9.0688946001973308E-020
843.5	7.4149363313487236E-020
844.5	6.1398885196894759E-020
845.5	5.1561197015704640E-020
846.5	4.3912220113232654E-020
847.5	3.7900762256559318E-020
848.5	3.3120196993005228E-020
849.5	2.9273281056055905E-020
850.5	2.6142383228124945E-020
851.5	2.3567048762458947E-020
852.5	2.1427840094485567E-020
853.5	1.9634894213446150E-020
854.5	1.8119849006794416E-020
855.5	1.6830127865488248E-020
856.5	1.5724865553763333E-020
857.5	1.4771978268170270E-020
858.5	1.3946035929921511E-020
859.5	1.3226701417824455E-020
860.5	1.2597574101553812E-020
861.5	1.2045324465673430E-020
862.5	1.1559040364125179E-020
863.5	1.1129728629717813E-020
864.5	1.0749931812791049E-020
865.5	1.0413431028095609E-020
866.5	1.0115013781213271E-020
867.5	9.8502912552433310E-021
868.5	9.6155535614327543E-021
869.5	9.4076543684599742E-021
870.5	9.2239184501476934E-021
871.5	9.0620672562532266E-021
872.5	8.9201587734027147E-021
873.5	8.7965388143674186E-021
874.5	8.6898015327825629E-021
875.5	8.5987574638336148E-021
876.5	8.5224077805425147E-021
877.5	8.4599237602900227E-021
878.5	8.4106306996217503E-021
879.5	8.3739957143192307E-021
880.5	8.3496190295657725E-021
881.5	8.3372285127209279E-021
882.5	8.3366773381782616E-021
883.5	8.3479448088212975E-021
884.5	8.3711405006706716E-021
885.5	8.4065120563889066E-021
886.5	8.4544571413281740E-021
887.5	8.5155403079955123E-021
888.5	8.5905158114123874E-021
889.5	8.6803578066023168E-021
890.5	8.7862998791806516E-021
891.5	8.9098865659712024E-021
892.5	9.0530404942787989E-021
893.5	9.2181501216955137E-021
894.5	9.4081849632156508E-021
895.5	9.6268479008438882E-021
896.5	9.8787780580667565E-021
897.5	1.0169823348872289E-020
898.5	1.0507410018449599E-020
899.5	1.0901048529954368E-020
900.5	1.1363032846864318E-020
901.5	1.1909416086520470E-020
902.5	1.2561382992581344E-020
903.5	1.3347192029586316E-020
904.5	1.4304927429384148E-020
905.5	1.5486371363324027E-020
906.5	1.6962322535411776E-020
907.5	1.8829466098338202E-020
908.5	2.1217904061992012E-020
909.5	2.4295248873036170E-020
910.5	2.8254380036314821E-020
911.5	3.3251694796314519E-020
912.5	3.9230871346032271E-020
913.5	4.5575868077818395E-020
914.5	5.0777317973894491E-020
915.5	5.2836285682340352E-020
916.5	5.0803317966096648E-020
917.5	4.5757152515985055E-020
918.5	3.9704247270540499E-020
919.5	3.4090806249581917E-020
920.5	2.9480299907955210E-020
921.5	2.5905524710033185E-020
922.5	2.3204519390657417E-020
923.5	2.1186087770256809E-020
924.5	1.9686301011024284E-020
925.5	1.8578829451308324E-020
926.5	1.7770346999852609E-020
927.5	1.7192985648656625E-020
928.5	1.6797581901210032E-020
929.5	1.6548488027546378E-020
930.5	1.6419812176881987E-020
931.5	1.6392758344283241E-020
932.5	1.6453760986871515E-020
933.5	1.6593179972364468E-020
934.5	1.6804388366605054E-020
935.5	1.7083137048590977E-020
936.5	1.7427117006669020E-020
937.5	1.7835665833606364E-020
938.5	1.8309582703647822E-020
939.5	1.8851028538833807E-020
940.5	1.9463496991659409E-020
941.5	2.0151848578895396E-020
942.5	2.0922405720204721E-020
943.5	2.1783111260004155E-020
944.5	2.2743757857517233E-020
945.5	2.3816300963356965E-020
946.5	2.5015274557962308E-020
947.5	2.6358337144943393E-020
948.5	2.7866986660078179E-020
949.5	2.9567498369837666E-020
950.5	3.1492161517931550E-020
951.5	3.3680921424149510E-020
952.5	3.6183578395079781E-020
953.5	3.9062759799771178E-020
954.5	4.2397976805014651E-020
955.5	4.6291216777741640E-020
956.5	5.0874725913906082E-020
957.5	5.6321928548655168E-020
958.5	6.2862830943671226E-020
959.5	7.0805755891995241E-020
960.5	8.0567708968287089E-020
961.5	9.2715537454798760E-020
962.5	1.0801757268123783E-019
963.5	1.2749569473734138E-019
964.5	1.5243784732854404E-019
965.5	1.8425228639746880E-019
966.5	2.2387621900591158E-019
967.5	2.7024310322366602E-019
968.5	3.1764772921677887E-019
969.5	3.5425187150768057E-019
970.5	3.6733382862311962E-019
971.5	3.5465376904581427E-019
972.5	3.2730122472378909E-019
973.5	2.9956651485940330E-019
974.5	2.8065072773318308E-019
975.5	2.7444519696696267E-019
976.5	2.8214999019071944E-019
977.5	3.0378916248469126E-019
978.5	3.3774017363827924E-019
979.5	3.7835308009470412E-019
980.5	4.1345668440012794E-019
981.5	4.2747124200438273E-019
982.5	4.1317148305695019E-019
983.5	3.7908359973503129E-019
984.5	3.4102452491611125E-019
985.5	3.1079127863018319E-019
986.5	2.9373166445771217E-019
987.5	2.9126785898487209E-019
988.5	3.0282063485311536E-019
989.5	3.2548143855457152E-019
990.5	3.5182124049864692E-019
991.5	3.6875009927973508E-019
992.5	3.6315894961094693E-019
993.5	3.3287697002118661E-019
994.5	2.8834650087637224E-019
995.5	2.4226938378748421E-019
996.5	2.0197705583111256E-019
997.5	1.6954844570975259E-019
998.5	1.4445548897413787E-019
999.5	1.2540920101479097E-019
1000.5	1.1115407568181916E-019
1001.5	1.0070491964997865E-019
1002.5	9.3371934158335597E-020
1003.5	8.8728329459319170E-020
1004.5	8.6575491140998452E-020
1005.5	8.6918747845162403E-020
1006.5	8.9944944382626032E-020
1007.5	9.5966236150005602E-020
1008.5	1.0524112374607515E-019
1009.5	1.1750189606861977E-019
1010.5	1.3104453973693103E-019
1011.5	1.4187134168362715E-019
1012.5	1.4477100902301838E-019
1013.5	1.3731354190983757E-019
1014.5	1.2231199006282458E-019
1015.5	1.0492043991042498E-019
1016.5	8.8817421830847097E-020
1017.5	7.5411482097182760E-020
1018.5	6.4757856183511551E-020
1019.5	5.6419783528000342E-020
1020.5	4.9890309235614786E-020
1021.5	4.4735298704393600E-020
1022.5	4.0618883702274972E-020
1023.5	3.7291081917302193E-020
1024.5	3.4568069459819770E-020
1025.5	3.2314590243149103E-020
1026.5	3.0430433790793079E-020
1027.5	2.8840608388873944E-020
1028.5	2.7488352373176928E-020
1029.5	2.6330192016530424E-020
1030.5	2.5332438297828642E-020
1031.5	2.4468687028859156E-020
1032.5	2.3718019010631727E-020
1033.5	2.3063691147328331E-020
1034.5	2.2492174576332539E-020
1035.5	2.1992440325296363E-020
1036.5	2.1555423267537929E-020
1037.5	2.1173615802610002E-020
1038.5	2.0840756869810100E-020
1039.5	2.0551591711555152E-020
1040.5	2.0301684646347583E-020
1041.5	2.0087271927464415E-020
1042.5	1.9905145184703152E-020
1043.5	1.9752558398964921E-020
1044.5	1.9627153133362976E-020
1045.5	1.9526898039000366E-020
1046.5	1.9450039606268563E-020
1047.5	1.9395061839542225E-020
1048.5	1.9360653062059308E-020
1049.5	1.9345678456516578E-020
1050.5	1.9349157249764406E-020
1051.5	1.9370243681667295E-020
1052.5	1.9408211076666434E-020
1053.5	1.9462438474985390E-020
1054.5	1.9532399388453727E-020
1055.5	1.9617652330786982E-020
1056.5	1.9717832839238623E-020
1057.5	1.9832646757884257E-020
1058.5	1.9961864595481268E-020
1059.5	2.0105316805209946E-020
1060.5	2.0262889861442101E-020
1061.5	2.0434523031386716E-020
1062.5	2.0620205758107384E-020
1063.5	2.0819975586834620E-020
1064.5	2.1033916579371286E-020
1065.5	2.1262158172235151E-020
1066.5	2.1504874443419407E-020
1067.5	2.1762283760616235E-020
1068.5	2.2034648790715855E-020
1069.5	2.2322276856588955E-020
1070.5	2.2625520632773653E-020
1071.5	2.2944779176878677E-020
1072.5	2.3280499298422584E-020
1073.5	2.3633177271577170E-020
1074.5	2.4003360902986815E-020
1075.5	2.4391651970599805E-020
1076.5	2.4798709054379292E-020
1077.5	2.5225250784964583E-020
1078.5	2.5672059541939332E-020
1079.5	2.6139985639449126E-020
1080.5	2.6629952043626153E-020
1081.5	2.7142959673768896E-020
1082.5	2.7680093347652696E-020
1083.5	2.8242528440904436E-020
1084.5	2.8831538341280009E-020
1085.5	2.9448502791197065E-020
1086.5	3.0094917226303376E-020
1087.5	3.0772403234566377E-020
1088.5	3.1482720279788294E-020
1089.5	3.2227778856103115E-020
1090.5	3.3009655266527977E-020
1091.5	3.3830608249779767E-020
1092.5	3.4693097716253300E-020
1093.5	3.5599805897413429E-020
1094.5	3.6553661264255081E-020
1095.5	3.7557865631620685E-020
1096.5	3.8615924938109902E-020
1097.5	3.9731684278643543E-020
1098.5	4.0909367871636056E-020
1099.5	4.2153624769162758E-020
1100.5	4.3469581271444067E-020
1101.5	4.4862901192645462E-020
1102.5	4.6339855351278845E-020
1103.5	4.7907401935351444E-020
1104.5	4.9573279732530064E-020
1105.5	5.1346116635189943E-020
1106.5	5.3235556350143070E-020
1107.5	5.5252406890011098E-020
1108.5	5.7408815232579243E-020
1109.5	5.9718473551670538E-020
1110.5	6.2196863708034165E-020
1111.5	6.4861548320572786E-020
1112.5	6.7732518822093541E-020
1113.5	7.0832613580256475E-020
1114.5	7.4188022622785380E-020
1115.5	7.7828900002792154E-020
1116.5	8.1790110725345988E-020
1117.5	8.6112146911518487E-020
1118.5	9.0842258167834455E-020
1119.5	9.6035854888258766E-020
1120.5	1.0175826175260380E-019
1121.5	1.0808692385834263E-019
1122.5	1.1511420239157917E-019
1123.5	1.2295094434388767E-019
1124.5	1.3173107709570493E-019
1125.5	1.4161757189744473E-019
1126.5	1.5281025247653754E-019
1127.5	1.6555611416022537E-019
1128.5	1.8016309189346150E-019
1129.5	1.9701861257089158E-019
1130.5	2.1661484825322186E-019
1131.5	2.3958344080083275E-019
1132.5	2.6674372275831390E-019
1133.5	2.9917028660854910E-019
1134.5	3.3828835622463928E-019
1135.5	3.8600892406353652E-019
1136.5	4.4491975647148845E-019
1137.5	5.1855138284235826E-019
1138.5	6.1173277929436511E-019
1139.5	7.3102042189971606E-019
1140.5	8.8507319664011984E-019
1141.5	1.0845193801150714E-018
1142.5	1.3400402902609265E-018
1143.5	1.6557827652630567E-018
1144.5	2.0138758504312331E-018
1145.5	2.3517612770923906E-018
1146.5	2.5596665603640961E-018
1147.5	2.5433127443839510E-018
1148.5	2.3130263259460397E-018
1149.5	1.9728357391879967E-018
1150.5	1.6269393883472400E-018
1151.5	1.3291382397508049E-018
1152.5	1.0921577105948093E-018
1153.5	9.1004683289092748E-019
1154.5	7.7194370612324063E-019
1155.5	6.6759549590507407E-019
1156.5	5.8883121744129422E-019
1157.5	5.2955592780352840E-019
1158.5	4.8535345757217240E-019
1159.5	4.5307225200730577E-019
1160.5	4.3049386775336425E-019
1161.5	4.1609252388034349E-019
1162.5	4.0887023407421766E-019
1163.5	4.0825015359659234E-019
1164.5	4.1401488187312212E-019
1165.5	4.2628150920717429E-019
1166.5	4.4550994167734669E-019
1167.5	4.7254547310795469E-019
1168.5	5.0870097197603598E-019
1169.5	5.5588845328355502E-019
1170.5	6.1681320038289118E-019
1171.5	6.9524178496515915E-019
1172.5	7.9633505305405345E-019
1173.5	9.2696108439234785E-019
1174.5	1.0956764924091056E-018
1175.5	1.3114876202550983E-018
1176.5	1.5793517070592968E-018
1177.5	1.8893379302454297E-018
1178.5	2.2002746964672847E-018
1179.5	2.4367944222264268E-018
1180.5	2.5332981708887867E-018
1181.5	2.5007466812474842E-018
1182.5	2.4233918658935874E-018
1183.5	2.3912130914130082E-018
1184.5	2.4595221262695396E-018
1185.5	2.6495044769733491E-018
1186.5	2.9505882347002918E-018
1187.5	3.3040718247033034E-018
1188.5	3.5844333688081703E-018
1189.5	3.6378743597727733E-018
1190.5	3.4005697335293889E-018
1191.5	2.9599543550360503E-018
1192.5	2.4628972987830332E-018
1193.5	2.0097201839647871E-018
1194.5	1.6366281222552807E-018
1195.5	1.3430694458847074E-018
1196.5	1.1156740028135319E-018
1197.5	9.3963748802853943E-019
1198.5	8.0246248153284881E-019
1199.5	6.9454249026352568E-019
1200.5	6.0875513877976368E-019
1201.5	5.3988021835215409E-019
1202.5	4.8409125453631182E-019
1203.5	4.3856755088991947E-019
1204.5	4.0121320575481792E-019
1205.5	3.7045770355216808E-019
1206.5	3.4511522169096198E-019
1207.5	3.2428526114325232E-019
1208.5	3.0728219503731998E-019
1209.5	2.9358512966277482E-019
1210.5	2.8280218082296790E-019
1211.5	2.7464514949017996E-019
1212.5	2.6891188046706410E-019
1213.5	2.6547449501903824E-019
1214.5	2.6427233868698674E-019
1215.5	2.6530897472326238E-019
1216.5	2.6865295181983665E-019
1217.5	2.7444243704965349E-019
1218.5	2.8289418033188076E-019
1219.5	2.9431771661103063E-019
1220.5	3.0913627842171681E-019
1221.5	3.2791666755413243E-019
1222.5	3.5141143650177931E-019
1223.5	3.8061832263619216E-019
1224.5	4.1686418464632387E-019
1225.5	4.6192398480853842E-019
1226.5	5.1818987050221556E-019
1227.5	5.8891096161843298E-019
1228.5	6.7852934905762254E-019
1229.5	7.9313554680633867E-019
1230.5	9.4103680762584386E-019
1231.5	1.1333163219175715E-018
1232.5	1.3839101344854238E-018
1233.5	1.7078097251864004E-018
1234.5	2.1140500489156207E-018
1235.5	2.5878220323881299E-018
1236.5	3.0602926757877500E-018
1237.5	3.3929218447699081E-018
1238.5	3.4399630764296537E-018
1239.5	3.1767374584866737E-018
1240.5	2.7257171803518121E-018
1241.5	2.2389062494583181E-018
1242.5	1.8063109604171158E-018
1243.5	1.4552866273064860E-018
1244.5	1.1813339594996816E-018
1245.5	9.7011129501428396E-019
1246.5	8.0702067680968282E-019
1247.5	6.8008168193820497E-019
1248.5	5.8019927482505487E-019
1249.5	5.0067136711377070E-019
1250.5	4.3660099171319843E-019
1251.5	3.8440376930345481E-019
1252.5	3.4143817184620272E-019
1253.5	3.0573972060623478E-019
1254.5	2.7583300767479056E-019
1255.5	2.5059925992544778E-019
1256.5	2.2918282584890660E-019
1257.5	2.1092484203662122E-019
1258.5	1.9531598007094828E-019
1259.5	1.8196275526512518E-019
1260.5	1.7056367525554537E-019
1261.5	1.6089276477455723E-019
1262.5	1.5278891033866009E-019
1263.5	1.4615016180215376E-019
1264.5	1.4093270504061416E-019
1265.5	1.3715474477480150E-019
1266.5	1.3490601616250285E-019
1267.5	1.3436394495875511E-019
1268.5	1.3581706877929008E-019
1269.5	1.3969358736382461E-019
1270.5	1.4658333254454859E-019
1271.5	1.5721394787146002E-019
1272.5	1.7227486720102597E-019
1273.5	1.9185970228044043E-019
1274.5	2.1423702502556740E-019
1275.5	2.3426888586069023E-019
1276.5	2.4383639480422593E-019
1277.5	2.3711857055628467E-019
1278.5	2.1630436140565479E-019
1279.5	1.8928211826036408E-019
1280.5	1.6296447450012460E-019
1281.5	1.4058035912316182E-019
1282.5	1.2272062534447212E-019
1283.5	1.0887612306899526E-019
1284.5	9.8301442873483896E-020
1285.5	9.0342664451524436E-020
1286.5	8.4513386179472579E-020
1287.5	8.0469483098983910E-020
1288.5	7.7924537775312818E-020
1289.5	7.6494413039756347E-020
1290.5	7.5494859289393048E-020
1291.5	7.3920173046475617E-020
1292.5	7.0951212379763485E-020
1293.5	6.6638024772929129E-020
1294.5	6.1763752690236358E-020
1295.5	5.7096137574215421E-020
1296.5	5.3008967900952995E-020
1297.5	4.9565404316551229E-020
1298.5	4.6692401682935082E-020
1299.5	4.4285085440645951E-020
1300.5	4.2247550101703517E-020
1301.5	4.0503013237183123E-020
1302.5	3.8992976397789071E-020
1303.5	3.7673606556763725E-020
1304.5	3.6512126056674120E-020
1305.5	3.5483922312433381E-020
1306.5	3.4570407023503566E-020
1307.5	3.3757479833628814E-020
1308.5	3.3034439705197265E-020
1309.5	3.2393217798900825E-020
1310.5	3.1827839845159306E-020
1311.5	3.1334053858418463E-020
1312.5	3.0909079624411158E-020
1313.5	3.0551451108483523E-020
1314.5	3.0260933486254058E-020
1315.5	3.0038504304053419E-020
1316.5	2.9886394421902442E-020
1317.5	2.9808189712817337E-020
1318.5	2.9808999681619281E-020
1319.5	2.9895704875122179E-020
1320.5	3.0077301894110493E-020
1321.5	3.0365373869044478E-020
1322.5	3.0774726625033398E-020
1323.5	3.1324248150575779E-020
1324.5	3.2038073911743521E-020
1325.5	3.2947176742904225E-020
1326.5	3.4091553003942959E-020
1327.5	3.5523254429198393E-020
1328.5	3.7310628760378150E-020
1329.5	3.9544295899938477E-020
1330.5	4.2345613018724692E-020
1331.5	4.5878668476477859E-020
1332.5	5.0367121185475471E-020
1333.5	5.6117187400397279E-020
1334.5	6.3546868055967249E-020
1335.5	7.3216505821538026E-020
1336.5	8.5840108240989758E-020
1337.5	1.0221488749835524E-019
1338.5	1.2291339025132970E-019
1339.5	1.4745255619047524E-019
1340.5	1.7277063499324476E-019
1341.5	1.9207477786027043E-019
1342.5	1.9729159179986469E-019
1343.5	1.8574533105669755E-019
1344.5	1.6295956865440172E-019
1345.5	1.3716524372238245E-019
1346.5	1.1373691099355427E-019
1347.5	9.4544159001972489E-020
1348.5	7.9521976305312518E-020
1349.5	6.7950131940897377E-020
1350.5	5.9045183876924038E-020
1351.5	5.2150651117477831E-020
1352.5	4.6764297485109462E-020
1353.5	4.2515205596136916E-020
1354.5	3.9132523617288290E-020
1355.5	3.6418462258851883E-020
1356.5	3.4227793248623180E-020
1357.5	3.2453045163654003E-020
1358.5	3.1014019124442160E-020
1359.5	2.9850402554553463E-020
1360.5	2.8916556400220156E-020
1361.5	2.8177817761875952E-020
1362.5	2.7607861582269265E-020
1363.5	2.7186808038859593E-020
1364.5	2.6899860976130847E-020
1365.5	2.6736330208793195E-020
1366.5	2.6688936755576905E-020
1367.5	2.6753332020126607E-020
1368.5	2.6927784411369418E-020
1369.5	2.7213003152555012E-020
1370.5	2.7612081312722174E-020
1371.5	2.8130550004998669E-020
1372.5	2.8776544442283662E-020
1373.5	2.9561091133649142E-020
1374.5	3.0498534911170769E-020
1375.5	3.1607135763862164E-020
1376.5	3.2909879950178907E-020
1377.5	3.4435569355352188E-020
1378.5	3.6220280097533943E-020
1379.5	3.8309319678076469E-020
1380.5	4.0759867011418938E-020
1381.5	4.3644559642026429E-020
1382.5	4.7056409504093321E-020
1383.5	5.1115600446017704E-020
1384.5	5.5978972373247941E-020
1385.5	6.1853360361085392E-020
1386.5	6.9014464659846189E-020
1387.5	7.7833581498262599E-020
1388.5	8.8815199094715465E-020
1389.5	1.0264861147652929E-019
1390.5	1.2027453329022193E-019
1391.5	1.4295798325528752E-019
1392.5	1.7232746229419957E-019
1393.5	2.1025478042257716E-019
1394.5	2.5825297579449321E-019
1395.5	3.1576231617095280E-019
1396.5	3.7678681469326710E-019
1397.5	4.2669388539898730E-019
1398.5	4.4620535278821958E-019
1399.5	4.2631754822833193E-019
1400.5	3.7762231331131099E-019
1401.5	3.1955273405796892E-019
1402.5	2.6607017366602599E-019
1403.5	2.2263790379652477E-019
1404.5	1.8964597564400828E-019
1405.5	1.6565263916278673E-019
1406.5	1.4898383216241020E-019
1407.5	1.3828999143742564E-019
1408.5	1.3266710713645857E-019
1409.5	1.3164453066851077E-019
1410.5	1.3515723541757980E-019
1411.5	1.4353972762895705E-019
1412.5	1.5754290299138340E-019
1413.5	1.7834177817035428E-019
1414.5	2.0743116355144721E-019
1415.5	2.4614310400377210E-019
1416.5	2.9424337639940242E-019
1417.5	3.4703180555921068E-019
1418.5	3.9210860343465169E-019
1419.5	4.1166050459727877E-019
1420.5	3.9520721761540435E-019
1421.5	3.5015593704946428E-019
1422.5	2.9407903191898348E-019
1423.5	2.4077606258917252E-019
1424.5	1.9608711602694815E-019
1425.5	1.6068702984659482E-019
1426.5	1.3323337749395837E-019
1427.5	1.1200682930906659E-019
1428.5	9.5497892627078421E-020
1429.5	8.2530024125133027E-020
1430.5	7.2227278109858202E-020
1431.5	6.3947783722583858E-020
1432.5	5.7222079242972701E-020
1433.5	5.1705109985651223E-020
1434.5	4.7141207735219249E-020
1435.5	4.3339189948936065E-020
1436.5	4.0154801164310882E-020
1437.5	3.7478331092081731E-020
1438.5	3.5225849699670678E-020
1439.5	3.3332973292611765E-020
1440.5	3.1750416555150669E-020
1441.5	3.0440823001357893E-020
1442.5	2.9376530272831600E-020
1443.5	2.8538040834752842E-020
1444.5	2.7913050041781755E-020
1445.5	2.7495944527715931E-020
1446.5	2.7287733425432714E-020
1447.5	2.7296420216556025E-020
1448.5	2.7537870556328793E-020
1449.5	2.8037288124823486E-020
1450.5	2.8831484715261657E-020
1451.5	2.9972232906787870E-020
1452.5	3.1531132614865718E-020
1453.5	3.3606618948530400E-020
1454.5	3.6333988195078305E-020
1455.5	3.9899570287096454E-020
1456.5	4.4560212119488541E-020
1457.5	5.0668348472791779E-020
1458.5	5.8699067857786557E-020
1459.5	6.9263251391987385E-020
1460.5	8.3057292767407575E-020
1461.5	1.0062361510956267E-019
1462.5	1.2168097656017971E-019
1463.5	1.4383828387948624E-019
1464.5	1.6144954499446769E-019
1465.5	1.6731631469248854E-019
1466.5	1.5838115635619557E-019
1467.5	1.3889735131384226E-019
1468.5	1.1612394151122625E-019
1469.5	9.5107168024469140E-020
1470.5	7.7736197385068075E-020
1471.5	6.4060981646438645E-020
1472.5	5.3475106092002292E-020
1473.5	4.5285302920330798E-020
1474.5	3.8901747314112704E-020
1475.5	3.3870302100028002E-020
1476.5	2.9854502771981728E-020
1477.5	2.6608145960159237E-020
1478.5	2.3951072814400930E-020
1479.5	2.1750630095740812E-020
1480.5	1.9908233122326446E-020
1481.5	1.8349830432546374E-020
1482.5	1.7019175338214115E-020
1483.5	1.5873067529020086E-020
1484.5	1.4877966363275721E-020
1485.5	1.4007559704066161E-020
1486.5	1.3241001795138260E-020
1487.5	1.2561623130167764E-020
1488.5	1.1955976270536024E-020
1489.5	1.1413123060676089E-020
1490.5	1.0924096992392440E-020
1491.5	1.0481493884712832E-020
1492.5	1.0079157463364663E-020
1493.5	9.7119357741748973E-021
1494.5	9.3754909380430889E-021
1495.5	9.0661494178915419E-021
1496.5	8.7807833051851829E-021
1497.5	8.5167155431996065E-021
1498.5	8.2716437590506206E-021
1499.5	8.0435786651991417E-021
1500.5	7.8307939451876241E-021
1501.5	7.6317852501617457E-021
1502.5	7.4452364677756307E-021
1503.5	7.2699918301582341E-021
1504.5	7.1050327364223013E-021
1505.5	6.9494584021686346E-021
1506.5	6.8024696314432932E-021
1507.5	6.6633551487963145E-021
1508.5	6.5314800402166572E-021
1509.5	6.4062759390537763E-021
1510.5	6.2872326620451500E-021
1511.5	6.1738910553789554E-021
1512.5	6.0658368544702870E-021
1513.5	5.9626953962167813E-021
1514.5	5.8641270507695428E-021
1515.5	5.7698232627333328E-021
1516.5	5.6795031103034065E-021
1517.5	5.5929103060194425E-021
1518.5	5.5098105752481674E-021
1519.5	5.4299893587295663E-021
1520.5	5.3532497939602771E-021
1521.5	5.2794109371780968E-021
1522.5	5.2083061935218809E-021
1523.5	5.1397819277868170E-021
1524.5	5.0736962322490915E-021
1525.5	5.0099178314363346E-021
1526.5	4.9483251065840560E-021
1527.5	4.8888052249360849E-021
1528.5	4.8312533610938006E-021
1529.5	4.7755719993563811E-021
1530.5	4.7216703074732849E-021
1531.5	4.6694635734919711E-021
1532.5	4.6188726984635352E-021
1533.5	4.5698237386945878E-021
1534.5	4.5222474920294100E-021
1535.5	4.4760791233319551E-021
1536.5	4.4312578249290855E-021
1537.5	4.3877265082885994E-021
1538.5	4.3454315236496692E-021
1539.5	4.3043224047091470E-021
1540.5	4.2643516358031082E-021
1541.5	4.2254744393160588E-021
1542.5	4.1876485813062207E-021
1543.5	4.1508341935596567E-021
1544.5	4.1149936104825133E-021
1545.5	4.0800912194135632E-021
1546.5	4.0460933230912814E-021
1547.5	4.0129680131437434E-021
1548.5	3.9806850535881266E-021
1549.5	3.9492157734311929E-021
1550.5	3.9185329675550516E-021
1551.5	3.8886108051546790E-021
1552.5	3.8594247450668734E-021
1553.5	3.8309514573953556E-021
1554.5	3.8031687508947203E-021
1555.5	3.7760555056276798E-021
1556.5	3.7495916104562341E-021
1557.5	3.7237579049688103E-021
1558.5	3.6985361254823875E-021
1559.5	3.6739088547919355E-021
1560.5	3.6498594753692886E-021
1561.5	3.6263721257404084E-021
1562.5	3.6034316597941847E-021
1563.5	3.5810236087977035E-021
1564.5	3.5591341459124844E-021
1565.5	3.5377500530240840E-021
1566.5	3.5168586897133661E-021
1567.5	3.4964479642124107E-021
1568.5	3.4765063062011141E-021
1569.5	3.4570226413125643E-021
1570.5	3.4379863672260882E-021
1571.5	3.4193873312367700E-021
1572.5	3.4012158091992343E-021
1573.5	3.3834624857516585E-021
1574.5	3.3661184357334964E-021
1575.5	3.3491751067171552E-021
1576.5	3.3326243025801814E-021
1577.5	3.3164581680501469E-021
1578.5	3.3006691741597301E-021
1579.5	3.2852501045541890E-021
1580.5	3.2701940425979264E-021
1581.5	3.2554943592308130E-021
1582.5	3.2411447015286904E-021
1583.5	3.2271389819259001E-021
1584.5	3.2134713680608475E-021
1585.5	3.2001362732085143E-021
1586.5	3.1871283472665608E-021
1587.5	3.1744424682641285E-021
1588.5	3.1620737343648075E-021
1589.5	3.1500174563373549E-021
1590.5	3.1382691504697870E-021
1591.5	3.1268245319043347E-021
1592.5	3.1156795083724630E-021
1593.5	3.1048301743108924E-021
1594.5	3.0942728053409759E-021
1595.5	3.0840038530953649E-021
1596.5	3.0740199403771785E-021
1597.5	3.0643178566382498E-021
1598.5	3.0548945537642722E-021
1599.5	3.0457471421558137E-021
1600.5	3.0368728870953897E-021
1601.5	3.0282692053918270E-021
1602.5	3.0199336622942884E-021
1603.5	3.0118639686693716E-021
1604.5	3.0040579784357248E-021
1605.5	2.9965136862516974E-021
1606.5	2.9892292254525707E-021
1607.5	2.9822028662349604E-021
1608.5	2.9754330140870618E-021
1609.5	2.9689182084645065E-021
1610.5	2.9626571217127306E-021
1611.5	2.9566485582379298E-021
1612.5	2.9508914539299283E-021
1613.5	2.9453848758415893E-021
1614.5	2.9401280221307849E-021
1615.5	2.9351202222724428E-021
1616.5	2.9303609375498010E-021
1617.5	2.9258497618357335E-021
1618.5	2.9215864226769193E-021
1619.5	2.9175707826957071E-021
1620.5	2.9138028413268338E-021
1621.5	2.9102827369086557E-021
1622.5	2.9070107491513919E-021
1623.5	2.9039873020079970E-021
1624.5	2.9012129669767600E-021
1625.5	2.8986884668686548E-021
1626.5	2.8964146800768563E-021
1627.5	2.8943926453907983E-021
1628.5	2.8926235674027395E-021
1629.5	2.8911088225611444E-021
1630.5	2.8898499659323948E-021
1631.5	2.8888487387405193E-021
1632.5	2.8881070767639963E-021
1633.5	2.8876271196793588E-021
1634.5	2.8874112214535634E-021
1635.5	2.8874619619011611E-021
1636.5	2.8877821595384864E-021
1637.5	2.8883748858857481E-021
1638.5	2.8892434813895012E-021
1639.5	2.8903915731629797E-021
1640.5	2.8918230947708893E-021
1641.5	2.8935423083190260E-021
1642.5	2.8955538291486799E-021
1643.5	2.8978626534819616E-021
1644.5	2.9004741894184728E-021
1645.5	2.9033942917475314E-021
1646.5	2.9066293011154411E-021
1647.5	2.9101860881762931E-021
1648.5	2.9140721034604229E-021
1649.5	2.9182954338201774E-021
1650.5	2.9228648664626018E-021
1651.5	2.9277899617580013E-021
1652.5	2.9330811362287600E-021
1653.5	2.9387497573823836E-021
1654.5	2.9448082523664548E-021
1655.5	2.9512702328039944E-021
1656.5	2.9581506386313295E-021
1657.5	2.9654659043274297E-021
1658.5	2.9732341516193630E-021
1659.5	2.9814754136059718E-021
1660.5	2.9902118963031524E-021
1661.5	2.9994682849335627E-021
1662.5	3.0092721039316638E-021
1663.5	3.0196541417034359E-021
1664.5	3.0306489537891109E-021
1665.5	3.0422954613855297E-021
1666.5	3.0546376664021863E-021
1667.5	3.0677255096324405E-021
1668.5	3.0816159055951761E-021
1669.5	3.0963739966519362E-021
1670.5	3.1120746808234585E-021
1671.5	3.1288044832688396E-021
1672.5	3.1466638619638996E-021
1673.5	3.1657700655523847E-021
1674.5	3.1862606982115114E-021
1675.5	3.2082981963044138E-021
1676.5	3.2320754897677604E-021
1677.5	3.2578232150564342E-021
1678.5	3.2858189768496886E-021
1679.5	3.3163993384234016E-021
1680.5	3.3499754789070919E-021
1681.5	3.3870538241399988E-021
1682.5	3.4282634880949611E-021
1683.5	3.4743931310554633E-021
1684.5	3.5264409643882023E-021
1685.5	3.5856832812832198E-021
1686.5	3.6537693176977321E-021
1687.5	3.7328537949408655E-021
1688.5	3.8257835992477963E-021
1689.5	3.9363621096258456E-021
1690.5	4.0697235510709496E-021
1691.5	4.2328581504365265E-021
1692.5	4.4353277060881771E-021
1693.5	4.6901714472487852E-021
1694.5	5.0148404806209112E-021
1695.5	5.4314971289679313E-021
1696.5	5.9646768675281169E-021
1697.5	6.6313731812507537E-021
1698.5	7.4146393943080862E-021
1699.5	8.2161145536180987E-021
1700.5	8.8226887479440602E-021
1701.5	8.9881487563960879E-021
1702.5	8.6401414090065338E-021
1703.5	7.9561674531612704E-021
1704.5	7.1884469073794988E-021
1705.5	6.4977876407105188E-021
1706.5	5.9384543112696434E-021
1707.5	5.5070842646646786E-021
1708.5	5.1812049360795971E-021
1709.5	4.9367922504415395E-021
1710.5	4.7538215810356138E-021
1711.5	4.6170024685003693E-021
1712.5	4.5150473799814814E-021
1713.5	4.4397104032750437E-021
1714.5	4.3849631169805454E-021
1715.5	4.3463705277666897E-021
1716.5	4.3206407363814953E-021
1717.5	4.3053058664351868E-021
1718.5	4.2984969570965676E-021
1719.5	4.2987846828461491E-021
1720.5	4.3050658913208681E-021
1721.5	4.3164820742951308E-021
1722.5	4.3323602178151715E-021
1723.5	4.3521694588369523E-021
1724.5	4.3754890070662529E-021
1725.5	4.4019841726251250E-021
1726.5	4.4313882833659857E-021
1727.5	4.4634889232876123E-021
1728.5	4.4981173715726453E-021
1729.5	4.5351404343808139E-021
1730.5	4.5744540815778894E-021
1731.5	4.6159784568640952E-021
1732.5	4.6596539417606644E-021
1733.5	4.7054380348797348E-021
1734.5	4.7533028669427182E-021
1735.5	4.8032332154251205E-021
1736.5	4.8552249148870874E-021
1737.5	4.9092835830926367E-021
1738.5	4.9654236011211299E-021
1739.5	5.0236672994019741E-021
1740.5	5.0840443120895042E-021
1741.5	5.1465910702612128E-021
1742.5	5.2113504106709288E-021
1743.5	5.2783712816620836E-021
1744.5	5.3477085316743105E-021
1745.5	5.4194227688052124E-021
1746.5	5.4935802823029180E-021
1747.5	5.5702530188047649E-021
1748.5	5.6495186077093502E-021
1749.5	5.7314604313557485E-021
1750.5	5.8161677367478396E-021
1751.5	5.9037357864532616E-021
1752.5	5.9942660470636036E-021
1753.5	6.0878664142561465E-021
1754.5	6.1846514740719736E-021
1755.5	6.2847428005403923E-021
1756.5	6.3882692902516457E-021
1757.5	6.4953675349220657E-021
1758.5	6.6061822334199211E-021
1759.5	6.7208666451358806E-021
1760.5	6.8395830869981795E-021
1761.5	6.9625034768574871E-021
1762.5	7.0898099264074961E-021
1763.5	7.2216953872721817E-021
1764.5	7.3583643543866942E-021
1765.5	7.5000336313337040E-021
1766.5	7.6469331628790716E-021
1767.5	7.7993069405880247E-021
1768.5	7.9574139881060115E-021
1769.5	8.1215294334664962E-021
1770.5	8.2919456766539304E-021
1771.5	8.4689736616163250E-021
1772.5	8.6529442630039963E-021
1773.5	8.8442097991257605E-021
1774.5	9.0431456839809497E-021
1775.5	9.2501522327679885E-021
1776.5	9.4656566370131167E-021
1777.5	9.6901151274375807E-021
1778.5	9.9240153449219152E-021
1779.5	1.0167878942473604E-020
1780.5	1.0422264444006336E-020
1781.5	1.0687770389050835E-020
1782.5	1.0965038796304105E-020
1783.5	1.1254758983261946E-020
1784.5	1.1557671784158830E-020
1785.5	1.1874574214165390E-020
1786.5	1.2206324634392465E-020
1787.5	1.2553848479869927E-020
1788.5	1.2918144621485237E-020
1789.5	1.3300292443090181E-020
1790.5	1.3701459726866044E-020
1791.5	1.4122911453877141E-020
1792.5	1.4566019642900693E-020
1793.5	1.5032274369531064E-020
1794.5	1.5523296129741964E-020
1795.5	1.6040849738184443E-020
1796.5	1.6586859982271561E-020
1797.5	1.7163429289488752E-020
1798.5	1.7772857708517617E-020
1799.5	1.8417665556073879E-020
1800.5	1.9100619142564250E-020
1801.5	1.9824760062893890E-020
1802.5	2.0593438626647074E-020
1803.5	2.1410352107703719E-020
1804.5	2.2279588621244789E-020
1805.5	2.3205677591180607E-020
1806.5	2.4193647959780508E-020
1807.5	2.5249095521869628E-020
1808.5	2.6378261048779241E-020
1809.5	2.7588121215543720E-020
1810.5	2.8886494775619832E-020
1811.5	3.0282166962549661E-020
1812.5	3.1785035765837385E-020
1813.5	3.3406284565761302E-020
1814.5	3.5158586667192615E-020
1815.5	3.7056348609340750E-020
1816.5	3.9116000830921505E-020
1817.5	4.1356346450814084E-020
1818.5	4.3798981733425219E-020
1819.5	4.6468805449057116E-020
1820.5	4.9394639089079886E-020
1821.5	5.2609986132299414E-020
1822.5	5.6153966805025376E-020
1823.5	6.0072475759316965E-020
1824.5	6.4419624829506073E-020
1825.5	6.9259552954131519E-020
1826.5	7.4668712516671699E-020
1827.5	8.0738778705032160E-020
1828.5	8.7580380275978766E-020
1829.5	9.5327922555761796E-020
1830.5	1.0414587576389624E-019
1831.5	1.1423704737684694E-019
1832.5	1.2585356647155042E-019
1833.5	1.3931161105968058E-019
1834.5	1.5501135162034061E-019
1835.5	1.7346423272218172E-019
1836.5	1.9533066832018019E-019
1837.5	2.2147262364057187E-019
1838.5	2.5302757596409107E-019
1839.5	2.9151316714862072E-019
1840.5	3.3897549547593149E-019
1841.5	3.9819774359571740E-019
1842.5	4.7298666300753382E-019
1843.5	5.6854237488712377E-019
1844.5	6.9186293268059368E-019
1845.5	8.5196139278701850E-019
1846.5	1.0591967776980009E-018
1847.5	1.3219252482267014E-018
1848.5	1.6369670757490955E-018
1849.5	1.9708945881860742E-018
1850.5	2.2422078355823270E-018
1851.5	2.3434855008538210E-018
1852.5	2.2243690899065960E-018
1853.5	1.9434950498730743E-018
1854.5	1.6087124321074575E-018
1855.5	1.2973903525006899E-018
1856.5	1.0395066387868228E-018
1857.5	8.3666178069982794E-019
1858.5	6.8007587433352075E-019
1859.5	5.5943022787057166E-019
1860.5	4.6587717174242525E-019
1861.5	3.9258507917977485E-019
1862.5	3.3448808206784299E-019
1863.5	2.8787959073593372E-019
1864.5	2.5004892419236099E-019
1865.5	2.1900197551129206E-019
1866.5	1.9325841804099677E-019
1867.5	1.7170771969294609E-019
1868.5	1.5350754318134321E-019
1869.5	1.3801191625173784E-019
1870.5	1.2472013234172834E-019
1871.5	1.1324008974656413E-019
1872.5	1.0326173644087450E-019
1873.5	9.4537640918557501E-020
1874.5	8.6868632439912059E-020
1875.5	8.0093081907579947E-020
1876.5	7.4078822729658820E-020
1877.5	6.8717004626320893E-020
1878.5	6.3917376155314102E-020
1879.5	5.9604633006666316E-020
1880.5	5.5715568389727896E-020
1881.5	5.2196832221015536E-020
1882.5	4.9003156173187548E-020
1883.5	4.6095937984520989E-020
1884.5	4.3442104880682404E-020
1885.5	4.1013195377547735E-020
1886.5	3.8784613101935709E-020
1887.5	3.6735016982137490E-020
1888.5	3.4845820210804449E-020
1889.5	3.3100776475180286E-020
1890.5	3.1485636592040065E-020
1891.5	2.9987862245612113E-020
1892.5	2.8596386275511294E-020
1893.5	2.7301411096478606E-020
1894.5	2.6094238499346058E-020
1895.5	2.4967125392658293E-020
1896.5	2.3913161079012303E-020
1897.5	2.2926162481536537E-020
1898.5	2.2000584391218498E-020
1899.5	2.1131442331078707E-020
1900.5	2.0314246056197354E-020
1901.5	1.9544942050747338E-020
1902.5	1.8819863661104070E-020
1903.5	1.8135687730769130E-020
1904.5	1.7489396788440210E-020
1905.5	1.6878245993102125E-020
1906.5	1.6299734165848489E-020
1907.5	1.5751578342312602E-020
1908.5	1.5231691366114870E-020
1909.5	1.4738162115844711E-020
1910.5	1.4269238018382281E-020
1911.5	1.3823309551922686E-020
1912.5	1.3398896484588660E-020
1913.5	1.2994635630387290E-020
1914.5	1.2609269934607149E-020
1915.5	1.2241638726486078E-020
1916.5	1.1890668998862961E-020
1917.5	1.1555367593183140E-020
1918.5	1.1234814184171010E-020
1919.5	1.0928154972142080E-020
1920.5	1.0634597002654895E-020
1921.5	1.0353403043296070E-020
1922.5	1.0083886956096659E-020
1923.5	9.8254095116014857E-021
1924.5	9.5773745971292056E-021
1925.5	9.3392257774155016E-021
1926.5	9.1104431707487101E-021
1927.5	8.8905406079906823E-021
1928.5	8.6790630456140834E-021
1929.5	8.4755842071563212E-021
1930.5	8.2797044303531875E-021
1931.5	8.0910486997276231E-021
1932.5	7.9092648466166156E-021
1933.5	7.7340219005627725E-021
1934.5	7.5650085777107295E-021
1935.5	7.4019318933615224E-021
1936.5	7.2445158871764392E-021
1937.5	7.0925004507070195E-021
1938.5	6.9456402479790781E-021
1939.5	6.8037037207925514E-021
1940.5	6.6664721712293331E-021
1941.5	6.5337389146010483E-021
1942.5	6.4053084967283161E-021
1943.5	6.2809959700321979E-021
1944.5	6.1606262234450349E-021
1945.5	6.0440333616194807E-021
1946.5	5.9310601293369500E-021
1947.5	5.8215573773959179E-021
1948.5	5.7153835666010658E-021
1949.5	5.6124043067806157E-021
1950.5	5.5124919280349821E-021
1951.5	5.4155250816684134E-021
1952.5	5.3213883684796827E-021
1953.5	5.2299719922903068E-021
1954.5	5.1411714367721648E-021
1955.5	5.0548871638018674E-021
1956.5	4.9710243317197010E-021
1957.5	4.8894925320069028E-021
1958.5	4.8102055430187741E-021
1959.5	4.7330810995233978E-021
1960.5	4.6580406768977604E-021
1961.5	4.5850092889261254E-021
1962.5	4.5139152982300920E-021
1963.5	4.4446902384369140E-021
1964.5	4.3772686472631848E-021
1965.5	4.3115879097551795E-021
1966.5	4.2475881109860522E-021
1967.5	4.1852118975636958E-021
1968.5	4.1244043473524702E-021
1969.5	4.0651128468569099E-021
1970.5	4.0072869757570099E-021
1971.5	3.9508783981224988E-021
1972.5	3.8958407598684195E-021
1973.5	3.8421295920462701E-021
1974.5	3.7897022195944140E-021
1975.5	3.7385176751985081E-021
1976.5	3.6885366179376639E-021
1977.5	3.6397212564149531E-021
1978.5	3.5920352760921286E-021
1979.5	3.5454437705678715E-021
1980.5	3.4999131765569800E-021
1981.5	3.4554112123445300E-021
1982.5	3.4119068195044645E-021
1983.5	3.3693701076862645E-021
1984.5	3.3277723022865827E-021
1985.5	3.2870856948348995E-021
1986.5	3.2472835959335517E-021
1987.5	3.2083402906030002E-021
1988.5	3.1702309958929133E-021
1989.5	3.1329318206286353E-021
1990.5	3.0964197271710539E-021
1991.5	3.0606724950755950E-021
1992.5	3.0256686865433782E-021
1993.5	2.9913876135642226E-021
1994.5	2.9578093066575648E-021
1995.5	2.9249144851230482E-021
1996.5	2.8926845287181068E-021
1997.5	2.8611014506848391E-021
1998.5	2.8301478720532447E-021
1999.5	2.7998069971522689E-021
[truncated: 1,000 more rows]
