# Supplementary material for: Modeling Radiative Efficiency across Fluorinated Molecules: Bridging Chemistry and Climate Policy for Global Warming Potential Estimations
Source: Environ Sci Technol. 2026 Feb 16;60(8):6188–202. doi: 10.1021/acs.est.5c16501 (PMC12961741; doi:10.1021/acs.est.5c16501)
Supplement: Supplementary file 1 [file es5c16501_si_001.zip › Supporting.Information/CFM2025.Table1/HFEsters/Allyl.trifluoracetate/cross-section_44.dat]

0.5	5.0068984838044683E-022
1.5	5.0927609528112744E-022
2.5	5.1837058523344622E-022
3.5	5.2801796503299764E-022
4.5	5.3826793216968025E-022
5.5	5.4917593564608218E-022
6.5	5.6080399261430997E-022
7.5	5.7322164315578766E-022
8.5	5.8650707046847899E-022
9.5	6.0074841990508918E-022
10.5	6.1604535807284398E-022
11.5	6.3251092301850501E-022
12.5	6.5027372898619789E-022
13.5	6.6948060515453684E-022
14.5	6.9029976820862972E-022
15.5	7.1292465502968482E-022
16.5	7.3757857615256017E-022
17.5	7.6452039562906799E-022
18.5	7.9405150222687653E-022
19.5	8.2652441559660237E-022
20.5	8.6235347628455216E-022
21.5	9.0202821029540063E-022
22.5	9.4613015156941976E-022
23.5	9.9535416963100729E-022
24.5	1.0505357142313271E-021
25.5	1.1126858968959905E-021
26.5	1.1830370437576899E-021
27.5	1.2631023678040280E-021
28.5	1.3547548598796081E-021
29.5	1.4603325929154671E-021
30.5	1.5827806819206169E-021
31.5	1.7258446041114803E-021
32.5	1.8943361379516371E-021
33.5	2.0945027973220339E-021
34.5	2.3345456153319928E-021
35.5	2.6253499355506970E-021
36.5	2.9815202865875135E-021
37.5	3.4228406486602850E-021
38.5	3.9763001828635846E-021
39.5	4.6787785715342840E-021
40.5	5.5802142743409811E-021
41.5	6.7461420379925492E-021
42.5	8.2557909094707223E-021
43.5	1.0185314188003232E-020
44.5	1.2553447887224781E-020
45.5	1.5200061479409385E-020
46.5	1.7626017765848306E-020
47.5	1.9025159628721842E-020
48.5	1.8803653825707625E-020
49.5	1.7169090308458603E-020
50.5	1.4920591518958599E-020
51.5	1.2764725633164855E-020
52.5	1.1008203122227344E-020
53.5	9.6358194407792851E-021
54.5	8.4792147343060073E-021
55.5	7.3870011413946616E-021
56.5	6.3309418877350595E-021
57.5	5.3680853044672164E-021
58.5	4.5478092577095762E-021
59.5	3.8787447306681979E-021
60.5	3.3432939769839112E-021
61.5	2.9161634297546021E-021
62.5	2.5737124384266856E-021
63.5	2.2967385983538320E-021
64.5	2.0704816965970169E-021
65.5	1.8838180910646520E-021
66.5	1.7283927693806431E-021
67.5	1.5979024953739121E-021
68.5	1.4875544580300501E-021
69.5	1.3936714624291133E-021
70.5	1.3134074561463131E-021
71.5	1.2445429175061286E-021
72.5	1.1853373278181859E-021
73.5	1.1344225146370638E-021
74.5	1.0907255957586617E-021
75.5	1.0534138187663532E-021
76.5	1.0218561518136788E-021
77.5	9.9559837020107490E-022
78.5	9.7434986459880408E-022
79.5	9.5798168145795727E-022
80.5	9.4653657213262193E-022
81.5	9.4025322962931582E-022
82.5	9.3960854079779507E-022
83.5	9.4538352747151663E-022
84.5	9.5876010645306938E-022
85.5	9.8145464046368447E-022
86.5	1.0158835777496432E-021
87.5	1.0653168810758546E-021
88.5	1.1338569315995276E-021
89.5	1.2257786057766666E-021
90.5	1.3431537279400695E-021
91.5	1.4800805056779598E-021
92.5	1.6137111251043041E-021
93.5	1.7016968934031378E-021
94.5	1.7044867844486151E-021
95.5	1.6219150138107635E-021
96.5	1.4936445033059014E-021
97.5	1.3627926532540094E-021
98.5	1.2532109545110134E-021
99.5	1.1718401021458960E-021
100.5	1.1177783289911426E-021
101.5	1.0882352971027898E-021
102.5	1.0811080538844027E-021
103.5	1.0958657055463930E-021
104.5	1.1338140687592139E-021
105.5	1.1981132145450242E-021
106.5	1.2933862145804429E-021
107.5	1.4240878590232284E-021
108.5	1.5897908948182636E-021
109.5	1.7752232373592001E-021
110.5	1.9382905108143957E-021
111.5	2.0156133488566294E-021
112.5	1.9656579713904257E-021
113.5	1.8099123782030938E-021
114.5	1.6102038312245184E-021
115.5	1.4178389625024889E-021
116.5	1.2556223307135986E-021
117.5	1.1269123717796681E-021
118.5	1.0271862787085779E-021
119.5	9.5029007593560086E-022
120.5	8.9073731134325090E-022
121.5	8.4422567797627110E-022
122.5	8.0754315571663126E-022
123.5	7.7833254611900745E-022
124.5	7.5486786823113346E-022
125.5	7.3587884811508381E-022
126.5	7.2042239345310417E-022
127.5	7.0779101323792046E-022
128.5	6.9744812256506983E-022
129.5	6.8898230753403640E-022
130.5	6.8207481256610705E-022
131.5	6.7647623863038603E-022
132.5	6.7198968545435268E-022
133.5	6.6845843472097435E-022
134.5	6.6575686170056806E-022
135.5	6.6378366456132497E-022
136.5	6.6245677450788562E-022
137.5	6.6170949760359224E-022
138.5	6.6148756870895663E-022
139.5	6.6174688818530864E-022
140.5	6.6245177541484707E-022
141.5	6.6357361819390024E-022
142.5	6.6508982934722351E-022
143.5	6.6698304535346487E-022
144.5	6.6924051902044840E-022
145.5	6.7185367114728944E-022
146.5	6.7481777595644376E-022
147.5	6.7813176280289155E-022
148.5	6.8179812295348283E-022
149.5	6.8582291559836380E-022
150.5	6.9021587212779831E-022
151.5	6.9499060244482350E-022
152.5	7.0016491203202357E-022
153.5	7.0576124401083751E-022
154.5	7.1180726693905354E-022
155.5	7.1833663709779773E-022
156.5	7.2538997418697565E-022
157.5	7.3301610256953231E-022
158.5	7.4127362770804751E-022
159.5	7.5023294094205327E-022
160.5	7.5997877770302620E-022
161.5	7.7061349816196147E-022
162.5	7.8226132023414899E-022
163.5	7.9507382026161288E-022
164.5	8.0923713751819476E-022
165.5	8.2498149121374692E-022
166.5	8.4259386721419541E-022
167.5	8.6243509262393564E-022
168.5	8.8496304407567752E-022
169.5	9.1076451059368354E-022
170.5	9.4059937086792877E-022
171.5	9.7546240811121182E-022
172.5	1.0166704685342528E-021
173.5	1.0659859303603228E-021
174.5	1.1257914434583613E-021
175.5	1.1993343336871281E-021
176.5	1.2910570536882151E-021
177.5	1.4070073466990152E-021
178.5	1.5552351634167248E-021
179.5	1.7458213614308707E-021
180.5	1.9895017942879404E-021
181.5	2.2924222437608158E-021
182.5	2.6429347530502411E-021
183.5	2.9897879916222957E-021
184.5	3.2321188601320642E-021
185.5	3.2670324201025005E-021
186.5	3.0813673162123356E-021
187.5	2.7656416518253578E-021
188.5	2.4279567307357130E-021
189.5	2.1308940564616501E-021
190.5	1.8928200939101862E-021
191.5	1.7100380752036403E-021
192.5	1.5721936859996347E-021
193.5	1.4688917353811237E-021
194.5	1.3916452887700925E-021
195.5	1.3340307044884551E-021
196.5	1.2913265937750884E-021
197.5	1.2600937320353791E-021
198.5	1.2378254389322796E-021
199.5	1.2226858974033542E-021
200.5	1.2133223759337741E-021
201.5	1.2087326602944313E-021
202.5	1.2081718737598364E-021
203.5	1.2110869239177705E-021
204.5	1.2170702799091554E-021
205.5	1.2258273649017971E-021
206.5	1.2371536722492914E-021
207.5	1.2509189790709066E-021
208.5	1.2670569105990962E-021
209.5	1.2855587323527970E-021
210.5	1.3064707083412642E-021
211.5	1.3298947298125221E-021
212.5	1.3559922426349205E-021
213.5	1.3849918271207158E-021
214.5	1.4172011570908118E-021
215.5	1.4530245381379159E-021
216.5	1.4929878677012198E-021
217.5	1.5377737681024108E-021
218.5	1.5882709539617458E-021
219.5	1.6456437932157824E-021
220.5	1.7114307358052144E-021
221.5	1.7876840189825632E-021
222.5	1.8771677159483157E-021
223.5	1.9836355056616495E-021
224.5	2.1122085066107203E-021
225.5	2.2698512927395279E-021
226.5	2.4658554711261087E-021
227.5	2.7119665107437855E-021
228.5	3.0210644383279902E-021
229.5	3.4017362503855083E-021
230.5	3.8440380480753165E-021
231.5	4.2944347164575630E-021
232.5	4.6397472989159672E-021
233.5	4.7533089590864450E-021
234.5	4.6033959512959095E-021
235.5	4.2868515467347362E-021
236.5	3.9345968093426708E-021
237.5	3.6280836666092114E-021
238.5	3.3940698345212544E-021
239.5	3.2303877605859786E-021
240.5	3.1255313368698339E-021
241.5	3.0674447999763584E-021
242.5	3.0462562732004046E-021
243.5	3.0546108360131092E-021
244.5	3.0872842456656644E-021
245.5	3.1406925330867107E-021
246.5	3.2124783510344373E-021
247.5	3.3012037786860043E-021
248.5	3.4061355033915270E-021
249.5	3.5271008481605976E-021
250.5	3.6643961739829948E-021
251.5	3.8187341837739469E-021
252.5	3.9912211321425932E-021
253.5	4.1833584661560070E-021
254.5	4.3970661410332838E-021
255.5	4.6347270493530398E-021
256.5	4.8992539447885664E-021
257.5	5.1941821797574824E-021
258.5	5.5237937537509098E-021
259.5	5.8932808550121263E-021
260.5	6.3089606092135892E-021
261.5	6.7785575818537922E-021
262.5	7.3115773683655112E-021
263.5	7.9198043024684218E-021
264.5	8.6179703340971014E-021
265.5	9.4246625707227139E-021
266.5	1.0363566912645381E-020
267.5	1.1465189004408768E-020
268.5	1.2769257119119606E-020
269.5	1.4328100826986274E-020
270.5	1.6211416825945227E-020
271.5	1.8512963321738695E-020
272.5	2.1359789064286301E-020
273.5	2.4924338676303864E-020
274.5	2.9438397713391306E-020
275.5	3.5203214329838365E-020
276.5	4.2577080849777942E-020
277.5	5.1890433893621880E-020
278.5	6.3184306990036022E-020
279.5	7.5655209562877809E-020
280.5	8.7007993865793749E-020
281.5	9.3833413002507935E-020
282.5	9.4068028852665854E-020
283.5	8.9208313494060963E-020
284.5	8.2951670396909663E-020
285.5	7.8424280296570312E-020
286.5	7.7279374663634658E-020
287.5	8.0220370852550151E-020
288.5	8.7549895904734670E-020
289.5	9.9201823681139392E-020
290.5	1.1412149513444189E-019
291.5	1.2913315652445382E-019
292.5	1.3858819630258972E-019
293.5	1.3720495467539794E-019
294.5	1.2479203970236786E-019
295.5	1.0634264906801601E-019
296.5	8.7333966175771078E-020
297.5	7.0753610998223551E-020
298.5	5.7377619150638286E-020
299.5	4.6929967093723641E-020
300.5	3.8839400019251285E-020
301.5	3.2553125850338371E-020
302.5	2.7624460866618580E-020
303.5	2.3715812989250457E-020
304.5	2.0578307585266866E-020
305.5	1.8029555065099299E-020
306.5	1.5935442228738276E-020
307.5	1.4196567806147288E-020
308.5	1.2738508043757887E-020
309.5	1.1504922995059077E-020
310.5	1.0452682419938158E-020
311.5	9.5484043554015110E-021
312.5	8.7659781621168854E-021
313.5	8.0847756160413137E-021
314.5	7.4883459796068517E-021
315.5	6.9634543737077642E-021
316.5	6.4993659567246020E-021
317.5	6.0873078427360503E-021
318.5	5.7200608281484227E-021
319.5	5.3916468691012250E-021
320.5	5.0970878874662896E-021
321.5	4.8322182355967324E-021
322.5	4.5935379270507684E-021
323.5	4.3780971541120168E-021
324.5	4.1834050784266449E-021
325.5	4.0073576830914544E-021
326.5	3.8481808102758939E-021
327.5	3.7043855166166381E-021
328.5	3.5747336587213127E-021
329.5	3.4582122469062054E-021
330.5	3.3540156342513952E-021
331.5	3.2615350886500990E-021
332.5	3.1803557733524694E-021
333.5	3.1102616853103735E-021
334.5	3.0512497292231407E-021
335.5	3.0035549163147351E-021
336.5	2.9676897795428227E-021
337.5	2.9445026488014260E-021
338.5	2.9352616610483734E-021
339.5	2.9417746243564964E-021
340.5	2.9665595759967934E-021
341.5	3.0130876617380163E-021
342.5	3.0861293822648695E-021
343.5	3.1922472403331980E-021
344.5	3.3404897262952953E-021
345.5	3.5433423540828610E-021
346.5	3.8179454118301887E-021
347.5	4.1873918640695185E-021
348.5	4.6812984679482842E-021
349.5	5.3331643916644199E-021
350.5	6.1682544490051695E-021
351.5	7.1702114899496269E-021
352.5	8.2181342152906974E-021
353.5	9.0339642149742009E-021
354.5	9.2731886797998405E-021
355.5	8.8025367812072835E-021
356.5	7.8386951662985700E-021
357.5	6.7304661541851805E-021
358.5	5.7140662450176989E-021
359.5	4.8753185811298716E-021
360.5	4.2143918926160188E-021
361.5	3.7015314473565863E-021
362.5	3.3034496176118225E-021
363.5	2.9920037305985064E-021
364.5	2.7455766455201004E-021
365.5	2.5481659401658108E-021
366.5	2.3880639502962151E-021
367.5	2.2567026418952373E-021
368.5	2.1477723315498734E-021
369.5	2.0565838446780702E-021
370.5	1.9796161562236134E-021
371.5	1.9141972743794560E-021
372.5	1.8582786025207321E-021
373.5	1.8102743966856547E-021
374.5	1.7689465958247071E-021
375.5	1.7333214520440047E-021
376.5	1.7026286295745323E-021
377.5	1.6762563336622310E-021
378.5	1.6537179992963022E-021
379.5	1.6346274142439228E-021
380.5	1.6186800752925102E-021
381.5	1.6056392179585025E-021
382.5	1.5953254098912894E-021
383.5	1.5876089182779144E-021
384.5	1.5824042932831673E-021
385.5	1.5796667813471456E-021
386.5	1.5793903137952176E-021
387.5	1.5816069218831585E-021
388.5	1.5863875197563741E-021
389.5	1.5938440804276626E-021
390.5	1.6041333143977832E-021
391.5	1.6174620535778018E-021
392.5	1.6340946532763914E-021
393.5	1.6543628627518959E-021
394.5	1.6786787941475850E-021
395.5	1.7075518597790734E-021
396.5	1.7416108760470185E-021
397.5	1.7816329882179881E-021
398.5	1.8285817118537228E-021
399.5	1.8836572994546060E-021
400.5	1.9483639525848545E-021
401.5	2.0246003013293326E-021
402.5	2.1147823498908374E-021
403.5	2.2220121630511310E-021
404.5	2.3503115588199989E-021
405.5	2.5049488325124343E-021
406.5	2.6928991308752369E-021
407.5	2.9234964710472974E-021
408.5	3.2093571279226057E-021
409.5	3.5676743510613714E-021
410.5	4.0219800242499986E-021
411.5	4.6043666637737671E-021
412.5	5.3577532273705546E-021
413.5	6.3365116299021933E-021
414.5	7.6004098764130631E-021
415.5	9.1895158076331316E-021
416.5	1.1058122502536796E-020
417.5	1.2957812309220106E-020
418.5	1.4360714596462970E-020
419.5	1.4671268706694581E-020
420.5	1.3733180372943687E-020
421.5	1.1993896977574862E-020
422.5	1.0065998057099687E-020
423.5	8.3325149539904843E-021
424.5	6.9193763430406367E-021
425.5	5.8157103937814299E-021
426.5	4.9660797847078711E-021
427.5	4.3120215541423673E-021
428.5	3.8050048714149443E-021
429.5	3.4080223840700490E-021
430.5	3.0937585249635754E-021
431.5	2.8422469359874272E-021
432.5	2.6388746669767686E-021
433.5	2.4728743418394989E-021
434.5	2.3362370604990376E-021
435.5	2.2229423772669761E-021
436.5	2.1284150182389303E-021
437.5	2.0491403804769145E-021
438.5	1.9823905427240033E-021
439.5	1.9260273064944559E-021
440.5	1.8783592322172243E-021
441.5	1.8380368219989756E-021
442.5	1.8039748966436898E-021
443.5	1.7752945455152478E-021
444.5	1.7512793016472178E-021
445.5	1.7313417561455034E-021
446.5	1.7149979066428393E-021
447.5	1.7018472887993444E-021
448.5	1.6915574709087390E-021
449.5	1.6838518689775317E-021
450.5	1.6785001101276176E-021
451.5	1.6753103677993064E-021
452.5	1.6741232349512576E-021
453.5	1.6748068064616848E-021
454.5	1.6772527198399743E-021
455.5	1.6813729616284512E-021
456.5	1.6870972908122890E-021
457.5	1.6943711639568787E-021
458.5	1.7031540723952089E-021
459.5	1.7134182215858220E-021
460.5	1.7251474982168596E-021
461.5	1.7383366828257348E-021
462.5	1.7529908754453153E-021
463.5	1.7691251096865137E-021
464.5	1.7867641371902511E-021
465.5	1.8059423698910300E-021
466.5	1.8267039723166514E-021
467.5	1.8491031004371490E-021
468.5	1.8732042875668551E-021
469.5	1.8990829816890944E-021
470.5	1.9268262424722525E-021
471.5	1.9565336103346569E-021
472.5	1.9883181643544564E-021
473.5	2.0223077907846152E-021
474.5	2.0586466896212301E-021
475.5	2.0974971533197777E-021
476.5	2.1390416596417662E-021
477.5	2.1834853300921684E-021
478.5	2.2310588169124399E-021
479.5	2.2820216956768180E-021
480.5	2.3366664579061682E-021
481.5	2.3953232196717910E-021
482.5	2.4583652890885206E-021
483.5	2.5262157694291750E-021
484.5	2.5993554173498378E-021
485.5	2.6783320300680153E-021
486.5	2.7637717048367505E-021
487.5	2.8563924034683074E-021
488.5	2.9570203704026835E-021
489.5	3.0666101036106481E-021
490.5	3.1862687754004207E-021
491.5	3.3172862614058180E-021
492.5	3.4611722835096089E-021
493.5	3.6197026381654623E-021
494.5	3.7949771106323052E-021
495.5	3.9894925321997894E-021
496.5	4.2062356136264516E-021
497.5	4.4488018169138183E-021
498.5	4.7215488034480882E-021
499.5	5.0297962050171612E-021
500.5	5.3800880280881328E-021
501.5	5.7805405509118103E-021
502.5	6.2413080497167623E-021
503.5	6.7752125049088897E-021
504.5	7.3986036917982009E-021
505.5	8.1325458356402655E-021
506.5	9.0044706757096009E-021
507.5	1.0050500055101030E-020
508.5	1.1318730083936432E-020
509.5	1.2873885280557800E-020
510.5	1.4803876891287600E-020
511.5	1.7228850621030811E-020
512.5	2.0313003260856742E-020
513.5	2.4277951989214770E-020
514.5	2.9411499019865792E-020
515.5	3.6051819238018870E-020
516.5	4.4494407417013658E-020
517.5	5.4713806257304601E-020
518.5	6.5786127384018391E-020
519.5	7.5247023184057059E-020
520.5	7.9556097168968570E-020
521.5	7.6645177193029685E-020
522.5	6.8012419252158231E-020
523.5	5.7169637996960655E-020
524.5	4.6867532868889071E-020
525.5	3.8269724346422474E-020
526.5	3.1512407908283426E-020
527.5	2.6331145837099877E-020
528.5	2.2386945397086476E-020
529.5	1.9382808226796254E-020
530.5	1.7088196980753360E-020
531.5	1.5332667606481209E-020
532.5	1.3992761195692069E-020
533.5	1.2979910664667005E-020
534.5	1.2231121890805615E-020
535.5	1.1702312952612391E-020
536.5	1.1363773072995657E-020
537.5	1.1197234122082327E-020
538.5	1.1194188435189933E-020
539.5	1.1355230646400785E-020
540.5	1.1690316518163675E-020
541.5	1.2219892164449957E-020
542.5	1.2976776433054515E-020
543.5	1.4008250561340783E-020
544.5	1.5376425504368150E-020
545.5	1.7151303555342878E-020
546.5	1.9383258956633931E-020
547.5	2.2032898994738897E-020
548.5	2.4854877984587211E-020
549.5	2.7346134646195520E-020
550.5	2.9006744116439252E-020
551.5	2.9842181428201664E-020
552.5	3.0447461295625511E-020
553.5	3.1552264248547668E-020
554.5	3.3693750356569672E-020
555.5	3.7242317901928024E-020
556.5	4.2541598877145382E-020
557.5	5.0000074272727634E-020
558.5	6.0083348802891075E-020
559.5	7.3129760284025816E-020
560.5	8.8819643822103115E-020
561.5	1.0518545115338725E-019
562.5	1.1782289793965750E-019
563.5	1.2139713787599752E-019
564.5	1.1398840834148238E-019
565.5	9.9085234358513681E-020
566.5	8.2088587331974155E-020
567.5	6.6588273276008936E-020
568.5	5.3858760338991696E-020
569.5	4.3876975719600165E-020
570.5	3.6173849733268908E-020
571.5	3.0232776829058210E-020
572.5	2.5619052357739934E-020
573.5	2.1999399587287144E-020
574.5	1.9127314603378557E-020
575.5	1.6822534477091673E-020
576.5	1.4953192058700065E-020
577.5	1.3422235318178712E-020
578.5	1.2157608895016893E-020
579.5	1.1105295213103634E-020
580.5	1.0224408581988806E-020
581.5	9.4837303263604221E-021
582.5	8.8592489950134227E-021
583.5	8.3324033141726754E-021
584.5	7.8888204914811665E-021
585.5	7.5174081718144441E-021
586.5	7.2097034942653606E-021
587.5	6.9594139339820160E-021
588.5	6.7621066650592731E-021
589.5	6.6150193754799592E-021
590.5	6.5169781903578102E-021
591.5	6.4684194485584077E-021
592.5	6.4715231106963067E-021
593.5	6.5304781347057418E-021
594.5	6.6519160412556008E-021
595.5	6.8455702887338400E-021
596.5	7.1252484895831745E-021
597.5	7.5102439371397428E-021
598.5	8.0273607575644276E-021
599.5	8.7137681001350059E-021
600.5	9.6208755510883835E-021
601.5	1.0819154513597288E-020
602.5	1.2402809048084447E-020
603.5	1.4490109717928524E-020
604.5	1.7207166028632966E-020
605.5	2.0626060660439913E-020
606.5	2.4609067089308976E-020
607.5	2.8551170881804731E-020
608.5	3.1261432413707102E-020
609.5	3.1523820668279064E-020
610.5	2.9180878274088630E-020
611.5	2.5300083834633554E-020
612.5	2.1157815641919400E-020
613.5	1.7493325986456208E-020
614.5	1.4523528146053295E-020
615.5	1.2204541391064876E-020
616.5	1.0413730383319621E-020
617.5	9.0279203553416749E-021
618.5	7.9464470836850630E-021
619.5	7.0929960496718584E-021
620.5	6.4113373285983053E-021
621.5	5.8603595076447489E-021
622.5	5.4099343205941421E-021
623.5	5.0378188828474163E-021
624.5	4.7274297463385665E-021
625.5	4.4662677497336509E-021
626.5	4.2448064454633744E-021
627.5	4.0557047193976192E-021
628.5	3.8932450253552373E-021
629.5	3.7529289727320951E-021
630.5	3.6311833177122594E-021
631.5	3.5251440433201465E-021
632.5	3.4324961782371596E-021
633.5	3.3513537851525405E-021
634.5	3.2801691813293122E-021
635.5	3.2176636381278663E-021
636.5	3.1627740120237476E-021
637.5	3.1146113008009575E-021
638.5	3.0724282049623506E-021
639.5	3.0355935470826086E-021
640.5	3.0035719563311873E-021
641.5	2.9759076268213489E-021
642.5	2.9522112515456305E-021
643.5	2.9321494494482685E-021
644.5	2.9154361633318800E-021
645.5	2.9018256260683902E-021
646.5	2.8911065828309522E-021
647.5	2.8830975255526291E-021
648.5	2.8776427481558824E-021
649.5	2.8746090713617849E-021
650.5	2.8738831170664315E-021
651.5	2.8753690365683881E-021
652.5	2.8789866159823911E-021
653.5	2.8846696972060075E-021
654.5	2.8923648647393639E-021
655.5	2.9020303581922560E-021
656.5	2.9136351779807417E-021
657.5	2.9271583579256115E-021
658.5	2.9425883835337817E-021
659.5	2.9599227389164476E-021
660.5	2.9791675687671516E-021
661.5	3.0003374447409224E-021
662.5	3.0234552280634990E-021
663.5	3.0485520223552564E-021
664.5	3.0756672125577196E-021
665.5	3.1048485875679733E-021
666.5	3.1361525457745773E-021
667.5	3.1696443841968392E-021
668.5	3.2053986734022497E-021
669.5	3.2434997218556404E-021
670.5	3.2840421348786945E-021
671.5	3.3271314750100683E-021
672.5	3.3728850322972366E-021
673.5	3.4214327149668648E-021
674.5	3.4729180730624008E-021
675.5	3.5274994700636986E-021
676.5	3.5853514202813737E-021
677.5	3.6466661130281911E-021
678.5	3.7116551483053078E-021
679.5	3.7805515131174574E-021
680.5	3.8536118326856326E-021
681.5	3.9311189369274527E-021
682.5	4.0133847898304599E-021
683.5	4.1007538380065146E-021
684.5	4.1936068451015068E-021
685.5	4.2923652912348362E-021
686.5	4.3974964317473070E-021
687.5	4.5095191278571769E-021
688.5	4.6290105841354395E-021
689.5	4.7566141549911383E-021
690.5	4.8930484158497893E-021
691.5	5.0391177360017846E-021
692.5	5.1957246412335502E-021
693.5	5.3638843179647364E-021
694.5	5.5447416901148950E-021
695.5	5.7395915997666589E-021
696.5	5.9499027487203216E-021
697.5	6.1773462179530893E-021
698.5	6.4238295860320405E-021
699.5	6.6915379293423674E-021
700.5	6.9829833249443724E-021
701.5	7.3010649158157839E-021
702.5	7.6491421720422409E-021
703.5	8.0311247366891025E-021
704.5	8.4515832459403717E-021
705.5	8.9158868492792652E-021
706.5	9.4303749529739546E-021
707.5	1.0002573147347851E-020
708.5	1.0641466610094442E-020
709.5	1.1357848871262626E-020
710.5	1.2164770213480452E-020
711.5	1.3078118943800985E-020
712.5	1.4117381462332119E-020
713.5	1.5306645177131753E-020
714.5	1.6675934427143514E-020
715.5	1.8263007496549414E-020
716.5	2.0115798247324563E-020
717.5	2.2295767325954755E-020
718.5	2.4882547575776468E-020
719.5	2.7980443089857958E-020
720.5	3.1727591867028823E-020
721.5	3.6308945211241577E-020
722.5	4.1974638313650341E-020
723.5	4.9065692393824883E-020
724.5	5.8048791899473617E-020
725.5	6.9559533646245747E-020
726.5	8.4444548462671791E-020
727.5	1.0376562175921127E-019
728.5	1.2865784214366875E-019
729.5	1.5978413682466947E-019
730.5	1.9595517788932603E-019
731.5	2.3183108413860085E-019
732.5	2.5681302036296589E-019
733.5	2.5996012301253614E-019
734.5	2.3969822242406860E-019
735.5	2.0548561809660152E-019
736.5	1.6878264141907020E-019
737.5	1.3628065745708353E-019
738.5	1.0996956979926206E-019
739.5	8.9476463230239486E-020
740.5	7.3708847962067741E-020
741.5	6.1564139864655295E-020
742.5	5.2140064517008590E-020
743.5	4.4752495434353304E-020
744.5	3.8897595923645442E-020
745.5	3.4207346988826264E-020
746.5	3.0412433901134541E-020
747.5	2.7314425897752418E-020
748.5	2.4765784575839613E-020
749.5	2.2655722522366517E-020
750.5	2.0900231797631006E-020
751.5	1.9435030176771680E-020
752.5	1.8210539562952348E-020
753.5	1.7188283653776025E-020
754.5	1.6338283827235774E-020
755.5	1.5637164151014178E-020
756.5	1.5066766455162392E-020
757.5	1.4613137937442276E-020
758.5	1.4265796147393376E-020
759.5	1.4017205791959063E-020
760.5	1.3862422939240891E-020
761.5	1.3798877820190218E-020
762.5	1.3826279616321314E-020
763.5	1.3946636914879990E-020
764.5	1.4164397164222940E-020
765.5	1.4486718634969343E-020
766.5	1.4923900343366215E-020
767.5	1.5490010671680505E-020
768.5	1.6203776120058100E-020
769.5	1.7089820725729906E-020
770.5	1.8180388530601160E-020
771.5	1.9517742399462637E-020
772.5	2.1157521524098807E-020
773.5	2.3173469237547869E-020
774.5	2.5664126280955881E-020
775.5	2.8762331025637556E-020
776.5	3.2648655256677840E-020
777.5	3.7570101308900175E-020
778.5	4.3865030728283595E-020
779.5	5.1992980839270268E-020
780.5	6.2559855801135455E-020
781.5	7.6305191154432197E-020
782.5	9.3958831750253540E-020
783.5	1.1576016043637564E-019
784.5	1.4034912122562336E-019
785.5	1.6320063989038356E-019
786.5	1.7661643154820635E-019
787.5	1.7431472632326494E-019
788.5	1.5744443908797835E-019
789.5	1.3336974058193139E-019
790.5	1.0916026109277655E-019
791.5	8.8354104982509620E-020
792.5	7.1726316922835086E-020
793.5	5.8825339318338761E-020
794.5	4.8889885893220593E-020
795.5	4.1209906667416804E-020
796.5	3.5219818230222518E-020
797.5	3.0495186607935891E-020
798.5	2.6724413178612191E-020
799.5	2.3679804162110532E-020
800.5	2.1194341236522601E-020
801.5	1.9144523667138572E-020
802.5	1.7438107479242765E-020
803.5	1.6005443333688597E-020
804.5	1.4793361501251108E-020
805.5	1.3760834265386701E-020
806.5	1.2875875298175413E-020
807.5	1.2113302761881444E-020
808.5	1.1453109519167544E-020
809.5	1.0879263674179308E-020
810.5	1.0378816989887523E-020
811.5	9.9412357164160617E-021
812.5	9.5578936670092925E-021
813.5	9.2216848031063318E-021
814.5	8.9267246864563487E-021
815.5	8.6681186268113290E-021
816.5	8.4417803388557797E-021
817.5	8.2442891896147557E-021
818.5	8.0727771882877663E-021
819.5	7.9248391000302698E-021
820.5	7.7984606987185644E-021
821.5	7.6919613814675589E-021
822.5	7.6039482689838535E-021
823.5	7.5332795951555514E-021
824.5	7.4790357068955008E-021
825.5	7.4404963946670987E-021
826.5	7.4171235870914756E-021
827.5	7.4085486930913884E-021
828.5	7.4145640799322489E-021
829.5	7.4351183490411994E-021
830.5	7.4703152246869876E-021
831.5	7.5204160128442661E-021
832.5	7.5858457272959657E-021
833.5	7.6672031254891457E-021
834.5	7.7652750565684726E-021
835.5	7.8810557082840903E-021
836.5	8.0157715600884329E-021
837.5	8.1709131218389864E-021
838.5	8.3482748808656867E-021
839.5	8.5500053211189892E-021
840.5	8.7786694525068478E-021
841.5	9.0373270456504797E-021
842.5	9.3296307757397110E-021
843.5	9.6599498353704039E-021
844.5	1.0033526416991360E-020
845.5	1.0456674986690168E-020
846.5	1.0937037755253621E-020
847.5	1.1483914611492868E-020
848.5	1.2108692621170491E-020
849.5	1.2825409906445491E-020
850.5	1.3651502636039632E-020
851.5	1.4608803964446387E-020
852.5	1.5724893037597239E-020
853.5	1.7034935074734989E-020
854.5	1.8584216582701866E-020
855.5	2.0431672300587124E-020
856.5	2.2654834962558937E-020
857.5	2.5356829323602753E-020
858.5	2.8676285128576679E-020
859.5	3.2801331058285960E-020
860.5	3.7989000800630022E-020
861.5	4.4590906472182679E-020
862.5	5.3083332164890718E-020
863.5	6.4090626618612914E-020
864.5	7.8364208446954259E-020
865.5	9.6614527088233188E-020
866.5	1.1897395845684587E-019
867.5	1.4380736675317303E-019
868.5	1.6616962401704048E-019
869.5	1.7818553039813006E-019
870.5	1.7414884546378829E-019
871.5	1.5612414179999772E-019
872.5	1.3177518207594259E-019
873.5	1.0785917023651621E-019
874.5	8.7542670984290475E-020
875.5	7.1400402759623854E-020
876.5	5.8913948062198196E-020
877.5	4.9315595721089668E-020
878.5	4.1908063779051773E-020
879.5	3.6141279178050017E-020
880.5	3.1604034729111371E-020
881.5	2.7994849859664725E-020
882.5	2.5093468377333072E-020
883.5	2.2738279642582586E-020
884.5	2.0809729911499341E-020
885.5	1.9218492951450165E-020
886.5	1.7897117500164525E-020
887.5	1.6794129787484978E-020
888.5	1.5869848121198137E-020
889.5	1.5093389239255810E-020
890.5	1.4440507464879902E-020
891.5	1.3892019904075948E-020
892.5	1.3432647651338109E-020
893.5	1.3050155171844502E-020
894.5	1.2734705594758025E-020
895.5	1.2478374007187825E-020
896.5	1.2274777637869048E-020
897.5	1.2118793508852943E-020
898.5	1.2006342346941647E-020
899.5	1.1934223380876793E-020
900.5	1.1899988846037374E-020
901.5	1.1901850080379888E-020
902.5	1.1938609371662132E-020
903.5	1.2009613450560379E-020
904.5	1.2114725892016023E-020
905.5	1.2254316817861831E-020
906.5	1.2429269289110610E-020
907.5	1.2641002722230481E-020
908.5	1.2891514640851221E-020
909.5	1.3183443167243881E-020
910.5	1.3520153965326143E-020
911.5	1.3905856994050352E-020
912.5	1.4345760584938954E-020
913.5	1.4846273254674270E-020
914.5	1.5415267638105554E-020
915.5	1.6062426465881801E-020
916.5	1.6799698330757033E-020
917.5	1.7641902151001479E-020
918.5	1.8607535335856695E-020
919.5	1.9719864061196807E-020
920.5	2.1008408312739913E-020
921.5	2.2510984655922642E-020
922.5	2.4276543471224694E-020
923.5	2.6369144522387710E-020
924.5	2.8873566151085014E-020
925.5	3.1903244314737471E-020
926.5	3.5611464136063812E-020
927.5	4.0206854376526587E-020
928.5	4.5973836964389903E-020
929.5	5.3296479854803482E-020
930.5	6.2676684880727769E-020
931.5	7.4716191670028180E-020
932.5	8.9979680612957202E-020
933.5	1.0856150975075483E-019
934.5	1.2913556198941199E-019
935.5	1.4775034393111413E-019
936.5	1.5820795026541121E-019
937.5	1.5616678666307402E-019
938.5	1.4345456470990570E-019
939.5	1.2618508911674236E-019
940.5	1.0965897688335633E-019
941.5	9.6360421616966747E-020
942.5	8.6785599513416758E-020
943.5	8.0618208277495871E-020
944.5	7.7387276771081279E-020
945.5	7.6722123930503239E-020
946.5	7.8425301670565540E-020
947.5	8.2487096561347949E-020
948.5	8.9093517945707218E-020
949.5	9.8647318126209169E-020
950.5	1.1180876231732646E-019
951.5	1.2955452905893168E-019
952.5	1.5323588560538659E-019
953.5	1.8456858889304389E-019
954.5	2.2536194052578276E-019
955.5	2.7653759689258118E-019
956.5	3.3572147217944759E-019
957.5	3.9341765765528031E-019
958.5	4.3167250428204670E-019
959.5	4.3315577634189012E-019
960.5	3.9693410032650538E-019
961.5	3.3945022464423762E-019
962.5	2.7914482604008721E-019
963.5	2.2628343319236696E-019
964.5	1.8368167508414721E-019
965.5	1.5055447610172098E-019
966.5	1.2507618596008729E-019
967.5	1.0545448330459979E-019
968.5	9.0236830863492428E-020
969.5	7.8326983380942039E-020
970.5	6.8920242708218699E-020
971.5	6.1431159776722779E-020
972.5	5.5434146728919782E-020
973.5	5.0619440993506055E-020
974.5	4.6761907694370741E-020
975.5	4.3699535133045522E-020
976.5	4.1319038396417065E-020
977.5	3.9546699389247847E-020
978.5	3.8343092889687062E-020
979.5	3.7700448861633155E-020
980.5	3.7640604012434984E-020
981.5	3.8208646300841645E-020
982.5	3.9450390288800388E-020
983.5	4.1350538339197680E-020
984.5	4.3710490862230639E-020
985.5	4.6027549643763624E-020
986.5	4.7631343293251119E-020
987.5	4.8235941302971619E-020
988.5	4.8319658482725156E-020
989.5	4.8759263979090822E-020
990.5	5.0301479019346241E-020
991.5	5.3449686936477967E-020
992.5	5.8590568897176852E-020
993.5	6.6070275419060707E-020
994.5	7.6071644397323184E-020
995.5	8.8161552667778212E-020
996.5	1.0048334071768758E-019
997.5	1.0929807094365104E-019
998.5	1.1059654879353041E-019
999.5	1.0356997682485903E-019
1000.5	9.1445741889230446E-020
1001.5	7.8356913679652965E-020
1002.5	6.6794967829372352E-020
1003.5	5.7540427442240096E-020
1004.5	5.0493592473856347E-020
1005.5	4.5281292936099266E-020
1006.5	4.1524449905215281E-020
1007.5	3.8920261197150550E-020
1008.5	3.7252272036579528E-020
1009.5	3.6379791211623469E-020
1010.5	3.6225525289627125E-020
1011.5	3.6767250862883935E-020
1012.5	3.8034978343052799E-020
1013.5	4.0113986153812862E-020
1014.5	4.3154073821383374E-020
1015.5	4.7385296353480747E-020
1016.5	5.3139060989512611E-020
1017.5	6.0867965594908500E-020
1018.5	7.1141115886261845E-020
1019.5	8.4548984292571804E-020
1020.5	1.0136556156488782E-019
1021.5	1.2073214452121328E-019
1022.5	1.3939735758165331E-019
1023.5	1.5138242139794104E-019
1024.5	1.5115011711207756E-019
1025.5	1.3871611510851378E-019
1026.5	1.1962839987601657E-019
1027.5	9.9847398984780389E-020
1028.5	8.2599459879440849E-020
1029.5	6.8723914875111396E-020
1030.5	5.7932086575832536E-020
1031.5	4.9619708340339292E-020
1032.5	4.3202025340447360E-020
1033.5	3.8207103999926566E-020
1034.5	3.4278893188251829E-020
1035.5	3.1155466604788266E-020
1036.5	2.8645335452556638E-020
1037.5	2.6608074853051583E-020
1038.5	2.4939909987535699E-020
1039.5	2.3563386099517259E-020
1040.5	2.2420063862271429E-020
1041.5	2.1465363183851071E-020
1042.5	2.0664907986384618E-020
1043.5	1.9991915632097589E-020
1044.5	1.9425315408900570E-020
1045.5	1.8948379054853416E-020
1046.5	1.8547713883800542E-020
1047.5	1.8212515076054955E-020
1048.5	1.7934005011891022E-020
1049.5	1.7705008931007097E-020
1050.5	1.7519630929645655E-020
1051.5	1.7373004521854776E-020
1052.5	1.7261099137249045E-020
1053.5	1.7180568971895849E-020
1054.5	1.7128634202531769E-020
1055.5	1.7102987158151750E-020
1056.5	1.7101717918122146E-020
1057.5	1.7123255179539042E-020
1058.5	1.7166319252445516E-020
1059.5	1.7229884800531041E-020
1060.5	1.7313151518365919E-020
1061.5	1.7415521375036481E-020
1062.5	1.7536581395103415E-020
1063.5	1.7676091218152028E-020
1064.5	1.7833974898058946E-020
1065.5	1.8010316587975874E-020
1066.5	1.8205359919268110E-020
1067.5	1.8419511032570196E-020
1068.5	1.8653345365970335E-020
1069.5	1.8907618458051830E-020
1070.5	1.9183281191512999E-020
1071.5	1.9481500097040133E-020
1072.5	1.9803683569935960E-020
1073.5	2.0151515140051545E-020
1074.5	2.0526995300217097E-020
1075.5	2.0932493868258149E-020
1076.5	2.1370815471837916E-020
1077.5	2.1845281557676133E-020
1078.5	2.2359833412414550E-020
1079.5	2.2919162147688587E-020
1080.5	2.3528873597974832E-020
1081.5	2.4195698823666124E-020
1082.5	2.4927764718264287E-020
1083.5	2.5734944547422489E-020
1084.5	2.6629315776077466E-020
1085.5	2.7625763272603854E-020
1086.5	2.8742781414145806E-020
1087.5	3.0003550997580048E-020
1088.5	3.1437399540832576E-020
1089.5	3.3081801523317878E-020
1090.5	3.4985145625967858E-020
1091.5	3.7210599230948670E-020
1092.5	3.9841549134880344E-020
1093.5	4.2989303654392700E-020
1094.5	4.6804002508090368E-020
1095.5	5.1489935347022008E-020
1096.5	5.7326465279722306E-020
1097.5	6.4694679890778092E-020
1098.5	7.4105411224087388E-020
1099.5	8.6210206796273369E-020
1100.5	1.0173902558986622E-019
1101.5	1.2122425240097011E-019
1102.5	1.4425134446631925E-019
1103.5	1.6807407515975666E-019
1104.5	1.8653456826568157E-019
1105.5	1.9222444465395974E-019
1106.5	1.8256960714344488E-019
1107.5	1.6252255580891046E-019
1108.5	1.3962343320545202E-019
1109.5	1.1884793623700790E-019
1110.5	1.0195005477835154E-019
1111.5	8.8889547607737178E-020
1112.5	7.9012983557312308E-020
1113.5	7.1603863826643885E-020
1114.5	6.6060551026088018E-020
1115.5	6.1922624177128846E-020
1116.5	5.8850257796211939E-020
1117.5	5.6595633111331397E-020
1118.5	5.4978148337564674E-020
1119.5	5.3865572186636127E-020
1120.5	5.3160426354094236E-020
1121.5	5.2790337902044215E-020
1122.5	5.2701239629172812E-020
1123.5	5.2852567879133605E-020
1124.5	5.3213851770935681E-020
1125.5	5.3762273099577108E-020
1126.5	5.4480907498726870E-020
1127.5	5.5357447984115710E-020
1128.5	5.6383273727511610E-020
1129.5	5.7552768942423111E-020
1130.5	5.8862825487773572E-020
1131.5	6.0312482565815198E-020
1132.5	6.1902670626307291E-020
1133.5	6.3636036243907398E-020
1134.5	6.5516831619141575E-020
1135.5	6.7550857348392446E-020
1136.5	6.9745450816662808E-020
1137.5	7.2109515403952666E-020
1138.5	7.4653587954590305E-020
1139.5	7.7389943850819047E-020
1140.5	8.0332740717422573E-020
1141.5	8.3498203391274839E-020
1142.5	8.6904854429178302E-020
1143.5	9.0573796204057401E-020
1144.5	9.4529052662372148E-020
1145.5	9.8797981207072817E-020
1146.5	1.0341176807735434E-019
1147.5	1.0840602420272826E-019
1148.5	1.1382150305169880E-019
1149.5	1.1970496778702690E-019
1150.5	1.2611024249796161E-019
1151.5	1.3309949197011822E-019
1152.5	1.4074478714829917E-019
1153.5	1.4913003021164449E-019
1154.5	1.5835333549578939E-019
1155.5	1.6852999244201854E-019
1156.5	1.7979617727028800E-019
1157.5	1.9231363535940068E-019
1158.5	2.0627563241601692E-019
1159.5	2.2191457819547313E-019
1160.5	2.3951187463735263E-019
1161.5	2.5941074972539647E-019
1162.5	2.8203313727195201E-019
1163.5	3.0790209307732467E-019
1164.5	3.3767186218664359E-019
1165.5	3.7216862368900893E-019
1166.5	4.1244627642800505E-019
1167.5	4.5986358878499426E-019
1168.5	5.1619188516868575E-019
1169.5	5.8376649033098871E-019
1170.5	6.6570059876175303E-019
1171.5	7.6618662503811627E-019
1172.5	8.9091464191918940E-019
1173.5	1.0476303150446883E-018
1174.5	1.2468056337005782E-018
1175.5	1.5022209656386468E-018
1176.5	1.8307466426940757E-018
1177.5	2.2493370944000934E-018
1178.5	2.7647947715013638E-018
1179.5	3.3500520762138395E-018
1180.5	3.9106521138439483E-018
1181.5	4.2847622075437049E-018
1182.5	4.3423010025889066E-018
1183.5	4.1151191960985318E-018
1184.5	3.7716434669208755E-018
1185.5	3.4768695865217863E-018
1186.5	3.3212736314806019E-018
1187.5	3.3319830758377454E-018
1188.5	3.4914350607167191E-018
1189.5	3.7303661293727658E-018
1190.5	3.9144819832432560E-018
1191.5	3.8877905632455590E-018
1192.5	3.5903127287652030E-018
1193.5	3.1105958574848506E-018
1194.5	2.5899636770557493E-018
1195.5	2.1216860684902041E-018
1196.5	1.7374003840683452E-018
1197.5	1.4344533574257602E-018
1198.5	1.1986884767212975E-018
1199.5	1.0150418240295279E-018
1200.5	8.7092703978167077E-019
1201.5	7.5668962809904117E-019
1202.5	6.6516151420968085E-019
1203.5	5.9107165843006699E-019
1204.5	5.3053896077689480E-019
1205.5	4.8068701364294545E-019
1206.5	4.3936517774880021E-019
1207.5	4.0495029276302997E-019
1208.5	3.7620633337652836E-019
1209.5	3.5218484337903828E-019
1210.5	3.3215391382827608E-019
1211.5	3.1554720451357413E-019
1212.5	3.0192715916323727E-019
1213.5	2.9095839995445074E-019
1214.5	2.8238854778491053E-019
1215.5	2.7603458470676853E-019
1216.5	2.7177348362955614E-019
1217.5	2.6953626758691588E-019
1218.5	2.6930498883154068E-019
1219.5	2.7111238141125373E-019
1220.5	2.7504417390444416E-019
1221.5	2.8124428101107519E-019
1222.5	2.8992335293091908E-019
1223.5	3.0137148372066643E-019
1224.5	3.1597630800718225E-019
1225.5	3.3424831073102230E-019
1226.5	3.5685602525501823E-019
1227.5	3.8467502946826700E-019
1228.5	4.1885645071417891E-019
1229.5	4.6092330658573980E-019
1230.5	5.1290673185370179E-019
1231.5	5.7753917654812276E-019
1232.5	6.5852765028559173E-019
1233.5	7.6093465037417370E-019
1234.5	8.9168890422771435E-019
1235.5	1.0602059787421329E-018
1236.5	1.2789461145853382E-018
1237.5	1.5632859891139478E-018
1238.5	1.9289403665255758E-018
1239.5	2.3829089434309128E-018
1240.5	2.9019488080420978E-018
1241.5	3.4004930848037834E-018
1242.5	3.7255382950379235E-018
1243.5	3.7429767500182673E-018
1244.5	3.4647192642660395E-018
1245.5	3.0360682151969830E-018
1246.5	2.6000890347725566E-018
1247.5	2.2197285272651816E-018
1248.5	1.8933809335648627E-018
1249.5	1.6022876312520266E-018
1250.5	1.3412600937661762E-018
1251.5	1.1161564615641118E-018
1252.5	9.3042112514252957E-019
1253.5	7.8127586734017184E-019
1254.5	6.6266280900759808E-019
1255.5	5.6817006156322215E-019
1256.5	4.9231469066821343E-019
1257.5	4.3079591125783191E-019
1258.5	3.8035521624297339E-019
1259.5	3.3854988794627989E-019
1260.5	3.0354677952309117E-019
1261.5	2.7396086175824327E-019
1262.5	2.4873582456637579E-019
1263.5	2.2705765551484196E-019
1264.5	2.0829241568323836E-019
1265.5	1.9194131466399385E-019
1266.5	1.7760805495460588E-019
1267.5	1.6497488733829996E-019
1268.5	1.5378488650046306E-019
1269.5	1.4382870529897143E-019
1270.5	1.3493458526000754E-019
1271.5	1.2696075997152966E-019
1272.5	1.1978963751874237E-019
1273.5	1.1332332292677488E-019
1274.5	1.0748016567562027E-019
1275.5	1.0219210712272343E-019
1276.5	9.7402669503462532E-020
1277.5	9.3065480260436317E-020
1278.5	8.9143269002606573E-020
1279.5	8.5607314569955144E-020
1280.5	8.2437361138614748E-020
1281.5	7.9622069293584987E-020
1282.5	7.7160123203258549E-020
1283.5	7.5062174892182017E-020
1284.5	7.3353846646637256E-020
1285.5	7.2079945094424319E-020
1286.5	7.1309599188378692E-020
1287.5	7.1140482332383908E-020
1288.5	7.1695779424736005E-020
1289.5	7.3096402896381358E-020
1290.5	7.5369814087725660E-020
1291.5	7.8242783156648973E-020
1292.5	8.0856823799454849E-020
1293.5	8.1789567674437171E-020
1294.5	7.9923431692678833E-020
1295.5	7.5518927176570346E-020
1296.5	6.9933374081078953E-020
1297.5	6.4432132265552247E-020
1298.5	5.9632715962622312E-020
1299.5	5.5659899485807165E-020
1300.5	5.2423677408884576E-020
1301.5	4.9781800690784526E-020
1302.5	4.7602926716075524E-020
1303.5	4.5782535933134048E-020
1304.5	4.4241982031031272E-020
1305.5	4.2923258479561419E-020
1306.5	4.1783736803230956E-020
1307.5	4.0791961722125642E-020
1308.5	3.9924550890496912E-020
1309.5	3.9163981306598552E-020
1310.5	3.8497026616949975E-020
1311.5	3.7913655486289726E-020
1312.5	3.7406252466425454E-020
1313.5	3.6969064230423172E-020
1314.5	3.6597804210641094E-020
1315.5	3.6289369728887843E-020
1316.5	3.6041640142529403E-020
1317.5	3.5853334390094404E-020
1318.5	3.5723913080657274E-020
1319.5	3.5653514953075305E-020
1320.5	3.5642920824839638E-020
1321.5	3.5693540521557960E-020
1322.5	3.5807420042739021E-020
1323.5	3.5987267595349644E-020
1324.5	3.6236498268274006E-020
1325.5	3.6559298143792214E-020
1326.5	3.6960709639309239E-020
1327.5	3.7446740926165307E-020
1328.5	3.8024503464231937E-020
1329.5	3.8702383111446446E-020
1330.5	3.9490252024911102E-020
1331.5	4.0399730802776282E-020
1332.5	4.1444513206591963E-020
1333.5	4.2640769600140821E-020
1334.5	4.4007650285391879E-020
1335.5	4.5567916688217596E-020
1336.5	4.7348737523493848E-020
1337.5	4.9382699618884641E-020
1338.5	5.1709100393733596E-020
1339.5	5.4375613101671532E-020
1340.5	5.7440449824888426E-020
1341.5	6.0975195244189687E-020
1342.5	6.5068552928254717E-020
1343.5	6.9831345038675287E-020
1344.5	7.5403250533917423E-020
1345.5	8.1961977979151490E-020
1346.5	8.9735879143280539E-020
1347.5	9.9021465047160642E-020
1348.5	1.1020794990980738E-019
1349.5	1.2381189432420420E-019
1350.5	1.4052629744885746E-019
1351.5	1.6129000338249367E-019
1352.5	1.8738441781859767E-019
1353.5	2.2056303542550062E-019
1354.5	2.6320829307503660E-019
1355.5	3.1847063031221285E-019
1356.5	3.9022790957875941E-019
1357.5	4.8240818023510170E-019
1358.5	5.9663432743065323E-019
1359.5	7.2664004923810518E-019
1360.5	8.4996000462416192E-019
1361.5	9.2661102794994292E-019
1362.5	9.2145235942986367E-019
1363.5	8.3717799031512772E-019
1364.5	7.1146316656636610E-019
1365.5	5.8281701433646677E-019
1366.5	4.7139913564320945E-019
1367.5	3.8211395971782685E-019
1368.5	3.1284849649317623E-019
1369.5	2.5960652180749558E-019
1370.5	2.1858426046837943E-019
1371.5	1.8673091192372384E-019
1372.5	1.6175193874283131E-019
1373.5	1.4196285954670453E-019
1374.5	1.2613459916708112E-019
1375.5	1.1336807294601931E-019
1376.5	1.0300122943239504E-019
1377.5	9.4542582789336328E-020
1378.5	8.7624311612582670E-020
1379.5	8.1969248965507016E-020
1380.5	7.7367594282101351E-020
1381.5	7.3660419789576664E-020
1382.5	7.0727956754905807E-020
1383.5	6.8481287633858237E-020
1384.5	6.6856513095163041E-020
1385.5	6.5810769689378468E-020
1386.5	6.5319690325650141E-020
1387.5	6.5376058254003883E-020
1388.5	6.5989529318846146E-020
1389.5	6.7187404617400851E-020
1390.5	6.9016541400110837E-020
1391.5	7.1546608901554261E-020
1392.5	7.4875044834865138E-020
1393.5	7.9134269494844396E-020
1394.5	8.4501997765325453E-020
1395.5	9.1215895730060337E-020
1396.5	9.9594410357548052E-020
1397.5	1.1006641155265047E-019
1398.5	1.2321333626342026E-019
1399.5	1.3982863384984999E-019
1400.5	1.6099966714067809E-019
1401.5	1.8821413039360622E-019
1402.5	2.2347859241921857E-019
1403.5	2.6938967590735949E-019
1404.5	3.2896797622717416E-019
1405.5	4.0476065312828360E-019
1406.5	4.9622363738132158E-019
1407.5	5.9443801876102990E-019
1408.5	6.7665954343677402E-019
1409.5	7.1160436549934946E-019
1410.5	6.8288446662848346E-019
1411.5	6.0587189440234813E-019
1412.5	5.1203331182840171E-019
1413.5	4.2502621820842658E-019
1414.5	3.5465583962570636E-019
1415.5	3.0217296021435964E-019
1416.5	2.6566919007637853E-019
1417.5	2.4272590093754660E-019
1418.5	2.3107874478600150E-019
1419.5	2.2808244925518980E-019
1420.5	2.2944498879191409E-019
1421.5	2.2853086932339268E-019
1422.5	2.1882168019404783E-019
1423.5	1.9890343819346198E-019
1424.5	1.7327638896790197E-019
1425.5	1.4759630588636041E-019
1426.5	1.2510819613279822E-019
1427.5	1.0666014198133231E-019
1428.5	9.1909418264577871E-020
1429.5	8.0169768043855132E-020
1430.5	7.0774047096916841E-020
1431.5	6.3178354904880307E-020
1432.5	5.6967110482265889E-020
1433.5	5.1830126963406381E-020
1434.5	4.7537021200337880E-020
1435.5	4.3916046797696239E-020
1436.5	4.0838213110373715E-020
1437.5	3.8205820416685802E-020
1438.5	3.5944303502976121E-020
1439.5	3.3996453797641296E-020
1440.5	3.2318330659157022E-020
1441.5	3.0876377217584179E-020
1442.5	2.9645410119912901E-020
1443.5	2.8607263817551613E-020
1444.5	2.7749950899273071E-020
1445.5	2.7067261404990719E-020
1446.5	2.6558775062262073E-020
1447.5	2.6230308597748399E-020
1448.5	2.6094872796668421E-020
1449.5	2.6174278035975213E-020
1450.5	2.6501609714491189E-020
1451.5	2.7124900479947832E-020
1452.5	2.8112444863425694E-020
1453.5	2.9560277554547175E-020
1454.5	3.1602170967803099E-020
1455.5	3.4421502503380736E-020
1456.5	3.8260845438420101E-020
1457.5	4.3415046855714892E-020
1458.5	5.0168652305812771E-020
1459.5	5.8591807269499665E-020
1460.5	6.8080034342623225E-020
1461.5	7.6733744474075855E-020
1462.5	8.1439018158258773E-020
1463.5	7.9813267597158331E-020
1464.5	7.2518168557846694E-020
1465.5	6.2560280188458621E-020
1466.5	5.2690018875617142E-020
1467.5	4.4234028076944992E-020
1468.5	3.7455008114611924E-020
1469.5	3.2156696699446281E-020
1470.5	2.8033139492876444E-020
1471.5	2.4803282729223212E-020
1472.5	2.2244393895085722E-020
1473.5	2.0189578392006903E-020
1474.5	1.8516287505404678E-020
1475.5	1.7134869046610284E-020
1476.5	1.5979444341556201E-020
1477.5	1.5001189452606969E-020
1478.5	1.4163538962985793E-020
1479.5	1.3438797877593129E-020
1480.5	1.2805748853148204E-020
1481.5	1.2247953745508016E-020
1482.5	1.1752538425939505E-020
1483.5	1.1309315186153067E-020
1484.5	1.0910142570448432E-020
1485.5	1.0548453612953923E-020
1486.5	1.0218904643538804E-020
1487.5	9.9171112544762646E-021
1488.5	9.6394478931842346E-021
1489.5	9.3828943489708876E-021
1490.5	9.1449171264758153E-021
1491.5	8.9233770086301077E-021
1492.5	8.7164564518070408E-021
1493.5	8.5226021247249343E-021
1494.5	8.3404791036114008E-021
1495.5	8.1689341078996263E-021
1496.5	8.0069657989090016E-021
1497.5	7.8537006349912317E-021
1498.5	7.7083731270372842E-021
1499.5	7.5703096009161301E-021
1500.5	7.4389147717672495E-021
1501.5	7.3136605859029923E-021
1502.5	7.1940769015535705E-021
1503.5	7.0797436686688493E-021
1504.5	6.9702843369840019E-021
1505.5	6.8653602753700728E-021
1506.5	6.7646660277065901E-021
1507.5	6.6679252638132735E-021
1508.5	6.5748873103842638E-021
1509.5	6.4853241679144887E-021
1510.5	6.3990279364643094E-021
1511.5	6.3158085866728398E-021
1512.5	6.2354920233950138E-021
1513.5	6.1579183982394511E-021
1514.5	6.0829406345419646E-021
1515.5	6.0104231342507773E-021
1516.5	5.9402406410822711E-021
1517.5	5.8722772383339334E-021
1518.5	5.8064254630759469E-021
1519.5	5.7425855212138332E-021
1520.5	5.6806645902245613E-021
1521.5	5.6205761983008668E-021
1522.5	5.5622396702600684E-021
1523.5	5.5055796319385458E-021
1524.5	5.4505255659453636E-021
1525.5	5.3970114126244332E-021
1526.5	5.3449752109029686E-021
1527.5	5.2943587744096270E-021
1528.5	5.2451073988479598E-021
1529.5	5.1971695971263659E-021
1530.5	5.1504968591881262E-021
1531.5	5.1050434338656013E-021
1532.5	5.0607661304108753E-021
1533.5	5.0176241376386413E-021
1534.5	4.9755788588627470E-021
1535.5	4.9345937610211588E-021
1536.5	4.8946342365694532E-021
1537.5	4.8556674768848075E-021
1538.5	4.8176623560636152E-021
1539.5	4.7805893241195733E-021
1540.5	4.7444203086974829E-021
1541.5	4.7091286245133095E-021
1542.5	4.6746888898148647E-021
1543.5	4.6410769492314929E-021
1544.5	4.6082698024464455E-021
1545.5	4.5762455381834102E-021
1546.5	4.5449832730499748E-021
1547.5	4.5144630948262930E-021
1548.5	4.4846660098276402E-021
1549.5	4.4555738940056535E-021
1550.5	4.4271694474852032E-021
1551.5	4.3994361522625731E-021
1552.5	4.3723582328163346E-021
1553.5	4.3459206194053744E-021
1554.5	4.3201089138492497E-021
1555.5	4.2949093576045722E-021
1556.5	4.2703088019679715E-021
1557.5	4.2462946802511896E-021
1558.5	4.2228549817875842E-021
1559.5	4.1999782276415773E-021
1560.5	4.1776534479038011E-021
1561.5	4.1558701604647821E-021
1562.5	4.1346183511692661E-021
1563.5	4.1138884552615856E-021
1564.5	4.0936713400401527E-021
1565.5	4.0739582886461291E-021
1566.5	4.0547409849176570E-021
1567.5	4.0360114992469185E-021
1568.5	4.0177622753826055E-021
1569.5	3.9999861181253637E-021
1570.5	3.9826761818682665E-021
1571.5	3.9658259599386133E-021
1572.5	3.9494292747012225E-021
1573.5	3.9334802683870173E-021
1574.5	3.9179733946140447E-021
1575.5	3.9029034105712573E-021
1576.5	3.8882653698383074E-021
1577.5	3.8740546158174227E-021
1578.5	3.8602667757560029E-021
1579.5	3.8468977553411542E-021
1580.5	3.8339437338497048E-021
1581.5	3.8214011598395560E-021
1582.5	3.8092667473704058E-021
1583.5	3.7975374727440739E-021
1584.5	3.7862105717566769E-021
1585.5	3.7752835374569974E-021
1586.5	3.7647541184074036E-021
1587.5	3.7546203174456816E-021
1588.5	3.7448803909481661E-021
1589.5	3.7355328485966104E-021
1590.5	3.7265764536532245E-021
1591.5	3.7180102237505310E-021
1592.5	3.7098334322047392E-021
1593.5	3.7020456098636499E-021
1594.5	3.6946465475024044E-021
1595.5	3.6876362987827936E-021
1596.5	3.6810151837944842E-021
1597.5	3.6747837931990959E-021
1598.5	3.6689429930010385E-021
1599.5	3.6634939299719868E-021
1600.5	3.6584380377591746E-021
1601.5	3.6537770437111606E-021
1602.5	3.6495129764584708E-021
1603.5	3.6456481742906414E-021
1604.5	3.6421852943754558E-021
1605.5	3.6391273228711002E-021
1606.5	3.6364775859869947E-021
1607.5	3.6342397620548050E-021
1608.5	3.6324178946772631E-021
1609.5	3.6310164070291821E-021
1610.5	3.6300401173924898E-021
1611.5	3.6294942560151551E-021
1612.5	3.6293844833928731E-021
1613.5	3.6297169100822125E-021
1614.5	3.6304981181647377E-021
1615.5	3.6317351844936469E-021
1616.5	3.6334357058677136E-021
1617.5	3.6356078262919814E-021
1618.5	3.6382602665009916E-021
1619.5	3.6414023559383546E-021
1620.5	3.6450440674066679E-021
1621.5	3.6491960546240746E-021
1622.5	3.6538696929488464E-021
1623.5	3.6590771235611685E-021
1624.5	3.6648313014225041E-021
1625.5	3.6711460473678462E-021
1626.5	3.6780361047252214E-021
1627.5	3.6855172009007838E-021
1628.5	3.6936061144171628E-021
1629.5	3.7023207479483387E-021
1630.5	3.7116802079569655E-021
1631.5	3.7217048916107795E-021
1632.5	3.7324165817348061E-021
1633.5	3.7438385506466065E-021
1634.5	3.7559956738246130E-021
1635.5	3.7689145544764020E-021
1636.5	3.7826236602065966E-021
1637.5	3.7971534731356151E-021
1638.5	3.8125366549935013E-021
1639.5	3.8288082289109181E-021
1640.5	3.8460057798562774E-021
1641.5	3.8641696759283849E-021
1642.5	3.8833433130135558E-021
1643.5	3.9035733856615782E-021
1644.5	3.9249101874337282E-021
1645.5	3.9474079444377899E-021
1646.5	3.9711251863004787E-021
1647.5	3.9961251594502107E-021
1648.5	4.0224762883084602E-021
1649.5	4.0502526908348431E-021
1650.5	4.0795347558626708E-021
1651.5	4.1104097908251173E-021
1652.5	4.1429727498411512E-021
1653.5	4.1773270537450565E-021
1654.5	4.2135855155534012E-021
1655.5	4.2518713871287120E-021
1656.5	4.2923195454940920E-021
1657.5	4.3350778404684003E-021
1658.5	4.3803086291398837E-021
1659.5	4.4281905273166166E-021
1660.5	4.4789204136580958E-021
1661.5	4.5327157289202425E-021
1662.5	4.5898171209076669E-021
1663.5	4.6504914956638251E-021
1664.5	4.7150355475745617E-021
1665.5	4.7837798559624673E-021
1666.5	4.8570936541100882E-021
1667.5	4.9353903993683678E-021
1668.5	5.0191343012423214E-021
1669.5	5.1088479996004433E-021
1670.5	5.2051216293844732E-021
1671.5	5.3086235639642544E-021
1672.5	5.4201131999648707E-021
1673.5	5.5404562364646352E-021
1674.5	5.6706430168905473E-021
1675.5	5.8118106507330652E-021
1676.5	5.9652698251890076E-021
1677.5	6.1325374687496015E-021
1678.5	6.3153767597676804E-021
1679.5	6.5158464110384056E-021
1680.5	6.7363617451964994E-021
1681.5	6.9797708596642497E-021
1682.5	7.2494502408822479E-021
1683.5	7.5494256352500731E-021
1684.5	7.8845259761871103E-021
1685.5	8.2605809314194522E-021
1686.5	8.6846765058135956E-021
1687.5	9.1654886044141513E-021
1688.5	9.7137222568723037E-021
1689.5	1.0342695415576707E-020
1690.5	1.1069122492963755E-020
1691.5	1.1914176533614546E-020
1692.5	1.2904943742168458E-020
1693.5	1.4076435286468725E-020
1694.5	1.5474396246644779E-020
1695.5	1.7159259643484623E-020
1696.5	1.9211743579063609E-020
1697.5	2.1740780347938914E-020
1698.5	2.4894654659284857E-020
1699.5	2.8876234879272395E-020
1700.5	3.3962429421277621E-020
1701.5	4.0524821308535405E-020
1702.5	4.9038410583534420E-020
1703.5	6.0038330351641901E-020
1704.5	7.3923732211791396E-020
1705.5	9.0420183611158327E-020
1706.5	1.0757343748516225E-019
1707.5	1.2092788940432131E-019
1708.5	1.2501946864848636E-019
1709.5	1.1781034936448840E-019
1710.5	1.0281440162024843E-019
1711.5	8.5574994231064185E-020
1712.5	6.9811903500420231E-020
1713.5	5.6862561682334782E-020
1714.5	4.6718308340942803E-020
1715.5	3.8903786462206120E-020
1716.5	3.2890933906523478E-020
1717.5	2.8234326825272684E-020
1718.5	2.4592195486270302E-020
1719.5	2.1711704425247037E-020
1720.5	1.9407962171142502E-020
1721.5	1.7545711740465927E-020
1722.5	1.6025377970288240E-020
1723.5	1.4772973387055245E-020
1724.5	1.3732939984016260E-020
1725.5	1.2863098687715592E-020
1726.5	1.2131076943707009E-020
1727.5	1.1511765290363159E-020
1728.5	1.0985490856819086E-020
1729.5	1.0536692990581360E-020
1730.5	1.0152953274490307E-020
1731.5	9.8242779006888930E-021
1732.5	9.5425614614139571E-021
1733.5	9.3011824290923487E-021
1734.5	9.0946951552281995E-021
1735.5	8.9185932820308472E-021
1736.5	8.7691264775496317E-021
1737.5	8.6431573403642214E-021
1738.5	8.5380488223435589E-021
1739.5	8.4515750259079810E-021
1740.5	8.3818500438668574E-021
1741.5	8.3272708298430902E-021
1742.5	8.2864710570238143E-021
1743.5	8.2582836411656663E-021
1744.5	8.2417101398183785E-021
1745.5	8.2358956428070466E-021
1746.5	8.2401080742911515E-021
1747.5	8.2537210595252648E-021
1748.5	8.2761996881652327E-021
1749.5	8.3070886440380247E-021
1750.5	8.3460022786218389E-021
1751.5	8.3926162894071429E-021
1752.5	8.4466607303084494E-021
1753.5	8.5079141334876092E-021
1754.5	8.5761985634446313E-021
1755.5	8.6513754573981509E-021
1756.5	8.7333421326249190E-021
1757.5	8.8220288629491403E-021
1758.5	8.9173964440449014E-021
1759.5	9.0194341814763140E-021
1760.5	9.1281582471050602E-021
1761.5	9.2436103591584238E-021
1762.5	9.3658567492795970E-021
1763.5	9.4949873865987059E-021
1764.5	9.6311154345259262E-021
1765.5	9.7743769207850038E-021
1766.5	9.9249306053439346E-021
1767.5	1.0082958034496720E-020
1768.5	1.0248663772518689E-020
1769.5	1.0422275805151456E-020
1770.5	1.0604046111750794E-020
1771.5	1.0794251405319460E-020
1772.5	1.0993194041905283E-020
1773.5	1.1201203103024922E-020
1774.5	1.1418635656923383E-020
1775.5	1.1645878206642077E-020
1776.5	1.1883348335087581E-020
1777.5	1.2131496559610564E-020
1778.5	1.2390808411063384E-020
1779.5	1.2661806754950092E-020
1780.5	1.2945054375162676E-020
1781.5	1.3241156843964227E-020
1782.5	1.3550765705392649E-020
1783.5	1.3874582003182664E-020
1784.5	1.4213360188714307E-020
1785.5	1.4567912449478522E-020
1786.5	1.4939113504205383E-020
1787.5	1.5327905917241422E-020
1788.5	1.5735305992127923E-020
1789.5	1.6162410312777720E-020
1790.5	1.6610403010363975E-020
1791.5	1.7080563845241248E-020
1792.5	1.7574277206180487E-020
1793.5	1.8093042144229651E-020
1794.5	1.8638483575984596E-020
1795.5	1.9212364811420041E-020
1796.5	1.9816601585227545E-020
1797.5	2.0453277798485968E-020
1798.5	2.1124663210236866E-020
1799.5	2.1833233357104725E-020
1800.5	2.2581692024649902E-020
1801.5	2.3372996648084430E-020
1802.5	2.4210387084049841E-020
1803.5	2.5097418271478784E-020
1804.5	2.6037997390760858E-020
1805.5	2.7036426239752653E-020
1806.5	2.8097449676641348E-020
1807.5	2.9226311138312205E-020
1808.5	3.0428816434969842E-020
1809.5	3.1711407255220535E-020
1810.5	3.3081246100607104E-020
1811.5	3.4546314717337413E-020
1812.5	3.6115528521757392E-020
1813.5	3.7798870045576910E-020
1814.5	3.9607545083440853E-020
1815.5	4.1554166043358462E-020
1816.5	4.3652968024208877E-020
1817.5	4.5920064432088231E-020
1818.5	4.8373750574920459E-020
1819.5	5.1034865743308089E-020
1820.5	5.3927226929037419E-020
1821.5	5.7078150730267054E-020
1822.5	6.0519084385669197E-020
1823.5	6.4286372596098768E-020
1824.5	6.8422194278881944E-020
1825.5	7.2975713271692455E-020
1826.5	7.8004500112875379E-020
1827.5	8.3576299564110402E-020
1828.5	8.9771242186785865E-020
1829.5	9.6684630416708149E-020
1830.5	1.0443047361181694E-019
1831.5	1.1314600739551714E-019
1832.5	1.2299751744685096E-019
1833.5	1.3418790720718160E-019
1834.5	1.4696661831519797E-019
1835.5	1.6164275505652478E-019
1836.5	1.7860261425980038E-019
1837.5	1.9833333160260121E-019
1838.5	2.2145510139736298E-019
1839.5	2.4876552346295954E-019
1840.5	2.8130124088647583E-019
1841.5	3.2042437592075089E-019
1842.5	3.6794459968965209E-019
1843.5	4.2629213553038071E-019
1844.5	4.9876217786097655E-019
1845.5	5.8985468843002079E-019
1846.5	7.0572677314461001E-019
1847.5	8.5473197703951304E-019
1848.5	1.0478702281206937E-018
1849.5	1.2985348383243423E-018
1850.5	1.6198552235337446E-018
1851.5	2.0158563581989103E-018
1852.5	2.4612015263198658E-018
1853.5	2.8729720656859722E-018
1854.5	3.1116199143393607E-018
1855.5	3.0653789581211180E-018
1856.5	2.7577476085207323E-018
1857.5	2.3226524033221182E-018
1858.5	1.8868114072868353E-018
1859.5	1.5129624944504752E-018
1860.5	1.2144756878949751E-018
1861.5	9.8299018759287408E-019
1862.5	8.0474283131599432E-019
1863.5	6.6695586075465720E-019
1864.5	5.5946824192158524E-019
1865.5	4.7465986368788706E-019
1866.5	4.0693771904515488E-019
1867.5	3.5221493278093259E-019
1868.5	3.0749342774096595E-019
1869.5	2.7055595230093867E-019
1870.5	2.3974608424642588E-019
1871.5	2.1381281971303474E-019
1872.5	1.9180085500156237E-019
1873.5	1.7297274944483570E-019
1874.5	1.5675327529867636E-019
1875.5	1.4268926088165698E-019
1876.5	1.3042032484158600E-019
1877.5	1.1965733096941967E-019
1878.5	1.1016636696916629E-019
1879.5	1.0175671381818014E-019
1880.5	9.4271726055989185E-020
1881.5	8.7581855822103135E-020
1882.5	8.1579270407419765E-020
1883.5	7.6173665004680219E-020
1884.5	7.1288979681786546E-020
1885.5	6.6860806123354840E-020
1886.5	6.2834324724062807E-020
1887.5	5.9162652548939100E-020
1888.5	5.5805511892876334E-020
1889.5	5.2728150724720303E-020
1890.5	4.9900462326568600E-020
1891.5	4.7296263444918567E-020
1892.5	4.4892699330945144E-020
1893.5	4.2669750933088191E-020
1894.5	4.0609824773538628E-020
1895.5	3.8697410097140631E-020
1896.5	3.6918791024618394E-020
1897.5	3.5261803892080689E-020
1898.5	3.3715631879275345E-020
1899.5	3.2270630542741608E-020
1900.5	3.0918179069290943E-020
1901.5	2.9650553020228409E-020
1902.5	2.8460815100854145E-020
1903.5	2.7342721104049501E-020
1904.5	2.6290638672754945E-020
1905.5	2.5299476928380973E-020
1906.5	2.4364625339739745E-020
1907.5	2.3481900474875051E-020
1908.5	2.2647499497947936E-020
1909.5	2.1857959454379876E-020
1910.5	2.1110121537126734E-020
1911.5	2.0401099651118140E-020
1912.5	1.9728252696240468E-020
1913.5	1.9089160075534054E-020
1914.5	1.8481600007556403E-020
1915.5	1.7903530282587558E-020
1916.5	1.7353071153520801E-020
1917.5	1.6828490095515205E-020
1918.5	1.6328188205117785E-020
1919.5	1.5850688040681159E-020
1920.5	1.5394622732406502E-020
1921.5	1.4958726212970640E-020
1922.5	1.4541824439064246E-020
1923.5	1.4142827490783303E-020
1924.5	1.3760722450102928E-020
1925.5	1.3394566971973716E-020
1926.5	1.3043483472212764E-020
1927.5	1.2706653865562488E-020
1928.5	1.2383314795268623E-020
1929.5	1.2072753302461098E-020
1930.5	1.1774302889656168E-020
1931.5	1.1487339937961503E-020
1932.5	1.1211280442164441E-020
1933.5	1.0945577031909329E-020
1934.5	1.0689716250698874E-020
1935.5	1.0443216067554632E-020
1936.5	1.0205623598898752E-020
1937.5	9.9765130206219487E-021
1938.5	9.7554836524235664E-021
1939.5	9.5421581983837954E-021
1940.5	9.3361811293874180E-021
1941.5	9.1372171944893255E-021
1942.5	8.9449500496176720E-021
1943.5	8.7590809931713606E-021
1944.5	8.5793277991018038E-021
1945.5	8.4054236389899082E-021
1946.5	8.2371160854512027E-021
1947.5	8.0741661899366834E-021
1948.5	7.9163476286541506E-021
1949.5	7.7634459109236817E-021
1950.5	7.6152576448088647E-021
1951.5	7.4715898553397760E-021
1952.5	7.3322593510698285E-021
1953.5	7.1970921350923610E-021
1954.5	7.0659228569884243E-021
1955.5	6.9385943024889716E-021
1956.5	6.8149569179161278E-021
1957.5	6.6948683667226107E-021
1958.5	6.5781931156784121E-021
1959.5	6.4648020484623831E-021
1960.5	6.3545721046051520E-021
1961.5	6.2473859419012813E-021
1962.5	6.1431316205642370E-021
1963.5	6.0417023075391329E-021
1964.5	5.9429959995171093E-021
1965.5	5.8469152633122901E-021
1966.5	5.7533669923691570E-021
1967.5	5.6622621782656658E-021
1968.5	5.5735156961663383E-021
1969.5	5.4870461032608882E-021
1970.5	5.4027754492982965E-021
1971.5	5.3206290983941944E-021
1972.5	5.2405355613518217E-021
1973.5	5.1624263377938197E-021
1974.5	5.0862357674545967E-021
1975.5	5.0119008900309555E-021
1976.5	4.9393613130329932E-021
1977.5	4.8685590871176865E-021
1978.5	4.7994385884250786E-021
1979.5	4.7319464074712714E-021
1980.5	4.6660312441841018E-021
1981.5	4.6016438086965500E-021
1982.5	4.5387367275399000E-021
1983.5	4.4772644549034209E-021
1984.5	4.4171831886503856E-021
1985.5	4.3584507908013416E-021
1986.5	4.3010267122152486E-021
1987.5	4.2448719212171413E-021
1988.5	4.1899488359378540E-021
1989.5	4.1362212601468353E-021
1990.5	4.0836543223735383E-021
1991.5	4.0322144181262214E-021
1992.5	3.9818691550293753E-021
1993.5	3.9325873007126146E-021
1994.5	3.8843387332944179E-021
1995.5	3.8370943943141754E-021
1996.5	3.7908262439751860E-021
1997.5	3.7455072185698834E-021
1998.5	3.7011111899665204E-021
1999.5	3.6576129270441069E-021
[truncated: 1,000 more rows]
