# Supplementary material for: Modeling Radiative Efficiency across Fluorinated Molecules: Bridging Chemistry and Climate Policy for Global Warming Potential Estimations
Source: Environ Sci Technol. 2026 Feb 16;60(8):6188–202. doi: 10.1021/acs.est.5c16501 (PMC12961741; doi:10.1021/acs.est.5c16501)
Supplement: Supplementary file 1 [file es5c16501_si_001.zip › Supporting.Information/CFM2025.Table1/HFEsters/Allyl.trifluoracetate/cross-section_45.dat]

0.5	4.4223438285919026E-022
1.5	4.4612411793703596E-022
2.5	4.5017028578461135E-022
3.5	4.5438363508669252E-022
4.5	4.5877590123616416E-022
5.5	4.6335991923371163E-022
6.5	4.6814975213663887E-022
7.5	4.7316083757631045E-022
8.5	4.7841015533601369E-022
9.5	4.8391641955444235E-022
10.5	4.8970029981890717E-022
11.5	4.9578467626788162E-022
12.5	5.0219493487420040E-022
13.5	5.0895931037905306E-022
14.5	5.1610928595851412E-022
15.5	5.2368006071395973E-022
16.5	5.3171109859657825E-022
17.5	5.4024677555036597E-022
18.5	5.4933714568061144E-022
19.5	5.5903885238270629E-022
20.5	5.6941621694317661E-022
21.5	5.8054254561504642E-022
22.5	5.9250170720346776E-022
23.5	6.0539004763801374E-022
24.5	6.1931872704618257E-022
25.5	6.3441659013526032E-022
26.5	6.5083371456083577E-022
27.5	6.6874582769787852E-022
28.5	6.8835984452613747E-022
29.5	7.0992086494881280E-022
30.5	7.3372108758534436E-022
31.5	7.6011126326388450E-022
32.5	7.8951554624476374E-022
33.5	8.2245093603037836E-022
34.5	8.5955298424954232E-022
35.5	9.0161013932862409E-022
36.5	9.4961012001372529E-022
37.5	1.0048031984685229E-021
38.5	1.0687894473500398E-021
39.5	1.1436401377406306E-021
40.5	1.2320678463881069E-021
41.5	1.3376654827232409E-021
42.5	1.4652403747855411E-021
43.5	1.6212713058878608E-021
44.5	1.8144993012995056E-021
45.5	2.0565841191573309E-021
46.5	2.3625030191753694E-021
47.5	2.7496665564886869E-021
48.5	3.2331139986988481E-021
49.5	3.8116480586758248E-021
50.5	4.4406077462707182E-021
51.5	5.0064099409368920E-021
52.5	5.3605501740092392E-021
53.5	5.4426482885611072E-021
54.5	5.3564733565177365E-021
55.5	5.2826800108120305E-021
56.5	5.3643128973848017E-021
57.5	5.6837680039854685E-021
58.5	6.2878980104175041E-021
59.5	7.1996771704911535E-021
60.5	8.3896115353326536E-021
61.5	9.6990363979077753E-021
62.5	1.0764492048444888E-020
63.5	1.1115162644563682E-020
64.5	1.0531718881424553E-020
65.5	9.2666421580417267E-021
66.5	7.7827232785348904E-021
67.5	6.4101995914458946E-021
68.5	5.2755979248264813E-021
69.5	4.3840963213644595E-021
70.5	3.6968220467379147E-021
71.5	3.1686822822159523E-021
72.5	2.7611826812993706E-021
73.5	2.4447071785753772E-021
74.5	2.1974147685051689E-021
75.5	2.0034884247354624E-021
76.5	1.8515887421842124E-021
77.5	1.7336890212601206E-021
78.5	1.6442638679725262E-021
79.5	1.5797622428307709E-021
80.5	1.5383032168176485E-021
81.5	1.5195461229796897E-021
82.5	1.5246837006825060E-021
83.5	1.5564543788602506E-021
84.5	1.6188931397801041E-021
85.5	1.7160907613229081E-021
86.5	1.8483871253738251E-021
87.5	2.0039371761883577E-021
88.5	2.1475276524024921E-021
89.5	2.2224772651006424E-021
90.5	2.1862800340427442E-021
91.5	2.0517625960343169E-021
92.5	1.8733431166101413E-021
93.5	1.7001801604580782E-021
94.5	1.5557873064710038E-021
95.5	1.4447873136632489E-021
96.5	1.3637747326002747E-021
97.5	1.3075360537731792E-021
98.5	1.2714451540589845E-021
99.5	1.2520724435171797E-021
100.5	1.2471707005921811E-021
101.5	1.2555176008147942E-021
102.5	1.2767801533201065E-021
103.5	1.3114490930338960E-021
104.5	1.3608560953913280E-021
105.5	1.4272822320530597E-021
106.5	1.5141729790415965E-021
107.5	1.6264862723522405E-021
108.5	1.7712111008270013E-021
109.5	1.9580951117359472E-021
110.5	2.2005809964040755E-021
111.5	2.5167877795005866E-021
112.5	2.9298599841862741E-021
113.5	3.4656317724620309E-021
114.5	4.1425088354023804E-021
115.5	4.9442467454962978E-021
116.5	5.7702539209961479E-021
117.5	6.3985465416632617E-021
118.5	6.5668480066407364E-021
119.5	6.1902383804622349E-021
120.5	5.4500849861170655E-021
121.5	4.6139554091520832E-021
122.5	3.8556841834680907E-021
123.5	3.2353461387603290E-021
124.5	2.7504918709860999E-021
125.5	2.3775882416152146E-021
126.5	2.0911338849282954E-021
127.5	1.8697792344030368E-021
128.5	1.6971903171787661E-021
129.5	1.5612965368761830E-021
130.5	1.4532733691349343E-021
131.5	1.3666647664466444E-021
132.5	1.2967170766497144E-021
133.5	1.2398979367849046E-021
134.5	1.1935552862326435E-021
135.5	1.1556767913114640E-021
136.5	1.1247196441518764E-021
137.5	1.0994893508368208E-021
138.5	1.0790526622136422E-021
139.5	1.0626744306750316E-021
140.5	1.0497713650410737E-021
141.5	1.0398778288250436E-021
142.5	1.0326203055834755E-021
143.5	1.0276981640429241E-021
144.5	1.0248690484535238E-021
145.5	1.0239376988903896E-021
146.5	1.0247473406390811E-021
147.5	1.0271730172608403E-021
148.5	1.0311164092705361E-021
149.5	1.0365018004186743E-021
150.5	1.0432729405445300E-021
151.5	1.0513906176091437E-021
152.5	1.0608307985778838E-021
153.5	1.0715832340243626E-021
154.5	1.0836504480050225E-021
155.5	1.0970470552865412E-021
156.5	1.1117993641166885E-021
157.5	1.1279452356756896E-021
158.5	1.1455341820744153E-021
159.5	1.1646276940037600E-021
160.5	1.1852997974651673E-021
161.5	1.2076378469091964E-021
162.5	1.2317435700079208E-021
163.5	1.2577343875988559E-021
164.5	1.2857450414853919E-021
165.5	1.3159295732256149E-021
166.5	1.3484637093270927E-021
167.5	1.3835477230430820E-021
168.5	1.4214098610515727E-021
169.5	1.4623104457349955E-021
170.5	1.5065467919171602E-021
171.5	1.5544591125316288E-021
172.5	1.6064376331493331E-021
173.5	1.6629311937384765E-021
174.5	1.7244576917255559E-021
175.5	1.7916168191657553E-021
176.5	1.8651056765547557E-021
177.5	1.9457380174920544E-021
178.5	2.0344681073120298E-021
179.5	2.1324204863719477E-021
180.5	2.2409273452642630E-021
181.5	2.3615757880949545E-021
182.5	2.4962680434325795E-021
183.5	2.6472987709672103E-021
184.5	2.8174551375361205E-021
185.5	3.0101474938644927E-021
186.5	3.2295815623979896E-021
187.5	3.4809874786509757E-021
188.5	3.7709274597540900E-021
189.5	4.1077132707261471E-021
190.5	4.5019784551346134E-021
191.5	4.9674705755098045E-021
192.5	5.5221583586217045E-021
193.5	6.1897912483168891E-021
194.5	7.0021076000577633E-021
195.5	8.0019610121151412E-021
196.5	9.2477019061241529E-021
197.5	1.0819134191645505E-020
198.5	1.2825013729494339E-020
199.5	1.5410648793192555E-020
200.5	1.8759828872584930E-020
201.5	2.3073836533423369E-020
202.5	2.8485451888875522E-020
203.5	3.4833811190968770E-020
204.5	4.1269261705408560E-020
205.5	4.6003456298090084E-020
206.5	4.7043354117800810E-020
207.5	4.3899035700756337E-020
208.5	3.8100662476556505E-020
209.5	3.1704737483904353E-020
210.5	2.5985169888344086E-020
211.5	2.1356307922355306E-020
212.5	1.7779087086407521E-020
213.5	1.5068375058947016E-020
214.5	1.3030609704762109E-020
215.5	1.1506531936139935E-020
216.5	1.0376368294892754E-020
217.5	9.5538088651760241E-021
218.5	8.9784235311082753E-021
219.5	8.6093659053892422E-021
220.5	8.4208601707836910E-021
221.5	8.3992986043217147E-021
222.5	8.5416865194920776E-021
223.5	8.8552561422568345E-021
224.5	9.3582013769068182E-021
225.5	1.0081625424243739E-020
226.5	1.1072928946790935E-020
227.5	1.2400960439256044E-020
228.5	1.4163166736136112E-020
229.5	1.6494299786108208E-020
230.5	1.9573783706145327E-020
231.5	2.3621684604073634E-020
232.5	2.8855349972519116E-020
233.5	3.5344423979215045E-020
234.5	4.2676881900037862E-020
235.5	4.9488542095394325E-020
236.5	5.3463317784307479E-020
237.5	5.2716562957657891E-020
238.5	4.7599913376960033E-020
239.5	4.0328647037583668E-020
240.5	3.3024799071073858E-020
241.5	2.6748481508497284E-020
242.5	2.1730724815893741E-020
243.5	1.7835004184622577E-020
244.5	1.4832232090014690E-020
245.5	1.2508913799990394E-020
246.5	1.0695031905692215E-020
247.5	9.2630058272885711E-021
248.5	8.1191732289987498E-021
249.5	7.1950972456267745E-021
250.5	6.4405899647269487E-021
251.5	5.8185610857705318E-021
252.5	5.3013384255837753E-021
253.5	4.8680703712414455E-021
254.5	4.5028947511402628E-021
255.5	4.1936434379462620E-021
256.5	3.9309210171618600E-021
257.5	3.7074463162306024E-021
258.5	3.5175809681004408E-021
259.5	3.3569936740092574E-021
260.5	3.2224258964735307E-021
261.5	3.1115369267534000E-021
262.5	3.0228154949106121E-021
263.5	2.9555527063243419E-021
264.5	2.9098781693707203E-021
265.5	2.8868685531792881E-021
266.5	2.8887458815699492E-021
267.5	2.9191907663431606E-021
268.5	2.9837987591981265E-021
269.5	3.0906899286896567E-021
270.5	3.2511950705588031E-021
271.5	3.4802585431666723E-021
272.5	3.7954127806836744E-021
273.5	4.2113498823113025E-021
274.5	4.7241447340624690E-021
275.5	5.2794797191385046E-021
276.5	5.7400044279890264E-021
277.5	5.9174060904490723E-021
278.5	5.7132218247138321E-021
279.5	5.2193660125856925E-021
280.5	4.6234543656928940E-021
281.5	4.0655267125263718E-021
282.5	3.6020592918619665E-021
283.5	3.2377097580079889E-021
284.5	2.9576167688531057E-021
285.5	2.7436817652524875E-021
286.5	2.5802374783211601E-021
287.5	2.4551507326507558E-021
288.5	2.3594261036744735E-021
289.5	2.2864988712333460E-021
290.5	2.2315932404621203E-021
291.5	2.1912266060352727E-021
292.5	2.1628492821731175E-021
293.5	2.1445890273967229E-021
294.5	2.1350713921627114E-021
295.5	2.1332934995673862E-021
296.5	2.1385351928456787E-021
297.5	2.1502963800451635E-021
298.5	2.1682529135639047E-021
299.5	2.1922257753166259E-021
300.5	2.2221600080127133E-021
301.5	2.2581109805706521E-021
302.5	2.3002363728997330E-021
303.5	2.3487928304782523E-021
304.5	2.4041366530936418E-021
305.5	2.4667282003862079E-021
306.5	2.5371399588340694E-021
307.5	2.6160684499435301E-021
308.5	2.7043503915670076E-021
309.5	2.8029837752287936E-021
310.5	2.9131548145923432E-021
311.5	3.0362720797725798E-021
312.5	3.1740095918172401E-021
313.5	3.3283612548729253E-021
314.5	3.5017098102230892E-021
315.5	3.6969145908814598E-021
316.5	3.9174238583680024E-021
317.5	4.1674195892774702E-021
318.5	4.4520055035053232E-021
319.5	4.7774532648381522E-021
320.5	5.1515276968717117E-021
321.5	5.5839203772262216E-021
322.5	6.0868333498156875E-021
323.5	6.6757727950636805E-021
324.5	7.3706390846973926E-021
325.5	8.1972387161657254E-021
326.5	9.1894006491323210E-021
327.5	1.0391961162002739E-020
328.5	1.1864992685985712E-020
329.5	1.3689787402642043E-020
330.5	1.5977219285224575E-020
331.5	1.8879025248077392E-020
332.5	2.2601728317989535E-020
333.5	2.7419852636227363E-020
334.5	3.3675847207904631E-020
335.5	4.1730284240982124E-020
336.5	5.1776561835279922E-020
337.5	6.3381229052798741E-020
338.5	7.4742815939075079E-020
339.5	8.2403008610350042E-020
340.5	8.2954480541356326E-020
341.5	7.6121214565685582E-020
342.5	6.5051038321722407E-020
343.5	5.3353781504219416E-020
344.5	4.3067778421306826E-020
345.5	3.4766604965496535E-020
346.5	2.8307620023143256E-020
347.5	2.3337773350318632E-020
348.5	1.9507594866165171E-020
349.5	1.6532978620892963E-020
350.5	1.4199097866766785E-020
351.5	1.2347939488882805E-020
352.5	1.0864174471055964E-020
353.5	9.6634788319333780E-021
354.5	8.6838152123780387E-021
355.5	7.8791840705743587E-021
356.5	7.2152154447602519E-021
357.5	6.6660738331979728E-021
358.5	6.2122860456208395E-021
359.5	5.8392183646439675E-021
360.5	5.5360163560810844E-021
361.5	5.2948829136200960E-021
362.5	5.1106146084144033E-021
363.5	4.9803493228242411E-021
364.5	4.9035043988102760E-021
365.5	4.8819080297399446E-021
366.5	4.9201505099040197E-021
367.5	5.0262083621427468E-021
368.5	5.2124227151819216E-021
369.5	5.4969345335766358E-021
370.5	5.9056588472977043E-021
371.5	6.4747110624798002E-021
372.5	7.2525813510699448E-021
373.5	8.2995292341171100E-021
374.5	9.6770458018195781E-021
375.5	1.1411026236132468E-020
376.5	1.3404054371990776E-020
377.5	1.5303651626744561E-020
378.5	1.6477777490794267E-020
379.5	1.6363513773634313E-020
380.5	1.4993047953133484E-020
381.5	1.2959110270897584E-020
382.5	1.0874997399990899E-020
383.5	9.0643422798645208E-021
384.5	7.6070849223561096E-021
385.5	6.4703249418017992E-021
386.5	5.5905671532076753E-021
387.5	4.9071364561446584E-021
388.5	4.3712703060271045E-021
389.5	3.9462331873701456E-021
390.5	3.6050072927563857E-021
391.5	3.3278330444710221E-021
392.5	3.1002099803493508E-021
393.5	2.9114130017159169E-021
394.5	2.7534300342114455E-021
395.5	2.6202110543245929E-021
396.5	2.5071380065845969E-021
397.5	2.4106490086814075E-021
398.5	2.3279699646428365E-021
399.5	2.2569211842697014E-021
400.5	2.1957767340739423E-021
401.5	2.1431611863269975E-021
402.5	2.0979731588078831E-021
403.5	2.0593282575261880E-021
404.5	2.0265162390718364E-021
405.5	1.9989687302973229E-021
406.5	1.9762349032336182E-021
407.5	1.9579632514733919E-021
408.5	1.9438881510495747E-021
409.5	1.9338202823871948E-021
410.5	1.9276402875568747E-021
411.5	1.9252952726343566E-021
412.5	1.9267979638729469E-021
413.5	1.9322285092719595E-021
414.5	1.9417391027559690E-021
415.5	1.9555618160929149E-021
416.5	1.9740202769186178E-021
417.5	1.9975461597893793E-021
418.5	2.0267019026544859E-021
419.5	2.0622116834604648E-021
420.5	2.1050035788855435E-021
421.5	2.1562671100739638E-021
422.5	2.2175322517972157E-021
423.5	2.2907787224264540E-021
424.5	2.3785883737910058E-021
425.5	2.4843592563803033E-021
426.5	2.6126079111520188E-021
427.5	2.7693965392045562E-021
428.5	2.9629315581502054E-021
429.5	3.2043799823933747E-021
430.5	3.5089089468313739E-021
431.5	3.8967817593379879E-021
432.5	4.3938042294081696E-021
433.5	5.0289642214197717E-021
434.5	5.8238805162098303E-021
435.5	6.7641229207368233E-021
436.5	7.7462968841285265E-021
437.5	8.5371848264942164E-021
438.5	8.8574163606191948E-021
439.5	8.6145806014715082E-021
440.5	8.0051123391149073E-021
441.5	7.3251256967991940E-021
442.5	6.7749313540588948E-021
443.5	6.4356920137522910E-021
444.5	6.3255894383831846E-021
445.5	6.4468763856690781E-021
446.5	6.8092945937030213E-021
447.5	7.4391357894910137E-021
448.5	8.3799969428515365E-021
449.5	9.6824440067973320E-021
450.5	1.1368323085720017E-020
451.5	1.3345410133705799E-020
452.5	1.5274427948286963E-020
453.5	1.6527820232227796E-020
454.5	1.6512779714740953E-020
455.5	1.5212215879708262E-020
456.5	1.3200405791694634E-020
457.5	1.1108035038194576E-020
458.5	9.2810772816027495E-021
459.5	7.8115903168244277E-021
460.5	6.6703343158515381E-021
461.5	5.7936336793093159E-021
462.5	5.1194959052781283E-021
463.5	4.5977820789001731E-021
464.5	4.1906349065045332E-021
465.5	3.8702031405965213E-021
466.5	3.6161357419800353E-021
467.5	3.4135257114525010E-021
468.5	3.2513783314809368E-021
469.5	3.1215128719215017E-021
470.5	3.0177859697180783E-021
471.5	2.9355436915600440E-021
472.5	2.8712335158703739E-021
473.5	2.8221277429501138E-021
474.5	2.7861247986768327E-021
475.5	2.7616053843906768E-021
476.5	2.7473276240465756E-021
477.5	2.7423502663690741E-021
478.5	2.7459763473172773E-021
479.5	2.7577120154561987E-021
480.5	2.7772368145497795E-021
481.5	2.8043828353119379E-021
482.5	2.8391209472934039E-021
483.5	2.8815529076563832E-021
484.5	2.9319085885431031E-021
485.5	2.9905479200681257E-021
486.5	3.0579674494495584E-021
487.5	3.1348116983112341E-021
488.5	3.2218897857457641E-021
489.5	3.3201980997957956E-021
490.5	3.4309501726441751E-021
491.5	3.5556153790667139E-021
492.5	3.6959686779157789E-021
493.5	3.8541544129014301E-021
494.5	4.0327682662626769E-021
495.5	4.2349629378660298E-021
496.5	4.4645851778465035E-021
497.5	4.7263546894724281E-021
498.5	5.0260995192866493E-021
499.5	5.3710684274281871E-021
500.5	5.7703492250175278E-021
501.5	6.2354344388714718E-021
502.5	6.7809937963577003E-021
503.5	7.4259396771534097E-021
504.5	8.1949107814836073E-021
505.5	9.1203559987227005E-021
506.5	1.0245480448751111E-020
507.5	1.1628421099710431E-020
508.5	1.3348135867409752E-020
509.5	1.5512547102837342E-020
510.5	1.8269238441742787E-020
511.5	2.1817751000447011E-020
512.5	2.6418320846363391E-020
513.5	3.2380023792284565E-020
514.5	3.9982782489221479E-020
515.5	4.9237624006668562E-020
516.5	5.9374923525637686E-020
517.5	6.8234228215358693E-020
518.5	7.2570915520671477E-020
519.5	7.0294155457476119E-020
520.5	6.2558089606243656E-020
521.5	5.2556737238792849E-020
522.5	4.2917548976245315E-020
523.5	3.4801909253271228E-020
524.5	2.8378733200019160E-020
525.5	2.3416636721452447E-020
526.5	1.9602168903468638E-020
527.5	1.6656413011093108E-020
528.5	1.4360993531481591E-020
529.5	1.2553139498653133E-020
530.5	1.1113616243754904E-020
531.5	9.9553012085533378E-021
532.5	9.0142291652476176E-021
533.5	8.2430406856132567E-021
534.5	7.6063176403388559E-021
535.5	7.0772907930118611E-021
536.5	6.6355144515283545E-021
537.5	6.2652151631620204E-021
538.5	5.9541097058862425E-021
539.5	5.6925512206254415E-021
540.5	5.4729064515371457E-021
541.5	5.2890972073997205E-021
542.5	5.1362596667929133E-021
543.5	5.0104891293267966E-021
544.5	4.9086473953458125E-021
545.5	4.8282165716473126E-021
546.5	4.7671877099578923E-021
547.5	4.7239759296347165E-021
548.5	4.6973559870885338E-021
549.5	4.6864139232041726E-021
550.5	4.6905116457554296E-021
551.5	4.7092622245250562E-021
552.5	4.7425143901349845E-021
553.5	4.7903453045321716E-021
554.5	4.8530611658412440E-021
555.5	4.9312056671483882E-021
556.5	5.0255767874964370E-021
557.5	5.1372528939884137E-021
558.5	5.2676297215152596E-021
559.5	5.4184705269815879E-021
560.5	5.5919726616221741E-021
561.5	5.7908550696843636E-021
562.5	6.0184729486594683E-021
563.5	6.2789682041405682E-021
564.5	6.5774677074219951E-021
565.5	6.9203461695119553E-021
566.5	7.3155773572110247E-021
567.5	7.7732074063939544E-021
568.5	8.3059986449902568E-021
569.5	8.9303138588965702E-021
570.5	9.6673425500433034E-021
571.5	1.0544816878358951E-020
572.5	1.1599430997135031E-020
573.5	1.2880267580060742E-020
574.5	1.4453644870698617E-020
575.5	1.6409889092429969E-020
576.5	1.8872470447168984E-020
577.5	2.2009280981226907E-020
578.5	2.6043350875351623E-020
579.5	3.1252841406469093E-020
580.5	3.7930880472837452E-020
581.5	4.6235919594279280E-020
582.5	5.5820249518544304E-020
583.5	6.5230408786227299E-020
584.5	7.1671828161877000E-020
585.5	7.2387550560351434E-020
586.5	6.7151713429706658E-020
587.5	5.8512308177327024E-020
588.5	4.9396180057103033E-020
589.5	4.1460362005332468E-020
590.5	3.5176599302331745E-020
591.5	3.0437320658058123E-020
592.5	2.6965720192577992E-020
593.5	2.4489610556421313E-020
594.5	2.2792045205053646E-020
595.5	2.1715178238677496E-020
596.5	2.1151045885252936E-020
597.5	2.1031281684150774E-020
598.5	2.1319216942143290E-020
599.5	2.2004945356205515E-020
600.5	2.3103191661975649E-020
601.5	2.4653819324833794E-020
602.5	2.6725050405932986E-020
603.5	2.9419802306680508E-020
604.5	3.2885932321054804E-020
605.5	3.7331578221628024E-020
606.5	4.3047009534235360E-020
607.5	5.0433829473814559E-020
608.5	6.0039096843843401E-020
609.5	7.2580776742112625E-020
610.5	8.8919142121384287E-020
611.5	1.0985167727796534E-019
612.5	1.3547041562425983E-019
613.5	1.6376386533565803E-019
614.5	1.8887420757928877E-019
615.5	2.0173453316144404E-019
616.5	1.9612710309292830E-019
617.5	1.7484373018739566E-019
618.5	1.4675760545698059E-019
619.5	1.1942929650968040E-019
620.5	9.6302917962531879E-020
621.5	7.7944208836672214E-020
622.5	6.3730970974882175E-020
623.5	5.2783154298031973E-020
624.5	4.4309573213024260E-020
625.5	3.7688340712643621E-020
626.5	3.2455144589732727E-020
627.5	2.8269615581616571E-020
628.5	2.4882968000247659E-020
629.5	2.2112499176918359E-020
630.5	1.9822892124704483E-020
631.5	1.7912891754223135E-020
632.5	1.6305897491628381E-020
633.5	1.4943318699350063E-020
634.5	1.3779856163112282E-020
635.5	1.2780124299133865E-020
636.5	1.1916210351436490E-020
637.5	1.1165893004791193E-020
638.5	1.0511329062363384E-020
639.5	9.9380754907092495E-021
640.5	9.4343540932711395E-021
641.5	8.9904934319904728E-021
642.5	8.5985014797342752E-021
643.5	8.2517355979007046E-021
644.5	7.9446456270841990E-021
645.5	7.6725723828496225E-021
646.5	7.4315884917441738E-021
647.5	7.2183718468287115E-021
648.5	7.0301043917535422E-021
649.5	6.8643907229016139E-021
650.5	6.7191923147654397E-021
651.5	6.5927741538184681E-021
652.5	6.4836613021248761E-021
653.5	6.3906034690014251E-021
654.5	6.3125460940736735E-021
655.5	6.2486067720311453E-021
656.5	6.1980561031133710E-021
657.5	6.1603022521575307E-021
658.5	6.1348786565287239E-021
659.5	6.1214344496767990E-021
660.5	6.1197272702154907E-021
661.5	6.1296182123289890E-021
662.5	6.1510687467398469E-021
663.5	6.1841395062854727E-021
664.5	6.2289908896091104E-021
665.5	6.2858854934601289E-021
666.5	6.3551924413267662E-021
667.5	6.4373937363039555E-021
668.5	6.5330928321267976E-021
669.5	6.6430256914526305E-021
670.5	6.7680746886374799E-021
671.5	6.9092858202044864E-021
672.5	7.0678898159784869E-021
673.5	7.2453279052421365E-021
674.5	7.4432831954329392E-021
675.5	7.6637188793250607E-021
676.5	7.9089248183523139E-021
677.5	8.1815744790595374E-021
678.5	8.4847947597293600E-021
679.5	8.8222519804483582E-021
680.5	9.1982582850752215E-021
681.5	9.6179040053432643E-021
682.5	1.0087223288778206E-020
683.5	1.0613402667708575E-020
684.5	1.1205045495717591E-020
685.5	1.1872509659731962E-020
686.5	1.2628342212670969E-020
687.5	1.3487843328013337E-020
688.5	1.4469804382678110E-020
689.5	1.5597482705682990E-020
690.5	1.6899901092370014E-020
691.5	1.8413597328486952E-020
692.5	2.0185003300170697E-020
693.5	2.2273713079959584E-020
694.5	2.4757016658740273E-020
695.5	2.7736247138730956E-020
696.5	3.1345733908190758E-020
697.5	3.5765487679779724E-020
698.5	4.1239146733166398E-020
699.5	4.8099044296005831E-020
700.5	5.6799984071565395E-020
701.5	6.7960790727242822E-020
702.5	8.2403304952910001E-020
703.5	1.0115036263095296E-019
704.5	1.2527190374002259E-019
705.5	1.5531972646715461E-019
706.5	1.8993660217804590E-019
707.5	2.2364427222856166E-019
708.5	2.4606876977317003E-019
709.5	2.4718876056041587E-019
710.5	2.2646127231816712E-019
711.5	1.9339744145386837E-019
712.5	1.5866966147206480E-019
713.5	1.2822225745875383E-019
714.5	1.0368812549107435E-019
715.5	8.4615376087968295E-020
716.5	6.9948972737767466E-020
717.5	5.8652389376176081E-020
718.5	4.9885050916843081E-020
719.5	4.3011892639881148E-020
720.5	3.7565829371364921E-020
721.5	3.3205788273743417E-020
722.5	2.9682136821636432E-020
723.5	2.6810895981378958E-020
724.5	2.4455247352296281E-020
725.5	2.2512461397941463E-020
726.5	2.0904681344275010E-020
727.5	1.9572403325227397E-020
728.5	1.8469834884357134E-020
729.5	1.7561566430945481E-020
730.5	1.6820167482888586E-020
731.5	1.6224441302470466E-020
732.5	1.5758154666852705E-020
733.5	1.5409116415848298E-020
734.5	1.5168517727329555E-020
735.5	1.5030474674245113E-020
736.5	1.4991733517767903E-020
737.5	1.5051514144371706E-020
738.5	1.5211479025356505E-020
739.5	1.5475825560824390E-020
740.5	1.5851509931753532E-020
741.5	1.6348621857764456E-020
742.5	1.6980943340523249E-020
743.5	1.7766742343976815E-020
744.5	1.8729876877722277E-020
745.5	1.9901319641644365E-020
746.5	2.1321263436462295E-020
747.5	2.3042040532822369E-020
748.5	2.5132196011444779E-020
749.5	2.7682210542253511E-020
750.5	3.0812589704051688E-020
751.5	3.4685337428740652E-020
752.5	3.9520190679702745E-020
753.5	4.5617273025659336E-020
754.5	5.3387522185372569E-020
755.5	6.3389809575291947E-020
756.5	7.6364750540014041E-020
757.5	9.3228745084772608E-020
758.5	1.1492435188602722E-019
759.5	1.4188734673185338E-019
760.5	1.7276199414229844E-019
761.5	2.0243041069273971E-019
762.5	2.2152778285252033E-019
763.5	2.2146515462543442E-019
764.5	2.0239726277931418E-019
765.5	1.7307136015087078E-019
766.5	1.4280004873589427E-019
767.5	1.1661050672783253E-019
768.5	9.5827075319971617E-020
769.5	8.0042062754859437E-020
770.5	6.8381210640537006E-020
771.5	6.0025657807907096E-020
772.5	5.4353347451687443E-020
773.5	5.0920823102357429E-020
774.5	4.9355001212007760E-020
775.5	4.9146317983601893E-020
776.5	4.9381534012581830E-020
777.5	4.8728284631337500E-020
778.5	4.6126398355188312E-020
779.5	4.1680060585321129E-020
780.5	3.6443849061010302E-020
781.5	3.1429343563252991E-020
782.5	2.7122854281397666E-020
783.5	2.3604534968614950E-020
784.5	2.0778412309551051E-020
785.5	1.8508130325712346E-020
786.5	1.6669540565477540E-020
787.5	1.5163574478635086E-020
788.5	1.3914960934774584E-020
789.5	1.2867409680089911E-020
790.5	1.1978846832915886E-020
791.5	1.1217606630474960E-020
792.5	1.0559607170887198E-020
793.5	9.9863151625538873E-021
794.5	9.4832916518676135E-021
795.5	9.0391513473810297E-021
796.5	8.6448129517149818E-021
797.5	8.2929540734584925E-021
798.5	7.9776106637566709E-021
799.5	7.6938793686558475E-021
800.5	7.4376938738798606E-021
801.5	7.2056550014982953E-021
802.5	6.9949002719508971E-021
803.5	6.8030027503908215E-021
804.5	6.6278918489181169E-021
805.5	6.4677907558831210E-021
806.5	6.3211665783630964E-021
807.5	6.1866902948208555E-021
808.5	6.0632043442146708E-021
809.5	5.9496962089474921E-021
810.5	5.8452767394704424E-021
811.5	5.7491622579591474E-021
812.5	5.6606596951759268E-021
813.5	5.5791541781339260E-021
814.5	5.5040986105421054E-021
815.5	5.4350048833325034E-021
816.5	5.3714364261738998E-021
817.5	5.3130018681092746E-021
818.5	5.2593496202587014E-021
819.5	5.2101632288298955E-021
820.5	5.1651573746625732E-021
821.5	5.1240744178472623E-021
822.5	5.0866814038530757E-021
823.5	5.0527674620254749E-021
824.5	5.0221415390063022E-021
825.5	4.9946304191503026E-021
826.5	4.9700769918045991E-021
827.5	4.9483387317240760E-021
828.5	4.9292863641867563E-021
829.5	4.9128026907621805E-021
830.5	4.8987815553426954E-021
831.5	4.8871269331072992E-021
832.5	4.8777521276593185E-021
833.5	4.8705790637499477E-021
834.5	4.8655376648407396E-021
835.5	4.8625653063271153E-021
836.5	4.8616063365890169E-021
837.5	4.8626116591932198E-021
838.5	4.8655383705762033E-021
839.5	4.8703494484141642E-021
840.5	4.8770134866599486E-021
841.5	4.8855044739146522E-021
842.5	4.8958016124207116E-021
843.5	4.9078891755276414E-021
844.5	4.9217564020038363E-021
845.5	4.9373974260591565E-021
846.5	4.9548112424140721E-021
847.5	4.9740017062112517E-021
848.5	4.9949775680248390E-021
849.5	5.0177525446900999E-021
850.5	5.0423454271622409E-021
851.5	5.0687802271276125E-021
852.5	5.0970863646453549E-021
853.5	5.1272988997048228E-021
854.5	5.1594588112584883E-021
855.5	5.1936133280480099E-021
856.5	5.2298163164016314E-021
857.5	5.2681287311674768E-021
858.5	5.3086191370858485E-021
859.5	5.3513643092278065E-021
860.5	5.3964499226753164E-021
861.5	5.4439713434386074E-021
862.5	5.4940345347567105E-021
863.5	5.5467570954789154E-021
864.5	5.6022694502657927E-021
865.5	5.6607162149872295E-021
866.5	5.7222577650661353E-021
867.5	5.7870720397886980E-021
868.5	5.8553566219855990E-021
869.5	5.9273311402487921E-021
870.5	6.0032400503200782E-021
871.5	6.0833558638959507E-021
872.5	6.1679829073805915E-021
873.5	6.2574617107798207E-021
874.5	6.3521741488591592E-021
875.5	6.4525494840470596E-021
876.5	6.5590714948586647E-021
877.5	6.6722869168203105E-021
878.5	6.7928154775895247E-021
879.5	6.9213618776314722E-021
880.5	7.0587301570175421E-021
881.5	7.2058410038065509E-021
882.5	7.3637527083599436E-021
883.5	7.5336866621203699E-021
884.5	7.7170585543111032E-021
885.5	7.9155167570196152E-021
886.5	8.1309898378623594E-021
887.5	8.3657457414276829E-021
888.5	8.6224659946304453E-021
889.5	8.9043394005354910E-021
890.5	9.2151812100931428E-021
891.5	9.5595858753030727E-021
892.5	9.9431244441992676E-021
893.5	1.0372601830885835E-020
894.5	1.0856395135613385E-020
895.5	1.1404902724804537E-020
896.5	1.2031146142271212E-020
897.5	1.2751584956356912E-020
898.5	1.3587231099860342E-020
899.5	1.4565188149393845E-020
900.5	1.5720797979166868E-020
901.5	1.7100659616523076E-020
902.5	1.8766900316605094E-020
903.5	2.0803227664158756E-020
904.5	2.3323446131574938E-020
905.5	2.6483160129133765E-020
906.5	3.0494907787877927E-020
907.5	3.5644804763261877E-020
908.5	4.2301788933033857E-020
909.5	5.0891336977483654E-020
910.5	6.1761145679580840E-020
911.5	7.4796060014830628E-020
912.5	8.8655846508651105E-020
913.5	1.0003078850685785E-019
914.5	1.0450185459814298E-019
915.5	9.9921660366516947E-020
916.5	8.8623971553697954E-020
917.5	7.5038107229667385E-020
918.5	6.2381856181803203E-020
919.5	5.1918835578738501E-020
920.5	4.3729563875820075E-020
921.5	3.7457649601977021E-020
922.5	3.2679365261332637E-020
923.5	2.9030372927464586E-020
924.5	2.6229236478049910E-020
925.5	2.4067442680666898E-020
926.5	2.2392726149047276E-020
927.5	2.1094093120433037E-020
928.5	2.0090294074313818E-020
929.5	1.9321455784284067E-020
930.5	1.8743146552076411E-020
931.5	1.8322198025539656E-020
932.5	1.8033763068086950E-020
933.5	1.7859236847486464E-020
934.5	1.7784782152238669E-020
935.5	1.7800281358693750E-020
936.5	1.7898593968420472E-020
937.5	1.8075037501971282E-020
938.5	1.8327036415161586E-020
939.5	1.8653902639302543E-020
940.5	1.9056725165167264E-020
941.5	1.9538356793016477E-020
942.5	2.0103495245348671E-020
943.5	2.0758864502843958E-020
944.5	2.1513511626483229E-020
945.5	2.2379245740449382E-020
946.5	2.3371260869845422E-020
947.5	2.4509005131907602E-020
948.5	2.5817388430177198E-020
949.5	2.7328463557835204E-020
950.5	2.9083777042850045E-020
951.5	3.1137672174339791E-020
952.5	3.3561939798211684E-020
953.5	3.6452337491915510E-020
954.5	3.9937560018668676E-020
955.5	4.4190990426729487E-020
956.5	4.9444239444280961E-020
957.5	5.5997043636898574E-020
958.5	6.4205571346992423E-020
959.5	7.4401217524893534E-020
960.5	8.6639836029039778E-020
961.5	1.0016861560906667E-019
962.5	1.1280230296462991E-019
963.5	1.2127967485172407E-019
964.5	1.2362309531644395E-019
965.5	1.2127465360428068E-019
966.5	1.1779860328106900E-019
967.5	1.1621309087582289E-019
968.5	1.1812724512209165E-019
969.5	1.2428805179153871E-019
970.5	1.3525059335823526E-019
971.5	1.5178200506111982E-019
972.5	1.7507025086112405E-019
973.5	2.0681325539039765E-019
974.5	2.4912167279791991E-019
975.5	3.0391932162044808E-019
976.5	3.7113890116178459E-019
977.5	4.4491181626796884E-019
978.5	5.0910140134728474E-019
979.5	5.3976183614969679E-019
980.5	5.2179944407626178E-019
981.5	4.6408487962754422E-019
982.5	3.9018242034840170E-019
983.5	3.1924884731564517E-019
984.5	2.5965988634075238E-019
985.5	2.1257185307284605E-019
986.5	1.7625307353214549E-019
987.5	1.4839321146601928E-019
988.5	1.2694427284207759E-019
989.5	1.1030541226014010E-019
990.5	9.7284655750660576E-020
991.5	8.7009814817489846E-020
992.5	7.8844639162977093E-020
993.5	7.2323239585402591E-020
994.5	6.7102181777601986E-020
995.5	6.2926437431106793E-020
996.5	5.9605417814923979E-020
997.5	5.6996131016364361E-020
998.5	5.4991330168144309E-020
999.5	5.3511171507354092E-020
1000.5	5.2497373403392193E-020
1001.5	5.1909200053669388E-020
1002.5	5.1720828102501453E-020
1003.5	5.1919824835575072E-020
1004.5	5.2506598584410682E-020
1005.5	5.3494795421576746E-020
1006.5	5.4912727348001027E-020
1007.5	5.6806039387519501E-020
1008.5	5.9241964303230970E-020
1009.5	6.2315664316478226E-020
1010.5	6.6159252568726809E-020
1011.5	7.0953886267168498E-020
1012.5	7.6944113852884526E-020
1013.5	8.4449475517482205E-020
1014.5	9.3856357976657715E-020
1015.5	1.0554379464293865E-019
1016.5	1.1964332632203621E-019
1017.5	1.3550699531117015E-019
1018.5	1.5102450469293322E-019
1019.5	1.6282061203142168E-019
1020.5	1.6856973274559235E-019
1021.5	1.6949183188012713E-019
1022.5	1.6935393371090021E-019
1023.5	1.7158897511883396E-019
1024.5	1.7815827145833459E-019
1025.5	1.9005991552356904E-019
1026.5	2.0807003616164968E-019
1027.5	2.3321964194337831E-019
1028.5	2.6707753254679888E-019
1029.5	3.1196878115746030E-019
1030.5	3.7117894699500538E-019
1031.5	4.4907391796754504E-019
1032.5	5.5082681015595653E-019
1033.5	6.8091907414001389E-019
1034.5	8.3871555367765574E-019
1035.5	1.0093681755314557E-018
1036.5	1.1539222264195990E-018
1037.5	1.2171616536062269E-018
1038.5	1.1677937263305175E-018
1039.5	1.0302068675310642E-018
1040.5	8.5922534258824788E-019
1041.5	6.9719309862427368E-019
1042.5	5.6177573713167515E-019
1043.5	4.5486077156618409E-019
1044.5	3.7224155650804614E-019
1045.5	3.0860881813232812E-019
1046.5	2.5932095910581683E-019
1047.5	2.2076734953189179E-019
1048.5	1.9026291208926149E-019
1049.5	1.6584146043513541E-019
1050.5	1.4606539511431336E-019
1051.5	1.2987789921880175E-019
1052.5	1.1649518943992060E-019
1053.5	1.0532989659146179E-019
1054.5	9.5936987406997921E-020
1055.5	8.7975547361640048E-020
1056.5	8.1181613502354078E-020
1057.5	7.5348701551516167E-020
1058.5	7.0313714894008949E-020
1059.5	6.5946645432726607E-020
1060.5	6.2142969438345822E-020
1061.5	5.8817976954569312E-020
1062.5	5.5902501964101151E-020
1063.5	5.3339677207175770E-020
1064.5	5.1082445694657740E-020
1065.5	4.9091636222602804E-020
1066.5	4.7334463034079384E-020
1067.5	4.5783347202516652E-020
1068.5	4.4414984061866363E-020
1069.5	4.3209600298221876E-020
1070.5	4.2150358347247667E-020
1071.5	4.1222876032071454E-020
1072.5	4.0414836985494740E-020
1073.5	3.9715673071408703E-020
1074.5	3.9116304279004428E-020
1075.5	3.8608924784952982E-020
1076.5	3.8186826333068823E-020
1077.5	3.7844251963649434E-020
1078.5	3.7576274578537327E-020
1079.5	3.7378695958033502E-020
1080.5	3.7247962729938720E-020
1081.5	3.7181096487266746E-020
1082.5	3.7175635803174306E-020
1083.5	3.7229588332365691E-020
1084.5	3.7341391542771331E-020
1085.5	3.7509880908942321E-020
1086.5	3.7734264634238981E-020
1087.5	3.8014104164146647E-020
1088.5	3.8349299917084447E-020
1089.5	3.8740081799196177E-020
1090.5	3.9187004191758939E-020
1091.5	3.9690945208932608E-020
1092.5	4.0253110123778739E-020
1093.5	4.0875038955486728E-020
1094.5	4.1558618303924991E-020
1095.5	4.2306097612223860E-020
1096.5	4.3120110137354901E-020
1097.5	4.4003699016042675E-020
1098.5	4.4960348932630740E-020
1099.5	4.5994024031072990E-020
1100.5	4.7109212870158353E-020
1101.5	4.8310981405583159E-020
1102.5	4.9605035202146025E-020
1103.5	5.0997792343597855E-020
1104.5	5.2496468828418445E-020
1105.5	5.4109178632104539E-020
1106.5	5.5845051099770445E-020
1107.5	5.7714368931902879E-020
1108.5	5.9728730773347640E-020
1109.5	6.1901243353335600E-020
1110.5	6.4246749308250646E-020
1111.5	6.6782098322623684E-020
1112.5	6.9526471145822632E-020
1113.5	7.2501768514103908E-020
1114.5	7.5733080208622720E-020
1115.5	7.9249253652876165E-020
1116.5	8.3083586931728026E-020
1117.5	8.7274678360537166E-020
1118.5	9.1867474391175327E-020
1119.5	9.6914570617793014E-020
1120.5	1.0247783822380735E-019
1121.5	1.0863047223032381E-019
1122.5	1.1545959101595117E-019
1123.5	1.2306956263516814E-019
1124.5	1.3158629812269820E-019
1125.5	1.4116284359026422E-019
1126.5	1.5198673391982270E-019
1127.5	1.6428975977110673E-019
1128.5	1.7836107413290365E-019
1129.5	1.9456496586794470E-019
1130.5	2.1336521569200626E-019
1131.5	2.3535880927682229E-019
1132.5	2.6132302161614634E-019
1133.5	2.9228161672330561E-019
1134.5	3.2959813962273655E-019
1135.5	3.7510660202943435E-019
1136.5	4.3129047237250874E-019
1137.5	5.0151383924904618E-019
1138.5	5.9027658329435760E-019
1139.5	7.0336200112296932E-019
1140.5	8.4746159312203228E-019
1141.5	1.0282104531061218E-018
1142.5	1.2445562359947906E-018
1143.5	1.4777249824700263E-018
1144.5	1.6808930815922517E-018
1145.5	1.7928378680986893E-018
1146.5	1.7874470374162636E-018
1147.5	1.7041369496680437E-018
1148.5	1.6123450419933941E-018
1149.5	1.5650386393007790E-018
1150.5	1.5891214735156306E-018
1151.5	1.6955202285090919E-018
1152.5	1.8850316960939846E-018
1153.5	2.1415372218655956E-018
1154.5	2.4139916439882861E-018
1155.5	2.6077344857517154E-018
1156.5	2.6277202757963872E-018
1157.5	2.4618137010936223E-018
1158.5	2.1933789688615767E-018
1159.5	1.9230615344330009E-018
1160.5	1.7114626844557358E-018
1161.5	1.5799033146774937E-018
1162.5	1.5287355146539335E-018
1163.5	1.5463220520835820E-018
1164.5	1.6053379299974664E-018
1165.5	1.6555388329259602E-018
1166.5	1.6358844873918121E-018
1167.5	1.5170967963491493E-018
1168.5	1.3269210038613684E-018
1169.5	1.1182711510023913E-018
1170.5	9.2855218264830316E-019
1171.5	7.7141071766393383E-019
1172.5	6.4648295494689637E-019
1173.5	5.4844963711643757E-019
1174.5	4.7142907927420465E-019
1175.5	4.1043813813485457E-019
1176.5	3.6162583845633745E-019
1177.5	3.2211799548797007E-019
1178.5	2.8979137552470311E-019
1179.5	2.6307529352220082E-019
1180.5	2.4079956640192032E-019
1181.5	2.2208389505577392E-019
1182.5	2.0625894884465023E-019
1183.5	1.9281032508458886E-019
1184.5	1.8133863500929040E-019
1185.5	1.7153088067327432E-019
1186.5	1.6313974918871371E-019
1187.5	1.5596849263848097E-019
1188.5	1.4985978313753235E-019
1189.5	1.4468742611256457E-019
1190.5	1.4035015219611310E-019
1191.5	1.3676693954283751E-019
1192.5	1.3387347827060021E-019
1193.5	1.3161950027366141E-019
1194.5	1.2996677639565253E-019
1195.5	1.2888763934710218E-019
1196.5	1.2836393189968681E-019
1197.5	1.2838631065770062E-019
1198.5	1.2895385950529505E-019
1199.5	1.3007398611287788E-019
1200.5	1.3176259151146578E-019
1201.5	1.3404451820801947E-019
1202.5	1.3695429794885433E-019
1203.5	1.4053723736520330E-019
1204.5	1.4485089982495662E-019
1205.5	1.4996706665838305E-019
1206.5	1.5597429285427080E-019
1207.5	1.6298121450674104E-019
1208.5	1.7112082216930548E-019
1209.5	1.8055599217428424E-019
1210.5	1.9148667606912851E-019
1211.5	2.0415930002274693E-019
1212.5	2.1887914117715135E-019
1213.5	2.3602675592929940E-019
1214.5	2.5607998006331134E-019
1215.5	2.7964366843345551E-019
1216.5	3.0749029082006971E-019
1217.5	3.4061589529717447E-019
1218.5	3.8031799730557642E-019
1219.5	4.2830492598123878E-019
1220.5	4.8685036351557453E-019
1221.5	5.5901239307870439E-019
1222.5	6.4894266009682570E-019
1223.5	7.6231479724366628E-019
1224.5	9.0689018687629706E-019
1225.5	1.0931778644712023E-018
1226.5	1.3349363933398176E-018
1227.5	1.6486691238545666E-018
1228.5	2.0498125777140097E-018
1229.5	2.5406809094788135E-018
1230.5	3.0840222382394038E-018
1231.5	3.5694424456056236E-018
1232.5	3.8238107207567446E-018
1233.5	3.7253211467545871E-018
1234.5	3.3236906136879596E-018
1235.5	2.7879518160121919E-018
1236.5	2.2643880921544168E-018
1237.5	1.8205126121474404E-018
1238.5	1.4679597835527101E-018
1239.5	1.1950715994492601E-018
1240.5	9.8501540359992983E-019
1241.5	8.2258840802895663E-019
1242.5	6.9582201624229613E-019
1243.5	5.9577619413905772E-019
1244.5	5.1589805337736296E-019
1245.5	4.5140011776427812E-019
1246.5	3.9876923233447830E-019
1247.5	3.5540619042892943E-019
1248.5	3.1936888864867787E-019
1249.5	2.8919102266718903E-019
1250.5	2.6375410457162078E-019
1251.5	2.4219666929055822E-019
1252.5	2.2384938237596539E-019
1253.5	2.0818826663951198E-019
1254.5	1.9480070243930185E-019
1255.5	1.8336052414562787E-019
1256.5	1.7360967195373884E-019
1257.5	1.6534463538643918E-019
1258.5	1.5840646077113244E-019
1259.5	1.5267346974505628E-019
1260.5	1.4805610357136619E-019
1261.5	1.4449350578522628E-019
1262.5	1.4195160955401500E-019
1263.5	1.4042262562945173E-019
1264.5	1.3992594792810859E-019
1265.5	1.4051062173069623E-019
1266.5	1.4225967087505787E-019
1267.5	1.4529677593668663E-019
1268.5	1.4979606349099225E-019
1269.5	1.5599614693157830E-019
1270.5	1.6422010792945653E-019
1271.5	1.7490389944025687E-019
1272.5	1.8863677339434109E-019
1273.5	2.0621884709789901E-019
1274.5	2.2874270416383646E-019
1275.5	2.5770723054917227E-019
1276.5	2.9517002724550099E-019
1277.5	3.4393151086320456E-019
1278.5	4.0769633726131785E-019
1279.5	4.9101835845433085E-019
1280.5	5.9848393378200339E-019
1281.5	7.3189761329570401E-019
1282.5	8.8365590213945976E-019
1283.5	1.0270150710892678E-018
1284.5	1.1149192424470524E-018
1285.5	1.1067869402238518E-018
1286.5	1.0068514145616264E-018
1287.5	8.5974088852638919E-019
1288.5	7.1035653303378493E-019
1289.5	5.8202448175938089E-019
1290.5	4.8043064178475558E-019
1291.5	4.0322815117454956E-019
1292.5	3.4589245269016607E-019
1293.5	3.0389403854917858E-019
1294.5	2.7293293784941036E-019
1295.5	2.4857334486944277E-019
1296.5	2.2659036221438284E-019
1297.5	2.0456664111021363E-019
1298.5	1.8276157438669234E-019
1299.5	1.6267213800371585E-019
1300.5	1.4530995898554390E-019
1301.5	1.3083787100620375E-019
1302.5	1.1894186974363369E-019
1303.5	1.0917631518114153E-019
1304.5	1.0112453023923087E-019
1305.5	9.4445148004728354E-020
1306.5	8.8872259292982984E-020
1307.5	8.4202323466628670E-020
1308.5	8.0280015557209192E-020
1309.5	7.6986470417117775E-020
1310.5	7.4230341381840922E-020
1311.5	7.1941230175315875E-020
1312.5	7.0064922145384110E-020
1313.5	6.8559947236846766E-020
1314.5	6.7395106773379084E-020
1315.5	6.6547709377177334E-020
1316.5	6.6002337865563529E-020
1317.5	6.5750026208598028E-020
1318.5	6.5787767241795928E-020
1319.5	6.6118302832390567E-020
1320.5	6.6750172544778889E-020
1321.5	6.7698017595456304E-020
1322.5	6.8983156522680582E-020
1323.5	7.0634469788385445E-020
1324.5	7.2689654848987005E-020
1325.5	7.5196943902270687E-020
1326.5	7.8217417250652368E-020
1327.5	8.1828101199189396E-020
1328.5	8.6126118124687510E-020
1329.5	9.1234268859919429E-020
1330.5	9.7308590277246262E-020
1331.5	1.0454866842846688E-019
1332.5	1.1321183600893013E-019
1333.5	1.2363289453092916E-019
1334.5	1.3625174790924705E-019
1335.5	1.5165240099050070E-019
1336.5	1.7061822952901921E-019
1337.5	1.9421018580804387E-019
1338.5	2.2387604185885338E-019
1339.5	2.6159757280203053E-019
1340.5	3.1007157018520303E-019
1341.5	3.7287954120226180E-019
1342.5	4.5447815855593344E-019
1343.5	5.5952663073829738E-019
1344.5	6.9041907105999741E-019
1345.5	8.4121712504720543E-019
1346.5	9.8801337046963911E-019
1347.5	1.0855928690329622E-018
1348.5	1.0903602642622950E-018
1349.5	1.0000677001020786E-018
1350.5	8.5620091596127574E-019
1351.5	7.0521643171937055E-019
1352.5	5.7295811394393028E-019
1353.5	4.6651201198345197E-019
1354.5	3.8390377872346511E-019
1355.5	3.2054225860707243E-019
1356.5	2.7192102468622921E-019
1357.5	2.3438875504481280E-019
1358.5	2.0519021047543262E-019
1359.5	1.8230282814030486E-019
1360.5	1.6425425309841937E-019
1361.5	1.4997218494214841E-019
1362.5	1.3867255866472118E-019
1363.5	1.2977957473322549E-019
1364.5	1.2286944977671215E-019
1365.5	1.1763110966495851E-019
1366.5	1.1383882657203589E-019
1367.5	1.1133330428503323E-019
1368.5	1.1000883698408062E-019
1369.5	1.0980496872521816E-019
1370.5	1.1070165385438160E-019
1371.5	1.1271734130885268E-019
1372.5	1.1590974038457026E-019
1373.5	1.2037932188824732E-019
1374.5	1.2627591058093650E-019
1375.5	1.3380907729023172E-019
1376.5	1.4326349486111946E-019
1377.5	1.5502104959555171E-019
1378.5	1.6959238978064177E-019
1379.5	1.8766185953744500E-019
1380.5	2.1015152457868642E-019
1381.5	2.3831226285097623E-019
1382.5	2.7385225579900670E-019
1383.5	3.1911385311720742E-019
1384.5	3.7730269429353217E-019
1385.5	4.5274058607612374E-019
1386.5	5.5100883901559963E-019
1387.5	6.7856003012890665E-019
1388.5	8.4070763587837649E-019
1389.5	1.0358370207547813E-018
1390.5	1.2438861610280206E-018
1391.5	1.4149223638723436E-018
1392.5	1.4817389424243825E-018
1393.5	1.4109479215995539E-018
1394.5	1.2372711532445833E-018
1395.5	1.0279787051790049E-018
1396.5	8.3232908062296424E-019
1397.5	6.6982024214754280E-019
1398.5	5.4180508663985091E-019
1399.5	4.4289486370871066E-019
1400.5	3.6663622641291330E-019
1401.5	3.0746664177463254E-019
1402.5	2.6108242700420296E-019
1403.5	2.2428987161018189E-019
1404.5	1.9475184811720391E-019
1405.5	1.7075948956324097E-019
1406.5	1.5105619101510706E-019
1407.5	1.3470971031019034E-019
1408.5	1.2102134482196399E-019
1409.5	1.0946187228646438E-019
1410.5	9.9626309568378960E-020
1411.5	9.1201792015829731E-020
1412.5	8.3944611628358680E-020
1413.5	7.7663694259779178E-020
1414.5	7.2208658565356507E-020
1415.5	6.7461193837601362E-020
1416.5	6.3328906883058363E-020
1417.5	5.9741081709223270E-020
1418.5	5.6646012163406521E-020
1419.5	5.4009731315344053E-020
1420.5	5.1816073281037050E-020
1421.5	5.0068014475465354E-020
1422.5	4.8789975440406548E-020
1423.5	4.8029716925478724E-020
1424.5	4.7855370617785822E-020
1425.5	4.8335463816789774E-020
1426.5	4.9475333794489353E-020
1427.5	5.1074283307996480E-020
1428.5	5.2532456192256066E-020
1429.5	5.2873315771836478E-020
1430.5	5.1344380054112590E-020
1431.5	4.8137459688673867E-020
1432.5	4.4177015072447901E-020
1433.5	4.0312550170714838E-020
1434.5	3.6952782073065103E-020
1435.5	3.4175900914825894E-020
1436.5	3.1917521101276082E-020
1437.5	3.0079474057603886E-020
1438.5	2.8571786468374951E-020
1439.5	2.7323119755385460E-020
1440.5	2.6280009498865648E-020
1441.5	2.5403296034834648E-020
1442.5	2.4664573681435144E-020
1443.5	2.4043374526562458E-020
1444.5	2.3525114380285664E-020
1445.5	2.3099654158334610E-020
1446.5	2.2760320390805500E-020
1447.5	2.2503261360027143E-020
1448.5	2.2327051858728331E-020
1449.5	2.2232489916495586E-020
1450.5	2.2222552444070688E-020
1451.5	2.2302495441425335E-020
1452.5	2.2480100464187506E-020
1453.5	2.2766084643805037E-020
1454.5	2.3174708929514166E-020
1455.5	2.3724640880554296E-020
1456.5	2.4440157488006717E-020
1457.5	2.5352814547643849E-020
1458.5	2.6503768282394726E-020
1459.5	2.7947021029590430E-020
1460.5	2.9753987643492711E-020
1461.5	3.2019956372421064E-020
1462.5	3.4873255819453574E-020
1463.5	3.8488217301453687E-020
1464.5	4.3103214658507281E-020
1465.5	4.9044728188044838E-020
1466.5	5.6756169162563337E-020
1467.5	6.6822378334894548E-020
1468.5	7.9957903673698714E-020
1469.5	9.6870158184867579E-020
1470.5	1.1779850553981458E-019
1471.5	1.4144765731365061E-019
1472.5	1.6347230171209160E-019
1473.5	1.7644096274801795E-019
1474.5	1.7423513588278146E-019
1475.5	1.5789434117946324E-019
1476.5	1.3451603216046832E-019
1477.5	1.1096246344771317E-019
1478.5	9.0685983424659855E-020
1479.5	7.4452736791332019E-020
1480.5	6.1831450075101262E-020
1481.5	5.2086229033969761E-020
1482.5	4.4529130217823439E-020
1483.5	3.8611715963773095E-020
1484.5	3.3922268164790364E-020
1485.5	3.0158470618282524E-020
1486.5	2.7099389545517481E-020
1487.5	2.4582949789609952E-020
1488.5	2.2489290558253187E-020
1489.5	2.0728869468620806E-020
1490.5	1.9234057729157167E-020
1491.5	1.7953206773483093E-020
1492.5	1.6846439627300325E-020
1493.5	1.5882642547386482E-020
1494.5	1.5037294699495868E-020
1495.5	1.4290886827158734E-020
1496.5	1.3627757351153978E-020
1497.5	1.3035227063143779E-020
1498.5	1.2502949475688446E-020
1499.5	1.2022418444849605E-020
1500.5	1.1586591589441253E-020
1501.5	1.1189599766825183E-020
1502.5	1.0826521081549706E-020
1503.5	1.0493203706979438E-020
1504.5	1.0186125936653566E-020
1505.5	9.9022848566670712E-021
1506.5	9.6391071880010921E-021
1507.5	9.3943774260829859E-021
1508.5	9.1661795689454887E-021
1509.5	8.9528495907144028E-021
1510.5	8.7529364653529910E-021
1511.5	8.5651700346845900E-021
1512.5	8.3884343863529768E-021
1513.5	8.2217456916764240E-021
1514.5	8.0642336722407347E-021
1515.5	7.9151260336534756E-021
1516.5	7.7737353370374837E-021
1517.5	7.6394478824230482E-021
1518.5	7.5117142598278877E-021
1519.5	7.3900412884829674E-021
1520.5	7.2739851161533049E-021
1521.5	7.1631452917002350E-021
1522.5	7.0571596571472281E-021
1523.5	6.9556999322497076E-021
1524.5	6.8584678862519862E-021
1525.5	6.7651920091706159E-021
1526.5	6.6756246093777804E-021
1527.5	6.5895392761052697E-021
1528.5	6.5067286552481581E-021
1529.5	6.4270024949151494E-021
1530.5	6.3501859238654948E-021
1531.5	6.2761179315432643E-021
1532.5	6.2046500230718867E-021
1533.5	6.1356450264687412E-021
1534.5	6.0689760326138206E-021
1535.5	6.0045254512655488E-021
1536.5	5.9421841687484338E-021
1537.5	5.8818507949129795E-021
1538.5	5.8234309886469722E-021
1539.5	5.7668368526472528E-021
1540.5	5.7119863893820911E-021
1541.5	5.6588030112198507E-021
1542.5	5.6072150985964660E-021
1543.5	5.5571556008657284E-021
1544.5	5.5085616751414354E-021
1545.5	5.4613743590147043E-021
1546.5	5.4155382735271597E-021
1547.5	5.3710013532118535E-021
1548.5	5.3277146003888161E-021
1549.5	5.2856318612284529E-021
1550.5	5.2447096213809371E-021
1551.5	5.2049068192186955E-021
1552.5	5.1661846749571127E-021
1553.5	5.1285065341098145E-021
1554.5	5.0918377239029650E-021
1555.5	5.0561454214209972E-021
1556.5	5.0213985323864456E-021
1557.5	4.9875675795919270E-021
1558.5	4.9546246001039592E-021
1559.5	4.9225430504486530E-021
1560.5	4.8912977190692691E-021
1561.5	4.8608646454167347E-021
1562.5	4.8312210450974574E-021
1563.5	4.8023452405591277E-021
1564.5	4.7742165968453806E-021
1565.5	4.7468154619952292E-021
1566.5	4.7201231117031683E-021
1567.5	4.6941216978919402E-021
1568.5	4.6687942008821070E-021
1569.5	4.6441243848716044E-021
1570.5	4.6200967564644128E-021
1571.5	4.5966965260109504E-021
1572.5	4.5739095715438628E-021
1573.5	4.5517224051119634E-021
1574.5	4.5301221413322183E-021
1575.5	4.5090964679952912E-021
1576.5	4.4886336185741591E-021
1577.5	4.4687223464981257E-021
1578.5	4.4493519010660801E-021
1579.5	4.4305120048834217E-021
1580.5	4.4121928327165211E-021
1581.5	4.3943849916674163E-021
1582.5	4.3770795025792508E-021
1583.5	4.3602677825902558E-021
1584.5	4.3439416287606787E-021
1585.5	4.3280932027030532E-021
1586.5	4.3127150161517946E-021
1587.5	4.2977999174131242E-021
1588.5	4.2833410786410240E-021
1589.5	4.2693319838891232E-021
1590.5	4.2557664178924688E-021
1591.5	4.2426384555366325E-021
1592.5	4.2299424519750594E-021
1593.5	4.2176730333586117E-021
1594.5	4.2058250881441495E-021
1595.5	4.1943937589516505E-021
1596.5	4.1833744349418844E-021
1597.5	4.1727627446889149E-021
1598.5	4.1625545495239911E-021
1599.5	4.1527459373292599E-021
1600.5	4.1433332167618581E-021
1601.5	4.1343129118905626E-021
1602.5	4.1256817572290628E-021
1603.5	4.1174366931514925E-021
1604.5	4.1095748616774585E-021
1605.5	4.1020936026153313E-021
1606.5	4.0949904500541015E-021
1607.5	4.0882631291954586E-021
1608.5	4.0819095535192970E-021
1609.5	4.0759278222772080E-021
1610.5	4.0703162183099576E-021
1611.5	4.0650732061864146E-021
1612.5	4.0601974306628116E-021
1613.5	4.0556877154627798E-021
1614.5	4.0515430623801062E-021
1615.5	4.0477626507078139E-021
1616.5	4.0443458369988497E-021
1617.5	4.0412921551655024E-021
1618.5	4.0386013169265666E-021
1619.5	4.0362732126133832E-021
1620.5	4.0343079123480631E-021
1621.5	4.0327056676097251E-021
1622.5	4.0314669132071693E-021
1623.5	4.0305922696793646E-021
1624.5	4.0300825461483846E-021
1625.5	4.0299387436529669E-021
1626.5	4.0301620589948813E-021
1627.5	4.0307538891347878E-021
1628.5	4.0317158361791434E-021
1629.5	4.0330497130055354E-021
1630.5	4.0347575495798753E-021
1631.5	4.0368416000263318E-021
1632.5	4.0393043505187858E-021
1633.5	4.0421485280719102E-021
1634.5	4.0453771103204912E-021
1635.5	4.0489933363875675E-021
1636.5	4.0530007189557435E-021
1637.5	4.0574030576718089E-021
1638.5	4.0622044540329082E-021
1639.5	4.0674093279234522E-021
1640.5	4.0730224359961099E-021
1641.5	4.0790488921182320E-021
1642.5	4.0854941901375774E-021
1643.5	4.0923642292589913E-021
1644.5	4.0996653423679085E-021
1645.5	4.1074043276881354E-021
1646.5	4.1155884842219135E-021
1647.5	4.1242256514915117E-021
1648.5	4.1333242541854712E-021
1649.5	4.1428933524119045E-021
1650.5	4.1529426983788627E-021
1651.5	4.1634828004616930E-021
1652.5	4.1745249957841778E-021
1653.5	4.1860815326397772E-021
1654.5	4.1981656643189915E-021
1655.5	4.2107917561972908E-021
1656.5	4.2239754082867376E-021
1657.5	4.2377335958772608E-021
1658.5	4.2520848314081288E-021
1659.5	4.2670493513390216E-021
1660.5	4.2826493325614268E-021
1661.5	4.2989091438412106E-021
1662.5	4.3158556389585365E-021
1663.5	4.3335184996715703E-021
1664.5	4.3519306384533216E-021
1665.5	4.3711286732371949E-021
1666.5	4.3911534892886377E-021
1667.5	4.4120509069718308E-021
1668.5	4.4338724788320142E-021
1669.5	4.4566764453734560E-021
1670.5	4.4805288865926930E-021
1671.5	4.5055051162838317E-021
1672.5	4.5316913791254558E-021
1673.5	4.5591869276255063E-021
1674.5	4.5881065785749722E-021
1675.5	4.6185838787370809E-021
1676.5	4.6507750498707310E-021
1677.5	4.6848639378053890E-021
1678.5	4.7210682647778966E-021
1679.5	4.7596475866969135E-021
1680.5	4.8009134991356722E-021
1681.5	4.8452428347841846E-021
1682.5	4.8930948760158607E-021
1683.5	4.9450340064973988E-021
1684.5	5.0017598010982972E-021
1685.5	5.0641473870970836E-021
1686.5	5.1333021265725446E-021
1687.5	5.2106344553778032E-021
1688.5	5.2979633391201172E-021
1689.5	5.3976606510852824E-021
1690.5	5.5128543265285502E-021
1691.5	5.6477158774090920E-021
1692.5	5.8078677456648853E-021
1693.5	6.0009559585917068E-021
1694.5	6.2374348530562602E-021
1695.5	6.5315747513023387E-021
1696.5	6.9025475915384680E-021
1697.5	7.3749493529694725E-021
1698.5	7.9767681428918762E-021
1699.5	8.7297422909742197E-021
1700.5	9.6224400483088035E-021
1701.5	1.0558665706459616E-020
1702.5	1.1311840137173126E-020
1703.5	1.1593984620629429E-020
1704.5	1.1284050195865536E-020
1705.5	1.0553543475850535E-020
1706.5	9.6931310959992876E-021
1707.5	8.9042891133865896E-021
1708.5	8.2622269170058286E-021
1709.5	7.7687844959575906E-021
1710.5	7.3996799012102523E-021
1711.5	7.1272146792582864E-021
1712.5	6.9278471193321600E-021
1713.5	6.7834669922445781E-021
1714.5	6.6806702129787395E-021
1715.5	6.6096614178121571E-021
1716.5	6.5632855185386989E-021
1717.5	6.5362866320218616E-021
1718.5	6.5247710689492231E-021
1719.5	6.5258263113554032E-021
1720.5	6.5372521874726976E-021
1721.5	6.5573707875903528E-021
1722.5	6.5848912035422383E-021
1723.5	6.6188124597092849E-021
1724.5	6.6583531850936926E-021
1725.5	6.7029001514827261E-021
1726.5	6.7519702407103015E-021
1727.5	6.8051820623692481E-021
1728.5	6.8622345744737442E-021
1729.5	6.9228908355469019E-021
1730.5	6.9869655528908717E-021
1731.5	7.0543154655266961E-021
1732.5	7.1248318630408009E-021
1733.5	7.1984347279640739E-021
1734.5	7.2750681227190130E-021
1735.5	7.3546965385059423E-021
1736.5	7.4373019936661593E-021
1737.5	7.5228817205972936E-021
1738.5	7.6114463184589270E-021
1739.5	7.7030182773896187E-021
1740.5	7.7976308013769013E-021
1741.5	7.8953268731511140E-021
1742.5	7.9961585168581574E-021
1743.5	8.1001862237837560E-021
1744.5	8.2074785137661021E-021
1745.5	8.3181116106721271E-021
1746.5	8.4321692148140354E-021
1747.5	8.5497423587396318E-021
1748.5	8.6709293356603793E-021
1749.5	8.7958356920511495E-021
1750.5	8.9245742777911460E-021
1751.5	9.0572653487135115E-021
1752.5	9.1940367176655128E-021
1753.5	9.3350239512107082E-021
1754.5	9.4803706099736431E-021
1755.5	9.6302285313726836E-021
1756.5	9.7847581541356041E-021
1757.5	9.9441288845683704E-021
1758.5	1.0108519505068861E-020
1759.5	1.0278118625859271E-020
1760.5	1.0453125181365808E-020
1761.5	1.0633748973114134E-020
1762.5	1.0820211261441834E-020
1763.5	1.1012745408764488E-020
1764.5	1.1211597577576949E-020
1765.5	1.1417027486833810E-020
1766.5	1.1629309230839179E-020
1767.5	1.1848732165294114E-020
1768.5	1.2075601865705889E-020
1769.5	1.2310241163966211E-020
1770.5	1.2552991269561726E-020
1771.5	1.2804212982599938E-020
1772.5	1.3064288006625546E-020
1773.5	1.3333620370077254E-020
1774.5	1.3612637966205297E-020
1775.5	1.3901794222347615E-020
1776.5	1.4201569910664711E-020
1777.5	1.4512475113774293E-020
1778.5	1.4835051360228612E-020
1779.5	1.5169873946460618E-020
1780.5	1.5517554463715942E-020
1781.5	1.5878743550614645E-020
1782.5	1.6254133894384874E-020
1783.5	1.6644463506516370E-020
1784.5	1.7050519301643030E-020
1785.5	1.7473141011929598E-020
1786.5	1.7913225473170469E-020
1787.5	1.8371731323277955E-020
1788.5	1.8849684158924242E-020
1789.5	1.9348182201903225E-020
1790.5	1.9868402533405092E-020
1791.5	2.0411607961980130E-020
1792.5	2.0979154599663821E-020
1793.5	2.1572500230721955E-020
1794.5	2.2193213568969530E-020
1795.5	2.2842984512871915E-020
1796.5	2.3523635522953259E-020
1797.5	2.4237134263772668E-020
1798.5	2.4985607673309625E-020
1799.5	2.5771357646535271E-020
1800.5	2.6596878547847494E-020
1801.5	2.7464876799645616E-020
1802.5	2.8378292832500763E-020
1803.5	2.9340325727206238E-020
1804.5	3.0354460931760546E-020
1805.5	3.1424501498617867E-020
1806.5	3.2554603361249104E-020
1807.5	3.3749315256537096E-020
1808.5	3.5013624003656007E-020
1809.5	3.6353005974399241E-020
1810.5	3.7773485738798229E-020
1811.5	3.9281703048745343E-020
1812.5	4.0884989537956527E-020
1813.5	4.2591456777432312E-020
1814.5	4.4410097642205354E-020
1815.5	4.6350903330962951E-020
1816.5	4.8424998852028398E-020
1817.5	5.0644800368688657E-020
1818.5	5.3024198511462143E-020
1819.5	5.5578772649899125E-020
1820.5	5.8326042217434534E-020
1821.5	6.1285762558733825E-020
1822.5	6.4480274496897969E-020
1823.5	6.7934918998830785E-020
1824.5	7.1678531084232627E-020
1825.5	7.5744030653863064E-020
1826.5	8.0169132441980077E-020
1827.5	8.4997203143523111E-020
1828.5	9.0278301358032863E-020
1829.5	9.6070445914587586E-020
1830.5	1.0244117119828142E-019
1831.5	1.0946944539956605E-019
1832.5	1.1724805070085885E-019
1833.5	1.2588655547431479E-019
1834.5	1.3551505066951161E-019
1835.5	1.4628888011655256E-019
1836.5	1.5839467378928061E-019
1837.5	1.7205810335620836E-019
1838.5	1.8755393404656706E-019
1839.5	2.0521916581773718E-019
1840.5	2.2547036949271655E-019
1841.5	2.4882677392821669E-019
1842.5	2.7594131422656352E-019
1843.5	3.0764280696998168E-019
1844.5	3.4499382236126387E-019
1845.5	3.8937088656907330E-019
1846.5	4.4257666238082121E-019
1847.5	5.0699808035474720E-019
1848.5	5.8583032636236026E-019
1849.5	6.8339390888853057E-019
1850.5	8.0557849863625091E-019
1851.5	9.6044429534264427E-019
1852.5	1.1589724787746898E-018
1853.5	1.4158045225693530E-018
1854.5	1.7493479934757880E-018
1855.5	2.1794166208723056E-018
1856.5	2.7180050577565602E-018
1857.5	3.3457292917331245E-018
1858.5	3.9720087604997418E-018
1859.5	4.4141804646902672E-018
1860.5	4.4796011094751966E-018
1861.5	4.1350184540720013E-018
1862.5	3.5417206745700012E-018
1863.5	2.9005295526327830E-018
1864.5	2.3305811207988846E-018
1865.5	1.8681899695375018E-018
1866.5	1.5074951225155960E-018
1867.5	1.2295790344265136E-018
1868.5	1.0151630419509602E-018
1869.5	8.4841871177907077E-019
1870.5	7.1732716043400193E-019
1871.5	6.1303008028181785E-019
1872.5	5.2905335344556703E-019
1873.5	4.6065610125078347E-019
1874.5	4.0434181852248534E-019
1875.5	3.5750675218322711E-019
1876.5	3.1819102377691410E-019
1877.5	2.8490302318636117E-019
1878.5	2.5649506232595183E-019
1879.5	2.3207470138089884E-019
1880.5	2.1094094857611783E-019
1881.5	1.9253790550031101E-019
1882.5	1.7642074619131771E-019
1883.5	1.6223049547620280E-019
1884.5	1.4967514528574075E-019
1885.5	1.3851538060115818E-019
1886.5	1.2855369036926072E-019
1887.5	1.1962598752497215E-019
1888.5	1.1159510586701177E-019
1889.5	1.0434571318179200E-019
1890.5	9.7780302046444648E-020
1891.5	9.1816007280795447E-020
1892.5	8.6382062363412396E-020
1893.5	8.1417753357477158E-020
1894.5	7.6870762912094272E-020
1895.5	7.2695822139413276E-020
1896.5	6.8853607030532792E-020
1897.5	6.5309830277143519E-020
1898.5	6.2034490137925174E-020
1899.5	5.9001246213817211E-020
1900.5	5.6186898317769189E-020
1901.5	5.3570949513511189E-020
1902.5	5.1135238201678649E-020
1903.5	4.8863627108224012E-020
1904.5	4.6741739372239131E-020
1905.5	4.4756733783112939E-020
1906.5	4.2897112690090027E-020
1907.5	4.1152557284324227E-020
1908.5	3.9513785898382781E-020
1909.5	3.7972431730086295E-020
1910.5	3.6520937014660057E-020
1911.5	3.5152461171053307E-020
1912.5	3.3860800858113115E-020
1913.5	3.2640320212263720E-020
1914.5	3.1485889814788122E-020
1915.5	3.0392833165101220E-020
1916.5	2.9356879625592525E-020
1917.5	2.8374122960923739E-020
1918.5	2.7440984725894666E-020
1919.5	2.6554181865805998E-020
1920.5	2.5710697985422906E-020
1921.5	2.4907757820242531E-020
1922.5	2.4142804509280217E-020
1923.5	2.3413479324050722E-020
1924.5	2.2717603555498005E-020
1925.5	2.2053162300692656E-020
1926.5	2.1418289925298108E-020
1927.5	2.0811257007042159E-020
1928.5	2.0230458590492560E-020
1929.5	1.9674403604970415E-020
1930.5	1.9141705315980511E-020
1931.5	1.8631072696542425E-020
1932.5	1.8141302618648404E-020
1933.5	1.7671272777069602E-020
1934.5	1.7219935268148688E-020
1935.5	1.6786310755279461E-020
1936.5	1.6369483160673489E-020
1937.5	1.5968594829912553E-020
1938.5	1.5582842121820249E-020
1939.5	1.5211471381475406E-020
1940.5	1.4853775258832249E-020
1941.5	1.4509089339495091E-020
1942.5	1.4176789057790358E-020
1943.5	1.3856286865450700E-020
1944.5	1.3547029632027513E-020
1945.5	1.3248496255627927E-020
1946.5	1.2960195464768293E-020
1947.5	1.2681663794086268E-020
1948.5	1.2412463718385269E-020
1949.5	1.2152181931026422E-020
1950.5	1.1900427754056577E-020
1951.5	1.1656831668685879E-020
1952.5	1.1421043955823082E-020
1953.5	1.1192733437355558E-020
1954.5	1.0971586309737483E-020
1955.5	1.0757305062235859E-020
1956.5	1.0549607472889347E-020
1957.5	1.0348225675868761E-020
1958.5	1.0152905294498826E-020
1959.5	9.9634046347141098E-021
1960.5	9.7794939341853690E-021
1961.5	9.6009546627706922E-021
1962.5	9.4275788703233170E-021
1963.5	9.2591685782297683E-021
1964.5	9.0955352113610879E-021
1965.5	8.9364990674002680E-021
1966.5	8.7818888207631875E-021
1967.5	8.6315410585610036E-021
1968.5	8.4852998462619601E-021
1969.5	8.3430163209009603E-021
1970.5	8.2045483098593013E-021
1971.5	8.0697599733949249E-021
1972.5	7.9385214692478866E-021
1973.5	7.8107086377776499E-021
1974.5	7.6862027062087866E-021
1975.5	7.5648900106719207E-021
1976.5	7.4466617348272589E-021
1977.5	7.3314136639501871E-021
1978.5	7.2190459534427924E-021
1979.5	7.1094629108127803E-021
1980.5	7.0025727902320154E-021
1981.5	6.8982875988523959E-021
1982.5	6.7965229141166586E-021
1983.5	6.6971977113567919E-021
1984.5	6.6002342010235937E-021
1985.5	6.5055576749375975E-021
1986.5	6.4130963609946335E-021
1987.5	6.3227812857990939E-021
1988.5	6.2345461447345327E-021
1989.5	6.1483271790151195E-021
1990.5	6.0640630592927714E-021
1991.5	5.9816947754235930E-021
1992.5	5.9011655320240735E-021
1993.5	5.8224206494722537E-021
1994.5	5.7454074700319124E-021
1995.5	5.6700752687991708E-021
1996.5	5.5963751691905272E-021
1997.5	5.5242600627096577E-021
1998.5	5.4536845327472632E-021
1999.5	5.3846047821840009E-021
[truncated: 1,000 more rows]
