# Supplementary material for: Modeling Radiative Efficiency across Fluorinated Molecules: Bridging Chemistry and Climate Policy for Global Warming Potential Estimations
Source: Environ Sci Technol. 2026 Feb 16;60(8):6188–202. doi: 10.1021/acs.est.5c16501 (PMC12961741; doi:10.1021/acs.est.5c16501)
Supplement: Supplementary file 1 [file es5c16501_si_001.zip › Supporting.Information/CFM2025.Table1/HFEsters/Allyl.trifluoracetate/cross-section_46.dat]

0.5	4.1919817901447520E-022
1.5	4.2200597351565104E-022
2.5	4.2489967360710032E-022
3.5	4.2788431420809476E-022
4.5	4.3096534891146850E-022
5.5	4.3414869493744218E-022
6.5	4.3744078403147077E-022
7.5	4.4084862024435943E-022
8.5	4.4437984570567347E-022
9.5	4.4804281571072300E-022
10.5	4.5184668469583899E-022
11.5	4.5580150498725957E-022
12.5	4.5991834058979187E-022
13.5	4.6420939875039312E-022
14.5	4.6868818261200862E-022
15.5	4.7336966899419962E-022
16.5	4.7827051623801482E-022
17.5	4.8340930818377380E-022
18.5	4.8880684177848201E-022
19.5	4.9448646762237747E-022
20.5	5.0047449507873882E-022
21.5	5.0680067654432318E-022
22.5	5.1349878932120607E-022
23.5	5.2060733853167758E-022
24.5	5.2817041106935254E-022
25.5	5.3623871922377703E-022
26.5	5.4487088410566556E-022
27.5	5.5413502439010106E-022
28.5	5.6411073667495030E-022
29.5	5.7489158204180604E-022
30.5	5.8658823225187138E-022
31.5	5.9933248281822632E-022
32.5	6.1328241540596363E-022
33.5	6.2862909809464444E-022
34.5	6.4560536303061310E-022
35.5	6.6449741782311332E-022
36.5	6.8566036099751019E-022
37.5	7.0953912972742947E-022
38.5	7.3669707949592502E-022
39.5	7.6785538181151543E-022
40.5	8.0394786981290317E-022
41.5	8.4619804356836210E-022
42.5	8.9622784229355348E-022
43.5	9.5621148512240948E-022
44.5	1.0290913745817049E-021
45.5	1.1188733933900254E-021
46.5	1.2310050465780619E-021
47.5	1.3727803278441009E-021
48.5	1.5535263827874869E-021
49.5	1.7838151847976247E-021
50.5	2.0717885321906283E-021
51.5	2.4129785428791193E-021
52.5	2.7710171798491783E-021
53.5	3.0612265515816158E-021
54.5	3.1778537009961159E-021
55.5	3.0793837658431861E-021
56.5	2.8325046596779145E-021
57.5	2.5459188280639838E-021
58.5	2.2944775562064856E-021
59.5	2.1070200043424033E-021
60.5	1.9863730233921810E-021
61.5	1.9267961677171151E-021
62.5	1.9223023808543529E-021
63.5	1.9691492574045042E-021
64.5	2.0650753196617756E-021
65.5	2.2056212781064932E-021
66.5	2.3773506918074068E-021
67.5	2.5525477693037256E-021
68.5	2.6993252637456355E-021
69.5	2.8106872565730941E-021
70.5	2.9181498185799859E-021
71.5	3.0693894064750942E-021
72.5	3.3049010123830978E-021
73.5	3.6564038762004133E-021
74.5	4.1555787166360586E-021
75.5	4.8412270786017827E-021
76.5	5.7603935661365616E-021
77.5	6.9576678399805385E-021
78.5	8.4386368950820660E-021
79.5	1.0089004724279833E-020
80.5	1.1570893721577612E-020
81.5	1.2351799148582468E-020
82.5	1.2051970771324508E-020
83.5	1.0817515511064012E-020
84.5	9.1662436908344620E-021
85.5	7.5501047542100999E-021
86.5	6.1790360240047393E-021
87.5	5.0899462917602314E-021
88.5	4.2472525179714441E-021
89.5	3.5990937278846442E-021
90.5	3.0985243510929606E-021
91.5	2.7085497874968935E-021
92.5	2.4015218131280457E-021
93.5	2.1571675151514229E-021
94.5	1.9606715303660914E-021
95.5	1.8011593137977356E-021
96.5	1.6705834585458223E-021
97.5	1.5629296751671253E-021
98.5	1.4736561542119824E-021
99.5	1.3992977090826450E-021
100.5	1.3371848544080020E-021
101.5	1.2852429287449166E-021
102.5	1.2418471958218023E-021
103.5	1.2057173865158821E-021
104.5	1.1758402932280162E-021
105.5	1.1514125348258423E-021
106.5	1.1317980032642957E-021
107.5	1.1164961466216873E-021
108.5	1.1051183834777133E-021
109.5	1.0973707453354182E-021
110.5	1.0930414182989991E-021
111.5	1.0919922782084870E-021
112.5	1.0941538377169962E-021
113.5	1.0995232877349538E-021
114.5	1.1081655490999966E-021
115.5	1.1202174790531537E-021
116.5	1.1358956266458697E-021
117.5	1.1555082306328654E-021
118.5	1.1794725397714935E-021
119.5	1.2083390596799992E-021
120.5	1.2428250656461564E-021
121.5	1.2838607743665885E-021
122.5	1.3326530980275582E-021
123.5	1.3907741433767798E-021
124.5	1.4602848960226654E-021
125.5	1.5439092819427166E-021
126.5	1.6452805012713880E-021
127.5	1.7692903876029514E-021
128.5	1.9225824172193782E-021
129.5	2.1142341434536997E-021
130.5	2.3566556982715528E-021
131.5	2.6666292338585879E-021
132.5	3.0660703875301796E-021
133.5	3.5811174928888419E-021
134.5	4.2357989340061937E-021
135.5	5.0323324376826719E-021
136.5	5.9085827497074967E-021
137.5	6.6859426524136068E-021
138.5	7.0911688012142289E-021
139.5	6.9414814487668920E-021
140.5	6.3266146362601487E-021
141.5	5.5151722674734877E-021
142.5	4.7329160175831537E-021
143.5	4.0817439492123226E-021
144.5	3.5781027188230589E-021
145.5	3.2035592388735922E-021
146.5	2.9323759077257661E-021
147.5	2.7417408965633834E-021
148.5	2.6141369959032513E-021
149.5	2.5370124022438334E-021
150.5	2.5018306177760892E-021
151.5	2.5031863494196053E-021
152.5	2.5381578663895520E-021
153.5	2.6059038821263952E-021
154.5	2.7074779701169987E-021
155.5	2.8458403557287821E-021
156.5	3.0260668099008896E-021
157.5	3.2557794107352923E-021
158.5	3.5458534525109692E-021
159.5	3.9114894884134184E-021
160.5	4.3737765606945221E-021
161.5	4.9618951244708601E-021
162.5	5.7160559608998176E-021
163.5	6.6909632287204226E-021
164.5	7.9585267843399010E-021
165.5	9.6054980817859664E-021
166.5	1.1714229413117971E-020
167.5	1.4300969929641500E-020
168.5	1.7178778578732417E-020
169.5	1.9778468051580179E-020
170.5	2.1188843318697636E-020
171.5	2.0743005235860111E-020
172.5	1.8671784410184849E-020
173.5	1.5860764672402569E-020
174.5	1.3095919545172690E-020
175.5	1.0747528349532353E-020
176.5	8.8839627353486552E-021
177.5	7.4457463285849088E-021
178.5	6.3439948240528358E-021
179.5	5.4978280928004744E-021
180.5	4.8434107141379866E-021
181.5	4.3330287470055586E-021
182.5	3.9317203031757184E-021
183.5	3.6139692830947645E-021
184.5	3.3610838064147686E-021
185.5	3.1592696983347259E-021
186.5	2.9982568835882840E-021
187.5	2.8703299501293452E-021
188.5	2.7696442366243413E-021
189.5	2.6917411389012817E-021
190.5	2.6332022022170176E-021
191.5	2.5914003219335075E-021
192.5	2.5643194263670771E-021
193.5	2.5504229461828823E-021
194.5	2.5485574574437155E-021
195.5	2.5578820376389908E-021
196.5	2.5778167272436959E-021
197.5	2.6080054698168749E-021
198.5	2.6482902971898725E-021
199.5	2.6986945249962843E-021
200.5	2.7594134578629595E-021
201.5	2.8308116627211109E-021
202.5	2.9134263164074918E-021
203.5	3.0079765169628161E-021
204.5	3.1153788039504094E-021
205.5	3.2367694940537693E-021
206.5	3.3735348357776067E-021
207.5	3.5273504559792195E-021
208.5	3.7002321531674820E-021
209.5	3.8946008424152517E-021
210.5	4.1133654480946793E-021
211.5	4.3600288764569890E-021
212.5	4.6388240270112340E-021
213.5	4.9548893315816492E-021
214.5	5.3144968522927108E-021
215.5	5.7253509805923040E-021
216.5	6.1969829356376652E-021
217.5	6.7412765713543778E-021
218.5	7.3731759746963839E-021
219.5	8.1116472148556406E-021
220.5	8.9809986714697079E-021
221.5	1.0012711291749769E-020
222.5	1.1247998034209546E-020
223.5	1.2741407255641476E-020
224.5	1.4565910296133095E-020
225.5	1.6820051465148519E-020
226.5	1.9637804056958677E-020
227.5	2.3201482071837622E-020
228.5	2.7756555181773847E-020
229.5	3.3622213116245653E-020
230.5	4.1177567357960746E-020
231.5	5.0770741004419715E-020
232.5	6.2445092665043739E-020
233.5	7.5382203290561060E-020
234.5	8.7329897765678847E-020
235.5	9.5163256909011352E-020
236.5	9.7287014901201353E-020
237.5	9.5132702801343512E-020
238.5	9.1049301243493673E-020
239.5	8.5616044039046144E-020
240.5	7.7941520677637548E-020
241.5	6.7918520574080900E-020
242.5	5.6987498030814357E-020
243.5	4.6811908373884170E-020
244.5	3.8245434594009464E-020
245.5	3.1397131562354316E-020
246.5	2.6033675158054729E-020
247.5	2.1846349758365399E-020
248.5	1.8558614779880480E-020
249.5	1.5951940135722565E-020
250.5	1.3861843188486670E-020
251.5	1.2166602188684785E-020
252.5	1.0776323725793159E-020
253.5	9.6242698492674102E-021
254.5	8.6604554298447702E-021
255.5	7.8470524114510589E-021
256.5	7.1551196935426138E-021
257.5	6.5622743461498001E-021
258.5	6.0510236049490332E-021
259.5	5.6075601925755897E-021
260.5	5.2208839360900282E-021
261.5	4.8821548617383274E-021
262.5	4.5842119610044726E-021
263.5	4.3212116733198163E-021
264.5	4.0883537377974591E-021
265.5	3.8816714428363634E-021
266.5	3.6978698111359679E-021
267.5	3.5341998140372280E-021
268.5	3.3883599278990701E-021
269.5	3.2584186407216258E-021
270.5	3.1427531703240027E-021
271.5	3.0400008579560567E-021
272.5	2.9490205854943643E-021
273.5	2.8688622223500416E-021
274.5	2.7987426046444907E-021
275.5	2.7380269302682609E-021
276.5	2.6862147526510878E-021
277.5	2.6429299983835860E-021
278.5	2.6079146384967030E-021
279.5	2.5810258259119399E-021
280.5	2.5622364861176031E-021
281.5	2.5516395278538447E-021
282.5	2.5494560398355968E-021
283.5	2.5560480752305324E-021
284.5	2.5719369192688064E-021
285.5	2.5978281158731892E-021
286.5	2.6346450367090258E-021
287.5	2.6835734677278623E-021
288.5	2.7461206468982000E-021
289.5	2.8241935337583073E-021
290.5	2.9202030063387130E-021
291.5	3.0372034315953358E-021
292.5	3.1790810422035832E-021
293.5	3.3508103739731774E-021
294.5	3.5588065620425112E-021
295.5	3.8114138499431979E-021
296.5	4.1195890204536523E-021
297.5	4.4978648265126033E-021
298.5	4.9657148291531428E-021
299.5	5.5494863059894462E-021
300.5	6.2851094647582839E-021
301.5	7.2217796731682878E-021
302.5	8.4265885221693837E-021
303.5	9.9892027359686735E-021
304.5	1.2022992083998892E-020
305.5	1.4651875435494729E-020
306.5	1.7956743373235577E-020
307.5	2.1835601929777732E-020
308.5	2.5759165921791716E-020
309.5	2.8619283471191964E-020
310.5	2.9188722299101608E-020
311.5	2.7175694078082987E-020
312.5	2.3531349318394275E-020
313.5	1.9522340286105985E-020
314.5	1.5928983147973452E-020
315.5	1.3002609853713770E-020
316.5	1.0716580095718651E-020
317.5	8.9549567008138603E-021
318.5	7.5966992669175646E-021
319.5	6.5416525707440551E-021
320.5	5.7135395074917378E-021
321.5	5.0560866470207787E-021
322.5	4.5281671122882126E-021
323.5	4.0996817556781263E-021
324.5	3.7484528376675101E-021
325.5	3.4579861231352457E-021
326.5	3.2158861959597310E-021
327.5	3.0127385392064009E-021
328.5	2.8413184167984595E-021
329.5	2.6960272311152279E-021
330.5	2.5724874917478700E-021
331.5	2.4672490264610448E-021
332.5	2.3775738505263132E-021
333.5	2.3012771836697835E-021
334.5	2.2366089594703267E-021
335.5	2.1821648553510643E-021
336.5	2.1368190918955373E-021
337.5	2.0996734838942013E-021
338.5	2.0700187903468493E-021
339.5	2.0473055197418107E-021
340.5	2.0311221440091841E-021
341.5	2.0211792574333189E-021
342.5	2.0172986530232410E-021
343.5	2.0194066259060634E-021
344.5	2.0275310857123244E-021
345.5	2.0418022938916295E-021
346.5	2.0624572588515942E-021
347.5	2.0898480410496016E-021
348.5	2.1244544612064738E-021
349.5	2.1669019897782263E-021
350.5	2.2179859522211907E-021
351.5	2.2787036489230159E-021
352.5	2.3502966115212770E-021
353.5	2.4343060707139380E-021
354.5	2.5326458990504673E-021
355.5	2.6476989690783285E-021
356.5	2.7824452602498731E-021
357.5	2.9406334968665008E-021
358.5	3.1270131122932562E-021
359.5	3.3476506701609300E-021
360.5	3.6103656503135195E-021
361.5	3.9253363318694294E-021
362.5	4.3059495437176787E-021
363.5	4.7700008045894968E-021
364.5	5.3413954027679638E-021
365.5	6.0525523971677587E-021
366.5	6.9477492312167525E-021
367.5	8.0875825422733849E-021
368.5	9.5543113274285766E-021
369.5	1.1456399367817120E-020
370.5	1.3926348275370264E-020
371.5	1.7095350953715027E-020
372.5	2.1007901997766170E-020
373.5	2.5424169245482753E-020
374.5	2.9539137461061240E-020
375.5	3.1975687708494752E-020
376.5	3.1599584079878090E-020
377.5	2.8602976405664870E-020
378.5	2.4301118204478730E-020
379.5	1.9966069821583749E-020
380.5	1.6237971843987112E-020
381.5	1.3259015181824596E-020
382.5	1.0949384307475091E-020
383.5	9.1727707435490032E-021
384.5	7.8017447137524460E-021
385.5	6.7347354933215939E-021
386.5	5.8955197332012752E-021
387.5	5.2281607089525576E-021
388.5	4.6918169523353798E-021
389.5	4.2565696415052994E-021
390.5	3.9003401951795712E-021
391.5	3.6066885769635824E-021
392.5	3.3632594664956656E-021
393.5	3.1606875072895852E-021
394.5	2.9918234998086741E-021
395.5	2.8511846955327317E-021
396.5	2.7345625426826561E-021
397.5	2.6387423867148760E-021
398.5	2.5613042324357919E-021
399.5	2.5004837860241591E-021
400.5	2.4550801301477781E-021
401.5	2.4244016252916582E-021
402.5	2.4082457592450347E-021
403.5	2.4069122901976563E-021
404.5	2.4212526729760374E-021
405.5	2.4527629513494613E-021
406.5	2.5037326431103176E-021
407.5	2.5774693520538400E-021
408.5	2.6786286766286692E-021
409.5	2.8136918763762665E-021
410.5	2.9916484176029468E-021
411.5	3.2249497289980277E-021
412.5	3.5307790170467900E-021
413.5	3.9325537063587832E-021
414.5	4.4611321178666927E-021
415.5	5.1539136318651778E-021
416.5	6.0468615288776538E-021
417.5	7.1485686943738414E-021
418.5	8.3819517047882317E-021
419.5	9.5061394995037869E-021
420.5	1.0128123305537780E-020
421.5	9.9498846947064695E-021
422.5	9.0583391567864050E-021
423.5	7.8336245514006405E-021
424.5	6.6213202447072157E-021
425.5	5.5873417705931876E-021
426.5	4.7641402243251089E-021
427.5	4.1268103204814318E-021
428.5	3.6368421892086826E-021
429.5	3.2589338439670559E-021
430.5	2.9651436774098684E-021
431.5	2.7345598026857169E-021
432.5	2.5518494703636439E-021
433.5	2.4058185539259894E-021
434.5	2.2882651696230742E-021
435.5	2.1931361662189078E-021
436.5	2.1159256120382082E-021
437.5	2.0532505526788635E-021
438.5	2.0025521913602203E-021
439.5	1.9618847395860298E-021
440.5	1.9297655267478240E-021
441.5	1.9050682096587845E-021
442.5	1.8869466914619452E-021
443.5	1.8747813378947521E-021
444.5	1.8681418311983151E-021
445.5	1.8667629402863172E-021
446.5	1.8705309020573612E-021
447.5	1.8794792119332033E-021
448.5	1.8937935698968440E-021
449.5	1.9138266545465758E-021
450.5	1.9401244322489574E-021
451.5	1.9734670002980387E-021
452.5	2.0149287027087170E-021
453.5	2.0659647021604398E-021
454.5	2.1285346858861879E-021
455.5	2.2052793468196833E-021
456.5	2.2997720796423941E-021
457.5	2.4168767707058909E-021
458.5	2.5632502804561622E-021
459.5	2.7480259802518057E-021
460.5	2.9836733151648547E-021
461.5	3.2868644336579771E-021
462.5	3.6786750124292782E-021
463.5	4.1821155025497565E-021
464.5	4.8121181187910815E-021
465.5	5.5494549242504208E-021
466.5	6.2953020342031636E-021
467.5	6.8434717821665202E-021
468.5	6.9666792618879810E-021
469.5	6.6123369200838505E-021
470.5	5.9580593978741221E-021
471.5	5.2387812947044983E-021
472.5	4.5987468219861722E-021
473.5	4.0842524707005433E-021
474.5	3.6902894223839780E-021
475.5	3.3954353378260995E-021
476.5	3.1773901608119095E-021
477.5	3.0177605812964711E-021
478.5	2.9026040056814716E-021
479.5	2.8217091158521667E-021
480.5	2.7676980554758647E-021
481.5	2.7352670806256973E-021
482.5	2.7206158409780155E-021
483.5	2.7210384996926191E-021
484.5	2.7346369407867843E-021
485.5	2.7601217442302271E-021
486.5	2.7966752987708867E-021
487.5	2.8438590322463265E-021
488.5	2.9015524824132894E-021
489.5	2.9699160436056812E-021
490.5	3.0493721347689483E-021
491.5	3.1406016274412351E-021
492.5	3.2445539448853092E-021
493.5	3.3624705173602201E-021
494.5	3.4959224243510106E-021
495.5	3.6468642167753707E-021
496.5	3.8177072303474424E-021
497.5	4.0114173316488342E-021
498.5	4.2316441780426685E-021
499.5	4.4828919900666318E-021
500.5	4.7707459140136932E-021
501.5	5.1021738549079684E-021
502.5	5.4859320197860909E-021
503.5	5.9331145715484417E-021
504.5	6.4579056032265799E-021
505.5	7.0786178096973368E-021
506.5	7.8191405890811865E-021
507.5	8.7109758444184188E-021
508.5	9.7961177069257180E-021
509.5	1.1131134060883435E-020
510.5	1.2792916588928584E-020
511.5	1.4886606090798350E-020
512.5	1.7555917878629823E-020
513.5	2.0994742159985520E-020
514.5	2.5454462600111040E-020
515.5	3.1229098483311574E-020
516.5	3.8571361558451900E-020
517.5	4.7444429111906951E-020
518.5	5.7012990812955521E-020
519.5	6.5094939727947560E-020
520.5	6.8613893820515986E-020
521.5	6.5850474286156109E-020
522.5	5.8190741498289310E-020
523.5	4.8693845877905082E-020
524.5	3.9708294907619680E-020
525.5	3.2208424056780610E-020
526.5	2.6294744568411924E-020
527.5	2.1731682441791318E-020
528.5	1.8223657532006041E-020
529.5	1.5512686593625860E-020
530.5	1.3398238996680090E-020
531.5	1.1731257170903848E-020
532.5	1.0402634039737753E-020
533.5	9.3326289499259105E-021
534.5	8.4626546711551919E-021
535.5	7.7492926663200598E-021
536.5	7.1600384450459082E-021
537.5	6.6702992190861390E-021
538.5	6.2612726160092519E-021
539.5	5.9184392127436807E-021
540.5	5.6304825340324238E-021
541.5	5.3885081238335899E-021
542.5	5.1854734228699438E-021
543.5	5.0157675779279509E-021
544.5	4.8748989437638623E-021
545.5	4.7592607451756963E-021
546.5	4.6659540799055534E-021
547.5	4.5926534636803797E-021
548.5	4.5375043166745309E-021
549.5	4.4990447477107683E-021
550.5	4.4761460993976469E-021
551.5	4.4679682385616486E-021
552.5	4.4739266924624537E-021
553.5	4.4936695674598348E-021
554.5	4.5270628311748742E-021
555.5	4.5741830555105591E-021
556.5	4.6353171541411607E-021
557.5	4.7109690425626099E-021
558.5	4.8018735348196404E-021
559.5	4.9090182007434734E-021
560.5	5.0336743756398029E-021
561.5	5.1774390821325599E-021
562.5	5.3422903441520854E-021
563.5	5.5306593170467702E-021
564.5	5.7455239246038089E-021
565.5	5.9905304244526926E-021
566.5	6.2701517218547631E-021
567.5	6.5898946166690178E-021
568.5	6.9565729400432553E-021
569.5	7.3786703716940528E-021
570.5	7.8668266053873150E-021
571.5	8.4344949158682255E-021
572.5	9.0988402600265110E-021
573.5	9.8819780277888750E-021
574.5	1.0812699002573846E-020
575.5	1.1928891998708975E-020
576.5	1.3280968480978524E-020
577.5	1.4936715584463719E-020
578.5	1.6988138074796648E-020
579.5	1.9560912342836202E-020
580.5	2.2826784024920868E-020
581.5	2.7017756720617978E-020
582.5	3.2435962219908673E-020
583.5	3.9439140833485151E-020
584.5	4.8348277690134582E-020
585.5	5.9165919695761173E-020
586.5	7.0979663256356384E-020
587.5	8.1264522233479714E-020
588.5	8.6275580463687336E-020
589.5	8.3664739679715417E-020
590.5	7.4839555827144646E-020
591.5	6.3498583087745210E-020
592.5	5.2642154803273695E-020
593.5	4.3582049621333506E-020
594.5	3.6502058086723823E-020
595.5	3.1135890690600943E-020
596.5	2.7128161302899164E-020
597.5	2.4165891196596401E-020
598.5	2.2007615223142649E-020
599.5	2.0477781530180264E-020
600.5	1.9453377435027639E-020
601.5	1.8851578201515869E-020
602.5	1.8620523209319936E-020
603.5	1.8733230102477971E-020
604.5	1.9184204693602164E-020
605.5	1.9988381548929049E-020
606.5	2.1182260556549466E-020
607.5	2.2827379937290977E-020
608.5	2.5016564533415240E-020
609.5	2.7883692621218637E-020
610.5	3.1617940204404823E-020
611.5	3.6483235258838034E-020
612.5	4.2841894435177235E-020
613.5	5.1175075765490815E-020
614.5	6.2074096719427532E-020
615.5	7.6130001809716433E-020
616.5	9.3557819780928251E-020
617.5	1.1331961233184087E-019
618.5	1.3185715803582864E-019
619.5	1.4299851982373348E-019
620.5	1.4153869577759910E-019
621.5	1.2818066009988273E-019
622.5	1.0878983841565818E-019
623.5	8.9150186426662116E-020
624.5	7.2213307103666920E-020
625.5	5.8656820631016615E-020
626.5	4.8133201311240754E-020
627.5	4.0028942677052714E-020
628.5	3.3766890651606669E-020
629.5	2.8885889196056211E-020
630.5	2.5039432882687052E-020
631.5	2.1973014884266274E-020
632.5	1.9500643455340394E-020
633.5	1.7485903988117350E-020
634.5	1.5827946847116928E-020
635.5	1.4451467519116714E-020
636.5	1.3299626229466248E-020
637.5	1.2329049720888504E-020
638.5	1.1506286428855365E-020
639.5	1.0805273152299288E-020
640.5	1.0205507935752482E-020
641.5	9.6907192640758523E-021
642.5	9.2478869918240375E-021
643.5	8.8665148782081585E-021
644.5	8.5380848624547211E-021
645.5	8.2556439127330041E-021
646.5	8.0134885336286072E-021
647.5	7.8069219089896621E-021
648.5	7.6320655826261714E-021
649.5	7.4857124722919814E-021
650.5	7.3652115011391515E-021
651.5	7.2683766414705009E-021
652.5	7.1934149891941769E-021
653.5	7.1388698244044324E-021
654.5	7.1035756032919956E-021
655.5	7.0866225668075908E-021
656.5	7.0873292113007542E-021
657.5	7.1052212951671944E-021
658.5	7.1400163891105151E-021
659.5	7.1916132421625657E-021
660.5	7.2600854506500141E-021
661.5	7.3456790977508654E-021
662.5	7.4488141888936454E-021
663.5	7.5700898526725013E-021
664.5	7.7102934166015803E-021
665.5	7.8704136097850297E-021
666.5	8.0516582983854155E-021
667.5	8.2554773332841074E-021
668.5	8.4835912925709201E-021
669.5	8.7380271466961436E-021
670.5	9.0211621767009554E-021
671.5	9.3357778559258164E-021
672.5	9.6851258894184898E-021
673.5	1.0073009228352604E-020
674.5	1.0503881687149108E-020
675.5	1.0982970854412603E-020
676.5	1.1516430396083491E-020
677.5	1.2111529726938724E-020
678.5	1.2776891552639617E-020
679.5	1.3522791211058463E-020
680.5	1.4361536429018850E-020
681.5	1.5307952578384578E-020
682.5	1.6380007518812061E-020
683.5	1.7599622760070608E-020
684.5	1.8993735598563161E-020
685.5	2.0595702509037121E-020
686.5	2.2447171031065477E-020
687.5	2.4600601112189252E-020
688.5	2.7122695470101914E-020
689.5	3.0099114014979842E-020
690.5	3.3641017037189590E-020
691.5	3.7894229312561364E-020
692.5	4.3052170569538716E-020
693.5	4.9374177431313839E-020
694.5	5.7211417367075055E-020
695.5	6.7043048932875235E-020
696.5	7.9524817894881123E-020
697.5	9.5548440740926718E-020
698.5	1.1629602798867970E-019
699.5	1.4323189738626347E-019
700.5	1.7786710836356097E-019
701.5	2.2091569470142985E-019
702.5	2.7025189293351659E-019
703.5	3.1775205328694266E-019
704.5	3.4844566169317449E-019
705.5	3.4844383493451461E-019
706.5	3.1776362550454612E-019
707.5	2.7031004120880635E-019
708.5	2.2104447625735213E-019
709.5	1.7807623721498233E-019
710.5	1.4352269658095348E-019
711.5	1.1666692320384230E-019
712.5	9.5997622452998046E-020
713.5	8.0051145170787621E-020
714.5	6.7646220727044883E-020
715.5	5.7891911150637052E-020
716.5	5.0133144939232980E-020
717.5	4.3891349665480868E-020
718.5	3.8815884198614204E-020
719.5	3.4647904857254041E-020
720.5	3.1194472999939123E-020
721.5	2.8310250279358466E-020
722.5	2.5884582274379447E-020
723.5	2.3832346580037319E-020
724.5	2.2087420880064462E-020
725.5	2.0597979613712378E-020
726.5	1.9323075153011883E-020
727.5	1.8230128990047648E-020
728.5	1.7293073883982884E-020
729.5	1.6490966533101105E-020
730.5	1.5806944113332334E-020
731.5	1.5227435075340712E-020
732.5	1.4741560351925747E-020
733.5	1.4340679230933692E-020
734.5	1.4018047036057949E-020
735.5	1.3768561079563770E-020
736.5	1.3588578237452112E-020
737.5	1.3475792737120816E-020
738.5	1.3429166905691448E-020
739.5	1.3448911128396650E-020
740.5	1.3536512452903979E-020
741.5	1.3694814452253310E-020
742.5	1.3928154433857595E-020
743.5	1.4242568205507319E-020
744.5	1.4646077823422725E-020
745.5	1.5149084648946250E-020
746.5	1.5764899471891460E-020
747.5	1.6510454641523690E-020
748.5	1.7407261881506415E-020
749.5	1.8482706432464861E-020
750.5	1.9771807365465747E-020
751.5	2.1319631291712239E-020
752.5	2.3184630978800764E-020
753.5	2.5443303912743447E-020
754.5	2.8196744731668730E-020
755.5	3.1579916638816466E-020
756.5	3.5774794850696568E-020
757.5	4.1028887493325771E-020
758.5	4.7680773866974040E-020
759.5	5.6193407967453787E-020
760.5	6.7191631553386606E-020
761.5	8.1486180716196628E-020
762.5	1.0002698706189750E-019
763.5	1.2363551520074711E-019
764.5	1.5221006347660919E-019
765.5	1.8308923816442538E-019
766.5	2.0926855661293914E-019
767.5	2.2080576770169267E-019
768.5	2.1205434215852817E-019
769.5	1.8739765072976832E-019
770.5	1.5671561509195952E-019
771.5	1.2764856182987766E-019
772.5	1.0339056029490874E-019
773.5	8.4290797725797437E-020
774.5	6.9599865868970339E-020
775.5	5.8370895951644098E-020
776.5	4.9779978722695133E-020
777.5	4.3193046774677878E-020
778.5	3.8148623729121994E-020
779.5	3.4322898312850226E-020
780.5	3.1498419640522451E-020
781.5	2.9540815143720780E-020
782.5	2.8381495353879339E-020
783.5	2.7999583503363276E-020
784.5	2.8388003434165250E-020
785.5	2.9475063339216604E-020
786.5	3.0972757289526162E-020
787.5	3.2214698756814441E-020
788.5	3.2283125668076546E-020
789.5	3.0656306681112224E-020
790.5	2.7713707255475966E-020
791.5	2.4323232301245922E-020
792.5	2.1151474843360560E-020
793.5	1.8470302302311133E-020
794.5	1.6300579855790004E-020
795.5	1.4567261045948845E-020
796.5	1.3179002211516824E-020
797.5	1.2056215727217761E-020
798.5	1.1136665537710393E-020
799.5	1.0373614562177169E-020
800.5	9.7323903255221467E-021
801.5	9.1872402224201389E-021
802.5	8.7188875399855122E-021
803.5	8.3127441158279812E-021
804.5	7.9576332066902167E-021
805.5	7.6448824945753286E-021
806.5	7.3676783472352283E-021
807.5	7.1206028336832191E-021
808.5	6.8992986287555319E-021
809.5	6.7002238939629209E-021
810.5	6.5204709756612347E-021
811.5	6.3576308010872707E-021
812.5	6.2096903346817267E-021
813.5	6.0749542046774181E-021
814.5	5.9519841867995657E-021
815.5	5.8395520174535625E-021
816.5	5.7366022567940535E-021
817.5	5.6422228024809226E-021
818.5	5.5556212819098538E-021
819.5	5.4761060014530889E-021
820.5	5.4030704583400790E-021
821.5	5.3359806603509551E-021
822.5	5.2743646754904816E-021
823.5	5.2178039657204089E-021
824.5	5.1659261579595264E-021
825.5	5.1183989806577918E-021
826.5	5.0749251515814130E-021
827.5	5.0352380465381484E-021
828.5	4.9990980129254753E-021
829.5	4.9662892186201681E-021
830.5	4.9366169476379084E-021
831.5	4.9099052705097446E-021
832.5	4.8859950304508806E-021
833.5	4.8647420968920563E-021
834.5	4.8460158463807236E-021
835.5	4.8296978376781332E-021
836.5	4.8156806534187732E-021
837.5	4.8038668852224367E-021
838.5	4.7941682428618089E-021
839.5	4.7865047711494907E-021
840.5	4.7808041607443913E-021
841.5	4.7770011411884761E-021
842.5	4.7750369462502674E-021
843.5	4.7748588431350744E-021
844.5	4.7764197183749146E-021
845.5	4.7796777142749390E-021
846.5	4.7845959107011734E-021
847.5	4.7911420477747428E-021
848.5	4.7992882857123736E-021
849.5	4.8090109986412383E-021
850.5	4.8202905997333260E-021
851.5	4.8331113954642741E-021
852.5	4.8474614672145184E-021
853.5	4.8633325788074837E-021
854.5	4.8807201089278904E-021
855.5	4.8996230076918182E-021
856.5	4.9200437769553466E-021
857.5	4.9419884742576158E-021
858.5	4.9654667406033676E-021
859.5	4.9904918526061992E-021
860.5	5.0170807998437248E-021
861.5	5.0452543886269644E-021
862.5	5.0750373737667522E-021
863.5	5.1064586203387016E-021
864.5	5.1395512979158023E-021
865.5	5.1743531102661888E-021
866.5	5.2109065641169916E-021
867.5	5.2492592812808807E-021
868.5	5.2894643592497737E-021
869.5	5.3315807863053807E-021
870.5	5.3756739183083608E-021
871.5	5.4218160256440194E-021
872.5	5.4700869203677304E-021
873.5	5.5205746754637005E-021
874.5	5.5733764503759157E-021
875.5	5.6285994396771097E-021
876.5	5.6863619650192157E-021
877.5	5.7467947344946241E-021
878.5	5.8100422984053421E-021
879.5	5.8762647364080114E-021
880.5	5.9456396183594674E-021
881.5	6.0183642902928789E-021
882.5	6.0946585482771334E-021
883.5	6.1747677770603114E-021
884.5	6.2589666481651733E-021
885.5	6.3475634945322888E-021
886.5	6.4409055072695554E-021
887.5	6.5393849363920619E-021
888.5	6.6434465240640996E-021
889.5	6.7535964590711114E-021
890.5	6.8704132195026690E-021
891.5	6.9945607729891035E-021
892.5	7.1268047386472460E-021
893.5	7.2680322937068129E-021
894.5	7.4192768467296386E-021
895.5	7.5817488210754883E-021
896.5	7.7568743289713427E-021
897.5	7.9463441141942759E-021
898.5	8.1521759662984797E-021
899.5	8.3767949579271212E-021
900.5	8.6231374703789928E-021
901.5	8.8947872599614518E-021
902.5	9.1961550890113760E-021
903.5	9.5327181643032324E-021
904.5	9.9113424858726557E-021
905.5	1.0340721247695975E-020
906.5	1.0831977180532149E-020
907.5	1.1399498394403859E-020
908.5	1.2062108867220719E-020
909.5	1.2844719787578598E-020
910.5	1.3780669016008167E-020
911.5	1.4915028781534594E-020
912.5	1.6309217807188435E-020
913.5	1.8047189403938317E-020
914.5	2.0242962349706607E-020
915.5	2.3047422690207364E-020
916.5	2.6646882654914552E-020
917.5	3.1232046638051519E-020
918.5	3.6888321590978904E-020
919.5	4.3332767077785881E-020
920.5	4.9514310494416862E-020
921.5	5.3525975063570927E-020
922.5	5.3641155664732022E-020
923.5	4.9921030286179273E-020
924.5	4.4150694534822309E-020
925.5	3.8205952073939729E-020
926.5	3.3088178226285885E-020
927.5	2.9051821601505205E-020
928.5	2.6002583933199613E-020
929.5	2.3750432426625093E-020
930.5	2.2113065947415105E-020
931.5	2.0944374342204543E-020
932.5	2.0135085428828516E-020
933.5	1.9605849092975071E-020
934.5	1.9299808888090957E-020
935.5	1.9176568475597605E-020
936.5	1.9207737826751452E-020
937.5	1.9373780025952596E-020
938.5	1.9661827706180145E-020
939.5	2.0064197828956993E-020
940.5	2.0577407461237855E-020
941.5	2.1201555169795607E-020
942.5	2.1939979281090830E-020
943.5	2.2799138439161223E-020
944.5	2.3788685501945212E-020
945.5	2.4921726271704425E-020
946.5	2.6215272693432479E-020
947.5	2.7690918451099862E-020
948.5	2.9375785788879073E-020
949.5	3.1303818674378696E-020
950.5	3.3517532698312293E-020
951.5	3.6070381365997626E-020
952.5	3.9029968902856168E-020
953.5	4.2482441959567577E-020
954.5	4.6538542112660460E-020
955.5	5.1342019720649710E-020
956.5	5.7081426441849524E-020
957.5	6.4006750144066454E-020
958.5	7.2452945296025949E-020
959.5	8.2873067687949607E-020
960.5	9.5884062046506390E-020
961.5	1.1232697173331245E-019
962.5	1.3333655909153587E-019
963.5	1.6039245796211649E-019
964.5	1.9525925295379704E-019
965.5	2.3956731383464671E-019
966.5	2.9351272333131454E-019
967.5	3.5307363684599073E-019
968.5	4.0668847918589192E-019
969.5	4.3694200822510654E-019
970.5	4.3282282829272083E-019
971.5	4.0121588679509345E-019
972.5	3.6035366786899391E-019
973.5	3.2547517442868058E-019
974.5	3.0355060863050075E-019
975.5	2.9496466727031548E-019
976.5	2.9511841224317245E-019
977.5	2.9496759510578698E-019
978.5	2.8437196706956046E-019
979.5	2.5941025269172865E-019
980.5	2.2521179827143591E-019
981.5	1.8992324347445081E-019
982.5	1.5875884461461371E-019
983.5	1.3332493315238093E-019
984.5	1.1327411359054897E-019
985.5	9.7637713116562124E-020
986.5	8.5432385675081203E-020
987.5	7.5846785435146877E-020
988.5	6.8260293308886685E-020
989.5	6.2211675888191359E-020
990.5	5.7361003962785425E-020
991.5	5.3457489623452151E-020
992.5	5.0315199770104217E-020
993.5	4.7795513613548531E-020
994.5	4.5794677524606826E-020
995.5	4.4235037462382824E-020
996.5	4.3058887261375632E-020
997.5	4.2224185447686836E-020
998.5	4.1701632680878713E-020
999.5	4.1472776618389720E-020
1000.5	4.1528939434653719E-020
1001.5	4.1870862663994000E-020
1002.5	4.2509049033665323E-020
1003.5	4.3464864188794767E-020
1004.5	4.4772554693094558E-020
1005.5	4.6482454295701769E-020
1006.5	4.8665798002775573E-020
1007.5	5.1421741383334716E-020
1008.5	5.4887346899851222E-020
1009.5	5.9251272579289099E-020
1010.5	6.4771116212397434E-020
1011.5	7.1791211638471399E-020
1012.5	8.0747905934990596E-020
1013.5	9.2123411012219923E-020
1014.5	1.0625286937663474E-019
1015.5	1.2281517671939043E-019
1016.5	1.3993072393232670E-019
1017.5	1.5356802127117624E-019
1018.5	1.5917785355094705E-019
1019.5	1.5561380714288735E-019
1020.5	1.4641489046293988E-019
1021.5	1.3642401643647722E-019
1022.5	1.2873954882433273E-019
1023.5	1.2450731115691275E-019
1024.5	1.2386162779590250E-019
1025.5	1.2665475978795380E-019
1026.5	1.3280056086394610E-019
1027.5	1.4240589635259035E-019
1028.5	1.5582692004125002E-019
1029.5	1.7371716168176579E-019
1030.5	1.9709715563868710E-019
1031.5	2.2746021522821875E-019
1032.5	2.6691959636500203E-019
1033.5	3.1838143277614416E-019
1034.5	3.8566340665488069E-019
1035.5	4.7329885663842175E-019
1036.5	5.8533586433845357E-019
1037.5	7.2169712443381621E-019
1038.5	8.7050658942400381E-019
1039.5	9.9920727642685166E-019
1040.5	1.0598435075363009E-018
1041.5	1.0227610940629909E-018
1042.5	9.0641790748217610E-019
1043.5	7.5815866549654195E-019
1044.5	6.1609791945232204E-019
1045.5	4.9676045373057314E-019
1046.5	4.0234077711118174E-019
1047.5	3.2933690538360153E-019
1048.5	2.7312400665997480E-019
1049.5	2.2961198646420211E-019
1050.5	1.9560549787338777E-019
1051.5	1.6872443699643699E-019
1052.5	1.4722522592955884E-019
1053.5	1.2983326563967954E-019
1054.5	1.1561202086191949E-019
1055.5	1.0386735515260646E-019
1056.5	9.4079445371038462E-020
1057.5	8.5854720676623886E-020
1058.5	7.8891906461354548E-020
1059.5	7.2957897399418787E-020
1060.5	6.7870473567667930E-020
1061.5	6.3485801226125270E-020
1062.5	5.9689302979115728E-020
1063.5	5.6388921291544457E-020
1064.5	5.3510098119797799E-020
1065.5	5.0991997028065028E-020
1066.5	4.8784633637386518E-020
1067.5	4.6846676479553066E-020
1068.5	4.5143747258272535E-020
1069.5	4.3647096481915439E-020
1070.5	4.2332563679178824E-020
1071.5	4.1179755158394536E-020
1072.5	4.0171389386979108E-020
1073.5	3.9292772509864605E-020
1074.5	3.8531375647250613E-020
1075.5	3.7876492353807631E-020
1076.5	3.7318959643863652E-020
1077.5	3.6850929757268894E-020
1078.5	3.6465682691733999E-020
1079.5	3.6157471698999444E-020
1080.5	3.5921395607747397E-020
1081.5	3.5753293122388739E-020
1082.5	3.5649655246898151E-020
1083.5	3.5607552765729749E-020
1084.5	3.5624576330997898E-020
1085.5	3.5698787195229134E-020
1086.5	3.5828677021353652E-020
1087.5	3.6013135518534972E-020
1088.5	3.6251424911105530E-020
1089.5	3.6543160461616475E-020
1090.5	3.6888296448293633E-020
1091.5	3.7287117150359396E-020
1092.5	3.7740232528499778E-020
1093.5	3.8248578407848808E-020
1094.5	3.8813421082047747E-020
1095.5	3.9436366363501011E-020
1096.5	4.0119373210897740E-020
1097.5	4.0864772174317782E-020
1098.5	4.1675289014853790E-020
1099.5	4.2554073984060325E-020
1100.5	4.3504737393679110E-020
1101.5	4.4531392273848162E-020
1102.5	4.5638705115449880E-020
1103.5	4.6831955928102190E-020
1104.5	4.8117109130459249E-020
1105.5	4.9500897137804890E-020
1106.5	5.0990918941143025E-020
1107.5	5.2595756505063561E-020
1108.5	5.4325112478532615E-020
1109.5	5.6189973552739865E-020
1110.5	5.8202804865286791E-020
1111.5	6.0377782209687554E-020
1112.5	6.2731070556521484E-020
1113.5	6.5281159653601504E-020
1114.5	6.8049270418884206E-020
1115.5	7.1059849707311477E-020
1116.5	7.4341176147721974E-020
1117.5	7.7926106563902288E-020
1118.5	8.1853001655811650E-020
1119.5	8.6166882032895534E-020
1120.5	9.0920882663797213E-020
1121.5	9.6178097216603408E-020
1122.5	1.0201393634994422E-019
1123.5	1.0851916979832205E-019
1124.5	1.1580388701972520E-019
1125.5	1.2400270408225173E-019
1126.5	1.3328167856019292E-019
1127.5	1.4384758919552748E-019
1128.5	1.5596052218249349E-019
1129.5	1.6995112369460576E-019
1130.5	1.8624448806437305E-019
1131.5	2.0539352792645593E-019
1132.5	2.2812588778607946E-019
1133.5	2.5541000365114056E-019
1134.5	2.8854742652384290E-019
1135.5	3.2929856785284589E-019
1136.5	3.8004292897052855E-019
1137.5	4.4394918812691954E-019
1138.5	5.2504972791627786E-019
1139.5	6.2789686636318549E-019
1140.5	7.5599490227315553E-019
1141.5	9.0752211161143401E-019
1142.5	1.0674406110778944E-018
1143.5	1.2014602905156312E-018
1144.5	1.2687023230910577E-018
1145.5	1.2566712591960455E-018
1146.5	1.1964722208228971E-018
1147.5	1.1346103425301345E-018
1148.5	1.1040687311189771E-018
1149.5	1.1211627949927007E-018
1150.5	1.1941422385571890E-018
1151.5	1.3299367263329708E-018
1152.5	1.5358056754815887E-018
1153.5	1.8147597513030474E-018
1154.5	2.1516824342219523E-018
1155.5	2.4901346408305789E-018
1156.5	2.7218614677860222E-018
1157.5	2.7374642131024375E-018
1158.5	2.5232101491808617E-018
1159.5	2.1747827387575743E-018
1160.5	1.8059337016885036E-018
1161.5	1.4822535696877339E-018
1162.5	1.2228636525903043E-018
1163.5	1.0238297717338138E-018
1164.5	8.7437641112993300E-019
1165.5	7.6384806433422839E-019
1166.5	6.8377919093246729E-019
1167.5	6.2809997529842896E-019
1168.5	5.9282626612291533E-019
1169.5	5.7572179007472777E-019
1170.5	5.7607869003663488E-019
1171.5	5.9464216420425243E-019
1172.5	6.3365332915124008E-019
1173.5	6.9691342023409305E-019
1174.5	7.8958258659816787E-019
1175.5	9.1694901252417843E-019
1176.5	1.0804791467216154E-018
1177.5	1.2687726798687036E-018
1178.5	1.4447776738171252E-018
1179.5	1.5455851153646278E-018
1180.5	1.5196342674950531E-018
1181.5	1.3758132942513679E-018
1182.5	1.1738678768332876E-018
1183.5	9.7137792524738447E-019
1184.5	7.9719897649501283E-019
1185.5	6.5763633201717680E-019
1186.5	5.4896984065378100E-019
1187.5	4.6494579551388511E-019
1188.5	3.9973006565162329E-019
1189.5	3.4867192437710822E-019
1190.5	3.0827764658549052E-019
1191.5	2.7597922106038735E-019
1192.5	2.4989778330643644E-019
1193.5	2.2865356316896033E-019
1194.5	2.1122544491672377E-019
1195.5	1.9685057140722810E-019
1196.5	1.8495339422077450E-019
1197.5	1.7509558071009473E-019
1198.5	1.6694049000237449E-019
1199.5	1.6022780228218779E-019
1200.5	1.5475525225656746E-019
1201.5	1.5036537152804447E-019
1202.5	1.4693579814898775E-019
1203.5	1.4437215698192302E-019
1204.5	1.4260281851840684E-019
1205.5	1.4157505271200617E-019
1206.5	1.4125223939431332E-019
1207.5	1.4161189893679278E-019
1208.5	1.4264438010280153E-019
1209.5	1.4435209608563243E-019
1210.5	1.4674924118055033E-019
1211.5	1.4986195412751087E-019
1212.5	1.5372892344975151E-019
1213.5	1.5840245800551734E-019
1214.5	1.6395007510466755E-019
1215.5	1.7045669163461403E-019
1216.5	1.7802754382932832E-019
1217.5	1.8679201256680061E-019
1218.5	1.9690859871791148E-019
1219.5	2.0857138451919112E-019
1220.5	2.2201844281948496E-019
1221.5	2.3754283178524402E-019
1222.5	2.5550706093236056E-019
1223.5	2.7636226884832748E-019
1224.5	3.0067386392018600E-019
1225.5	3.2915612197832699E-019
1226.5	3.6271932125811130E-019
1227.5	4.0253459127749064E-019
1228.5	4.5012399666850736E-019
1229.5	5.0748679312200413E-019
1230.5	5.7727765941655959E-019
1231.5	6.6305928426141117E-019
1232.5	7.6965947002106671E-019
1233.5	9.0366868937165669E-019
1234.5	1.0741062017474131E-018
1235.5	1.2932259389548170E-018
1236.5	1.5772284509714003E-018
1237.5	1.9460422281473766E-018
1238.5	2.4198145586725377E-018
1239.5	3.0067427594812217E-018
1240.5	3.6742863434919980E-018
1241.5	4.3064975999930130E-018
1242.5	4.6977451205352088E-018
1243.5	4.6683238278484453E-018
1244.5	4.2334529548865144E-018
1245.5	3.5871655805383932E-018
1246.5	2.9267880813869080E-018
1247.5	2.3552678938502521E-018
1248.5	1.8974794033568863E-018
1249.5	1.5424895907606533E-018
1250.5	1.2698086754391577E-018
1251.5	1.0599834293171073E-018
1252.5	8.9745269410896470E-019
1253.5	7.7056323744928010E-019
1254.5	6.7082851128826702E-019
1255.5	5.9215096676576332E-019
1256.5	5.3020148877823851E-019
1257.5	4.8197413314299670E-019
1258.5	4.4548679951558056E-019
1259.5	4.1958929531799057E-019
1260.5	4.0383156367646087E-019
1261.5	3.9830925230439823E-019
1262.5	4.0330411670758604E-019
1263.5	4.1834612736511461E-019
1264.5	4.4022492275405472E-019
1265.5	4.6042517695447574E-019
1266.5	4.6569147368393730E-019
1267.5	4.4632867422864348E-019
1268.5	4.0540884576332079E-019
1269.5	3.5527654976654679E-019
1270.5	3.0687137363295325E-019
1271.5	2.6527728229459630E-019
1272.5	2.3133796481133939E-019
1273.5	2.0411330249178081E-019
1274.5	1.8226550599057770E-019
1275.5	1.6458421672155849E-019
1276.5	1.5011205965921420E-019
1277.5	1.3813036551174104E-019
1278.5	1.2811106839855855E-019
1279.5	1.1967017517361913E-019
1280.5	1.1253158441045827E-019
1281.5	1.0650129348560758E-019
1282.5	1.0144938303749458E-019
1283.5	9.7295560008200702E-020
1284.5	9.3990564939984444E-020
1285.5	9.1478257149269938E-020
1286.5	8.9615591821514511E-020
1287.5	8.8051689423178590E-020
1288.5	8.6189225936176974E-020
1289.5	8.3469106660791493E-020
1290.5	7.9847912929526100E-020
1291.5	7.5809899335339791E-020
1292.5	7.1892368178248255E-020
1293.5	6.8383467958697823E-020
1294.5	6.5349211231701594E-020
1295.5	6.2750475961131321E-020
1296.5	6.0519519258277076E-020
1297.5	5.8591652105895662E-020
1298.5	5.6914013600563812E-020
1299.5	5.5445770751201699E-020
1300.5	5.4155960917362634E-020
1301.5	5.3021157745707716E-020
1302.5	5.2023556925351236E-020
1303.5	5.1149544052077897E-020
1304.5	5.0388661260437678E-020
1305.5	4.9732871538642982E-020
1306.5	4.9176036809342256E-020
1307.5	4.8713547723486708E-020
1308.5	4.8342061406824189E-020
1309.5	4.8059316938367570E-020
1310.5	4.7864007894172765E-020
1311.5	4.7755697916883644E-020
1312.5	4.7734769866631794E-020
1313.5	4.7802402332378472E-020
1314.5	4.7960569597178660E-020
1315.5	4.8212062874558186E-020
1316.5	4.8560531986481934E-020
1317.5	4.9010547792405443E-020
1318.5	4.9567686719806638E-020
1319.5	5.0238639782644950E-020
1320.5	5.1031349588296268E-020
1321.5	5.1955180108276196E-020
1322.5	5.3021125514899530E-020
1323.5	5.4242066274591610E-020
1324.5	5.5633083077914878E-020
1325.5	5.7211842259240612E-020
1326.5	5.8999070361191029E-020
1327.5	6.1019140766570981E-020
1328.5	6.3300802318648827E-020
1329.5	6.5878089229874418E-020
1330.5	6.8791464257825385E-020
1331.5	7.2089264413533758E-020
1332.5	7.5829542241038073E-020
1333.5	8.0082428691977706E-020
1334.5	8.4933189795438143E-020
1335.5	9.0486214552329574E-020
1336.5	9.6870264457578199E-020
1337.5	1.0424544873642608E-019
1338.5	1.1281258317516918E-019
1339.5	1.2282587335900356E-019
1340.5	1.3461027833144776E-019
1341.5	1.4858552106112795E-019
1342.5	1.6529960556630403E-019
1343.5	1.8547598850591724E-019
1344.5	2.1008034143048728E-019
1345.5	2.4041511173933145E-019
1346.5	2.7825232622304282E-019
1347.5	3.2601513733372746E-019
1348.5	3.8700958338943904E-019
1349.5	4.6566995881812510E-019
1350.5	5.6766126608369732E-019
1351.5	6.9935868811136273E-019
1352.5	8.6549977272542480E-019
1353.5	1.0627609656691153E-018
1354.5	1.2677666169057255E-018
1355.5	1.4273905476285072E-018
1356.5	1.4767419395849744E-018
1357.5	1.3919846430381574E-018
1358.5	1.2152428220433639E-018
1359.5	1.0124558322872905E-018
1360.5	8.2773686469322137E-019
1361.5	6.7692322359953427E-019
1362.5	5.5993182332204339E-019
1363.5	4.7118914311951875E-019
1364.5	4.0453354563829198E-019
1365.5	3.5481944999661487E-019
1366.5	3.1817210143145556E-019
1367.5	2.9182390514664638E-019
1368.5	2.7388200592475275E-019
1369.5	2.6313479705995794E-019
1370.5	2.5891998542153966E-019
1371.5	2.6105246399328752E-019
1372.5	2.6980693026666823E-019
1373.5	2.8595308736403509E-019
1374.5	3.1084416177823243E-019
1375.5	3.4655657378445738E-019
1376.5	3.9605685264463097E-019
1377.5	4.6329705554609623E-019
1378.5	5.5293064970704867E-019
1379.5	6.6885231632078110E-019
1380.5	8.0997399072218860E-019
1381.5	9.6174132051602185E-019
1382.5	1.0874738055652994E-018
1383.5	1.1370507908264025E-018
1384.5	1.0844997709009560E-018
1385.5	9.5454066213646355E-019
1386.5	7.9714899125721785E-019
1387.5	6.4949849118865918E-019
1388.5	5.2653043407136940E-019
1389.5	4.2944110737953728E-019
1390.5	3.5426122599216549E-019
1391.5	2.9617089310713923E-019
1392.5	2.5099889302433305E-019
1393.5	2.1551258943273468E-019
1394.5	1.8731131149232249E-019
1395.5	1.6463792171712582E-019
1396.5	1.4620799919822045E-019
1397.5	1.3107792239137982E-019
1398.5	1.1854897760613798E-019
1399.5	1.0809932533777296E-019
1400.5	9.9336127099784564E-020
1401.5	9.1961895176227444E-020
1402.5	8.5750817878367509E-020
1403.5	8.0532126684242674E-020
1404.5	7.6178521906278302E-020
1405.5	7.2598347371320037E-020
1406.5	6.9730689312584449E-020
1407.5	6.7542941086346441E-020
1408.5	6.6030678379601718E-020
1409.5	6.5219972037027921E-020
1410.5	6.5172558184907612E-020
1411.5	6.5994594227302222E-020
1412.5	6.7849989498507072E-020
1413.5	7.0979232603556432E-020
1414.5	7.5723355880251379E-020
1415.5	8.2547649535499890E-020
1416.5	9.2044401413804030E-020
1417.5	1.0485379894162717E-019
1418.5	1.2135706802877521E-019
1419.5	1.4089482489772235E-019
1420.5	1.6044997923787477E-019
1421.5	1.7396739448920662E-019
1422.5	1.7508856632216480E-019
1423.5	1.6274571790616122E-019
1424.5	1.4228406714621618E-019
1425.5	1.2032584260206050E-019
1426.5	1.0078624936745470E-019
1427.5	8.4850743690044001E-020
1428.5	7.2318432744125094E-020
1429.5	6.2560867430310183E-020
1430.5	5.4939263104905849E-020
1431.5	4.8929449777147044E-020
1432.5	4.4133415445899715E-020
1433.5	4.0257792732945697E-020
1434.5	3.7088223979954861E-020
1435.5	3.4467898104863974E-020
1436.5	3.2281452488326149E-020
1437.5	3.0443417180747722E-020
1438.5	2.8890065098652233E-020
1439.5	2.7573700328909450E-020
1440.5	2.6458664931620455E-020
1441.5	2.5518559076236418E-020
1442.5	2.4734330790396902E-020
1443.5	2.4093007788891157E-020
1444.5	2.3586927475037664E-020
1445.5	2.3213383767122231E-020
1446.5	2.2974660242869760E-020
1447.5	2.2878465969848985E-020
1448.5	2.2938840319313705E-020
1449.5	2.3177652967338802E-020
1450.5	2.3626901775684390E-020
1451.5	2.4332107807074721E-020
1452.5	2.5357213380471519E-020
1453.5	2.6791450437007268E-020
1454.5	2.8758470474406501E-020
1455.5	3.1427037549275422E-020
1456.5	3.5019201063223217E-020
1457.5	3.9802193795650013E-020
1458.5	4.6026732234302079E-020
1459.5	5.3731467323897209E-020
1460.5	6.2313101267936784E-020
1461.5	6.9977748585718171E-020
1462.5	7.3902405849912937E-020
1463.5	7.2086440652417900E-020
1464.5	6.5322472367848902E-020
1465.5	5.6362819955653486E-020
1466.5	4.7600011094769472E-020
1467.5	4.0142016820353705E-020
1468.5	3.4181771374027211E-020
1469.5	2.9529729255267747E-020
1470.5	2.5910854650261740E-020
1471.5	2.3076396022423093E-020
1472.5	2.0830354822237544E-020
1473.5	1.9026215539571387E-020
1474.5	1.7556490176958321E-020
1475.5	1.6342561846463632E-020
1476.5	1.5326656331889080E-020
1477.5	1.4465948148929755E-020
1478.5	1.3728358340817384E-020
1479.5	1.3089586956513766E-020
1480.5	1.2531017017890008E-020
1481.5	1.2038226147392169E-020
1482.5	1.1599921176605220E-020
1483.5	1.1207168328654819E-020
1484.5	1.0852831377895865E-020
1485.5	1.0531157406655828E-020
1486.5	1.0237468293335109E-020
1487.5	9.9679286782667157E-021
1488.5	9.7193697874765167E-021
1489.5	9.4891544460346564E-021
1490.5	9.2750727486323068E-021
1491.5	9.0752607542924446E-021
1492.5	8.8881366227332103E-021
1493.5	8.7123500733282932E-021
1494.5	8.5467421012864527E-021
1495.5	8.3903126509384603E-021
1496.5	8.2421945065243685E-021
1497.5	8.1016320747691192E-021
1498.5	7.9679640415833557E-021
1499.5	7.8406091162405524E-021
1500.5	7.7190542508922901E-021
1501.5	7.6028448560350961E-021
1502.5	7.4915766342081853E-021
1503.5	7.3848887325631173E-021
1504.5	7.2824579757207304E-021
1505.5	7.1839939877447865E-021
1506.5	7.0892350492639383E-021
1507.5	6.9979445651232543E-021
1508.5	6.9099080412229457E-021
1509.5	6.8249304877550595E-021
1510.5	6.7428341809093740E-021
1511.5	6.6634567270777742E-021
1512.5	6.5866493832525626E-021
1513.5	6.5122755951613331E-021
1514.5	6.4402097210781632E-021
1515.5	6.3703359144869833E-021
1516.5	6.3025471430753471E-021
1517.5	6.2367443250851705E-021
1518.5	6.1728355669841902E-021
1519.5	6.1107354888615310E-021
1520.5	6.0503646259841403E-021
1521.5	5.9916488966510780E-021
1522.5	5.9345191279086931E-021
1523.5	5.8789106318898036E-021
1524.5	5.8247628265524691E-021
1525.5	5.7720188954510026E-021
1526.5	5.7206254818991141E-021
1527.5	5.6705324135039663E-021
1528.5	5.6216924535780112E-021
1529.5	5.5740610763871077E-021
1530.5	5.5275962635807320E-021
1531.5	5.4822583194830804E-021
1532.5	5.4380097032106030E-021
1533.5	5.3948148758293021E-021
1534.5	5.3526401609794344E-021
1535.5	5.3114536175812305E-021
1536.5	5.2712249233968495E-021
1537.5	5.2319252683644966E-021
1538.5	5.1935272567435454E-021
1539.5	5.1560048172167928E-021
1540.5	5.1193331201901786E-021
1541.5	5.0834885016127976E-021
1542.5	5.0484483927126962E-021
1543.5	5.0141912551078340E-021
1544.5	4.9806965208081238E-021
1545.5	4.9479445366742255E-021
1546.5	4.9159165129430125E-021
1547.5	4.8845944754687229E-021
1548.5	4.8539612213636253E-021
1549.5	4.8240002777529182E-021
1550.5	4.7946958633861756E-021
1551.5	4.7660328528722013E-021
1552.5	4.7379967433261291E-021
1553.5	4.7105736232372912E-021
1554.5	4.6837501433838979E-021
1555.5	4.6575134896364921E-021
1556.5	4.6318513575062300E-021
1557.5	4.6067519283068450E-021
1558.5	4.5822038468106974E-021
1559.5	4.5581962002895925E-021
1560.5	4.5347184988405187E-021
1561.5	4.5117606569048626E-021
1562.5	4.4893129758973358E-021
1563.5	4.4673661278678241E-021
1564.5	4.4459111401256763E-021
1565.5	4.4249393807616261E-021
1566.5	4.4044425450078330E-021
1567.5	4.3844126423812372E-021
1568.5	4.3648419845597273E-021
1569.5	4.3457231739446256E-021
1570.5	4.3270490928665676E-021
1571.5	4.3088128933951623E-021
1572.5	4.2910079877158852E-021
1573.5	4.2736280390403420E-021
1574.5	4.2566669530187141E-021
1575.5	4.2401188696254365E-021
1576.5	4.2239781554913553E-021
1577.5	4.2082393966576382E-021
1578.5	4.1928973917284614E-021
1579.5	4.1779471454013019E-021
1580.5	4.1633838623551236E-021
1581.5	4.1492029414783148E-021
1582.5	4.1353999704194847E-021
1583.5	4.1219707204455950E-021
1584.5	4.1089111415929465E-021
1585.5	4.0962173580977994E-021
1586.5	4.0838856640942808E-021
1587.5	4.0719125195682952E-021
1588.5	4.0602945465570550E-021
1589.5	4.0490285255846558E-021
1590.5	4.0381113923249933E-021
1591.5	4.0275402344840666E-021
1592.5	4.0173122888944367E-021
1593.5	4.0074249388153750E-021
1594.5	3.9978757114328275E-021
1595.5	3.9886622755540878E-021
1596.5	3.9797824394926106E-021
1597.5	3.9712341491391131E-021
1598.5	3.9630154862156550E-021
1599.5	3.9551246667100740E-021
1600.5	3.9475600394886804E-021
1601.5	3.9403200850858217E-021
1602.5	3.9334034146694174E-021
1603.5	3.9268087691823610E-021
1604.5	3.9205350186601388E-021
1605.5	3.9145811617258273E-021
1606.5	3.9089463252642463E-021
1607.5	3.9036297642777559E-021
1608.5	3.8986308619269554E-021
1609.5	3.8939491297603377E-021
1610.5	3.8895842081377842E-021
1611.5	3.8855358668536613E-021
1612.5	3.8818040059662951E-021
1613.5	3.8783886568415738E-021
1614.5	3.8752899834196145E-021
1615.5	3.8725082837145781E-021
1616.5	3.8700439915591208E-021
1617.5	3.8678976786063475E-021
1618.5	3.8660700566037870E-021
1619.5	3.8645619799556147E-021
1620.5	3.8633744485913555E-021
1621.5	3.8625086111613062E-021
1622.5	3.8619657685814741E-021
1623.5	3.8617473779532880E-021
1624.5	3.8618550568864213E-021
1625.5	3.8622905882562418E-021
1626.5	3.8630559254311516E-021
1627.5	3.8641531980091367E-021
1628.5	3.8655847181075186E-021
1629.5	3.8673529872550632E-021
1630.5	3.8694607039414580E-021
1631.5	3.8719107718858304E-021
1632.5	3.8747063090934189E-021
1633.5	3.8778506577779995E-021
1634.5	3.8813473952373519E-021
1635.5	3.8852003457799484E-021
1636.5	3.8894135938135847E-021
1637.5	3.8939914982208942E-021
1638.5	3.8989387081630801E-021
1639.5	3.9042601804718130E-021
1640.5	3.9099611988108206E-021
1641.5	3.9160473948133369E-021
1642.5	3.9225247714301910E-021
1643.5	3.9293997287562257E-021
1644.5	3.9366790926408980E-021
1645.5	3.9443701464333056E-021
1646.5	3.9524806662633736E-021
1647.5	3.9610189603211354E-021
1648.5	3.9699939126662960E-021
1649.5	3.9794150321826362E-021
1650.5	3.9892925073886997E-021
1651.5	3.9996372679300696E-021
1652.5	4.0104610537133454E-021
1653.5	4.0217764928013014E-021
1654.5	4.0335971893782718E-021
1655.5	4.0459378233204125E-021
1656.5	4.0588142631752450E-021
1657.5	4.0722436946782153E-021
1658.5	4.0862447673227967E-021
1659.5	4.1008377619699549E-021
1660.5	4.1160447830510500E-021
1661.5	4.1318899796088811E-021
1662.5	4.1483998002641565E-021
1663.5	4.1656032882266310E-021
1664.5	4.1835324237390434E-021
1665.5	4.2022225229090197E-021
1666.5	4.2217127038275106E-021
1667.5	4.2420464332937040E-021
1668.5	4.2632721704972600E-021
1669.5	4.2854441278214554E-021
1670.5	4.3086231737514062E-021
1671.5	4.3328779089990355E-021
1672.5	4.3582859547882395E-021
1673.5	4.3849355023118434E-021
1674.5	4.4129271853930126E-021
1675.5	4.4423763553298697E-021
1676.5	4.4734158591008722E-021
1677.5	4.5061994513870320E-021
1678.5	4.5409060097585974E-021
1679.5	4.5777447744177743E-021
1680.5	4.6169619040715121E-021
1681.5	4.6588487349094507E-021
1682.5	4.7037522604210974E-021
1683.5	4.7520885305433319E-021
1684.5	4.8043599206997838E-021
1685.5	4.8611775759590683E-021
1686.5	4.9232908390489939E-021
1687.5	4.9916261921334687E-021
1688.5	5.0673392839534695E-021
1689.5	5.1518851301705623E-021
1690.5	5.2471137953647614E-021
1691.5	5.3554021289161352E-021
1692.5	5.4798369189803462E-021
1693.5	5.6244717992910500E-021
1694.5	5.7946901314324476E-021
1695.5	5.9977193079886080E-021
1696.5	6.2433571465068285E-021
1697.5	6.5449808178444810E-021
1698.5	6.9208869862991969E-021
1699.5	7.3958797538127931E-021
1700.5	8.0025630823539262E-021
1701.5	8.7804656360195131E-021
1702.5	9.7678413855366899E-021
1703.5	1.0974802635284125E-020
1704.5	1.2322525140741047E-020
1705.5	1.3560703052730866E-020
1706.5	1.4276585665204114E-020
1707.5	1.4151282704135717E-020
1708.5	1.3268909445972132E-020
1709.5	1.2027841263676160E-020
1710.5	1.0795077765084644E-020
1711.5	9.7486770425470708E-021
1712.5	8.9245658528421489E-021
1713.5	8.2970939762916543E-021
1714.5	7.8257637774975209E-021
1715.5	7.4732951860251980E-021
1716.5	7.2101391140588996E-021
1717.5	7.0141701928518580E-021
1718.5	6.8691640769690997E-021
1719.5	6.7632748818493167E-021
1720.5	6.6878207035747486E-021
1721.5	6.6363889019924426E-021
1722.5	6.6041973983493070E-021
1723.5	6.5876435672784224E-021
1724.5	6.5839857495426389E-021
1725.5	6.5911172771436562E-021
1726.5	6.6074048842240830E-021
1727.5	6.6315720881206981E-021
1728.5	6.6626141921289097E-021
1729.5	6.6997357124796255E-021
1730.5	6.7423038560669689E-021
1731.5	6.7898135986715789E-021
1732.5	6.8418612293346835E-021
1733.5	6.8981241330921930E-021
1734.5	6.9583452138493806E-021
1735.5	7.0223208001903683E-021
1736.5	7.0898911886137065E-021
1737.5	7.1609332009705994E-021
1738.5	7.2353542928176649E-021
1739.5	7.3130878654766952E-021
1740.5	7.3940895195620280E-021
1741.5	7.4783340504437577E-021
1742.5	7.5658130327637986E-021
1743.5	7.6565328760918369E-021
1744.5	7.7505132602190305E-021
1745.5	7.8477858786775690E-021
1746.5	7.9483934344642793E-021
1747.5	8.0523888438159988E-021
1748.5	8.1598346131008099E-021
1749.5	8.2708023610927725E-021
1750.5	8.3853724645657783E-021
1751.5	8.5036338096318524E-021
1752.5	8.6256836348307274E-021
1753.5	8.7516274548548255E-021
1754.5	8.8815790561242292E-021
1755.5	9.0156605573291367E-021
1756.5	9.1540025296262182E-021
1757.5	9.2967441724828087E-021
1758.5	9.4440335422649567E-021
1759.5	9.5960278316081610E-021
1760.5	9.7528936984276312E-021
1761.5	9.9148076441478620E-021
1762.5	1.0081956441381968E-020
1763.5	1.0254537611889217E-020
1764.5	1.0432759956200383E-020
1765.5	1.0616844136838670E-020
1766.5	1.0807023317591285E-020
1767.5	1.1003543861813238E-020
1768.5	1.1206666093280866E-020
1769.5	1.1416665123667076E-020
1770.5	1.1633831751291528E-020
1771.5	1.1858473436416874E-020
1772.5	1.2090915359024382E-020
1773.5	1.2331501565719495E-020
1774.5	1.2580596213198935E-020
1775.5	1.2838584916567637E-020
1776.5	1.3105876211737101E-020
1777.5	1.3382903142180669E-020
1778.5	1.3670124981479544E-020
1779.5	1.3968029104383758E-020
1780.5	1.4277133020552114E-020
1781.5	1.4597986586747431E-020
1782.5	1.4931174415070724E-020
1783.5	1.5277318496849779E-020
1784.5	1.5637081064085054E-020
1785.5	1.6011167712936344E-020
1786.5	1.6400330816649527E-020
1787.5	1.6805373258624099E-020
1788.5	1.7227152520065651E-020
1789.5	1.7666585160919619E-020
1790.5	1.8124651737622897E-020
1791.5	1.8602402206725307E-020
1792.5	1.9100961869734394E-020
1793.5	1.9621537921743969E-020
1794.5	2.0165426674669536E-020
1795.5	2.0734021535401304E-020
1796.5	2.1328821830102843E-020
1797.5	2.1951442578469813E-020
1798.5	2.2603625336304022E-020
1799.5	2.3287250241591392E-020
1800.5	2.4004349418802291E-020
1801.5	2.4757121918840346E-020
1802.5	2.5547950398529727E-020
1803.5	2.6379419774442089E-020
1804.5	2.7254338122060950E-020
1805.5	2.8175760133768551E-020
1806.5	2.9147013499141681E-020
1807.5	3.0171728630041864E-020
1808.5	3.1253872222791224E-020
1809.5	3.2397785232548937E-020
1810.5	3.3608225933559464E-020
1811.5	3.4890418856571919E-020
1812.5	3.6250110535557669E-020
1813.5	3.7693633164997556E-020
1814.5	3.9227977472839827E-020
1815.5	4.0860876360704132E-020
1816.5	4.2600901162010435E-020
1817.5	4.4457572733024295E-020
1818.5	4.6441490037250455E-020
1819.5	4.8564479430407839E-020
1820.5	5.0839768527220111E-020
1821.5	5.3282189365609595E-020
1822.5	5.5908416621349649E-020
1823.5	5.8737247922235338E-020
1824.5	6.1789934937619429E-020
1825.5	6.5090575971410278E-020
1826.5	6.8666583389156570E-020
1827.5	7.2549242528187159E-020
1828.5	7.6774382994841038E-020
1829.5	8.1383188741347497E-020
1830.5	8.6423180438160304E-020
1831.5	9.1949412961931695E-020
1832.5	9.8025943054286257E-020
1833.5	1.0472763840778402E-019
1834.5	1.1214242104513324E-019
1835.5	1.2037406690011778E-019
1836.5	1.2954572284827816E-019
1837.5	1.3980435615905287E-019
1838.5	1.5132642532876706E-019
1839.5	1.6432516403568756E-019
1840.5	1.7906001401014633E-019
1841.5	1.9584894632191503E-019
1842.5	2.1508470124119584E-019
1843.5	2.3725639514755408E-019
1844.5	2.6297854989476418E-019
1845.5	2.9303048675176855E-019
1846.5	3.2841032882979133E-019
1847.5	3.7040976953145340E-019
1848.5	4.2071856332633396E-019
1849.5	4.8157171999614398E-019
1850.5	5.5595794061458982E-019
1851.5	6.4791479399255079E-019
1852.5	7.6294265303400112E-019
1853.5	9.0856817894912561E-019
1854.5	1.0950559205268251E-018
1855.5	1.3361367883237544E-018
1856.5	1.6492203542571565E-018
1857.5	2.0534899427287558E-018
1858.5	2.5619492842981022E-018
1859.5	3.1604043621351286E-018
1860.5	3.7700647757763925E-018
1861.5	4.2224218501828094E-018
1862.5	4.3258353179011052E-018
1863.5	4.0279838330448453E-018
1864.5	3.4708879171120307E-018
1865.5	2.8513818541200343E-018
1866.5	2.2933411585512224E-018
1867.5	1.8378493439839701E-018
1868.5	1.4816964345009308E-018
1869.5	1.2071561806008878E-018
1870.5	9.9545095834522012E-019
1871.5	8.3097092811906707E-019
1872.5	7.0180584709031400E-019
1873.5	5.9916243260730989E-019
1874.5	5.1661249042071476E-019
1875.5	4.4945101983408932E-019
1876.5	3.9421088805953814E-019
1877.5	3.4831281772033592E-019
1878.5	3.0981743591384593E-019
1879.5	2.7725033179438608E-019
1880.5	2.4947824701520324E-019
1881.5	2.2562085466002341E-019
1882.5	2.0498734313074071E-019
1883.5	1.8703038553341158E-019
1884.5	1.7131239003496110E-019
1885.5	1.5748050378561694E-019
1886.5	1.4524791594531733E-019
1887.5	1.3437973773413036E-019
1888.5	1.2468224037639786E-019
1889.5	1.1599457982969476E-019
1890.5	1.0818238004382226E-019
1891.5	1.0113271746464705E-019
1892.5	9.4750170943672632E-020
1893.5	8.8953688254723914E-020
1894.5	8.3674083350464435E-020
1895.5	7.8852024382199638E-020
1896.5	7.4436406249317097E-020
1897.5	7.0383026454830426E-020
1898.5	6.6653501724378341E-020
1899.5	6.3214376903213869E-020
1900.5	6.0036388299185990E-020
1901.5	5.7093851768963973E-020
1902.5	5.4364152088650834E-020
1903.5	5.1827314975964855E-020
1904.5	4.9465646883857282E-020
1905.5	4.7263430620417849E-020
1906.5	4.5206667158143146E-020
1907.5	4.3282855820640954E-020
1908.5	4.1480806485173295E-020
1909.5	3.9790478597694872E-020
1910.5	3.8202842726417418E-020
1911.5	3.6709761129043339E-020
1912.5	3.5303884415269389E-020
1913.5	3.3978561879195335E-020
1914.5	3.2727763478723142E-020
1915.5	3.1546011768822864E-020
1916.5	3.0428322366809922E-020
1917.5	2.9370151751718565E-020
1918.5	2.8367351385373637E-020
1919.5	2.7416127296970340E-020
1920.5	2.6513004401570915E-020
1921.5	2.5654794930511352E-020
1922.5	2.4838570441987587E-020
1923.5	2.4061636956068677E-020
1924.5	2.3321512822510888E-020
1925.5	2.2615908984020083E-020
1926.5	2.1942711343667920E-020
1927.5	2.1299964984354067E-020
1928.5	2.0685860021632999E-020
1929.5	2.0098718899803825E-020
1930.5	1.9536984965658854E-020
1931.5	1.8999212175329110E-020
1932.5	1.8484055807784186E-020
1933.5	1.7990264074176455E-020
1934.5	1.7516670525737496E-020
1935.5	1.7062187174647159E-020
1936.5	1.6625798252463672E-020
1937.5	1.6206554539548883E-020
1938.5	1.5803568206630791E-020
1939.5	1.5416008116376702E-020
1940.5	1.5043095538736802E-020
1941.5	1.4684100238976728E-020
1942.5	1.4338336901844996E-020
1943.5	1.4005161859301465E-020
1944.5	1.3683970092738180E-020
1945.5	1.3374192483715333E-020
1946.5	1.3075293289965536E-020
1947.5	1.2786767825835681E-020
1948.5	1.2508140328475714E-020
1949.5	1.2238961992982605E-020
1950.5	1.1978809161394951E-020
1951.5	1.1727281651934715E-020
1952.5	1.1484001216229733E-020
1953.5	1.1248610113443704E-020
1954.5	1.1020769791305574E-020
1955.5	1.0800159664983389E-020
1956.5	1.0586475985600653E-020
1957.5	1.0379430790958146E-020
1958.5	1.0178750931710793E-020
1959.5	9.9841771668656774E-021
1960.5	9.7954633230226733E-021
1961.5	9.6123755122782558E-021
1962.5	9.4346914041642442E-021
1963.5	9.2621995473991417E-021
1964.5	9.0946987375975185E-021
1965.5	8.9319974274147600E-021
1966.5	8.7739131759052850E-021
1967.5	8.6202721341448121E-021
1968.5	8.4709085644142075E-021
1969.5	8.3256643904669672E-021
1970.5	8.1843887766060790E-021
1971.5	8.0469377334814460E-021
1972.5	7.9131737486878256E-021
1973.5	7.7829654403969372E-021
1974.5	7.6561872323976513E-021
1975.5	7.5327190490460617E-021
1976.5	7.4124460287441534E-021
1977.5	7.2952582546725884E-021
1978.5	7.1810505016008450E-021
1979.5	7.0697219976874825E-021
1980.5	6.9611762002652045E-021
1981.5	6.8553205846806740E-021
1982.5	6.7520664453278814E-021
1983.5	6.6513287080773999E-021
1984.5	6.5530257533618859E-021
1985.5	6.4570792492318460E-021
1986.5	6.3634139937449387E-021
1987.5	6.2719577660973517E-021
1988.5	6.1826411859477936E-021
1989.5	6.0953975804229324E-021
1990.5	6.0101628583289414E-021
1991.5	5.9268753911264406E-021
1992.5	5.8454759002566277E-021
1993.5	5.7659073504342961E-021
1994.5	5.6881148485495149E-021
1995.5	5.6120455478436552E-021
1996.5	5.5376485570477447E-021
1997.5	5.4648748541917122E-021
1998.5	5.3936772048122205E-021
1999.5	5.3240100843044673E-021
[truncated: 1,000 more rows]
