# Supplementary material for: Modeling Radiative Efficiency across Fluorinated Molecules: Bridging Chemistry and Climate Policy for Global Warming Potential Estimations
Source: Environ Sci Technol. 2026 Feb 16;60(8):6188–202. doi: 10.1021/acs.est.5c16501 (PMC12961741; doi:10.1021/acs.est.5c16501)
Supplement: Supplementary file 1 [file es5c16501_si_001.zip › Supporting.Information/CFM2025.Table1/HFEsters/Allyl.trifluoracetate/cross-section_47.dat]

0.5	4.2757814826654700E-022
1.5	4.3140616843354652E-022
2.5	4.3539359894425986E-022
3.5	4.3955278537046398E-022
4.5	4.4389741976666275E-022
5.5	4.4844272823450337E-022
6.5	4.5320569020206803E-022
7.5	4.5820529572895639E-022
8.5	4.6346284859576021E-022
9.5	4.6900232476132425E-022
10.5	4.7485079808351046E-022
11.5	4.8103894814525998E-022
12.5	4.8760166880258912E-022
13.5	4.9457880093675728E-022
14.5	5.0201601920296368E-022
15.5	5.0996591080435906E-022
16.5	5.1848929514305333E-022
17.5	5.2765684752103731E-022
18.5	5.3755110915247198E-022
19.5	5.4826899138471620E-022
20.5	5.5992491672603224E-022
21.5	5.7265478663251365E-022
22.5	5.8662103117625625E-022
23.5	6.0201908618353085E-022
24.5	6.1908577013269411E-022
25.5	6.3811021214739917E-022
26.5	6.5944823770899146E-022
27.5	6.8354148589081829E-022
28.5	7.1094306434137001E-022
29.5	7.4235232573161396E-022
30.5	7.7866249050027499E-022
31.5	8.2102651825956653E-022
32.5	8.7094908527446320E-022
33.5	9.3041606222841226E-022
34.5	1.0020777900829976E-021
35.5	1.0895086577070776E-021
36.5	1.1975715145151565E-021
37.5	1.3329152727287275E-021
38.5	1.5046083102095129E-021
39.5	1.7248031567463820E-021
40.5	2.0089921749013352E-021
41.5	2.3745117848331512E-021
42.5	2.8339470688534106E-021
43.5	3.3772601736150926E-021
44.5	3.9388559470401979E-021
45.5	4.3721578454602740E-021
46.5	4.5015526714138539E-021
47.5	4.2670074562637128E-021
48.5	3.7869217399656362E-021
49.5	3.2402136314314298E-021
50.5	2.7445480746902890E-021
51.5	2.3412609507182856E-021
52.5	2.0293151425145826E-021
53.5	1.7932463452359916E-021
54.5	1.6161524566913075E-021
55.5	1.4838877262700471E-021
56.5	1.3856814406737853E-021
57.5	1.3136515204306988E-021
58.5	1.2621335724860870E-021
59.5	1.2271031147359656E-021
60.5	1.2057419782258921E-021
61.5	1.1961329014983209E-021
62.5	1.1970540481166931E-021
63.5	1.2078491804236705E-021
64.5	1.2283566979798920E-021
65.5	1.2588880526610089E-021
66.5	1.3002526104372360E-021
67.5	1.3538321524621434E-021
68.5	1.4217141905504275E-021
69.5	1.5068985692136445E-021
70.5	1.6135931819065693E-021
71.5	1.7476009625591592E-021
72.5	1.9167391892372083E-021
73.5	2.1310373669636178E-021
74.5	2.4019319450908758E-021
75.5	2.7384879138207278E-021
76.5	3.1369392489394956E-021
77.5	3.5609652326334128E-021
78.5	3.9252851136431733E-021
79.5	4.1244349142232357E-021
80.5	4.1203060656612505E-021
81.5	3.9858096732276916E-021
82.5	3.8365914376059898E-021
83.5	3.7546836067261698E-021
84.5	3.7774179664697181E-021
85.5	3.9187789505638250E-021
86.5	4.1882981305839863E-021
87.5	4.6012802890399476E-021
88.5	5.1841489541768184E-021
89.5	5.9781237123384667E-021
90.5	7.0420370662829542E-021
91.5	8.4519958805207727E-021
92.5	1.0289685933601754E-020
93.5	1.2599546177187892E-020
94.5	1.5282425214738450E-020
95.5	1.7922697503921929E-020
96.5	1.9716240965439704E-020
97.5	1.9860311144270727E-020
98.5	1.8274891834026619E-020
99.5	1.5686887244797381E-020
100.5	1.2942848257604497E-020
101.5	1.0525243364268851E-020
102.5	8.5718921653033254E-021
103.5	7.0507995649494694E-021
104.5	5.8795779322509883E-021
105.5	4.9762570266911012E-021
106.5	4.2740640424677734E-021
107.5	3.7224483422154460E-021
108.5	3.2841885882582418E-021
109.5	2.9320825259450076E-021
110.5	2.6462029587209497E-021
111.5	2.4118458058393560E-021
112.5	2.2180567468989987E-021
113.5	2.0565889886478370E-021
114.5	1.9211679439230711E-021
115.5	1.8069705487934770E-021
116.5	1.7102540285220016E-021
117.5	1.6280890055073957E-021
118.5	1.5581659545450232E-021
119.5	1.4986537081270416E-021
120.5	1.4480953312161299E-021
121.5	1.4053312081153854E-021
122.5	1.3694423029192471E-021
123.5	1.3397087402212646E-021
124.5	1.3155804254630661E-021
125.5	1.2966576080664184E-021
126.5	1.2826802483734417E-021
127.5	1.2735259110020597E-021
128.5	1.2692167888520990E-021
129.5	1.2699374819778646E-021
130.5	1.2760664415197155E-021
131.5	1.2882256636975702E-021
132.5	1.3073553208893784E-021
133.5	1.3348222270980057E-021
134.5	1.3725718555075663E-021
135.5	1.4233280528829693E-021
136.5	1.4908178870941500E-021
137.5	1.5799114430115963E-021
138.5	1.6963226876285557E-021
139.5	1.8449454174647864E-021
140.5	2.0249506327034510E-021
141.5	2.2197700244628393E-021
142.5	2.3864031099600508E-021
143.5	2.4645606093499624E-021
144.5	2.4209913137593626E-021
145.5	2.2833538532191980E-021
146.5	2.1116898832383447E-021
147.5	1.9518568536771775E-021
148.5	1.8228170207363098E-021
149.5	1.7265199126301373E-021
150.5	1.6584057014631567E-021
151.5	1.6127786906501021E-021
152.5	1.5847022217425851E-021
153.5	1.5703821729440199E-021
154.5	1.5670495948205346E-021
155.5	1.5727368629402957E-021
156.5	1.5860731240052836E-021
157.5	1.6061267457244234E-021
158.5	1.6322919439872355E-021
159.5	1.6642099235279311E-021
160.5	1.7017153252402152E-021
161.5	1.7448009011550115E-021
162.5	1.7935954195695325E-021
163.5	1.8483514434317215E-021
164.5	1.9094408347208084E-021
165.5	1.9773567219932577E-021
166.5	2.0527213355303786E-021
167.5	2.1362996536095390E-021
168.5	2.2290192853081957E-021
169.5	2.3319974998463079E-021
170.5	2.4465768565576209E-021
171.5	2.5743715550167907E-021
172.5	2.7173274877491976E-021
173.5	2.8778001401564485E-021
174.5	3.0586560871506165E-021
175.5	3.2634060912188994E-021
176.5	3.4963810183013532E-021
177.5	3.7629664111536305E-021
178.5	4.0699182741469762E-021
179.5	4.4257924394455417E-021
180.5	4.8415342858018559E-021
181.5	5.3312966761253051E-021
182.5	5.9135845511818156E-021
183.5	6.6128676898188134E-021
184.5	7.4618599302278024E-021
185.5	8.5047260511963153E-021
186.5	9.8015090512879605E-021
187.5	1.1433943394572684E-020
188.5	1.3512155051619450E-020
189.5	1.6179514964875730E-020
190.5	1.9606600395093689E-020
191.5	2.3950080647577268E-020
192.5	2.9225864046629740E-020
193.5	3.5038642111953525E-020
194.5	4.0262082771314142E-020
195.5	4.3209873689577521E-020
196.5	4.2827288233790831E-020
197.5	3.9790319308383867E-020
198.5	3.5860688844520979E-020
199.5	3.2517848352774075E-020
200.5	3.0496251723831591E-020
201.5	3.0031352274713819E-020
202.5	3.1130985791987882E-020
203.5	3.3620817881989449E-020
204.5	3.6952210024660812E-020
205.5	3.9931597250325375E-020
206.5	4.0914658569140042E-020
207.5	3.8915992680491900E-020
208.5	3.4536244364596298E-020
209.5	2.9287130720087046E-020
210.5	2.4362058980767700E-020
211.5	2.0261291662771014E-020
212.5	1.7034342825973239E-020
213.5	1.4555870910490077E-020
214.5	1.2669605602416070E-020
215.5	1.1239697341550996E-020
216.5	1.0161343238228416E-020
217.5	9.3578251778039211E-021
218.5	8.7746470748949929E-021
219.5	8.3742154138785013E-021
220.5	8.1318533396856746E-021
221.5	8.0331159265590007E-021
222.5	8.0722008057323962E-021
223.5	8.2512816809037294E-021
224.5	8.5806828062809058E-021
225.5	9.0799174149314518E-021
226.5	9.7797247647102338E-021
227.5	1.0725355974490964E-020
228.5	1.1981453774342189E-020
229.5	1.3638845739020398E-020
230.5	1.5823105757528913E-020
231.5	1.8702926206289948E-020
232.5	2.2490834142920057E-020
233.5	2.7414417251810960E-020
234.5	3.3605984150879496E-020
235.5	4.0823595172352132E-020
236.5	4.7986793118922546E-020
237.5	5.2953439069592221E-020
238.5	5.3514217283461985E-020
239.5	4.9353140495212619E-020
240.5	4.2381239273628266E-020
241.5	3.4911888252824071E-020
242.5	2.8294837458765696E-020
243.5	2.2930832950704260E-020
244.5	1.8743930470475061E-020
245.5	1.5513125425413116E-020
246.5	1.3015480675548828E-020
247.5	1.1068549485938695E-020
248.5	9.5339526382491194E-021
249.5	8.3097245359689278E-021
250.5	7.3213291916236962E-021
251.5	6.5141636879583766E-021
252.5	5.8479384175747851E-021
253.5	5.2926379888974400E-021
254.5	4.8256631849070342E-021
255.5	4.4298146277411410E-021
256.5	4.0918652904453122E-021
257.5	3.8015429902246714E-021
258.5	3.5507990369059632E-021
259.5	3.3332779371358442E-021
260.5	3.1439296771511276E-021
261.5	2.9787242687068361E-021
262.5	2.8344406489841463E-021
263.5	2.7085105663465688E-021
264.5	2.5989040495683673E-021
265.5	2.5040473262343316E-021
266.5	2.4227672329342432E-021
267.5	2.3542586820676862E-021
268.5	2.2980739564592143E-021
269.5	2.2541347896517879E-021
270.5	2.2227706533209200E-021
271.5	2.2047897427618379E-021
272.5	2.2015931921538152E-021
273.5	2.2153483799139604E-021
274.5	2.2492437106135076E-021
275.5	2.3078533290061524E-021
276.5	2.3976392087112263E-021
277.5	2.5275888802548474E-021
278.5	2.7098692835109774E-021
279.5	2.9600125776982674E-021
280.5	3.2951806411570465E-021
281.5	3.7269413662005295E-021
282.5	4.2421954757152985E-021
283.5	4.7692677852190173E-021
284.5	5.1552041191512894E-021
285.5	5.2262860871531352E-021
286.5	4.9352688843950116E-021
287.5	4.4109488387619877E-021
288.5	3.8315653608594676E-021
289.5	3.3091612351817909E-021
290.5	2.8808006240024804E-021
291.5	2.5434686510722945E-021
292.5	2.2810306296862893E-021
293.5	2.0764153282095418E-021
294.5	1.9154297130522652E-021
295.5	1.7872376020067406E-021
296.5	1.6838305864409980E-021
297.5	1.5993463407714917E-021
298.5	1.5294868048211671E-021
299.5	1.4710782861569687E-021
300.5	1.4217541743839023E-021
301.5	1.3797301300583356E-021
302.5	1.3436454260644626E-021
303.5	1.3124506242970674E-021
304.5	1.2853275063455595E-021
305.5	1.2616314893989395E-021
306.5	1.2408498057567243E-021
307.5	1.2225708211884096E-021
308.5	1.2064612959790172E-021
309.5	1.1922493644449445E-021
310.5	1.1797116721943872E-021
311.5	1.1686635660895941E-021
312.5	1.1589515472221683E-021
313.5	1.1504474173066589E-021
314.5	1.1430437038773035E-021
315.5	1.1366500597919383E-021
316.5	1.1311904115001367E-021
317.5	1.1266006876469303E-021
318.5	1.1228270012633837E-021
319.5	1.1198241894741616E-021
320.5	1.1175546374256140E-021
321.5	1.1159873301850753E-021
322.5	1.1150970892304114E-021
323.5	1.1148639599462875E-021
324.5	1.1152727240700486E-021
325.5	1.1163125168678858E-021
326.5	1.1179765333989828E-021
327.5	1.1202618118586531E-021
328.5	1.1231690849188461E-021
329.5	1.1267026923858308E-021
330.5	1.1308705505091418E-021
331.5	1.1356841750117061E-021
332.5	1.1411587564559292E-021
333.5	1.1473132879870261E-021
334.5	1.1541707468659685E-021
335.5	1.1617583325771845E-021
336.5	1.1701077657256238E-021
337.5	1.1792556534799784E-021
338.5	1.1892439290337244E-021
339.5	1.2001203745108900E-021
340.5	1.2119392390176184E-021
341.5	1.2247619662281864E-021
342.5	1.2386580491105752E-021
343.5	1.2537060332857421E-021
344.5	1.2699946952571524E-021
345.5	1.2876244275729025E-021
346.5	1.3067088701861812E-021
347.5	1.3273768362411842E-021
348.5	1.3497745917243642E-021
349.5	1.3740685625306205E-021
350.5	1.4004485603498032E-021
351.5	1.4291316415046689E-021
352.5	1.4603667419649802E-021
353.5	1.4944402692324078E-021
354.5	1.5316828803492508E-021
355.5	1.5724777386185744E-021
356.5	1.6172706247843019E-021
357.5	1.6665823883750741E-021
358.5	1.7210243713532050E-021
359.5	1.7813176327057195E-021
360.5	1.8483170683471597E-021
361.5	1.9230418829917549E-021
362.5	2.0067143687329250E-021
363.5	2.1008096357685215E-021
364.5	2.2071199070111626E-021
365.5	2.3278383523415494E-021
366.5	2.4656693809909593E-021
367.5	2.6239751017971806E-021
368.5	2.8069717046075480E-021
369.5	3.0199954161226127E-021
370.5	3.2698663388162352E-021
371.5	3.5653912066381214E-021
372.5	3.9180647345448971E-021
373.5	4.3430561774168767E-021
374.5	4.8606053245642278E-021
375.5	5.4980005772275870E-021
376.5	6.2923615489760066E-021
377.5	7.2944589474061983E-021
378.5	8.5736416978812582E-021
379.5	1.0223215531238171E-020
380.5	1.2363286972689545E-020
381.5	1.5131703327701537E-020
382.5	1.8639071605412569E-020
383.5	2.2841076075913268E-020
384.5	2.7288714318369293E-020
385.5	3.0892838365324914E-020
386.5	3.2225412748802037E-020
387.5	3.0626988086032731E-020
388.5	2.6887415254748481E-020
389.5	2.2441501563385837E-020
390.5	1.8313363148901954E-020
391.5	1.4897688838605103E-020
392.5	1.2213943743634620E-020
393.5	1.0144872718490136E-020
394.5	8.5532921917550143E-021
395.5	7.3217309652284860E-021
396.5	6.3595367351621229E-021
397.5	5.5995090810421100E-021
398.5	4.9924909186593325E-021
399.5	4.5025429833752031E-021
400.5	4.1032369248081366E-021
401.5	3.7749650045188238E-021
402.5	3.5030302995772166E-021
403.5	3.2762993066374995E-021
404.5	3.0862495334217560E-021
405.5	2.9262921689806592E-021
406.5	2.7912863889651166E-021
407.5	2.6771878436080567E-021
408.5	2.5807918283062316E-021
409.5	2.4995438833761926E-021
410.5	2.4313989022757600E-021
411.5	2.3747155133861186E-021
412.5	2.3281764038536074E-021
413.5	2.2907279558191733E-021
414.5	2.2615344539806609E-021
415.5	2.2399434588918952E-021
416.5	2.2254598978265032E-021
417.5	2.2177271234586447E-021
418.5	2.2165137120583792E-021
419.5	2.2217051750397890E-021
420.5	2.2333000823788182E-021
421.5	2.2514103755287480E-021
422.5	2.2762659072081274E-021
423.5	2.3082235096861146E-021
424.5	2.3477811864642997E-021
425.5	2.3955983728315125E-021
426.5	2.4525236544023437E-021
427.5	2.5196319176159485E-021
428.5	2.5982736998847758E-021
429.5	2.6901406070351621E-021
430.5	2.7973522145307490E-021
431.5	2.9225720780192440E-021
432.5	3.0691636631412162E-021
433.5	3.2414016355146334E-021
434.5	3.4447607315977126E-021
435.5	3.6863143925857485E-021
436.5	3.9752899588334858E-021
437.5	4.3238484460818648E-021
438.5	4.7481869162129419E-021
439.5	5.2701012059594877E-021
440.5	5.9191914144128282E-021
441.5	6.7359170933314023E-021
442.5	7.7756278392487771E-021
443.5	9.1132516808107657E-021
444.5	1.0846816631470406E-020
445.5	1.3093688321620352E-020
446.5	1.5962986378838645E-020
447.5	1.9468835327817045E-020
448.5	2.3341078645947980E-020
449.5	2.6787761700511055E-020
450.5	2.8577250726837560E-020
451.5	2.7857212204473367E-020
452.5	2.4998019826201715E-020
453.5	2.1204234650503171E-020
454.5	1.7507864533849168E-020
455.5	1.4381247821797146E-020
456.5	1.1903392045817856E-020
457.5	9.9903987074264889E-021
458.5	8.5227118849627871E-021
459.5	7.3926798594416515E-021
460.5	6.5156535180764570E-021
461.5	5.8284398094253628E-021
462.5	5.2847354401122159E-021
463.5	4.8507219194538679E-021
464.5	4.5015915534127193E-021
465.5	4.2189996745928694E-021
466.5	3.9892491662293172E-021
467.5	3.8020089258527766E-021
468.5	3.6494090799758817E-021
469.5	3.5253988968263164E-021
470.5	3.4252876048886703E-021
471.5	3.3454130885011210E-021
472.5	3.2829006378565271E-021
473.5	3.2354856932864135E-021
474.5	3.2013825275508405E-021
475.5	3.1791862652906413E-021
476.5	3.1677993773223329E-021
477.5	3.1663763692498637E-021
478.5	3.1742821836440512E-021
479.5	3.1910611034218546E-021
480.5	3.2164138493891191E-021
481.5	3.2501812211254268E-021
482.5	3.2923331154222023E-021
483.5	3.3429621244325797E-021
484.5	3.4022812048977425E-021
485.5	3.4706251483150091E-021
486.5	3.5484557911899243E-021
487.5	3.6363711021939570E-021
488.5	3.7351184849779960E-021
489.5	3.8456128574062070E-021
490.5	3.9689603276257878E-021
491.5	4.1064886058581229E-021
492.5	4.2597856952895493E-021
493.5	4.4307489323846123E-021
494.5	4.6216471465081013E-021
495.5	4.8351996513563296E-021
496.5	5.0746770666826344E-021
497.5	5.3440307427161805E-021
498.5	5.6480600319043694E-021
499.5	5.9926301320376152E-021
500.5	6.3849581683547690E-021
501.5	6.8339922698323029E-021
502.5	7.3509186420590677E-021
503.5	7.9498465621995565E-021
504.5	8.6487430689495434E-021
505.5	9.4707211631162874E-021
506.5	1.0445832129330680E-020
507.5	1.1613579873165027E-020
508.5	1.3026468286532796E-020
509.5	1.4755010284828915E-020
510.5	1.6894741119264126E-020
511.5	1.9575774380593427E-020
512.5	2.2974950515493563E-020
513.5	2.7328603567142711E-020
514.5	3.2937667641072803E-020
515.5	4.0140124323890042E-020
516.5	4.9189765545444947E-020
517.5	5.9934988317652552E-020
518.5	7.1259114540986192E-020
519.5	8.0745945303672526E-020
520.5	8.5733881855328841E-020
521.5	8.5581039752695154E-020
522.5	8.1996476282144642E-020
523.5	7.6647701884427833E-020
524.5	6.9771139659905310E-020
525.5	6.1323886146216657E-020
526.5	5.2173208062684600E-020
527.5	4.3575386741019702E-020
528.5	3.6290863189148253E-020
529.5	3.0471596605599039E-020
530.5	2.5948724047837162E-020
531.5	2.2467389887947779E-020
532.5	1.9791450028474016E-020
533.5	1.7732333469997335E-020
534.5	1.6148210119993759E-020
535.5	1.4935072139508167E-020
536.5	1.4017503275278272E-020
537.5	1.3341242849329759E-020
538.5	1.2867718441771783E-020
539.5	1.2570203686518943E-020
540.5	1.2431209133589559E-020
541.5	1.2440793319722525E-020
542.5	1.2595577644799623E-020
543.5	1.2898333616477589E-020
544.5	1.3358082507872599E-020
545.5	1.3990711463229386E-020
546.5	1.4820174855603902E-020
547.5	1.5880424667477418E-020
548.5	1.7218309645198629E-020
549.5	1.8897812164961879E-020
550.5	2.1006165129226319E-020
551.5	2.3662607502078230E-020
552.5	2.7030746609258483E-020
553.5	3.1335493150565089E-020
554.5	3.6884662025883687E-020
555.5	4.4091686979047942E-020
556.5	5.3484460449047113E-020
557.5	6.5654559306948168E-020
558.5	8.1032671014818241E-020
559.5	9.9279149614089393E-020
560.5	1.1815849626710881E-019
561.5	1.3266349211424015E-019
562.5	1.3677573047613085E-019
563.5	1.2841044271983578E-019
564.5	1.1159602524872936E-019
565.5	9.2456426634260934E-020
566.5	7.5029259770431572E-020
567.5	6.0735690205395357E-020
568.5	4.9540679638144936E-020
569.5	4.0911823447233824E-020
570.5	3.4265749350685944E-020
571.5	2.9112420614674417E-020
572.5	2.5076454334719883E-020
573.5	2.1880339085931652E-020
574.5	1.9321200256436004E-020
575.5	1.7250656684941107E-020
576.5	1.5559505310315100E-020
577.5	1.4166652168757115E-020
578.5	1.3011266680837620E-020
579.5	1.2047247925831907E-020
580.5	1.1239312080677557E-020
581.5	1.0560208813506117E-020
582.5	9.9887248803232506E-021
583.5	9.5082398408881989E-021
584.5	9.1056723358912579E-021
585.5	8.7707055184421360E-021
586.5	8.4952143989929458E-021
587.5	8.2728412414489356E-021
588.5	8.0986812799615573E-021
589.5	7.9690522929571570E-021
590.5	7.8813295743652234E-021
591.5	7.8338336660945195E-021
592.5	7.8257626079523993E-021
593.5	7.8571639534642011E-021
594.5	7.9289447928952169E-021
595.5	8.0429208477280963E-021
596.5	8.2019086607658799E-021
597.5	8.4098683316144954E-021
598.5	8.6721085376236936E-021
599.5	8.9955712660510504E-021
600.5	9.3892215110000696E-021
601.5	9.8645782439100374E-021
602.5	1.0436438852587356E-020
603.5	1.1123872342082642E-020
604.5	1.1951590415327988E-020
605.5	1.2951855175780407E-020
606.5	1.4167154569910002E-020
607.5	1.5653980201842654E-020
608.5	1.7488183382805433E-020
609.5	1.9772556962605054E-020
610.5	2.2647433864459177E-020
611.5	2.6304988615998140E-020
612.5	3.1006893049068192E-020
613.5	3.7101085438263434E-020
614.5	4.5021716810693819E-020
615.5	5.5226118502267192E-020
616.5	6.7960097446683344E-020
617.5	8.2675411087574782E-020
618.5	9.7089743256814942E-020
619.5	1.0681816452368316E-019
620.5	1.0753527940419424E-019
621.5	9.8883676284850387E-020
622.5	8.4852624955836411E-020
623.5	7.0023013805916612E-020
624.5	5.6983611295078307E-020
625.5	4.6463864238605760E-020
626.5	3.8283452945071575E-020
627.5	3.1994533452626296E-020
628.5	2.7153581091740695E-020
629.5	2.3399927892099746E-020
630.5	2.0460776641186817E-020
631.5	1.8135390274814096E-020
632.5	1.6277154522706765E-020
633.5	1.4778743171756786E-020
634.5	1.3561035482341664E-020
635.5	1.2565162268994893E-020
636.5	1.1746880838908260E-020
637.5	1.1072607008868250E-020
638.5	1.0516605658797174E-020
639.5	1.0058987736475668E-020
640.5	9.6842700752169959E-021
641.5	9.3803305229470477E-021
642.5	9.1376431425559893E-021
643.5	8.9487138345440614E-021
644.5	8.8076609697329216E-021
645.5	8.7099021981649172E-021
646.5	8.6519200233053583E-021
647.5	8.6310866756485708E-021
648.5	8.6455344087047405E-021
649.5	8.6940613261129076E-021
650.5	8.7760657405131982E-021
651.5	8.8915042112146571E-021
652.5	9.0408700510786531E-021
653.5	9.2251904065299886E-021
654.5	9.4460411268014351E-021
655.5	9.7055796508184275E-021
656.5	1.0006597139588786E-020
657.5	1.0352592151653770E-020
658.5	1.0747869387721081E-020
659.5	1.1197668522343036E-020
660.5	1.1708330027553404E-020
661.5	1.2287507351723484E-020
662.5	1.2944438088795055E-020
663.5	1.3690291199411112E-020
664.5	1.4538613413690442E-020
665.5	1.5505906360881230E-020
666.5	1.6612377765188977E-020
667.5	1.7882926740563555E-020
668.5	1.9348447069107596E-020
669.5	2.1047566731233297E-020
670.5	2.3028991920507878E-020
671.5	2.5354696866272261E-020
672.5	2.8104308160350055E-020
673.5	3.1381190038481606E-020
674.5	3.5320967169466975E-020
675.5	4.0103550136571921E-020
676.5	4.5970175318468269E-020
677.5	5.3247507604511193E-020
678.5	6.2381281365935052E-020
679.5	7.3981537608660381E-020
680.5	8.8877986742942074E-020
681.5	1.0817102251838787E-019
682.5	1.3322520402725556E-019
683.5	1.6545299234720526E-019
684.5	2.0553562644384428E-019
685.5	2.5153003691632471E-019
686.5	2.9592344800257364E-019
687.5	3.2478749791175011E-019
688.5	3.2508222547740505E-019
689.5	2.9666028668217151E-019
690.5	2.5242316547573846E-019
691.5	2.0638007908124255E-019
692.5	1.6617007187121104E-019
693.5	1.3381081804294596E-019
694.5	1.0864801725599207E-019
695.5	8.9273094436162407E-020
696.5	7.4317616600174223E-020
697.5	6.2675937767285009E-020
698.5	5.3513757824350723E-020
699.5	4.6217502676957186E-020
700.5	4.0338845424443977E-020
701.5	3.5549249823729683E-020
702.5	3.1606130323184990E-020
703.5	2.8328596573913942E-020
704.5	2.5580303344557246E-020
705.5	2.3257347450236321E-020
706.5	2.1279690685226919E-020
707.5	1.9585036435341507E-020
708.5	1.8124418322594676E-020
709.5	1.6858990903377721E-020
710.5	1.5757671304420787E-020
711.5	1.4795388811474920E-020
712.5	1.3951773024208510E-020
713.5	1.3210161493296378E-020
714.5	1.2556842360945188E-020
715.5	1.1980471520795403E-020
716.5	1.1471620594613941E-020
717.5	1.1022423865804112E-020
718.5	1.0626300743768355E-020
719.5	1.0277736395052900E-020
720.5	9.9721075744217684E-021
721.5	9.7055439084081919E-021
722.5	9.4748172634584585E-021
723.5	9.2772536072845189E-021
724.5	9.1106631129463369E-021
725.5	8.9732852801929047E-021
726.5	8.8637466442994519E-021
727.5	8.7810292726432012E-021
728.5	8.7244487611988308E-021
729.5	8.6936408737017138E-021
730.5	8.6885563448410144E-021
731.5	8.7094637204470281E-021
732.5	8.7569604549847754E-021
733.5	8.8319928523743036E-021
734.5	8.9358858447621135E-021
735.5	9.0703840841190977E-021
736.5	9.2377064092536507E-021
737.5	9.4406164926225950E-021
738.5	9.6825134297924364E-021
739.5	9.9675472954510952E-021
740.5	1.0300766373320685E-020
741.5	1.0688305042493481E-020
742.5	1.1137624411505874E-020
743.5	1.1657822082892610E-020
744.5	1.2260033413171438E-020
745.5	1.2957955052259462E-020
746.5	1.3768533505892340E-020
747.5	1.4712878607783478E-020
748.5	1.5817486571877328E-020
749.5	1.7115893397188262E-020
750.5	1.8650932301456175E-020
751.5	2.0477846626597907E-020
752.5	2.2668623763220730E-020
753.5	2.5318081263320997E-020
754.5	2.8552470042298922E-020
755.5	3.2541668353920006E-020
756.5	3.7516383702880151E-020
757.5	4.3791956537084537E-020
758.5	5.1799682781568908E-020
759.5	6.2122995294744200E-020
760.5	7.5523779960020763E-020
761.5	9.2909908184467092E-020
762.5	1.1511260357615881E-019
763.5	1.4219580513185950E-019
764.5	1.7196870640496517E-019
765.5	1.9817441120494142E-019
766.5	2.1128219770610055E-019
767.5	2.0496689925832825E-019
768.5	1.8240886909911025E-019
769.5	1.5296702602288271E-019
770.5	1.2446658270617230E-019
771.5	1.0041620864006209E-019
772.5	8.1358669641688864E-020
773.5	6.6627869323276508E-020
774.5	5.5303491320190333E-020
775.5	4.6563779579738748E-020
776.5	3.9765980884814869E-020
777.5	3.4433276134615452E-020
778.5	3.0219925837540721E-020
779.5	2.6878059907799544E-020
780.5	2.4231278816544679E-020
781.5	2.2153658886304441E-020
782.5	2.0549546265523533E-020
783.5	1.9327172781610540E-020
784.5	1.8362730167620351E-020
785.5	1.7477492144446012E-020
786.5	1.6488952022223327E-020
787.5	1.5333499948042807E-020
788.5	1.4100990110110389E-020
789.5	1.2923211583651303E-020
790.5	1.1877712179787937E-020
791.5	1.0982008251690514E-020
792.5	1.0222811111861684E-020
793.5	9.5779770976342698E-021
794.5	9.0261551790238329E-021
795.5	8.5496025244032084E-021
796.5	8.1343288349364747E-021
797.5	7.7694698683029602E-021
798.5	7.4465783306496719E-021
799.5	7.1590287264068921E-021
800.5	6.9015629294472794E-021
801.5	6.6699549773919827E-021
802.5	6.4607661758369926E-021
803.5	6.2711657781028494E-021
804.5	6.0987986022207215E-021
805.5	5.9416862097939061E-021
806.5	5.7981522231143005E-021
807.5	5.6667651673005428E-021
808.5	5.5462941797790301E-021
809.5	5.4356742813727490E-021
810.5	5.3339788393927502E-021
811.5	5.2403975052822588E-021
812.5	5.1542183676158199E-021
813.5	5.0748133864973408E-021
814.5	5.0016264087256649E-021
815.5	4.9341632323296222E-021
816.5	4.8719833131747078E-021
817.5	4.8146927983323607E-021
818.5	4.7619386398046452E-021
819.5	4.7134035943277035E-021
820.5	4.6688019547991285E-021
821.5	4.6278758895734819E-021
822.5	4.5903922897420666E-021
823.5	4.5561400432291643E-021
824.5	4.5249276693249238E-021
825.5	4.4965812590447269E-021
826.5	4.4709426761372914E-021
827.5	4.4478679811720877E-021
828.5	4.4272260473112921E-021
829.5	4.4088973414117422E-021
830.5	4.3927728482388327E-021
831.5	4.3787531189868486E-021
832.5	4.3667474281290695E-021
833.5	4.3566730249769982E-021
834.5	4.3484544682987527E-021
835.5	4.3420230340023227E-021
836.5	4.3373161872854158E-021
837.5	4.3342771118359812E-021
838.5	4.3328542896720513E-021
839.5	4.3330011260665230E-021
840.5	4.3346756147359997E-021
841.5	4.3378400391029896E-021
842.5	4.3424607059839811E-021
843.5	4.3485077085258073E-021
844.5	4.3559547156209270E-021
845.5	4.3647787853878084E-021
846.5	4.3749602006139212E-021
847.5	4.3864823243323756E-021
848.5	4.3993314739446606E-021
849.5	4.4134968125161961E-021
850.5	4.4289702560625816E-021
851.5	4.4457463958158465E-021
852.5	4.4638224346152015E-021
853.5	4.4831981367077396E-021
854.5	4.5038757903743860E-021
855.5	4.5258601829164082E-021
856.5	4.5491585876503498E-021
857.5	4.5737807626659886E-021
858.5	4.5997389612038835E-021
859.5	4.6270479536084670E-021
860.5	4.6557250609100371E-021
861.5	4.6857902001863923E-021
862.5	4.7172659419528936E-021
863.5	4.7501775799303552E-021
864.5	4.7845532136441004E-021
865.5	4.8204238444165666E-021
866.5	4.8578234854312772E-021
867.5	4.8967892866693320E-021
868.5	4.9373616756528066E-021
869.5	4.9795845150739622E-021
870.5	5.0235052785476949E-021
871.5	5.0691752458989294E-021
872.5	5.1166497195898770E-021
873.5	5.1659882641068365E-021
874.5	5.2172549703664064E-021
875.5	5.2705187474701826E-021
876.5	5.3258536444402278E-021
877.5	5.3833392049099933E-021
878.5	5.4430608581330738E-021
879.5	5.5051103501127747E-021
880.5	5.5695862191571848E-021
881.5	5.6365943207373748E-021
882.5	5.7062484071822984E-021
883.5	5.7786707684968692E-021
884.5	5.8539929414556914E-021
885.5	5.9323564951241553E-021
886.5	6.0139139021135817E-021
887.5	6.0988295062162981E-021
888.5	6.1872805986227007E-021
889.5	6.2794586167358018E-021
890.5	6.3755704817174848E-021
891.5	6.4758400933830696E-021
892.5	6.5805100039774736E-021
893.5	6.6898432958032055E-021
894.5	6.8041256917330768E-021
895.5	6.9236679324573518E-021
896.5	7.0488084600453546E-021
897.5	7.1799164542409006E-021
898.5	7.3173952761032936E-021
899.5	7.4616863834539747E-021
900.5	7.6132737944734098E-021
901.5	7.7726891901906526E-021
902.5	7.9405177641234374E-021
903.5	8.1174049487253178E-021
904.5	8.3040641745576448E-021
905.5	8.5012858504832452E-021
906.5	8.7099477932969985E-021
907.5	8.9310273851701181E-021
908.5	9.1656157998392568E-021
909.5	9.4149347172308918E-021
910.5	9.6803560459580020E-021
911.5	9.9634253002287597E-021
912.5	1.0265889440713272E-020
913.5	1.0589730199378993E-020
914.5	1.0937204181966985E-020
915.5	1.1310891400253420E-020
916.5	1.1713754359443596E-020
917.5	1.2149210455756120E-020
918.5	1.2621221284306241E-020
919.5	1.3134403601378290E-020
920.5	1.3694168247900411E-020
921.5	1.4306895495645828E-020
922.5	1.4980158277015825E-020
923.5	1.5723008974512193E-020
924.5	1.6546351426580105E-020
925.5	1.7463428369271670E-020
926.5	1.8490466894719619E-020
927.5	1.9647542472631471E-020
928.5	2.0959748291417736E-020
929.5	2.2458794873215302E-020
930.5	2.4185220022703423E-020
931.5	2.6191466498341563E-020
932.5	2.8546186366734298E-020
933.5	3.1340243080873898E-020
934.5	3.4694937860296799E-020
935.5	3.8772759019954826E-020
936.5	4.3789768272219169E-020
937.5	5.0024770556469024E-020
938.5	5.7809262264252543E-020
939.5	6.7455692286584304E-020
940.5	7.9036690138102533E-020
941.5	9.1922764343725381E-020
942.5	1.0426838820972287E-019
943.5	1.1339835195322218E-019
944.5	1.1789750794543940E-019
945.5	1.1935121991710163E-019
946.5	1.2112966922952684E-019
947.5	1.2617794374554132E-019
948.5	1.3640097945528240E-019
949.5	1.5317607910225841E-019
950.5	1.7785636910848728E-019
951.5	2.1178834455508440E-019
952.5	2.5551136549508288E-019
953.5	3.0660164242550642E-019
954.5	3.5628268888032161E-019
955.5	3.8844637679845358E-019
956.5	3.8804176332172152E-019
957.5	3.5485755578317174E-019
958.5	3.0368394322064144E-019
959.5	2.5058607954957949E-019
960.5	2.0431607474166142E-019
961.5	1.6717519616316865E-019
962.5	1.3840117237345720E-019
963.5	1.1636972201252491E-019
964.5	9.9506130236164985E-020
965.5	8.6540456126050398E-020
966.5	7.6517118633900914E-020
967.5	6.8736714929537948E-020
968.5	6.2692429975533090E-020
969.5	5.8018125925185483E-020
970.5	5.4449959969258675E-020
971.5	5.1799234205688115E-020
972.5	4.9933691210383101E-020
973.5	4.8764983082799275E-020
974.5	4.8240702080755429E-020
975.5	4.8339938222806455E-020
976.5	4.9071799131714542E-020
977.5	5.0476724903945389E-020
978.5	5.2630803190741218E-020
979.5	5.5653680557183329E-020
980.5	5.9721099837591832E-020
981.5	6.5083529964745824E-020
982.5	7.2092555138241958E-020
983.5	8.1235826912813011E-020
984.5	9.3176995768814581E-020
985.5	1.0878245539295331E-019
986.5	1.2907587009197944E-019
987.5	1.5496458822003659E-019
988.5	1.8641751464901593E-019
989.5	2.2075315440562294E-019
990.5	2.5072361820638493E-019
991.5	2.6586500086260371E-019
992.5	2.6006541735260206E-019
993.5	2.3786825076886258E-019
994.5	2.0992860780152706E-019
995.5	1.8474815875653348E-019
996.5	1.6620006831954101E-019
997.5	1.5522104568699135E-019
998.5	1.5172279229969279E-019
999.5	1.5558644768221469E-019
1000.5	1.6693410992408220E-019
1001.5	1.8584105037192183E-019
1002.5	2.1131900990025403E-019
1003.5	2.3939374647741228E-019
1004.5	2.6148737513836017E-019
1005.5	2.6709175906674512E-019
1006.5	2.5206519689239195E-019
1007.5	2.2280570565863977E-019
1008.5	1.8973627773415860E-019
1009.5	1.5995556549544891E-019
1010.5	1.3609157022636373E-019
1011.5	1.1824545067106582E-019
1012.5	1.0567419302922635E-019
1013.5	9.7595669644250700E-020
1014.5	9.3456439072125656E-020
1015.5	9.2951728252037275E-020
1016.5	9.5888158773416088E-020
1017.5	1.0182679680763328E-019
1018.5	1.0941264324154593E-019
1019.5	1.1570318878967744E-019
1020.5	1.1680970199697607E-019
1021.5	1.1070082784674809E-019
1022.5	9.9160707397589461E-020
1023.5	8.5863542765273106E-020
1024.5	7.3530556032222005E-020
1025.5	6.3232787574566662E-020
1026.5	5.5025682431560846E-020
1027.5	4.8587080736298454E-020
1028.5	4.3536922483265022E-020
1029.5	3.9547563549584453E-020
1030.5	3.6364396049436675E-020
1031.5	3.3797206734192688E-020
1032.5	3.1705622178531250E-020
1033.5	2.9985989469143055E-020
1034.5	2.8561241298935631E-020
1035.5	2.7373506981440670E-020
1036.5	2.6378843599838340E-020
1037.5	2.5543500814548448E-020
1038.5	2.4841266515079643E-020
1039.5	2.4251567810670912E-020
1040.5	2.3758100174148482E-020
1041.5	2.3347827872697243E-020
1042.5	2.3010247507365055E-020
1043.5	2.2736839766714436E-020
1044.5	2.2520657190659731E-020
1045.5	2.2356011252206577E-020
1046.5	2.2238232731466076E-020
1047.5	2.2163486747947835E-020
1048.5	2.2128628984202771E-020
1049.5	2.2131093279671987E-020
1050.5	2.2168803370887107E-020
1051.5	2.2240103422785469E-020
1052.5	2.2343703353832280E-020
1053.5	2.2478635954696860E-020
1054.5	2.2644223540301456E-020
1055.5	2.2840052430872439E-020
1056.5	2.3065953980597454E-020
1057.5	2.3321991199387878E-020
1058.5	2.3608450270673817E-020
1059.5	2.3925836475670751E-020
1060.5	2.4274874206797941E-020
1061.5	2.4656510901147123E-020
1062.5	2.5071924858037788E-020
1063.5	2.5522537030191260E-020
1064.5	2.6010027002463935E-020
1065.5	2.6536353501580438E-020
1066.5	2.7103779921150352E-020
1067.5	2.7714905505193832E-020
1068.5	2.8372703018166125E-020
1069.5	2.9080563949278576E-020
1070.5	2.9842352565127562E-020
1071.5	3.0662470451599452E-020
1072.5	3.1545933592104629E-020
1073.5	3.2498464538300561E-020
1074.5	3.3526602872953874E-020
1075.5	3.4637837984003299E-020
1076.5	3.5840769219661525E-020
1077.5	3.7145299851125041E-020
1078.5	3.8562873033208902E-020
1079.5	4.0106760261979074E-020
1080.5	4.1792415872023825E-020
1081.5	4.3637915157507597E-020
1082.5	4.5664499108197439E-020
1083.5	4.7897256042025160E-020
1084.5	5.0365980324725140E-020
1085.5	5.3106261947552548E-020
1086.5	5.6160879506344410E-020
1087.5	5.9581595302693988E-020
1088.5	6.3431488119185502E-020
1089.5	6.7788011508218794E-020
1090.5	7.2747040324043381E-020
1091.5	7.8428276402225923E-020
1092.5	8.4982541743829004E-020
1093.5	9.2601718159734571E-020
1094.5	1.0153243125363158E-019
1095.5	1.1209507423346368E-019
1096.5	1.2471049085744230E-019
1097.5	1.3993766351573452E-019
1098.5	1.5852712522643119E-019
1099.5	1.8149639433631562E-019
1100.5	2.1023474290081635E-019
1101.5	2.4664234178791148E-019
1102.5	2.9329508865485392E-019
1103.5	3.5357861212137967E-019
1104.5	4.3159684229507623E-019
1105.5	5.3131924463708924E-019
1106.5	6.5378838294578773E-019
1107.5	7.9080469603524310E-019
1108.5	9.1636195331898073E-019
1109.5	9.8761460031309894E-019
1110.5	9.7151532301298185E-019
1111.5	8.7686605325457141E-019
1112.5	7.4503533297116696E-019
1113.5	6.1408945172632009E-019
1114.5	5.0248295125501494E-019
1115.5	4.1393413477932738E-019
1116.5	3.4578200669221294E-019
1117.5	2.9383028814018567E-019
1118.5	2.5421914726361035E-019
1119.5	2.2389250250857765E-019
1120.5	2.0056595110745583E-019
1121.5	1.8256892060533420E-019
1122.5	1.6868697440609713E-019
1123.5	1.5803616050934489E-019
1124.5	1.4997060474357321E-019
1125.5	1.4401674391986812E-019
1126.5	1.3982711917730756E-019
1127.5	1.3714805164699571E-019
1128.5	1.3579707200229866E-019
1129.5	1.3564722766505620E-019
1130.5	1.3661630730164238E-019
1131.5	1.3865966804786792E-019
1132.5	1.4176580373133030E-019
1133.5	1.4595411562636604E-019
1134.5	1.5127458843948278E-019
1135.5	1.5780926845211931E-019
1136.5	1.6567561546599790E-019
1137.5	1.7503197927058005E-019
1138.5	1.8608565896753926E-019
1139.5	1.9910426815908554E-019
1140.5	2.1443148833805389E-019
1141.5	2.3250879969650314E-019
1142.5	2.5390550946143454E-019
1143.5	2.7936046329080489E-019
1144.5	3.0984038031072867E-019
1145.5	3.4662199780443504E-019
1146.5	3.9140835419810809E-019
1147.5	4.4649361762963821E-019
1148.5	5.1499517589281147E-019
1149.5	6.0117306631825827E-019
1150.5	7.1084472851301910E-019
1151.5	8.5184664407430456E-019
1152.5	1.0343106567925096E-018
1153.5	1.2700140300644598E-018
1154.5	1.5688759402806872E-018
1155.5	1.9287433906418270E-018
1156.5	2.3147839730789471E-018
1157.5	2.6382445499415958E-018
1158.5	2.7770966197161453E-018
1159.5	2.6674044771539506E-018
1160.5	2.3689584382360296E-018
1161.5	2.0040968350299338E-018
1162.5	1.6645186882740770E-018
1163.5	1.3877305026814525E-018
1164.5	1.1776740682032459E-018
1165.5	1.0258118979151514E-018
1166.5	9.2183444161493038E-019
1167.5	8.5749907496205070E-019
1168.5	8.2755029236556331E-019
1169.5	8.2973130521215468E-019
1170.5	8.6465499702199839E-019
1171.5	9.3569988111598700E-019
1172.5	1.0486851262278429E-018
1173.5	1.2104530315635087E-018
1174.5	1.4243034815079855E-018
1175.5	1.6789669052917096E-018
1176.5	1.9309384161154298E-018
1177.5	2.0975876902137551E-018
1178.5	2.0976673751468217E-018
1179.5	1.9243402887553961E-018
1180.5	1.6520248965309636E-018
1181.5	1.3661022042640690E-018
1182.5	1.1147066878884258E-018
1183.5	9.1127305104965610E-019
1184.5	7.5228482032080990E-019
1185.5	6.2926117412354965E-019
1186.5	5.3382490615385105E-019
1187.5	4.5916302279135827E-019
1188.5	4.0011639179536977E-019
1189.5	3.5288174221378279E-019
1190.5	3.1467469132399133E-019
1191.5	2.8345118872576208E-019
1192.5	2.5769936029231719E-019
1193.5	2.3629001954388565E-019
1194.5	2.1837085149756108E-019
1195.5	2.0329168219629641E-019
1196.5	1.9055149317445034E-019
1197.5	1.7976058253202632E-019
1198.5	1.7061330475902612E-019
1199.5	1.6286824712404910E-019
1200.5	1.5633367926824657E-019
1201.5	1.5085677944793264E-019
1202.5	1.4631559509883559E-019
1203.5	1.4261300619893058E-019
1204.5	1.3967217411639474E-019
1205.5	1.3743310763022438E-019
1206.5	1.3585008259711275E-019
1207.5	1.3488972639907278E-019
1208.5	1.3452963236737428E-019
1209.5	1.3475740935112620E-019
1210.5	1.3557010200683572E-019
1211.5	1.3697394144756682E-019
1212.5	1.3898440598380439E-019
1213.5	1.4162658967013136E-019
1214.5	1.4493589381744541E-019
1215.5	1.4895907502331174E-019
1216.5	1.5375570417928066E-019
1217.5	1.5940011616550289E-019
1218.5	1.6598396185776905E-019
1219.5	1.7361951574571721E-019
1220.5	1.8244394817537577E-019
1221.5	1.9262484704755575E-019
1222.5	2.0436737845275360E-019
1223.5	2.1792362192020882E-019
1224.5	2.3360482241875922E-019
1225.5	2.5179759573114506E-019
1226.5	2.7298554775254662E-019
1227.5	2.9777838363011835E-019
1228.5	3.2695148211610594E-019
1229.5	3.6150023131271907E-019
1230.5	4.0271536293934394E-019
1231.5	4.5228835700270032E-019
1232.5	5.1246005095136650E-019
1233.5	5.8623115052153917E-019
1234.5	6.7766016512640110E-019
1235.5	7.9228020642767767E-019
1236.5	9.3766284456157014E-019
1237.5	1.1241190226219086E-018
1238.5	1.3653807762829520E-018
1239.5	1.6786643407876224E-018
1240.5	2.0823606052144498E-018
1241.5	2.5871706653321653E-018
1242.5	3.1737028232185480E-018
1243.5	3.7552332882125103E-018
1244.5	4.1599454920054878E-018
1245.5	4.2109617424146124E-018
1246.5	3.8835194285913532E-018
1247.5	3.3312380073389047E-018
1248.5	2.7396391835236088E-018
1249.5	2.2168891473926440E-018
1250.5	1.7951611420233554E-018
1251.5	1.4685240153973288E-018
1252.5	1.2195086969363089E-018
1253.5	1.0305784027874670E-018
1254.5	8.8754723820264982E-019
1255.5	7.7990341394309511E-019
1256.5	7.0025139473354206E-019
1257.5	6.4367048390330512E-019
1258.5	6.0721936838928640E-019
1259.5	5.8961274519483788E-019
1260.5	5.9100841466845314E-019
1261.5	6.1273831165710058E-019
1262.5	6.5657845756059056E-019
1263.5	7.2268262122092623E-019
1264.5	8.0491682232780300E-019
1265.5	8.8409997184264438E-019
1266.5	9.2724543565658077E-019
1267.5	9.0611393963069306E-019
1268.5	8.2350360671085122E-019
1269.5	7.0992035752416267E-019
1270.5	5.9590857492391398E-019
1271.5	4.9714485024945952E-019
1272.5	4.1721065496497446E-019
1273.5	3.5420522675728603E-019
1274.5	3.0480301813929644E-019
1275.5	2.6587687622295366E-019
1276.5	2.3492524520153191E-019
1277.5	2.1005637615219980E-019
1278.5	1.8984193478169349E-019
1279.5	1.7314837913691769E-019
1280.5	1.5901360839947113E-019
1281.5	1.4666113253260633E-019
1282.5	1.3562719564490203E-019
1283.5	1.2575708966045052E-019
1284.5	1.1701094570759449E-019
1285.5	1.0931625749277609E-019
1286.5	1.0255394614699560E-019
1287.5	9.6591875407521214E-020
1288.5	9.1308425566744203E-020
1289.5	8.6600475043314068E-020
1290.5	8.2383337516122689E-020
1291.5	7.8588046502005034E-020
1292.5	7.5158307724837585E-020
1293.5	7.2047859850523942E-020
1294.5	6.9218373255289153E-020
1295.5	6.6637825629802509E-020
1296.5	6.4279254966958183E-020
1297.5	6.2119799376029699E-020
1298.5	6.0139952244162102E-020
1299.5	5.8322979156111433E-020
1300.5	5.6654457106661845E-020
1301.5	5.5121907024184230E-020
1302.5	5.3714498230295252E-020
1303.5	5.2422808948160037E-020
1304.5	5.1238630942034014E-020
1305.5	5.0154809263392487E-020
1306.5	4.9165110206559052E-020
1307.5	4.8264112157895263E-020
1308.5	4.7447115210572969E-020
1309.5	4.6710066319517665E-020
1310.5	4.6049497464726619E-020
1311.5	4.5462474830562712E-020
1312.5	4.4946557433420603E-020
1313.5	4.4499763969383745E-020
1314.5	4.4120546928690332E-020
1315.5	4.3807773251250496E-020
1316.5	4.3560710989576793E-020
1317.5	4.3379021612097357E-020
1318.5	4.3262757728817439E-020
1319.5	4.3212366159299695E-020
1320.5	4.3228696395734300E-020
1321.5	4.3313014646802024E-020
1322.5	4.3467023786312742E-020
1323.5	4.3692889679606308E-020
1324.5	4.3993274526307873E-020
1325.5	4.4371378046908620E-020
1326.5	4.4830987560678788E-020
1327.5	4.5376538263159047E-020
1328.5	4.6013185324717077E-020
1329.5	4.6746889812216506E-020
1330.5	4.7584520902537984E-020
1331.5	4.8533977433654270E-020
1332.5	4.9604332557397788E-020
1333.5	5.0806006158623831E-020
1334.5	5.2150970841495498E-020
1335.5	5.3652998725508827E-020
1336.5	5.5327958135252052E-020
1337.5	5.7194171634009928E-020
1338.5	5.9272849910959048E-020
1339.5	6.1588620013839009E-020
1340.5	6.4170171636548216E-020
1341.5	6.7051052054894806E-020
1342.5	7.0270649451331313E-020
1343.5	7.3875416616430499E-020
1344.5	7.7920403538687070E-020
1345.5	8.2471189868280942E-020
1346.5	8.7606339062362208E-020
1347.5	9.3420538653499726E-020
1348.5	1.0002865057604326E-019
1349.5	1.0757097924827966E-019
1350.5	1.1622018410420542E-019
1351.5	1.2619043381612721E-019
1352.5	1.3774964594728938E-019
1353.5	1.5123601475294482E-019
1354.5	1.6708055579088508E-019
1355.5	1.8583816909806291E-019
1356.5	2.0823085735908166E-019
1357.5	2.3520838396399302E-019
1358.5	2.6803398729235485E-019
1359.5	3.0840586345622484E-019
1360.5	3.5862862457771882E-019
1361.5	4.2185092948159523E-019
1362.5	5.0237941154968399E-019
1363.5	6.0604524826851902E-019
1364.5	7.4048434749609361E-019
1365.5	9.1486258630548281E-019
1366.5	1.1377745845212814E-018
1367.5	1.4105822774627486E-018
1368.5	1.7127718988602198E-018
1369.5	1.9832727133998402E-018
1370.5	2.1259781002605168E-018
1371.5	2.0728241371299299E-018
1372.5	1.8508841898450499E-018
1373.5	1.5539351147606984E-018
1374.5	1.2634705654689807E-018
1375.5	1.0172361847066281E-018
1376.5	8.2182474574885948E-019
1377.5	6.7081104627049219E-019
1378.5	5.5486327069105007E-019
1379.5	4.6554861006337636E-019
1380.5	3.9623522313961251E-019
1381.5	3.4198235784644738E-019
1382.5	2.9918649930789412E-019
1383.5	2.6523852311629393E-019
1384.5	2.3825440861588397E-019
1385.5	2.1688018541180456E-019
1386.5	2.0015670533558456E-019
1387.5	1.8742964220267572E-019
1388.5	1.7829370460282885E-019
1389.5	1.7256385478739541E-019
1390.5	1.7026922150118874E-019
1391.5	1.7166643245691044E-019
1392.5	1.7726579021357485E-019
1393.5	1.8784908763641199E-019
1394.5	2.0441474201276077E-019
1395.5	2.2788214325518194E-019
1396.5	2.5820830200375835E-019
1397.5	2.9253712203651421E-019
1398.5	3.2308523487342330E-019
1399.5	3.3849616831126201E-019
1400.5	3.3202295096801030E-019
1401.5	3.0862346833042503E-019
1402.5	2.8022711834431179E-019
1403.5	2.5657190320281462E-019
1404.5	2.4213100244236274E-019
1405.5	2.3733618493652709E-019
1406.5	2.3951252787680338E-019
1407.5	2.4270607154443505E-019
1408.5	2.3897789155299309E-019
1409.5	2.2347807951316340E-019
1410.5	1.9854556773831280E-019
1411.5	1.7063626173341638E-019
1412.5	1.4483640872877758E-019
1413.5	1.2320090283301614E-019
1414.5	1.0582486698244008E-019
1415.5	9.2057596855794939E-020
1416.5	8.1131705998879992E-020
1417.5	7.2384069284949048E-020
1418.5	6.5298088896089431E-020
1419.5	5.9486914243262498E-020
1420.5	5.4664478577834448E-020
1421.5	5.0619248169980209E-020
1422.5	4.7193887271460900E-020
1423.5	4.4270410508365777E-020
1424.5	4.1759593237291955E-020
1425.5	3.9593477718132311E-020
1426.5	3.7720076095960782E-020
1427.5	3.6099625160616548E-020
1428.5	3.4701945945833700E-020
1429.5	3.3504604956223023E-020
1430.5	3.2491675984424923E-020
1431.5	3.1652975027460186E-020
1432.5	3.0983696236808727E-020
1433.5	3.0484422380448113E-020
1434.5	3.0161525775244157E-020
1435.5	3.0028021395566807E-020
1436.5	3.0104989557199192E-020
1437.5	3.0423758762454675E-020
1438.5	3.1029137899543147E-020
1439.5	3.1984115613911860E-020
1440.5	3.3376591210245457E-020
1441.5	3.5328795981090082E-020
1442.5	3.8009860691401903E-020
1443.5	4.1650741538457604E-020
1444.5	4.6556382460795509E-020
1445.5	5.3097464318011946E-020
1446.5	6.1633113644554107E-020
1447.5	7.2257554678079107E-020
1448.5	8.4226526402016923E-020
1449.5	9.5177514346673177E-020
1450.5	1.0121215513586089E-019
1451.5	9.9312971333557187E-020
1452.5	9.0266086251242011E-020
1453.5	7.7830312621247536E-020
1454.5	6.5472862494405925E-020
1455.5	5.4877065401075204E-020
1456.5	4.6382697673407401E-020
1457.5	3.9747033498107517E-020
1458.5	3.4586716277619393E-020
1459.5	3.0548675063222775E-020
1460.5	2.7352869570960857E-020
1461.5	2.4789421490040996E-020
1462.5	2.2704235601590766E-020
1463.5	2.0984613079136646E-020
1464.5	1.9547773074987439E-020
1465.5	1.8332395164520488E-020
1466.5	1.7292580973873195E-020
1467.5	1.6393588656630510E-020
1468.5	1.5608820777103125E-020
1469.5	1.4917686576358798E-020
1470.5	1.4304072809258786E-020
1471.5	1.3755239656406976E-020
1472.5	1.3261015551165923E-020
1473.5	1.2813203990187732E-020
1474.5	1.2405142084776343E-020
1475.5	1.2031368786064433E-020
1476.5	1.1687373153397428E-020
1477.5	1.1369401603064215E-020
1478.5	1.1074309024595624E-020
1479.5	1.0799442819924917E-020
1480.5	1.0542551866630710E-020
1481.5	1.0301714507374432E-020
1482.5	1.0075281179254360E-020
1483.5	9.8618283939092077E-021
1484.5	9.6601215822359333E-021
1485.5	9.4690849101952062E-021
1486.5	9.2877766129684056E-021
1487.5	9.1153687250972851E-021
1488.5	8.9511303336590227E-021
1489.5	8.7944136711645056E-021
1490.5	8.6446425100214662E-021
1491.5	8.5013024322299898E-021
1492.5	8.3639326346646818E-021
1493.5	8.2321189978974052E-021
1494.5	8.1054881995317452E-021
1495.5	7.9837026948297060E-021
1496.5	7.8664564205560307E-021
1497.5	7.7534711043748303E-021
1498.5	7.6444930832786832E-021
1499.5	7.5392905515402308E-021
1500.5	7.4376511724217737E-021
1501.5	7.3393799990336948E-021
1502.5	7.2442976588242589E-021
1503.5	7.1522387636227179E-021
1504.5	7.0630505132690991E-021
1505.5	6.9765914659032626E-021
1506.5	6.8927304521560731E-021
1507.5	6.8113456139488972E-021
1508.5	6.7323235514935693E-021
1509.5	6.6555585644977869E-021
1510.5	6.5809519756043374E-021
1511.5	6.5084115257951782E-021
1512.5	6.4378508329275496E-021
1513.5	6.3691889057851588E-021
1514.5	6.3023497070588020E-021
1515.5	6.2372617595487118E-021
1516.5	6.1738577906296632E-021
1517.5	6.1120744106605893E-021
1518.5	6.0518518215695761E-021
1519.5	5.9931335523173971E-021
1520.5	5.9358662183495250E-021
1521.5	5.8799993024977917E-021
1522.5	5.8254849550970820E-021
1523.5	5.7722778113461141E-021
1524.5	5.7203348241706205E-021
1525.5	5.6696151110470428E-021
1526.5	5.6200798134189937E-021
1527.5	5.5716919674913554E-021
1528.5	5.5244163853203159E-021
1529.5	5.4782195452348734E-021
1530.5	5.4330694907285936E-021
1531.5	5.3889357370510571E-021
1532.5	5.3457891848087207E-021
1533.5	5.3036020399557824E-021
1534.5	5.2623477396183314E-021
1535.5	5.2220008832508321E-021
1536.5	5.1825371686733270E-021
1537.5	5.1439333325818902E-021
1538.5	5.1061670951639184E-021
1539.5	5.0692171084849722E-021
1540.5	5.0330629083450699E-021
1541.5	4.9976848693304160E-021
1542.5	4.9630641628115380E-021
1543.5	4.9291827176614289E-021
1544.5	4.8960231834874699E-021
1545.5	4.8635688961891677E-021
1546.5	4.8318038456701467E-021
1547.5	4.8007126455476124E-021
1548.5	4.7702805047159958E-021
1549.5	4.7404932006334817E-021
1550.5	4.7113370542111459E-021
1551.5	4.6827989061944199E-021
1552.5	4.6548660949355176E-021
1553.5	4.6275264354638070E-021
1554.5	4.6007681997684746E-021
1555.5	4.5745800982147201E-021
1556.5	4.5489512620208710E-021
1557.5	4.5238712267295353E-021
1558.5	4.4993299166110879E-021
1559.5	4.4753176299425150E-021
1560.5	4.4518250251090573E-021
1561.5	4.4288431074800179E-021
1562.5	4.4063632170138950E-021
1563.5	4.3843770165512244E-021
1564.5	4.3628764807568381E-021
1565.5	4.3418538856759332E-021
1566.5	4.3213017988711708E-021
1567.5	4.3012130701103520E-021
1568.5	4.2815808225766651E-021
1569.5	4.2623984445754295E-021
1570.5	4.2436595817134473E-021
1571.5	4.2253581295287693E-021
1572.5	4.2074882265504404E-021
1573.5	4.1900442477694963E-021
1574.5	4.1730207985038652E-021
1575.5	4.1564127086413469E-021
1576.5	4.1402150272462058E-021
1577.5	4.1244230175161214E-021
1578.5	4.1090321520775128E-021
1579.5	4.0940381086084261E-021
1580.5	4.0794367657792389E-021
1581.5	4.0652241995025571E-021
1582.5	4.0513966794847030E-021
1583.5	4.0379506660721665E-021
1584.5	4.0248828073874539E-021
1585.5	4.0121899367496457E-021
1586.5	3.9998690703760067E-021
1587.5	3.9879174053618893E-021
1588.5	3.9763323179371419E-021
1589.5	3.9651113619981884E-021
1590.5	3.9542522679158985E-021
1591.5	3.9437529416203371E-021
1592.5	3.9336114639645420E-021
1593.5	3.9238260903704060E-021
1594.5	3.9143952507609223E-021
1595.5	3.9053175497840830E-021
1596.5	3.8965917673349170E-021
1597.5	3.8882168593833580E-021
1598.5	3.8801919591169525E-021
1599.5	3.8725163784087262E-021
1600.5	3.8651896096220621E-021
1601.5	3.8582113277659223E-021
1602.5	3.8515813930154568E-021
1603.5	3.8452998536148361E-021
1604.5	3.8393669491810455E-021
1605.5	3.8337831144295135E-021
1606.5	3.8285489833446941E-021
1607.5	3.8236653938212010E-021
1608.5	3.8191333928037767E-021
1609.5	3.8149542419573159E-021
1610.5	3.8111294239014105E-021
1611.5	3.8076606490473583E-021
1612.5	3.8045498630794828E-021
1613.5	3.8017992551268742E-021
1614.5	3.7994112666763227E-021
1615.5	3.7973886012824665E-021
1616.5	3.7957342351367524E-021
1617.5	3.7944514285633744E-021
1618.5	3.7935437385171152E-021
1619.5	3.7930150321660275E-021
1620.5	3.7928695016504152E-021
1621.5	3.7931116801193052E-021
1622.5	3.7937464591562805E-021
1623.5	3.7947791077186000E-021
1624.5	3.7962152927269053E-021
1625.5	3.7980611014578282E-021
1626.5	3.8003230659086458E-021
1627.5	3.8030081893219925E-021
1628.5	3.8061239750799026E-021
1629.5	3.8096784582002615E-021
1630.5	3.8136802396958062E-021
1631.5	3.8181385240860763E-021
1632.5	3.8230631603872435E-021
1633.5	3.8284646869435565E-021
1634.5	3.8343543805084405E-021
1635.5	3.8407443100333783E-021
1636.5	3.8476473956798679E-021
1637.5	3.8550774736348925E-021
1638.5	3.8630493673846602E-021
1639.5	3.8715789661864948E-021
1640.5	3.8806833115762515E-021
1641.5	3.8903806928606604E-021
1642.5	3.9006907526727790E-021
1643.5	3.9116346038173451E-021
1644.5	3.9232349588043213E-021
1645.5	3.9355162736676110E-021
1646.5	3.9485049078962784E-021
1647.5	3.9622293025734899E-021
1648.5	3.9767201791305729E-021
1649.5	3.9920107614881075E-021
1650.5	4.0081370247829016E-021
1651.5	4.0251379743806263E-021
1652.5	4.0430559594635239E-021
1653.5	4.0619370261780923E-021
1654.5	4.0818313161506216E-021
1655.5	4.1027935171546581E-021
1656.5	4.1248833738760938E-021
1657.5	4.1481662681078271E-021
1658.5	4.1727138793653286E-021
1659.5	4.1986049389075072E-021
1660.5	4.2259260925484642E-021
1661.5	4.2547728905493773E-021
1662.5	4.2852509264025925E-021
1663.5	4.3174771506107578E-021
1664.5	4.3515813908093387E-021
1665.5	4.3877081160191162E-021
1666.5	4.4260184907505321E-021
1667.5	4.4666927745033808E-021
1668.5	4.5099331344165866E-021
1669.5	4.5559669540749743E-021
1670.5	4.6050507406222148E-021
1671.5	4.6574747564745145E-021
1672.5	4.7135685325444310E-021
1673.5	4.7737074589136555E-021
1674.5	4.8383206989322763E-021
1675.5	4.9079007372552929E-021
1676.5	4.9830149560664628E-021
1677.5	5.0643197430999917E-021
1678.5	5.1525777788490611E-021
1679.5	5.2486793407001921E-021
1680.5	5.3536687155749428E-021
1681.5	5.4687771537403002E-021
1682.5	5.5954642583589471E-021
1683.5	5.7354703360083567E-021
1684.5	5.8908831017281255E-021
1685.5	6.0642233381257712E-021
1686.5	6.2585557978588806E-021
1687.5	6.4776340278139126E-021
1688.5	6.7260912011214812E-021
1689.5	7.0096939466375954E-021
1690.5	7.3356832784507535E-021
1691.5	7.7132371180031021E-021
1692.5	8.1541041536476263E-021
1693.5	8.6734812039265852E-021
1694.5	9.2912390519723541E-021
1695.5	1.0033648922152084E-020
1696.5	1.0935827051787288E-020
1697.5	1.2045196914863250E-020
1698.5	1.3426346706311894E-020
1699.5	1.5167650002212617E-020
1700.5	1.7389653122544836E-020
1701.5	2.0253746734910308E-020
1702.5	2.3965017408773911E-020
1703.5	2.8750838392211716E-020
1704.5	3.4769642001022415E-020
1705.5	4.1867488588071063E-020
1706.5	4.9138891152467580E-020
1707.5	5.4614453309439695E-020
1708.5	5.6008132791851631E-020
1709.5	5.2633789474096816E-020
1710.5	4.6125397917510206E-020
1711.5	3.8822659166132015E-020
1712.5	3.2223104827396385E-020
1713.5	2.6834569833811787E-020
1714.5	2.2627797967995167E-020
1715.5	1.9394795004845977E-020
1716.5	1.6912586685646276E-020
1717.5	1.4995127044950698E-020
1718.5	1.3500265563626941E-020
1719.5	1.2323006313066194E-020
1720.5	1.1386595153776326E-020
1721.5	1.0634868922964823E-020
1722.5	1.0026459137649426E-020
1723.5	9.5306084122082639E-021
1724.5	9.1242060157599674E-021
1725.5	8.7896963276017128E-021
1726.5	8.5135988496692316E-021
1727.5	8.2854538840397172E-021
1728.5	8.0970648656822844E-021
1729.5	7.9419485787497881E-021
1730.5	7.8149321865388982E-021
1731.5	7.7118548806228150E-021
1732.5	7.6293447954289273E-021
1733.5	7.5646505983499179E-021
1734.5	7.5155131827182096E-021
1735.5	7.4800670537446276E-021
1736.5	7.4567639016720000E-021
1737.5	7.4443129004217569E-021
1738.5	7.4416337216080553E-021
1739.5	7.4478192939067902E-021
1740.5	7.4621060896087932E-021
1741.5	7.4838502683241825E-021
1742.5	7.5125084107617180E-021
1743.5	7.5476218741211223E-021
1744.5	7.5888040236441689E-021
1745.5	7.6357297626578761E-021
1746.5	7.6881269105901559E-021
1747.5	7.7457690754526825E-021
1748.5	7.8084697417995369E-021
1749.5	7.8760773527669133E-021
1750.5	7.9484712095926920E-021
1751.5	8.0255580470577029E-021
1752.5	8.1072691708619873E-021
1753.5	8.1935580647637535E-021
1754.5	8.2843983926606167E-021
1755.5	8.3797823346691881E-021
1756.5	8.4797192074138175E-021
1757.5	8.5842343277492995E-021
1758.5	8.6933680864646034E-021
1759.5	8.8071752044948966E-021
1760.5	8.9257241490800270E-021
1761.5	9.0490966913647364E-021
1762.5	9.1773875903081313E-021
1763.5	9.3107043905925622E-021
1764.5	9.4491673246025868E-021
1765.5	9.5929093105694025E-021
1766.5	9.7420760407150918E-021
1767.5	9.8968261547409029E-021
1768.5	1.0057331495331113E-020
1769.5	1.0223777443527493E-020
1770.5	1.0396363332900884E-020
1771.5	1.0575302942433456E-020
1772.5	1.0760825068950963E-020
1773.5	1.0953174180828731E-020
1774.5	1.1152611155557575E-020
1775.5	1.1359414104610741E-020
1776.5	1.1573879289917994E-020
1777.5	1.1796322137140733E-020
1778.5	1.2027078351868269E-020
1779.5	1.2266505145834041E-020
1780.5	1.2514982581296428E-020
1781.5	1.2772915042858150E-020
1782.5	1.3040732847227254E-020
1783.5	1.3318894002770190E-020
1784.5	1.3607886132193596E-020
1785.5	1.3908228573338622E-020
1786.5	1.4220474674905675E-020
1787.5	1.4545214305976680E-020
1788.5	1.4883076600499764E-020
1789.5	1.5234732960485031E-020
1790.5	1.5600900344572663E-020
1791.5	1.5982344871927022E-020
1792.5	1.6379885775139248E-020
1793.5	1.6794399740054200E-020
1794.5	1.7226825675253356E-020
1795.5	1.7678169959414320E-020
1796.5	1.8149512221037668E-020
1797.5	1.8642011712207010E-020
1798.5	1.9156914346276649E-020
1799.5	1.9695560478836022E-020
1800.5	2.0259393522186210E-020
1801.5	2.0849969496124111E-020
1802.5	2.1468967632352157E-020
1803.5	2.2118202166658153E-020
1804.5	2.2799635472550859E-020
1805.5	2.3515392712779384E-020
1806.5	2.4267778211696463E-020
1807.5	2.5059293782451146E-020
1808.5	2.5892659279366018E-020
1809.5	2.6770835688595874E-020
1810.5	2.7697051120526423E-020
1811.5	2.8674830126870410E-020
1812.5	2.9708026835907375E-020
1813.5	3.0800862483061292E-020
1814.5	3.1957968013804112E-020
1815.5	3.3184432555152945E-020
1816.5	3.4485858695045488E-020
1817.5	3.5868425680919818E-020
1818.5	3.7338961856478769E-020
1819.5	3.8905027907135514E-020
1820.5	4.0575012790386983E-020
1821.5	4.2358244600436383E-020
1822.5	4.4265119073388247E-020
1823.5	4.6307249001414961E-020
1824.5	4.8497638518509934E-020
1825.5	5.0850887081613351E-020
1826.5	5.3383429044023704E-020
1827.5	5.6113816061583192E-020
1828.5	5.9063051262573248E-020
1829.5	6.2254986250025323E-020
1830.5	6.5716794723019733E-020
1831.5	6.9479539978136249E-020
1832.5	7.3578858019941852E-020
1833.5	7.8055783788822612E-020
1834.5	8.2957755537768809E-020
1835.5	8.8339842247427538E-020
1836.5	9.4266251973627416E-020
1837.5	1.0081219630087676E-019
1838.5	1.0806620920458610E-019
1839.5	1.1613304982385453E-019
1840.5	1.2513736106906466E-019
1841.5	1.3522831415126367E-019
1842.5	1.4658554954773579E-019
1843.5	1.5942683711203808E-019
1844.5	1.7401803594553720E-019
1845.5	1.9068615889871426E-019
1846.5	2.0983666786255522E-019
1847.5	2.3197659023657118E-019
1848.5	2.5774572283450751E-019
1849.5	2.8795917952414774E-019
1850.5	3.2366599409984856E-019
1851.5	3.6623062611570749E-019
1852.5	4.1744732306278840E-019
1853.5	4.7970169173284252E-019
1854.5	5.5619969595837649E-019
1855.5	6.5129098971526583E-019
1856.5	7.7091757080915480E-019
1857.5	9.2320824191456634E-019
1858.5	1.1191783122048492E-018
1859.5	1.3732833293456799E-018
1860.5	1.7029702966904473E-018
1861.5	2.1248833602799518E-018
1862.5	2.6426237647266650E-018
1863.5	3.2194218234888026E-018
1864.5	3.7420665388368601E-018
1865.5	4.0278847972642607E-018
1866.5	3.9412117542183323E-018
1867.5	3.5259581680596722E-018
1868.5	2.9593597496208578E-018
1869.5	2.4002539472659411E-018
1870.5	1.9240533385414843E-018
1871.5	1.5450246394237675E-018
1872.5	1.2513838335637593E-018
1873.5	1.0252760110246143E-018
1874.5	8.5040298742724361E-019
1875.5	7.1388321536341827E-019
1876.5	6.0607922447318315E-019
1877.5	5.1992244544775903E-019
1878.5	4.5024744569372573E-019
1879.5	3.9326317415188143E-019
1880.5	3.4616408203808801E-019
1881.5	3.0685269124704430E-019
1882.5	2.7374366933531761E-019
1883.5	2.4562548122238776E-019
1884.5	2.2156219498850655E-019
1885.5	2.0082323454580449E-019
1886.5	1.8283265511681525E-019
1887.5	1.6713214990221294E-019
1888.5	1.5335379667420118E-019
1889.5	1.4119977780854112E-019
1890.5	1.3042714145198819E-019
1891.5	1.2083624241361901E-019
1892.5	1.1226189476972413E-019
1893.5	1.0456654145534132E-019
1894.5	9.7634937607362436E-020
1895.5	9.1369979805861513E-020
1896.5	8.5689409934198274E-020
1897.5	8.0523191881936905E-020
1898.5	7.5811409771340909E-020
1899.5	7.1502573327789485E-020
1900.5	6.7552243279559796E-020
1901.5	6.3921909955692384E-020
1902.5	6.0578073454606803E-020
1903.5	5.7491485235911846E-020
1904.5	5.4636519716419786E-020
1905.5	5.1990651132677735E-020
1906.5	4.9534016079518094E-020
1907.5	4.7249046123962920E-020
1908.5	4.5120158004859390E-020
1909.5	4.3133491368229281E-020
1910.5	4.1276685911829398E-020
1911.5	3.9538691336964787E-020
1912.5	3.7909604719997229E-020
1913.5	3.6380530888017314E-020
1914.5	3.4943462164783962E-020
1915.5	3.3591174484379049E-020
1916.5	3.2317137382165441E-020
1917.5	3.1115435789798990E-020
1918.5	2.9980701902195491E-020
1919.5	2.8908055664414790E-020
1920.5	2.7893052657184979E-020
1921.5	2.6931638350607894E-020
1922.5	2.6020107853920423E-020
1923.5	2.5155070421001705E-020
1924.5	2.4333418081408201E-020
1925.5	2.3552297858952656E-020
1926.5	2.2809087117348922E-020
1927.5	2.2101371637762133E-020
1928.5	2.1426926088306455E-020
1929.5	2.0783696592312270E-020
1930.5	2.0169785141932918E-020
1931.5	1.9583435637519734E-020
1932.5	1.9023021362108902E-020
1933.5	1.8487033725114685E-020
1934.5	1.7974072130561133E-020
1935.5	1.7482834843447718E-020
1936.5	1.7012110743585075E-020
1937.5	1.6560771869832588E-020
1938.5	1.6127766669436751E-020
1939.5	1.5712113877374526E-020
1940.5	1.5312896959474291E-020
1941.5	1.4929259060807776E-020
1942.5	1.4560398407581697E-020
1943.5	1.4205564116642899E-020
1944.5	1.3864052371863021E-020
1945.5	1.3535202931186741E-020
1946.5	1.3218395932096049E-020
1947.5	1.2913048966735031E-020
1948.5	1.2618614401016281E-020
1949.5	1.2334576914746227E-020
1950.5	1.2060451242207282E-020
1951.5	1.1795780094759949E-020
1952.5	1.1540132248912428E-020
1953.5	1.1293100784977946E-020
1954.5	1.1054301462927409E-020
1955.5	1.0823371223369043E-020
1956.5	1.0599966802766834E-020
1957.5	1.0383763453063336E-020
1958.5	1.0174453756813775E-020
1959.5	9.9717465297810432E-021
1960.5	9.7753658036958996E-021
1961.5	9.5850498825638879E-021
1962.5	9.4005504665083350E-021
1963.5	9.2216318376856040E-021
1964.5	9.0480701033005283E-021
1965.5	8.8796524911935246E-021
1966.5	8.7161766938703503E-021
1967.5	8.5574502572068936E-021
1968.5	8.4032900103872957E-021
1969.5	8.2535215339291977E-021
1970.5	8.1079786629171897E-021
1971.5	7.9665030228078181E-021
1972.5	7.8289435953896216E-021
1973.5	7.6951563126812219E-021
1974.5	7.5650036767322092E-021
1975.5	7.4383544034566557E-021
1976.5	7.3150830887796515E-021
1977.5	7.1950698955143293E-021
1978.5	7.0782002595118998E-021
1979.5	6.9643646137415031E-021
1980.5	6.8534581290610163E-021
1981.5	6.7453804705353138E-021
1982.5	6.6400355682459221E-021
1983.5	6.5373314016159190E-021
1984.5	6.4371797963472613E-021
1985.5	6.3394962331350107E-021
1986.5	6.2441996673845953E-021
1987.5	6.1512123592150313E-021
1988.5	6.0604597130831088E-021
1989.5	5.9718701264114922E-021
1990.5	5.8853748466478829E-021
1991.5	5.8009078362230171E-021
1992.5	5.7184056449127560E-021
1993.5	5.6378072891441273E-021
1994.5	5.5590541378170757E-021
1995.5	5.4820898042431056E-021
1996.5	5.4068600438293535E-021
1997.5	5.3333126571616852E-021
1998.5	5.2613973981637835E-021
1999.5	5.1910658870307798E-021
[truncated: 1,000 more rows]
