# Supplementary material for: Modeling Radiative Efficiency across Fluorinated Molecules: Bridging Chemistry and Climate Policy for Global Warming Potential Estimations
Source: Environ Sci Technol. 2026 Feb 16;60(8):6188–202. doi: 10.1021/acs.est.5c16501 (PMC12961741; doi:10.1021/acs.est.5c16501)
Supplement: Supplementary file 1 [file es5c16501_si_001.zip › Supporting.Information/CFM2025.Table1/HFEsters/Allyl.trifluoracetate/cross-section_48.dat]

0.5	3.9862089747353849E-022
1.5	4.0166994656581606E-022
2.5	4.0483383571005721E-022
3.5	4.0812038262570553E-022
4.5	4.1153813336445105E-022
5.5	4.1509644819059212E-022
6.5	4.1880559976874817E-022
7.5	4.2267688574450720E-022
8.5	4.2672275821306875E-022
9.5	4.3095697307212337E-022
10.5	4.3539476287121918E-022
11.5	4.4005303753032283E-022
12.5	4.4495061824338942E-022
13.5	4.5010851105788105E-022
14.5	4.5555022809268635E-022
15.5	4.6130216620894379E-022
16.5	4.6739405529182222E-022
17.5	4.7385949128322445E-022
18.5	4.8073657292161388E-022
19.5	4.8806866605866083E-022
20.5	4.9590532578848205E-022
21.5	5.0430341492755039E-022
22.5	5.1332846828476956E-022
23.5	5.2305636657754809E-022
24.5	5.3357540305565399E-022
25.5	5.4498885167906859E-022
26.5	5.5741818058965939E-022
27.5	5.7100710222974339E-022
28.5	5.8592671698748797E-022
29.5	6.0238209822479296E-022
30.5	6.2062079398860738E-022
31.5	6.4094390086552079E-022
32.5	6.6372062241905124E-022
33.5	6.8940759442107938E-022
34.5	7.1857479548939636E-022
35.5	7.5194064525520844E-022
36.5	7.9042004213651503E-022
37.5	8.3519078236382361E-022
38.5	8.8778627059890520E-022
39.5	9.5022597587854542E-022
40.5	1.0251999594028730E-021
41.5	1.1163298450298782E-021
42.5	1.2285340702566995E-021
43.5	1.3685233574207911E-021
44.5	1.5454216879001333E-021
45.5	1.7713876581362430E-021
46.5	2.0617422780857205E-021
47.5	2.4331383952847442E-021
48.5	2.8962254539169168E-021
49.5	3.4366762804845344E-021
50.5	3.9825055125516403E-021
51.5	4.3851718077678044E-021
52.5	4.4837098680238148E-021
53.5	4.2449873405979266E-021
54.5	3.7994288911994492E-021
55.5	3.3155084932635911E-021
56.5	2.8960045852660852E-021
57.5	2.5745600615149664E-021
58.5	2.3493149222346580E-021
59.5	2.2077354789319457E-021
60.5	2.1377655442912620E-021
61.5	2.1315259851806578E-021
62.5	2.1862007906767039E-021
63.5	2.3042381539299978E-021
64.5	2.4936237234920971E-021
65.5	2.7682807354048611E-021
66.5	3.1479563261960260E-021
67.5	3.6555456011889663E-021
68.5	4.3068395228096692E-021
69.5	5.0837654406028906E-021
70.5	5.8868638761617168E-021
71.5	6.5032927249252047E-021
72.5	6.6912448073188985E-021
73.5	6.3865025232761689E-021
74.5	5.7731138762544685E-021
75.5	5.1067597550192916E-021
76.5	4.5527268888032323E-021
77.5	4.1739896399645264E-021
78.5	3.9810935759384668E-021
79.5	3.9709750757488460E-021
80.5	4.1441093987316794E-021
81.5	4.5063807597278503E-021
82.5	5.0566571623944269E-021
83.5	5.7534254084950852E-021
84.5	6.4609089301932676E-021
85.5	6.9266947457701862E-021
86.5	6.9014334175757195E-021
87.5	6.3590565129357643E-021
88.5	5.5205846831112246E-021
89.5	4.6430195384142540E-021
90.5	3.8720129363657802E-021
91.5	3.2482865851748411E-021
92.5	2.7610813470893381E-021
93.5	2.3845282090888820E-021
94.5	2.0930765359573310E-021
95.5	1.8659536011585371E-021
96.5	1.6874466544869987E-021
97.5	1.5460019601197865E-021
98.5	1.4332046346538429E-021
99.5	1.3429374544111555E-021
100.5	1.2707564179784916E-021
101.5	1.2134486778148461E-021
102.5	1.1687288609199168E-021
103.5	1.1350377697393855E-021
104.5	1.1114183370983936E-021
105.5	1.0974535196508315E-021
106.5	1.0932590022366649E-021
107.5	1.0995303630370976E-021
108.5	1.1176493393789957E-021
109.5	1.1498542625619839E-021
110.5	1.1994660307128572E-021
111.5	1.2711055587191538E-021
112.5	1.3706703423874622E-021
113.5	1.5044028964001870E-021
114.5	1.6754882397000709E-021
115.5	1.8756747148031017E-021
116.5	2.0718951105630172E-021
117.5	2.2014102216198758E-021
118.5	2.2032452863136413E-021
119.5	2.0734906988315486E-021
120.5	1.8693489492087265E-021
121.5	1.6554675723763648E-021
122.5	1.4679895704740673E-021
123.5	1.3168853960796571E-021
124.5	1.1994279380391708E-021
125.5	1.1092021818523408E-021
126.5	1.0398949517474880E-021
127.5	9.8638014418655512E-022
128.5	9.4477995896542768E-022
129.5	9.1223810848029316E-022
130.5	8.8666525757971556E-022
131.5	8.6652905536727305E-022
132.5	8.5069739863474746E-022
133.5	8.3832594524289852E-022
134.5	8.2877853028471722E-022
135.5	8.2157098618906986E-022
136.5	8.1633132568427620E-022
137.5	8.1277131676881466E-022
138.5	8.1066600970065984E-022
139.5	8.0983885013606696E-022
140.5	8.1015074961935015E-022
141.5	8.1149198647042841E-022
142.5	8.1377615174330961E-022
143.5	8.1693558844465216E-022
144.5	8.2091793287462668E-022
145.5	8.2568347839846377E-022
146.5	8.3120315995109990E-022
147.5	8.3745701268007154E-022
148.5	8.4443299744944368E-022
149.5	8.5212611427416178E-022
150.5	8.6053774541717786E-022
151.5	8.6967518512561714E-022
152.5	8.7955132438199284E-022
153.5	8.9018446770892553E-022
154.5	9.0159826577808325E-022
155.5	9.1382175290389596E-022
156.5	9.2688948286668043E-022
157.5	9.4084176022145235E-022
158.5	9.5572496755045853E-022
159.5	9.7159199220592384E-022
160.5	9.8850275913224070E-022
161.5	1.0065248795069371E-021
162.5	1.0257344283471067E-021
163.5	1.0462168680498570E-021
164.5	1.0680681392470386E-021
165.5	1.0913959455607475E-021
166.5	1.1163212650944024E-021
167.5	1.1429801290917195E-021
168.5	1.1715257175302284E-021
169.5	1.2021308329834653E-021
170.5	1.2349908285281630E-021
171.5	1.2703270836267877E-021
172.5	1.3083911448819663E-021
173.5	1.3494696777945456E-021
174.5	1.3938904131036294E-021
175.5	1.4420293195526248E-021
176.5	1.4943192975352914E-021
177.5	1.5512607698303144E-021
178.5	1.6134346531157648E-021
179.5	1.6815183362649922E-021
180.5	1.7563054812352387E-021
181.5	1.8387307174597986E-021
182.5	1.9299006462224984E-021
183.5	2.0311330434618596E-021
184.5	2.1440067995294288E-021
185.5	2.2704260376440669E-021
186.5	2.4127031189043457E-021
187.5	2.5736670325539505E-021
188.5	2.7568062259153856E-021
189.5	2.9664586074527373E-021
190.5	3.2080667953567499E-021
191.5	3.4885244852622561E-021
192.5	3.8166512645527902E-021
193.5	4.2038500364513218E-021
194.5	4.6650258312817367E-021
195.5	5.2198801473420271E-021
196.5	5.8947436914758293E-021
197.5	6.7251711068936616E-021
198.5	7.7595770970384947E-021
199.5	9.0641781000991713E-021
200.5	1.0729207977849141E-020
201.5	1.2875201759413034E-020
202.5	1.5654526964611946E-020
203.5	1.9233784594287511E-020
204.5	2.3722041952027678E-020
205.5	2.8983392022075927E-020
206.5	3.4309140619199278E-020
207.5	3.8213803873288157E-020
208.5	3.9050464238678403E-020
209.5	3.6425623278718374E-020
210.5	3.1614519514375138E-020
211.5	2.6318003676283012E-020
212.5	2.1585248194243784E-020
213.5	1.7755411812279478E-020
214.5	1.4794393947825808E-020
215.5	1.2548269375482157E-020
216.5	1.0856478863732369E-020
217.5	9.5868466305712106E-021
218.5	8.6397166618422698E-021
219.5	7.9428844213371115E-021
220.5	7.4452427700767789E-021
221.5	7.1114700424077363E-021
222.5	6.9181495484417935E-021
223.5	6.8511558100749955E-021
224.5	6.9040594042600917E-021
225.5	7.0773589123873295E-021
226.5	7.3784374851052647E-021
227.5	7.8222348379760326E-021
228.5	8.4327214225025972E-021
229.5	9.2453641544777884E-021
230.5	1.0310878451312478E-020
231.5	1.1700631835326707E-020
232.5	1.3513960120219211E-020
233.5	1.5886949929733441E-020
234.5	1.8999742699784445E-020
235.5	2.3072157144393915E-020
236.5	2.8319388569124211E-020
237.5	3.4805171488645426E-020
238.5	4.2106136531227500E-020
239.5	4.8846368610539412E-020
240.5	5.2719312888650936E-020
241.5	5.1889313415488946E-020
242.5	4.6758998197521749E-020
243.5	3.9543362310101339E-020
244.5	3.2328068764664272E-020
245.5	2.6141843806640503E-020
246.5	2.1201639109243652E-020
247.5	1.7368113668236258E-020
248.5	1.4413844527051476E-020
249.5	1.2128026133995262E-020
250.5	1.0343103290051615E-020
251.5	8.9334305044995374E-021
252.5	7.8067762663521252E-021
253.5	6.8957313816511719E-021
254.5	6.1508317591808797E-021
255.5	5.5354847608816741E-021
256.5	5.0223451984950614E-021
257.5	4.5907552102258457E-021
258.5	4.2249367467324912E-021
259.5	3.9127091847895571E-021
260.5	3.6445724320640322E-021
261.5	3.4130452999630681E-021
262.5	3.2121833657615004E-021
263.5	3.0372241187874102E-021
264.5	2.8843232255800578E-021
265.5	2.7503566731500516E-021
266.5	2.6327710248360333E-021
267.5	2.5294691744623171E-021
268.5	2.4387225639547871E-021
269.5	2.3591033400516800E-021
270.5	2.2894317043326624E-021
271.5	2.2287349848641057E-021
272.5	2.1762158819926702E-021
273.5	2.1312280215701169E-021
274.5	2.0932574603476073E-021
275.5	2.0619091832495220E-021
276.5	2.0368979495062865E-021
277.5	2.0180431141020957E-021
278.5	2.0052672975528813E-021
279.5	1.9985990236515730E-021
280.5	1.9981797155267415E-021
281.5	2.0042757634486472E-021
282.5	2.0172967898849642E-021
283.5	2.0378217888244878E-021
284.5	2.0666355797253724E-021
285.5	2.1047790977578391E-021
286.5	2.1536185987341551E-021
287.5	2.2149411231180183E-021
288.5	2.2910868829317434E-021
289.5	2.3851341011458880E-021
290.5	2.5011589081823440E-021
291.5	2.6446029452369028E-021
292.5	2.8227947981672129E-021
293.5	3.0456870412058037E-021
294.5	3.3268812445604176E-021
295.5	3.6849931495081289E-021
296.5	4.1452815910014570E-021
297.5	4.7410122693604299E-021
298.5	5.5127127007782839E-021
299.5	6.5002018203927013E-021
300.5	7.7160151436248867E-021
301.5	9.0844084973050177E-021
302.5	1.0356102830397129E-020
303.5	1.1110339530486482E-020
304.5	1.1008651330612229E-020
305.5	1.0120289589990920E-020
306.5	8.8493782665372456E-021
307.5	7.5797371311152937E-021
308.5	6.5022063940918984E-021
309.5	5.6582450433026222E-021
310.5	5.0234873505319710E-021
311.5	4.5572418020448814E-021
312.5	4.2219040612376002E-021
313.5	3.9879555542392743E-021
314.5	3.8337890173656929E-021
315.5	3.7442130734832791E-021
316.5	3.7089475560983022E-021
317.5	3.7214515872881955E-021
318.5	3.7781093006663180E-021
319.5	3.8777183416105875E-021
320.5	4.0212238958063748E-021
321.5	4.2116601197341748E-021
322.5	4.4542843137372604E-021
323.5	4.7569135303286958E-021
324.5	5.1304998814889414E-021
325.5	5.5900127941197922E-021
326.5	6.1557379704379380E-021
327.5	6.8551580003110766E-021
328.5	7.7256499025096915E-021
329.5	8.8183100060130441E-021
330.5	1.0203247045463154E-020
331.5	1.1976504008121607E-020
332.5	1.4267887203520071E-020
333.5	1.7246068623148656E-020
334.5	2.1109189233667925E-020
335.5	2.6029949715198771E-020
336.5	3.1991695695092352E-020
337.5	3.8448865350326693E-020
338.5	4.3951197658411261E-020
339.5	4.6421049129566434E-020
340.5	4.4652323548685213E-020
341.5	3.9532179686255017E-020
342.5	3.3121628779025645E-020
343.5	2.7030083232254589E-020
344.5	2.1936155899208409E-020
345.5	1.7917460391181034E-020
346.5	1.4817676940297284E-020
347.5	1.2437126188481142E-020
348.5	1.0600757839349832E-020
349.5	9.1723317426870153E-021
350.5	8.0505941070477551E-021
351.5	7.1615171068839079E-021
352.5	6.4511210231096124E-021
353.5	5.8798942043082110E-021
354.5	5.4187277029412863E-021
355.5	5.0460302238817674E-021
356.5	4.7456999150377011E-021
357.5	4.5057013333910715E-021
358.5	4.3170668295798267E-021
359.5	4.1731971136734811E-021
360.5	4.0693759106278831E-021
361.5	4.0024418696331361E-021
362.5	3.9705808313887461E-021
363.5	3.9732160517933868E-021
364.5	4.0109852021794802E-021
365.5	4.0858026001017415E-021
366.5	4.2010146052935997E-021
367.5	4.3616668521017777E-021
368.5	4.5749155821774135E-021
369.5	4.8506337783466233E-021
370.5	5.2022885728577377E-021
371.5	5.6482022607203405E-021
372.5	6.2133567698290959E-021
373.5	6.9319559811409026E-021
374.5	7.8509955199233349E-021
375.5	9.0350131794293760E-021
376.5	1.0571725886137591E-020
377.5	1.2576630159435670E-020
378.5	1.5189934044755032E-020
379.5	1.8547540065857522E-020
380.5	2.2685824790795460E-020
381.5	2.7325887084477601E-020
382.5	3.1579785634086400E-020
383.5	3.3980254178539331E-020
384.5	3.3389191127269803E-020
385.5	3.0099879988171738E-020
386.5	2.5527334713970909E-020
387.5	2.0978837488285442E-020
388.5	1.7089981296662487E-020
389.5	1.3989721015232017E-020
390.5	1.1587149109843233E-020
391.5	9.7381784506811769E-021
392.5	8.3100629693365326E-021
393.5	7.1975583510160830E-021
394.5	6.3218637665648494E-021
395.5	5.6252146530311640E-021
396.5	5.0654693010904685E-021
397.5	4.6117915249496627E-021
398.5	4.2414733736076468E-021
399.5	3.9376721513943081E-021
400.5	3.6878191987411582E-021
401.5	3.4825059914960005E-021
402.5	3.3147065371195818E-021
403.5	3.1792384650792758E-021
404.5	3.0723973359888268E-021
405.5	2.9917219234308197E-021
406.5	2.9358653884352964E-021
407.5	2.9045608141429218E-021
408.5	2.8986814616594499E-021
409.5	2.9204078450262165E-021
410.5	2.9735260561789223E-021
411.5	3.0638934670384514E-021
412.5	3.2001118403843574E-021
413.5	3.3944196654827888E-021
414.5	3.6636835987873063E-021
415.5	4.0299411788014201E-021
416.5	4.5187698538538250E-021
417.5	5.1510399647244045E-021
418.5	5.9193153688157782E-021
419.5	6.7411918775071958E-021
420.5	7.4138430446738905E-021
421.5	7.6669301540453253E-021
422.5	7.3695403069446117E-021
423.5	6.6648337357606271E-021
424.5	5.8237107312854429E-021
425.5	5.0427779570668443E-021
426.5	4.3992404428781274E-021
427.5	3.8981284476928716E-021
428.5	3.5178983828063332E-021
429.5	3.2330089872531803E-021
430.5	3.0216721686882351E-021
431.5	2.8673112676103195E-021
432.5	2.7579857865562433E-021
433.5	2.6854212247313865E-021
434.5	2.6441609810391502E-021
435.5	2.6309539348116859E-021
436.5	2.6443700478880310E-021
437.5	2.6846143259690950E-021
438.5	2.7535192628233432E-021
439.5	2.8547150537795563E-021
440.5	2.9939990090732242E-021
441.5	3.1799484759947130E-021
442.5	3.4248397636553494E-021
443.5	3.7459289397335134E-021
444.5	4.1670555242731914E-021
445.5	4.7201672775546604E-021
446.5	5.4452715957692028E-021
447.5	6.3844971656997367E-021
448.5	7.5601232589033180E-021
449.5	8.9202167494323307E-021
450.5	1.0251311031111725E-020
451.5	1.1145305563012967E-020
452.5	1.1202275125883916E-020
453.5	1.0392632454504007E-020
454.5	9.0883878228491766E-021
455.5	7.7136368085313867E-021
456.5	6.5069408840630661E-021
457.5	5.5349669184749871E-021
458.5	4.7805896452839081E-021
459.5	4.2021735732498511E-021
460.5	3.7585959189706642E-021
461.5	3.4164483502652496E-021
462.5	3.1504741495667196E-021
463.5	2.9420952523782699E-021
464.5	2.7777489806064600E-021
465.5	2.6475142272748890E-021
466.5	2.5440856759329413E-021
467.5	2.4620378342953621E-021
468.5	2.3973047045003149E-021
469.5	2.3468128830504464E-021
470.5	2.3082219547487953E-021
471.5	2.2797396100806466E-021
472.5	2.2599889549471668E-021
473.5	2.2479125293680158E-021
474.5	2.2427023904396494E-021
475.5	2.2437489118491571E-021
476.5	2.2506031997451049E-021
477.5	2.2629495649464135E-021
478.5	2.2805855561852887E-021
479.5	2.3034078038910350E-021
480.5	2.3314024532277589E-021
481.5	2.3646393490377861E-021
482.5	2.4032694220158636E-021
483.5	2.4475249482590489E-021
484.5	2.4977225373057388E-021
485.5	2.5542688650130934E-021
486.5	2.6176693218529416E-021
487.5	2.6885399076527604E-021
488.5	2.7676228837686531E-021
489.5	2.8558069080542667E-021
490.5	2.9541526449917421E-021
491.5	3.0639251866146240E-021
492.5	3.1866350713068277E-021
493.5	3.3240902914757921E-021
494.5	3.4784624999695831E-021
495.5	3.6523717483676767E-021
496.5	3.8489956473160379E-021
497.5	4.0722110189008831E-021
498.5	4.3267791920689763E-021
499.5	4.6185904873858010E-021
500.5	4.9549897633368946E-021
501.5	5.3452140754963084E-021
502.5	5.8009869118214609E-021
503.5	6.3373331587377895E-021
504.5	6.9737078969920882E-021
505.5	7.7355744448480494E-021
506.5	8.6566278725840162E-021
507.5	9.7819440054995598E-021
508.5	1.1172438377182829E-020
509.5	1.2911115726751243E-020
510.5	1.5111564857309976E-020
511.5	1.7928646526386033E-020
512.5	2.1569306104015040E-020
513.5	2.6295236194520098E-020
514.5	3.2392698047379492E-020
515.5	4.0049303706758684E-020
516.5	4.9031979215516138E-020
517.5	5.8123165764072187E-020
518.5	6.4768241983759094E-020
519.5	6.6130512521606004E-020
520.5	6.1525518045621081E-020
521.5	5.3142251955520948E-020
522.5	4.3907148707051002E-020
523.5	3.5626852728762215E-020
524.5	2.8885010052824890E-020
525.5	2.3621461071881006E-020
526.5	1.9568809567192854E-020
527.5	1.6447490361352300E-020
528.5	1.4026072608042560E-020
529.5	1.2128271291931386E-020
530.5	1.0624024451051558E-020
531.5	9.4182761139863727E-021
532.5	8.4414579790340194E-021
533.5	7.6423090997387836E-021
534.5	6.9827023451161620E-021
535.5	6.4339807374730446E-021
536.5	5.9743727930157316E-021
537.5	5.5871633231009431E-021
538.5	5.2593900626746793E-021
539.5	4.9809069036880886E-021
540.5	4.7437042055189217E-021
541.5	4.5414108356896505E-021
542.5	4.3689258809537733E-021
543.5	4.2221438158945654E-021
544.5	4.0977477398947362E-021
545.5	3.9930527341512511E-021
546.5	3.9058865482697644E-021
547.5	3.8344984360345836E-021
548.5	3.7774895146731788E-021
549.5	3.7337598531697729E-021
550.5	3.7024688285970237E-021
551.5	3.6830062804641215E-021
552.5	3.6749727507808843E-021
553.5	3.6781677006070819E-021
554.5	3.6925851016520528E-021
555.5	3.7184162619566368E-021
556.5	3.7560602005226859E-021
557.5	3.8061423797986089E-021
558.5	3.8695431856749918E-021
559.5	3.9474382727367964E-021
560.5	4.0413538493412541E-021
561.5	4.1532412769372654E-021
562.5	4.2855771660174607E-021
563.5	4.4414977099102385E-021
564.5	4.6249796678394763E-021
565.5	4.8410857285762914E-021
566.5	5.0962997581001929E-021
567.5	5.3989888430458892E-021
568.5	5.7600457874233755E-021
569.5	6.1937901036720731E-021
570.5	6.7192402382872870E-021
571.5	7.3619165402316289E-021
572.5	8.1563895142928226E-021
573.5	9.1498275663510526E-021
574.5	1.0406738171187093E-020
575.5	1.2014678250622584E-020
576.5	1.4089215595511600E-020
577.5	1.6772045606494091E-020
578.5	2.0205162620301201E-020
579.5	2.4442465721006077E-020
580.5	2.9242709249306581E-020
581.5	3.3768365452440603E-020
582.5	3.6557906150446558E-020
583.5	3.6368071648430115E-020
584.5	3.3352824995330254E-020
585.5	2.8901907899735875E-020
586.5	2.4396452559037649E-020
587.5	2.0546602686239305E-020
588.5	1.7520038076888945E-020
589.5	1.5239264633180194E-020
590.5	1.3563380921813907E-020
591.5	1.2360867579547691E-020
592.5	1.1529126630385788E-020
593.5	1.0994690646851279E-020
594.5	1.0708453864320940E-020
595.5	1.0640907039919137E-020
596.5	1.0778767388943377E-020
597.5	1.1123238161308276E-020
598.5	1.1689877419771864E-020
599.5	1.2510108475362986E-020
600.5	1.3634546642150985E-020
601.5	1.5138436396979449E-020
602.5	1.7129414877146022E-020
603.5	1.9757064260846870E-020
604.5	2.3220971344362986E-020
605.5	2.7765984673221829E-020
606.5	3.3633336751818090E-020
607.5	4.0897926279747155E-020
608.5	4.9094642468101569E-020
609.5	5.6694985396692749E-020
610.5	6.1116205200267869E-020
611.5	6.0273661841911566E-020
612.5	5.4581023831461214E-020
613.5	4.6512066317407518E-020
614.5	3.8421472135389397E-020
615.5	3.1480060337908884E-020
616.5	2.5939957653366062E-020
617.5	2.1647513365965359E-020
618.5	1.8347579774380040E-020
619.5	1.5802855423724006E-020
620.5	1.3824502195870436E-020
621.5	1.2270856418746939E-020
622.5	1.1037923367664551E-020
623.5	1.0049709805625921E-020
624.5	9.2504722580553500E-021
625.5	8.5989942748905246E-021
626.5	8.0644976923299466E-021
627.5	7.6237539980854575E-021
628.5	7.2590449527925872E-021
629.5	6.9567158476580877E-021
630.5	6.7061412484448910E-021
631.5	6.4989788206507269E-021
632.5	6.3286257029571614E-021
633.5	6.1898185037050105E-021
634.5	6.0783360997042945E-021
635.5	5.9907767455234414E-021
636.5	5.9243894360470302E-021
637.5	5.8769452750588452E-021
638.5	5.8466386370786680E-021
639.5	5.8320107359073574E-021
640.5	5.8318902113199886E-021
641.5	5.8453467710276607E-021
642.5	5.8716549519691938E-021
643.5	5.9102658118189803E-021
644.5	5.9607849100651497E-021
645.5	6.0229553449691622E-021
646.5	6.0966449180543889E-021
647.5	6.1818367297506446E-021
648.5	6.2786226886825314E-021
649.5	6.3871995574962200E-021
650.5	6.5078672708521044E-021
651.5	6.6410293543375963E-021
652.5	6.7871953527624346E-021
653.5	6.9469852474892368E-021
654.5	7.1211359091816761E-021
655.5	7.3105096981735228E-021
656.5	7.5161053928961311E-021
657.5	7.7390717007860219E-021
658.5	7.9807236894091320E-021
659.5	8.2425625722568112E-021
660.5	8.5262993986329398E-021
661.5	8.8338833362149454E-021
662.5	9.1675354057276246E-021
663.5	9.5297887393194194E-021
664.5	9.9235367001384112E-021
665.5	1.0352090536618448E-020
666.5	1.0819248672739286E-020
667.5	1.1329380283885440E-020
668.5	1.1887526515699199E-020
669.5	1.2499523623059890E-020
670.5	1.3172153509728913E-020
671.5	1.3913328734858919E-020
672.5	1.4732321157037945E-020
673.5	1.5640046200507725E-020
674.5	1.6649418520046412E-020
675.5	1.7775799991613412E-020
676.5	1.9037568010232411E-020
677.5	2.0456841821168041E-020
678.5	2.2060418189444495E-020
679.5	2.3880986804304309E-020
680.5	2.5958722898970447E-020
681.5	2.8343393329856786E-020
682.5	3.1097168314098280E-020
683.5	3.4298412421496951E-020
684.5	3.8046847576744359E-020
685.5	4.2470655937654082E-020
686.5	4.7736347701853552E-020
687.5	5.4062593459297496E-020
688.5	6.1739753621496688E-020
689.5	7.1157555094531028E-020
690.5	8.2844207596995387E-020
691.5	9.7520850841589505E-020
692.5	1.1617426627940408E-019
693.5	1.4014427440439074E-019
694.5	1.7119905139704755E-019
695.5	2.1150378187040378E-019
696.5	2.6321793799750871E-019
697.5	3.2712533790482296E-019
698.5	3.9943956107698941E-019
699.5	4.6719683252975772E-019
700.5	5.0794495618486409E-019
701.5	5.0280556486548033E-019
702.5	4.5441390230164049E-019
703.5	3.8412909117625226E-019
704.5	3.1296083209413927E-019
705.5	2.5161249850026548E-019
706.5	2.0253276404357619E-019
707.5	1.6445408526158676E-019
708.5	1.3514690314908374E-019
709.5	1.1251534940368719E-019
710.5	9.4885403008679712E-020
711.5	8.0999562832544908E-020
712.5	6.9934429207321361E-020
713.5	6.1015372708652169E-020
714.5	5.3747749170498205E-020
715.5	4.7766016289359232E-020
716.5	4.2797352849616260E-020
717.5	3.8635954033714292E-020
718.5	3.5124888552714334E-020
719.5	3.2143234029743126E-020
720.5	2.9596885938228960E-020
721.5	2.7411931626618023E-020
722.5	2.5529827406082940E-020
723.5	2.3903853935980205E-020
724.5	2.2496486610562004E-020
725.5	2.1277427620303201E-020
726.5	2.0222121613511605E-020
727.5	1.9310628750645843E-020
728.5	1.8526765009932371E-020
729.5	1.7857444939882504E-020
730.5	1.7292180065668546E-020
731.5	1.6822699142881808E-020
732.5	1.6442665986367396E-020
733.5	1.6147477775189148E-020
734.5	1.5934132323290283E-020
735.5	1.5801157381747270E-020
736.5	1.5748599051175730E-020
737.5	1.5778070215753678E-020
738.5	1.5892863932699894E-020
739.5	1.6098141325830822E-020
740.5	1.6401209230648428E-020
741.5	1.6811910272378536E-020
742.5	1.7343158137007065E-020
743.5	1.8011664831150255E-020
744.5	1.8838926650217658E-020
745.5	1.9852564255160084E-020
746.5	2.1088153973519579E-020
747.5	2.2591748532634646E-020
748.5	2.4423375134136387E-020
749.5	2.6661929962771384E-020
750.5	2.9412077115123103E-020
751.5	3.2814021690401958E-020
752.5	3.7057357769865889E-020
753.5	4.2400512738069827E-020
754.5	4.9197296325016132E-020
755.5	5.7930678400834393E-020
756.5	6.9248173622382000E-020
757.5	8.3975219160176877E-020
758.5	1.0303463149734198E-019
759.5	1.2709300242726668E-019
760.5	1.5560440618228956E-019
761.5	1.8505291586455436E-019
762.5	2.0760975484874676E-019
763.5	2.1393420672232096E-019
764.5	2.0088590069702986E-019
765.5	1.7481722941514981E-019
766.5	1.4525808095161204E-019
767.5	1.1845825353928899E-019
768.5	9.6612987197957188E-020
769.5	7.9676792976514814E-020
770.5	6.6849405550501058E-020
771.5	5.7266814492506683E-020
772.5	5.0226198312188539E-020
773.5	4.5220192234488129E-020
774.5	4.1906008769269543E-020
775.5	4.0044036519635360E-020
776.5	3.9392041636536535E-020
777.5	3.9528926018706194E-020
778.5	3.9674200977910311E-020
779.5	3.8813620469392540E-020
780.5	3.6365296565564018E-020
781.5	3.2692437412857519E-020
782.5	2.8666707785312143E-020
783.5	2.4954162364426974E-020
784.5	2.1817444946351562E-020
785.5	1.9264372885757664E-020
786.5	1.7207072772571366E-020
787.5	1.5543211159988859E-020
788.5	1.4184292037480402E-020
789.5	1.3060997711837310E-020
790.5	1.2120979218293862E-020
791.5	1.1325098054262198E-020
792.5	1.0644021474299825E-020
793.5	1.0055578882691577E-020
794.5	9.5428233461967316E-021
795.5	9.0926401157221177E-021
796.5	8.6947526601429295E-021
797.5	8.3410102406875584E-021
798.5	8.0248733306590278E-021
799.5	7.7410382325070171E-021
800.5	7.4851602211367125E-021
801.5	7.2536470297713458E-021
802.5	7.0435030600394123E-021
803.5	6.8522105587142145E-021
804.5	6.6776380262408105E-021
805.5	6.5179689006921358E-021
806.5	6.3716454954937346E-021
807.5	6.2373245286713661E-021
808.5	6.1138415457377338E-021
809.5	6.0001822291353191E-021
810.5	5.8954590868158796E-021
811.5	5.7988923774145807E-021
812.5	5.7097943984174857E-021
813.5	5.6275564637445426E-021
814.5	5.5516380472357274E-021
815.5	5.4815576820582058E-021
816.5	5.4168852926338230E-021
817.5	5.3572357022246952E-021
818.5	5.3022631108272712E-021
819.5	5.2516563781858481E-021
820.5	5.2051349782580188E-021
821.5	5.1624455163640626E-021
822.5	5.1233587200419590E-021
823.5	5.0876668304504620E-021
824.5	5.0551813338812458E-021
825.5	5.0257309832209665E-021
826.5	4.9991600675550148E-021
827.5	4.9753268949225704E-021
828.5	4.9541024588245791E-021
829.5	4.9353692636939928E-021
830.5	4.9190202883507452E-021
831.5	4.9049580696328545E-021
832.5	4.8930938910394209E-021
833.5	4.8833470634368285E-021
834.5	4.8756442867426543E-021
835.5	4.8699190830754157E-021
836.5	4.8661112931915296E-021
837.5	4.8641666291658124E-021
838.5	4.8640362772411461E-021
839.5	4.8656765456044222E-021
840.5	4.8690485525624357E-021
841.5	4.8741179512114003E-021
842.5	4.8808546872333340E-021
843.5	4.8892327869247733E-021
844.5	4.8992301729788602E-021
845.5	4.9108285059109824E-021
846.5	4.9240130493480323E-021
847.5	4.9387725576998760E-021
848.5	4.9550991850042061E-021
849.5	4.9729884139886923E-021
850.5	4.9924390046317723E-021
851.5	5.0134529617305097E-021
852.5	5.0360355212049854E-021
853.5	5.0601951550880784E-021
854.5	5.0859435953715105E-021
855.5	5.1132958771085993E-021
856.5	5.1422704014156874E-021
857.5	5.1728890192736223E-021
858.5	5.2051771373136682E-021
859.5	5.2391638470860066E-021
860.5	5.2748820796616982E-021
861.5	5.3123687878201478E-021
862.5	5.3516651585356815E-021
863.5	5.3928168590123701E-021
864.5	5.4358743201432249E-021
865.5	5.4808930620091921E-021
866.5	5.5279340669109522E-021
867.5	5.5770642064748116E-021
868.5	5.6283567306332428E-021
869.5	5.6818918278018971E-021
870.5	5.7377572674221944E-021
871.5	5.7960491382937508E-021
872.5	5.8568726988879057E-021
873.5	5.9203433592465268E-021
874.5	5.9865878183017912E-021
875.5	6.0557453857269605E-021
876.5	6.1279695240383358E-021
877.5	6.2034296549989971E-021
878.5	6.2823132849338007E-021
879.5	6.3648285170283004E-021
880.5	6.4512070359557235E-021
881.5	6.5417076724748615E-021
882.5	6.6366206846204365E-021
883.5	6.7362729300261250E-021
884.5	6.8410341538893737E-021
885.5	6.9513246834229074E-021
886.5	7.0676249083761233E-021
887.5	7.1904870468599035E-021
888.5	7.3205498583672504E-021
889.5	7.4585571888884631E-021
890.5	7.6053815414373539E-021
891.5	7.7620542956642983E-021
892.5	7.9298048061990466E-021
893.5	8.1101114703596570E-021
894.5	8.3047690901410671E-021
895.5	8.5159786377987451E-021
896.5	8.7464681336011617E-021
897.5	8.9996571529958006E-021
898.5	9.2798830782834501E-021
899.5	9.5927154211545803E-021
900.5	9.9453964544671514E-021
901.5	1.0347463183194009E-020
902.5	1.0811627810783672E-020
903.5	1.1355018290010407E-020
904.5	1.2000892442522810E-020
905.5	1.2780888147533751E-020
906.5	1.3737608546509417E-020
907.5	1.4926457378292198E-020
908.5	1.6413143704776175E-020
909.5	1.8257286237488146E-020
910.5	2.0462043263615128E-020
911.5	2.2866683287914908E-020
912.5	2.5018787696255787E-020
913.5	2.6239414322007805E-020
914.5	2.6093162540233633E-020
915.5	2.4825535569906954E-020
916.5	2.3108640295965332E-020
917.5	2.1495055251446730E-020
918.5	2.0230296900625385E-020
919.5	1.9352491096221971E-020
920.5	1.8816487161155925E-020
921.5	1.8560520713356550E-020
922.5	1.8530679484401677E-020
923.5	1.8686436601885602E-020
924.5	1.8999738763731379E-020
925.5	1.9452635963792443E-020
926.5	2.0035086363093217E-020
927.5	2.0743328057673772E-020
928.5	2.1578817556740520E-020
929.5	2.2547645553519441E-020
930.5	2.3660347490188927E-020
931.5	2.4932058585614411E-020
932.5	2.6382999274949479E-020
933.5	2.8039313661537796E-020
934.5	2.9934322891129836E-020
935.5	3.2110302113361850E-020
936.5	3.4620950572754516E-020
937.5	3.7534808507434896E-020
938.5	4.0939994653134609E-020
939.5	4.4950811835271022E-020
940.5	4.9717018222370596E-020
941.5	5.5436912752453884E-020
942.5	6.2375843815915492E-020
943.5	7.0892255306657197E-020
944.5	8.1473618753419950E-020
945.5	9.4783501021977881E-020
946.5	1.1171542964854300E-019
947.5	1.3343057340902291E-019
948.5	1.6130381320493307E-019
949.5	1.9657773295305288E-019
950.5	2.3930843249790187E-019
951.5	2.8614355693623951E-019
952.5	3.2776387762172015E-019
953.5	3.5046112523891271E-019
954.5	3.4594897059514999E-019
955.5	3.1997486389424199E-019
956.5	2.8671934557502675E-019
957.5	2.5781638358946092E-019
958.5	2.3887296855179994E-019
959.5	2.3164526647926810E-019
960.5	2.3655569923889085E-019
961.5	2.5386379880256230E-019
962.5	2.8350704038494511E-019
963.5	3.2350179148331465E-019
964.5	3.6683961603889006E-019
965.5	3.9921813423332379E-019
966.5	4.0418043529395419E-019
967.5	3.7653267932288723E-019
968.5	3.2748283148689515E-019
969.5	2.7333662842216653E-019
970.5	2.2455298669174870E-019
971.5	1.8464864951923925E-019
972.5	1.5336634827112185E-019
973.5	1.2919700559238927E-019
974.5	1.1053371519158473E-019
975.5	9.6037009852721847E-020
976.5	8.4683012900658120E-020
977.5	7.5714968751313673E-020
978.5	6.8579629151947659E-020
979.5	6.2872738421324205E-020
980.5	5.8297786911502975E-020
981.5	5.4636312770881335E-020
982.5	5.1726968410062409E-020
983.5	4.9450913108794608E-020
984.5	4.7721705881537070E-020
985.5	4.6478421997532531E-020
986.5	4.5681139997461564E-020
987.5	4.5308260208756120E-020
988.5	4.5355354021049969E-020
989.5	4.5835438117050688E-020
990.5	4.6780748238953899E-020
991.5	4.8246278818427373E-020
992.5	5.0315580960530418E-020
993.5	5.3109585675930025E-020
994.5	5.6799520733771812E-020
995.5	6.1625180839553456E-020
996.5	6.7919405176619480E-020
997.5	7.6137141245595518E-020
998.5	8.6878866226557492E-020
999.5	1.0087330924447422E-019
1000.5	1.1882319754504425E-019
1001.5	1.4090312772202310E-019
1002.5	1.6562941213506365E-019
1003.5	1.8834256402823573E-019
1004.5	2.0142347677115032E-019
1005.5	1.9907987540538097E-019
1006.5	1.8298858757888957E-019
1007.5	1.6053958159478677E-019
1008.5	1.3847024779245702E-019
1009.5	1.2003356303400331E-019
1010.5	1.0589017064738249E-019
1011.5	9.5588376516891026E-020
1012.5	8.8416886463293141E-020
1013.5	8.3733865928767189E-020
1014.5	8.1049934723750139E-020
1015.5	8.0024390154169356E-020
1016.5	8.0440367144875855E-020
1017.5	8.2181246325180645E-020
1018.5	8.5214264013614841E-020
1019.5	8.9582088129988515E-020
1020.5	9.5402023722499619E-020
1021.5	1.0287281415912245E-019
1022.5	1.1228980959913777E-019
1023.5	1.2407035315264391E-019
1024.5	1.3879258544668494E-019
1025.5	1.5725250225149779E-019
1026.5	1.8054578918958894E-019
1027.5	2.1018161335805036E-019
1028.5	2.4823151186706676E-019
1029.5	2.9749696836597760E-019
1030.5	3.6161500237601829E-019
1031.5	4.4484213975627357E-019
1032.5	5.5083629087600494E-019
1033.5	6.7905577323711856E-019
1034.5	8.1737739767706026E-019
1035.5	9.3414687651734635E-019
1036.5	9.8474953122390980E-019
1037.5	9.4426301310146779E-019
1038.5	8.3279916443725231E-019
1039.5	6.9471866153095060E-019
1040.5	5.6406868887954383E-019
1041.5	4.5497025244582738E-019
1042.5	3.6887621925149263E-019
1043.5	3.0236799724194477E-019
1044.5	2.5115776846066038E-019
1045.5	2.1150321438655903E-019
1046.5	1.8049519869365777E-019
1047.5	1.5597097436094440E-019
1048.5	1.3634706936996789E-019
1049.5	1.2046579829941858E-019
1050.5	1.0747615939325038E-019
1051.5	9.6747042123861100E-020
1052.5	8.7805520097284299E-020
1053.5	8.0293300979581082E-020
1054.5	7.3935950165082729E-020
1055.5	6.8521012992786088E-020
1056.5	6.3882333066916063E-020
1057.5	5.9888704618480785E-020
1058.5	5.6435578567377328E-020
1059.5	5.3438939031632322E-020
1060.5	5.0830737123344661E-020
1061.5	4.8555452977797584E-020
1062.5	4.6567483132282404E-020
1063.5	4.4829137461796840E-020
1064.5	4.3309090490824217E-020
1065.5	4.1981174454895177E-020
1066.5	4.0823431631071942E-020
1067.5	3.9817365003785072E-020
1068.5	3.8947341871006998E-020
1069.5	3.8200116298791786E-020
1070.5	3.7564444624036904E-020
1071.5	3.7030774338299342E-020
1072.5	3.6590991258043805E-020
1073.5	3.6238213322443311E-020
1074.5	3.5966621961141223E-020
1075.5	3.5771323958755774E-020
1076.5	3.5648238268115366E-020
1077.5	3.5594003405558341E-020
1078.5	3.5605901984049569E-020
1079.5	3.5681799666428745E-020
1080.5	3.5820096399043186E-020
1081.5	3.6019688251022958E-020
1082.5	3.6279938563794173E-020
1083.5	3.6600657430188033E-020
1084.5	3.6982088789274604E-020
1085.5	3.7424904655155505E-020
1086.5	3.7930206206401733E-020
1087.5	3.8499531657068901E-020
1088.5	3.9134871018754066E-020
1089.5	3.9838688054043747E-020
1090.5	4.0613949923063396E-020
1091.5	4.1464165245356132E-020
1092.5	4.2393431548746292E-020
1093.5	4.3406493366629500E-020
1094.5	4.4508812589169320E-020
1095.5	4.5706653089441351E-020
1096.5	4.7007182154553376E-020
1097.5	4.8418591882345005E-020
1098.5	4.9950244493065962E-020
1099.5	5.1612846500567308E-020
1100.5	5.3418657952747695E-020
1101.5	5.5381744571378858E-020
1102.5	5.7518282711465591E-020
1103.5	5.9846929775143855E-020
1104.5	6.2389276266675695E-020
1105.5	6.5170400354936321E-020
1106.5	6.8219552022267457E-020
1107.5	7.1571002188924016E-020
1108.5	7.5265103407165247E-020
1109.5	7.9349623950266155E-020
1110.5	8.3881438001385494E-020
1111.5	8.8928683519160940E-020
1112.5	9.4573539636166919E-020
1113.5	1.0091583214852851E-019
1114.5	1.0807775620038134E-019
1115.5	1.1621012070213106E-019
1116.5	1.2550068586303050E-019
1117.5	1.3618540818991816E-019
1118.5	1.4856376325672968E-019
1119.5	1.6301983965520122E-019
1120.5	1.8005166488485940E-019
1121.5	2.0031233746839994E-019
1122.5	2.2466811058205087E-019
1123.5	2.5428064704299404E-019
1124.5	2.9072297091439342E-019
1125.5	3.3613981913522670E-019
1126.5	3.9345852252049473E-019
1127.5	4.6663243832813393E-019
1128.5	5.6081771032867449E-019
1129.5	6.8215397908905360E-019
1130.5	8.3626504448463015E-019
1131.5	1.0236124176750939E-018
1132.5	1.2295020244079127E-018
1133.5	1.4119598603986602E-018
1134.5	1.5071780465160502E-018
1135.5	1.4730934909958513E-018
1136.5	1.3314667689395632E-018
1137.5	1.1453211375657855E-018
1138.5	9.6728953439158656E-019
1139.5	8.2113299463896039E-019
1140.5	7.1087101291039792E-019
1141.5	6.3257604471859973E-019
1142.5	5.8079458843249694E-019
1143.5	5.5095935894211997E-019
1144.5	5.4000611624529208E-019
1145.5	5.4640069368114812E-019
1146.5	5.7006951305804925E-019
1147.5	6.1240807535188491E-019
1148.5	6.7641972061574201E-019
1149.5	7.6697560533233041E-019
1150.5	8.9109096413077369E-019
1151.5	1.0578525147116425E-018
1152.5	1.2769629513548736E-018
1153.5	1.5534866292916376E-018
1154.5	1.8749113230311713E-018
1155.5	2.1904188751296676E-018
1156.5	2.4031264045629942E-018
1157.5	2.4183805387439690E-018
1158.5	2.2296160098255322E-018
1159.5	1.9254420054805099E-018
1160.5	1.6066699832370404E-018
1161.5	1.3301686146701333E-018
1162.5	1.1122545915647149E-018
1163.5	9.4964798898235106E-019
1164.5	8.3359085086644724E-019
1165.5	7.5588235822815704E-019
1166.5	7.1073226638042789E-019
1167.5	6.9503081028143370E-019
1168.5	7.0809396849480043E-019
1169.5	7.5100776968432412E-019
1170.5	8.2495424578371530E-019
1171.5	9.2708898913949754E-019
1172.5	1.0426545742350513E-018
1173.5	1.1372290117947668E-018
1174.5	1.1651175657710083E-018
1175.5	1.1034969945805940E-018
1176.5	9.7522615210827784E-019
1177.5	8.2494997168542544E-019
1178.5	6.8529379521713923E-019
1179.5	5.6904098092292428E-019
1180.5	4.7690103585784437E-019
1181.5	4.0512005307076346E-019
1182.5	3.4926370887131264E-019
1183.5	3.0551630144357574E-019
1184.5	2.7092149516736500E-019
1185.5	2.4327918249665567E-019
1186.5	2.2097347245507468E-019
1187.5	2.0281807568819841E-019
1188.5	1.8793711584408711E-019
1189.5	1.7567842786263880E-019
1190.5	1.6555189779574909E-019
1191.5	1.5718589606782827E-019
1192.5	1.5029645115932883E-019
1193.5	1.4466532279170290E-019
1194.5	1.4012429952356511E-019
1195.5	1.3654387893121890E-019
1196.5	1.3382506555401665E-019
1197.5	1.3189341671069152E-019
1198.5	1.3069473638114348E-019
1199.5	1.3019200324409395E-019
1200.5	1.3036324853351665E-019
1201.5	1.3120019150675442E-019
1202.5	1.3270750783208784E-019
1203.5	1.3490265796508270E-019
1204.5	1.3781624493193140E-019
1205.5	1.4149290869929411E-019
1206.5	1.4599280152500692E-019
1207.5	1.5139372919308369E-019
1208.5	1.5779409101553475E-019
1209.5	1.6531681202405237E-019
1210.5	1.7411454060809084E-019
1211.5	1.8437649334942265E-019
1212.5	1.9633747940258049E-019
1213.5	2.1028984914869298E-019
1214.5	2.2659941514042351E-019
1215.5	2.4572683100923873E-019
1216.5	2.6825655098360528E-019
1217.5	2.9493642570859310E-019
1218.5	3.2673236120792667E-019
1219.5	3.6490447878750508E-019
1220.5	4.1111412985879766E-019
1221.5	4.6757522664370577E-019
1222.5	5.3726874946420780E-019
1223.5	6.2424521450543668E-019
1224.5	7.3404261942641324E-019
1225.5	8.7423438731234910E-019
1226.5	1.0550558902787074E-018
1227.5	1.2898380983544233E-018
1228.5	1.5943575333922336E-018
1229.5	1.9827320435629434E-018
1230.5	2.4549256415368229E-018
1231.5	2.9703319053481993E-018
1232.5	3.4170026022516297E-018
1233.5	3.6293506854911721E-018
1234.5	3.5040936040565919E-018
1235.5	3.1039981226580435E-018
1236.5	2.5924895750257650E-018
1237.5	2.1017186950958748E-018
1238.5	1.6892163373975784E-018
1239.5	1.3627832541181454E-018
1240.5	1.1103914034190760E-018
1241.5	9.1607068702810965E-019
1242.5	7.6567983384622946E-019
1243.5	6.4816698997992275E-019
1244.5	5.5529990902707643E-019
1245.5	4.8104915011303695E-019
1246.5	4.2100867924420500E-019
1247.5	3.7194287581350856E-019
1248.5	3.3145546053700917E-019
1249.5	2.9775388783603833E-019
1250.5	2.6948307774705300E-019
1251.5	2.4560800257786124E-019
1252.5	2.2533032920104515E-019
1253.5	2.0802878342453931E-019
1254.5	1.9321611646012961E-019
1255.5	1.8050778285012129E-019
1256.5	1.6959896332547918E-019
1257.5	1.6024760470855144E-019
1258.5	1.5226185936547102E-019
1259.5	1.4549079689262775E-019
1260.5	1.3981760378815384E-019
1261.5	1.3515473226793683E-019
1262.5	1.3144064105961790E-019
1263.5	1.2863791298902596E-019
1264.5	1.2673265459353396E-019
1265.5	1.2573519702315171E-019
1266.5	1.2568223974979859E-019
1267.5	1.2664072548339623E-019
1268.5	1.2871392678988371E-019
1269.5	1.3205048970468976E-019
1270.5	1.3685755376591828E-019
1271.5	1.4341959632003717E-019
1272.5	1.5212537245168969E-019
1273.5	1.6350622719655354E-019
1274.5	1.7828991670604937E-019
1275.5	1.9747397905536013E-019
1276.5	2.2241874140833105E-019
1277.5	2.5494391800207424E-019
1278.5	2.9736268659989244E-019
1279.5	3.5225421965419835E-019
1280.5	4.2148745462837544E-019
1281.5	5.0363727471454809E-019
1282.5	5.8943883270030154E-019
1283.5	6.5894970754750633E-019
1284.5	6.9016584694284793E-019
1285.5	6.7894356379688301E-019
1286.5	6.4499265437705249E-019
1287.5	6.1422494365236966E-019
1288.5	6.0249221328122617E-019
1289.5	6.1208514286674226E-019
1290.5	6.3226724074093897E-019
1291.5	6.4128398073455416E-019
1292.5	6.1772828927847086E-019
1293.5	5.5837778418476495E-019
1294.5	4.7966334126990882E-019
1295.5	4.0082496021862503E-019
1296.5	3.3248225885855052E-019
1297.5	2.7723997519280954E-019
1298.5	2.3385084530945175E-019
1299.5	2.0000703522783817E-019
1300.5	1.7350477757047640E-019
1301.5	1.5256646224435142E-019
1302.5	1.3584604107891466E-019
1303.5	1.2234769022983676E-019
1304.5	1.1133850046827356E-019
1305.5	1.0227716754642670E-019
1306.5	9.4760837242905630E-020
1307.5	8.8486882453675407E-020
1308.5	8.3225763498617973E-020
1309.5	7.8801786851061652E-020
1310.5	7.5079408308331180E-020
1311.5	7.1953418265366194E-020
1312.5	6.9341856888344754E-020
1313.5	6.7180865347656275E-020
1314.5	6.5420926094337889E-020
1315.5	6.4024114275005477E-020
1316.5	6.2962098642978895E-020
1317.5	6.2214711062805984E-020
1318.5	6.1768960742952250E-020
1319.5	6.1618410714183283E-020
1320.5	6.1762865350376135E-020
1321.5	6.2208342860086226E-020
1322.5	6.2967328655665896E-020
1323.5	6.4059326830697286E-020
1324.5	6.5511750025027653E-020
1325.5	6.7361215342285373E-020
1326.5	6.9655348945827927E-020
1327.5	7.2455248861760644E-020
1328.5	7.5838820556165631E-020
1329.5	7.9905292069909181E-020
1330.5	8.4781348278317125E-020
1331.5	9.0629517106253217E-020
1332.5	9.7659723698725287E-020
1333.5	1.0614534419513568E-019
1334.5	1.1644569745558992E-019
1335.5	1.2903778225267114E-019
1336.5	1.4456125764621922E-019
1337.5	1.6388212469968920E-019
1338.5	1.8818183422454270E-019
1339.5	2.1907785458446160E-019
1340.5	2.5877357311799308E-019
1341.5	3.1020414562690909E-019
1342.5	3.7705017528497990E-019
1343.5	4.6324424587318254E-019
1344.5	5.7107602888778942E-019
1345.5	6.9640182642958885E-019
1346.5	8.2067722439976912E-019
1347.5	9.0714416401928656E-019
1348.5	9.1792961486944606E-019
1349.5	8.4768125350395772E-019
1350.5	7.2923374364073179E-019
1351.5	6.0227970992525177E-019
1352.5	4.8996432037454137E-019
1353.5	3.9915833616276382E-019
1354.5	3.2856306960573505E-019
1355.5	2.7439597919800095E-019
1356.5	2.3284346802758285E-019
1357.5	2.0078760595986929E-019
1358.5	1.7586727614629899E-019
1359.5	1.5634700603709826E-019
1360.5	1.4096312754039486E-019
1361.5	1.2879553318897695E-019
1362.5	1.1917169479773342E-019
1363.5	1.1159787607562874E-019
1364.5	1.0571070659752942E-019
1365.5	1.0124332713542339E-019
1366.5	9.8001809794144247E-020
1367.5	9.5848838565934818E-020
1368.5	9.4692597758722556E-020
1369.5	9.4479504690304571E-020
1370.5	9.5189914225509586E-020
1371.5	9.6836283002044212E-020
1372.5	9.9463563350057248E-020
1373.5	1.0315184293128512E-019
1374.5	1.0802149241465501E-019
1375.5	1.1424136651263342E-019
1376.5	1.2204096573420872E-019
1377.5	1.3172796168132275E-019
1378.5	1.4371319028956488E-019
1379.5	1.5854621874450102E-019
1380.5	1.7696599521197326E-019
1381.5	1.9997294389567269E-019
1382.5	2.2893094778910297E-019
1383.5	2.6570881426488883E-019
1384.5	3.1286708241845979E-019
1385.5	3.7387555206747845E-019
1386.5	4.5327722623878506E-019
1387.5	5.5651575315334262E-019
1388.5	6.8866097297586169E-019
1389.5	8.5039484863001102E-019
1390.5	1.0292403136698641E-018
1391.5	1.1885194508197830E-018
1392.5	1.2710622909530381E-018
1393.5	1.2371254107427852E-018
1394.5	1.1036880715364547E-018
1395.5	9.2663455003756514E-019
1396.5	7.5397509946280084E-019
1397.5	6.0773369046489324E-019
1398.5	4.9162513746730307E-019
1399.5	4.0176820140561776E-019
1400.5	3.3261270361426883E-019
1401.5	2.7915790243009376E-019
1402.5	2.3747176356237489E-019
1403.5	2.0462045817851996E-019
1404.5	1.7845676215911655E-019
1405.5	1.5741577916435866E-019
1406.5	1.4035399437623450E-019
1407.5	1.2643155832729586E-019
1408.5	1.1502887985718297E-019
1409.5	1.0568841936550405E-019
1410.5	9.8074530659010251E-020
1411.5	9.1946274589772182E-020
1412.5	8.7139823381945555E-020
1413.5	8.3558372555004681E-020
1414.5	8.1168474867780948E-020
1415.5	8.0002489427239576E-020
1416.5	8.0167376177319090E-020
1417.5	8.1860056634187340E-020
1418.5	8.5387944841496071E-020
1419.5	9.1186995722464765E-020
1420.5	9.9811048391687396E-020
1421.5	1.1181949811738968E-019
1422.5	1.2739923414867057E-019
1423.5	1.4548462231805070E-019
1424.5	1.6248797783183060E-019
1425.5	1.7221020294807935E-019
1426.5	1.6943262802532250E-019
1427.5	1.5485949779339234E-019
1428.5	1.3435794077282193E-019
1429.5	1.1370615403252254E-019
1430.5	9.5846469104338231E-020
1431.5	8.1447836725431757E-020
1432.5	7.0155700382820515E-020
1433.5	6.1350970574955073E-020
1434.5	5.4452047846581825E-020
1435.5	4.8994261133283329E-020
1436.5	4.4628400438930879E-020
1437.5	4.1097999368263970E-020
1438.5	3.8215821975454998E-020
1439.5	3.5844922896938058E-020
1440.5	3.3884658463321337E-020
1441.5	3.2260716003822261E-020
1442.5	3.0918111480359867E-020
1443.5	2.9816303340376004E-020
1444.5	2.8925801565525185E-020
1445.5	2.8225841012381857E-020
1446.5	2.7702829123013962E-020
1447.5	2.7349379484475524E-020
1448.5	2.7163816479292669E-020
1449.5	2.7150092723054192E-020
1450.5	2.7318108507426793E-020
1451.5	2.7684468202880489E-020
1452.5	2.8273759416210199E-020
1453.5	2.9120504313388866E-020
1454.5	3.0272018375539799E-020
1455.5	3.1792531964128541E-020
1456.5	3.3769098447762821E-020
1457.5	3.6320040284320518E-020
1458.5	3.9606960359830601E-020
1459.5	4.3851577431080495E-020
1460.5	4.9358484018060037E-020
1461.5	5.6543291121600551E-020
1462.5	6.5959462244937731E-020
1463.5	7.8298598290071358E-020
1464.5	9.4290967352627775E-020
1465.5	1.1433356424397954E-019
1466.5	1.3756451461935715E-019
1467.5	1.6036271722527293E-019
1468.5	1.7574027179630007E-019
1469.5	1.7675948878862646E-019
1470.5	1.6278571598185430E-019
1471.5	1.4015894361596479E-019
1472.5	1.1621314402705437E-019
1473.5	9.5111577636692568E-020
1474.5	7.8036097117215390E-020
1475.5	6.4704322377952774E-020
1476.5	5.4401143168958574E-020
1477.5	4.6416529090449620E-020
1478.5	4.0172485761711591E-020
1479.5	3.5231541912485004E-020
1480.5	3.1271580733437664E-020
1481.5	2.8057152802251072E-020
1482.5	2.5415720611153325E-020
1483.5	2.3219901596715861E-020
1484.5	2.1374719723329796E-020
1485.5	1.9808586992179136E-020
1486.5	1.8466939253415729E-020
1487.5	1.7307727578145347E-020
1488.5	1.6298200900566609E-020
1489.5	1.5412589343936794E-020
1490.5	1.4630419613613536E-020
1491.5	1.3935277554889195E-020
1492.5	1.3313889966088601E-020
1493.5	1.2755436542660144E-020
1494.5	1.2251029326118701E-020
1495.5	1.1793315251106608E-020
1496.5	1.1376170008756305E-020
1497.5	1.0994460267677689E-020
1498.5	1.0643857515025557E-020
1499.5	1.0320691206084169E-020
1500.5	1.0021832087796414E-020
1501.5	9.7445988621378063E-021
1502.5	9.4866830352534983E-021
1503.5	9.2460880353387507E-021
1504.5	9.0210796004188081E-021
1505.5	8.8101451239177303E-021
1506.5	8.6119601633353214E-021
1507.5	8.4253607099837411E-021
1508.5	8.2493201177010718E-021
1509.5	8.0829298191252751E-021
1510.5	7.9253831366012232E-021
1511.5	7.7759616337378437E-021
1512.5	7.6340235624174374E-021
1513.5	7.4989940457022052E-021
1514.5	7.3703567048656751E-021
1515.5	7.2476464926967802E-021
1516.5	7.1304435383277341E-021
1517.5	7.0183678434554094E-021
1518.5	6.9110746977559871E-021
1519.5	6.8082507039248507E-021
1520.5	6.7096103211896875E-021
1521.5	6.6148928511908287E-021
1522.5	6.5238598024635269E-021
1523.5	6.4362925799164325E-021
1524.5	6.3519904540952080E-021
1525.5	6.2707687719805082E-021
1526.5	6.1924573768603143E-021
1527.5	6.1168992096499515E-021
1528.5	6.0439490680803141E-021
1529.5	5.9734725035736887E-021
1530.5	5.9053448384900192E-021
1531.5	5.8394502888450343E-021
1532.5	5.7756811796508305E-021
1533.5	5.7139372417698839E-021
1534.5	5.6541249806556787E-021
1535.5	5.5961571086186192E-021
1536.5	5.5399520333389613E-021
1537.5	5.4854333962777539E-021
1538.5	5.4325296554357608E-021
1539.5	5.3811737075990288E-021
1540.5	5.3313025458045563E-021
1541.5	5.2828569482743897E-021
1542.5	5.2357811955130258E-021
1543.5	5.1900228126511808E-021
1544.5	5.1455323344569214E-021
1545.5	5.1022630907300938E-021
1546.5	5.0601710100537812E-021
1547.5	5.0192144401022421E-021
1548.5	4.9793539829028398E-021
1549.5	4.9405523436235016E-021
1550.5	4.9027741916104759E-021
1551.5	4.8659860325362161E-021
1552.5	4.8301560906364839E-021
1553.5	4.7952542001214185E-021
1554.5	4.7612517049386068E-021
1555.5	4.7281213661493147E-021
1556.5	4.6958372762526182E-021
1557.5	4.6643747798577995E-021
1558.5	4.6337104001637741E-021
1559.5	4.6038217707565091E-021
1560.5	4.5746875722818771E-021
1561.5	4.5462874735931677E-021
1562.5	4.5186020770097605E-021
1563.5	4.4916128673569479E-021
1564.5	4.4653021644869904E-021
1565.5	4.4396530790085202E-021
1566.5	4.4146494709757565E-021
1567.5	4.3902759113109168E-021
1568.5	4.3665176457530373E-021
1569.5	4.3433605611442884E-021
1570.5	4.3207911538810161E-021
1571.5	4.2987965003714644E-021
1572.5	4.2773642293552927E-021
1573.5	4.2564824959521608E-021
1574.5	4.2361399573175063E-021
1575.5	4.2163257497936447E-021
1576.5	4.1970294674533325E-021
1577.5	4.1782411419412177E-021
1578.5	4.1599512235260951E-021
1579.5	4.1421505632837994E-021
1580.5	4.1248303963367730E-021
1581.5	4.1079823260822004E-021
1582.5	4.0915983093457481E-021
1583.5	4.0756706424028516E-021
1584.5	4.0601919478139022E-021
1585.5	4.0451551620237561E-021
1586.5	4.0305535236797075E-021
1587.5	4.0163805626255811E-021
1588.5	4.0026300895326968E-021
1589.5	3.9892961861314997E-021
1590.5	3.9763731960102673E-021
1591.5	3.9638557159498922E-021
1592.5	3.9517385877660617E-021
1593.5	3.9400168906322855E-021
1594.5	3.9286859338593362E-021
1595.5	3.9177412501084389E-021
1596.5	3.9071785890174089E-021
1597.5	3.8969939112205409E-021
1598.5	3.8871833827446390E-021
1599.5	3.8777433697650023E-021
1600.5	3.8686704337066239E-021
1601.5	3.8599613266771432E-021
1602.5	3.8516129872193753E-021
1603.5	3.8436225363724240E-021
1604.5	3.8359872740315876E-021
1605.5	3.8287046755983302E-021
1606.5	3.8217723889127863E-021
1607.5	3.8151882314622197E-021
1608.5	3.8089501878600492E-021
1609.5	3.8030564075910210E-021
1610.5	3.7975052030191908E-021
1611.5	3.7922950476564831E-021
1612.5	3.7874245746906589E-021
1613.5	3.7828925757725916E-021
1614.5	3.7786980000640462E-021
1615.5	3.7748399535482016E-021
1616.5	3.7713176986065208E-021
1617.5	3.7681306538669082E-021
1618.5	3.7652783943294741E-021
1619.5	3.7627606517777858E-021
1620.5	3.7605773154851461E-021
1621.5	3.7587284332272331E-021
1622.5	3.7572142126143175E-021
1623.5	3.7560350227585513E-021
1624.5	3.7551913962940343E-021
1625.5	3.7546840317700959E-021
1626.5	3.7545137964410451E-021
1627.5	3.7546817294789143E-021
1628.5	3.7551890456393085E-021
1629.5	3.7560371394145335E-021
1630.5	3.7572275897127396E-021
1631.5	3.7587621651069055E-021
1632.5	3.7606428297033631E-021
1633.5	3.7628717496861178E-021
1634.5	3.7654513006006742E-021
1635.5	3.7683840754497001E-021
1636.5	3.7716728936824747E-021
1637.5	3.7753208111713948E-021
1638.5	3.7793311312814142E-021
1639.5	3.7837074171532025E-021
1640.5	3.7884535053376496E-021
1641.5	3.7935735209390003E-021
1642.5	3.7990718944466417E-021
1643.5	3.8049533804618377E-021
1644.5	3.8112230785564951E-021
1645.5	3.8178864565367458E-021
1646.5	3.8249493764260010E-021
1647.5	3.8324181235311992E-021
1648.5	3.8402994390136502E-021
1649.5	3.8486005564538425E-021
1650.5	3.8573292429799036E-021
1651.5	3.8664938456246880E-021
1652.5	3.8761033436896143E-021
1653.5	3.8861674080283883E-021
1654.5	3.8966964683251748E-021
1655.5	3.9077017896355281E-021
1656.5	3.9191955596915571E-021
1657.5	3.9311909887546168E-021
1658.5	3.9437024241402607E-021
1659.5	3.9567454819559271E-021
1660.5	3.9703371990993910E-021
1661.5	3.9844962091884949E-021
1662.5	3.9992429468592405E-021
1663.5	4.0145998858171181E-021
1664.5	4.0305918172036698E-021
1665.5	4.0472461763093413E-021
1666.5	4.0645934275050061E-021
1667.5	4.0826675195850426E-021
1668.5	4.1015064266533083E-021
1669.5	4.1211527934253790E-021
1670.5	4.1416547086118033E-021
1671.5	4.1630666362186796E-021
1672.5	4.1854505425994074E-021
1673.5	4.2088772675215770E-021
1674.5	4.2334282012057405E-021
1675.5	4.2591973473937979E-021
1676.5	4.2862938766055780E-021
1677.5	4.3148453060732094E-021
1678.5	4.3450014865536520E-021
1679.5	4.3769396357950162E-021
1680.5	4.4108707403118624E-021
1681.5	4.4470477606320710E-021
1682.5	4.4857762339234490E-021
1683.5	4.5274280919159424E-021
1684.5	4.5724598309753713E-021
1685.5	4.6214366292807104E-021
1686.5	4.6750646694767706E-021
1687.5	4.7342348929493235E-021
1688.5	4.8000828313762763E-021
1689.5	4.8740712481658447E-021
1690.5	4.9581053808260353E-021
1691.5	5.0546949981293312E-021
1692.5	5.1671836726474456E-021
1693.5	5.3000736709391815E-021
1694.5	5.4594832128837438E-021
1695.5	5.6537750727519384E-021
1696.5	5.8943702711917320E-021
1697.5	6.1966455482890372E-021
1698.5	6.5804411047139293E-021
1699.5	7.0686798205225921E-021
1700.5	7.6802260380098966E-021
1701.5	8.4093313631706819E-021
1702.5	9.1847586172593507E-021
1703.5	9.8293156107252362E-021
1704.5	1.0104716254868151E-020
1705.5	9.8928861414294398E-021
1706.5	9.3172844704946374E-021
1707.5	8.6165140648911892E-021
1708.5	7.9651421492767909E-021
1709.5	7.4322213834717403E-021
1710.5	7.0225232444823644E-021
1711.5	6.7169523328087771E-021
1712.5	6.4926544185167891E-021
1713.5	6.3299389773544616E-021
1714.5	6.2135800221857541E-021
1715.5	6.1322869951599873E-021
1716.5	6.0778061177155944E-021
1717.5	6.0441109076804716E-021
1718.5	6.0267782515944874E-021
1719.5	6.0225349709837955E-021
1720.5	6.0289357733674670E-021
1721.5	6.0441360139553115E-021
1722.5	6.0667310799302940E-021
1723.5	6.0956421732630441E-021
1724.5	6.1300344076787810E-021
1725.5	6.1692575193025842E-021
1726.5	6.2128025204843633E-021
1727.5	6.2602696934846531E-021
1728.5	6.3113447267664193E-021
1729.5	6.3657807553540464E-021
1730.5	6.4233847240418468E-021
1731.5	6.4840069462135448E-021
1732.5	6.5475330471808453E-021
1733.5	6.6138777030500380E-021
1734.5	6.6829797435616402E-021
1735.5	6.7547982999511168E-021
1736.5	6.8293097601309476E-021
1737.5	6.9065053526339839E-021
1738.5	6.9863892241664533E-021
1739.5	7.0689769077422055E-021
1740.5	7.1542941023300679E-021
1741.5	7.2423757029554590E-021
1742.5	7.3332650338345634E-021
1743.5	7.4270132475209984E-021
1744.5	7.5236788610348227E-021
1745.5	7.6233274061243055E-021
1746.5	7.7260311756249698E-021
1747.5	7.8318690516565938E-021
1748.5	7.9409264043821337E-021
1749.5	8.0532950524267967E-021
1750.5	8.1690732779603658E-021
1751.5	8.2883658909868130E-021
1752.5	8.4112843386438512E-021
1753.5	8.5379468563536265E-021
1754.5	8.6684786585330544E-021
1755.5	8.8030121673063439E-021
1756.5	8.9416872782929656E-021
1757.5	9.0846516630954216E-021
1758.5	9.2320611086023318E-021
1759.5	9.3840798936683686E-021
1760.5	9.5408812041470545E-021
1761.5	9.7026475876454828E-021
1762.5	9.8695714497515580E-021
1763.5	1.0041855593861509E-020
1764.5	1.0219713807116338E-020
1765.5	1.0403371495346412E-020
1766.5	1.0593066370330341E-020
1767.5	1.0789049193103453E-020
1768.5	1.0991584577508897E-020
1769.5	1.1200951858676807E-020
1770.5	1.1417446031650707E-020
1771.5	1.1641378765962645E-020
1772.5	1.1873079502596535E-020
1773.5	1.2112896640482048E-020
1774.5	1.2361198820437546E-020
1775.5	1.2618376315341156E-020
1776.5	1.2884842536264964E-020
1777.5	1.3161035665372847E-020
1778.5	1.3447420427571057E-020
1779.5	1.3744490014230929E-020
1780.5	1.4052768173793191E-020
1781.5	1.4372811485736350E-020
1782.5	1.4705211836272929E-020
1783.5	1.5050599116255894E-020
1784.5	1.5409644164168066E-020
1785.5	1.5783061979768156E-020
1786.5	1.6171615237024353E-020
1787.5	1.6576118128431788E-020
1788.5	1.6997440576745559E-020
1789.5	1.7436512854637754E-020
1790.5	1.7894330657886639E-020
1791.5	1.8371960683527831E-020
1792.5	1.8870546771053353E-020
1793.5	1.9391316672368974E-020
1794.5	1.9935589524970165E-020
1795.5	2.0504784112857871E-020
1796.5	2.1100428011306231E-020
1797.5	2.1724167724974047E-020
1798.5	2.2377779944329732E-020
1799.5	2.3063184063301096E-020
1800.5	2.3782456121905414E-020
1801.5	2.4537844361885021E-020
1802.5	2.5331786611697984E-020
1803.5	2.6166929750347674E-020
1804.5	2.7046151538392592E-020
1805.5	2.7972585150160171E-020
1806.5	2.8949646795037099E-020
1807.5	2.9981066879352195E-020
1808.5	3.1070925235798569E-020
1809.5	3.2223691036997819E-020
1810.5	3.3444268116690816E-020
1811.5	3.4738046549845062E-020
1812.5	3.6110961496281743E-020
1813.5	3.7569560496936238E-020
1814.5	3.9121080634681507E-020
1815.5	4.0773537241659310E-020
1816.5	4.2535826163473636E-020
1817.5	4.4417841991542240E-020
1818.5	4.6430615166313690E-020
1819.5	4.8586471458808632E-020
1820.5	5.0899218085317822E-020
1821.5	5.3384361637786384E-020
1822.5	5.6059364169194985E-020
1823.5	5.8943945222545363E-020
1824.5	6.2060439416810026E-020
1825.5	6.5434221512520636E-020
1826.5	6.9094213817880625E-020
1827.5	7.3073494555580207E-020
1828.5	7.7410030648313108E-020
1829.5	8.2147564644615563E-020
1830.5	8.7336693667639917E-020
1831.5	9.3036188972833509E-020
1832.5	9.9314618834933830E-020
1833.5	1.0625235628404852E-019
1834.5	1.1394407840138496E-019
1835.5	1.2250189790280274E-019
1836.5	1.3205931404639531E-019
1837.5	1.4277623346586583E-019
1838.5	1.5484539953739988E-019
1839.5	1.6850069180677943E-019
1840.5	1.8402793022609644E-019
1841.5	2.0177906525772861E-019
1842.5	2.2219098822806042E-019
1843.5	2.4581070740257517E-019
1844.5	2.7332938007984214E-019
1845.5	3.0562878277963085E-019
1846.5	3.4384540661797509E-019
1847.5	3.8945971938353244E-019
1848.5	4.4442155045246993E-019
1849.5	5.1132736395155153E-019
1850.5	5.9367150898460592E-019
1851.5	6.9620047264338391E-019
1852.5	8.2540236441329055E-019
1853.5	9.9014864574405929E-019
1854.5	1.2024279141447458E-018
1855.5	1.4778539125105102E-018
1856.5	1.8349047004343861E-018
1857.5	2.2901172688653111E-018
1858.5	2.8434565073839514E-018
1859.5	3.4473805070767600E-018
1860.5	3.9707990262306753E-018
1861.5	4.2197857099510665E-018
1862.5	4.0733476478693209E-018
1863.5	3.6049556396544772E-018
1864.5	3.0060003531890241E-018
1865.5	2.4312682273987484E-018
1866.5	1.9481526118492365E-018
1867.5	1.5657963443073194E-018
1868.5	1.2701137014424498E-018
1869.5	1.0423995350390141E-018
1870.5	8.6608954819859096E-019
1871.5	7.2823724769059576E-019
1872.5	6.1919809198317899E-019
1873.5	5.3190708751714825E-019
1874.5	4.6120013632912790E-019
1875.5	4.0328340786500918E-019
1876.5	3.5534549246372450E-019
1877.5	3.1528134984178669E-019
1878.5	2.8149745151383646E-019
1879.5	2.5277412030591706E-019
1880.5	2.2816772802194688E-019
1881.5	2.0694064101515393E-019
1882.5	1.8851056533731295E-019
1883.5	1.7241355165580304E-019
1884.5	1.5827670179935872E-019
1885.5	1.4579783068673494E-019
1886.5	1.3473016321626734E-019
1887.5	1.2487071135662147E-019
1888.5	1.1605136689748176E-019
1889.5	1.0813201671475812E-019
1890.5	1.0099517781129221E-019
1891.5	9.4541784178493073E-020
1892.5	8.8687853793039434E-020
1893.5	8.3361833432182197E-020
1894.5	7.8502469411163064E-020
1895.5	7.4057089302016507E-020
1896.5	6.9980207000767889E-020
1897.5	6.6232383847086819E-020
1898.5	6.2779293760597969E-020
1899.5	5.9590951891805706E-020
1900.5	5.6641075063614634E-020
1901.5	5.3906549004789306E-020
1902.5	5.1366982562403880E-020
1903.5	4.9004333103431245E-020
1904.5	4.6802590455154198E-020
1905.5	4.4747509197946925E-020
1906.5	4.2826381068075249E-020
1907.5	4.1027840770129254E-020
1908.5	3.9341699727830270E-020
1909.5	3.7758803286419549E-020
1910.5	3.6270907671979952E-020
1911.5	3.4870573653267973E-020
1912.5	3.3551074371283170E-020
1913.5	3.2306315225325368E-020
1914.5	3.1130764050828672E-020
1915.5	3.0019390108899745E-020
1916.5	2.8967610642136250E-020
1917.5	2.7971243945433002E-020
1918.5	2.7026468061639924E-020
1919.5	2.6129784346165166E-020
1920.5	2.5277985256773350E-020
1921.5	2.4468125818833618E-020
1922.5	2.3697498295298330E-020
1923.5	2.2963609657318912E-020
1924.5	2.2264161507735698E-020
1925.5	2.1597032157431564E-020
1926.5	2.0960260595129039E-020
1927.5	2.0352032125799152E-020
1928.5	1.9770665482397511E-020
1929.5	1.9214601240944838E-020
1930.5	1.8682391390685886E-020
1931.5	1.8172689929741718E-020
1932.5	1.7684244372776690E-020
1933.5	1.7215888071116044E-020
1934.5	1.6766533257797759E-020
1935.5	1.6335164740492823E-020
1936.5	1.5920834174313123E-020
1937.5	1.5522654854436684E-020
1938.5	1.5139796975383343E-020
1939.5	1.4771483309806899E-020
1940.5	1.4416985264953138E-020
1941.5	1.4075619279566795E-020
1942.5	1.3746743528102105E-020
1943.5	1.3429754902674302E-020
1944.5	1.3124086246347797E-020
1945.5	1.2829203814144640E-020
1946.5	1.2544604940622009E-020
1947.5	1.2269815895050171E-020
1948.5	1.2004389907157911E-020
1949.5	1.1747905348131056E-020
1950.5	1.1499964053078202E-020
1951.5	1.1260189772538473E-020
1952.5	1.1028226741819647E-020
1953.5	1.0803738358038006E-020
1954.5	1.0586405955699832E-020
1955.5	1.0375927672530687E-020
1956.5	1.0172017398035435E-020
1957.5	9.9744037979683840E-021
1958.5	9.7828294085187590E-021
1959.5	9.5970497945791454E-021
1960.5	9.4168327669710857E-021
1961.5	9.2419576539583826E-021
1962.5	9.0722146227902661E-021
1963.5	8.9074040473885409E-021
1964.5	8.7473359186286196E-021
1965.5	8.5918292939688596E-021
1966.5	8.4407117834576869E-021
1967.5	8.2938190693980063E-021
1968.5	8.1509944571749311E-021
1969.5	8.0120884549586925E-021
1970.5	7.8769583801819013E-021
1971.5	7.7454679908604763E-021
1972.5	7.6174871399828089E-021
1973.5	7.4928914513330879E-021
1974.5	7.3715620152437295E-021
1975.5	7.2533851028896114E-021
1976.5	7.1382518978445235E-021
1977.5	7.0260582437186567E-021
1978.5	6.9167044067860690E-021
1979.5	6.8100948525935481E-021
1980.5	6.7061380356181069E-021
1981.5	6.6047462011095748E-021
1982.5	6.5058351983185877E-021
1983.5	6.4093243043687623E-021
1984.5	6.3151360580857263E-021
1985.5	6.2231961031450986E-021
1986.5	6.1334330399471816E-021
1987.5	6.0457782856680894E-021
1988.5	5.9601659419757189E-021
1989.5	5.8765326699347573E-021
1990.5	5.7948175716578161E-021
1991.5	5.7149620782902474E-021
1992.5	5.6369098439443859E-021
1993.5	5.5606066452248920E-021
1994.5	5.4860002860110461E-021
1995.5	5.4130405071840806E-021
1996.5	5.3416789010083258E-021
1997.5	5.2718688298940585E-021
1998.5	5.2035653492877503E-021
1999.5	5.1367251344518582E-021
[truncated: 1,000 more rows]
