# Supplementary material for: Modeling Radiative Efficiency across Fluorinated Molecules: Bridging Chemistry and Climate Policy for Global Warming Potential Estimations
Source: Environ Sci Technol. 2026 Feb 16;60(8):6188–202. doi: 10.1021/acs.est.5c16501 (PMC12961741; doi:10.1021/acs.est.5c16501)
Supplement: Supplementary file 1 [file es5c16501_si_001.zip › Supporting.Information/CFM2025.Table1/HFEsters/Allyl.trifluoracetate/cross-section_49.dat]

0.5	3.8544185638961660E-022
1.5	3.8921313631542852E-022
2.5	3.9316062962992250E-022
3.5	3.9729816664684384E-022
4.5	4.0164102215568394E-022
5.5	4.0620610396300994E-022
6.5	4.1101217115750581E-022
7.5	4.1608008762391996E-022
8.5	4.2143311751998950E-022
9.5	4.2709727091108734E-022
10.5	4.3310170961056663E-022
11.5	4.3947922560522953E-022
12.5	4.4626680739413226E-022
13.5	4.5350631331936725E-022
14.5	4.6124527576523338E-022
15.5	4.6953786627703955E-022
16.5	4.7844605964828223E-022
17.5	4.8804104545141621E-022
18.5	4.9840494917427168E-022
19.5	5.0963294321969950E-022
20.5	5.2183585212915618E-022
21.5	5.3514338874581432E-022
22.5	5.4970820181509902E-022
23.5	5.6571097526240248E-022
24.5	5.8336690161133789E-022
25.5	6.0293396617687796E-022
26.5	6.2472363863590939E-022
27.5	6.4911479476383310E-022
28.5	6.7657201384386742E-022
29.5	7.0766986174242229E-022
30.5	7.4312544358430026E-022
31.5	7.8384249445361701E-022
32.5	8.3097172118596111E-022
33.5	8.8599422929862105E-022
34.5	9.5083796272466575E-022
35.5	1.0280415076574637E-021
36.5	1.1209856451567476E-021
37.5	1.2342203685060960E-021
38.5	1.3739211995662935E-021
39.5	1.5485041626408591E-021
40.5	1.7693845731539930E-021
41.5	2.0516986818723003E-021
42.5	2.4143082608456946E-021
43.5	2.8771201035053040E-021
44.5	3.4510923018337888E-021
45.5	4.1134571540487877E-021
46.5	4.7678881485972833E-021
47.5	5.2293909271751338E-021
48.5	5.3169368663556126E-021
49.5	5.0190817685494700E-021
50.5	4.5086497805053769E-021
51.5	3.9833872683998821E-021
52.5	3.5576684308639622E-021
53.5	3.2691705556461205E-021
54.5	3.1197875976873186E-021
55.5	3.1034586273122713E-021
56.5	3.2180214916550004E-021
57.5	3.4674038615092964E-021
58.5	3.8561732540309335E-021
59.5	4.3729492639407100E-021
60.5	4.9595100786565542E-021
61.5	5.4853705460436353E-021
62.5	5.7926579744003201E-021
63.5	5.8317740721771286E-021
64.5	5.7277360367589039E-021
65.5	5.6695085349515534E-021
66.5	5.7774382193830036E-021
67.5	6.0536714986174777E-021
68.5	6.3693900622852964E-021
69.5	6.4918093638558273E-021
70.5	6.2270100234658502E-021
71.5	5.5939748846092053E-021
72.5	4.7903391588522846E-021
73.5	4.0078408131809954E-021
74.5	3.3404464553614081E-021
75.5	2.8056470417401795E-021
76.5	2.3874488410040247E-021
77.5	2.0619421252456791E-021
78.5	1.8072600310938771E-021
79.5	1.6060468927654451E-021
80.5	1.4452493253624767E-021
81.5	1.3152350585690496E-021
82.5	1.2089174787385733E-021
83.5	1.1210572273377464E-021
84.5	1.0477465492602904E-021
85.5	9.8603996645370577E-022
86.5	9.3369235825624561E-022
87.5	8.8897317454991730E-022
88.5	8.5053393130012972E-022
89.5	8.1731292942407172E-022
90.5	7.8846608166509676E-022
91.5	7.6331618187548189E-022
92.5	7.4131531667494943E-022
93.5	7.2201673310088545E-022
94.5	7.0505357805710967E-022
95.5	6.9012268199886883E-022
96.5	6.7697208242491715E-022
97.5	6.6539134747597911E-022
98.5	6.5520401653851450E-022
99.5	6.4626165699405840E-022
100.5	6.3843916695273943E-022
101.5	6.3163104849286457E-022
102.5	6.2574844525586729E-022
103.5	6.2071678960517429E-022
104.5	6.1647394312594324E-022
105.5	6.1296874369727217E-022
106.5	6.1015989536686326E-022
107.5	6.0801515576899188E-022
108.5	6.0651079136323528E-022
109.5	6.0563128456329713E-022
110.5	6.0536928995326591E-022
111.5	6.0572585030344261E-022
112.5	6.0671089813752596E-022
113.5	6.0834408652822588E-022
114.5	6.1065601536559405E-022
115.5	6.1368994894227854E-022
116.5	6.1750416070360332E-022
117.5	6.2217509628235477E-022
118.5	6.2780162360867278E-022
119.5	6.3451074951792869E-022
120.5	6.4246534162898744E-022
121.5	6.5187462588853559E-022
122.5	6.6300856917490483E-022
123.5	6.7621775434157174E-022
124.5	6.9196108559405238E-022
125.5	7.1084472266663699E-022
126.5	7.3367714032667016E-022
127.5	7.6154719341796873E-022
128.5	7.9593428939502938E-022
129.5	8.3886097036066259E-022
130.5	8.9309407173094017E-022
131.5	9.6237826761027876E-022
132.5	1.0516099786725761E-021
133.5	1.1666439165298404E-021
134.5	1.3129018600548873E-021
135.5	1.4910140763104812E-021
136.5	1.6873432143050798E-021
137.5	1.8621910686045453E-021
138.5	1.9541714061496544E-021
139.5	1.9212924799679272E-021
140.5	1.7825976908467413E-021
141.5	1.5982174864037125E-021
142.5	1.4193207898203533E-021
143.5	1.2692038641128392E-021
144.5	1.1516991090737425E-021
145.5	1.0626146171405086E-021
146.5	9.9602262735881930E-022
147.5	9.4660248151187764E-022
148.5	9.1018379045588473E-022
149.5	8.8366708103960576E-022
150.5	8.6479670382170354E-022
151.5	8.5194261926219980E-022
152.5	8.4392879021240447E-022
153.5	8.3990780148264372E-022
154.5	8.3927206085246058E-022
155.5	8.4159176823877956E-022
156.5	8.4657190950709298E-022
157.5	8.5402269322517901E-022
158.5	8.6383957200497166E-022
159.5	8.7599024807314873E-022
160.5	8.9050695481396249E-022
161.5	9.0748294077524487E-022
162.5	9.2707254847677489E-022
163.5	9.4949464414797597E-022
164.5	9.7503946716910784E-022
165.5	1.0040792711896173E-021
166.5	1.0370834614024695E-021
167.5	1.0746393361816236E-021
168.5	1.1174800680387276E-021
169.5	1.1665222787387550E-021
170.5	1.2229165764769272E-021
171.5	1.2881158759133550E-021
172.5	1.3639684318684642E-021
173.5	1.4528456058608288E-021
174.5	1.5578189183511809E-021
175.5	1.6829075686547199E-021
176.5	1.8334271462199646E-021
177.5	2.0164834677378944E-021
178.5	2.2416721418856492E-021
179.5	2.5220604882306351E-021
180.5	2.8755272393832422E-021
181.5	3.3264639895597483E-021
182.5	3.9075479312125868E-021
183.5	4.6603761032750682E-021
184.5	5.6312892585253846E-021
185.5	6.8532696657023176E-021
186.5	8.2972577096326298E-021
187.5	9.7833565382385526E-021
188.5	1.0914901268728383E-020
189.5	1.1223904709042497E-020
190.5	1.0559851550792939E-020
191.5	9.2474609523946907E-021
192.5	7.7644918905636719E-021
193.5	6.4209700170740601E-021
194.5	5.3239259721018650E-021
195.5	4.4689457568994411E-021
196.5	3.8140817020429454E-021
197.5	3.3139194282711169E-021
198.5	2.9304770623001516E-021
199.5	2.6347394324235551E-021
200.5	2.4053152617294525E-021
201.5	2.2266242289959965E-021
202.5	2.0873348048302494E-021
203.5	1.9791806002573473E-021
204.5	1.8961079078667974E-021
205.5	1.8336746296251029E-021
206.5	1.7886301053701776E-021
207.5	1.7586227451117595E-021
208.5	1.7419979724854408E-021
209.5	1.7376608760498983E-021
210.5	1.7449865329520098E-021
211.5	1.7637670866152268E-021
212.5	1.7941891384056833E-021
213.5	1.8368385031920711E-021
214.5	1.8927323979796478E-021
215.5	1.9633821274507785E-021
216.5	2.0508927422889071E-021
217.5	2.1581104844856528E-021
218.5	2.2888347516287048E-021
219.5	2.4481196878077015E-021
220.5	2.6427025001384784E-021
221.5	2.8816125590417903E-021
222.5	3.1770382339094794E-021
223.5	3.5455557158650304E-021
224.5	4.0098452130637347E-021
225.5	4.6009963144681985E-021
226.5	5.3613174648673863E-021
227.5	6.3468823715043997E-021
228.5	7.6270252561492258E-021
229.5	9.2728531319699014E-021
230.5	1.1316517903016577E-020
231.5	1.3653328738783933E-020
232.5	1.5892374397062496E-020
233.5	1.7321963918755352E-020
234.5	1.7293920720364644E-020
235.5	1.5825612121502254E-020
236.5	1.3581522475510973E-020
237.5	1.1263775728108948E-020
238.5	9.2483558579214627E-021
239.5	7.6311180561828660E-021
240.5	6.3766945848413290E-021
241.5	5.4134778415920350E-021
242.5	4.6725429699682076E-021
243.5	4.0983813875484885E-021
244.5	3.6491632196501104E-021
245.5	3.2941425826359700E-021
246.5	3.0108596277921607E-021
247.5	2.7828584348264123E-021
248.5	2.5979910959415465E-021
249.5	2.4472029926360989E-021
250.5	2.3236741111358758E-021
251.5	2.2222130585934121E-021
252.5	2.1388275828731668E-021
253.5	2.0704179245729365E-021
254.5	2.0145558935307927E-021
255.5	1.9693241551303422E-021
256.5	1.9331981584811356E-021
257.5	1.9049585471744558E-021
258.5	1.8836255750722839E-021
259.5	1.8684095665297883E-021
260.5	1.8586731925088896E-021
261.5	1.8539025354976469E-021
262.5	1.8536847568495681E-021
263.5	1.8576907738177024E-021
264.5	1.8656617767135133E-021
265.5	1.8773987211251377E-021
266.5	1.8927541513921065E-021
267.5	1.9116258739355757E-021
268.5	1.9339521195243362E-021
269.5	1.9597079239968958E-021
270.5	1.9889025257755562E-021
271.5	2.0215776317298494E-021
272.5	2.0578064449523658E-021
273.5	2.0976933820319355E-021
274.5	2.1413744358856742E-021
275.5	2.1890181650380301E-021
276.5	2.2408273129470197E-021
277.5	2.2970410828876155E-021
278.5	2.3579381162108186E-021
279.5	2.4238402456873287E-021
280.5	2.4951171223728473E-021
281.5	2.5721918454206720E-021
282.5	2.6555477612124126E-021
283.5	2.7457366431816336E-021
284.5	2.8433885194454325E-021
285.5	2.9492234853140316E-021
286.5	3.0640659265062985E-021
287.5	3.1888616925821223E-021
288.5	3.3246989069635763E-021
289.5	3.4728332911819059E-021
290.5	3.6347191320587265E-021
291.5	3.8120473527167132E-021
292.5	4.0067925913487256E-021
293.5	4.2212717873847660E-021
294.5	4.4582175824418513E-021
295.5	4.7208709481743901E-021
296.5	5.0130989774890154E-021
297.5	5.3395458980481551E-021
298.5	5.7058283494912840E-021
299.5	6.1187901955474798E-021
300.5	6.5868381951049008E-021
301.5	7.1203885924963294E-021
302.5	7.7324673924074204E-021
303.5	8.4395256707919309E-021
304.5	9.2625585391573496E-021
305.5	1.0228656278704808E-020
306.5	1.1373173834344140E-020
307.5	1.2742785650362660E-020
308.5	1.4399797919205608E-020
309.5	1.6428202210798179E-020
310.5	1.8941993575314514E-020
311.5	2.2095978286451600E-020
312.5	2.6097884386517072E-020
313.5	3.1215969821191106E-020
314.5	3.7763512384935994E-020
315.5	4.6011638503373934E-020
316.5	5.5933086078922171E-020
317.5	6.6683053855628736E-020
318.5	7.6060954432365850E-020
319.5	8.1027021123099783E-020
320.5	8.0017219672732889E-020
321.5	7.4630693229940045E-020
322.5	6.8105656266110337E-020
323.5	6.2964462531054533E-020
324.5	6.0423446316998960E-020
325.5	6.0931331879901009E-020
326.5	6.4708705679249560E-020
327.5	7.1966365998951102E-020
328.5	8.2784992430370479E-020
329.5	9.6569344051058152E-020
330.5	1.1104600483715058E-019
331.5	1.2160667647792972E-019
332.5	1.2311761937807179E-019
333.5	1.1422410228842612E-019
334.5	9.8710036489220718E-020
335.5	8.1747873307931620E-020
336.5	6.6556919496627858E-020
337.5	5.4181327964277941E-020
338.5	4.4512875567424715E-020
339.5	3.7071555935196435E-020
340.5	3.1356246286209204E-020
341.5	2.6953780676124356E-020
342.5	2.3552270552266192E-020
343.5	2.0925877369628179E-020
344.5	1.8915701009685338E-020
345.5	1.7414116901651280E-020
346.5	1.6353863159349777E-020
347.5	1.5701365173929158E-020
348.5	1.5453171500702999E-020
349.5	1.5633447089312219E-020
350.5	1.6287712113070080E-020
351.5	1.7461102111802594E-020
352.5	1.9137119325659228E-020
353.5	2.1109305947805936E-020
354.5	2.2828851644759387E-020
355.5	2.3480191234436850E-020
356.5	2.2536287628086920E-020
357.5	2.0277286250568426E-020
358.5	1.7490745256011088E-020
359.5	1.4824308053606152E-020
360.5	1.2562354121702642E-020
361.5	1.0743501044526491E-020
362.5	9.3075077214795190E-021
363.5	8.1741797969184350E-021
364.5	7.2722396337087737E-021
365.5	6.5457231693475685E-021
366.5	5.9527074102964319E-021
367.5	5.4622766935573978E-021
368.5	5.0516558403286783E-021
369.5	4.7039618245402736E-021
370.5	4.4065564195985399E-021
371.5	4.1498708258272875E-021
372.5	3.9265737881853398E-021
373.5	3.7309821356272292E-021
374.5	3.5586405897904667E-021
375.5	3.4060196856918885E-021
376.5	3.2702964992688364E-021
377.5	3.1491938822831592E-021
378.5	3.0408614311989341E-021
379.5	2.9437865430173668E-021
380.5	2.8567274107773492E-021
381.5	2.7786622150229028E-021
382.5	2.7087504324353914E-021
383.5	2.6463033483857433E-021
384.5	2.5907616868482845E-021
385.5	2.5416788672017274E-021
386.5	2.4987088368151487E-021
387.5	2.4615977623400373E-021
388.5	2.4301791280711905E-021
389.5	2.4043720142056275E-021
390.5	2.3841825336562553E-021
391.5	2.3697086133598391E-021
392.5	2.3611485352826082E-021
393.5	2.3588139272983131E-021
394.5	2.3631482450513070E-021
395.5	2.3747522540796816E-021
396.5	2.3944186655121165E-021
397.5	2.4231789840570687E-021
398.5	2.4623669202257064E-021
399.5	2.5137045881927817E-021
400.5	2.5794204373396187E-021
401.5	2.6624118647856263E-021
402.5	2.7664713284818894E-021
403.5	2.8966033488620265E-021
404.5	3.0594720454999068E-021
405.5	3.2640355847518414E-021
406.5	3.5224442613431216E-021
407.5	3.8512959596557013E-021
408.5	4.2733304696299848E-021
409.5	4.8195218688583382E-021
410.5	5.5310681117304957E-021
411.5	6.4593938818214397E-021
412.5	7.6587076658289737E-021
413.5	9.1582498785041330E-021
414.5	1.0893355955689457E-020
415.5	1.2594054962309061E-020
416.5	1.3740942023788294E-020
417.5	1.3820620634439761E-020
418.5	1.2789233051238858E-020
419.5	1.1118904953390172E-020
420.5	9.3530299580993164E-021
421.5	7.7991220306982470E-021
422.5	6.5440271915028506E-021
423.5	5.5664921967119989E-021
424.5	4.8134255554685935E-021
425.5	4.2322045860078853E-021
426.5	3.7800199884459162E-021
427.5	3.4244812130858682E-021
428.5	3.1417441961642849E-021
429.5	2.9143841584124961E-021
430.5	2.7296355948292503E-021
431.5	2.5780771298217048E-021
432.5	2.4526874660966700E-021
433.5	2.3481775911791281E-021
434.5	2.2605195460078219E-021
435.5	2.1866125981126241E-021
436.5	2.1240450333734589E-021
437.5	2.0709226452429092E-021
438.5	2.0257440320474979E-021
439.5	1.9873090115082963E-021
440.5	1.9546506814982701E-021
441.5	1.9269845278431803E-021
442.5	1.9036699420474997E-021
443.5	1.8841808609617032E-021
444.5	1.8680831753321456E-021
445.5	1.8550172076149296E-021
446.5	1.8446840202191797E-021
447.5	1.8368346432134420E-021
448.5	1.8312615459216744E-021
449.5	1.8277918473342202E-021
450.5	1.8262818848274937E-021
451.5	1.8266128524706272E-021
452.5	1.8286872883892720E-021
453.5	1.8324262417359319E-021
454.5	1.8377669883895343E-021
455.5	1.8446611938763727E-021
456.5	1.8530734445568506E-021
457.5	1.8629800855966665E-021
458.5	1.8743683179154672E-021
459.5	1.8872355171284565E-021
460.5	1.9015887461765570E-021
461.5	1.9174444404162823E-021
462.5	1.9348282498239657E-021
463.5	1.9537750279829161E-021
464.5	1.9743289619240711E-021
465.5	1.9965438408927473E-021
466.5	2.0204834658976822E-021
467.5	2.0462222056263942E-021
468.5	2.0738457081371267E-021
469.5	2.1034517818172339E-021
470.5	2.1351514635948995E-021
471.5	2.1690702974891620E-021
472.5	2.2053498524946985E-021
473.5	2.2441495157775464E-021
474.5	2.2856486055180802E-021
475.5	2.3300488578670239E-021
476.5	2.3775773548713227E-021
477.5	2.4284899755073351E-021
478.5	2.4830754709385188E-021
479.5	2.5416602888446440E-021
480.5	2.6046143015233988E-021
481.5	2.6723576302521928E-021
482.5	2.7453688065143331E-021
483.5	2.8241945723369190E-021
484.5	2.9094617014504944E-021
485.5	3.0018913260680218E-021
486.5	3.1023163886976986E-021
487.5	3.2117030153941152E-021
488.5	3.3311768412011334E-021
489.5	3.4620556311201643E-021
490.5	3.6058899600518215E-021
491.5	3.7645142842810326E-021
492.5	3.9401115143929826E-021
493.5	4.1352952701950843E-021
494.5	4.3532154858745825E-021
495.5	4.5976951190528891E-021
496.5	4.8734086671544938E-021
497.5	5.1861174042339081E-021
498.5	5.5429823115638263E-021
499.5	5.9529844697800824E-021
500.5	6.4274955310355924E-021
501.5	6.9810597573598917E-021
502.5	7.6324768450044342E-021
503.5	8.4063153019974227E-021
504.5	9.3350444042242802E-021
505.5	1.0462053026821928E-020
506.5	1.1845923671733530E-020
507.5	1.3566421973042528E-020
508.5	1.5732636841791061E-020
509.5	1.8493219326409452E-020
510.5	2.2046733623955792E-020
511.5	2.6644179384960300E-020
512.5	3.2560000053260373E-020
513.5	3.9973857223703427E-020
514.5	4.8661845617998409E-020
515.5	5.7456442115586028E-020
516.5	6.3910359157826796E-020
517.5	6.5310169010030280E-020
518.5	6.1007194055105604E-020
519.5	5.3101954516528955E-020
520.5	4.4396273742525018E-020
521.5	3.6618344204923250E-020
522.5	3.0326497133614875E-020
523.5	2.5463951811716725E-020
524.5	2.1776317549524174E-020
525.5	1.8998031022859972E-020
526.5	1.6909981142399204E-020
527.5	1.5346230515123281E-020
528.5	1.4185538321449101E-020
529.5	1.3340719092101738E-020
530.5	1.2749655093352623E-020
531.5	1.2368578025784623E-020
532.5	1.2167311466085491E-020
533.5	1.2126010888361854E-020
534.5	1.2233005981626220E-020
535.5	1.2483459029331153E-020
536.5	1.2878651880914074E-020
537.5	1.3425794121725978E-020
538.5	1.4138310897571292E-020
539.5	1.5036628133410512E-020
540.5	1.6149534023881164E-020
541.5	1.7516267899398658E-020
542.5	1.9189581781292718E-020
543.5	2.1240149513773737E-020
544.5	2.3762878740762437E-020
545.5	2.6885924636449616E-020
546.5	3.0783501210849786E-020
547.5	3.5693842246845823E-020
548.5	4.1943522202780401E-020
549.5	4.9977690996842633E-020
550.5	6.0389440806705930E-020
551.5	7.3922338480691550E-020
552.5	9.1370218565404585E-020
553.5	1.1319350928512074E-019
554.5	1.3855138431869613E-019
555.5	1.6369862551983518E-019
556.5	1.8123818586566910E-019
557.5	1.8359920827050148E-019
558.5	1.6979638165217995E-019
559.5	1.4650320804962690E-019
560.5	1.2173236927275811E-019
561.5	1.0016687357100288E-019
562.5	8.3230323003058278E-020
563.5	7.0682501876601964E-020
564.5	6.1673510875071110E-020
565.5	5.5104456667684545E-020
566.5	4.9737718617317815E-020
567.5	4.4532397719461073E-020
568.5	3.9140040199546114E-020
569.5	3.3871708104522989E-020
570.5	2.9149138229613314E-020
571.5	2.5163887852431405E-020
572.5	2.1898874649779751E-020
573.5	1.9247184400207144E-020
574.5	1.7088152474206731E-020
575.5	1.5316698157835997E-020
576.5	1.3849359951147894E-020
577.5	1.2622090318226764E-020
578.5	1.1586202689826029E-020
579.5	1.0704608062014416E-020
580.5	9.9488398149009702E-021
581.5	9.2968357096550995E-021
582.5	8.7313194070251844E-021
583.5	8.2386250502029311E-021
584.5	7.8078407687260859E-021
585.5	7.4301800240302731E-021
586.5	7.0985160300500277E-021
587.5	6.8070336915739840E-021
588.5	6.5509670451722716E-021
589.5	6.3263996127529932E-021
590.5	6.1301116269723420E-021
591.5	5.9594626599218888E-021
592.5	5.8123014069384285E-021
593.5	5.6868966737089423E-021
594.5	5.5818852787524804E-021
595.5	5.4962338149486611E-021
596.5	5.4292121522827287E-021
597.5	5.3803773087113084E-021
598.5	5.3495669408147494E-021
599.5	5.3369022691375280E-021
600.5	5.3428008055882564E-021
601.5	5.3679998414514530E-021
602.5	5.4135923388154569E-021
603.5	5.4810777117129843E-021
604.5	5.5724310727820568E-021
605.5	5.6901959763284747E-021
606.5	5.8376076792286368E-021
607.5	6.0187567136446380E-021
608.5	6.2388064825436322E-021
609.5	6.5042841887017254E-021
610.5	6.8234724938371826E-021
611.5	7.2069410786078408E-021
612.5	7.6682745256672702E-021
613.5	8.2250783006989764E-021
614.5	8.9003817753127650E-021
615.5	9.7246110755618402E-021
616.5	1.0738380164249647E-020
617.5	1.1996447367267985E-020
618.5	1.3573290909479116E-020
619.5	1.5570798390487270E-020
620.5	1.8128299106662007E-020
621.5	2.1433879446237670E-020
622.5	2.5731676349938945E-020
623.5	3.1307997216622179E-020
624.5	3.8411159155388935E-020
625.5	4.7012983280730986E-020
626.5	5.6316500262283914E-020
627.5	6.4216197569246873E-020
628.5	6.7712672286244396E-020
629.5	6.5087529422787197E-020
630.5	5.7646392480520237E-020
631.5	4.8367084016961828E-020
632.5	3.9560924612222843E-020
633.5	3.2196875339596014E-020
634.5	2.6381838039861124E-020
635.5	2.1888562044680400E-020
636.5	1.8428637231390537E-020
637.5	1.5749573241285980E-020
638.5	1.3654870079065152E-020
639.5	1.1998382656534793E-020
640.5	1.0673100791600190E-020
641.5	9.6007951897960090E-021
642.5	8.7239701245921046E-021
643.5	7.9999955091474797E-021
644.5	7.3969340386786941E-021
645.5	6.8905961224183830E-021
646.5	6.4624588226244727E-021
647.5	6.0981867222822827E-021
648.5	5.7865718972392692E-021
649.5	5.5187670096068923E-021
650.5	5.2877248996344158E-021
651.5	5.0877849242126561E-021
652.5	4.9143645673915988E-021
653.5	4.7637273059388640E-021
654.5	4.6328062493386312E-021
655.5	4.5190689651783485E-021
656.5	4.4204130005755481E-021
657.5	4.3350844881737729E-021
658.5	4.2616142635979348E-021
659.5	4.1987673780126304E-021
660.5	4.1455029397920821E-021
661.5	4.1009419832607803E-021
662.5	4.0643416228214218E-021
663.5	4.0350741652046233E-021
664.5	4.0126101615241000E-021
665.5	3.9965046129466293E-021
666.5	3.9863857195304870E-021
667.5	3.9819456958540003E-021
668.5	3.9829332801102616E-021
669.5	3.9891476431761586E-021
670.5	4.0004334665123377E-021
671.5	4.0166770068748586E-021
672.5	4.0378030049076075E-021
673.5	4.0637723261440958E-021
674.5	4.0945802486144117E-021
675.5	4.1302553325447942E-021
676.5	4.1708588256632706E-021
677.5	4.2164845732704474E-021
678.5	4.2672594162240642E-021
679.5	4.3233440729303460E-021
680.5	4.3849345138715050E-021
681.5	4.4522638496216982E-021
682.5	4.5256047661942547E-021
683.5	4.6052725554147176E-021
684.5	4.6916288033594049E-021
685.5	4.7850858173393701E-021
686.5	4.8861118921460620E-021
687.5	4.9952375401514507E-021
688.5	5.1130628384046416E-021
689.5	5.2402660803766016E-021
690.5	5.3776139620962395E-021
691.5	5.5259735841594779E-021
692.5	5.6863266151277870E-021
693.5	5.8597860415883785E-021
694.5	6.0476160300827806E-021
695.5	6.2512555520614237E-021
696.5	6.4723465826861241E-021
697.5	6.7127678878902065E-021
698.5	6.9746756752524313E-021
699.5	7.2605527212751195E-021
700.5	7.5732680253872051E-021
701.5	7.9161496132366355E-021
702.5	8.2930738650269224E-021
703.5	8.7085757430276788E-021
704.5	9.1679856255100785E-021
705.5	9.6776002480892708E-021
706.5	1.0244897686125096E-020
707.5	1.0878809638201530E-020
708.5	1.1590068857777518E-020
709.5	1.2391655960977742E-020
710.5	1.3299378793817874E-020
711.5	1.4332630223795278E-020
712.5	1.5515388339769014E-020
713.5	1.6877549155354165E-020
714.5	1.8456719839880814E-020
715.5	2.0300655964804443E-020
716.5	2.2470607719879896E-020
717.5	2.5045959775559103E-020
718.5	2.8130724278299206E-020
719.5	3.1862696777738624E-020
720.5	3.6426427049897660E-020
721.5	4.2071574579374899E-020
722.5	4.9138573618013678E-020
723.5	5.8093304570795444E-020
724.5	6.9570034795807489E-020
725.5	8.4412664875886361E-020
726.5	1.0367648170069407E-019
727.5	1.2848041841112535E-019
728.5	1.5944926452055760E-019
729.5	1.9531753038925912E-019
730.5	2.3064476118271401E-019
731.5	2.5482820625541641E-019
732.5	2.5719631121697074E-019
733.5	2.3657688555416854E-019
734.5	2.0253870851931596E-019
735.5	1.6632724708676313E-019
736.5	1.3438903639462156E-019
737.5	1.0858502816461457E-019
738.5	8.8506097690593836E-020
739.5	7.3065104852571312E-020
740.5	6.1176633783647328E-020
741.5	5.1955671375180148E-020
742.5	4.4732163950203952E-020
743.5	3.9012936098102104E-020
744.5	3.4437841775016596E-020
745.5	3.0743359989811921E-020
746.5	2.7735360643197073E-020
747.5	2.5269550920176514E-020
748.5	2.3237649039460967E-020
749.5	2.1557637041657038E-020
750.5	2.0166867406174609E-020
751.5	1.9017157904310845E-020
752.5	1.8071275989909292E-020
753.5	1.7300401689895230E-020
754.5	1.6682286990719148E-020
755.5	1.6199917837685767E-020
756.5	1.5840545190085561E-020
757.5	1.5594993265498500E-020
758.5	1.5457182411478326E-020
759.5	1.5423825214644248E-020
760.5	1.5494270432284244E-020
761.5	1.5670482213475868E-020
762.5	1.5957153480926941E-020
763.5	1.6361963657958714E-020
764.5	1.6896003524043147E-020
765.5	1.7574405451051613E-020
766.5	1.8417237656499055E-020
767.5	1.9450749251597785E-020
768.5	2.0709092864770448E-020
769.5	2.2236709498178201E-020
770.5	2.4091644792130335E-020
771.5	2.6350189453524287E-020
772.5	2.9113415635876163E-020
773.5	3.2516433373231571E-020
774.5	3.6741523984698780E-020
775.5	4.2036676315135088E-020
776.5	4.8741237000857122E-020
777.5	5.7319640361063801E-020
778.5	6.8400281930423673E-020
779.5	8.2803474062494568E-020
780.5	1.0150528090586297E-019
781.5	1.2539465631467762E-019
782.5	1.5452345085882382E-019
783.5	1.8649815565293075E-019
784.5	2.1454144317578549E-019
785.5	2.2840128436592192E-019
786.5	2.2137037889093239E-019
787.5	1.9698015085163739E-019
788.5	1.6530946143014586E-019
789.5	1.3471816126261670E-019
790.5	1.0892821039101525E-019
791.5	8.8498034083716289E-020
792.5	7.2703107919099161E-020
793.5	6.0552175134198726E-020
794.5	5.1161126475297129E-020
795.5	4.3837203072619532E-020
796.5	3.8063945153602888E-020
797.5	3.3463092633855416E-020
798.5	2.9758384475628168E-020
799.5	2.6747150996535294E-020
800.5	2.4279524131703371E-020
801.5	2.2243638397240888E-020
802.5	2.0555191376646966E-020
803.5	1.9150079005250848E-020
804.5	1.7979176058070380E-020
805.5	1.7004612608280395E-020
806.5	1.6197099485464938E-020
807.5	1.5533996336203430E-020
808.5	1.4997912213782516E-020
809.5	1.4575694524192330E-020
810.5	1.4257707569721288E-020
811.5	1.4037333730804355E-020
812.5	1.3910653215342116E-020
813.5	1.3876275541799746E-020
814.5	1.3935309854160571E-020
815.5	1.4091473614029794E-020
816.5	1.4351351772124685E-020
817.5	1.4724832815372322E-020
818.5	1.5225766042490264E-020
819.5	1.5872908578584295E-020
820.5	1.6691264554445471E-020
821.5	1.7713967646926836E-020
822.5	1.8984929043059076E-020
823.5	2.0562575636005250E-020
824.5	2.2525149417802086E-020
825.5	2.4978236795243905E-020
826.5	2.8065432376424901E-020
827.5	3.1983223301900665E-020
828.5	3.7000971346010899E-020
829.5	4.3485238351271434E-020
830.5	5.1921756044909690E-020
831.5	6.2910746940045340E-020
832.5	7.7066568472736769E-020
833.5	9.4663051643860050E-020
834.5	1.1478298941333304E-019
835.5	1.3402548214924988E-019
836.5	1.4622196077638852E-019
837.5	1.4578650412169528E-019
838.5	1.3291319167679677E-019
839.5	1.1337004321444578E-019
840.5	9.3218367105253621E-020
841.5	7.5691849575747578E-020
842.5	6.1608609453292010E-020
843.5	5.0658584162489278E-020
844.5	4.2221561481675205E-020
845.5	3.5701653828604034E-020
846.5	3.0619223043235154E-020
847.5	2.6612854500318366E-020
848.5	2.3416853625147057E-020
849.5	2.0837057909229595E-020
850.5	1.8731126097864782E-020
851.5	1.6993895162601069E-020
852.5	1.5546893041527159E-020
853.5	1.4330925022714441E-020
854.5	1.3300841273483684E-020
855.5	1.2421827701006109E-020
856.5	1.1666756873784825E-020
857.5	1.1014278718491116E-020
858.5	1.0447430762923188E-020
859.5	9.9526162755812538E-021
860.5	9.5188453261390445E-021
861.5	9.1371655619417749E-021
862.5	8.8002312141310587E-021
863.5	8.5019737915610496E-021
864.5	8.2373482854771943E-021
865.5	8.0021359584472162E-021
866.5	7.7927899084426322E-021
867.5	7.6063132435513999E-021
868.5	7.4401623218725682E-021
869.5	7.2921694100600345E-021
870.5	7.1604805029130817E-021
871.5	7.0435050712548460E-021
872.5	6.9398752682890596E-021
873.5	6.8484126979363372E-021
874.5	6.7681012839511839E-021
875.5	6.6980651132571755E-021
876.5	6.6375503883777932E-021
877.5	6.5859108327770053E-021
878.5	6.5425960655498484E-021
879.5	6.5071426116738923E-021
880.5	6.4791673531660313E-021
881.5	6.4583633674253115E-021
882.5	6.4444982560671242E-021
883.5	6.4374152588224171E-021
884.5	6.4370376972621690E-021
885.5	6.4433776368073136E-021
886.5	6.4565501409811319E-021
887.5	6.4767951831546391E-021
888.5	6.5045102507606001E-021
889.5	6.5402979676112873E-021
890.5	6.5850345480886181E-021
891.5	6.6399658772044034E-021
892.5	6.7068360027232521E-021
893.5	6.7880403262642639E-021
894.5	6.8867520401576804E-021
895.5	7.0068436478388218E-021
896.5	7.1521111747931689E-021
897.5	7.3237124959108372E-021
898.5	7.5143330100168818E-021
899.5	7.7001576529259106E-021
900.5	7.8414344802034279E-021
901.5	7.9069317212016903E-021
902.5	7.9042730843968168E-021
903.5	7.8721140736793861E-021
904.5	7.8466024233639702E-021
905.5	7.8456324159231950E-021
906.5	7.8731985695906258E-021
907.5	7.9272475837269313E-021
908.5	8.0042778876583300E-021
909.5	8.1011314938336363E-021
910.5	8.2154506587148297E-021
911.5	8.3456579022851611E-021
912.5	8.4908154132706498E-021
913.5	8.6504844044332692E-021
914.5	8.8246153247433653E-021
915.5	9.0134705064209785E-021
916.5	9.2175733361436240E-021
917.5	9.4376775725714422E-021
918.5	9.6747517828214879E-021
919.5	9.9299753861123401E-021
920.5	1.0204744048001234E-020
921.5	1.0500683126950154E-020
922.5	1.0819668602350177E-020
923.5	1.1163855487832394E-020
924.5	1.1535714223019762E-020
925.5	1.1938075995412408E-020
926.5	1.2374188417752415E-020
927.5	1.2847783517319827E-020
928.5	1.3363160626003256E-020
929.5	1.3925287544101977E-020
930.5	1.4539924349372920E-020
931.5	1.5213775517852317E-020
932.5	1.5954677725091181E-020
933.5	1.6771832957895478E-020
934.5	1.7676099599956494E-020
935.5	1.8680358259831088E-020
936.5	1.9799974714102868E-020
937.5	2.1053390057156357E-020
938.5	2.2462878874041059E-020
939.5	2.4055531289696796E-020
940.5	2.5864536020862431E-020
941.5	2.7930871923279924E-020
942.5	3.0305559250540808E-020
943.5	3.3052685305436919E-020
944.5	3.6253511914232799E-020
945.5	4.0012108340550547E-020
946.5	4.4463153414126808E-020
947.5	4.9782843168943579E-020
948.5	5.6204260154529039E-020
949.5	6.4039137792497252E-020
950.5	7.3708668308890163E-020
951.5	8.5786646504979381E-020
952.5	1.0105800345441072E-019
953.5	1.2059211196021352E-019
954.5	1.4581586816352354E-019
955.5	1.7852756844500225E-019
956.5	2.2067694132185039E-019
957.5	2.7348921436926092E-019
958.5	3.3520572109147630E-019
959.5	3.9720637365325873E-019
960.5	4.4180629996347260E-019
961.5	4.4993533637878427E-019
962.5	4.1774573297579373E-019
963.5	3.6069007493345260E-019
964.5	2.9858944518657991E-019
965.5	2.4341994010205946E-019
966.5	1.9895624402221577E-019
967.5	1.6474574640416109E-019
968.5	1.3901923180872677E-019
969.5	1.1997822488496903E-019
970.5	1.0619412091296772E-019
971.5	9.6661038585390119E-020
972.5	9.0745564924671185E-020
973.5	8.8112166318694076E-020
974.5	8.8619686924595615E-020
975.5	9.2119992364520035E-020
976.5	9.8033046312714882E-020
977.5	1.0466468323134192E-019
978.5	1.0884936932531468E-019
979.5	1.0730324198445640E-019
980.5	9.9409232482732418E-020
981.5	8.7772221232977855E-020
982.5	7.5649959936831545E-020
983.5	6.4959726882666289E-020
984.5	5.6264327193019088E-020
985.5	4.9441331500712368E-020
986.5	4.4160832283322433E-020
987.5	4.0093121448483402E-020
988.5	3.6970731997958648E-020
989.5	3.4594164507544326E-020
990.5	3.2821451856939334E-020
991.5	3.1556073807991876E-020
992.5	3.0737471714815521E-020
993.5	3.0334932513119655E-020
994.5	3.0344691032141009E-020
995.5	3.0790051051506871E-020
996.5	3.1724515090235466E-020
997.5	3.3238040756075167E-020
998.5	3.5466231462326834E-020
999.5	3.8600588418880619E-020
1000.5	4.2892459760526169E-020
1001.5	4.8628392959319213E-020
1002.5	5.6021105265038539E-020
1003.5	6.4911941116132670E-020
1004.5	7.4215494170820061E-020
1005.5	8.1469546497960609E-020
1006.5	8.3665748891714200E-020
1007.5	7.9695178847603736E-020
1008.5	7.1505438627295988E-020
1009.5	6.2151136561450801E-020
1010.5	5.3678233479629660E-020
1011.5	4.6823512536905672E-020
1012.5	4.1586659020091568E-020
1013.5	3.7713790107067367E-020
1014.5	3.4924963752296121E-020
1015.5	3.2988866554802589E-020
1016.5	3.1735019467436666E-020
1017.5	3.1046695360771089E-020
1018.5	3.0850807686476299E-020
1019.5	3.1109826515390100E-020
1020.5	3.1816860977230707E-020
1021.5	3.2993959246181183E-020
1022.5	3.4693594075111425E-020
1023.5	3.7003561601438156E-020
1024.5	4.0055897643668242E-020
1025.5	4.4040790837509230E-020
1026.5	4.9226609597719167E-020
1027.5	5.5986333050055424E-020
1028.5	6.4826761421635522E-020
1029.5	7.6404189889675144E-020
1030.5	9.1475352952604938E-020
1031.5	1.1065217402463269E-019
1032.5	1.3370313022807514E-019
1033.5	1.5817987845273051E-019
1034.5	1.7810261167337828E-019
1035.5	1.8557085440806685E-019
1036.5	1.7685382107527734E-019
1037.5	1.5623443747891533E-019
1038.5	1.3163903504816424E-019
1039.5	1.0876756063104428E-019
1040.5	8.9833871679551041E-020
1041.5	7.4959981019244303E-020
1042.5	6.3501348780824616E-020
1043.5	5.4698992932635347E-020
1044.5	4.7901785247636281E-020
1045.5	4.2606892283829684E-020
1046.5	3.8441474722424272E-020
1047.5	3.5132810519456900E-020
1048.5	3.2481563705456644E-020
1049.5	3.0341230700334486E-020
1050.5	2.8603219556271707E-020
1051.5	2.7186259408916612E-020
1052.5	2.6028932381873761E-020
1053.5	2.5084399944648828E-020
1054.5	2.4316658971275131E-020
1055.5	2.3697865155031464E-020
1056.5	2.3206405894047027E-020
1057.5	2.2825504713749110E-020
1058.5	2.2542207689003492E-020
1059.5	2.2346649148832190E-020
1060.5	2.2231526280159522E-020
1061.5	2.2191734977683887E-020
1062.5	2.2224135761782031E-020
1063.5	2.2327431140399833E-020
1064.5	2.2502146131239320E-020
1065.5	2.2750713149717883E-020
1066.5	2.3077672348949612E-020
1067.5	2.3490010097222779E-020
1068.5	2.3997673222823437E-020
1069.5	2.4614317128349446E-020
1070.5	2.5358374926276166E-020
1071.5	2.6254576617644360E-020
1072.5	2.7336107601516292E-020
1073.5	2.8647680610940817E-020
1074.5	3.0249907419125382E-020
1075.5	3.2225482882010124E-020
1076.5	3.4687764441962310E-020
1077.5	3.7792105761259818E-020
1078.5	4.1749067255831901E-020
1079.5	4.6834415926362769E-020
1080.5	5.3378819200444280E-020
1081.5	6.1690939663066072E-020
1082.5	7.1814729120498182E-020
1083.5	8.2998109836329959E-020
1084.5	9.3021315535183585E-020
1085.5	9.8414005347572299E-020
1086.5	9.6749724603576178E-020
1087.5	8.9043079671517320E-020
1088.5	7.8685051876226033E-020
1089.5	6.8599264059519496E-020
1090.5	6.0131103122345754E-020
1091.5	5.3510319436837625E-020
1092.5	4.8502774176224179E-020
1093.5	4.4771883183026622E-020
1094.5	4.2014121709129415E-020
1095.5	3.9990851805691078E-020
1096.5	3.8524113920961127E-020
1097.5	3.7483768778693250E-020
1098.5	3.6775056930503804E-020
1099.5	3.6328779234677997E-020
1100.5	3.6094094196683425E-020
1101.5	3.6033386592351323E-020
1102.5	3.6118647158411457E-020
1103.5	3.6328918894801507E-020
1104.5	3.6648487359212326E-020
1105.5	3.7065589226404651E-020
1106.5	3.7571483455748049E-020
1107.5	3.8159778110530211E-020
1108.5	3.8825939171367302E-020
1109.5	3.9566930348321525E-020
1110.5	4.0380948346610537E-020
1111.5	4.1267228632403940E-020
1112.5	4.2225904063688681E-020
1113.5	4.3257903857082379E-020
1114.5	4.4364883963940921E-020
1115.5	4.5549182504231608E-020
1116.5	4.6813795776248613E-020
1117.5	4.8162371743903921E-020
1118.5	4.9599218952641106E-020
1119.5	5.1129329646285551E-020
1120.5	5.2758416526460276E-020
1121.5	5.4492963169619846E-020
1122.5	5.6340288637298980E-020
1123.5	5.8308627317724340E-020
1124.5	6.0407225551882532E-020
1125.5	6.2646457153193853E-020
1126.5	6.5037960556610841E-020
1127.5	6.7594801062820462E-020
1128.5	7.0331662514408678E-020
1129.5	7.3265073799853570E-020
1130.5	7.6413676886452440E-020
1131.5	7.9798544709611711E-020
1132.5	8.3443559290664962E-020
1133.5	8.7375863046550020E-020
1134.5	9.1626399562196215E-020
1135.5	9.6230564347831328E-020
1136.5	1.0122899160549896E-019
1137.5	1.0666851019909978E-019
1138.5	1.1260331143176368E-019
1139.5	1.1909638367235750E-019
1140.5	1.2622128543733732E-019
1141.5	1.3406435076505092E-019
1142.5	1.4272745079513456E-019
1143.5	1.5233147649230263E-019
1144.5	1.6302076389941359E-019
1145.5	1.7496876164907735E-019
1146.5	1.8838535018135806E-019
1147.5	2.0352637716964475E-019
1148.5	2.2070619476429356E-019
1149.5	2.4031430233082491E-019
1150.5	2.6283765963415889E-019
1151.5	2.8889090903158592E-019
1152.5	3.1925773366976760E-019
1153.5	3.5494803066229322E-019
1154.5	3.9727769945842100E-019
1155.5	4.4798089004736985E-019
1156.5	5.0936874246047924E-019
1157.5	5.8455384421912929E-019
1158.5	6.7776433868784201E-019
1159.5	7.9477001960241138E-019
1160.5	9.4341651158635541E-019
1161.5	1.1341604919379191E-018
1162.5	1.3801828510948058E-018
1163.5	1.6958245333040774E-018
1164.5	2.0903053149504487E-018
1165.5	2.5514662755861863E-018
1166.5	3.0177532365941647E-018
1167.5	3.3619961268674542E-018
1168.5	3.4463742409331015E-018
1169.5	3.2427494361347061E-018
1170.5	2.8634640780757066E-018
1171.5	2.4538028715341696E-018
1172.5	2.1030440178908819E-018
1173.5	1.8416005998762606E-018
1174.5	1.6700584787425302E-018
1175.5	1.5807407493355056E-018
1176.5	1.5675839572946890E-018
1177.5	1.6295465205494186E-018
1178.5	1.7711137691588156E-018
1179.5	2.0005372834029185E-018
1180.5	2.3235900984405899E-018
1181.5	2.7277783391958952E-018
1182.5	3.1540092342847761E-018
1183.5	3.4754637899960661E-018
1184.5	3.5430479982207366E-018
1185.5	3.3078257247270964E-018
1186.5	2.8710796770394443E-018
1187.5	2.3828748056496254E-018
1188.5	1.9406498125631123E-018
1189.5	1.5778732927240960E-018
1190.5	1.2928685829991545E-018
1191.5	1.0721388252122719E-018
1192.5	9.0112299655088818E-019
1193.5	7.6763440325555254E-019
1194.5	6.6234020409240605E-019
1195.5	5.7833212303422175E-019
1196.5	5.1054903473341947E-019
1197.5	4.5527919243822502E-019
1198.5	4.0978233955274564E-019
1199.5	3.7201659445013068E-019
1200.5	3.4044471764259858E-019
1201.5	3.1389730044669377E-019
1202.5	2.9147588494905724E-019
1203.5	2.7248391671247537E-019
1204.5	2.5637712863689841E-019
1205.5	2.4272757342053657E-019
1206.5	2.3119732734001209E-019
1207.5	2.2151911988413841E-019
1208.5	2.1348198348792242E-019
1209.5	2.0692059262860222E-019
1210.5	2.0170735862321743E-019
1211.5	1.9774662397023646E-019
1212.5	1.9497049721703935E-019
1213.5	1.9333601263840372E-019
1214.5	1.9282340671159974E-019
1215.5	1.9343538836573424E-019
1216.5	1.9519735184115251E-019
1217.5	1.9815854740853758E-019
1218.5	2.0239429307599980E-019
1219.5	2.0800938685228185E-019
1220.5	2.1514297241640524E-019
1221.5	2.2397523183543440E-019
1222.5	2.3473644193956027E-019
1223.5	2.4771915708986086E-019
1224.5	2.6329460107912449E-019
1225.5	2.8193481034965932E-019
1226.5	3.0424273752389372E-019
1227.5	3.3099349947957266E-019
1228.5	3.6319138625116992E-019
1229.5	4.0214934688313933E-019
1230.5	4.4960071462650511E-019
1231.5	5.0785722972102906E-019
1232.5	5.8003308498664731E-019
1233.5	6.7036099788766255E-019
1234.5	7.8462944775834502E-019
1235.5	9.3075744693999027E-019
1236.5	1.1194565512495267E-018
1237.5	1.3647056848960029E-018
1238.5	1.6831303823696096E-018
1239.5	2.0898532947021237E-018
1240.5	2.5856931692308317E-018
1241.5	3.1297427571852305E-018
1242.5	3.6063961724375605E-018
1243.5	3.8410587996000747E-018
1244.5	3.7198879071940161E-018
1245.5	3.3034639203469749E-018
1246.5	2.7634814594668951E-018
1247.5	2.2420869128646450E-018
1248.5	1.8024632382190839E-018
1249.5	1.4540234473684950E-018
1250.5	1.1844009552580336E-018
1251.5	9.7671487100577193E-019
1252.5	8.1591626379902419E-019
1253.5	6.9021433811202572E-019
1254.5	5.9081798272749233E-019
1255.5	5.1128678169098266E-019
1256.5	4.4691488436633260E-019
1257.5	3.9424762812017671E-019
1258.5	3.5072780466407750E-019
1259.5	3.1444384604580133E-019
1260.5	2.8395217166189885E-019
1261.5	2.5815184318943986E-019
1262.5	2.3619572121225469E-019
1263.5	2.1742709141678302E-019
1264.5	2.0133417533177396E-019
1265.5	1.8751734158326723E-019
1266.5	1.7566548715854039E-019
1267.5	1.6553920217497461E-019
1268.5	1.5695913926779168E-019
1269.5	1.4979860270953410E-019
1270.5	1.4397984060102713E-019
1271.5	1.3947392989146981E-019
1272.5	1.3630453164831876E-019
1273.5	1.3455617100345087E-019
1274.5	1.3438797839431085E-019
1275.5	1.3605366734752548E-019
1276.5	1.3992683839492888E-019
1277.5	1.4652453849395347E-019
1278.5	1.5650438079500953E-019
1279.5	1.7056939587503633E-019
1280.5	1.8915029607663602E-019
1281.5	2.1175131715518406E-019
1282.5	2.3629762240203081E-019
1283.5	2.5969842029953984E-019
1284.5	2.7978960048017694E-019
1285.5	2.9511558766822968E-019
1286.5	3.0159221306866588E-019
1287.5	2.9312602361888461E-019
1288.5	2.6857588898047804E-019
1289.5	2.3458848267215991E-019
1290.5	1.9970324002133264E-019
1291.5	1.6902140325961919E-019
1292.5	1.4399808485287215E-019
1293.5	1.2421270410730912E-019
1294.5	1.0867953164102548E-019
1295.5	9.6422902373216734E-020
1296.5	8.6646861636686620E-020
1297.5	7.8746773488419686E-020
1298.5	7.2275437813431275E-020
1299.5	6.6904289075965399E-020
1300.5	6.2391170197824637E-020
1301.5	5.8556181104285746E-020
1302.5	5.5264293951048964E-020
1303.5	5.2413020603232917E-020
1304.5	4.9923683950450222E-020
1305.5	4.7735214712183001E-020
1306.5	4.5799710292662712E-020
1307.5	4.4079226174515143E-020
1308.5	4.2543434937959945E-020
1309.5	4.1167901182093413E-020
1310.5	3.9932797835945663E-020
1311.5	3.8821942001933796E-020
1312.5	3.7822064531024775E-020
1313.5	3.6922252384462380E-020
1314.5	3.6113520111501628E-020
1315.5	3.5388478888390560E-020
1316.5	3.4741080145182924E-020
1317.5	3.4166416948957333E-020
1318.5	3.3660570758313163E-020
1319.5	3.3220494424086199E-020
1320.5	3.2843924737733278E-020
1321.5	3.2529319668953536E-020
1322.5	3.2275816863850189E-020
1323.5	3.2083211122340386E-020
1324.5	3.1951949534646844E-020
1325.5	3.1883143806905185E-020
1326.5	3.1878600108152833E-020
1327.5	3.1940867582356366E-020
1328.5	3.2073307546664844E-020
1329.5	3.2280186403166118E-020
1330.5	3.2566796500085941E-020
1331.5	3.2939610682804153E-020
1332.5	3.3406478197604616E-020
1333.5	3.3976872117000868E-020
1334.5	3.4662201772571562E-020
1335.5	3.5476208128194273E-020
1336.5	3.6435466054692133E-020
1337.5	3.7560025722031992E-020
1338.5	3.8874236740356937E-020
1339.5	4.0407814616217144E-020
1340.5	4.2197231543872974E-020
1341.5	4.4287545482223199E-020
1342.5	4.6734827283118957E-020
1343.5	4.9609411928859660E-020
1344.5	5.3000296573406847E-020
1345.5	5.7021149761023258E-020
1346.5	6.1818604478425873E-020
1347.5	6.7583813118286128E-020
1348.5	7.4568684919335229E-020
1349.5	8.3108848123764713E-020
1350.5	9.3656191693089877E-020
1351.5	1.0682471736067482E-019
1352.5	1.2345377815439236E-019
1353.5	1.4469060831683217E-019
1354.5	1.7208349930283553E-019
1355.5	2.0764219056216541E-019
1356.5	2.5372491214732428E-019
1357.5	3.1238210467674534E-019
1358.5	3.8340059836730569E-019
1359.5	4.6025973021853884E-019
1360.5	5.2567793861715926E-019
1361.5	5.5497031389843129E-019
1362.5	5.3390791129273763E-019
1363.5	4.7314502573268452E-019
1364.5	3.9718729780595747E-019
1365.5	3.2511125218669407E-019
1366.5	2.6493978027768326E-019
1367.5	2.1757954637311782E-019
1368.5	1.8117419794695953E-019
1369.5	1.5335988234332595E-019
1370.5	1.3206880102085808E-019
1371.5	1.1569640872500998E-019
1372.5	1.0305604523675221E-019
1373.5	9.3287389728645984E-020
1374.5	8.5772175188162722E-020
1375.5	8.0069200467232878E-020
1376.5	7.5867736297082020E-020
1377.5	7.2955510118147843E-020
1378.5	7.1197661341336382E-020
1379.5	7.0524016379788273E-020
1380.5	7.0923027210005229E-020
1381.5	7.2441599232056655E-020
1382.5	7.5190831041856860E-020
1383.5	7.9358464199160459E-020
1384.5	8.5229620617451686E-020
1385.5	9.3218055907013451E-020
1386.5	1.0391006466649586E-019
1387.5	1.1812035000872676E-019
1388.5	1.3694792035502513E-019
1389.5	1.6178559565974923E-019
1390.5	1.9414611807781011E-019
1391.5	2.3497462931503777E-019
1392.5	2.8288183653248153E-019
1393.5	3.3113037883514115E-019
1394.5	3.6597789012190194E-019
1395.5	3.7275523616187522E-019
1396.5	3.4875602971079743E-019
1397.5	3.0621035962014780E-019
1398.5	2.6063025589088347E-019
1399.5	2.2145245418266532E-019
1400.5	1.9184124718307896E-019
1401.5	1.7173277980235969E-019
1402.5	1.5991338300563867E-019
1403.5	1.5459150694807578E-019
1404.5	1.5299397424806127E-019
1405.5	1.5100408843416089E-019
1406.5	1.4451275948643932E-019
1407.5	1.3235607441172443E-019
1408.5	1.1697692785903898E-019
1409.5	1.0168298806342044E-019
1410.5	8.8428895450559959E-020
1411.5	7.7742541343353772E-020
1412.5	6.9429079931430061E-020
1413.5	6.3084261090506438E-020
1414.5	5.8317988625827656E-020
1415.5	5.4820078387065137E-020
1416.5	5.2365173183985714E-020
1417.5	5.0800661166698291E-020
1418.5	5.0033478800283842E-020
1419.5	5.0020488214551464E-020
1420.5	5.0763371618645314E-020
1421.5	5.2308075524802453E-020
1422.5	5.4748933724479823E-020
1423.5	5.8238054750311089E-020
1424.5	6.3001161432669570E-020
1425.5	6.9361676342705779E-020
1426.5	7.7775091416089876E-020
1427.5	8.8874368884954465E-020
1428.5	1.0352084062453408E-019
1429.5	1.2283450148659147E-019
1430.5	1.4812057510399779E-019
1431.5	1.8047621063390025E-019
1432.5	2.1964467013484487E-019
1433.5	2.6170333866477287E-019
1434.5	2.9667799994558312E-019
1435.5	3.1085143762973058E-019
1436.5	2.9700960245164864E-019
1437.5	2.6181470840007108E-019
1438.5	2.1894930484304955E-019
1439.5	1.7865293075684640E-019
1440.5	1.4506809931711968E-019
1441.5	1.1854749886958724E-019
1442.5	9.8012877810543044E-020
1443.5	8.2146115512194895E-020
1444.5	6.9804493143789113E-020
1445.5	6.0101835765284540E-020
1446.5	5.2379812731027837E-020
1447.5	4.6156386730475377E-020
1448.5	4.1078955561316389E-020
1449.5	3.6888119695248219E-020
1450.5	3.3391315383592367E-020
1451.5	3.0444076976954402E-020
1452.5	2.7936812607023746E-020
1453.5	2.5785456286474040E-020
1454.5	2.3924820119772404E-020
1455.5	2.2303826881262765E-020
1456.5	2.0882058244025386E-020
1457.5	1.9627230335220169E-020
1458.5	1.8513328667309920E-020
1459.5	1.7519216372000071E-020
1460.5	1.6627585484424532E-020
1461.5	1.5824159289563276E-020
1462.5	1.5097080163751238E-020
1463.5	1.4436435738429397E-020
1464.5	1.3833889132090722E-020
1465.5	1.3282388151187308E-020
1466.5	1.2775934906593941E-020
1467.5	1.2309402014086714E-020
1468.5	1.1878384982934479E-020
1469.5	1.1479082917500285E-020
1470.5	1.1108201521346642E-020
1471.5	1.0762873783357223E-020
1472.5	1.0440594769428102E-020
1473.5	1.0139167733135482E-020
1474.5	9.8566593604920243E-021
1475.5	9.5913624253344479E-021
1476.5	9.3417644880063565E-021
1477.5	9.1065215465313192E-021
1478.5	8.8844357654639943E-021
1479.5	8.6744365772669173E-021
1480.5	8.4755645850480969E-021
1481.5	8.2869578018617230E-021
1482.5	8.1078398466358751E-021
1483.5	7.9375097848211906E-021
1484.5	7.7753333566429433E-021
1485.5	7.6207353801595623E-021
1486.5	7.4731931523365486E-021
1487.5	7.3322307007166034E-021
1488.5	7.1974137623217465E-021
1489.5	7.0683453861994921E-021
1490.5	6.9446620723435249E-021
1491.5	6.8260303732327007E-021
1492.5	6.7121438954609707E-021
1493.5	6.6027206482925668E-021
1494.5	6.4975006938066811E-021
1495.5	6.3962440598652735E-021
1496.5	6.2987288826658084E-021
1497.5	6.2047497503062952E-021
1498.5	6.1141162227388140E-021
1499.5	6.0266515068387599E-021
1500.5	5.9421912681686070E-021
1501.5	5.8605825634475993E-021
1502.5	5.7816828798191580E-021
1503.5	5.7053592687913927E-021
1504.5	5.6314875642586417E-021
1505.5	5.5599516753319875E-021
1506.5	5.4906429458460497E-021
1507.5	5.4234595733949634E-021
1508.5	5.3583060816048315E-021
1509.5	5.2950928400920796E-021
1510.5	5.2337356272030186E-021
1511.5	5.1741552311932171E-021
1512.5	5.1162770859973371E-021
1513.5	5.0600309381708519E-021
1514.5	5.0053505419627014E-021
1515.5	4.9521733798096959E-021
1516.5	4.9004404058353379E-021
1517.5	4.8500958101929954E-021
1518.5	4.8010868023204129E-021
1519.5	4.7533634113733458E-021
1520.5	4.7068783022837933E-021
1521.5	4.6615866060461281E-021
1522.5	4.6174457629742327E-021
1523.5	4.5744153777974822E-021
1524.5	4.5324570855742287E-021
1525.5	4.4915344275003743E-021
1526.5	4.4516127357790185E-021
1527.5	4.4126590267961494E-021
1528.5	4.3746419019180785E-021
1529.5	4.3375314552897787E-021
1530.5	4.3012991880701941E-021
1531.5	4.2659179285917720E-021
1532.5	4.2313617579774905E-021
1533.5	4.1976059407901671E-021
1534.5	4.1646268603261920E-021
1535.5	4.1324019581996414E-021
1536.5	4.1009096778932345E-021
1537.5	4.0701294119802035E-021
1538.5	4.0400414527462268E-021
1539.5	4.0106269459631402E-021
1540.5	3.9818678475869083E-021
1541.5	3.9537468831708524E-021
1542.5	3.9262475098023180E-021
1543.5	3.8993538803863383E-021
1544.5	3.8730508101140278E-021
1545.5	3.8473237449663077E-021
1546.5	3.8221587321153050E-021
1547.5	3.7975423920965340E-021
1548.5	3.7734618926347868E-021
1549.5	3.7499049240156653E-021
1550.5	3.7268596759029234E-021
1551.5	3.7043148155094014E-021
1552.5	3.6822594670361973E-021
1553.5	3.6606831923012061E-021
1554.5	3.6395759724839756E-021
1555.5	3.6189281909192379E-021
1556.5	3.5987306168765015E-021
1557.5	3.5789743902676585E-021
1558.5	3.5596510072288512E-021
1559.5	3.5407523065267176E-021
1560.5	3.5222704567428758E-021
1561.5	3.5041979441937818E-021
1562.5	3.4865275615462863E-021
1563.5	3.4692523970921751E-021
1564.5	3.4523658246475461E-021
1565.5	3.4358614940456222E-021
1566.5	3.4197333221937355E-021
1567.5	3.4039754846676357E-021
1568.5	3.3885824078181891E-021
1569.5	3.3735487613676012E-021
1570.5	3.3588694514740607E-021
1571.5	3.3445396142454634E-021
1572.5	3.3305546096845401E-021
1573.5	3.3169100160492212E-021
1574.5	3.3036016246136075E-021
1575.5	3.2906254348163141E-021
1576.5	3.2779776497843192E-021
1577.5	3.2656546722217883E-021
1578.5	3.2536531006545849E-021
1579.5	3.2419697260224567E-021
1580.5	3.2306015286120757E-021
1581.5	3.2195456753253120E-021
1582.5	3.2087995172782957E-021
1583.5	3.1983605877280113E-021
1584.5	3.1882266003243088E-021
1585.5	3.1783954476864275E-021
1586.5	3.1688652003043127E-021
1587.5	3.1596341057661940E-021
1588.5	3.1507005883151811E-021
1589.5	3.1420632487388796E-021
1590.5	3.1337208645973569E-021
1591.5	3.1256723907961976E-021
1592.5	3.1179169605127809E-021
1593.5	3.1104538864854726E-021
1594.5	3.1032826626770133E-021
1595.5	3.0964029663250575E-021
1596.5	3.0898146603946781E-021
1597.5	3.0835177964495282E-021
1598.5	3.0775126179604756E-021
1599.5	3.0717995640727118E-021
1600.5	3.0663792738547857E-021
1601.5	3.0612525910555881E-021
1602.5	3.0564205693981569E-021
1603.5	3.0518844784422381E-021
1604.5	3.0476458100508983E-021
1605.5	3.0437062855001347E-021
1606.5	3.0400678632744528E-021
1607.5	3.0367327475957349E-021
1608.5	3.0337033977376188E-021
1609.5	3.0309825381828105E-021
1610.5	3.0285731696867209E-021
1611.5	3.0264785813171648E-021
1612.5	3.0247023635470682E-021
1613.5	3.0232484224849879E-021
1614.5	3.0221209953370067E-021
1615.5	3.0213246672033072E-021
1616.5	3.0208643893234795E-021
1617.5	3.0207454988966847E-021
1618.5	3.0209737406161764E-021
1619.5	3.0215552900726168E-021
1620.5	3.0224967791973752E-021
1621.5	3.0238053239356832E-021
1622.5	3.0254885543604670E-021
1623.5	3.0275546474612595E-021
1624.5	3.0300123628689879E-021
1625.5	3.0328710818072345E-021
1626.5	3.0361408495941261E-021
1627.5	3.0398324220568686E-021
1628.5	3.0439573162638063E-021
1629.5	3.0485278660273700E-021
1630.5	3.0535572826863095E-021
1631.5	3.0590597217381029E-021
1632.5	3.0650503559635361E-021
1633.5	3.0715454557665769E-021
1634.5	3.0785624775451562E-021
1635.5	3.0861201610144325E-021
1636.5	3.0942386365254092E-021
1637.5	3.1029395435611349E-021
1638.5	3.1122461617529291E-021
1639.5	3.1221835559438508E-021
1640.5	3.1327787370398851E-021
1641.5	3.1440608406362779E-021
1642.5	3.1560613256927491E-021
1643.5	3.1688141958641545E-021
1644.5	3.1823562464809200E-021
1645.5	3.1967273406263114E-021
1646.5	3.2119707182875747E-021
1647.5	3.2281333431798515E-021
1648.5	3.2452662925732729E-021
1649.5	3.2634251963165204E-021
1650.5	3.2826707322706002E-021
1651.5	3.3030691865768533E-021
1652.5	3.3246930886227916E-021
1653.5	3.3476219322867229E-021
1654.5	3.3719429970972639E-021
1655.5	3.3977522854110956E-021
1656.5	3.4251555946840106E-021
1657.5	3.4542697475019805E-021
1658.5	3.4852240063952681E-021
1659.5	3.5181617057618494E-021
1660.5	3.5532421397069468E-021
1661.5	3.5906427525561238E-021
1662.5	3.6305616885937258E-021
1663.5	3.6732207696953537E-021
1664.5	3.7188689845800838E-021
1665.5	3.7677865922046959E-021
1666.5	3.8202899653998077E-021
1667.5	3.8767373305702678E-021
1668.5	3.9375355969457924E-021
1669.5	4.0031485168528580E-021
1670.5	4.0741064799591707E-021
1671.5	4.1510183236763222E-021
1672.5	4.2345856446486395E-021
1673.5	4.3256202303335704E-021
1674.5	4.4250654058162196E-021
1675.5	4.5340223240017209E-021
1676.5	4.6537825377867085E-021
1677.5	4.7858686095963046E-021
1678.5	4.9320850775923879E-021
1679.5	5.0945828670652261E-021
1680.5	5.2759412935807306E-021
1681.5	5.4792732724595403E-021
1682.5	5.7083614040120382E-021
1683.5	5.9678355060945216E-021
1684.5	6.2634063011510693E-021
1685.5	6.6021759098178333E-021
1686.5	6.9930544191728121E-021
1687.5	7.4473243703194777E-021
1688.5	7.9794134642409978E-021
1689.5	8.6079629158351222E-021
1690.5	9.3573186168208006E-021
1691.5	1.0259629601638360E-020
1692.5	1.1357818111948980E-020
1693.5	1.2709787526561879E-020
1694.5	1.4394336757776307E-020
1695.5	1.6519260674335643E-020
1696.5	1.9231738242657647E-020
1697.5	2.2729480269829266E-020
1698.5	2.7265933776826336E-020
1699.5	3.3128787763813831E-020
1700.5	4.0539226919650531E-020
1701.5	4.9371976532035505E-020
1702.5	5.8621973100819968E-020
1703.5	6.5941968871699184E-020
1704.5	6.8375738174561511E-020
1705.5	6.4716286324041214E-020
1706.5	5.6760015075312285E-020
1707.5	4.7494237679452271E-020
1708.5	3.8972255187419403E-020
1709.5	3.1953180950922552E-020
1710.5	2.6449562050022489E-020
1711.5	2.2209930149359017E-020
1712.5	1.8949461688621283E-020
1713.5	1.6426521080274560E-020
1714.5	1.4455293633839680E-020
1715.5	1.2898205231172697E-020
1716.5	1.1654635279681761E-020
1717.5	1.0650986519275297E-020
1718.5	9.8330944405080440E-021
1719.5	9.1607290753928218E-021
1720.5	8.6036943101780833E-021
1721.5	8.1390756634577083E-021
1722.5	7.7492939061885378E-021
1723.5	7.4207197208706647E-021
1724.5	7.1426792012931805E-021
1725.5	6.9067330253605753E-021
1726.5	6.7061487169458806E-021
1727.5	6.5355103557005961E-021
1728.5	6.3904270603144409E-021
1729.5	6.2673131441435466E-021
1730.5	6.1632207822345370E-021
1731.5	6.0757115167539686E-021
1732.5	6.0027567527241148E-021
1733.5	5.9426600852902340E-021
1734.5	5.8939962076462118E-021
1735.5	5.8555625144244055E-021
1736.5	5.8263405015466627E-021
1737.5	5.8054647818274348E-021
1738.5	5.7921980631661747E-021
1739.5	5.7859108267512585E-021
1740.5	5.7860647341312932E-021
1741.5	5.7921990110915367E-021
1742.5	5.8039192221508152E-021
1743.5	5.8208879759572493E-021
1744.5	5.8428171989146430E-021
1745.5	5.8694616893302028E-021
1746.5	5.9006137226230197E-021
1747.5	5.9360985236637617E-021
1748.5	5.9757704581083337E-021
1749.5	6.0195098228794618E-021
1750.5	6.0672201384311986E-021
1751.5	6.1188258633878137E-021
1752.5	6.1742704665637313E-021
1753.5	6.2335148030003944E-021
1754.5	6.2965357500843489E-021
1755.5	6.3633250674920424E-021
1756.5	6.4338884509957442E-021
1757.5	6.5082447553404489E-021
1758.5	6.5864253656830010E-021
1759.5	6.6684737006464547E-021
1760.5	6.7544448330237606E-021
1761.5	6.8444052166763654E-021
1762.5	6.9384325103047293E-021
1763.5	7.0366154905918144E-021
1764.5	7.1390540487961850E-021
1765.5	7.2458592662469617E-021
1766.5	7.3571535654086757E-021
1767.5	7.4730709342732463E-021
1768.5	7.5937572228275552E-021
1769.5	7.7193705112617084E-021
1770.5	7.8500815504467361E-021
1771.5	7.9860742760391783E-021
1772.5	8.1275463983804177E-021
1773.5	8.2747100711660611E-021
1774.5	8.4277926426798224E-021
1775.5	8.5870374942308479E-021
1776.5	8.7527049713176895E-021
1777.5	8.9250734139801925E-021
1778.5	9.1044402938071510E-021
1779.5	9.2911234661592707E-021
1780.5	9.4854625473599824E-021
1781.5	9.6878204279209377E-021
1782.5	9.8985849343251498E-021
1783.5	1.0118170653512487E-020
1784.5	1.0347020936027058E-020
1785.5	1.0585610095824320E-020
1786.5	1.0834445827032905E-020
1787.5	1.1094071860563771E-020
1788.5	1.1365070886403339E-020
1789.5	1.1648067770774564E-020
1790.5	1.1943733101162896E-020
1791.5	1.2252787096559265E-020
1792.5	1.2576003925256780E-020
1793.5	1.2914216478256015E-020
1794.5	1.3268321652906916E-020
1795.5	1.3639286208989021E-020
1796.5	1.4028153268175722E-020
1797.5	1.4436049537946841E-020
1798.5	1.4864193352748748E-020
1799.5	1.5313903638841830E-020
1800.5	1.5786609925167214E-020
1801.5	1.6283863541125124E-020
1802.5	1.6807350163885415E-020
1803.5	1.7358903903352713E-020
1804.5	1.7940523142915086E-020
1805.5	1.8554388389507672E-020
1806.5	1.9202882428403278E-020
1807.5	1.9888613127828320E-020
1808.5	2.0614439297619069E-020
1809.5	2.1383500076682002E-020
1810.5	2.2199248408475951E-020
1811.5	2.3065489265157160E-020
1812.5	2.3986423403236423E-020
1813.5	2.4966697581356934E-020
1814.5	2.6011462350089551E-020
1815.5	2.7126438741992926E-020
1816.5	2.8317995457125878E-020
1817.5	2.9593238466841389E-020
1818.5	3.0960115362496435E-020
1819.5	3.2427537275519069E-020
1820.5	3.4005521816663880E-020
1821.5	3.5705361258412948E-020
1822.5	3.7539821158548312E-020
1823.5	3.9523375851545795E-020
1824.5	4.1672488792243496E-020
1825.5	4.4005947722161456E-020
1826.5	4.6545267174912518E-020
1827.5	4.9315174120641593E-020
1828.5	5.2344196810055690E-020
1829.5	5.5665382442696493E-020
1830.5	5.9317176599150347E-020
1831.5	6.3344507061118985E-020
1832.5	6.7800127557389036E-020
1833.5	7.2746294325528664E-020
1834.5	7.8256871877234944E-020
1835.5	8.4419996436864534E-020
1836.5	9.1341469693321184E-020
1837.5	9.9149116849399499E-020
1838.5	1.0799842890401390E-019
1839.5	1.1807993061573880E-019
1840.5	1.2962888892402115E-019
1841.5	1.4293822599711010E-019
1842.5	1.5837586283092750E-019
1843.5	1.7640824773559641E-019
1844.5	1.9763259972917796E-019
1845.5	2.2282153715115134E-019
1846.5	2.5298543003922955E-019
1847.5	2.8946021576932898E-019
1848.5	3.3403173864942158E-019
1849.5	3.8911185344556319E-019
1850.5	4.5798551342397326E-019
1851.5	5.4514760243925242E-019
1852.5	6.5672982736203297E-019
1853.5	8.0094264964652503E-019
1854.5	9.8822276330781436E-019
1855.5	1.2301504307008855E-018
1856.5	1.5348231882043057E-018
1857.5	1.8944950434959021E-018
1858.5	2.2632354698291357E-018
1859.5	2.5409226293956104E-018
1860.5	2.6110210049185839E-018
1861.5	2.4381332978776968E-018
1862.5	2.1051443592798755E-018
1863.5	1.7312682812823661E-018
1864.5	1.3929811379998888E-018
1865.5	1.1162924060760093E-018
1866.5	8.9977150380622947E-019
1867.5	7.3283752140585733E-019
1868.5	6.0412900784590216E-019
1869.5	5.0416110090558813E-019
1870.5	4.2568501083087595E-019
1871.5	3.6334582177637076E-019
1872.5	3.1322851007568956E-019
1873.5	2.7246795237692429E-019
1874.5	2.3895338428209181E-019
1875.5	2.1111506402849958E-019
1876.5	1.8777309838893826E-019
1877.5	1.6803078191647548E-019
1878.5	1.5119912386599731E-019
1879.5	1.3674308293059366E-019
1880.5	1.2424293036793464E-019
1881.5	1.1336621414872164E-019
1882.5	1.0384720958160834E-019
1883.5	9.5471704550767587E-020
1884.5	8.8065622403689317E-020
1885.5	8.1486432488320541E-020
1886.5	7.5616605214599247E-020
1887.5	7.0358580807824663E-020
1888.5	6.5630869021666762E-020
1889.5	6.1365001312330444E-020
1890.5	5.7503130995722033E-020
1891.5	5.3996129945193359E-020
1892.5	5.0802068722512726E-020
1893.5	4.7884994982014765E-020
1894.5	4.5213945531949384E-020
1895.5	4.2762142660494841E-020
1896.5	4.0506336702106156E-020
1897.5	3.8426265372387802E-020
1898.5	3.6504206879930341E-020
1899.5	3.4724608767344747E-020
1900.5	3.3073778230182847E-020
1901.5	3.1539622596224090E-020
1902.5	3.0111430928483504E-020
1903.5	2.8779689498853359E-020
1904.5	2.7535925281736823E-020
1905.5	2.6372572725693847E-020
1906.5	2.5282859942037184E-020
1907.5	2.4260711152725686E-020
1908.5	2.3300662804227601E-020
1909.5	2.2397791208834787E-020
1910.5	2.1547649943056070E-020
1911.5	2.0746215531973891E-020
1912.5	1.9989840192692795E-020
1913.5	1.9275210610131696E-020
1914.5	1.8599311883003900E-020
1915.5	1.7959395913689571E-020
1916.5	1.7352953628243010E-020
1917.5	1.6777690506312266E-020
1918.5	1.6231504978743508E-020
1919.5	1.5712469315884808E-020
1920.5	1.5218812684345900E-020
1921.5	1.4748906096037399E-020
1922.5	1.4301249012191013E-020
1923.5	1.3874457397963562E-020
1924.5	1.3467253051146669E-020
1925.5	1.3078454052256024E-020
1926.5	1.2706966203532093E-020
1927.5	1.2351775341705554E-020
1928.5	1.2011940424224239E-020
1929.5	1.1686587301389967E-020
1930.5	1.1374903097831392E-020
1931.5	1.1076131136210253E-020
1932.5	1.0789566344247879E-020
1933.5	1.0514551093253812E-020
1934.5	1.0250471422497828E-020
1935.5	9.9967536091242296E-021
1936.5	9.7528610479761379E-021
1937.5	9.5182914097738229E-021
1938.5	9.2925740496562541E-021
1939.5	9.0752676412189049E-021
1940.5	8.8659580139222187E-021
1941.5	8.6642561741554652E-021
1942.5	8.4697964923628337E-021
1943.5	8.2822350405102823E-021
1944.5	8.1012480658248684E-021
1945.5	7.9265305882008183E-021
1946.5	7.7577951099621803E-021
1947.5	7.5947704278213431E-021
1948.5	7.4372005378940257E-021
1949.5	7.2848436255398718E-021
1950.5	7.1374711326071022E-021
1951.5	6.9948668953817437E-021
1952.5	6.8568263471866782E-021
1953.5	6.7231557801525887E-021
1954.5	6.5936716611989431E-021
1955.5	6.4681999977262645E-021
1956.5	6.3465757489361943E-021
1957.5	6.2286422790691087E-021
1958.5	6.1142508491848710E-021
1959.5	6.0032601444145922E-021
1960.5	5.8955358338838503E-021
1961.5	5.7909501607538271E-021
1962.5	5.6893815600489983E-021
1963.5	5.5907143021409804E-021
1964.5	5.4948381599400149E-021
1965.5	5.4016480980104084E-021
1966.5	5.3110439819757093E-021
1967.5	5.2229303067151065E-021
1968.5	5.1372159419757915E-021
1969.5	5.0538138941382492E-021
1970.5	4.9726410829734383E-021
1971.5	4.8936181323238061E-021
1972.5	4.8166691737249665E-021
1973.5	4.7417216620621780E-021
1974.5	4.6687062024264125E-021
1975.5	4.5975563873995627E-021
1976.5	4.5282086440572117E-021
1977.5	4.4606020900317252E-021
1978.5	4.3946783980278599E-021
1979.5	4.3303816682285936E-021
1980.5	4.2676583080706070E-021
1981.5	4.2064569189071286E-021
1982.5	4.1467281891110691E-021
1983.5	4.0884247932037735E-021
1984.5	4.0315012966244122E-021
1985.5	3.9759140657825928E-021
1986.5	3.9216211830619557E-021
1987.5	3.8685823664658397E-021
1988.5	3.8167588936176682E-021
1989.5	3.7661135298484687E-021
1990.5	3.7166104601223588E-021
1991.5	3.6682152245677564E-021
1992.5	3.6208946573977554E-021
1993.5	3.5746168290176273E-021
1994.5	3.5293509911308657E-021
1995.5	3.4850675246676295E-021
1996.5	3.4417378903710159E-021
1997.5	3.3993345818872784E-021
1998.5	3.3578310812160596E-021
1999.5	3.3172018163860051E-021
[truncated: 1,000 more rows]
