# Supplementary material for: Modeling Radiative Efficiency across Fluorinated Molecules: Bridging Chemistry and Climate Policy for Global Warming Potential Estimations
Source: Environ Sci Technol. 2026 Feb 16;60(8):6188–202. doi: 10.1021/acs.est.5c16501 (PMC12961741; doi:10.1021/acs.est.5c16501)
Supplement: Supplementary file 1 [file es5c16501_si_001.zip › Supporting.Information/CFM2025.Table1/HFEsters/Allyl.trifluoracetate/cross-section_5.dat]

0.5	4.4211576779866934E-022
1.5	4.4671361687821604E-022
2.5	4.5151494348636029E-022
3.5	4.5653425101044800E-022
4.5	4.6178739499878169E-022
5.5	4.6729173859838153E-022
6.5	4.7306632933686790E-022
7.5	4.7913210067433934E-022
8.5	4.8551210238354724E-022
9.5	4.9223176458162956E-022
10.5	4.9931920116547552E-022
11.5	5.0680555953482177E-022
12.5	5.1472542487251714E-022
13.5	5.2311728895377280E-022
14.5	5.3202409555732581E-022
15.5	5.4149387715645482E-022
16.5	5.5158050081282610E-022
17.5	5.6234454525840775E-022
18.5	5.7385433626217459E-022
19.5	5.8618717384462288E-022
20.5	5.9943079312929279E-022
21.5	6.1368511114694779E-022
22.5	6.2906432546077727E-022
23.5	6.4569944804201028E-022
24.5	6.6374138073296559E-022
25.5	6.8336466872663583E-022
26.5	7.0477210831175989E-022
27.5	7.2820043822879162E-022
28.5	7.5392741534787672E-022
29.5	7.8228067209883808E-022
30.5	8.1364888529214401E-022
31.5	8.4849596829828471E-022
32.5	8.8737925228658925E-022
33.5	9.3097297857050741E-022
34.5	9.8009892911489033E-022
35.5	1.0357667441947525E-021
36.5	1.0992275163691050E-021
37.5	1.1720457580352366E-021
38.5	1.2561970337180558E-021
39.5	1.3542017339089067E-021
40.5	1.4693100404097075E-021
41.5	1.6057595015497732E-021
42.5	1.7691348800055302E-021
43.5	1.9668686889519465E-021
44.5	2.2089239432082718E-021
45.5	2.5086778712258430E-021
46.5	2.8839180267668343E-021
47.5	3.3575177252544313E-021
48.5	3.9564413726391712E-021
49.5	4.7057993542014035E-021
50.5	5.6125169662371942E-021
51.5	6.6380449004790831E-021
52.5	7.6878864093794488E-021
53.5	8.6763229397810331E-021
54.5	9.6360239340665044E-021
55.5	1.0693139179779289E-020
56.5	1.1869062975665321E-020
57.5	1.2901223694898255E-020
58.5	1.3294121289498391E-020
59.5	1.2705555161380519E-020
60.5	1.1303845136398978E-020
61.5	9.5869258541025580E-021
62.5	7.9670059543556097E-021
63.5	6.6247662877526130E-021
64.5	5.5841945164454132E-021
65.5	4.8072872372725418E-021
66.5	4.2451527628231259E-021
67.5	3.8569546825214639E-021
68.5	3.6145118346615543E-021
69.5	3.5020725729081764E-021
70.5	3.5147758245639061E-021
71.5	3.6560348653713144E-021
72.5	3.9314455423118575E-021
73.5	4.3335682433283325E-021
74.5	4.8109936242381050E-021
75.5	5.2318137092323611E-021
76.5	5.4012353711607689E-021
77.5	5.1931481077040772E-021
78.5	4.6732802145038521E-021
79.5	4.0281601121590869E-021
80.5	3.4113488337124724E-021
81.5	2.8902558224198444E-021
82.5	2.4739688721175325E-021
83.5	2.1481236821546894E-021
84.5	1.8936392982781686E-021
85.5	1.6935710594176928E-021
86.5	1.5346257765249795E-021
87.5	1.4068557651398950E-021
88.5	1.3029352921215105E-021
89.5	1.2174773937952935E-021
90.5	1.1464982182590449E-021
91.5	1.0870245968851255E-021
92.5	1.0368140951881840E-021
93.5	9.9415693923697562E-022
94.5	9.5773575031387919E-022
95.5	9.2652567048421651E-022
96.5	8.9972270168750461E-022
97.5	8.7669185931220561E-022
98.5	8.5692936696959015E-022
99.5	8.4003491805654013E-022
100.5	8.2569125924042480E-022
101.5	8.1364919599310384E-022
102.5	8.0371670815320503E-022
103.5	7.9575128092443027E-022
104.5	7.8965486306997205E-022
105.5	7.8537110099237998E-022
106.5	7.8288469574104610E-022
107.5	7.8222291486495988E-022
108.5	7.8345948584421429E-022
109.5	7.8672132810434409E-022
110.5	7.9219887807456389E-022
111.5	8.0016116937809758E-022
112.5	8.1097740860240079E-022
113.5	8.2514762153275737E-022
114.5	8.4334615033457445E-022
115.5	8.6648349510380655E-022
116.5	8.9579431291471319E-022
117.5	9.3296216626835992E-022
118.5	9.8029380144350280E-022
119.5	1.0409534913866041E-021
120.5	1.1192494543031176E-021
121.5	1.2208963365559362E-021
122.5	1.3529756374184699E-021
123.5	1.5227999449620096E-021
124.5	1.7338445067376285E-021
125.5	1.9759035191092025E-021
126.5	2.2098942469655478E-021
127.5	2.3638420489928437E-021
128.5	2.3711565013512656E-021
129.5	2.2323092492977565E-021
130.5	2.0145497418611706E-021
131.5	1.7901330828473761E-021
132.5	1.5984032728082411E-021
133.5	1.4500289694398605E-021
134.5	1.3422398878177608E-021
135.5	1.2686892761776804E-021
136.5	1.2235842364914830E-021
137.5	1.2029364837701878E-021
138.5	1.2047740715047423E-021
139.5	1.2291129857217969E-021
140.5	1.2779542775902680E-021
141.5	1.3552992202763892E-021
142.5	1.4668945473731287E-021
143.5	1.6188642522078976E-021
144.5	1.8133235273769163E-021
145.5	2.0381741421940220E-021
146.5	2.2520974395790641E-021
147.5	2.3825250440536526E-021
148.5	2.3664816251263065E-021
149.5	2.2096610660273616E-021
150.5	1.9801704199168163E-021
151.5	1.7468986372192188E-021
152.5	1.5455954741524174E-021
153.5	1.3847517360547403E-021
154.5	1.2604014400681364E-021
155.5	1.1652766008487050E-021
156.5	1.0924904579112257E-021
157.5	1.0365236120978865E-021
158.5	9.9322174881192935E-022
159.5	9.5952991497027923E-022
160.5	9.3321346214712638E-022
161.5	9.1263209539820712E-022
162.5	8.9657238462893877E-022
163.5	8.8412787296649398E-022
164.5	8.7461429810753824E-022
165.5	8.6750971139701986E-022
166.5	8.6241198732771792E-022
167.5	8.5900844196308015E-022
168.5	8.5705390955764950E-022
169.5	8.5635476641382696E-022
170.5	8.5675717196655939E-022
171.5	8.5813832867285936E-022
172.5	8.6039992430050888E-022
173.5	8.6346316784917722E-022
174.5	8.6726500087860656E-022
175.5	8.7175518441127910E-022
176.5	8.7689404448787185E-022
177.5	8.8265071804646797E-022
178.5	8.8900178258711339E-022
179.5	8.9593018316726257E-022
180.5	9.0342439213132947E-022
181.5	9.1147775300616422E-022
182.5	9.2008797185897864E-022
183.5	9.2925672828174646E-022
184.5	9.3898938486120910E-022
185.5	9.4929477910466647E-022
186.5	9.6018508574226857E-022
187.5	9.7167574042467225E-022
188.5	9.8378541830711533E-022
189.5	9.9653606302595931E-022
190.5	1.0099529632590983E-021
191.5	1.0240648755158728E-021
192.5	1.0389041931031883E-021
193.5	1.0545071624262778E-021
194.5	1.0709141489595154E-021
195.5	1.0881699564139893E-021
196.5	1.1063242038807671E-021
197.5	1.1254317670891875E-021
198.5	1.1455532914380605E-021
199.5	1.1667557861902798E-021
200.5	1.1891133112325074E-021
201.5	1.2127077701677361E-021
202.5	1.2376298263224113E-021
203.5	1.2639799616254163E-021
204.5	1.2918697023953031E-021
205.5	1.3214230410327531E-021
206.5	1.3527780886825586E-021
207.5	1.3860890013900800E-021
208.5	1.4215282314985062E-021
209.5	1.4592891674887200E-021
210.5	1.4995892397665478E-021
211.5	1.5426735878525098E-021
212.5	1.5888194070753633E-021
213.5	1.6383411215959466E-021
214.5	1.6915965672277757E-021
215.5	1.7489944145271899E-021
216.5	1.8110031232949724E-021
217.5	1.8781617984248962E-021
218.5	1.9510934200346283E-021
219.5	2.0305210563720687E-021
220.5	2.1172878476586969E-021
221.5	2.2123817889188434E-021
222.5	2.3169666625866570E-021
223.5	2.4324209093539391E-021
224.5	2.5603868241419492E-021
225.5	2.7028332892568018E-021
226.5	2.8621364046045688E-021
227.5	3.0411839857086435E-021
228.5	3.2435121813692261E-021
229.5	3.4734857218986303E-021
230.5	3.7365380055179390E-021
231.5	4.0394940527498249E-021
232.5	4.3910093348511156E-021
233.5	4.8021721353524599E-021
234.5	5.2873386368324833E-021
235.5	5.8653013633945867E-021
236.5	6.5609366176725361E-021
237.5	7.4075380501585944E-021
238.5	8.4501185134846892E-021
239.5	9.7500258543463237E-021
240.5	1.1391176195699487E-020
241.5	1.3487767643072177E-020
242.5	1.6191670183944524E-020
243.5	1.9692662977865338E-020
244.5	2.4191669096119447E-020
245.5	2.9800035298882930E-020
246.5	3.6287940415713995E-020
247.5	4.2674064197928050E-020
248.5	4.7052230535894975E-020
249.5	4.7513259000542589E-020
250.5	4.3860512142131532E-020
251.5	3.7818867363368605E-020
252.5	3.1403958772894745E-020
253.5	2.5767750601847960E-020
254.5	2.1241724741423853E-020
255.5	1.7752463654652794E-020
256.5	1.5106263166028611E-020
257.5	1.3110433912182986E-020
258.5	1.1608717124099847E-020
259.5	1.0483894861449944E-020
260.5	9.6510667609578720E-021
261.5	9.0499590093596242E-021
262.5	8.6386315363229805E-021
263.5	8.3889085327142847E-021
264.5	8.2832946492473449E-021
265.5	8.3130712146126989E-021
266.5	8.4773419785355136E-021
267.5	8.7829032611832689E-021
268.5	9.2449203347640713E-021
269.5	9.8884987739907407E-021
270.5	1.0751348464665702E-020
271.5	1.1887836064395108E-020
272.5	1.3374742945203627E-020
273.5	1.5318768623792233E-020
274.5	1.7864597878641891E-020
275.5	2.1198465364925655E-020
276.5	2.5531622109188590E-020
277.5	3.1024382742886186E-020
278.5	3.7576545315759328E-020
279.5	4.4431529442691736E-020
280.5	4.9842752879285351E-020
281.5	5.1638624630055301E-020
282.5	4.8970410463613538E-020
283.5	4.3197443885417469E-020
284.5	3.6521997273186742E-020
285.5	3.0441850493667393E-020
286.5	2.5506356224462988E-020
287.5	2.1723779083833486E-020
288.5	1.8913784484038913E-020
289.5	1.6874920365807122E-020
290.5	1.5440161319826855E-020
291.5	1.4486392412657855E-020
292.5	1.3929593648098320E-020
293.5	1.3717753235285414E-020
294.5	1.3825297218137417E-020
295.5	1.4249941813650690E-020
296.5	1.5012082745913029E-020
297.5	1.6156781757392401E-020
298.5	1.7758577885747754E-020
299.5	1.9929485563065799E-020
300.5	2.2830303030170673E-020
301.5	2.6683873806448432E-020
302.5	3.1783894530056247E-020
303.5	3.8478632459219788E-020
304.5	4.7075094828429047E-020
305.5	5.7551487851417138E-020
306.5	6.8957245431544709E-020
307.5	7.8735896265323302E-020
308.5	8.3181934416052412E-020
309.5	8.0083587555296123E-020
310.5	7.0954861382761307E-020
311.5	5.9461985763730858E-020
312.5	4.8505249771741875E-020
313.5	3.9322036798465056E-020
314.5	3.2063364218004425E-020
315.5	2.6453586603176894E-020
316.5	2.2135843183095957E-020
317.5	1.8796131288337491E-020
318.5	1.6189643254437216E-020
319.5	1.4134227459776563E-020
320.5	1.2496560604152427E-020
321.5	1.1179284914057932E-020
322.5	1.0110985903248131E-020
323.5	9.2388796294869585E-021
324.5	8.5236145524910432E-021
325.5	7.9356080352026736E-021
326.5	7.4524647077446154E-021
327.5	7.0571503866749682E-021
328.5	6.7366942414889439E-021
329.5	6.4812631442792948E-021
330.5	6.2835016965358797E-021
331.5	6.1380655340756775E-021
332.5	6.0412990768715050E-021
333.5	5.9910254562410800E-021
334.5	5.9864284016194681E-021
335.5	6.0280151620871055E-021
336.5	6.1176573806954123E-021
337.5	6.2587143007241747E-021
338.5	6.4562507697605476E-021
339.5	6.7173723340416990E-021
340.5	7.0517126863993312E-021
341.5	7.4721267649935142E-021
342.5	7.9956686053938586E-021
343.5	8.6449704203707217E-021
344.5	9.4501933412400130E-021
345.5	1.0451796417807027E-020
346.5	1.1704471769929778E-020
347.5	1.3282709095286412E-020
348.5	1.5288522291955481E-020
349.5	1.7861687384708320E-020
350.5	2.1191780756804764E-020
351.5	2.5527654706152143E-020
352.5	3.1169502534416882E-020
353.5	3.8402950255822455E-020
354.5	4.7287051190111243E-020
355.5	5.7182119929797355E-020
356.5	6.6129819844417579E-020
357.5	7.0982935227522757E-020
358.5	6.9421383311758749E-020
359.5	6.2222405786896806E-020
360.5	5.2442095651779798E-020
361.5	4.2805717618184544E-020
362.5	3.4602008685548762E-020
363.5	2.8071715881111108E-020
364.5	2.3010470219318323E-020
365.5	1.9110848459349621E-020
366.5	1.6092660795442623E-020
367.5	1.3734574428355192E-020
368.5	1.1871029315155949E-020
369.5	1.0380602245074643E-020
370.5	9.1745615817990675E-021
371.5	8.1877845294524977E-021
372.5	7.3720793292892917E-021
373.5	6.6914219866146964E-021
374.5	6.1185927520721029E-021
375.5	5.6328013307889094E-021
376.5	5.2180016890253373E-021
377.5	4.8616869224244745E-021
378.5	4.5540196188962268E-021
379.5	4.2871983555945848E-021
380.5	4.0549918934418677E-021
381.5	3.8523936818354695E-021
382.5	3.6753636386548688E-021
383.5	3.5206340145490552E-021
384.5	3.3855629624694629E-021
385.5	3.2680242039353376E-021
386.5	3.1663245784996562E-021
387.5	3.0791437347547094E-021
388.5	3.0054920838147906E-021
389.5	2.9446846156216698E-021
390.5	2.8963294485916643E-021
391.5	2.8603311926849251E-021
392.5	2.8369105009653607E-021
393.5	2.8266427311816178E-021
394.5	2.8305206487866639E-021
395.5	2.8500488659319799E-021
396.5	2.8873816332196113E-021
397.5	2.9455212399915427E-021
398.5	3.0286023393580128E-021
399.5	3.1422986798527862E-021
400.5	3.2944029625036195E-021
401.5	3.4956448293401110E-021
402.5	3.7608135954497119E-021
403.5	4.1101999627221317E-021
404.5	4.5711447393956587E-021
405.5	5.1787640320782665E-021
406.5	5.9729685724258976E-021
407.5	6.9844761977469259E-021
408.5	8.1959204014757423E-021
409.5	9.4676988028754382E-021
410.5	1.0473504723340301E-020
411.5	1.0801875130188743E-020
412.5	1.0284102227385815E-020
413.5	9.1694679646803956E-021
414.5	7.8736338006406176E-021
415.5	6.6826456978245589E-021
416.5	5.7024127960043263E-021
417.5	4.9348308156013641E-021
418.5	4.3449867019885140E-021
419.5	3.8933072497338219E-021
420.5	3.5462361111112763E-021
421.5	3.2780024029931572E-021
422.5	3.0695705139847885E-021
423.5	2.9070723527512003E-021
424.5	2.7804283732937502E-021
425.5	2.6822947981862854E-021
426.5	2.6073029409594488E-021
427.5	2.5515219859169073E-021
428.5	2.5120829760384641E-021
429.5	2.4869166377957437E-021
430.5	2.4745713829582713E-021
431.5	2.4740883408095759E-021
432.5	2.4849178280287932E-021
433.5	2.5068669871960866E-021
434.5	2.5400721109639013E-021
435.5	2.5849919610652793E-021
436.5	2.6424205977165423E-021
437.5	2.7135201714135117E-021
438.5	2.7998760640798747E-021
439.5	2.9035789638005050E-021
440.5	3.0273412196664872E-021
441.5	3.1746585427529854E-021
442.5	3.3500333425515817E-021
443.5	3.5592835029144484E-021
444.5	3.8099713470125003E-021
445.5	4.1120035241674647E-021
446.5	4.4784756827585649E-021
447.5	4.9268683457637227E-021
448.5	5.4807432131867292E-021
449.5	6.1721361617178875E-021
450.5	7.0448653053420978E-021
451.5	8.1588709004683976E-021
452.5	9.5951854958051351E-021
453.5	1.1459400222805585E-020
454.5	1.3876611465841268E-020
455.5	1.6959153540191822E-020
456.5	2.0708095791665961E-020
457.5	2.4804421730810176E-020
458.5	2.8364151013272705E-020
459.5	3.0074085982941258E-020
460.5	2.9107440490712298E-020
461.5	2.5953341776857507E-020
462.5	2.1906937829753621E-020
463.5	1.8020612246140503E-020
464.5	1.4754515917609546E-020
465.5	1.2172365896032127E-020
466.5	1.0179295912070393E-020
467.5	8.6486347095267756E-021
468.5	7.4680717872286416E-021
469.5	6.5498028953948143E-021
470.5	5.8284304470327293E-021
471.5	5.2560745454937681E-021
472.5	4.7977706648100574E-021
473.5	4.4278690356970095E-021
474.5	4.1274026484729207E-021
475.5	3.8822143199918810E-021
476.5	3.6816353166494195E-021
477.5	3.5175526876524340E-021
478.5	3.3837476259358996E-021
479.5	3.2754226786235820E-021
480.5	3.1888611890450921E-021
481.5	3.1211800865177134E-021
482.5	3.0701492639248499E-021
483.5	3.0340590429246067E-021
484.5	3.0116228716840074E-021
485.5	3.0019062878338401E-021
486.5	3.0042758883787583E-021
487.5	3.0183639672710246E-021
488.5	3.0440458727564597E-021
489.5	3.0814281802147171E-021
490.5	3.1308465984723658E-021
491.5	3.1928732214910322E-021
492.5	3.2683333765563719E-021
493.5	3.3583329693891876E-021
494.5	3.4642979507604642E-021
495.5	3.5880284017724811E-021
496.5	3.7317708483583336E-021
497.5	3.8983138941030726E-021
498.5	4.0911142789711140E-021
499.5	4.3144632822016168E-021
500.5	4.5737073607857541E-021
501.5	4.8755425999276627E-021
502.5	5.2284107687963000E-021
503.5	5.6430367495834941E-021
504.5	6.1331646630768115E-021
505.5	6.7165758146581942E-021
506.5	7.4165093795258894E-021
507.5	8.2636613584773702E-021
508.5	9.2990136013444229E-021
509.5	1.0577842947026966E-020
510.5	1.2175361784107810E-020
511.5	1.4194463220985649E-020
512.5	1.6775716814407814E-020
513.5	2.0108297190937742E-020
514.5	2.4435823274820689E-020
515.5	3.0038187907699435E-020
516.5	3.7140823101838262E-020
517.5	4.5656620346050050E-020
518.5	5.4679855950730187E-020
519.5	6.2005558191754868E-020
520.5	6.4731856432624047E-020
521.5	6.1504226159997821E-020
522.5	5.3912724251877767E-020
523.5	4.4871397701937525E-020
524.5	3.6467686955525776E-020
525.5	2.9509156803231766E-020
526.5	2.4037981264051974E-020
527.5	1.9816672462438099E-020
528.5	1.6566486958479716E-020
529.5	1.4048514041000750E-020
530.5	1.2078317316383303E-020
531.5	1.0519150453403926E-020
532.5	9.2709740680837506E-021
533.5	8.2606430837663693E-021
534.5	7.4343651282330213E-021
535.5	6.7522261306186653E-021
536.5	6.1843038934124711E-021
537.5	5.7079261574683884E-021
538.5	5.3057325565181377E-021
539.5	4.9642964521500391E-021
540.5	4.6731368349114696E-021
541.5	4.4240033776483195E-021
542.5	4.2103542722431332E-021
543.5	4.0269714161907011E-021
544.5	3.8696744868156859E-021
545.5	3.7351070281276059E-021
546.5	3.6205756394044467E-021
547.5	3.5239288798277629E-021
548.5	3.4434663830938722E-021
549.5	3.3778714430421115E-021
550.5	3.3261623478376449E-021
551.5	3.2876592561625187E-021
552.5	3.2619646023643060E-021
553.5	3.2489560223222261E-021
554.5	3.2487917170997781E-021
555.5	3.2619291177167094E-021
556.5	3.2891587878888419E-021
557.5	3.3316568303526659E-021
558.5	3.3910608160440967E-021
559.5	3.4695766725688298E-021
560.5	3.5701273957874483E-021
561.5	3.6965593963242550E-021
562.5	3.8539295108390104E-021
563.5	4.0489062733396269E-021
564.5	4.2903344218346270E-021
565.5	4.5900335558840527E-021
566.5	4.9639316461098318E-021
567.5	5.4336698593334346E-021
568.5	6.0288435045264963E-021
569.5	6.7900156481179069E-021
570.5	7.7724034680058684E-021
571.5	9.0492671105427452E-021
572.5	1.0711441962608631E-020
573.5	1.2852836972025241E-020
574.5	1.5518315579928504E-020
575.5	1.8577259998508510E-020
576.5	2.1527401269419482E-020
577.5	2.3440054755649266E-020
578.5	2.3449218567964175E-020
579.5	2.1549811504910619E-020
580.5	1.8603026736307107E-020
581.5	1.5540256574854072E-020
582.5	1.2868032373065543E-020
583.5	1.0719461128554158E-020
584.5	9.0505316983220941E-021
585.5	7.7673932919398554E-021
586.5	6.7789977656536665E-021
587.5	6.0118190146494972E-021
588.5	5.4103895268324637E-021
589.5	4.9339237691588823E-021
590.5	4.5526264211926301E-021
591.5	4.2446695992201853E-021
592.5	3.9939431996330070E-021
593.5	3.7884426477431761E-021
594.5	3.6191290603160718E-021
595.5	3.4791249422659516E-021
596.5	3.3631443061382680E-021
597.5	3.2670859415588094E-021
598.5	3.1877405454901462E-021
599.5	3.1225778239245850E-021
600.5	3.0695902357704503E-021
601.5	3.0271772380709455E-021
602.5	2.9940587853103570E-021
603.5	2.9692101812764881E-021
604.5	2.9518126848640627E-021
605.5	2.9412158694766092E-021
606.5	2.9369088552270738E-021
607.5	2.9384983252686000E-021
608.5	2.9456918042173207E-021
609.5	2.9582850869112684E-021
610.5	2.9761530070400464E-021
611.5	2.9992429602689846E-021
612.5	3.0275707683877010E-021
613.5	3.0612186061889390E-021
614.5	3.1003348232891988E-021
615.5	3.1451355881068625E-021
616.5	3.1959083680642773E-021
617.5	3.2530173451079230E-021
618.5	3.3169109548072368E-021
619.5	3.3881318367761541E-021
620.5	3.4673296009519473E-021
621.5	3.5552769568467023E-021
622.5	3.6528899320880491E-021
623.5	3.7612531367046838E-021
624.5	3.8816513300734192E-021
625.5	4.0156089449298123E-021
626.5	4.1649397546255319E-021
627.5	4.3318095885013871E-021
628.5	4.5188159808309376E-021
629.5	4.7290899891785654E-021
630.5	4.9664272948272462E-021
631.5	5.2354583304032749E-021
632.5	5.5418709060969496E-021
633.5	5.8927041281374306E-021
634.5	6.2967400712006083E-021
635.5	6.7650308027054019E-021
636.5	7.3116146393923532E-021
637.5	7.9544994308427646E-021
638.5	8.7170258099706996E-021
639.5	9.6297746787494173E-021
640.5	1.0733256736934657E-020
641.5	1.2081722521494427E-020
642.5	1.3748554760351069E-020
643.5	1.5833811154875945E-020
644.5	1.8474424591874918E-020
645.5	2.1856869555368566E-020
646.5	2.6229437546206600E-020
647.5	3.1903196527472675E-020
648.5	3.9209716007982122E-020
649.5	4.8339595584797346E-020
650.5	5.8935514195160480E-020
651.5	6.9418770435787393E-020
652.5	7.6676606497581462E-020
653.5	7.7524898594251016E-020
654.5	7.1544393337382556E-020
655.5	6.1524497435037893E-020
656.5	5.0807509259839791E-020
657.5	4.1331947347384770E-020
658.5	3.3668176348045882E-020
659.5	2.7702719933780437E-020
660.5	2.3115287367432613E-020
661.5	1.9583897533476839E-020
662.5	1.6845393547502872E-020
663.5	1.4700323623057150E-020
664.5	1.3001797707351945E-020
665.5	1.1642493413563618E-020
666.5	1.0543831874437399E-020
667.5	9.6478688350859738E-021
668.5	8.9114681080909443E-021
669.5	8.3021790181843258E-021
670.5	7.7953277080311174E-021
671.5	7.3719573493082695E-021
672.5	7.0173591378082640E-021
673.5	6.7200153358702924E-021
674.5	6.4708314373750943E-021
675.5	6.2625728576104825E-021
676.5	6.0894476477758414E-021
677.5	5.9467944938741398E-021
678.5	5.8308473925159253E-021
679.5	5.7385567379321399E-021
680.5	5.6674523352102328E-021
681.5	5.6155378959489302E-021
682.5	5.5812094239962476E-021
683.5	5.5631919304956358E-021
684.5	5.5604903795205275E-021
685.5	5.5723518290347328E-021
686.5	5.5982365144631958E-021
687.5	5.6377962056360958E-021
688.5	5.6908586098283205E-021
689.5	5.7574169350605823E-021
690.5	5.8376239984633774E-021
691.5	5.9317904863384769E-021
692.5	6.0403871624097732E-021
693.5	6.1640509920860074E-021
694.5	6.3035953147892360E-021
695.5	6.4600243640190834E-021
696.5	6.6345526163065677E-021
697.5	6.8286296569617391E-021
698.5	7.0439714958480941E-021
699.5	7.2825995667429635E-021
700.5	7.5468890202215136E-021
701.5	7.8396284001790522E-021
702.5	8.1640934153583994E-021
703.5	8.5241383303928206E-021
704.5	8.9243095760009522E-021
705.5	9.3699876127443313E-021
706.5	9.8675650145535052E-021
707.5	1.0424671362002270E-020
708.5	1.1050459130173787E-020
709.5	1.1755969724952264E-020
710.5	1.2554605751565499E-020
711.5	1.3462745351666972E-020
712.5	1.4500548294118311E-020
713.5	1.5693023345799070E-020
714.5	1.7071455116516164E-020
715.5	1.8675330310024309E-020
716.5	2.0554964452040914E-020
717.5	2.2775120030834794E-020
718.5	2.5420038904337103E-020
719.5	2.8600503600612693E-020
720.5	3.2463813768980751E-020
721.5	3.7207926007666256E-020
722.5	4.3101417994848263E-020
723.5	5.0511187991774801E-020
724.5	5.9939148018874901E-020
725.5	7.2065386624673536E-020
726.5	8.7782237963424037E-020
727.5	1.0816624041702582E-019
728.5	1.3424305202475590E-019
729.5	1.6623013929041019E-019
730.5	2.0184799448874101E-019
731.5	2.3409689163502081E-019
732.5	2.5170431336051676E-019
733.5	2.4632895071915454E-019
734.5	2.2071739423071262E-019
735.5	1.8581189829848863E-019
736.5	1.5139494903093596E-019
737.5	1.2210215539240720E-019
738.5	9.8805399066221462E-020
739.5	8.0775479917831803E-020
740.5	6.6911281102890044E-020
741.5	5.6208496066269771E-020
742.5	4.7873669164228974E-020
743.5	4.1313355602658708E-020
744.5	3.6092454888728632E-020
745.5	3.1893175974681511E-020
746.5	2.8482461719398951E-020
747.5	2.5688037439998278E-020
748.5	2.3381328334474325E-020
749.5	2.1465400217953140E-020
750.5	1.9866449351075977E-020
751.5	1.8527768395699951E-020
752.5	1.7405437008077387E-020
753.5	1.6465218781820782E-020
754.5	1.5680308585141793E-020
755.5	1.5029685454431006E-020
756.5	1.4496901931085891E-020
757.5	1.4069192477922666E-020
758.5	1.3736819256146573E-020
759.5	1.3492598408740452E-020
760.5	1.3331567670662510E-020
761.5	1.3250769048872829E-020
762.5	1.3249130177551999E-020
763.5	1.3327435977970482E-020
764.5	1.3488389385684030E-020
765.5	1.3736766969191781E-020
766.5	1.4079683068796622E-020
767.5	1.4526985566672539E-020
768.5	1.5091818758998370E-020
769.5	1.5791405697003725E-020
770.5	1.6648126185603193E-020
771.5	1.7691000887485672E-020
772.5	1.8957741856331712E-020
773.5	2.0497602862140479E-020
774.5	2.2375369682069819E-020
775.5	2.4676984785362622E-020
776.5	2.7517516365405464E-020
777.5	3.1052459934868332E-020
778.5	3.5493649660325199E-020
779.5	4.1131128101250817E-020
780.5	4.8361427437722562E-020
781.5	5.7718661072739392E-020
782.5	6.9891741679182421E-020
783.5	8.5675069190148405E-020
784.5	1.0571700291806993E-019
785.5	1.2979920787580190E-019
786.5	1.5541116610172271E-019
787.5	1.7636086375098583E-019
788.5	1.8439001093513522E-019
789.5	1.7549693215713816E-019
790.5	1.5405397347752961E-019
791.5	1.2833816003508923E-019
792.5	1.0435592961349164E-019
793.5	8.4462773563698279E-020
794.5	6.8805831060445719E-020
795.5	5.6717308235287841E-020
796.5	4.7404138681405809E-020
797.5	4.0184314129678045E-020
798.5	3.4530633579666674E-020
799.5	3.0051990367531237E-020
800.5	2.6462186982512159E-020
801.5	2.3551933174273220E-020
802.5	2.1167286383435264E-020
803.5	1.9193989988631767E-020
804.5	1.7546350867432986E-020
805.5	1.6159390998396188E-020
806.5	1.4983299250220879E-020
807.5	1.3979485034238296E-020
808.5	1.3117747604515541E-020
809.5	1.2374226151383528E-020
810.5	1.1729900423012650E-020
811.5	1.1169482958955516E-020
812.5	1.0680592550921311E-020
813.5	1.0253131639165641E-020
814.5	9.8788130449423515E-021
815.5	9.5507971140696519E-021
816.5	9.2634112644157931E-021
817.5	9.0119316020780647E-021
818.5	8.7924117112497157E-021
819.5	8.6015476158255234E-021
820.5	8.4365707222062320E-021
821.5	8.2951626016122397E-021
822.5	8.1753869770729024E-021
823.5	8.0756353989208553E-021
824.5	7.9945839313087445E-021
825.5	7.9311588078481311E-021
826.5	7.8845095021103173E-021
827.5	7.8539880384758403E-021
828.5	7.8391336701619872E-021
829.5	7.8396622963121271E-021
830.5	7.8554601958058118E-021
831.5	7.8865818355014459E-021
832.5	7.9332516763091759E-021
833.5	7.9958700619655296E-021
834.5	8.0750234424683404E-021
835.5	8.1714993671560193E-021
836.5	8.2863068931012232E-021
837.5	8.4207033070016949E-021
838.5	8.5762283710419267E-021
839.5	8.7547476987913316E-021
840.5	8.9585073776687944E-021
841.5	9.1902026229621368E-021
842.5	9.4530641345519374E-021
843.5	9.7509670149748202E-021
844.5	1.0088568714576575E-020
845.5	1.0471484665205976E-020
846.5	1.0906513291654539E-020
847.5	1.1401926303740128E-020
848.5	1.1967846090191623E-020
849.5	1.2616740424194724E-020
850.5	1.3364076688114544E-020
851.5	1.4229195132390436E-020
852.5	1.5236485847545945E-020
853.5	1.6416990952389569E-020
854.5	1.7810607607248798E-020
855.5	1.9469146944070793E-020
856.5	2.1460619866494298E-020
857.5	2.3875285879121414E-020
858.5	2.6834224729473546E-020
859.5	3.0501456767914331E-020
860.5	3.5100840275985359E-020
861.5	4.0938727230992296E-020
862.5	4.8431481026103578E-020
863.5	5.8130145451717139E-020
864.5	7.0714426448985529E-020
865.5	8.6877085496574950E-020
866.5	1.0691804009248080E-019
867.5	1.2977548058696563E-019
868.5	1.5156574076301055E-019
869.5	1.6529831567917498E-019
870.5	1.6471870112030643E-019
871.5	1.5014966456770769E-019
872.5	1.2814925766862654E-019
873.5	1.0553124806857952E-019
874.5	8.5903029938561681E-020
875.5	7.0163257782581241E-020
876.5	5.7953275285477786E-020
877.5	4.8572102070176975E-020
878.5	4.1348837757803487E-020
879.5	3.5744291948172321E-020
880.5	3.1352535979555472E-020
881.5	2.7875376481463732E-020
882.5	2.5095099167937800E-020
883.5	2.2852302488645082E-020
884.5	2.1029446875181874E-020
885.5	1.9539081939029462E-020
886.5	1.8315531929242806E-020
887.5	1.7309036079593998E-020
888.5	1.6481605389030927E-020
889.5	1.5804076554291962E-020
890.5	1.5254004889800439E-020
891.5	1.4814151028685048E-020
892.5	1.4471393975496007E-020
893.5	1.4215956523648428E-020
894.5	1.4040866145465684E-020
895.5	1.3941600828334892E-020
896.5	1.3915888898565440E-020
897.5	1.3963647479095548E-020
898.5	1.4087058065614690E-020
899.5	1.4290791705395340E-020
900.5	1.4582412400852335E-020
901.5	1.4973007973746084E-020
902.5	1.5478125737992909E-020
903.5	1.6119129925749587E-020
904.5	1.6925153826019472E-020
905.5	1.7935896736124630E-020
906.5	1.9205613700279649E-020
907.5	2.0808743258875639E-020
908.5	2.2847625780823095E-020
909.5	2.5462393646435305E-020
910.5	2.8841528066377340E-020
911.5	3.3226557320819428E-020
912.5	3.8890777837095773E-020
913.5	4.6041262586799185E-020
914.5	5.4548428289083689E-020
915.5	6.3435361930189201E-020
916.5	7.0447914933270957E-020
917.5	7.2784611380848080E-020
918.5	6.9351292303418992E-020
919.5	6.1900662613393474E-020
920.5	5.3270103098936608E-020
921.5	4.5386787236458250E-020
922.5	3.8953984653401092E-020
923.5	3.3976330757616719E-020
924.5	3.0213920825915875E-020
925.5	2.7397717755967058E-020
926.5	2.5300516336371473E-020
927.5	2.3748330540479842E-020
928.5	2.2613051066212039E-020
929.5	2.1801745404293776E-020
930.5	2.1247293902803437E-020
931.5	2.0901257739408751E-020
932.5	2.0728735069073548E-020
933.5	2.0704735929879978E-020
934.5	2.0811652811061834E-020
935.5	2.1037505645691857E-020
936.5	2.1374733233073115E-020
937.5	2.1819374403867922E-020
938.5	2.2370533371634781E-020
939.5	2.3030059635721109E-020
940.5	2.3802398177282906E-020
941.5	2.4694584141019769E-020
942.5	2.5716370377211341E-020
943.5	2.6880488100018948E-020
944.5	2.8203052049386017E-020
945.5	2.9704133293133961E-020
946.5	3.1408536569224013E-020
947.5	3.3346836485291632E-020
948.5	3.5556750101307632E-020
949.5	3.8084955397058367E-020
950.5	4.0989510166823198E-020
951.5	4.4343090322704776E-020
952.5	4.8237359849561088E-020
953.5	5.2788920781493076E-020
954.5	5.8147491322084849E-020
955.5	6.4507253596713218E-020
956.5	7.2122740587477227E-020
957.5	8.1331244059876394E-020
958.5	9.2584560285392880E-020
959.5	1.0649390404194929E-019
960.5	1.2389266295629026E-019
961.5	1.4592102537353950E-019
962.5	1.7413033485633932E-019
963.5	2.1058184960151382E-019
964.5	2.5784502910268514E-019
965.5	3.1862097988111636E-019
966.5	3.9434620401768234E-019
967.5	4.8173664696985627E-019
968.5	5.6723709986481438E-019
969.5	6.2492100573755349E-019
970.5	6.2939088605032035E-019
971.5	5.7880183954950449E-019
972.5	4.9683946197641345E-019
973.5	4.1049967883317476E-019
974.5	3.3499183567989958E-019
975.5	2.7461387959775477E-019
976.5	2.2835924586006932E-019
977.5	1.9369269325944736E-019
978.5	1.6815025884787284E-019
979.5	1.4980577749572774E-019
980.5	1.3729732772239548E-019
981.5	1.2969537466133200E-019
982.5	1.2626015649789584E-019
983.5	1.2602363357016168E-019
984.5	1.2721574001382109E-019
985.5	1.2708961466048292E-019
986.5	1.2318100131641662E-019
987.5	1.1534646075978254E-019
988.5	1.0571941561773199E-019
989.5	9.6628183724737104E-020
990.5	8.9330627612657800E-020
991.5	8.4158138006210907E-020
992.5	8.1024323742429107E-020
993.5	7.9755036017243497E-020
994.5	8.0229761538717266E-020
995.5	8.2430450885181754E-020
996.5	8.6460222534846566E-020
997.5	9.2560381480958393E-020
998.5	1.0113766603746410E-019
999.5	1.1280665968855774E-019
1000.5	1.2844654354872594E-019
1001.5	1.4925733216378615E-019
1002.5	1.7676009557532692E-019
1003.5	2.1258038853245364E-019
1004.5	2.5763406742849124E-019
1005.5	3.1008748944212203E-019
1006.5	3.6200842905740895E-019
1007.5	3.9788451321472674E-019
1008.5	4.0202818360364811E-019
1009.5	3.7262799997421868E-019
1010.5	3.2369354646065813E-019
1011.5	2.7179693431426735E-019
1012.5	2.2650920968835621E-019
1013.5	1.9067564183335806E-019
1014.5	1.6382023843493213E-019
1015.5	1.4450243746608285E-019
1016.5	1.3133644997045193E-019
1017.5	1.2330726090725216E-019
1018.5	1.1982211144167731E-019
1019.5	1.2069049811807640E-019
1020.5	1.2609237524412324E-019
1021.5	1.3651916757773964E-019
1022.5	1.5259047551383213E-019
1023.5	1.7451402025935339E-019
1024.5	2.0083065817222887E-019
1025.5	2.2649996477451763E-019
1026.5	2.4240413095005407E-019
1027.5	2.4015218907466446E-019
1028.5	2.1977023788924248E-019
1029.5	1.8960811451260227E-019
1030.5	1.5860496439873104E-019
1031.5	1.3157533903341616E-019
1032.5	1.0974918840723987E-019
1033.5	9.2668427939655959E-020
1034.5	7.9406543119600980E-020
1035.5	6.9070391620102910E-020
1036.5	6.0939218845414257E-020
1037.5	5.4468507484401494E-020
1038.5	4.9256792622057360E-020
1039.5	4.5009725311855401E-020
1040.5	4.1510708729026299E-020
1041.5	3.8599047024441982E-020
1042.5	3.6154273097247111E-020
1043.5	3.4085053565501702E-020
1044.5	3.2321345630614431E-020
1045.5	3.0808827510792171E-020
1046.5	2.9504912754049124E-020
1047.5	2.8375871210541623E-020
1048.5	2.7394728261151366E-020
1049.5	2.6539715970971770E-020
1050.5	2.5793119347065518E-020
1051.5	2.5140408225320517E-020
1052.5	2.4569577698164629E-020
1053.5	2.4070642297003179E-020
1054.5	2.3635244623647001E-020
1055.5	2.3256349963945321E-020
1056.5	2.2928006074586604E-020
1057.5	2.2645152793625551E-020
1058.5	2.2403470052949326E-020
1059.5	2.2199255721565533E-020
1060.5	2.2029326795488279E-020
1061.5	2.1890938990562550E-020
1062.5	2.1781720941031163E-020
1063.5	2.1699620066487357E-020
1064.5	2.1642857819570068E-020
1065.5	2.1609892521244643E-020
1066.5	2.1599388369470107E-020
1067.5	2.1610189499417724E-020
1068.5	2.1641298200415144E-020
1069.5	2.1691856572151038E-020
1070.5	2.1761131042079245E-020
1071.5	2.1848499276172631E-020
1072.5	2.1953439102806324E-020
1073.5	2.2075519139615616E-020
1074.5	2.2214390869507000E-020
1075.5	2.2369781957548190E-020
1076.5	2.2541490637496206E-020
1077.5	2.2729381027012847E-020
1078.5	2.2933379255544023E-020
1079.5	2.3153470309491393E-020
1080.5	2.3389695516540081E-020
1081.5	2.3642150605509819E-020
1082.5	2.3910984290417245E-020
1083.5	2.4196397338017028E-020
1084.5	2.4498642087291178E-020
1085.5	2.4818022397477703E-020
1086.5	2.5154894008520220E-020
1087.5	2.5509665304491676E-020
1088.5	2.5882798476782028E-020
1089.5	2.6274811089803434E-020
1090.5	2.6686278057808631E-020
1091.5	2.7117834047277343E-020
1092.5	2.7570176325340685E-020
1093.5	2.8044068081023543E-020
1094.5	2.8540342252834198E-020
1095.5	2.9059905903576479E-020
1096.5	2.9603745191375629E-020
1097.5	3.0172930994987739E-020
1098.5	3.0768625261732849E-020
1099.5	3.1392088158112526E-020
1100.5	3.2044686116654629E-020
1101.5	3.2727900888141231E-020
1102.5	3.3443339726561230E-020
1103.5	3.4192746855425550E-020
1104.5	3.4978016389139381E-020
1105.5	3.5801206912742039E-020
1106.5	3.6664557958476569E-020
1107.5	3.7570508659549861E-020
1108.5	3.8521718911584630E-020
1109.5	3.9521093432515540E-020
1110.5	4.0571809184374886E-020
1111.5	4.1677346708484728E-020
1112.5	4.2841526032724063E-020
1113.5	4.4068547940474240E-020
1114.5	4.5363041551553753E-020
1115.5	4.6730119363617824E-020
1116.5	4.8175441148007657E-020
1117.5	4.9705288399711986E-020
1118.5	5.1326651423631445E-020
1119.5	5.3047331620594238E-020
1120.5	5.4876062145375104E-020
1121.5	5.6822650883554218E-020
1122.5	5.8898150685446713E-020
1123.5	6.1115063072120187E-020
1124.5	6.3487583283493469E-020
1125.5	6.6031896698168139E-020
1126.5	6.8766539492652539E-020
1127.5	7.1712840164309899E-020
1128.5	7.4895463552830431E-020
1129.5	7.8343085730464981E-020
1130.5	8.2089237259614743E-020
1131.5	8.6173364792496503E-020
1132.5	9.0642178188069230E-020
1133.5	9.5551374247409228E-020
1134.5	1.0096786175309706E-019
1135.5	1.0697266007178486E-019
1136.5	1.1366471157927248E-019
1137.5	1.2116594620960017E-019
1138.5	1.2962807890665483E-019
1139.5	1.3924182915508822E-019
1140.5	1.5024955781158134E-019
1141.5	1.6296276575112380E-019
1142.5	1.7778655311344813E-019
1143.5	1.9525406919051634E-019
1144.5	2.1607523896010562E-019
1145.5	2.4120553315840366E-019
1146.5	2.7194162717588702E-019
1147.5	3.1004921992345013E-019
1148.5	3.5791718849793613E-019
1149.5	4.1869250483434954E-019
1150.5	4.9623370818950294E-019
1151.5	5.9442708408570810E-019
1152.5	7.1483371405627915E-019
1153.5	8.5115950865326803E-019
1154.5	9.8116596689544100E-019
1155.5	1.0657954327001032E-018
1156.5	1.0715987941009467E-018
1157.5	1.0025352306473540E-018
1158.5	8.9602340452377288E-019
1159.5	7.8955646568364637E-019
1160.5	7.0270336413998478E-019
1161.5	6.4047660886015792E-019
1162.5	6.0135619235210301E-019
1163.5	5.8223857874833824E-019
1164.5	5.8045924603872097E-019
1165.5	5.9439365049161849E-019
1166.5	6.2356194338302745E-019
1167.5	6.6863831411627828E-019
1168.5	7.3151693725655440E-019
1169.5	8.1549378868331326E-019
1170.5	9.2559226567267154E-019
1171.5	1.0690348592728040E-018
1172.5	1.2557856340995964E-018
1173.5	1.4988430138000040E-018
1174.5	1.8132889579700639E-018
1175.5	2.2115572719077700E-018
1176.5	2.6900071932487832E-018
1177.5	3.2027860649047924E-018
1178.5	3.6377260254511172E-018
1179.5	3.8493575634710055E-018
1180.5	3.7757017608234545E-018
1181.5	3.5079861933638302E-018
1182.5	3.2054424345898600E-018
1183.5	2.9862190238288936E-018
1184.5	2.9051081597761031E-018
1185.5	2.9766596048005216E-018
1186.5	3.1886709357952455E-018
1187.5	3.4903364796615786E-018
1188.5	3.7682388658047467E-018
1189.5	3.8624855399625196E-018
1190.5	3.6711363926576786E-018
1191.5	3.2448565528846404E-018
1192.5	2.7282446344877235E-018
1193.5	2.2392265523316224E-018
1194.5	1.8285781245863042E-018
1195.5	1.5021121546264493E-018
1196.5	1.2478069738578933E-018
1197.5	1.0502535222062350E-018
1198.5	8.9588492397241456E-019
1199.5	7.7409233160381236E-019
1200.5	6.7694883835785628E-019
1201.5	5.9862261571520408E-019
1202.5	5.3482961751991855E-019
1203.5	4.8240605993740206E-019
1204.5	4.3899557740987795E-019
1205.5	4.0282608192893109E-019
1206.5	3.7255185127719126E-019
1207.5	3.4714168269596726E-019
1208.5	3.2579926302022297E-019
1209.5	3.0790607549767517E-019
1210.5	2.9298016597366261E-019
1211.5	2.8064617796874287E-019
1212.5	2.7061349730140688E-019
1213.5	2.6266032684858838E-019
1214.5	2.5662218733072135E-019
1215.5	2.5238381169897729E-019
1216.5	2.4987373762436415E-019
1217.5	2.4906115191331236E-019
1218.5	2.4995473554814709E-019
1219.5	2.5260342300276819E-019
1220.5	2.5709914436302696E-019
1221.5	2.6358178186695088E-019
1222.5	2.7224676331093869E-019
1223.5	2.8335595719730022E-019
1224.5	2.9725286051557801E-019
1225.5	3.1438352502173615E-019
1226.5	3.3532531800673241E-019
1227.5	3.6082655639441527E-019
1228.5	3.9186143151359345E-019
1229.5	4.2970666001519481E-019
1230.5	4.7604922698945427E-019
1231.5	5.3313873934794970E-019
1232.5	6.0400345260871586E-019
1233.5	6.9275540298005950E-019
1234.5	8.0501411474606239E-019
1235.5	9.4846904172281391E-019
1236.5	1.1335450057664931E-018
1237.5	1.3739407575766082E-018
1238.5	1.6862509241538049E-018
1239.5	2.0865014490781362E-018
1240.5	2.5788467755151817E-018
1241.5	3.1301288562365982E-018
1242.5	3.6357742742445308E-018
1243.5	3.9248844355946174E-018
1244.5	3.8682301033594485E-018
1245.5	3.5050019414494579E-018
1246.5	3.0025133803432448E-018
1247.5	2.5118817944208151E-018
1248.5	2.1023419565324405E-018
1249.5	1.7788775255065848E-018
1250.5	1.5169717248467623E-018
1251.5	1.2913118212995737E-018
1252.5	1.0916698394278471E-018
1253.5	9.1930014266525935E-019
1254.5	7.7593151136180615E-019
1255.5	6.5958111806719272E-019
1256.5	5.6598140456577550E-019
1257.5	4.9054028468306983E-019
1258.5	4.2927845459489722E-019
1259.5	3.7904011196405137E-019
1260.5	3.3741024480293730E-019
1261.5	3.0256086680732062E-019
1262.5	2.7310693310528007E-019
1263.5	2.4799192109935220E-019
1264.5	2.2640237452833952E-019
1265.5	2.0770552955017893E-019
1266.5	1.9140404947976851E-019
1267.5	1.7710308822009340E-019
1268.5	1.6448616018586102E-019
1269.5	1.5329730526983404E-019
1270.5	1.4332777883478438E-019
1271.5	1.3440602086638665E-019
1272.5	1.2639002381365309E-019
1273.5	1.1916147267594436E-019
1274.5	1.1262120812201936E-019
1275.5	1.0668568796676952E-019
1276.5	1.0128421073684147E-019
1277.5	9.6356728650371065E-020
1278.5	9.1852123914911763E-020
1279.5	8.7726857256186770E-020
1280.5	8.3943924893230345E-020
1281.5	8.0472082475623569E-020
1282.5	7.7285313289340569E-020
1283.5	7.4362532590322896E-020
1284.5	7.1687523821080386E-020
1285.5	6.9249073708306343E-020
1286.5	6.7041148482710193E-020
1287.5	6.5062569382411068E-020
1288.5	6.3314648676054187E-020
1289.5	6.1793187514300665E-020
1290.5	6.0469044930388755E-020
1291.5	5.9257105938618198E-020
1292.5	5.8004557125155444E-020
1293.5	5.6562677246262170E-020
1294.5	5.4914704532153066E-020
1295.5	5.3186419698226515E-020
1296.5	5.1522427150046888E-020
1297.5	5.0002314192544840E-020
1298.5	4.8645552995492862E-020
1299.5	4.7442601740268852E-020
1300.5	4.6375796630315386E-020
1301.5	4.5428152639323437E-020
1302.5	4.4585883458942467E-020
1303.5	4.3838542986300935E-020
1304.5	4.3178500802322050E-020
1305.5	4.2600358266341002E-020
1306.5	4.2100474681994326E-020
1307.5	4.1676624722191876E-020
1308.5	4.1327767415726434E-020
1309.5	4.1053901721543068E-020
1310.5	4.0855988351684295E-020
1311.5	4.0735923673323584E-020
1312.5	4.0696556927299211E-020
1313.5	4.0741746328558706E-020
1314.5	4.0876453108038585E-020
1315.5	4.1106875568163495E-020
1316.5	4.1440628094734127E-020
1317.5	4.1886973113174001E-020
1318.5	4.2457117516376641E-020
1319.5	4.3164589484988718E-020
1320.5	4.4025717317252268E-020
1321.5	4.5060239482067573E-020
1322.5	4.6292085436475917E-020
1323.5	4.7750380992262228E-020
1324.5	4.9470751894380008E-020
1325.5	5.1497027308264164E-020
1326.5	5.3883484837533261E-020
1327.5	5.6697836072401259E-020
1328.5	6.0025234826975591E-020
1329.5	6.3973711613880851E-020
1330.5	6.8681616033859899E-020
1331.5	7.4327910626066833E-020
1332.5	8.1146543108847687E-020
1333.5	8.9446676816553720E-020
1334.5	9.9641327500300266E-020
1335.5	1.1228793280943013E-019
1336.5	1.2814535025051970E-019
1337.5	1.4825183274496055E-019
1338.5	1.7402473789497428E-019
1339.5	2.0736660637240786E-019
1340.5	2.5071132577628498E-019
1341.5	3.0680640619827461E-019
1342.5	3.7771796619809729E-019
1343.5	4.6209347810977772E-019
1344.5	5.5001460656308184E-019
1345.5	6.1872640538603331E-019
1346.5	6.4012802702892837E-019
1347.5	6.0347935240716279E-019
1348.5	5.2659296650056955E-019
1349.5	4.3794880922690917E-019
1350.5	3.5677751763196602E-019
1351.5	2.9004496779081014E-019
1352.5	2.3774993076327985E-019
1353.5	1.9746317289612712E-019
1354.5	1.6647277441518065E-019
1355.5	1.4248825360658953E-019
1356.5	1.2375174614098488E-019
1357.5	1.0896327506688598E-019
1358.5	9.7173014420007751E-020
1359.5	8.7687116455220875E-020
1360.5	7.9995907861232012E-020
1361.5	7.3721948412773121E-020
1362.5	6.8583219839391570E-020
1363.5	6.4367185725725717E-020
1364.5	6.0912482797314200E-020
1365.5	5.8095933006768811E-020
1366.5	5.5823272662604687E-020
1367.5	5.4022497171164720E-020
1368.5	5.2639067007941668E-020
1369.5	5.1632458043364607E-020
1370.5	5.0973702143411354E-020
1371.5	5.0643676672537435E-020
1372.5	5.0631981066612737E-020
1373.5	5.0936296595663130E-020
1374.5	5.1562169855935544E-020
1375.5	5.2523197266627034E-020
1376.5	5.3841621494150352E-020
1377.5	5.5549385364353315E-020
1378.5	5.7689728653406377E-020
1379.5	6.0319463160366802E-020
1380.5	6.3512128235266031E-020
1381.5	6.7362321708109980E-020
1382.5	7.1991633370479652E-020
1383.5	7.7556799595134381E-020
1384.5	8.4260977431125294E-020
1385.5	9.2369446455536690E-020
1386.5	1.0223164395239491E-019
1387.5	1.1431229200874258E-019
1388.5	1.2923553553750574E-019
1389.5	1.4784741055035571E-019
1390.5	1.7130309593923210E-019
1391.5	2.0118439810223278E-019
1392.5	2.3964398872205672E-019
1393.5	2.8953978188966413E-019
1394.5	3.5442387912489644E-019
1395.5	4.3799645186105977E-019
1396.5	5.4211584399160185E-019
1397.5	6.6192729764442043E-019
1398.5	7.7818432538208527E-019
1399.5	8.5475528895689023E-019
1400.5	8.5717731791016905E-019
1401.5	7.8418110577999964E-019
1402.5	6.6903771917754797E-019
1403.5	5.4857832221653758E-019
1404.5	4.4314094028033056E-019
1405.5	3.5822679689935438E-019
1406.5	2.9221343848981683E-019
1407.5	2.4143840351280813E-019
1408.5	2.0232120686796090E-019
1409.5	1.7196475252553154E-019
1410.5	1.4818432211064117E-019
1411.5	1.2937703081839451E-019
1412.5	1.1437716472159739E-019
1413.5	1.0233757772081414E-019
1414.5	9.2641774458900903E-020
1415.5	8.4841567366326433E-020
1416.5	7.8613989482603438E-020
1417.5	7.3732300079011414E-020
1418.5	7.0047435457491796E-020
1419.5	6.7477588593853034E-020
1420.5	6.6004666000901182E-020
1421.5	6.5677174037906067E-020
1422.5	6.6619519811235767E-020
1423.5	6.9047254268903419E-020
1424.5	7.3284806564282757E-020
1425.5	7.9772351261179274E-020
1426.5	8.9021348644225955E-020
1427.5	1.0141709130093239E-019
1428.5	1.1667648580806439E-019
1429.5	1.3282470154268047E-019
1430.5	1.4533156423290646E-019
1431.5	1.4856769211057725E-019
1432.5	1.4031870998302743E-019
1433.5	1.2407660422990481E-019
1434.5	1.0551567501603037E-019
1435.5	8.8491680386229160E-020
1436.5	7.4408450749377190E-020
1437.5	6.3269250689149526E-020
1438.5	5.4587119805751831E-020
1439.5	4.7816946245729211E-020
1440.5	4.2497858819008467E-020
1441.5	3.8276099743380233E-020
1442.5	3.4890324552211315E-020
1443.5	3.2150182106055932E-020
1444.5	2.9917605096076567E-020
1445.5	2.8092624914446179E-020
1446.5	2.6603243499275328E-020
1447.5	2.5398450753928318E-020
1448.5	2.4443582724055931E-020
1449.5	2.3717440589854168E-020
1450.5	2.3210807748651704E-020
1451.5	2.2926188174889205E-020
1452.5	2.2878748690278308E-020
1453.5	2.3098583262913938E-020
1454.5	2.3634500871131383E-020
1455.5	2.4559449117458705E-020
1456.5	2.5977046961702924E-020
1457.5	2.8026470528156689E-020
1458.5	3.0876556491602809E-020
1459.5	3.4684492730461951E-020
1460.5	3.9466534950619943E-020
1461.5	4.4816475820786634E-020
1462.5	4.9553433858496809E-020
1463.5	5.1846552170717441E-020
1464.5	5.0433362241828803E-020
1465.5	4.5867630875038012E-020
1466.5	3.9936562323232879E-020
1467.5	3.4167655806744113E-020
1468.5	2.9257993043496952E-020
1469.5	2.5322354068841996E-020
1470.5	2.2234775066134011E-020
1471.5	1.9816861323887677E-020
1472.5	1.7908084430223061E-020
1473.5	1.6382136277431347E-020
1474.5	1.5144593509013307E-020
1475.5	1.4126128436710505E-020
1476.5	1.3275968030116602E-020
1477.5	1.2556736391634553E-020
1478.5	1.1940671727202848E-020
1479.5	1.1406929583356187E-020
1480.5	1.0939678029161412E-020
1481.5	1.0526751636367849E-020
1482.5	1.0158695102557074E-020
1483.5	9.8280781626599261E-021
1484.5	9.5290001450077513E-021
1485.5	9.2567280322631418E-021
1486.5	9.0074293206189355E-021
1487.5	8.7779728304212324E-021
1488.5	8.5657787015988242E-021
1489.5	8.3687043400434965E-021
1490.5	8.1849568961665146E-021
1491.5	8.0130255089990556E-021
1492.5	7.8516284090397842E-021
1493.5	7.6996712890181190E-021
1494.5	7.5562142912926623E-021
1495.5	7.4204456374009415E-021
1496.5	7.2916604170628757E-021
1497.5	7.1692434143281545E-021
1498.5	7.0526551148276929E-021
1499.5	6.9414202363826298E-021
1500.5	6.8351182740234652E-021
1501.5	6.7333756629512077E-021
1502.5	6.6358592485973873E-021
1503.5	6.5422708185636511E-021
1504.5	6.4523425018438157E-021
1505.5	6.3658328800251606E-021
1506.5	6.2825236858492515E-021
1507.5	6.2022169886105750E-021
1508.5	6.1247327849021198E-021
1509.5	6.0499069283257354E-021
1510.5	5.9775893438418879E-021
1511.5	5.9076424821017072E-021
1512.5	5.8399399768941704E-021
1513.5	5.7743654751462798E-021
1514.5	5.7108116140397941E-021
1515.5	5.6491791239926802E-021
1516.5	5.5893760396836549E-021
1517.5	5.5313170041212422E-021
1518.5	5.4749226530908968E-021
1519.5	5.4201190692474194E-021
1520.5	5.3668372967289605E-021
1521.5	5.3150129085125423E-021
1522.5	5.2645856198564236E-021
1523.5	5.2154989421208918E-021
1524.5	5.1676998720565213E-021
1525.5	5.1211386123234720E-021
1526.5	5.0757683195776183E-021
1527.5	5.0315448769457444E-021
1528.5	4.9884266881272702E-021
1529.5	4.9463744907148312E-021
1530.5	4.9053511866304614E-021
1531.5	4.8653216878358402E-021
1532.5	4.8262527757004678E-021
1533.5	4.7881129726065182E-021
1534.5	4.7508724245377474E-021
1535.5	4.7145027935462410E-021
1536.5	4.6789771591180477E-021
1537.5	4.6442699275698123E-021
1538.5	4.6103567487053692E-021
1539.5	4.5772144390461628E-021
1540.5	4.5448209110237081E-021
1541.5	4.5131551075877791E-021
1542.5	4.4821969417415005E-021
1543.5	4.4519272405653092E-021
1544.5	4.4223276933366746E-021
1545.5	4.3933808033920815E-021
1546.5	4.3650698434131011E-021
1547.5	4.3373788138495793E-021
1548.5	4.3102924042208230E-021
1549.5	4.2837959570605068E-021
1550.5	4.2578754342930537E-021
1551.5	4.2325173858491567E-021
1552.5	4.2077089203457143E-021
1553.5	4.1834376776713910E-021
1554.5	4.1596918033332513E-021
1555.5	4.1364599244327749E-021
1556.5	4.1137311271510161E-021
1557.5	4.0914949356331874E-021
1558.5	4.0697412921722872E-021
1559.5	4.0484605385998886E-021
1560.5	4.0276433987998852E-021
1561.5	4.0072809622680604E-021
1562.5	3.9873646686464899E-021
1563.5	3.9678862931677519E-021
1564.5	3.9488379329489659E-021
1565.5	3.9302119940805838E-021
1566.5	3.9120011794591192E-021
1567.5	3.8941984773170090E-021
1568.5	3.8767971504064481E-021
1569.5	3.8597907257973174E-021
1570.5	3.8431729852524047E-021
1571.5	3.8269379561459490E-021
1572.5	3.8110799028940102E-021
1573.5	3.7955933188676669E-021
1574.5	3.7804729187621186E-021
1575.5	3.7657136313968490E-021
1576.5	3.7513105929238315E-021
1577.5	3.7372591404225368E-021
1578.5	3.7235548058620227E-021
1579.5	3.7101933104119579E-021
1580.5	3.6971705590857738E-021
1581.5	3.6844826357004248E-021
1582.5	3.6721257981384760E-021
1583.5	3.6600964738993615E-021
1584.5	3.6483912559277002E-021
1585.5	3.6370068987076017E-021
1586.5	3.6259403146128019E-021
1587.5	3.6151885705034223E-021
1588.5	3.6047488845609420E-021
1589.5	3.5946186233538595E-021
1590.5	3.5847952991272647E-021
1591.5	3.5752765673103046E-021
1592.5	3.5660602242363130E-021
1593.5	3.5571442050710232E-021
1594.5	3.5485265819450576E-021
1595.5	3.5402055622875235E-021
1596.5	3.5321794873582671E-021
1597.5	3.5244468309770535E-021
1598.5	3.5170061984485551E-021
1599.5	3.5098563256827984E-021
1600.5	3.5029960785114368E-021
1601.5	3.4964244522008641E-021
1602.5	3.4901405711640367E-021
1603.5	3.4841436888735904E-021
1604.5	3.4784331879796781E-021
1605.5	3.4730085806367654E-021
1606.5	3.4678695090446257E-021
1607.5	3.4630157462095801E-021
1608.5	3.4584471969331844E-021
1609.5	3.4541638990365742E-021
1610.5	3.4501660248298705E-021
1611.5	3.4464538828373477E-021
1612.5	3.4430279197903297E-021
1613.5	3.4398887229014363E-021
1614.5	3.4370370224352212E-021
1615.5	3.4344736945921938E-021
1616.5	3.4321997647250462E-021
1617.5	3.4302164109080645E-021
1618.5	3.4285249678830849E-021
1619.5	3.4271269314079122E-021
1620.5	3.4260239630359940E-021
1621.5	3.4252178953593293E-021
1622.5	3.4247107377501263E-021
1623.5	3.4245046826406187E-021
1624.5	3.4246021123848881E-021
1625.5	3.4250056067513427E-021
1626.5	3.4257179511000636E-021
1627.5	3.4267421453052775E-021
1628.5	3.4280814134901300E-021
1629.5	3.4297392146486437E-021
1630.5	3.4317192542384582E-021
1631.5	3.4340254968377332E-021
1632.5	3.4366621799707403E-021
1633.5	3.4396338292191129E-021
1634.5	3.4429452747500752E-021
1635.5	3.4466016694089825E-021
1636.5	3.4506085085419944E-021
1637.5	3.4549716517355376E-021
1638.5	3.4596973466831795E-021
1639.5	3.4647922554178168E-021
1640.5	3.4702634831784197E-021
1641.5	3.4761186102165395E-021
1642.5	3.4823657268891052E-021
1643.5	3.4890134724317426E-021
1644.5	3.4960710778619031E-021
1645.5	3.5035484135248124E-021
1646.5	3.5114560418691892E-021
1647.5	3.5198052761256634E-021
1648.5	3.5286082456609277E-021
1649.5	3.5378779688977228E-021
1650.5	3.5476284348276664E-021
1651.5	3.5578746943047973E-021
1652.5	3.5686329624968735E-021
1653.5	3.5799207340947799E-021
1654.5	3.5917569131445723E-021
1655.5	3.6041619596801518E-021
1656.5	3.6171580557076164E-021
1657.5	3.6307692935375481E-021
1658.5	3.6450218899946773E-021
1659.5	3.6599444306746786E-021
1660.5	3.6755681491897304E-021
1661.5	3.6919272472777348E-021
1662.5	3.7090592627831101E-021
1663.5	3.7270054938969204E-021
1664.5	3.7458114897319102E-021
1665.5	3.7655276193799677E-021
1666.5	3.7862097341540673E-021
1667.5	3.8079199408796880E-021
1668.5	3.8307275080344453E-021
1669.5	3.8547099314497789E-021
1670.5	3.8799541924597092E-021
1671.5	3.9065582491686360E-021
1672.5	3.9346328113878464E-021
1673.5	3.9643034623882318E-021
1674.5	3.9957132067755775E-021
1675.5	4.0290255446440217E-021
1676.5	4.0644281992310753E-021
1677.5	4.1021376606651796E-021
1678.5	4.1424047549205189E-021
1679.5	4.1855215087215657E-021
1680.5	4.2318296633721393E-021
1681.5	4.2817313010439967E-021
1682.5	4.3357021968816685E-021
1683.5	4.3943087149700638E-021
1684.5	4.4582293482323046E-021
1685.5	4.5282823942788049E-021
1686.5	4.6054618088159999E-021
1687.5	4.6909840557752120E-021
1688.5	4.7863498832462989E-021
1689.5	4.8934265524303435E-021
1690.5	5.0145583664441197E-021
1691.5	5.1527167357595706E-021
1692.5	5.3117059947292395E-021
1693.5	5.4964485002537750E-021
1694.5	5.7133832389939604E-021
1695.5	5.9710275292559052E-021
1696.5	6.2807725435940212E-021
1697.5	6.6580096453370850E-021
1698.5	7.1237084285442981E-021
1699.5	7.7065596749614328E-021
1700.5	8.4456650292586348E-021
1701.5	9.3932370707596624E-021
1702.5	1.0615183657582979E-020
1703.5	1.2183258382740793E-020
1704.5	1.4143442993332974E-020
1705.5	1.6433888055734120E-020
1706.5	1.8742741638648702E-020
1707.5	2.0423486388768351E-020
1708.5	2.0769134031602078E-020
1709.5	1.9623519910560878E-020
1710.5	1.7546055299946254E-020
1711.5	1.5268298807206219E-020
1712.5	1.3236469640900430E-020
1713.5	1.1592298063888064E-020
1714.5	1.0318837668409571E-020
1715.5	9.3486523915124511E-021
1716.5	8.6117970031373736E-021
1717.5	8.0505215078320765E-021
1718.5	7.6208865878835942E-021
1719.5	7.2904924569619170E-021
1720.5	7.0356680988304256E-021
1721.5	6.8390950128641880E-021
1722.5	6.6880171040993206E-021
1723.5	6.5729515607716417E-021
1724.5	6.4867760831158898E-021
1725.5	6.4240848865424150E-021
1726.5	6.3807328341897603E-021
1727.5	6.3535104995180234E-021
1728.5	6.3399105069448425E-021
1729.5	6.3379578730321349E-021
1730.5	6.3460855790186255E-021
1731.5	6.3630424006664779E-021
1732.5	6.3878239642654273E-021
1733.5	6.4196206897174806E-021
1734.5	6.4577781310418243E-021
1735.5	6.5017665049120789E-021
1736.5	6.5511570916446458E-021
1737.5	6.6056038226029589E-021
1738.5	6.6648288153950061E-021
1739.5	6.7286109390662777E-021
1740.5	6.7967767235721138E-021
1741.5	6.8691930971454700E-021
1742.5	6.9457615597566642E-021
1743.5	7.0264134932609515E-021
1744.5	7.1111063778965562E-021
1745.5	7.1998207368139552E-021
1746.5	7.2925576697821789E-021
1747.5	7.3893368673733194E-021
1748.5	7.4901950201285860E-021
1749.5	7.5951845551844859E-021
1750.5	7.7043726468578926E-021
1751.5	7.8178404586996236E-021
1752.5	7.9356825832338844E-021
1753.5	8.0580066525374081E-021
1754.5	8.1849330983807290E-021
1755.5	8.3165950451613747E-021
1756.5	8.4531383225419094E-021
1757.5	8.5947215877456768E-021
1758.5	8.7415165500035958E-021
1759.5	8.8937082917960565E-021
1760.5	9.0514956833849646E-021
1761.5	9.2150918887511936E-021
1762.5	9.3847249625007954E-021
1763.5	9.5606385386249430E-021
1764.5	9.7430926132339697E-021
1765.5	9.9323644245674178E-021
1766.5	1.0128749434740003E-020
1767.5	1.0332562418842841E-020
1768.5	1.0544138668205539E-020
1769.5	1.0763835315859807E-020
1770.5	1.0992032793553153E-020
1771.5	1.1229136431063806E-020
1772.5	1.1475578210090825E-020
1773.5	1.1731818686660962E-020
1774.5	1.1998349097835480E-020
1775.5	1.2275693670546344E-020
1776.5	1.2564412152677171E-020
1777.5	1.2865102589069749E-020
1778.5	1.3178404368027086E-020
1779.5	1.3505001567150827E-020
1780.5	1.3845626631054357E-020
1781.5	1.4201064417703730E-020
1782.5	1.4572156654936569E-020
1783.5	1.4959806854191056E-020
1784.5	1.5364985734753041E-020
1785.5	1.5788737219031314E-020
1786.5	1.6232185067653629E-020
1787.5	1.6696540232721220E-020
1788.5	1.7183109018585078E-020
1789.5	1.7693302152269845E-020
1790.5	1.8228644880477892E-020
1791.5	1.8790788227323735E-020
1792.5	1.9381521567015982E-020
1793.5	2.0002786689148724E-020
1794.5	2.0656693561721048E-020
1795.5	2.1345538029240876E-020
1796.5	2.2071821721216467E-020
1797.5	2.2838274491127331E-020
1798.5	2.3647879758972949E-020
1799.5	2.4503903193409713E-020
1800.5	2.5409925244371142E-020
1801.5	2.6369878126474097E-020
1802.5	2.7388087960590838E-020
1803.5	2.8469322909621831E-020
1804.5	2.9618848299600804E-020
1805.5	3.0842489904882029E-020
1806.5	3.2146706803934411E-020
1807.5	3.3538675489816744E-020
1808.5	3.5026387258916467E-020
1809.5	3.6618761318488223E-020
1810.5	3.8325776567721297E-020
1811.5	4.0158625643908556E-020
1812.5	4.2129895617569451E-020
1813.5	4.4253780710631393E-020
1814.5	4.6546333655461510E-020
1815.5	4.9025763882409915E-020
1816.5	5.1712792715537467E-020
1817.5	5.4631078297709298E-020
1818.5	5.7807726227322191E-020
1819.5	6.1273906098229623E-020
1820.5	6.5065599601339123E-020
1821.5	6.9224512992564076E-020
1822.5	7.3799196136156611E-020
1823.5	7.8846422795525584E-020
1824.5	8.4432903481281104E-020
1825.5	9.0637424546085735E-020
1826.5	9.7553537558259633E-020
1827.5	1.0529296446188976E-019
1828.5	1.1398994120678821E-019
1829.5	1.2380680203775573E-019
1830.5	1.3494121817575977E-019
1831.5	1.4763566252168500E-019
1832.5	1.6218989752948227E-019
1833.5	1.7897760827476933E-019
1834.5	1.9846877451307988E-019
1835.5	2.2126006522880678E-019
1836.5	2.4811655210921295E-019
1837.5	2.8002952710846757E-019
1838.5	3.1829738404083386E-019
1839.5	3.6463964200197366E-019
1840.5	4.2135846245144076E-019
1841.5	4.9156726863065439E-019
1842.5	5.7951067585394434E-019
1843.5	6.9099762846883867E-019
1844.5	8.3394082448511439E-019
1845.5	1.0188845913851714E-018
1846.5	1.2590665062405185E-018
1847.5	1.5686783774048233E-018
1848.5	1.9561341990339308E-018
1849.5	2.4069717516368320E-018
1850.5	2.8552035388881624E-018
1851.5	3.1689983653511176E-018
1852.5	3.2110579682413304E-018
1853.5	2.9599923390790443E-018
1854.5	2.5329434014642115E-018
1855.5	2.0734347886039450E-018
1856.5	1.6658154722501130E-018
1857.5	1.3354268275005566E-018
1858.5	1.0777937821435063E-018
1859.5	8.7929882523957737E-019
1860.5	7.2614391668954989E-019
1861.5	6.0702172818638339E-019
1862.5	5.1335264635026456E-019
1863.5	4.3881483762583884E-019
1864.5	3.7878811577408300E-019
1865.5	3.2988892785526354E-019
1866.5	2.8962148559031487E-019
1867.5	2.5612694029443433E-019
1868.5	2.2800587139380180E-019
1869.5	2.0419303362028033E-019
1870.5	1.8386865792487273E-019
1871.5	1.6639519030016790E-019
1872.5	1.5127176899175180E-019
1873.5	1.3810114428470849E-019
1874.5	1.2656539621006208E-019
1875.5	1.1640792986208924E-019
1876.5	1.0741999307344680E-019
1877.5	9.9430483717388317E-020
1878.5	9.2298173026007400E-020
1879.5	8.5905720039796162E-020
1880.5	8.0155026040010883E-020
1881.5	7.4963600249954658E-020
1882.5	7.0261695149629225E-020
1883.5	6.5990032205685105E-020
1884.5	6.2097984020491451E-020
1885.5	5.8542111897701709E-020
1886.5	5.5284982103851308E-020
1887.5	5.2294202119399162E-020
1888.5	4.9541631639310524E-020
1889.5	4.7002733225169938E-020
1890.5	4.4656035203082398E-020
1891.5	4.2482685275741832E-020
1892.5	4.0466077832108859E-020
1893.5	3.8591541430354553E-020
1894.5	3.6846075647064242E-020
1895.5	3.5218128612291573E-020
1896.5	3.3697408223549184E-020
1897.5	3.2274721355752826E-020
1898.5	3.0941836436864613E-020
1899.5	2.9691365600163406E-020
1900.5	2.8516663299380993E-020
1901.5	2.7411738817546649E-020
1902.5	2.6371180541488245E-020
1903.5	2.5390090232714627E-020
1904.5	2.4464025818393741E-020
1905.5	2.3588951466339282E-020
1906.5	2.2761193905573692E-020
1907.5	2.1977404117272946E-020
1908.5	2.1234523656180189E-020
1909.5	2.0529754975067847E-020
1910.5	1.9860535218673704E-020
1911.5	1.9224513032074139E-020
1912.5	1.8619527994382277E-020
1913.5	1.8043592344161269E-020
1914.5	1.7494874709801380E-020
1915.5	1.6971685597781653E-020
1916.5	1.6472464425412955E-020
1917.5	1.5995767913320312E-020
1918.5	1.5540259677376199E-020
1919.5	1.5104700880711845E-020
1920.5	1.4687941824364177E-020
1921.5	1.4288914370523820E-020
1922.5	1.3906625105618343E-020
1923.5	1.3540149161916914E-020
1924.5	1.3188624626247040E-020
1925.5	1.2851247472997545E-020
1926.5	1.2527266966035964E-020
1927.5	1.2215981480653638E-020
1928.5	1.1916734702305085E-020
1929.5	1.1628912163844834E-020
1930.5	1.1351938087284234E-020
1931.5	1.1085272499875665E-020
1932.5	1.0828408597654661E-020
1933.5	1.0580870332492047E-020
1934.5	1.0342210201281813E-020
1935.5	1.0112007218160485E-020
1936.5	9.8898650526592573E-021
1937.5	9.6754103184648311E-021
1938.5	9.4682909990372254E-021
1939.5	9.2681749977283937E-021
1940.5	9.0747488012851141E-021
1941.5	8.8877162467233113E-021
1942.5	8.7067973825436986E-021
1943.5	8.5317274161359863E-021
1944.5	8.3622557400022896E-021
1945.5	8.1981450301311972E-021
1946.5	8.0391704104815439E-021
1947.5	7.8851186780976481E-021
1948.5	7.7357875838828534E-021
1949.5	7.5909851645120589E-021
1950.5	7.4505291213724561E-021
1951.5	7.3142462427893132E-021
1952.5	7.1819718661254394E-021
1953.5	7.0535493766421442E-021
1954.5	6.9288297402800635E-021
1955.5	6.8076710677627602E-021
1956.5	6.6899382076474520E-021
1957.5	6.5755023661478916E-021
1958.5	6.4642407517365092E-021
1959.5	6.3560362426980326E-021
1960.5	6.2507770759572182E-021
1961.5	6.1483565556396834E-021
1962.5	6.0486727799493839E-021
1963.5	5.9516283850594874E-021
1964.5	5.8571303048167936E-021
1965.5	5.7650895451540845E-021
1966.5	5.6754209721910770E-021
1967.5	5.5880431130832655E-021
1968.5	5.5028779687501246E-021
1969.5	5.4198508376800333E-021
1970.5	5.3388901500698211E-021
1971.5	5.2599273116122419E-021
1972.5	5.1828965562955558E-021
1973.5	5.1077348076261476E-021
1974.5	5.0343815477280946E-021
1975.5	4.9627786938129935E-021
1976.5	4.8928704815498189E-021
1977.5	4.8246033548979904E-021
1978.5	4.7579258619976782E-021
1979.5	4.6927885567399036E-021
1980.5	4.6291439056651064E-021
1981.5	4.5669461998632405E-021
1982.5	4.5061514715707355E-021
1983.5	4.4467174151804378E-021
1984.5	4.3886033123997750E-021
1985.5	4.3317699613101257E-021
1986.5	4.2761796090967665E-021
1987.5	4.2217958882340470E-021
1988.5	4.1685837559244653E-021
1989.5	4.1165094366035320E-021
1990.5	4.0655403673342863E-021
1991.5	4.0156451459268275E-021
1992.5	3.9667934816285071E-021
1993.5	3.9189561482403469E-021
1994.5	3.8721049395241818E-021
1995.5	3.8262126267735965E-021
1996.5	3.7812529184294765E-021
1997.5	3.7372004216284153E-021
1998.5	3.6940306055789532E-021
1999.5	3.6517197666670857E-021
[truncated: 1,000 more rows]
