# Supplementary material for: Modeling Radiative Efficiency across Fluorinated Molecules: Bridging Chemistry and Climate Policy for Global Warming Potential Estimations
Source: Environ Sci Technol. 2026 Feb 16;60(8):6188–202. doi: 10.1021/acs.est.5c16501 (PMC12961741; doi:10.1021/acs.est.5c16501)
Supplement: Supplementary file 1 [file es5c16501_si_001.zip › Supporting.Information/CFM2025.Table1/HFEsters/Allyl.trifluoracetate/cross-section_6.dat]

0.5	6.2295452791604149E-022
1.5	6.5166824526057990E-022
2.5	6.8485340883949978E-022
3.5	7.2351302866140255E-022
4.5	7.6893939096421163E-022
5.5	8.2281541724609140E-022
6.5	8.8735704616003714E-022
7.5	9.6551453982371253E-022
8.5	1.0612577858685871E-021
9.5	1.1799785073250881E-021
10.5	1.3290458188420069E-021
11.5	1.5185339733650671E-021
12.5	1.7620526058738365E-021
13.5	2.0773149883971530E-021
14.5	2.4852512260783692E-021
15.5	3.0044978688418565E-021
16.5	3.6346870940329717E-021
17.5	4.3212581107547618E-021
18.5	4.9148682527308303E-021
19.5	5.1959979303935077E-021
20.5	5.0296010856101366E-021
21.5	4.5010041868998097E-021
22.5	3.8271167957314150E-021
23.5	3.1821240182465194E-021
24.5	2.6413949625710393E-021
25.5	2.2148616189226314E-021
26.5	1.8864901655709858E-021
27.5	1.6351558501683535E-021
28.5	1.4421995728717888E-021
29.5	1.2930650331886218E-021
30.5	1.1769330541911879E-021
31.5	1.0859052717394987E-021
32.5	1.0142403724126640E-021
33.5	9.5775886229656607E-022
34.5	9.1341008744011683E-022
35.5	8.7896672114433316E-022
36.5	8.5281265820182549E-022
37.5	8.3379795891920473E-022
38.5	8.2114231150830091E-022
39.5	8.1437482791681274E-022
40.5	8.1330288869268635E-022
41.5	8.1800665701898094E-022
42.5	8.2885927694088069E-022
43.5	8.4657605149985313E-022
44.5	8.7229922579828169E-022
45.5	9.0772788542220214E-022
46.5	9.5530250016254522E-022
47.5	1.0184428601684745E-021
48.5	1.1017936798031677E-021
49.5	1.2112939593465996E-021
50.5	1.3535185906412750E-021
51.5	1.5329384111580307E-021
52.5	1.7446823987838569E-021
53.5	1.9616588654637362E-021
54.5	2.1259003260192380E-021
55.5	2.1714856599995413E-021
56.5	2.0804872289792441E-021
57.5	1.9019422946449543E-021
58.5	1.7038153932699215E-021
59.5	1.5289912255147417E-021
60.5	1.3918877670327201E-021
61.5	1.2917241521076681E-021
62.5	1.2227904251030773E-021
63.5	1.1791030703719051E-021
64.5	1.1558810627879137E-021
65.5	1.1497588203647096E-021
66.5	1.1586249107405475E-021
67.5	1.1814157537368448E-021
68.5	1.2179656856731319E-021
69.5	1.2689368793780529E-021
70.5	1.3358325656645797E-021
71.5	1.4210977506520154E-021
72.5	1.5283201647723352E-021
73.5	1.6625566981915013E-021
74.5	1.8308261345073006E-021
75.5	2.0428258479084640E-021
76.5	2.3119403703517904E-021
77.5	2.6565858831689247E-021
78.5	3.1017939146177938E-021
79.5	3.6804518923479165E-021
80.5	4.4322244461213109E-021
81.5	5.3947646039766531E-021
82.5	6.5755255633564395E-021
83.5	7.8891325369909025E-021
84.5	9.0755765176294289E-021
85.5	9.7185864216402268E-021
86.5	9.5134814299795946E-021
87.5	8.5657230577657071E-021
88.5	7.2799356699698587E-021
89.5	6.0152572112945809E-021
90.5	4.9409132386747217E-021
91.5	4.0881981993348375E-021
92.5	3.4300022176457116E-021
93.5	2.9257907270686109E-021
94.5	2.5387017355309833E-021
95.5	2.2396810605057771E-021
96.5	2.0070662960682033E-021
97.5	1.8250547266113577E-021
98.5	1.6822023180691640E-021
99.5	1.5702385893214571E-021
100.5	1.4832032447568980E-021
101.5	1.4168412391302249E-021
102.5	1.3681906262093970E-021
103.5	1.3353123077876286E-021
104.5	1.3171270716485025E-021
105.5	1.3133393209861592E-021
106.5	1.3244386411388569E-021
107.5	1.3517807571137477E-021
108.5	1.3977592769418700E-021
109.5	1.4660884455535692E-021
110.5	1.5622207940686820E-021
111.5	1.6939072395168957E-021
112.5	1.8718267701370854E-021
113.5	2.1099494910157897E-021
114.5	2.4245681535404507E-021
115.5	2.8292392375414789E-021
116.5	3.3201448830966869E-021
117.5	3.8467658911106762E-021
118.5	4.2822027687135081E-021
119.5	4.4538350633760434E-021
120.5	4.2733371116291512E-021
121.5	3.8270964666016218E-021
122.5	3.2874559753324328E-021
123.5	2.7819946092877146E-021
124.5	2.3617517408397700E-021
125.5	2.0306481753590576E-021
126.5	1.7749579713980455E-021
127.5	1.5780848372828451E-021
128.5	1.4256827957474464E-021
129.5	1.3066383390022562E-021
130.5	1.2126984860383195E-021
131.5	1.1378210783298855E-021
132.5	1.0775868182964705E-021
133.5	1.0287453317703077E-021
134.5	9.8888504159517528E-022
135.5	9.5619863314987811E-022
136.5	9.2931756340553160E-022
137.5	9.0719511259579468E-022
138.5	8.8902325879750376E-022
139.5	8.7417312236399380E-022
140.5	8.6215191975609216E-022
141.5	8.5257157436272495E-022
142.5	8.4512563930191682E-022
143.5	8.3957221346779372E-022
144.5	8.3572123300087141E-022
145.5	8.3342500238017932E-022
146.5	8.3257116411288902E-022
147.5	8.3307754154110989E-022
148.5	8.3488845787698486E-022
149.5	8.3797225813473079E-022
150.5	8.4231985430085267E-022
151.5	8.4794418865889963E-022
152.5	8.5488057373293223E-022
153.5	8.6318792635877534E-022
154.5	8.7295097381787721E-022
155.5	8.8428357781135285E-022
156.5	8.9733340431553393E-022
157.5	9.1228827299160966E-022
158.5	9.2938466101213526E-022
159.5	9.4891903021130295E-022
160.5	9.7126291850821335E-022
161.5	9.9688312370354200E-022
162.5	1.0263688652631575E-021
163.5	1.0604686201194507E-021
164.5	1.1001405147583158E-021
165.5	1.1466218985208570E-021
166.5	1.2015262790795141E-021
167.5	1.2669795101463139E-021
168.5	1.3458123543368140E-021
169.5	1.4418334535364757E-021
170.5	1.5602144139506710E-021
171.5	1.7080226200021065E-021
172.5	1.8949220970660801E-021
173.5	2.1339822666756307E-021
174.5	2.4422633151811042E-021
175.5	2.8400790061869724E-021
176.5	3.3459876702607867E-021
177.5	3.9612842167028578E-021
178.5	4.6366634619924727E-021
179.5	5.2318058182727077E-021
180.5	5.5336105277072623E-021
181.5	5.4015385721362471E-021
182.5	4.9077384961263535E-021
183.5	4.2616229242128214E-021
184.5	3.6376762711594884E-021
185.5	3.1139064113130968E-021
186.5	2.7022435439638868E-021
187.5	2.3877434624671125E-021
188.5	2.1498357420761653E-021
189.5	1.9701589013125224E-021
190.5	1.8343345020993974E-021
191.5	1.7316610398798483E-021
192.5	1.6543228998430196E-021
193.5	1.5966373253705675E-021
194.5	1.5544633922870388E-021
195.5	1.5247697572052400E-021
196.5	1.5053274166950024E-021
197.5	1.4944935458954916E-021
198.5	1.4910596840888245E-021
199.5	1.4941449375928290E-021
200.5	1.5031207236704603E-021
201.5	1.5175578091647152E-021
202.5	1.5371893454962190E-021
203.5	1.5618856315637687E-021
204.5	1.5916377373545044E-021
205.5	1.6265481025485815E-021
206.5	1.6668269315677056E-021
207.5	1.7127937403564484E-021
208.5	1.7648838424971704E-021
209.5	1.8236599470490353E-021
210.5	1.8898294224960086E-021
211.5	1.9642682026545440E-021
212.5	2.0480528173603655E-021
213.5	2.1425026797280772E-021
214.5	2.2492356280888308E-021
215.5	2.3702409100218076E-021
216.5	2.5079754609001252E-021
217.5	2.6654916946828860E-021
218.5	2.8466084241618774E-021
219.5	3.0561414602149002E-021
220.5	3.3002176490527615E-021
221.5	3.5867066930607055E-021
222.5	3.9258206510911253E-021
223.5	4.3309536915644127E-021
224.5	4.8198670518534534E-021
225.5	5.4163681334495890E-021
226.5	6.1526854628821074E-021
227.5	7.0727830481364443E-021
228.5	8.2368157206764627E-021
229.5	9.7265771371802737E-021
230.5	1.1650504865705262E-020
231.5	1.4142978610712077E-020
232.5	1.7342862582372608E-020
233.5	2.1316430530120735E-020
234.5	2.5870467062054401E-020
235.5	3.0262506648469598E-020
236.5	3.3120578082723968E-020
237.5	3.3166718187557033E-020
238.5	3.0395540443382950E-020
239.5	2.6080113309759108E-020
240.5	2.1595769785938694E-020
241.5	1.7690054835142282E-020
242.5	1.4559333099565075E-020
243.5	1.2138704639691563E-020
244.5	1.0289834258656439E-020
245.5	8.8786069857206840E-021
246.5	7.7968316558935452E-021
247.5	6.9630261622914737E-021
248.5	6.3174349087678860E-021
249.5	5.8165854013535306E-021
250.5	5.4288351451349466E-021
251.5	5.1310621821213327E-021
252.5	4.9062990946206320E-021
253.5	4.7420673622546026E-021
254.5	4.6292106692241763E-021
255.5	4.5610787735142081E-021
256.5	4.5329578565183285E-021
257.5	4.5416760578767929E-021
258.5	4.5853360744847162E-021
259.5	4.6631428807841450E-021
260.5	4.7753060335269078E-021
261.5	4.9230043285198396E-021
262.5	5.1084069971048806E-021
263.5	5.3347510781601144E-021
264.5	5.6064798184885776E-021
265.5	5.9294526294042276E-021
266.5	6.3112440089253232E-021
267.5	6.7615578595855867E-021
268.5	7.2927960624591559E-021
269.5	7.9208378287390258E-021
270.5	8.6661119012215276E-021
271.5	9.5550810023087644E-021
272.5	1.0622312554574090E-020
273.5	1.1913389027646850E-020
274.5	1.3489023653580344E-020
275.5	1.5430897317197617E-020
276.5	1.7849904629997317E-020
277.5	2.0897605742747476E-020
278.5	2.4781425856002373E-020
279.5	2.9782623500704758E-020
280.5	3.6270770630764905E-020
281.5	4.4693268291557594E-020
282.5	5.5480889493454132E-020
283.5	6.8740033461132302E-020
284.5	8.3559710310329046E-020
285.5	9.7080026172292956E-020
286.5	1.0462197289457067E-019
287.5	1.0262109565912607E-019
288.5	9.2092941296925391E-020
289.5	7.7562013194564299E-020
290.5	6.3154832434624853E-020
291.5	5.0857809245510381E-020
292.5	4.1062661615054432E-020
293.5	3.3474394331490872E-020
294.5	2.7634421071496383E-020
295.5	2.3121881449007514E-020
296.5	1.9603505936555904E-020
297.5	1.6829788079190045E-020
298.5	1.4617712305321804E-020
299.5	1.2833571731664723E-020
300.5	1.1379284727104396E-020
301.5	1.0182320933729989E-020
302.5	9.1885121238209559E-021
303.5	8.3569755690241607E-021
304.5	7.6565306067303146E-021
305.5	7.0631569368480386E-021
306.5	6.5581782012806192E-021
307.5	6.1269524911608845E-021
308.5	5.7579197421320534E-021
309.5	5.4419027332721541E-021
310.5	5.1715902444067368E-021
311.5	4.9411526507179063E-021
312.5	4.7459551526904393E-021
313.5	4.5823441903246932E-021
314.5	4.4474898763898759E-021
315.5	4.3392725190176852E-021
316.5	4.2562051842373904E-021
317.5	4.1973872643845401E-021
318.5	4.1624865332657963E-021
319.5	4.1517494797693731E-021
320.5	4.1660420918702005E-021
321.5	4.2069260059406182E-021
322.5	4.2767784010474326E-021
323.5	4.3789686869056139E-021
324.5	4.5181115889125315E-021
325.5	4.7004256530935720E-021
326.5	4.9342398643078517E-021
327.5	5.2307108495442831E-021
328.5	5.6048411580500907E-021
329.5	6.0769266880452806E-021
330.5	6.6746051085696186E-021
331.5	7.4357072265923104E-021
332.5	8.4120592414388498E-021
333.5	9.6740318593466976E-021
334.5	1.1314389186803846E-020
335.5	1.3446370791041477E-020
336.5	1.6181908321054682E-020
337.5	1.9558502864578181E-020
338.5	2.3370534613848370E-020
339.5	2.6931159212922149E-020
340.5	2.9071283949312759E-020
341.5	2.8838114359329227E-020
342.5	2.6410105145503293E-020
343.5	2.2911885311315413E-020
344.5	1.9424170598535927E-020
345.5	1.6491900278745382E-020
346.5	1.4241749926200295E-020
347.5	1.2616573393190256E-020
348.5	1.1515861464340118E-020
349.5	1.0852058759827962E-020
350.5	1.0566751653130412E-020
351.5	1.0632988117424774E-020
352.5	1.1054838654289981E-020
353.5	1.1867948073006566E-020
354.5	1.3141289437121706E-020
355.5	1.4976922484638949E-020
356.5	1.7497539985873947E-020
357.5	2.0796279130652097E-020
358.5	2.4800810748529769E-020
359.5	2.9017535834860989E-020
360.5	3.2315609713455159E-020
361.5	3.3289744460550667E-020
362.5	3.1386638369180337E-020
363.5	2.7477517852203042E-020
364.5	2.2979009596809215E-020
365.5	1.8854152136801528E-020
366.5	1.5453886229887807E-020
367.5	1.2779385057077214E-020
368.5	1.0709315228180677E-020
369.5	9.1077149786652063E-021
370.5	7.8595406932614354E-021
371.5	6.8763636413953643E-021
372.5	6.0926777191489520E-021
373.5	5.4605208068272964E-021
374.5	4.9447620040223768E-021
375.5	4.5195037738017335E-021
376.5	4.1654765920707270E-021
377.5	3.8681902874347888E-021
378.5	3.6166291716905446E-021
379.5	3.4023287951574351E-021
380.5	3.2187185351302646E-021
381.5	3.0606495330620227E-021
382.5	2.9240525806410271E-021
383.5	2.8056878611967634E-021
384.5	2.7029602598236201E-021
385.5	2.6137819973230732E-021
386.5	2.5364698419188068E-021
387.5	2.4696679423050561E-021
388.5	2.4122899670698497E-021
389.5	2.3634761061154054E-021
390.5	2.3225618450367537E-021
391.5	2.2890564401559988E-021
392.5	2.2626298266561275E-021
393.5	2.2431073818934828E-021
394.5	2.2304726228247966E-021
395.5	2.2248786211370514E-021
396.5	2.2266697635262557E-021
397.5	2.2364165841902567E-021
398.5	2.2549679111990068E-021
399.5	2.2835267205308850E-021
400.5	2.3237591855164580E-021
401.5	2.3779508252562877E-021
402.5	2.4492297470113152E-021
403.5	2.5418846616891562E-021
404.5	2.6618127869660174E-021
405.5	2.8171324423488320E-021
406.5	3.0189630464647684E-021
407.5	3.2822420700154578E-021
408.5	3.6260316374151729E-021
409.5	4.0716485968942020E-021
410.5	4.6344688046648768E-021
411.5	5.3017751259040474E-021
412.5	5.9920722380249081E-021
413.5	6.5240691576490808E-021
414.5	6.6816563231076538E-021
415.5	6.3923950462694849E-021
416.5	5.8034053969494436E-021
417.5	5.1350492880534286E-021
418.5	4.5316348560312814E-021
419.5	4.0436090069048712E-021
420.5	3.6695067956461118E-021
421.5	3.3902572119713272E-021
422.5	3.1850848990660939E-021
423.5	3.0366292732991976E-021
424.5	2.9316882322672300E-021
425.5	2.8606118992232321E-021
426.5	2.8164719850994298E-021
427.5	2.7943453025757921E-021
428.5	2.7907725011679538E-021
429.5	2.8033709616908355E-021
430.5	2.8305653830811996E-021
431.5	2.8714038245480427E-021
432.5	2.9254350463549924E-021
433.5	2.9926303036842923E-021
434.5	3.0733383809110821E-021
435.5	3.1682667917570688E-021
436.5	3.2784851271355013E-021
437.5	3.4054488987918300E-021
438.5	3.5510442265349919E-021
439.5	3.7176556200531129E-021
440.5	3.9082611612140781E-021
441.5	4.1265618617955237E-021
442.5	4.3771551726257461E-021
443.5	4.6657669779571476E-021
444.5	4.9995625255892741E-021
445.5	5.3875654986493858E-021
446.5	5.8412271319009574E-021
447.5	6.3752058440498733E-021
448.5	7.0084451186819987E-021
449.5	7.7656772982869810E-021
450.5	8.6795387168229106E-021
451.5	9.7935624955500831E-021
452.5	1.1166420314406987E-020
453.5	1.2877895206085090E-020
454.5	1.5037101651927089E-020
455.5	1.7793154916830453E-020
456.5	2.1347030178167065E-020
457.5	2.5958596473885034E-020
458.5	3.1929654000318388E-020
459.5	3.9513150193631886E-020
460.5	4.8649010436909045E-020
461.5	5.8432124465521377E-020
462.5	6.6566484257495331E-020
463.5	6.9903942151104133E-020
464.5	6.6802590822333141E-020
465.5	5.8806864536639307E-020
466.5	4.9059960419912331E-020
467.5	3.9906643736267527E-020
468.5	3.2292747011807483E-020
469.5	2.6297027362925977E-020
470.5	2.1671610990224226E-020
471.5	1.8114309287656105E-020
472.5	1.5363396932116599E-020
473.5	1.3216036090557599E-020
474.5	1.1521634542585374E-020
475.5	1.0170010141900434E-020
476.5	9.0806468818622543E-021
477.5	8.1943918896164113E-021
478.5	7.4674153939065654E-021
479.5	6.8669199130968240E-021
480.5	6.3681134121505571E-021
481.5	5.9520712467382443E-021
482.5	5.6042173933710092E-021
483.5	5.3132372289041375E-021
484.5	5.0702926011591141E-021
485.5	4.8684503910308758E-021
486.5	4.7022633957021924E-021
487.5	4.5674611824500516E-021
488.5	4.4607214279571323E-021
489.5	4.3795011223456101E-021
490.5	4.3219131966024126E-021
491.5	4.2866385111903751E-021
492.5	4.2728663206201570E-021
493.5	4.2802587146764765E-021
494.5	4.3089364229586448E-021
495.5	4.3594849725894233E-021
496.5	4.4329816856206488E-021
497.5	4.5310455539555721E-021
498.5	4.6559138047143127E-021
499.5	4.8105511697653946E-021
500.5	4.9988007645717272E-021
501.5	5.2255894331037467E-021
502.5	5.4972059615007279E-021
503.5	5.8216784905890108E-021
504.5	6.2092889363572715E-021
505.5	6.6732789959147042E-021
506.5	7.2308269236119927E-021
507.5	7.9044103287571993E-021
508.5	8.7237225461322530E-021
509.5	9.7283838319919233E-021
510.5	1.0971785717685362E-020
511.5	1.2526513949411970E-020
512.5	1.4491847199565531E-020
513.5	1.7003603634070095E-020
514.5	2.0245446957352600E-020
515.5	2.4456874658050059E-020
516.5	2.9922134179229165E-020
517.5	3.6897988016942715E-020
518.5	4.5392146406421751E-020
519.5	5.4691309022362277E-020
520.5	6.2801289187923153E-020
521.5	6.6737220547741955E-020
522.5	6.4589233322513095E-020
523.5	5.7434428447913781E-020
524.5	4.8212709794338004E-020
525.5	3.9333299022068940E-020
526.5	3.1857532128554970E-020
527.5	2.5937449300674026E-020
528.5	2.1359266507930983E-020
529.5	1.7834697962993341E-020
530.5	1.5107494159224096E-020
531.5	1.2977096909835883E-020
532.5	1.1294025660512520E-020
533.5	9.9487718380721609E-021
534.5	8.8613039868745405E-021
535.5	7.9728460808327096E-021
536.5	7.2398636792386216E-021
537.5	6.6297825960375762E-021
538.5	6.1179670099707715E-021
539.5	5.6855851679722905E-021
540.5	5.3180937601486085E-021
541.5	5.0041530852464056E-021
542.5	4.7348434975084994E-021
543.5	4.5030941256498784E-021
544.5	4.3032625303761842E-021
545.5	4.1308228040218786E-021
546.5	3.9821324669323309E-021
547.5	3.8542573374976429E-021
548.5	3.7448396654976063E-021
549.5	3.6519991061568831E-021
550.5	3.5742591699591102E-021
551.5	3.5104940152995164E-021
552.5	3.4598921382465186E-021
553.5	3.4219348583555570E-021
554.5	3.3963886571130234E-021
555.5	3.3833115284883979E-021
556.5	3.3830746783181654E-021
557.5	3.3964023064559846E-021
558.5	3.4244340078698714E-021
559.5	3.4688167901627784E-021
560.5	3.5318371875696388E-021
561.5	3.6166089756403402E-021
562.5	3.7273392862680335E-021
563.5	3.8697064399633149E-021
564.5	4.0513975553035661E-021
565.5	4.2828732583438079E-021
566.5	4.5784476243057481E-021
567.5	4.9577799183500847E-021
568.5	5.4478241363081594E-021
569.5	6.0850350351619516E-021
570.5	6.9168124339906023E-021
571.5	7.9988817487877922E-021
572.5	9.3799052176673826E-021
573.5	1.1055478711460376E-020
574.5	1.2872693769398861E-020
575.5	1.4424109615514361E-020
576.5	1.5124694028858653E-020
577.5	1.4632984432661443E-020
578.5	1.3196729305961727E-020
579.5	1.1395992509687842E-020
580.5	9.6848571348782192E-021
581.5	8.2552137780785227E-021
582.5	7.1292801067888439E-021
583.5	6.2631142670059843E-021
584.5	5.6004446878030868E-021
585.5	5.0918987110864355E-021
586.5	4.6990263478728618E-021
587.5	4.3932309340078730E-021
588.5	4.1535829649941670E-021
589.5	3.9647953882543131E-021
590.5	3.8156481075139606E-021
591.5	3.6978386962309380E-021
592.5	3.6051650701490422E-021
593.5	3.5329487562675765E-021
594.5	3.4776275271414103E-021
595.5	3.4364660546273834E-021
596.5	3.4073487578675785E-021
597.5	3.3886301593507865E-021
598.5	3.3790257788670450E-021
599.5	3.3775318638420052E-021
600.5	3.3833658388424925E-021
601.5	3.3959218006828889E-021
602.5	3.4147370607226367E-021
603.5	3.4394668929511117E-021
604.5	3.4698654526208384E-021
605.5	3.5057713973575529E-021
606.5	3.5470971459015074E-021
607.5	3.5938209996028897E-021
608.5	3.6459815630047095E-021
609.5	3.7036740560021025E-021
610.5	3.7670482276323537E-021
611.5	3.8363076721117676E-021
612.5	3.9117104195848662E-021
613.5	3.9935707332512636E-021
614.5	4.0822620956587095E-021
615.5	4.1782214135933743E-021
616.5	4.2819545161573579E-021
617.5	4.3940430669812005E-021
618.5	4.5151530616796343E-021
619.5	4.6460451383601166E-021
620.5	4.7875869953198586E-021
621.5	4.9407682896873411E-021
622.5	5.1067184882144952E-021
623.5	5.2867282624720660E-021
624.5	5.4822751728134158E-021
625.5	5.6950545784708215E-021
626.5	5.9270169580819115E-021
627.5	6.1804131433194052E-021
628.5	6.4578493818009931E-021
629.5	6.7623546863921448E-021
630.5	7.0974636407914371E-021
631.5	7.4673187774327586E-021
632.5	7.8767979091821282E-021
633.5	8.3316735020374147E-021
634.5	8.8388134938136260E-021
635.5	9.4064361394873804E-021
636.5	1.0044435852402882E-020
637.5	1.0764803128499339E-020
638.5	1.1582170246043035E-020
639.5	1.2514526646358308E-020
640.5	1.3584165388380630E-020
641.5	1.4818947322488998E-020
642.5	1.6254006376762091E-020
643.5	1.7934073158523738E-020
644.5	1.9916673156946613E-020
645.5	2.2276571960811308E-020
646.5	2.5112008914079013E-020
647.5	2.8553500672218027E-020
648.5	3.2776318052980324E-020
649.5	3.8018113224857100E-020
650.5	4.4603425008507715E-020
651.5	5.2976301934427329E-020
652.5	6.3739189312511224E-020
653.5	7.7685359808351512E-020
654.5	9.5780615626186021E-020
655.5	1.1897152146090515E-019
656.5	1.4754758406722298E-019
657.5	1.7968006883448802E-019
658.5	2.0938733245387842E-019
659.5	2.2660614112890558E-019
660.5	2.2328169776372853E-019
661.5	2.0111486605354123E-019
662.5	1.6976453397371413E-019
663.5	1.3836538409473361E-019
664.5	1.1143839150304851E-019
665.5	8.9946152302760332E-020
666.5	7.3285367469326440E-020
667.5	6.0463655670344353E-020
668.5	5.0559831907075452E-020
669.5	4.2841410400130943E-020
670.5	3.6759102004548947E-020
671.5	3.1909760096119224E-020
672.5	2.7998819995640806E-020
673.5	2.4810212814094183E-020
674.5	2.2184164088586146E-020
675.5	2.0001334868217547E-020
676.5	1.8171618768017088E-020
677.5	1.6626233020164865E-020
678.5	1.5312107842636263E-020
679.5	1.4187875306711436E-020
680.5	1.3220975171863786E-020
681.5	1.2385545941094676E-020
682.5	1.1660872587850215E-020
683.5	1.1030232619920032E-020
684.5	1.0480029958365052E-020
685.5	9.9991388187504095E-021
686.5	9.5784023114366411E-021
687.5	9.2102461206672747E-021
688.5	8.8883785785231800E-021
689.5	8.6075561931683274E-021
690.5	8.3633992137090742E-021
691.5	8.1522457894933313E-021
692.5	7.9710361697732173E-021
693.5	7.8172205073419203E-021
694.5	7.6886853974001960E-021
695.5	7.5836954551066832E-021
696.5	7.5008471215200234E-021
697.5	7.4390325663271659E-021
698.5	7.3974120836548239E-021
699.5	7.3753937961326374E-021
700.5	7.3726198235321456E-021
701.5	7.3889583598807226E-021
702.5	7.4245013562925291E-021
703.5	7.4795677422462838E-021
704.5	7.5547123505543489E-021
705.5	7.6507409555107978E-021
706.5	7.7687321054874945E-021
707.5	7.9100667489246546E-021
708.5	8.0764670388697379E-021
709.5	8.2700461851391217E-021
710.5	8.4933718436164397E-021
711.5	8.7495463419294808E-021
712.5	9.0423081127025246E-021
713.5	9.3761601419047641E-021
714.5	9.7565331851326230E-021
715.5	1.0189994165797889E-020
716.5	1.0684513844663744E-020
717.5	1.1249812974633941E-020
718.5	1.1897813366259167E-020
719.5	1.2643230531891390E-020
720.5	1.3504359254650491E-020
721.5	1.4504124642830176E-020
722.5	1.5671502125776782E-020
723.5	1.7043455113199521E-020
724.5	1.8667605577025260E-020
725.5	2.0605950464582767E-020
726.5	2.2940078691527694E-020
727.5	2.5778543974291194E-020
728.5	2.9267314728302312E-020
729.5	3.3604521565547567E-020
730.5	3.9060889877487318E-020
731.5	4.6006710297461795E-020
732.5	5.4943259699781610E-020
733.5	6.6526571706134045E-020
734.5	8.1542900979003304E-020
735.5	1.0072580246170648E-019
736.5	1.2417899148581291E-019
737.5	1.5011324554597467E-019
738.5	1.7325070631786881E-019
739.5	1.8534383473536826E-019
740.5	1.8063099385688996E-019
741.5	1.6152906210844692E-019
742.5	1.3609690359877330E-019
743.5	1.1127865908311956E-019
744.5	9.0267947582708123E-020
745.5	7.3608526852420916E-020
746.5	6.0742664670533201E-020
747.5	5.0869510960456900E-020
748.5	4.3266817678556116E-020
749.5	3.7366465155690715E-020
750.5	3.2744435193376851E-020
751.5	2.9090258904280945E-020
752.5	2.6177466660284222E-020
753.5	2.3840269458195811E-020
754.5	2.1956460806781273E-020
755.5	2.0435243260809310E-020
756.5	1.9208649653223891E-020
757.5	1.8225504552288633E-020
758.5	1.7447161379293648E-020
759.5	1.6844481377154910E-020
760.5	1.6395687835428004E-020
761.5	1.6084845678214291E-020
762.5	1.5900796989229761E-020
763.5	1.5836438740763626E-020
764.5	1.5888268242595052E-020
765.5	1.6056150507072551E-020
766.5	1.6343284015377784E-020
767.5	1.6756360388647968E-020
768.5	1.7305931787960412E-020
769.5	1.8007019937047134E-020
770.5	1.8880025210999060E-020
771.5	1.9952026727875780E-020
772.5	2.1258609582874056E-020
773.5	2.2846420074243611E-020
774.5	2.4776743708736009E-020
775.5	2.7130537396316425E-020
776.5	3.0015543473158899E-020
777.5	3.3576384912098156E-020
778.5	3.8008884956295630E-020
779.5	4.3580189268584439E-020
780.5	5.0656262553498031E-020
781.5	5.9736918314343658E-020
782.5	7.1492644024887966E-020
783.5	8.6778985530117599E-020
784.5	1.0655451329787115E-019
785.5	1.3151766021206158E-019
786.5	1.6112089562481921E-019
787.5	1.9174951609008455E-019
788.5	2.1530279092461266E-019
789.5	2.2203937903426201E-019
790.5	2.0857931557800778E-019
791.5	1.8143807389795338E-019
792.5	1.5052835947432140E-019
793.5	1.2238858826071346E-019
794.5	9.9321673237187607E-020
795.5	8.1272429400689109E-020
796.5	6.7380007368603273E-020
797.5	5.6700837159598948E-020
798.5	4.8442396954335673E-020
799.5	4.1997801267696890E-020
800.5	3.6918671848521821E-020
801.5	3.2877550075037823E-020
802.5	2.9635311169359732E-020
803.5	2.7016396208561570E-020
804.5	2.4890922586672174E-020
805.5	2.3162018411829664E-020
806.5	2.1756907273393307E-020
807.5	2.0620627086783888E-020
808.5	1.9711588812939864E-020
809.5	1.8998425205255511E-020
810.5	1.8457753480220729E-020
811.5	1.8072596278344409E-020
812.5	1.7831288436874075E-020
813.5	1.7726755112521352E-020
814.5	1.7756088393752315E-020
815.5	1.7920380911030145E-020
816.5	1.8224800609451697E-020
817.5	1.8678914365798601E-020
818.5	1.9297292730849489E-020
819.5	2.0100457160417691E-020
820.5	2.1116268814816358E-020
821.5	2.2381909920633202E-020
822.5	2.3946682595978593E-020
823.5	2.5875956864266828E-020
824.5	2.8256753904852864E-020
825.5	3.1205669216190349E-020
826.5	3.4880133978989768E-020
827.5	3.9494356462872142E-020
828.5	4.5341526982980207E-020
829.5	5.2823469109268976E-020
830.5	6.2486231714033291E-020
831.5	7.5050570999630756E-020
832.5	9.1398393452312516E-020
833.5	1.1240641277266866E-019
834.5	1.3838287886035666E-019
835.5	1.6775865724794038E-019
836.5	1.9521227547150275E-019
837.5	2.1158028859119731E-019
838.5	2.0923075583575688E-019
839.5	1.8933304842695325E-019
840.5	1.6061983755665852E-019
841.5	1.3161372227858945E-019
842.5	1.0663175526051043E-019
843.5	8.6648064824051954E-020
844.5	7.1138574596501082E-020
845.5	5.9194412526893810E-020
846.5	4.9963374148595649E-020
847.5	4.2765358698956917E-020
848.5	3.7089613809944234E-020
849.5	3.2561075934051171E-020
850.5	2.8905670706586760E-020
851.5	2.5922377003691854E-020
852.5	2.3462571120854026E-020
853.5	2.1415260329541021E-020
854.5	1.9696649411094315E-020
855.5	1.8242775436699815E-020
856.5	1.7004283958148714E-020
857.5	1.5942695447266737E-020
858.5	1.5027712193386561E-020
859.5	1.4235256410720445E-020
860.5	1.3546026537198416E-020
861.5	1.2944424184333134E-020
862.5	1.2417748779584521E-020
863.5	1.1955587434338248E-020
864.5	1.1549348565985026E-020
865.5	1.1191902374964823E-020
866.5	1.0877301479805498E-020
867.5	1.0600562220044779E-020
868.5	1.0357492274219170E-020
869.5	1.0144553935388800E-020
870.5	9.9587550686420587E-021
871.5	9.7975617389600603E-021
872.5	9.6588279488355815E-021
873.5	9.5407390068818529E-021
874.5	9.4417658629915375E-021
875.5	9.3606283650015543E-021
876.5	9.2962658686611979E-021
877.5	9.2478140052534238E-021
878.5	9.2145867078755535E-021
879.5	9.1960628396669198E-021
880.5	9.1918769719938737E-021
881.5	9.2018140415025370E-021
882.5	9.2258077839599662E-021
883.5	9.2639430111582100E-021
884.5	9.3164619764317100E-021
885.5	9.3837752775901668E-021
886.5	9.4664779891764973E-021
887.5	9.5653720193953075E-021
888.5	9.6814960783176494E-021
889.5	9.8161651610516630E-021
890.5	9.9710221460646580E-021
891.5	1.0148105061475278E-020
892.5	1.0349934892099369E-020
893.5	1.0579630650106902E-020
894.5	1.0841061052676327E-020
895.5	1.1139045898381066E-020
896.5	1.1479625644197975E-020
897.5	1.1870425556322594E-020
898.5	1.2321152332927306E-020
899.5	1.2844278032796427E-020
900.5	1.3455991004376352E-020
901.5	1.4177529660645054E-020
902.5	1.5037066193256082E-020
903.5	1.6072375754126085E-020
904.5	1.7334605122249251E-020
905.5	1.8893504156020735E-020
906.5	2.0844366437245491E-020
907.5	2.3316229507470250E-020
908.5	2.6478471392007641E-020
909.5	3.0535982953830718E-020
910.5	3.5685947268614129E-020
911.5	4.1977171180310722E-020
912.5	4.8993622536122351E-020
913.5	5.5429964460499101E-020
914.5	5.9153412617249028E-020
915.5	5.8544579448336803E-020
916.5	5.4074414866405631E-020
917.5	4.7809491864922038E-020
918.5	4.1631074817445761E-020
919.5	3.6444720118068624E-020
920.5	3.2430496727778019E-020
921.5	2.9456696396988042E-020
922.5	2.7317878892835256E-020
923.5	2.5826443290414938E-020
924.5	2.4835337991224590E-020
925.5	2.4236388580266140E-020
926.5	2.3952547514137875E-020
927.5	2.3930221480146780E-020
928.5	2.4133230735955004E-020
929.5	2.4538458256771123E-020
930.5	2.5132870232374704E-020
931.5	2.5911572041871583E-020
932.5	2.6876638898757491E-020
933.5	2.8036543992819994E-020
934.5	2.9406078307942943E-020
935.5	3.1006714670421086E-020
936.5	3.2867418923115553E-020
937.5	3.5025959648263081E-020
938.5	3.7530821281718869E-020
939.5	4.0443891455087757E-020
940.5	4.3844181703052535E-020
941.5	4.7832964592004425E-020
942.5	5.2540888739049351E-020
943.5	5.8137892842815804E-020
944.5	6.4847117035113631E-020
945.5	7.2964548050443461E-020
946.5	8.2886867326501012E-020
947.5	9.5150858095138068E-020
948.5	1.1048845673097683E-019
949.5	1.2990094516481031E-019
950.5	1.5475028023561430E-019
951.5	1.8684501397775803E-019
952.5	2.2843672761807347E-019
953.5	2.8188444875592775E-019
954.5	3.4841880838880365E-019
955.5	4.2509662250209656E-019
956.5	4.9994670110069912E-019
957.5	5.5023962967672565E-019
958.5	5.5395488028844019E-019
959.5	5.0983582992639155E-019
960.5	4.3875994704582578E-019
961.5	3.6424231585125133E-019
962.5	2.9945200007690461E-019
963.5	2.4809944727683183E-019
964.5	2.0933584115570120E-019
965.5	1.8102820975772835E-019
966.5	1.6114794870117909E-019
967.5	1.4818511707418203E-019
968.5	1.4119127459892130E-019
969.5	1.3969639907935285E-019
970.5	1.4353450432054311E-019
971.5	1.5246499327752001E-019
972.5	1.6537099466917373E-019
973.5	1.7903488493445454E-019
974.5	1.8769924762695743E-019
975.5	1.8586530233084303E-019
976.5	1.7316659667793766E-019
977.5	1.5465968731829671E-019
978.5	1.3605655117619684E-019
979.5	1.2057839595671308E-019
980.5	1.0918849008790388E-019
981.5	1.0179582264519985E-019
982.5	9.8065397205147405E-020
983.5	9.7775940016641098E-020
984.5	1.0094729260058666E-019
985.5	1.0787839329529750E-019
986.5	1.1913341124554117E-019
987.5	1.3541879164645194E-019
988.5	1.5716365109961456E-019
989.5	1.8346817271017510E-019
990.5	2.1030218831237222E-019
991.5	2.2944891311735241E-019
992.5	2.3198804221152905E-019
993.5	2.1598294515665366E-019
994.5	1.8848372445943685E-019
995.5	1.5865969727793139E-019
996.5	1.3207840650532270E-019
997.5	1.1049106795625380E-019
998.5	9.3667916369152888E-020
999.5	8.0753122270323300E-020
1000.5	7.0864148010063292E-020
1001.5	6.3274843061334816E-020
1002.5	5.7435160369950342E-020
1003.5	5.2942556175277475E-020
1004.5	4.9506877706876556E-020
1005.5	4.6920898296420344E-020
1006.5	4.5038403024007458E-020
1007.5	4.3758793116483115E-020
1008.5	4.3016711727759905E-020
1009.5	4.2775441987199998E-020
1010.5	4.3023212345838856E-020
1011.5	4.3771904571213598E-020
1012.5	4.5057976377640845E-020
1013.5	4.6945707214501002E-020
1014.5	4.9533187956336823E-020
1015.5	5.2961840021405335E-020
1016.5	5.7430691835900103E-020
1017.5	6.3217134530444995E-020
1018.5	7.0706225986330823E-020
1019.5	8.0430091974438146E-020
1020.5	9.3115383425356052E-020
1021.5	1.0972396732552150E-019
1022.5	1.3143467689879849E-019
1023.5	1.5942037770265122E-019
1024.5	1.9409308031720064E-019
1025.5	2.3334930175554965E-019
1026.5	2.7005500698269044E-019
1027.5	2.9192037903262385E-019
1028.5	2.8869986830809854E-019
1029.5	2.6194774953366459E-019
1030.5	2.2337112261681576E-019
1031.5	1.8440445719394761E-019
1032.5	1.5084268630679656E-019
1033.5	1.2399461345315416E-019
1034.5	1.0315763373182339E-019
1035.5	8.7112188249676355E-020
1036.5	7.4714502128860463E-020
1037.5	6.5051658758694200E-020
1038.5	5.7437973606856927E-020
1039.5	5.1369853453124356E-020
1040.5	4.6479242229532748E-020
1041.5	4.2496136196394567E-020
1042.5	3.9220865683420933E-020
1043.5	3.6504278794479260E-020
1044.5	3.4233739180060687E-020
1045.5	3.2323240989508151E-020
1046.5	3.0706397386353998E-020
1047.5	2.9331428873545854E-020
1048.5	2.8157547868175922E-020
1049.5	2.7152324545933222E-020
1050.5	2.6289748098941196E-020
1051.5	2.5548785411196857E-020
1052.5	2.4912298977291279E-020
1053.5	2.4366226804458431E-020
1054.5	2.3898955209552136E-020
1055.5	2.3500834975037297E-020
1056.5	2.3163805015923621E-020
1057.5	2.2881097377565954E-020
1058.5	2.2647004274474107E-020
1059.5	2.2456692834634267E-020
1060.5	2.2306056807386099E-020
1061.5	2.2191597121574208E-020
1062.5	2.2110325119406739E-020
1063.5	2.2059683732672453E-020
1064.5	2.2037482947559474E-020
1065.5	2.2041846718979713E-020
1066.5	2.2071169114402855E-020
1067.5	2.2124077940892555E-020
1068.5	2.2199404473845192E-020
1069.5	2.2296158188660367E-020
1070.5	2.2413505617026099E-020
1071.5	2.2550752622413680E-020
1072.5	2.2707329525778229E-020
1073.5	2.2882778620665909E-020
1074.5	2.3076743703240606E-020
1075.5	2.3288961311970337E-020
1076.5	2.3519253427545137E-020
1077.5	2.3767521428881055E-020
1078.5	2.4033741138007993E-020
1079.5	2.4317958816964459E-020
1080.5	2.4620288004885592E-020
1081.5	2.4940907104336946E-020
1082.5	2.5280057643465655E-020
1083.5	2.5638043155390573E-020
1084.5	2.6015228628980362E-020
1085.5	2.6412040496217826E-020
1086.5	2.6828967131085350E-020
1087.5	2.7266559843632890E-020
1088.5	2.7725434360864236E-020
1089.5	2.8206272793518371E-020
1090.5	2.8709826094925918E-020
1091.5	2.9236917025060592E-020
1092.5	2.9788443639845832E-020
1093.5	3.0365383332873124E-020
1094.5	3.0968797464098137E-020
1095.5	3.1599836617962789E-020
1096.5	3.2259746541912973E-020
1097.5	3.2949874825629817E-020
1098.5	3.3671678391666902E-020
1099.5	3.4426731879818796E-020
1100.5	3.5216737020701897E-020
1101.5	3.6043533109012609E-020
1102.5	3.6909108704102229E-020
1103.5	3.7815614705297509E-020
1104.5	3.8765378972308941E-020
1105.5	3.9760922687712948E-020
1106.5	4.0804978689602351E-020
1107.5	4.1900512038954761E-020
1108.5	4.3050743129149870E-020
1109.5	4.4259173695683808E-020
1110.5	4.5529616144089509E-020
1111.5	4.6866226685356475E-020
1112.5	4.8273542853191028E-020
1113.5	4.9756526079302187E-020
1114.5	5.1320610125312769E-020
1115.5	5.2971756317604620E-020
1116.5	5.4716516710350382E-020
1117.5	5.6562106519663448E-020
1118.5	5.8516487437732697E-020
1119.5	6.0588463762146328E-020
1120.5	6.2787793677922722E-020
1121.5	6.5125318528142044E-020
1122.5	6.7613113529546607E-020
1123.5	7.0264664166022382E-020
1124.5	7.3095073470058648E-020
1125.5	7.6121306638979148E-020
1126.5	7.9362481007199028E-020
1127.5	8.2840211412735690E-020
1128.5	8.6579023596878642E-020
1129.5	9.0606851652039697E-020
1130.5	9.4955639946698657E-020
1131.5	9.9662075769822617E-020
1132.5	1.0476848665315762E-019
1133.5	1.1032394665349527E-019
1134.5	1.1638564980534535E-019
1135.5	1.2302062790910099E-019
1136.5	1.3030791584583558E-019
1137.5	1.3834130367437485E-019
1138.5	1.4723286520958567E-019
1139.5	1.5711752400102970E-019
1140.5	1.6815901912182402E-019
1141.5	1.8055777909216944E-019
1142.5	1.9456142373540436E-019
1143.5	2.1047892224066473E-019
1144.5	2.2869988735809214E-019
1145.5	2.4972114619944819E-019
1146.5	2.7418368470990936E-019
1147.5	3.0292441172878600E-019
1148.5	3.3704897396889377E-019
1149.5	3.7803385908091511E-019
1150.5	4.2786714153239220E-019
1151.5	4.8923365321840056E-019
1152.5	5.6573073493710316E-019
1153.5	6.6203398078951680E-019
1154.5	7.8374255131477198E-019
1155.5	9.3617462841516619E-019
1156.5	1.1205648823266220E-018
1157.5	1.3258156407647234E-018
1158.5	1.5183850609261682E-018
1159.5	1.6466192499222157E-018
1160.5	1.6770323078921268E-018
1161.5	1.6301586217527868E-018
1162.5	1.5626554609844996E-018
1163.5	1.5243877159494653E-018
1164.5	1.5430880153113012E-018
1165.5	1.6324502788863268E-018
1166.5	1.8023654333974741E-018
1167.5	2.0634091524203071E-018
1168.5	2.4241095224288109E-018
1169.5	2.8778021890636816E-018
1170.5	3.3756861706305791E-018
1171.5	3.8007194397590559E-018
1172.5	3.9987730386403893E-018
1173.5	3.8985005090103849E-018
1174.5	3.5884087288479105E-018
1175.5	3.2320165414921429E-018
1176.5	2.9519981577811139E-018
1177.5	2.8042080629023719E-018
1178.5	2.8018846270379294E-018
1179.5	2.9323002530097633E-018
1180.5	3.1494421778594897E-018
1181.5	3.3546602133327125E-018
1182.5	3.4105599531983890E-018
1183.5	3.2293796719763615E-018
1184.5	2.8529582863350798E-018
1185.5	2.4028954119915728E-018
1186.5	1.9783845416273954E-018
1187.5	1.6219281388238259E-018
1188.5	1.3380900984507016E-018
1189.5	1.1164268481456807E-018
1190.5	9.4369074864632675E-019
1191.5	8.0823910823565664E-019
1192.5	7.0096672059963788E-019
1193.5	6.1506382078842590E-019
1194.5	5.4551334356951734E-019
1195.5	4.8862326433177172E-019
1196.5	4.4166143363176391E-019
1197.5	4.0258827154129063E-019
1198.5	3.6986596674361891E-019
1199.5	3.4232331125030285E-019
1200.5	3.1905983960055847E-019
1201.5	2.9937746904326977E-019
1202.5	2.8273138632406487E-019
1203.5	2.6869448206486623E-019
1204.5	2.5693140962565747E-019
1205.5	2.4717956288458970E-019
1206.5	2.3923510037100025E-019
1207.5	2.3294271603305266E-019
1208.5	2.2818825523885216E-019
1209.5	2.2489355650221833E-019
1210.5	2.2301310438080121E-019
1211.5	2.2253223428163569E-019
1212.5	2.2346675502394538E-019
1213.5	2.2586396480254182E-019
1214.5	2.2980514318128137E-019
1215.5	2.3540971799007373E-019
1216.5	2.4284144492397452E-019
1217.5	2.5231711607534316E-019
1218.5	2.6411855444888800E-019
1219.5	2.7860898736364646E-019
1220.5	2.9625537035416171E-019
1221.5	3.1765892558699096E-019
1222.5	3.4359716983954844E-019
1223.5	3.7508219006645949E-019
1224.5	4.1344209562588553E-019
1225.5	4.6043571538963302E-019
1226.5	5.1841500277883839E-019
1227.5	5.9055531111547007E-019
1228.5	6.8117970111676910E-019
1229.5	7.9620525090266409E-019
1230.5	9.4372211438327133E-019
1231.5	1.1346362795041818E-018
1232.5	1.3830476004493459E-018
1233.5	1.7053176618581318E-018
1234.5	2.1151134674530323E-018
1235.5	2.6090143957937397E-018
1236.5	3.1375924839377134E-018
1237.5	3.5759300893475305E-018
1238.5	3.7533570155556620E-018
1239.5	3.5816700382229964E-018
1240.5	3.1454504864364352E-018
1241.5	2.6151763974571011E-018
1242.5	2.1175639932192641E-018
1243.5	1.7035417317981656E-018
1244.5	1.3772134828803577E-018
1245.5	1.1250907153985920E-018
1246.5	9.3078745951733470E-019
1247.5	7.8012459597724648E-019
1248.5	6.6211608375600614E-019
1249.5	5.6860537240535037E-019
1250.5	4.9362342284985000E-019
1251.5	4.3280678062605569E-019
1252.5	3.8294808083857414E-019
1253.5	3.4166912720871966E-019
1254.5	3.0718866796420531E-019
1255.5	2.7815858783940317E-019
1256.5	2.5354821081815641E-019
1257.5	2.3256213423185613E-019
1258.5	2.1458144317213003E-019
1259.5	1.9912132216332377E-019
1260.5	1.8580027503353840E-019
1261.5	1.7431766573588859E-019
1262.5	1.6443732107772369E-019
1263.5	1.5597564686279519E-019
1264.5	1.4879320971178961E-019
1265.5	1.4278910229946165E-019
1266.5	1.3789769270542247E-019
1267.5	1.3408759866273944E-019
1268.5	1.3136295742193015E-019
1269.5	1.2976731165337954E-019
1270.5	1.2939072948986977E-019
1271.5	1.3038114250707010E-019
1272.5	1.3296130346564335E-019
1273.5	1.3745309829605823E-019
1274.5	1.4431069534644284E-019
1275.5	1.5416173316328903E-019
1276.5	1.6784792210217311E-019
1277.5	1.8643685998556771E-019
1278.5	2.1114376280900422E-019
1279.5	2.4308898585391413E-019
1280.5	2.8289515726764748E-019
1281.5	3.3006868388782455E-019
1282.5	3.8127913898087987E-019
1283.5	4.2688999281815898E-019
1284.5	4.5049110274060363E-019
1285.5	4.3915370272445090E-019
1286.5	3.9651772702835741E-019
1287.5	3.3929518617988272E-019
1288.5	2.8284753325666676E-019
1289.5	2.3458484344492564E-019
1290.5	1.9594408277038877E-019
1291.5	1.6578346261004616E-019
1292.5	1.4234950188520046E-019
1293.5	1.2403541668803320E-019
1294.5	1.0956859443642146E-019
1295.5	9.7995445132965870E-020
1296.5	8.8615584166117679E-020
1297.5	8.0916473974634035E-020
1298.5	7.4521387563918784E-020
1299.5	6.9151090647150063E-020
1300.5	6.4596484788212949E-020
1301.5	6.0699277653414236E-020
1302.5	5.7338328470412882E-020
1303.5	5.4419954081509902E-020
1304.5	5.1870993426651898E-020
1305.5	4.9633800564454547E-020
1306.5	4.7662595606101312E-020
1307.5	4.5920780371942150E-020
1308.5	4.4378946375196737E-020
1309.5	4.3013385088488227E-020
1310.5	4.1804966893148225E-020
1311.5	4.0738294106487387E-020
1312.5	3.9801060692276337E-020
1313.5	3.8983570477403074E-020
1314.5	3.8278379476511892E-020
1315.5	3.7680038002554068E-020
1316.5	3.7184915813778130E-020
1317.5	3.6791099465820957E-020
1318.5	3.6498355926871688E-020
1319.5	3.6308160865592197E-020
1320.5	3.6223794259202223E-020
1321.5	3.6250510504821686E-020
1322.5	3.6395795505442561E-020
1323.5	3.6669729801910008E-020
1324.5	3.7085485477373580E-020
1325.5	3.7659996309874288E-020
1326.5	3.8414856989858701E-020
1327.5	3.9377530352339863E-020
1328.5	4.0582974765103790E-020
1329.5	4.2075851941075385E-020
1330.5	4.3913545773306185E-020
1331.5	4.6170326044515548E-020
1332.5	4.8943142424256984E-020
1333.5	5.2359754793314540E-020
1334.5	5.6590219635736503E-020
1335.5	6.1863174176544319E-020
1336.5	6.8488853637496369E-020
1337.5	7.6891122697121919E-020
1338.5	8.7650218551799839E-020
1339.5	1.0155401325620065E-019
1340.5	1.1964180632665880E-019
1341.5	1.4318438795949931E-019
1342.5	1.7344332804132676E-019
1343.5	2.1085728619896718E-019
1344.5	2.5315376702223607E-019
1345.5	2.9265162783291383E-019
1346.5	3.1615346841558527E-019
1347.5	3.1270959084131261E-019
1348.5	2.8405917738353820E-019
1349.5	2.4279040888897333E-019
1350.5	2.0115060232273099E-019
1351.5	1.6533019270038946E-019
1352.5	1.3671953329141582E-019
1353.5	1.1456163731075016E-019
1354.5	9.7549854194943527E-020
1355.5	8.4460514983439121E-020
1356.5	7.4318002966388041E-020
1357.5	6.6390490108407765E-020
1358.5	6.0141481763184463E-020
1359.5	5.5179953717899908E-020
1360.5	5.1220245003914725E-020
1361.5	4.8052431198513519E-020
1362.5	4.5521175126711173E-020
1363.5	4.3510818768660896E-020
1364.5	4.1934901477180831E-020
1365.5	4.0728776486040291E-020
1366.5	3.9844395044090300E-020
1367.5	3.9246618307600705E-020
1368.5	3.8910620916687753E-020
1369.5	3.8820090885169898E-020
1370.5	3.8966027755005261E-020
1371.5	3.9346009370530915E-020
1372.5	3.9963847317866619E-020
1373.5	4.0829589256589889E-020
1374.5	4.1959858328536532E-020
1375.5	4.3378549770151827E-020
1376.5	4.5117936593489010E-020
1377.5	4.7220273771832891E-020
1378.5	4.9740038680324525E-020
1379.5	5.2747011193904565E-020
1380.5	5.6330489204201397E-020
1381.5	6.0605068065261668E-020
1382.5	6.5718605731970530E-020
1383.5	7.1863278361873548E-020
1384.5	7.9291044896873271E-020
1385.5	8.8335436127767503E-020
1386.5	9.9442415990580136E-020
1387.5	1.1321413145309289E-019
1388.5	1.3047045760951912E-019
1389.5	1.5233343615097315E-019
1390.5	1.8033599593189840E-019
1391.5	2.1653999157530619E-019
1392.5	2.6359628401876410E-019
1393.5	3.2453669823406379E-019
1394.5	4.0176129121968275E-019
1395.5	4.9418379956251470E-019
1396.5	5.9169555315231051E-019
1397.5	6.7008268840173088E-019
1398.5	6.9801101406271269E-019
1399.5	6.6155839984303519E-019
1400.5	5.7861933612996254E-019
1401.5	4.8073648994820797E-019
1402.5	3.9014496095068919E-019
1403.5	3.1530048338055045E-019
1404.5	2.5653393728731242E-019
1405.5	2.1124482588105509E-019
1406.5	1.7642419290972986E-019
1407.5	1.4950477792093647E-019
1408.5	1.2850971737808405E-019
1409.5	1.1197677987573787E-019
1410.5	9.8839760371391864E-020
1411.5	8.8323328463856581E-020
1412.5	7.9862683379572065E-020
1413.5	7.3045725697273225E-020
1414.5	6.7572655654902434E-020
1415.5	6.3228381701110061E-020
1416.5	5.9864304840814109E-020
1417.5	5.7387157397952761E-020
1418.5	5.5753413239708546E-020
1419.5	5.4968228444456634E-020
1420.5	5.5087563372617822E-020
1421.5	5.6220013975888808E-020
1422.5	5.8518236995896153E-020
1423.5	6.2133366258398967E-020
1424.5	6.7075747788794988E-020
1425.5	7.2911682119445942E-020
1426.5	7.8379560436622467E-020
1427.5	8.1510665984743621E-020
1428.5	8.0935879940904470E-020
1429.5	7.7259958802704013E-020
1430.5	7.2464155602573379E-020
1431.5	6.8286080808985058E-020
1432.5	6.5586547930506274E-020
1433.5	6.4619840643152290E-020
1434.5	6.5417361312993372E-020
1435.5	6.8010563739030144E-020
1436.5	7.2531379642039303E-020
1437.5	7.9262365723494410E-020
1438.5	8.8677302776521135E-020
1439.5	1.0148672460811490E-019
1440.5	1.1868035290643105E-019
1441.5	1.4151854196138887E-019
1442.5	1.7133112737650427E-019
1443.5	2.0879216309212538E-019
1444.5	2.5214247296695752E-019
1445.5	2.9437009666526664E-019
1446.5	3.2223769545228343E-019
1447.5	3.2299456355311375E-019
1448.5	2.9599008667965693E-019
1449.5	2.5335519349381803E-019
1450.5	2.0866379676296981E-019
1451.5	1.6946066018203781E-019
1452.5	1.3780876698097662E-019
1453.5	1.1312460143453795E-019
1454.5	9.4060860398178594E-020
1455.5	7.9295459552795657E-020
1456.5	6.7756339035624923E-020
1457.5	5.8633223740004576E-020
1458.5	5.1329705987184872E-020
1459.5	4.5409773268378986E-020
1460.5	4.0553776486665442E-020
1461.5	3.6525585685414229E-020
1462.5	3.3149028051558292E-020
1463.5	3.0291222219217875E-020
1464.5	2.7850815594248399E-020
1465.5	2.5749648336377592E-020
1466.5	2.3926802092074961E-020
1467.5	2.2334312562595553E-020
1468.5	2.0934050119823247E-020
1469.5	1.9695427131228233E-020
1470.5	1.8593695795547295E-020
1471.5	1.7608671850986215E-020
1472.5	1.6723768419843984E-020
1473.5	1.5925257887996703E-020
1474.5	1.5201703032803267E-020
1475.5	1.4543514913530193E-020
1476.5	1.3942606536452259E-020
1477.5	1.3392119490398067E-020
1478.5	1.2886206625212930E-020
1479.5	1.2419858102754807E-020
1480.5	1.1988761260313455E-020
1481.5	1.1589187017525960E-020
1482.5	1.1217897259146377E-020
1483.5	1.0872068899009722E-020
1484.5	1.0549231290079861E-020
1485.5	1.0247214373895648E-020
1486.5	9.9641055194680002E-021
1487.5	9.6982134299781885E-021
1488.5	9.4480378271819208E-021
1489.5	9.2122438816292758E-021
1490.5	8.9896405590541045E-021
1491.5	8.7791622125734165E-021
1492.5	8.5798528764582011E-021
1493.5	8.3908528176070264E-021
1494.5	8.2113869811222476E-021
1495.5	8.0407550308836504E-021
1496.5	7.8783227380706900E-021
1497.5	7.7235145127840517E-021
1498.5	7.5758069082703505E-021
1499.5	7.4347229553320294E-021
1500.5	7.2998272075441082E-021
1501.5	7.1707213968750191E-021
1502.5	7.0470406149944532E-021
1503.5	6.9284499485621018E-021
1504.5	6.8146415076207643E-021
1505.5	6.7053317952598581E-021
1506.5	6.6002593742903554E-021
1507.5	6.4991827930367230E-021
1508.5	6.4018787377149063E-021
1509.5	6.3081403833983563E-021
1510.5	6.2177759194154446E-021
1511.5	6.1306072282859413E-021
1512.5	6.0464687000852925E-021
1513.5	5.9652061665006988E-021
1514.5	5.8866759408768799E-021
1515.5	5.8107439522948784E-021
1516.5	5.7372849632288169E-021
1517.5	5.6661818616201647E-021
1518.5	5.5973250193276472E-021
1519.5	5.5306117098795358E-021
1520.5	5.4659455792955305E-021
1521.5	5.4032361644760508E-021
1522.5	5.3423984542934116E-021
1523.5	5.2833524890747834E-021
1524.5	5.2260229946526936E-021
1525.5	5.1703390475843625E-021
1526.5	5.1162337685145300E-021
1527.5	5.0636440409847841E-021
1528.5	5.0125102532813110E-021
1529.5	4.9627760611680311E-021
1530.5	4.9143881695771332E-021
1531.5	4.8672961315283786E-021
1532.5	4.8214521627249550E-021
1533.5	4.7768109704303958E-021
1534.5	4.7333295953702626E-021
1535.5	4.6909672655261758E-021
1536.5	4.6496852608002318E-021
1537.5	4.6094467876263011E-021
1538.5	4.5702168626928357E-021
1539.5	4.5319622050205051E-021
1540.5	4.4946511357086344E-021
1541.5	4.4582534847276378E-021
1542.5	4.4227405041915520E-021
1543.5	4.3880847875958733E-021
1544.5	4.3542601945518993E-021
1545.5	4.3212417805902642E-021
1546.5	4.2890057316437541E-021
1547.5	4.2575293028533157E-021
1548.5	4.2267907613716749E-021
1549.5	4.1967693328666849E-021
1550.5	4.1674451514515590E-021
1551.5	4.1387992127918972E-021
1552.5	4.1108133301600012E-021
1553.5	4.0834700932258055E-021
1554.5	4.0567528293907392E-021
1555.5	4.0306455674864050E-021
1556.5	4.0051330036741361E-021
1557.5	3.9802004693943611E-021
1558.5	3.9558339012265425E-021
1559.5	3.9320198125312356E-021
1560.5	3.9087452667556101E-021
1561.5	3.8859978522929098E-021
1562.5	3.8637656587944990E-021
1563.5	3.8420372548407807E-021
1564.5	3.8208016668842324E-021
1565.5	3.8000483593841708E-021
1566.5	3.7797672160587881E-021
1567.5	3.7599485221853718E-021
1568.5	3.7405829478846148E-021
1569.5	3.7216615323295420E-021
1570.5	3.7031756688237864E-021
1571.5	3.6851170906978860E-021
1572.5	3.6674778579758820E-021
1573.5	3.6502503447678414E-021
1574.5	3.6334272273470529E-021
1575.5	3.6170014728734818E-021
1576.5	3.6009663287277615E-021
1577.5	3.5853153124224705E-021
1578.5	3.5700422020597394E-021
1579.5	3.5551410273064015E-021
1580.5	3.5406060608598483E-021
1581.5	3.5264318103796788E-021
1582.5	3.5126130108619239E-021
1583.5	3.4991446174343054E-021
1584.5	3.4860217985524787E-021
1585.5	3.4732399295786709E-021
1586.5	3.4607945867254830E-021
1587.5	3.4486815413489009E-021
1588.5	3.4368967545757597E-021
1589.5	3.4254363722520595E-021
1590.5	3.4142967201996504E-021
1591.5	3.4034742997697961E-021
1592.5	3.3929657836831719E-021
1593.5	3.3827680121467940E-021
1594.5	3.3728779892393043E-021
1595.5	3.3632928795569612E-021
1596.5	3.3540100051135398E-021
1597.5	3.3450268424882191E-021
1598.5	3.3363410202164061E-021
1599.5	3.3279503164192735E-021
1600.5	3.3198526566686428E-021
1601.5	3.3120461120847063E-021
1602.5	3.3045288976649366E-021
1603.5	3.2972993708434153E-021
1604.5	3.2903560302807419E-021
1605.5	3.2836975148855755E-021
1606.5	3.2773226030699056E-021
1607.5	3.2712302122411099E-021
1608.5	3.2654193985349733E-021
1609.5	3.2598893567950016E-021
1610.5	3.2546394208045486E-021
1611.5	3.2496690637796379E-021
1612.5	3.2449778991317429E-021
1613.5	3.2405656815113652E-021
1614.5	3.2364323081448938E-021
1615.5	3.2325778204790912E-021
1616.5	3.2290024061495374E-021
1617.5	3.2257064012916248E-021
1618.5	3.2226902932150791E-021
1619.5	3.2199547234657749E-021
1620.5	3.2175004913015749E-021
1621.5	3.2153285576123166E-021
1622.5	3.2134400493178417E-021
1623.5	3.2118362642821334E-021
1624.5	3.2105186767864248E-021
1625.5	3.2094889436094247E-021
1626.5	3.2087489107688174E-021
1627.5	3.2083006209850154E-021
1628.5	3.2081463219358076E-021
1629.5	3.2082884753792979E-021
1630.5	3.2087297672324495E-021
1631.5	3.2094731187038794E-021
1632.5	3.2105216985924657E-021
1633.5	3.2118789368781405E-021
1634.5	3.2135485397481752E-021
1635.5	3.2155345062217753E-021
1636.5	3.2178411465582602E-021
1637.5	3.2204731026599508E-021
1638.5	3.2234353707109016E-021
1639.5	3.2267333263272790E-021
1640.5	3.2303727525355427E-021
1641.5	3.2343598709415446E-021
1642.5	3.2387013765084378E-021
1643.5	3.2434044764254708E-021
1644.5	3.2484769336249083E-021
1645.5	3.2539271155928201E-021
1646.5	3.2597640492237827E-021
1647.5	3.2659974825928627E-021
1648.5	3.2726379546645217E-021
1649.5	3.2796968741319742E-021
1650.5	3.2871866087880003E-021
1651.5	3.2951205870763706E-021
1652.5	3.3035134137710359E-021
1653.5	3.3123810020889291E-021
1654.5	3.3217407249758917E-021
1655.5	3.3316115888310249E-021
1656.5	3.3420144335748092E-021
1657.5	3.3529721637484083E-021
1658.5	3.3645100162909394E-021
1659.5	3.3766558718232091E-021
1660.5	3.3894406177282230E-021
1661.5	3.4028985731351279E-021
1662.5	3.4170679881805198E-021
1663.5	3.4319916327646871E-021
1664.5	3.4477174936049649E-021
1665.5	3.4642996029301002E-021
1666.5	3.4817990279455901E-021
1667.5	3.5002850576124126E-021
1668.5	3.5198366328339393E-021
1669.5	3.5405440785309293E-021
1670.5	3.5625112122456174E-021
1671.5	3.5858579251445213E-021
1672.5	3.6107233593689779E-021
1673.5	3.6372698430924524E-021
1674.5	3.6656877948607428E-021
1675.5	3.6962018767289155E-021
1676.5	3.7290787683678155E-021
1677.5	3.7646370617530867E-021
1678.5	3.8032599528455921E-021
1679.5	3.8454116541139222E-021
1680.5	3.8916588011799377E-021
1681.5	3.9426986247533616E-021
1682.5	3.9993963746492838E-021
1683.5	4.0628355197405016E-021
1684.5	4.1343857613411716E-021
1685.5	4.2157961184455649E-021
1686.5	4.3093236084144041E-021
1687.5	4.4179128287481532E-021
1688.5	4.5454486483753633E-021
1689.5	4.6971138315003694E-021
1690.5	4.8798957238236119E-021
1691.5	5.1032985514114085E-021
1692.5	5.3803195032230643E-021
1693.5	5.7287021329597461E-021
1694.5	6.1722867215234157E-021
1695.5	6.7416600781633139E-021
1696.5	7.4716280703779749E-021
1697.5	8.3892223180768761E-021
1698.5	9.4802148903651678E-021
1699.5	1.0624942620355743E-020
1700.5	1.1541563608850212E-020
1701.5	1.1871865428385189E-020
1702.5	1.1465275193182648E-020
1703.5	1.0535116697591642E-020
1704.5	9.4429283737644840E-021
1705.5	8.4393064763102664E-021
1706.5	7.6177896535660897E-021
1707.5	6.9806559325123455E-021
1708.5	6.4976915046713591E-021
1709.5	6.1344327746097180E-021
1710.5	5.8615862654136087E-021
1711.5	5.6566141577414699E-021
1712.5	5.5028320518550730E-021
1713.5	5.3880439191217115E-021
1714.5	5.3033374850573112E-021
1715.5	5.2421624345639655E-021
1716.5	5.1996624367205036E-021
1717.5	5.1722011963072988E-021
1718.5	5.1570280618675841E-021
1719.5	5.1520415755380248E-021
1720.5	5.1556212149348126E-021
1721.5	5.1665066391843755E-021
1722.5	5.1837101964234410E-021
1723.5	5.2064528974392820E-021
1724.5	5.2341170926216720E-021
1725.5	5.2662111521346406E-021
1726.5	5.3023428561963893E-021
1727.5	5.3421991675556804E-021
1728.5	5.3855307253102568E-021
1729.5	5.4321398640791817E-021
1730.5	5.4818712893643481E-021
1731.5	5.5346047717788714E-021
1732.5	5.5902493887640935E-021
1733.5	5.6487389622467951E-021
1734.5	5.7100284279683923E-021
1735.5	5.7740909363264926E-021
1736.5	5.8409155320422240E-021
1737.5	5.9105052954001263E-021
1738.5	5.9828758544570127E-021
1739.5	6.0580541978092345E-021
1740.5	6.1360777329195675E-021
1741.5	6.2169935468515001E-021
1742.5	6.3008578354288955E-021
1743.5	6.3877354739875397E-021
1744.5	6.4776997084975040E-021
1745.5	6.5708319502738856E-021
1746.5	6.6672216610313243E-021
1747.5	6.7669663178805775E-021
1748.5	6.8701714501710155E-021
1749.5	6.9769507419714137E-021
1750.5	7.0874261955464056E-021
1751.5	7.2017283524996380E-021
1752.5	7.3199965703742874E-021
1753.5	7.4423793534720116E-021
1754.5	7.5690347375089587E-021
1755.5	7.7001307285011953E-021
1756.5	7.8358457969862320E-021
1757.5	7.9763694293621171E-021
1758.5	8.1219027387782828E-021
1759.5	8.2726591386583011E-021
1760.5	8.4288650825870727E-021
1761.5	8.5907608749673057E-021
1762.5	8.7586015575537127E-021
1763.5	8.9326578777211347E-021
1764.5	9.1132173451263935E-021
1765.5	9.3005853842966126E-021
1766.5	9.4950865916319930E-021
1767.5	9.6970661063645676E-021
1768.5	9.9068911061816825E-021
1769.5	1.0124952439523491E-020
1770.5	1.0351666408017415E-020
1771.5	1.0587476714143621E-020
1772.5	1.0832856591061308E-020
1773.5	1.1088311133596170E-020
1774.5	1.1354379851731991E-020
1775.5	1.1631639470604520E-020
1776.5	1.1920707004012086E-020
1777.5	1.2222243131891291E-020
1778.5	1.2536955916123112E-020
1779.5	1.2865604893511118E-020
1780.5	1.3209005589900709E-020
1781.5	1.3568034505290781E-020
1782.5	1.3943634626553335E-020
1783.5	1.4336821532169738E-020
1784.5	1.4748690162389139E-020
1785.5	1.5180422338624117E-020
1786.5	1.5633295127967441E-020
1787.5	1.6108690162738447E-020
1788.5	1.6608104041301649E-020
1789.5	1.7133159955467916E-020
1790.5	1.7685620712102095E-020
1791.5	1.8267403342736266E-020
1792.5	1.8880595525772050E-020
1793.5	1.9527474082155009E-020
1794.5	2.0210525848323140E-020
1795.5	2.0932471281118899E-020
1796.5	2.1696291209863061E-020
1797.5	2.2505257222953546E-020
1798.5	2.3362966262682775E-020
1799.5	2.4273380105573409E-020
1800.5	2.5240870530281487E-020
1801.5	2.6270271125835486E-020
1802.5	2.7366936875720245E-020
1803.5	2.8536812875690890E-020
1804.5	2.9786513814839126E-020
1805.5	3.1123416182554464E-020
1806.5	3.2555765574212516E-020
1807.5	3.4092801975661467E-020
1808.5	3.5744906536597830E-020
1809.5	3.7523774129038853E-020
1810.5	3.9442616972673309E-020
1811.5	4.1516405850659745E-020
1812.5	4.3762157012147350E-020
1813.5	4.6199274860353407E-020
1814.5	4.8849963089262622E-020
1815.5	5.1739720234700913E-020
1816.5	5.4897939885332475E-020
1817.5	5.8358641380462529E-020
1818.5	6.2161364148578516E-020
1819.5	6.6352268525994645E-020
1820.5	7.0985498790312688E-020
1821.5	7.6124881441555606E-020
1822.5	8.1846055149364937E-020
1823.5	8.8239160656219446E-020
1824.5	9.5412262728147197E-020
1825.5	1.0349573696189638E-019
1826.5	1.1264793916904973E-019
1827.5	1.2306259487021129E-019
1828.5	1.3497851701069207E-019
1829.5	1.4869250499839820E-019
1830.5	1.6457663294260202E-019
1831.5	1.8310165248872119E-019
1832.5	2.0486899470254141E-019
1833.5	2.3065497142371445E-019
1834.5	2.6147241203326063E-019
1835.5	2.9865733704810220E-019
1836.5	3.4399157988148870E-019
1837.5	3.9987655242168792E-019
1838.5	4.6957783144762730E-019
1839.5	5.5756147905506980E-019
1840.5	6.6992965779340011E-019
1841.5	8.1490193917858393E-019
1842.5	1.0030905917846725E-018
1843.5	1.2467718826162204E-018
1844.5	1.5560891873441851E-018
1845.5	1.9280980163347143E-018
1846.5	2.3249181016755109E-018
1847.5	2.6519273867427797E-018
1848.5	2.7813263505618730E-018
1849.5	2.6490379257247266E-018
1850.5	2.3204783862555634E-018
1851.5	1.9235162109640274E-018
1852.5	1.5521051159960863E-018
1853.5	1.2435673932325533E-018
1854.5	1.0005921677046148E-018
1855.5	8.1296756620461202E-019
1856.5	6.6842385945856082E-019
1857.5	5.5637553160005793E-019
1858.5	4.6862992794083419E-019
1859.5	3.9910659805498351E-019
1860.5	3.4335567814605466E-019
1861.5	2.9812331631592686E-019
1862.5	2.6101650855037185E-019
1863.5	2.3025945584983888E-019
1864.5	2.0452049505531523E-019
1865.5	1.8278997078620558E-019
1866.5	1.6429390647511784E-019
1867.5	1.4843260735861212E-019
1868.5	1.3473662641757751E-019
1869.5	1.2283487997399380E-019
1870.5	1.1243132804088163E-019
1871.5	1.0328774552910777E-019
1872.5	9.5210866101015412E-020
1873.5	8.8042695703519704E-020
1874.5	8.1653146059313743E-020
1875.5	7.5934382348433853E-020
1876.5	7.0796449186462010E-020
1877.5	6.6163858335896317E-020
1878.5	6.1972906165636864E-020
1879.5	5.8169549359061115E-020
1880.5	5.4707711009740093E-020
1881.5	5.1547920999969528E-020
1882.5	4.8656217860336788E-020
1883.5	4.6003256547251701E-020
1884.5	4.3563579427545330E-020
1885.5	4.1315017413066955E-020
1886.5	3.9238195491944286E-020
1887.5	3.7316122467180658E-020
1888.5	3.5533848980094288E-020
1889.5	3.3878181189024312E-020
1890.5	3.2337440030551103E-020
1891.5	3.0901257987385076E-020
1892.5	2.9560406855443396E-020
1893.5	2.8306651241070856E-020
1894.5	2.7132623502332044E-020
1895.5	2.6031716632387223E-020
1896.5	2.4997992211389080E-020
1897.5	2.4026101059319627E-020
1898.5	2.3111214631378856E-020
1899.5	2.2248965529863690E-020
1900.5	2.1435395777478335E-020
1901.5	2.0666911718883204E-020
1902.5	1.9940244599619358E-020
1903.5	1.9252416021930893E-020
1904.5	1.8600707601486372E-020
1905.5	1.7982634252385288E-020
1906.5	1.7395920613984361E-020
1907.5	1.6838480205093921E-020
1908.5	1.6308396951479922E-020
1909.5	1.5803908783392129E-020
1910.5	1.5323393042672486E-020
1911.5	1.4865353475225282E-020
1912.5	1.4428408615355193E-020
1913.5	1.4011281394602929E-020
1914.5	1.3612789829978380E-020
1915.5	1.3231838665521404E-020
1916.5	1.2867411857421924E-020
1917.5	1.2518565806927216E-020
1918.5	1.2184423257307754E-020
1919.5	1.1864167781539863E-020
1920.5	1.1557038796339536E-020
1921.5	1.1262327045955585E-020
1922.5	1.0979370505875775E-020
1923.5	1.0707550662464979E-020
1924.5	1.0446289129663106E-020
1925.5	1.0195044568329718E-020
1926.5	9.9533098777204667E-021
1927.5	9.7206096319948898E-021
1928.5	9.4964977376506836E-021
1929.5	9.2805552904119679E-021
1930.5	9.0723886124163840E-021
1931.5	8.8716274525887944E-021
1932.5	8.6779233348932440E-021
1933.5	8.4909480407501274E-021
1934.5	8.3103922133184813E-021
1935.5	8.1359640725962235E-021
1936.5	7.9673882314042946E-021
1937.5	7.8044046033104569E-021
1938.5	7.6467673944300119E-021
1939.5	7.4942441718270738E-021
1940.5	7.3466150019416445E-021
1941.5	7.2036716530957067E-021
1942.5	7.0652168566929808E-021
1943.5	6.9310636222307100E-021
1944.5	6.8010346016934138E-021
1945.5	6.6749614993044393E-021
1946.5	6.5526845229760639E-021
1947.5	6.4340518741274220E-021
1948.5	6.3189192728357598E-021
1949.5	6.2071495155535780E-021
1950.5	6.0986120628656595E-021
1951.5	5.9931826549780490E-021
1952.5	5.8907429528285856E-021
1953.5	5.7911802028873893E-021
1954.5	5.6943869238779374E-021
1955.5	5.6002606137965658E-021
1956.5	5.5087034757419439E-021
1957.5	5.4196221611876912E-021
1958.5	5.3329275294419717E-021
1959.5	5.2485344221387002E-021
1960.5	5.1663614516969039E-021
1961.5	5.0863308027686343E-021
1962.5	5.0083680457723796E-021
1963.5	4.9324019616790041E-021
1964.5	4.8583643772810741E-021
1965.5	4.7861900102352558E-021
1966.5	4.7158163232209580E-021
1967.5	4.6471833866077083E-021
1968.5	4.5802337490688795E-021
1969.5	4.5149123156208222E-021
1970.5	4.4511662326045773E-021
1971.5	4.3889447791623337E-021
1972.5	4.3281992647930415E-021
1973.5	4.2688829326012661E-021
1974.5	4.2109508678806241E-021
1975.5	4.1543599116985089E-021
1976.5	4.0990685791718553E-021
1977.5	4.0450369821453424E-021
1978.5	3.9922267560031173E-021
1979.5	3.9406009903635363E-021
1980.5	3.8901241634233372E-021
1981.5	3.8407620797333296E-021
1982.5	3.7924818112022256E-021
1983.5	3.7452516411387066E-021
1984.5	3.6990410111542407E-021
1985.5	3.6538204707608211E-021
1986.5	3.6095616295084334E-021
1987.5	3.5662371115171261E-021
1988.5	3.5238205122677757E-021
1989.5	3.4822863575242306E-021
1990.5	3.4416100642675786E-021
1991.5	3.4017679035307366E-021
1992.5	3.3627369650284136E-021
1993.5	3.3244951234841070E-021
1994.5	3.2870210065616907E-021
1995.5	3.2502939643148395E-021
1996.5	3.2142940400727635E-021
1997.5	3.1790019426856093E-021
1998.5	3.1443990200574615E-021
1999.5	3.1104672338991392E-021
[truncated: 1,000 more rows]
