# Supplementary material for: Modeling Radiative Efficiency across Fluorinated Molecules: Bridging Chemistry and Climate Policy for Global Warming Potential Estimations
Source: Environ Sci Technol. 2026 Feb 16;60(8):6188–202. doi: 10.1021/acs.est.5c16501 (PMC12961741; doi:10.1021/acs.est.5c16501)
Supplement: Supplementary file 1 [file es5c16501_si_001.zip › Supporting.Information/CFM2025.Table1/HFEsters/Allyl.trifluoracetate/cross-section_7.dat]

0.5	5.0452287770137347E-022
1.5	5.1453223129551186E-022
2.5	5.2538987309506835E-022
3.5	5.3721059262970647E-022
4.5	5.5013027787785619E-022
5.5	5.6431084972780485E-022
6.5	5.7994660247258726E-022
7.5	5.9727242308747146E-022
8.5	6.1657454484075255E-022
9.5	6.3820475296145590E-022
10.5	6.6259933927108824E-022
11.5	6.9030465520031360E-022
12.5	7.2201192227647166E-022
13.5	7.5860514876354594E-022
14.5	8.0122774403457296E-022
15.5	8.5137594361383260E-022
16.5	9.1103069027855661E-022
17.5	9.8284420542238127E-022
18.5	1.0704023419365870E-021
19.5	1.1785853820973097E-021
20.5	1.3140364602318317E-021
21.5	1.4856836766435901E-021
22.5	1.7050561835181291E-021
23.5	1.9855644605725476E-021
24.5	2.3385843895562819E-021
25.5	2.7620149587792214E-021
26.5	3.2171480922995313E-021
27.5	3.6047130429140326E-021
28.5	3.7877937612901710E-021
29.5	3.6944166409023546E-021
30.5	3.3918810270251243E-021
31.5	3.0184610197775067E-021
32.5	2.6784121955373230E-021
33.5	2.4151898425930231E-021
34.5	2.2346364322205958E-021
35.5	2.1288273339224390E-021
36.5	2.0882710422430871E-021
37.5	2.1064047498727560E-021
38.5	2.1808596714026171E-021
39.5	2.3138063049315465E-021
40.5	2.5123270326354510E-021
41.5	2.7891721640956148E-021
42.5	3.1639955019316902E-021
43.5	3.6648922197296115E-021
44.5	4.3293690474354924E-021
45.5	5.2019869789400282E-021
46.5	6.3214619526895619E-021
47.5	7.6825349588502327E-021
48.5	9.1574494725342679E-021
49.5	1.0410144176638199E-020
50.5	1.0962993579946566E-020
51.5	1.0543592914672385E-020
52.5	9.3611441501921989E-021
53.5	7.8899932807874943E-021
54.5	6.4977631336598343E-021
55.5	5.3386210195806067E-021
56.5	4.4300012684038532E-021
57.5	3.7366089399883384E-021
58.5	3.2138688761724115E-021
59.5	2.8234664443320567E-021
60.5	2.5367111140959691E-021
61.5	2.3338565223348677E-021
62.5	2.2024889878796161E-021
63.5	2.1357305719818914E-021
64.5	2.1297284448155874E-021
65.5	2.1787678305950956E-021
66.5	2.2658098049716839E-021
67.5	2.3504895350291764E-021
68.5	2.3712535815589736E-021
69.5	2.2827098663260442E-021
70.5	2.0976494256018278E-021
71.5	1.8715675571265977E-021
72.5	1.6540114999651639E-021
73.5	1.4680085669272848E-021
74.5	1.3172763379315887E-021
75.5	1.1974002416868182E-021
76.5	1.1021621035198886E-021
77.5	1.0259381185042965E-021
78.5	9.6426863590034435E-022
79.5	9.1378711531004468E-022
80.5	8.7199324503136417E-022
81.5	8.3703190004992390E-022
82.5	8.0751774250193418E-022
83.5	7.8240584920660261E-022
84.5	7.6089895498329819E-022
85.5	7.4238152188420831E-022
86.5	7.2637282634253572E-022
87.5	7.1249337539732387E-022
88.5	7.0044065790600478E-022
89.5	6.8997146659619486E-022
90.5	6.8088888425554640E-022
91.5	6.7303261554519858E-022
92.5	6.6627174777867075E-022
93.5	6.6049929936031195E-022
94.5	6.5562810467908496E-022
95.5	6.5158771702295208E-022
96.5	6.4832210532630413E-022
97.5	6.4578798903445502E-022
98.5	6.4395370684706145E-022
99.5	6.4279855583287921E-022
100.5	6.4231257209262051E-022
101.5	6.4249675666170909E-022
102.5	6.4336378432413493E-022
103.5	6.4493927238710377E-022
104.5	6.4726373608339547E-022
105.5	6.5039542363819379E-022
106.5	6.5441431640794395E-022
107.5	6.5942771135544375E-022
108.5	6.6557799427201315E-022
109.5	6.7305349136768219E-022
110.5	6.8210369444006621E-022
111.5	6.9306074247896483E-022
112.5	7.0636986162594408E-022
113.5	7.2263251769317095E-022
114.5	7.4266711207023568E-022
115.5	7.6759225437800536E-022
116.5	7.9893403978224480E-022
117.5	8.3874279723319246E-022
118.5	8.8965364462598682E-022
119.5	9.5468538820396631E-022
120.5	1.0362524783916739E-021
121.5	1.1333721006609254E-021
122.5	1.2362314791271568E-021
123.5	1.3211565810360127E-021
124.5	1.3573720664013995E-021
125.5	1.3310907168483171E-021
126.5	1.2598758770234723E-021
127.5	1.1749196667144752E-021
128.5	1.0983737837730776E-021
129.5	1.0388482818410338E-021
130.5	9.9696637887171513E-022
131.5	9.7050576195220021E-022
132.5	9.5691428342428271E-022
133.5	9.5417811133176251E-022
134.5	9.6100389366659934E-022
135.5	9.7679056958803845E-022
136.5	1.0015760255776962E-021
137.5	1.0360220769364704E-021
138.5	1.0814601310882801E-021
139.5	1.1400110546400384E-021
140.5	1.2147958218558356E-021
141.5	1.3102593054107309E-021
142.5	1.4326290496635088E-021
143.5	1.5905027881066606E-021
144.5	1.7954441608263505E-021
145.5	2.0621130638982978E-021
146.5	2.4065240404798814E-021
147.5	2.8390146620131717E-021
148.5	3.3459563988357947E-021
149.5	3.8579479306413438E-021
150.5	4.2305214655971021E-021
151.5	4.3048053805702279E-021
152.5	4.0444881712901683E-021
153.5	3.5740848159459221E-021
154.5	3.0577573928806195E-021
155.5	2.5960796456003376E-021
156.5	2.2211904571401777E-021
157.5	1.9294332561400222E-021
158.5	1.7057134819240990E-021
159.5	1.5343306780187958E-021
160.5	1.4023087692837765E-021
161.5	1.2997697593494507E-021
162.5	1.2194272675528760E-021
163.5	1.1559561941753797E-021
164.5	1.1054591020188671E-021
165.5	1.0650640137299229E-021
166.5	1.0326347053894952E-021
167.5	1.0065655582951766E-021
168.5	9.8563681396490376E-022
169.5	9.6891211337313468E-022
170.5	9.5566546570774847E-022
171.5	9.4532873446702081E-022
172.5	9.3745350981870974E-022
173.5	9.3168314858007644E-022
174.5	9.2773206584558157E-022
175.5	9.2537024860032436E-022
176.5	9.2441156680405451E-022
177.5	9.2470487315676060E-022
178.5	9.2612717055068896E-022
179.5	9.2857832714265406E-022
180.5	9.3197696051737685E-022
181.5	9.3625721301999124E-022
182.5	9.4136621250075159E-022
183.5	9.4726206494549264E-022
184.5	9.5391226360540588E-022
185.5	9.6129242733668411E-022
186.5	9.6938530174179550E-022
187.5	9.7817997236137696E-022
188.5	9.8767125101434792E-022
189.5	9.9785920543846560E-022
190.5	1.0087488093776907E-021
191.5	1.0203496957322117E-021
192.5	1.0326759997265869E-021
193.5	1.0457462825559276E-021
194.5	1.0595835288622760E-021
195.5	1.0742152138449557E-021
196.5	1.0896734379548273E-021
197.5	1.1059951290728555E-021
198.5	1.1232223139208246E-021
199.5	1.1414024622784384E-021
200.5	1.1605889094633719E-021
201.5	1.1808413645455875E-021
202.5	1.2022265139949372E-021
203.5	1.2248187329910747E-021
204.5	1.2487009195599193E-021
205.5	1.2739654701642896E-021
206.5	1.3007154195172001E-021
207.5	1.3290657723908331E-021
208.5	1.3591450612954988E-021
209.5	1.3910971713979702E-021
210.5	1.4250834833174875E-021
211.5	1.4612853959712693E-021
212.5	1.4999073060775425E-021
213.5	1.5411801390974206E-021
214.5	1.5853655494062143E-021
215.5	1.6327609367859778E-021
216.5	1.6837054638658283E-021
217.5	1.7385873075118368E-021
218.5	1.7978524399074111E-021
219.5	1.8620153169647741E-021
220.5	1.9316719593449027E-021
221.5	2.0075160538225500E-021
222.5	2.0903588926629868E-021
223.5	2.1811542238264568E-021
224.5	2.2810294302932980E-021
225.5	2.3913249284228411E-021
226.5	2.5136443245379557E-021
227.5	2.6499187705828342E-021
228.5	2.8024902229899235E-021
229.5	2.9742200948077421E-021
230.5	3.1686323385669677E-021
231.5	3.3901036627152777E-021
232.5	3.6441189012259806E-021
233.5	3.9376173221542800E-021
234.5	4.2794670611053466E-021
235.5	4.6811216236551393E-021
236.5	5.1575369147854943E-021
237.5	5.7284625257368393E-021
238.5	6.4202697735369795E-021
239.5	7.2685402711395823E-021
240.5	8.3216969039994407E-021
241.5	9.6459511747858860E-021
242.5	1.1331566699982721E-020
243.5	1.3499323175049392E-020
244.5	1.6302598918820565E-020
245.5	1.9911245714832447E-020
246.5	2.4443138282765807E-020
247.5	2.9781855435539427E-020
248.5	3.5248623788241387E-020
249.5	3.9371477578448719E-020
250.5	4.0448478485698330E-020
251.5	3.7978167857378620E-020
252.5	3.3186854165783332E-020
253.5	2.7819092899124485E-020
254.5	2.2988316681672930E-020
255.5	1.9071373255260791E-020
256.5	1.6046600807688472E-020
257.5	1.3760293361374445E-020
258.5	1.2048255998396589E-020
259.5	1.0774304419864763E-020
260.5	9.8354547579551734E-021
261.5	9.1569913420136943E-021
262.5	8.6859744334366557E-021
263.5	8.3857424659987015E-021
264.5	8.2318618492851747E-021
265.5	8.2093667405224427E-021
266.5	8.3110296838759545E-021
267.5	8.5364546881399584E-021
268.5	8.8918697197794245E-021
269.5	9.3905841874425775E-021
270.5	1.0054166440817527E-020
271.5	1.0914492979902571E-020
272.5	1.2016930656065205E-020
273.5	1.3425028828573357E-020
274.5	1.5227170351592642E-020
275.5	1.7545479264322445E-020
276.5	2.0546366545891176E-020
277.5	2.4448917218106190E-020
278.5	2.9518176643639019E-020
279.5	3.6007915819294642E-020
280.5	4.3975690331229413E-020
281.5	5.2869314121247081E-020
282.5	6.0979374369960122E-020
283.5	6.5540296124514998E-020
284.5	6.4491311250652052E-020
285.5	5.8493368400813480E-020
286.5	5.0239489296154497E-020
287.5	4.2153044183422482E-020
288.5	3.5395102594691613E-020
289.5	3.0200616477708772E-020
290.5	2.6412577432019428E-020
291.5	2.3787740646972540E-020
292.5	2.2115272514392085E-020
293.5	2.1248615851510293E-020
294.5	2.1107819292493500E-020
295.5	2.1676138635566434E-020
296.5	2.2999163259649631E-020
297.5	2.5188213875887195E-020
298.5	2.8425389418597423E-020
299.5	3.2959724913329612E-020
300.5	3.9064618255716585E-020
301.5	4.6886629005619206E-020
302.5	5.6071392404966170E-020
303.5	6.5154434304569087E-020
304.5	7.1302206778540855E-020
305.5	7.1675442705169874E-020
306.5	6.5972098337206036E-020
307.5	5.6741200149925885E-020
308.5	4.6966701247895883E-020
309.5	3.8353679257430136E-020
310.5	3.1390623972746948E-020
311.5	2.5965277703218324E-020
312.5	2.1786720096717754E-020
313.5	1.8565256158280067E-020
314.5	1.6064852869845467E-020
315.5	1.4106859318276457E-020
316.5	1.2559830108382660E-020
317.5	1.1327852568173303E-020
318.5	1.0340867674737470E-020
319.5	9.5474359887262139E-021
320.5	8.9095507530161432E-021
321.5	8.3989791180101274E-021
322.5	7.9946943522324125E-021
323.5	7.6810748982426347E-021
324.5	7.4466422648276455E-021
325.5	7.2831813841752478E-021
326.5	7.1851378953225712E-021
327.5	7.1492224322202135E-021
328.5	7.1741772587978004E-021
329.5	7.2606792153058194E-021
330.5	7.4113676859802263E-021
331.5	7.6309993223662668E-021
332.5	7.9267444278092356E-021
333.5	8.3086551143078691E-021
334.5	8.7903548027850625E-021
335.5	9.3900252563609467E-021
336.5	1.0131805108778502E-020
337.5	1.1047768255412861E-020
338.5	1.2180728531755309E-020
339.5	1.3588226019647892E-020
340.5	1.5348191483681269E-020
341.5	1.7566934501648694E-020
342.5	2.0390148170797237E-020
343.5	2.4017205778664547E-020
344.5	2.8717076448099881E-020
345.5	3.4837839337805625E-020
346.5	4.2784201543437214E-020
347.5	5.2896430471346310E-020
348.5	6.5097376456315195E-020
349.5	7.8180015046707747E-020
350.5	8.9071867046921230E-020
351.5	9.3545589578446739E-020
352.5	8.9376655528388684E-020
353.5	7.8617707480684038E-020
354.5	6.5486913145761829E-020
355.5	5.3142024042623861E-020
356.5	4.2861192719100703E-020
357.5	3.4753913545701563E-020
358.5	2.8488300481141233E-020
359.5	2.3658385446226448E-020
360.5	1.9912202871581648E-020
361.5	1.6976833265626009E-020
362.5	1.4649568214182613E-020
363.5	1.2782024171852115E-020
364.5	1.1265700452846713E-020
365.5	1.0020811995304667E-020
366.5	8.9881630654919694E-021
367.5	8.1233726703671193E-021
368.5	7.3927994684798196E-021
369.5	6.7706615711110345E-021
370.5	6.2369886219809760E-021
371.5	5.7761534646057161E-021
372.5	5.3758093274514407E-021
373.5	5.0261128368421486E-021
374.5	4.7191502780991443E-021
375.5	4.4485097686055484E-021
376.5	4.2089592175607745E-021
377.5	3.9962017470043240E-021
378.5	3.8066883987292427E-021
379.5	3.6374736291435889E-021
380.5	3.4861030860158752E-021
381.5	3.3505259957691404E-021
382.5	3.2290265247046910E-021
383.5	3.1201699557289354E-021
384.5	3.0227606116671224E-021
385.5	2.9358092744746195E-021
386.5	2.8585084804576512E-021
387.5	2.7902145768796660E-021
388.5	2.7304358532025893E-021
389.5	2.6788264513447180E-021
390.5	2.6351861521818016E-021
391.5	2.5994665715378034E-021
392.5	2.5717848285593246E-021
393.5	2.5524464398175343E-021
394.5	2.5419801383112898E-021
395.5	2.5411886547127648E-021
396.5	2.5512214283068894E-021
397.5	2.5736780235837779E-021
398.5	2.6107551069964671E-021
399.5	2.6654556600659660E-021
400.5	2.7418870449450700E-021
401.5	2.8456842069316109E-021
402.5	2.9846024488765824E-021
403.5	3.1693186609181632E-021
404.5	3.4144227266505468E-021
405.5	3.7393649420819309E-021
406.5	4.1684752070355339E-021
407.5	4.7274865814831554E-021
408.5	5.4304985369375541E-021
409.5	6.2474772483320485E-021
410.5	7.0514213826080224E-021
411.5	7.5965268963065930E-021
412.5	7.6377409846962258E-021
413.5	7.1512846840378916E-021
414.5	6.3598435707956684E-021
415.5	5.5222586783668836E-021
416.5	4.7859306952094423E-021
417.5	4.1929640548178877E-021
418.5	3.7336317159758369E-021
419.5	3.3828494682561804E-021
420.5	3.1156860698260918E-021
421.5	2.9118734323026975E-021
422.5	2.7561194763690040E-021
423.5	2.6372266831614094E-021
424.5	2.5470845495107616E-021
425.5	2.4798360670861870E-021
426.5	2.4312566938580872E-021
427.5	2.3983113308202509E-021
428.5	2.3788445552580561E-021
429.5	2.3713665754340731E-021
430.5	2.3749072581142990E-021
431.5	2.3889190240910210E-021
432.5	2.4132157699369145E-021
433.5	2.4479395963726624E-021
434.5	2.4935505144128541E-021
435.5	2.5508369169230807E-021
436.5	2.6209468191804174E-021
437.5	2.7054420044495784E-021
438.5	2.8063795611641174E-021
439.5	2.9264282007834601E-021
440.5	3.0690306207758393E-021
441.5	3.2386286028397886E-021
442.5	3.4409753351730527E-021
443.5	3.6835707943953180E-021
444.5	3.9762725384940245E-021
445.5	4.3321579684938004E-021
446.5	4.7687468514579757E-021
447.5	5.3097340074005555E-021
448.5	5.9874210100068425E-021
449.5	6.8460303787126181E-021
450.5	7.9459016907078004E-021
451.5	9.3678205358684346E-021
452.5	1.1214405691620223E-020
453.5	1.3599278515518956E-020
454.5	1.6601129898904774E-020
455.5	2.0141422338194036E-020
456.5	2.3764435749066830E-020
457.5	2.6482778777298336E-020
458.5	2.7155574632448976E-020
459.5	2.5447372247612451E-020
460.5	2.2180427374593448E-020
461.5	1.8523343788654269E-020
462.5	1.5221241562753034E-020
463.5	1.2525569424621334E-020
464.5	1.0420740072043151E-020
465.5	8.8026093694964649E-021
466.5	7.5598418980719362E-021
467.5	6.5996359676092776E-021
468.5	5.8511301610448342E-021
469.5	5.2620163805290369E-021
470.5	4.7940866184105965E-021
471.5	4.4194153556675518E-021
472.5	4.1174691137898124E-021
473.5	3.8730211807829312E-021
474.5	3.6746747881567304E-021
475.5	3.5138219579238928E-021
476.5	3.3839076980873429E-021
477.5	3.2799068967397399E-021
478.5	3.1979496546109643E-021
479.5	3.1350508809578723E-021
480.5	3.0889138134076799E-021
481.5	3.0577865617372506E-021
482.5	3.0403572128424754E-021
483.5	3.0356774476751350E-021
484.5	3.0431076768256589E-021
485.5	3.0622788482047575E-021
486.5	3.0930676199728615E-021
487.5	3.1355827298872962E-021
488.5	3.1901612712021076E-021
489.5	3.2573743079411152E-021
490.5	3.3380419075668015E-021
491.5	3.4332583031460529E-021
492.5	3.5444285832342598E-021
493.5	3.6733191143565612E-021
494.5	3.8221249112223592E-021
495.5	3.9935584928131464E-021
496.5	4.1909665492302544E-021
497.5	4.4184832103142309E-021
498.5	4.6812321667052382E-021
499.5	4.9855948108821719E-021
500.5	5.3395686299396341E-021
501.5	5.7532503251112639E-021
502.5	6.2394930965056343E-021
503.5	6.8148094982055323E-021
504.5	7.5006235464476728E-021
505.5	8.3250229095794054E-021
506.5	9.3252295942600722E-021
507.5	1.0551100185482010E-020
508.5	1.2070080636379984E-020
509.5	1.3974140281999441E-020
510.5	1.6389159541234183E-020
511.5	1.9486620970928535E-020
512.5	2.3495048547334102E-020
513.5	2.8701336766998815E-020
514.5	3.5413040891222594E-020
515.5	4.3812424153364399E-020
516.5	5.3585799478546775E-020
517.5	6.3302582746901690E-020
518.5	7.0105255648574022E-020
519.5	7.1018538871775590E-020
520.5	6.5579897956696996E-020
521.5	5.6328761866824477E-020
522.5	4.6375494175073635E-020
523.5	3.7547727756340383E-020
524.5	3.0394399527804168E-020
525.5	2.4818423069075645E-020
526.5	2.0524665510917131E-020
527.5	1.7214117887232769E-020
528.5	1.4641762719654592E-020
529.5	1.2621702176395689E-020
530.5	1.1016971715352152E-020
531.5	9.7274878301458588E-021
532.5	8.6799711649808781E-021
533.5	7.8203868875256710E-021
534.5	7.1085098970161291E-021
535.5	6.5140789224903235E-021
536.5	6.0140832492484524E-021
537.5	5.5908417652219705E-021
538.5	5.2306334782313555E-021
539.5	4.9227126968496707E-021
540.5	4.6585941675526985E-021
541.5	4.4315292554240248E-021
542.5	4.2361186377014255E-021
543.5	4.0680235803555888E-021
544.5	3.9237492193594854E-021
545.5	3.8004810871838928E-021
546.5	3.6959615628670355E-021
547.5	3.6083967517899291E-021
548.5	3.5363870376875486E-021
549.5	3.4788765469339514E-021
550.5	3.4351182676307921E-021
551.5	3.4046527473443433E-021
552.5	3.3872992837706958E-021
553.5	3.3831594280291174E-021
554.5	3.3926335372669616E-021
555.5	3.4164521429011473E-021
556.5	3.4557251636138031E-021
557.5	3.5120136465992621E-021
558.5	3.5874309882944163E-021
559.5	3.6847837883252035E-021
560.5	3.8077671008542437E-021
561.5	3.9612355630755966E-021
562.5	4.1515817123882917E-021
563.5	4.3872671571449737E-021
564.5	4.6795729030542017E-021
565.5	5.0436636771012781E-021
566.5	5.5000970244142951E-021
567.5	6.0769422781747299E-021
568.5	6.8126709873464186E-021
569.5	7.7598233135962966E-021
570.5	8.9888115640670095E-021
571.5	1.0589217698515899E-020
572.5	1.2660584009876207E-020
573.5	1.5272889804528589E-020
574.5	1.8360736311243537E-020
575.5	2.1531547624650119E-020
576.5	2.3926579598630795E-020
577.5	2.4542056916507301E-020
578.5	2.3067404963699706E-020
579.5	2.0210978508172216E-020
580.5	1.6998840503896688E-020
581.5	1.4091566263211685E-020
582.5	1.1714847982876361E-020
583.5	9.8572049713314993E-021
584.5	8.4278187945734044E-021
585.5	7.3289237789288567E-021
586.5	6.4788438277152037E-021
587.5	5.8151477244090230E-021
588.5	5.2917212585072804E-021
589.5	4.8748620926195279E-021
590.5	4.5399212095440758E-021
591.5	4.2687567924405933E-021
592.5	4.0478961680097371E-021
593.5	3.8672334595620897E-021
594.5	3.7191109611569141E-021
595.5	3.5976694188971796E-021
596.5	3.4983855287353429E-021
597.5	3.4177399560543642E-021
598.5	3.3529768723525051E-021
599.5	3.3019281866389330E-021
600.5	3.2628839522754891E-021
601.5	3.2344960809323296E-021
602.5	3.2157063548856685E-021
603.5	3.2056923823208570E-021
604.5	3.2038269802665594E-021
605.5	3.2096477587665023E-021
606.5	3.2228345937368322E-021
607.5	3.2431933331583583E-021
608.5	3.2706445624042903E-021
609.5	3.3052166151229188E-021
610.5	3.3470422951268156E-021
611.5	3.3963590002449451E-021
612.5	3.4535121321207627E-021
613.5	3.5189618532563136E-021
614.5	3.5932934287321574E-021
615.5	3.6772315789126955E-021
616.5	3.7716594859546948E-021
617.5	3.8776433585146792E-021
618.5	3.9964637876340057E-021
619.5	4.1296555513329027E-021
620.5	4.2790580854578024E-021
621.5	4.4468795888381335E-021
622.5	4.6357787497420807E-021
623.5	4.8489694796777162E-021
624.5	5.0903559815738757E-021
625.5	5.3647081988580186E-021
626.5	5.6778915386441758E-021
627.5	6.0371702538485418E-021
628.5	6.4516117783194323E-021
629.5	6.9326307927979444E-021
630.5	7.4947285870027230E-021
631.5	8.1565079368765156E-021
632.5	8.9420799492213851E-021
633.5	9.8830322551569425E-021
634.5	1.1021203813681645E-020
635.5	1.2412615599555251E-020
636.5	1.4133034365939836E-020
637.5	1.6285758553874789E-020
638.5	1.9012158939984828E-020
639.5	2.2504804795830134E-020
640.5	2.7020305455832736E-020
641.5	3.2880795152841275E-020
642.5	4.0431573043513897E-020
643.5	4.9877185503065392E-020
644.5	6.0865193453909745E-020
645.5	7.1789007646135232E-020
646.5	7.9440170564149809E-020
647.5	8.0478908909601492E-020
648.5	7.4387259797810878E-020
649.5	6.4016943344455833E-020
650.5	5.2859619451369016E-020
651.5	4.2966561360693936E-020
652.5	3.4953695002541930E-020
653.5	2.8711900047512723E-020
654.5	2.3909829948202232E-020
655.5	2.0211826434812650E-020
656.5	1.7342853233941179E-020
657.5	1.5094242401549565E-020
658.5	1.3312255885290563E-020
659.5	1.1884554935643294E-020
660.5	1.0728887738958718E-020
661.5	9.7846029706804722E-021
662.5	9.0065485447288184E-021
663.5	8.3607538588822346E-021
664.5	7.8213833253485758E-021
665.5	7.3685791470107679E-021
666.5	6.9869229435249272E-021
667.5	6.6643289378560707E-021
668.5	6.3912398866138216E-021
669.5	6.1600371038297610E-021
670.5	5.9646032792185551E-021
671.5	5.7999954036982313E-021
672.5	5.6621978272093954E-021
673.5	5.5479342115926737E-021
674.5	5.4545231939702648E-021
675.5	5.3797668049810602E-021
676.5	5.3218636676431027E-021
677.5	5.2793411240421936E-021
678.5	5.2510019606986672E-021
679.5	5.2358825081604437E-021
680.5	5.2332196990543626E-021
681.5	5.2424252667721870E-021
682.5	5.2630657138583274E-021
683.5	5.2948470171877380E-021
684.5	5.3376032963045986E-021
685.5	5.3912888736188180E-021
686.5	5.4559733165078493E-021
687.5	5.5318391836948398E-021
688.5	5.6191823107375546E-021
689.5	5.7184145693553028E-021
690.5	5.8300691287289997E-021
691.5	5.9548083392440711E-021
692.5	6.0934344555883399E-021
693.5	6.2469035220284157E-021
694.5	6.4163428640261858E-021
695.5	6.6030727741447948E-021
696.5	6.8086331550872548E-021
697.5	7.0348160997286829E-021
698.5	7.2837056614943216E-021
699.5	7.5577264174057052E-021
700.5	7.8597028760664091E-021
701.5	8.1929323683700518E-021
702.5	8.5612748271318025E-021
703.5	8.9692638785605252E-021
704.5	9.4222450245810692E-021
705.5	9.9265485184174868E-021
706.5	1.0489707007763805E-020
707.5	1.1120731399141568E-020
708.5	1.1830463056531679E-020
709.5	1.2632026928678299E-020
710.5	1.3541419295712843E-020
711.5	1.4578276707231580E-020
712.5	1.5766891089169019E-020
713.5	1.7137562521726286E-020
714.5	1.8728419721897905E-020
715.5	2.0587894610924196E-020
716.5	2.2778120111699152E-020
717.5	2.5379641949150013E-020
718.5	2.8498012805344673E-020
719.5	3.2273091405913938E-020
720.5	3.6892216463492208E-020
721.5	4.2608849014573863E-020
722.5	4.9768634996006054E-020
723.5	5.8844600976334317E-020
724.5	7.0480703885736551E-020
725.5	8.5533529855839847E-020
726.5	1.0507353433818854E-019
727.5	1.3023362176929438E-019
728.5	1.6163973186954825E-019
729.5	1.9798902713114886E-019
730.5	2.3373236801532404E-019
731.5	2.5809904907408989E-019
732.5	2.6031006722164598E-019
733.5	2.3926428577661725E-019
734.5	2.0470490130822948E-019
735.5	1.6800637953273288E-019
736.5	1.3566267059749480E-019
737.5	1.0953564934515457E-019
738.5	8.9201723113201996E-020
739.5	7.3557673367801742E-020
740.5	6.1504584940757727E-020
741.5	5.2147092388988734E-020
742.5	4.4807449852231083E-020
743.5	3.8986800331376850E-020
744.5	3.4320769674181088E-020
745.5	3.0542639911164824E-020
746.5	2.7455809157616645E-020
747.5	2.4914019473699597E-020
748.5	2.2807374088920917E-020
749.5	2.1052476476889584E-020
750.5	1.9585452319813243E-020
751.5	1.8356979077185554E-020
752.5	1.7328717584666831E-020
753.5	1.6470729643969010E-020
754.5	1.5759595789458373E-020
755.5	1.5177036235465522E-020
756.5	1.4708898659725267E-020
757.5	1.4344418190473244E-020
758.5	1.4075684011626042E-020
759.5	1.3897267620267142E-020
760.5	1.3805982845647491E-020
761.5	1.3800759272020133E-020
762.5	1.3882620152186285E-020
763.5	1.4054764392328653E-020
764.5	1.4322760731900677E-020
765.5	1.4694871852382304E-020
766.5	1.5182538018078120E-020
767.5	1.5801065538368991E-020
768.5	1.6570587020564588E-020
769.5	1.7517391207845894E-020
770.5	1.8675764793913107E-020
771.5	2.0090553731465956E-020
772.5	2.1820746809387737E-020
773.5	2.3944522412622021E-020
774.5	2.6566394535990087E-020
775.5	2.9827353034007019E-020
776.5	3.3919184921394158E-020
777.5	3.9104328295340442E-020
778.5	4.5742097659349865E-020
779.5	5.4319280521387970E-020
780.5	6.5473420707292793E-020
781.5	7.9969461156373695E-020
782.5	9.8523127829940706E-020
783.5	1.2124217039115208E-019
784.5	1.4640040725669681E-019
785.5	1.6888016349673429E-019
786.5	1.8065213162064936E-019
787.5	1.7606249350156356E-019
788.5	1.5741104703923758E-019
789.5	1.3253584332297532E-019
790.5	1.0822355159359721E-019
791.5	8.7607613596724852E-020
792.5	7.1228655492109230E-020
793.5	5.8546162838723152E-020
794.5	4.8779254219812273E-020
795.5	4.1222528434408376E-020
796.5	3.5320569989000868E-020
797.5	3.0658438575025685E-020
798.5	2.6931921128917183E-020
799.5	2.3918689129529166E-020
800.5	2.1455513555250899E-020
801.5	1.9421542658709495E-020
802.5	1.7726381635409794E-020
803.5	1.6301675847529022E-020
804.5	1.5095166656193903E-020
805.5	1.4066471200486667E-020
806.5	1.3184062136422542E-020
807.5	1.2423085872795007E-020
808.5	1.1763770795948799E-020
809.5	1.1190254192417201E-020
810.5	1.0689709106186413E-020
811.5	1.0251688149744178E-020
812.5	9.8676257840456542E-021
813.5	9.5304574693634425E-021
814.5	9.2343258251689494E-021
815.5	8.9743521651844540E-021
816.5	8.7464575943849743E-021
817.5	8.5472220099405699E-021
818.5	8.3737723413935268E-021
819.5	8.2236935411570281E-021
820.5	8.0949574322149703E-021
821.5	7.9858657009096617E-021
822.5	7.8950042048571809E-021
823.5	7.8212064314219495E-021
824.5	7.7635244494931936E-021
825.5	7.7212060889191465E-021
826.5	7.6936773888388414E-021
827.5	7.6805296012673465E-021
828.5	7.6815102369822136E-021
829.5	7.6965178104729994E-021
830.5	7.7256000902646546E-021
831.5	7.7689557994499080E-021
832.5	7.8269398470222444E-021
833.5	7.9000723116417630E-021
834.5	7.9890515543128150E-021
835.5	8.0947720148108263E-021
836.5	8.2183474603143674E-021
837.5	8.3611407184528445E-021
838.5	8.5248012603294668E-021
839.5	8.7113124280727465E-021
840.5	8.9230506615831635E-021
841.5	9.1628598193381188E-021
842.5	9.4341446767401525E-021
843.5	9.7409890188960406E-021
844.5	1.0088305560022040E-020
845.5	1.0482027415787411E-020
846.5	1.0929354313043816E-020
847.5	1.1439071560130170E-020
848.5	1.2021966633589975E-020
849.5	1.2691377973009935E-020
850.5	1.3463924570782149E-020
851.5	1.4360485227184716E-020
852.5	1.5407525949595650E-020
853.5	1.6638917421303214E-020
854.5	1.8098448338391582E-020
855.5	1.9843333940409367E-020
856.5	2.1949153991615174E-020
857.5	2.4516842171384202E-020
858.5	2.7682588347059477E-020
859.5	3.1631754469216678E-020
860.5	3.6617925878902471E-020
861.5	4.2987317012045992E-020
862.5	5.1204878199542596E-020
863.5	6.1866179299592279E-020
864.5	7.5645876433225256E-020
865.5	9.3058476854760517E-020
866.5	1.1379604966658687E-019
867.5	1.3547261456400426E-019
868.5	1.5255290226933819E-019
869.5	1.5811631480376373E-019
870.5	1.4940445071561221E-019
871.5	1.3069050976452979E-019
872.5	1.0897555634092856E-019
873.5	8.9039808484937515E-020
874.5	7.2637240439641476E-020
875.5	5.9786151979405342E-020
876.5	4.9894382069770358E-020
877.5	4.2294888963369164E-020
878.5	3.6422755251730154E-020
879.5	3.1843936021820315E-020
880.5	2.8237268660383073E-020
881.5	2.5368013078520781E-020
882.5	2.3064630686243798E-020
883.5	2.1201052993005220E-020
884.5	1.9683846761820135E-020
885.5	1.8443114964667730E-020
886.5	1.7426083569539366E-020
887.5	1.6592574168862401E-020
888.5	1.5911791512682215E-020
889.5	1.5360029621146281E-020
890.5	1.4919024381530153E-020
891.5	1.4574766455846858E-020
892.5	1.4316647231772936E-020
893.5	1.4136851073751754E-020
894.5	1.4029935406452782E-020
895.5	1.3992560444474145E-020
896.5	1.4023345642191481E-020
897.5	1.4122842334427644E-020
898.5	1.4293623274011679E-020
899.5	1.4540501375737526E-020
900.5	1.4870903558151969E-020
901.5	1.5295443086009160E-020
902.5	1.5828757838912011E-020
903.5	1.6490715986758530E-020
904.5	1.7308139300116611E-020
905.5	1.8317263178594508E-020
906.5	1.9567245168637065E-020
907.5	2.1125143494795112E-020
908.5	2.3082869421912879E-020
909.5	2.5566511162534776E-020
910.5	2.8747639613586135E-020
911.5	3.2853360824641136E-020
912.5	3.8163493670895642E-020
913.5	4.4962027673545355E-020
914.5	5.3367921786888413E-020
915.5	6.2933302853418759E-020
916.5	7.2043680764428278E-020
917.5	7.7817411958595631E-020
918.5	7.7711006746096855E-020
919.5	7.1904912910216102E-020
920.5	6.3113454731812939E-020
921.5	5.4122158399075068E-020
922.5	4.6394084982202773E-020
923.5	4.0288645090525891E-020
924.5	3.5656603206510057E-020
925.5	3.2211952085913213E-020
926.5	2.9682527158469040E-020
927.5	2.7850820245605917E-020
928.5	2.6554369083059427E-020
929.5	2.5675287857973337E-020
930.5	2.5129177554797297E-020
931.5	2.4856158233468848E-020
932.5	2.4814265673913524E-020
933.5	2.4974787622049168E-020
934.5	2.5319045945553474E-020
935.5	2.5836222622633011E-020
936.5	2.6521938627446688E-020
937.5	2.7377387749843019E-020
938.5	2.8408897695304178E-020
939.5	2.9627843019367581E-020
940.5	3.1050874523425550E-020
941.5	3.2700463037022881E-020
942.5	3.4605786642837122E-020
943.5	3.6804023629522797E-020
944.5	3.9342153300861906E-020
945.5	4.2279418712653560E-020
946.5	4.5690676815852683E-020
947.5	4.9670962825487756E-020
948.5	5.4341742175883739E-020
949.5	5.9859537472961685E-020
950.5	6.6427931356419244E-020
951.5	7.4314402360279490E-020
952.5	8.3874100323532256E-020
953.5	9.5583545054486866E-020
954.5	1.1008827042218182E-019
955.5	1.2826920734356084E-019
956.5	1.5133155899077585E-019
957.5	1.8091234558180140E-019
958.5	2.1917550178440652E-019
959.5	2.6878308445926776E-019
960.5	3.3242821674716079E-019
961.5	4.1121437349428451E-019
962.5	5.0082004511270003E-019
963.5	5.8581176484235201E-019
964.5	6.3880224045120802E-019
965.5	6.3585229063127627E-019
966.5	5.7900512024500701E-019
967.5	4.9416015202923505E-019
968.5	4.0768295349003554E-019
969.5	3.3338110978992591E-019
970.5	2.7468054294455828E-019
971.5	2.3027036047231254E-019
972.5	1.9761538467131670E-019
973.5	1.7437708540372415E-019
974.5	1.5878109529785096E-019
975.5	1.4953786891748727E-019
976.5	1.4549722545181583E-019
977.5	1.4502421904835028E-019
978.5	1.4530979472333560E-019
979.5	1.4265520753105649E-019
980.5	1.3470211484688061E-019
981.5	1.2243559634918105E-019
982.5	1.0887779075071092E-019
983.5	9.6483725004784932E-020
984.5	8.6280421300132337E-020
985.5	7.8347804836726723E-020
986.5	7.2400149567846300E-020
987.5	6.8094380066536862E-020
988.5	6.5141410845188503E-020
989.5	6.3330307008435137E-020
990.5	6.2523676050493160E-020
991.5	6.2647599012912545E-020
992.5	6.3683892164683202E-020
993.5	6.5666891324359727E-020
994.5	6.8685379299766935E-020
995.5	7.2890208462932403E-020
996.5	7.8508673257322469E-020
997.5	8.5867433578730674E-020
998.5	9.5426562964959341E-020
999.5	1.0782756630968651E-019
1000.5	1.2395631746584586E-019
1001.5	1.4501294575803529E-019
1002.5	1.7255170533314138E-019
1003.5	2.0837391494257728E-019
1004.5	2.5397201182097513E-019
1005.5	3.0892823601867548E-019
1006.5	3.6773099193794758E-019
1007.5	4.1663072223302590E-019
1008.5	4.3715891005240630E-019
1009.5	4.2027487101840478E-019
1010.5	3.7580819780460796E-019
1011.5	3.2260543381785630E-019
1012.5	2.7460016346062272E-019
1013.5	2.3760940760312359E-019
1014.5	2.1252047669279418E-019
1015.5	1.9828012550899108E-019
1016.5	1.9300068325440035E-019
1017.5	1.9357475349528532E-019
1018.5	1.9482758987803730E-019
1019.5	1.9040888101974751E-019
1020.5	1.7681691839006873E-019
1021.5	1.5625722063238147E-019
1022.5	1.3384065468944506E-019
1023.5	1.1338324479626739E-019
1024.5	9.6335556047646165E-020
1025.5	8.2688071359241263E-020
1026.5	7.1897633317686775E-020
1027.5	6.3351825319437768E-020
1028.5	5.6527357173314073E-020
1029.5	5.1017497412244469E-020
1030.5	4.6517168306430043E-020
1031.5	4.2799888052064910E-020
1032.5	3.9697238431989317E-020
1033.5	3.7083030761164229E-020
1034.5	3.4861738808992529E-020
1035.5	3.2960218619179727E-020
1036.5	3.1321809005986124E-020
1037.5	2.9902114912298593E-020
1038.5	2.8665971615285674E-020
1039.5	2.7585238537145246E-020
1040.5	2.6637179290205933E-020
1041.5	2.5803259418185576E-020
1042.5	2.5068244597682826E-020
1043.5	2.4419517160543909E-020
1044.5	2.3846552884786106E-020
1045.5	2.3340516635771971E-020
1046.5	2.2893947017527639E-020
1047.5	2.2500508324524060E-020
1048.5	2.2154793846649264E-020
1049.5	2.1852168702722622E-020
1050.5	2.1588643355046355E-020
1051.5	2.1360771127233585E-020
1052.5	2.1165564643039918E-020
1053.5	2.1000427287318910E-020
1054.5	2.0863096675296268E-020
1055.5	2.0751597783632700E-020
1056.5	2.0664203903695370E-020
1057.5	2.0599403965447548E-020
1058.5	2.0555875079413608E-020
1059.5	2.0532459376231966E-020
1060.5	2.0528144404553061E-020
1061.5	2.0542046490479570E-020
1062.5	2.0573396574364227E-020
1063.5	2.0621528130334868E-020
1064.5	2.0685866845529950E-020
1065.5	2.0765921793606445E-020
1066.5	2.0861277883623322E-020
1067.5	2.0971589403222178E-020
1068.5	2.1096574505916213E-020
1069.5	2.1236010517664583E-020
1070.5	2.1389729958850114E-020
1071.5	2.1557617195164744E-020
1072.5	2.1739605645428928E-020
1073.5	2.1935675486579116E-020
1074.5	2.2145851806393522E-020
1075.5	2.2370203163349782E-020
1076.5	2.2608840520607969E-020
1077.5	2.2861916527729161E-020
1078.5	2.3129625129570978E-020
1079.5	2.3412201487012506E-020
1080.5	2.3709922198893090E-020
1081.5	2.4023105818924112E-020
1082.5	2.4352113665456867E-020
1083.5	2.4697350925959543E-020
1084.5	2.5059268061961201E-020
1085.5	2.5438362524145984E-020
1086.5	2.5835180791309970E-020
1087.5	2.6250320751110695E-020
1088.5	2.6684434445035335E-020
1089.5	2.7138231204881841E-020
1090.5	2.7612481213393888E-020
1091.5	2.8108019527633323E-020
1092.5	2.8625750610345713E-020
1093.5	2.9166653422134473E-020
1094.5	2.9731787135884197E-020
1095.5	3.0322297544784434E-020
1096.5	3.0939424246751290E-020
1097.5	3.1584508701336091E-020
1098.5	3.2259003270711478E-020
1099.5	3.2964481374483738E-020
1100.5	3.3702648909433106E-020
1101.5	3.4475357110490693E-020
1102.5	3.5284617059128418E-020
1103.5	3.6132616080857761E-020
1104.5	3.7021736315929635E-020
1105.5	3.7954575798118898E-020
1106.5	3.8933972437554226E-020
1107.5	3.9963031377279175E-020
1108.5	4.1045156282571052E-020
1109.5	4.2184085230744796E-020
1110.5	4.3383932001967304E-020
1111.5	4.4649233734544048E-020
1112.5	4.5985006108933237E-020
1113.5	4.7396807473321930E-020
1114.5	4.8890813632795142E-020
1115.5	5.0473905410615862E-020
1116.5	5.2153771575699626E-020
1117.5	5.3939030343652038E-020
1118.5	5.5839373437608435E-020
1119.5	5.7865737689964515E-020
1120.5	6.0030510444400440E-020
1121.5	6.2347776670369595E-020
1122.5	6.4833617852988268E-020
1123.5	6.7506475538963526E-020
1124.5	7.0387596136595226E-020
1125.5	7.3501578508126396E-020
1126.5	7.6877052508005040E-020
1127.5	8.0547525548893972E-020
1128.5	8.4552446425977625E-020
1129.5	8.8938552300892964E-020
1130.5	9.3761587822226390E-020
1131.5	9.9088517585844853E-020
1132.5	1.0500039855178486E-019
1133.5	1.1159614361156879E-019
1134.5	1.1899750014359577E-019
1135.5	1.2735570142080925E-019
1136.5	1.3686044407520868E-019
1137.5	1.4775213115976206E-019
1138.5	1.6033874120951554E-019
1139.5	1.7501930070727034E-019
1140.5	1.9231683097389443E-019
1141.5	2.1292489531777576E-019
1142.5	2.3777351064431458E-019
1143.5	2.6812194823238947E-019
1144.5	3.0568662136751655E-019
1145.5	3.5280780487040493E-019
1146.5	4.1263744379984506E-019
1147.5	4.8925960214365789E-019
1148.5	5.8745794977879455E-019
1149.5	7.1138000422616058E-019
1150.5	8.6056980972042508E-019
1151.5	1.0217972760813982E-018
1152.5	1.1601546320322792E-018
1153.5	1.2260761297281144E-018
1154.5	1.1914600435387899E-018
1155.5	1.0783030373486420E-018
1156.5	9.3606568582798203E-019
1157.5	8.0304772182925589E-019
1158.5	6.9537535146960959E-019
1159.5	6.1500422193129992E-019
1160.5	5.5844748487249558E-019
1161.5	5.2128609607044405E-019
1162.5	4.9978262768378688E-019
1163.5	4.9123341357471270E-019
1164.5	4.9390657741363083E-019
1165.5	5.0690042098886725E-019
1166.5	5.3003305634569097E-019
1167.5	5.6379394924786943E-019
1168.5	6.0936545973268224E-019
1169.5	6.6872108424414492E-019
1170.5	7.4481321617903791E-019
1171.5	8.4187115044351111E-019
1172.5	9.6583390801613877E-019
1173.5	1.1249272751842914E-018
1174.5	1.3303171934966005E-018
1175.5	1.5965163933899844E-018
1176.5	1.9405112216026041E-018
1177.5	2.3769133789128536E-018
1178.5	2.9037122163952322E-018
1179.5	3.4733245455808232E-018
1180.5	3.9622410592077523E-018
1181.5	4.1989090268506022E-018
1182.5	4.0923844015626034E-018
1183.5	3.7277792730412936E-018
1184.5	3.2821878916693375E-018
1185.5	2.8921163737111863E-018
1186.5	2.6190678061160081E-018
1187.5	2.4789116677263628E-018
1188.5	2.4720153049945354E-018
1189.5	2.5968822954081609E-018
1190.5	2.8489641896721089E-018
1191.5	3.2046617003328438E-018
1192.5	3.5911220265974655E-018
1193.5	3.8669670135643988E-018
1194.5	3.8776428391391857E-018
1195.5	3.5838157887056958E-018
1196.5	3.0990368385139060E-018
1197.5	2.5763619719275481E-018
1198.5	2.1099730284206743E-018
1199.5	1.7296704939676083E-018
1200.5	1.4314519778448551E-018
1201.5	1.2005452690288911E-018
1202.5	1.0216797038414797E-018
1203.5	8.8224225175933064E-019
1204.5	7.7262453503385612E-019
1205.5	6.8573394154184126E-019
1206.5	6.1638839040630619E-019
1207.5	5.6080472689119042E-019
1208.5	5.1621378410864054E-019
1209.5	4.8058413177238360E-019
1210.5	4.5242801123245783E-019
1211.5	4.3066665699153209E-019
1212.5	4.1453808844992999E-019
1213.5	4.0353565434868511E-019
1214.5	3.9736962440856714E-019
1215.5	3.9594713491079679E-019
1216.5	3.9936813816275051E-019
1217.5	4.0793700419235020E-019
1218.5	4.2219137525927170E-019
1219.5	4.4295207205120050E-019
1220.5	4.7140060013435723E-019
1221.5	5.0919440922620054E-019
1222.5	5.5863468103767224E-019
1223.5	6.2290659689970780E-019
1224.5	7.0641514655600844E-019
1225.5	8.1523146584513046E-019
1226.5	9.5761800446444147E-019
1227.5	1.1444400897824080E-018
1228.5	1.3888102735076610E-018
1229.5	1.7031818570026507E-018
1230.5	2.0900229954843972E-018
1231.5	2.5210896387260198E-018
1232.5	2.9103325811487933E-018
1233.5	3.1199263671266561E-018
1234.5	3.0488983429134561E-018
1235.5	2.7320540006655914E-018
1236.5	2.3033576686492571E-018
1237.5	1.8818031811532251E-018
1238.5	1.5235189602465025E-018
1239.5	1.2389580438880203E-018
1240.5	1.0192468099039205E-018
1241.5	8.5110152816726477E-019
1242.5	7.2251213564163314E-019
1243.5	6.2413429656633863E-019
1244.5	5.4917068809052594E-019
1245.5	4.9285843660664763E-019
1246.5	4.5188155399265526E-019
1247.5	4.2366071247475924E-019
1248.5	4.0530112132787603E-019
1249.5	3.9220398618308256E-019
1250.5	3.7758804967023184E-019
1251.5	3.5532566322345056E-019
1252.5	3.2467405691337484E-019
1253.5	2.9026110144522651E-019
1254.5	2.5725783311993679E-019
1255.5	2.2836797357993163E-019
1256.5	2.0411504168448337E-019
1257.5	1.8400854308369906E-019
1258.5	1.6729896049761445E-019
1259.5	1.5328616709558215E-019
1260.5	1.4140148075184104E-019
1261.5	1.3120579505041447E-019
1262.5	1.2236526553985091E-019
1263.5	1.1462595062181364E-019
1264.5	1.0779313421944993E-019
1265.5	1.0171580801583213E-019
1266.5	9.6275383651967122E-020
1267.5	9.1377556292726081E-020
1268.5	8.6946430597825197E-020
1269.5	8.2920250785608820E-020
1270.5	7.9248267731015732E-020
1271.5	7.5888417324466195E-020
1272.5	7.2805584053718867E-020
1273.5	6.9970293051029837E-020
1274.5	6.7357721998819032E-020
1275.5	6.4946958229548048E-020
1276.5	6.2720451019475396E-020
1277.5	6.0663627966734260E-020
1278.5	5.8764659989827023E-020
1279.5	5.7014373635334962E-020
1280.5	5.5406322736458353E-020
1281.5	5.3937042181540180E-020
1282.5	5.2606505639107601E-020
1283.5	5.1418767368985720E-020
1284.5	5.0382602449543305E-020
1285.5	4.9511454668348096E-020
1286.5	4.8820685893627749E-020
1287.5	4.8317364484929042E-020
1288.5	4.7974703157199350E-020
1289.5	4.7689940956499401E-020
1290.5	4.7265152383564982E-020
1291.5	4.6499262987983035E-020
1292.5	4.5364898780706420E-020
1293.5	4.4034691725286312E-020
1294.5	4.2715080909334895E-020
1295.5	4.1524936387783589E-020
1296.5	4.0498265214546310E-020
1297.5	3.9626917539168497E-020
1298.5	3.8890241073563017E-020
1299.5	3.8267809572887556E-020
1300.5	3.7743173669673191E-020
1301.5	3.7304165894760728E-020
1302.5	3.6942219020861138E-020
1303.5	3.6651577152530155E-020
1304.5	3.6428649180461475E-020
1305.5	3.6271538978193649E-020
1306.5	3.6179726439870980E-020
1307.5	3.6153864864737762E-020
1308.5	3.6195666155862719E-020
1309.5	3.6307853643564988E-020
1310.5	3.6494169682490790E-020
1311.5	3.6759430992976638E-020
1312.5	3.7109629331053515E-020
1313.5	3.7552078945647792E-020
1314.5	3.8095615865437202E-020
1315.5	3.8750857762484881E-020
1316.5	3.9530537369458336E-020
1317.5	4.0449927627764086E-020
1318.5	4.1527383462351608E-020
1319.5	4.2785034039746919E-020
1320.5	4.4249671575036680E-020
1321.5	4.5953899648100089E-020
1322.5	4.7937627659156326E-020
1323.5	5.0250031574580462E-020
1324.5	5.2952149052525492E-020
1325.5	5.6120346212955042E-020
1326.5	5.9850993933989460E-020
1327.5	6.4266838849062731E-020
1328.5	6.9525770665440870E-020
1329.5	7.5833005287589007E-020
1330.5	8.3458166022252633E-020
1331.5	9.2759403117679519E-020
1332.5	1.0421757648566990E-019
1333.5	1.1848456003333478E-019
1334.5	1.3645044443867883E-019
1335.5	1.5933317033628398E-019
1336.5	1.8878590658113385E-019
1337.5	2.2698839349100243E-019
1338.5	2.7660362885901472E-019
1339.5	3.4026917999989373E-019
1340.5	4.1888272456282159E-019
1341.5	5.0763270371638303E-019
1342.5	5.9035359262444256E-019
1343.5	6.3937582060872975E-019
1344.5	6.3188865582732644E-019
1345.5	5.7172601340298851E-019
1346.5	4.8531077650183371E-019
1347.5	3.9821735752536298E-019
1348.5	3.2332295478628241E-019
1349.5	2.6349218904383781E-019
1350.5	2.1712373080141766E-019
1351.5	1.8147894972307977E-019
1352.5	1.5399703308918983E-019
1353.5	1.3263678036537141E-019
1354.5	1.1586648388957209E-019
1355.5	1.0256224605755957E-019
1356.5	9.1903627388743855E-020
1357.5	8.3289757840515241E-020
1358.5	7.6277356218564281E-020
1359.5	7.0536447909051153E-020
1360.5	6.5819098968137776E-020
1361.5	6.1937368750232372E-020
1362.5	5.8747700442202580E-020
1363.5	5.6139797438572249E-020
1364.5	5.4028638555518356E-020
1365.5	5.2348707561843114E-020
1366.5	5.1049802160693572E-020
1367.5	5.0093985185816912E-020
1368.5	4.9453376047552225E-020
1369.5	4.9108573911674225E-020
1370.5	4.9047569656185883E-020
1371.5	4.9265050760129156E-020
1372.5	4.9762038388544570E-020
1373.5	5.0545823587552940E-020
1374.5	5.1630193054503082E-020
1375.5	5.3035957113886392E-020
1376.5	5.4791815788482855E-020
1377.5	5.6935625817389249E-020
1378.5	5.9516165269117590E-020
1379.5	6.2595537158513711E-020
1380.5	6.6252414982691847E-020
1381.5	7.0586419720949942E-020
1382.5	7.5724041959827442E-020
1383.5	8.1826702793579603E-020
1384.5	8.9101810312258371E-020
1385.5	9.7818054808421564E-020
1386.5	1.0832675188558191E-019
1387.5	1.2109186234873370E-019
1388.5	1.3673246894452822E-019
1389.5	1.5608299390787977E-019
1390.5	1.8027806006193056E-019
1391.5	2.1086952779689136E-019
1392.5	2.4997919132968721E-019
1393.5	3.0047100393173977E-019
1394.5	3.6606208967602501E-019
1395.5	4.5111149582069978E-019
1396.5	5.5940016678468730E-019
1397.5	6.9050096826949402E-019
1398.5	8.3228626196962905E-019
1399.5	9.5271365652175032E-019
1400.5	1.0061380082971189E-018
1401.5	9.6641249260600999E-019
1402.5	8.5341390577656985E-019
1403.5	7.1246712229269219E-019
1404.5	5.7875303647462791E-019
1405.5	4.6702425266333068E-019
1406.5	3.7891546959327971E-019
1407.5	3.1097791969795069E-019
1408.5	2.5883434624094845E-019
1409.5	2.1865696682668413E-019
1410.5	1.8747368999955882E-019
1411.5	1.6308340377198443E-019
1412.5	1.4388665627723217E-019
1413.5	1.2873004513087712E-019
1414.5	1.1678645965483836E-019
1415.5	1.0746955763932854E-019
1416.5	1.0037557012230218E-019
1417.5	9.5245990631441943E-020
1418.5	9.1946547069535170E-020
1419.5	9.0459691458522590E-020
1420.5	9.0889170160585864E-020
1421.5	9.3475415949663141E-020
1422.5	9.8617716934783442E-020
1423.5	1.0688831630902026E-019
1424.5	1.1899248267893847E-019
1425.5	1.3555432578556113E-019
1426.5	1.5648152553868637E-019
1427.5	1.7964468510305884E-019
1428.5	1.9939306346751379E-019
1429.5	2.0757202596454795E-019
1430.5	1.9933427091433579E-019
1431.5	1.7801431266394161E-019
1432.5	1.5164673962091215E-019
1433.5	1.2657067968961473E-019
1434.5	1.0547950116419297E-019
1435.5	8.8690702773653463E-020
1436.5	7.5591131602801424E-020
1437.5	6.5392463736658451E-020
1438.5	5.7402170548524962E-020
1439.5	5.1080848015315934E-020
1440.5	4.6027802146543475E-020
1441.5	4.1950833301594974E-020
1442.5	3.8638267094021410E-020
1443.5	3.5937351677018143E-020
1444.5	3.3738774995538366E-020
1445.5	3.1966068204803548E-020
1446.5	3.0568729527933813E-020
1447.5	2.9518227201808276E-020
1448.5	2.8806370821941828E-020
1449.5	2.8445797133626174E-020
1450.5	2.8472419751287584E-020
1451.5	2.8949414309227739E-020
1452.5	2.9970990663287429E-020
1453.5	3.1660147233995125E-020
1454.5	3.4144245474394674E-020
1455.5	3.7471661555784228E-020
1456.5	4.1414702039475007E-020
1457.5	4.5175820404062764E-020
1458.5	4.7338594178526216E-020
1459.5	4.6653699903139288E-020
1460.5	4.3205835370428675E-020
1461.5	3.8319389426180196E-020
1462.5	3.3353153041336314E-020
1463.5	2.9018974424458253E-020
1464.5	2.5489101522479285E-020
1465.5	2.2687233624580670E-020
1466.5	2.0470330640537525E-020
1467.5	1.8702198266936763E-020
1468.5	1.7273381476944735E-020
1469.5	1.6101293856363203E-020
1470.5	1.5125037586777671E-020
1471.5	1.4299917936818371E-020
1472.5	1.3592990393626296E-020
1473.5	1.2979756151093600E-020
1474.5	1.2441795089789751E-020
1475.5	1.1965091107800502E-020
1476.5	1.1538848615241534E-020
1477.5	1.1154652167307008E-020
1478.5	1.0805865046503878E-020
1479.5	1.0487194760196610E-020
1480.5	1.0194375904553416E-020
1481.5	9.9239362550957790E-021
1482.5	9.6730224329298956E-021
1483.5	9.4392686381976963E-021
1484.5	9.2206968273915798E-021
1485.5	9.0156400747654258E-021
1486.5	8.8226831925880585E-021
1487.5	8.6406163193723008E-021
1488.5	8.4683983397700496E-021
1489.5	8.3051278228480971E-021
1490.5	8.1500197574496963E-021
1491.5	8.0023867929327456E-021
1492.5	7.8616240080015321E-021
1493.5	7.7271964624138998E-021
1494.5	7.5986289590085435E-021
1495.5	7.4754975729654169E-021
1496.5	7.3574226030204730E-021
1497.5	7.2440626737804783E-021
1498.5	7.1351097753073092E-021
1499.5	7.0302850701246400E-021
1500.5	6.9293353319421810E-021
1501.5	6.8320299070593509E-021
1502.5	6.7381581103612648E-021
1503.5	6.6475269843744139E-021
1504.5	6.5599593630013621E-021
1505.5	6.4752921920579301E-021
1506.5	6.3933750671681975E-021
1507.5	6.3140689563741780E-021
1508.5	6.2372450803295091E-021
1509.5	6.1627839274342579E-021
1510.5	6.0905743849378500E-021
1511.5	6.0205129700506856E-021
1512.5	5.9525031475898571E-021
1513.5	5.8864547227413490E-021
1514.5	5.8222832992304202E-021
1515.5	5.7599097946174353E-021
1516.5	5.6992600056297546E-021
1517.5	5.6402642174425796E-021
1518.5	5.5828568516662652E-021
1519.5	5.5269761485118508E-021
1520.5	5.4725638792122451E-021
1521.5	5.4195650852918038E-021
1522.5	5.3679278417167720E-021
1523.5	5.3176030413353113E-021
1524.5	5.2685441983386898E-021
1525.5	5.2207072687530351E-021
1526.5	5.1740504862107299E-021
1527.5	5.1285342114577553E-021
1528.5	5.0841207942331074E-021
1529.5	5.0407744463125290E-021
1530.5	4.9984611246449218E-021
1531.5	4.9571484236286157E-021
1532.5	4.9168054756786922E-021
1533.5	4.8774028593276694E-021
1534.5	4.8389125141820578E-021
1535.5	4.8013076621278778E-021
1536.5	4.7645627342404243E-021
1537.5	4.7286533029087293E-021
1538.5	4.6935560187338233E-021
1539.5	4.6592485518032637E-021
1540.5	4.6257095369827884E-021
1541.5	4.5929185229002834E-021
1542.5	4.5608559243277259E-021
1543.5	4.5295029776941504E-021
1544.5	4.4988416994870656E-021
1545.5	4.4688548473216545E-021
1546.5	4.4395258834768167E-021
1547.5	4.4108389407146661E-021
1548.5	4.3827787902161866E-021
1549.5	4.3553308114799205E-021
1550.5	4.3284809640436700E-021
1551.5	4.3022157609008472E-021
1552.5	4.2765222434937069E-021
1553.5	4.2513879581753686E-021
1554.5	4.2268009340412258E-021
1555.5	4.2027496620383052E-021
1556.5	4.1792230752683263E-021
1557.5	4.1562105304068693E-021
1558.5	4.1337017901669750E-021
1559.5	4.1116870067410464E-021
1560.5	4.0901567061599459E-021
1561.5	4.0691017735127159E-021
1562.5	4.0485134389746362E-021
1563.5	4.0283832645951096E-021
1564.5	4.0087031318005504E-021
1565.5	3.9894652295705301E-021
1566.5	3.9706620432486320E-021
1567.5	3.9522863439520996E-021
1568.5	3.9343311785470016E-021
1569.5	3.9167898601579622E-021
1570.5	3.8996559591837231E-021
1571.5	3.8829232947917967E-021
1572.5	3.8665859268674268E-021
1573.5	3.8506381483936764E-021
1574.5	3.8350744782412901E-021
1575.5	3.8198896543483069E-021
1576.5	3.8050786272709456E-021
1577.5	3.7906365540885439E-021
1578.5	3.7765587926465813E-021
1579.5	3.7628408961230044E-021
1580.5	3.7494786079041652E-021
1581.5	3.7364678567576754E-021
1582.5	3.7238047522905132E-021
1583.5	3.7114855806816174E-021
1584.5	3.6995068006790794E-021
1585.5	3.6878650398529044E-021
1586.5	3.6765570910951006E-021
1587.5	3.6655799093596333E-021
1588.5	3.6549306086355463E-021
1589.5	3.6446064591472244E-021
1590.5	3.6346048847765548E-021
1591.5	3.6249234607023553E-021
1592.5	3.6155599112531689E-021
1593.5	3.6065121079701571E-021
1594.5	3.5977780678775449E-021
1595.5	3.5893559519586642E-021
1596.5	3.5812440638363742E-021
1597.5	3.5734408486573039E-021
1598.5	3.5659448921800193E-021
1599.5	3.5587549200679901E-021
1600.5	3.5518697973889062E-021
1601.5	3.5452885283226778E-021
1602.5	3.5390102560812554E-021
1603.5	3.5330342630441998E-021
1604.5	3.5273599711148727E-021
1605.5	3.5219869423029354E-021
1606.5	3.5169148795399616E-021
1607.5	3.5121436277359120E-021
1608.5	3.5076731750853996E-021
1609.5	3.5035036546339038E-021
1610.5	3.4996353461153462E-021
1611.5	3.4960686780739291E-021
1612.5	3.4928042302846537E-021
1613.5	3.4898427364886315E-021
1614.5	3.4871850874611395E-021
1615.5	3.4848323344324265E-021
1616.5	3.4827856928834667E-021
1617.5	3.4810465467413311E-021
1618.5	3.4796164530015431E-021
1619.5	3.4784971468077953E-021
1620.5	3.4776905470226757E-021
1621.5	3.4771987623268020E-021
1622.5	3.4770240978877793E-021
1623.5	3.4771690626449873E-021
1624.5	3.4776363772613245E-021
1625.5	3.4784289827986710E-021
1626.5	3.4795500501801897E-021
1627.5	3.4810029905097812E-021
1628.5	3.4827914663269823E-021
1629.5	3.4849194038846086E-021
1630.5	3.4873910065466357E-021
1631.5	3.4902107694152606E-021
1632.5	3.4933834953090879E-021
1633.5	3.4969143122289991E-021
1634.5	3.5008086924650445E-021
1635.5	3.5050724735165091E-021
1636.5	3.5097118810189455E-021
1637.5	3.5147335538965081E-021
1638.5	3.5201445719860216E-021
1639.5	3.5259524864113563E-021
1640.5	3.5321653530235393E-021
1641.5	3.5387917692643956E-021
1642.5	3.5458409148602917E-021
1643.5	3.5533225968087233E-021
1644.5	3.5612472991856732E-021
1645.5	3.5696262383767968E-021
1646.5	3.5784714244231728E-021
1647.5	3.5877957292739544E-021
1648.5	3.5976129628571173E-021
1649.5	3.6079379580181993E-021
1650.5	3.6187866655396668E-021
1651.5	3.6301762606446918E-021
1652.5	3.6421252626142403E-021
1653.5	3.6546536694125234E-021
1654.5	3.6677831095307753E-021
1655.5	3.6815370136337989E-021
1656.5	3.6959408090395850E-021
1657.5	3.7110221405952903E-021
1658.5	3.7268111221519080E-021
1659.5	3.7433406236083702E-021
1660.5	3.7606465994234787E-021
1661.5	3.7787684656172914E-021
1662.5	3.7977495336490006E-021
1663.5	3.8176375112242101E-021
1664.5	3.8384850821248894E-021
1665.5	3.8603505796645605E-021
1666.5	3.8832987714701436E-021
1667.5	3.9074017771355600E-021
1668.5	3.9327401450815259E-021
1669.5	3.9594041209515429E-021
1670.5	3.9874951474168890E-021
1671.5	4.0171276448010687E-021
1672.5	4.0484311340586805E-021
1673.5	4.0815527791422196E-021
1674.5	4.1166604457165589E-021
1675.5	4.1539463989542069E-021
1676.5	4.1936317966908911E-021
1677.5	4.2359721781707631E-021
1678.5	4.2812642065846746E-021
1679.5	4.3298540006235378E-021
1680.5	4.3821474933479744E-021
1681.5	4.4386233956997039E-021
1682.5	4.4998495309878940E-021
1683.5	4.5665035657816226E-021
1684.5	4.6393995208644667E-021
1685.5	4.7195219455411871E-021
1686.5	4.8080703416904436E-021
1687.5	4.9065174222982827E-021
1688.5	5.0166862193410058E-021
1689.5	5.1408531219483214E-021
1690.5	5.2818869334157118E-021
1691.5	5.4434384408916363E-021
1692.5	5.6302014664456059E-021
1693.5	5.8482758740858023E-021
1694.5	6.1056768308393229E-021
1695.5	6.4130542157534795E-021
1696.5	6.7847122332659430E-021
1697.5	7.2400492761332479E-021
1698.5	7.8055568449955679E-021
1699.5	8.5174713803510326E-021
1700.5	9.4249060015838575E-021
1701.5	1.0592364270889690E-020
1702.5	1.2097873235027435E-020
1703.5	1.4016407417917137E-020
1704.5	1.6366003229385090E-020
1705.5	1.8986644935393776E-020
1706.5	2.1378123021862286E-020
1707.5	2.2724562348475249E-020
1708.5	2.2407924440554258E-020
1709.5	2.0609598864695054E-020
1710.5	1.8119185563316595E-020
1711.5	1.5654002037629321E-020
1712.5	1.3558302310302456E-020
1713.5	1.1899385661854065E-020
1714.5	1.0625572790544577E-020
1715.5	9.6569779459072758E-021
1716.5	8.9203789729029826E-021
1717.5	8.3578245525720776E-021
1718.5	7.9259432787478715E-021
1719.5	7.5929309016205230E-021
1720.5	7.3355592201096872E-021
1721.5	7.1367954664487080E-021
1722.5	6.9840500063279289E-021
1723.5	6.8679258521183538E-021
1724.5	6.7813355214084534E-021
1725.5	6.7188774903476077E-021
1726.5	6.6763937111926999E-021
1727.5	6.6506531478026490E-021
1728.5	6.6391233367875123E-021
1729.5	6.6398038543706052E-021
1730.5	6.6511036901038675E-021
1731.5	6.6717500534874888E-021
1732.5	6.7007199023033972E-021
1733.5	6.7371880563366258E-021
1734.5	6.7804875342738547E-021
1735.5	6.8300789838231737E-021
1736.5	6.8855269384330930E-021
1737.5	6.9464812442752988E-021
1738.5	7.0126624364530736E-021
1739.5	7.0838501566521277E-021
1740.5	7.1598739318513144E-021
1741.5	7.2406058001943779E-021
1742.5	7.3259543930171092E-021
1743.5	7.4158601734669737E-021
1744.5	7.5102916007210207E-021
1745.5	7.6092420406110700E-021
1746.5	7.7127272828885070E-021
1747.5	7.8207835555775026E-021
1748.5	7.9334659501882750E-021
1749.5	8.0508471896896320E-021
1750.5	8.1730166853293678E-021
1751.5	8.3000798395774185E-021
1752.5	8.4321575613520611E-021
1753.5	8.5693859668036084E-021
1754.5	8.7119162446758809E-021
1755.5	8.8599146699512632E-021
1756.5	9.0135627533482241E-021
1757.5	9.1730575174652619E-021
1758.5	9.3386118930968312E-021
1759.5	9.5104552315994674E-021
1760.5	9.6888339312508239E-021
1761.5	9.8740121773955258E-021
1762.5	1.0066272797869286E-020
1763.5	1.0265918236788756E-020
1764.5	1.0473271651331733E-020
1765.5	1.0688678137649808E-020
1766.5	1.0912506093587629E-020
1767.5	1.1145148727462573E-020
1768.5	1.1387025723817072E-020
1769.5	1.1638585078825036E-020
1770.5	1.1900305119945792E-020
1771.5	1.2172696726508806E-020
1772.5	1.2456305770216394E-020
1773.5	1.2751715797112215E-020
1774.5	1.3059550975424956E-020
1775.5	1.3380479336912530E-020
1776.5	1.3715216342961228E-020
1777.5	1.4064528810805265E-020
1778.5	1.4429239239904081E-020
1779.5	1.4810230583840662E-020
1780.5	1.5208451519190886E-020
1781.5	1.5624922269789058E-020
1782.5	1.6060741052826596E-020
1783.5	1.6517091222445832E-020
1784.5	1.6995249197136399E-020
1785.5	1.7496593269555920E-020
1786.5	1.8022613411673085E-020
1787.5	1.8574922204721664E-020
1788.5	1.9155267042778198E-020
1789.5	1.9765543781340066E-020
1790.5	2.0407812028690841E-020
1791.5	2.1084312308830135E-020
1792.5	2.1797485361205032E-020
1793.5	2.2549993885486220E-020
1794.5	2.3344747090501886E-020
1795.5	2.4184928466780179E-020
1796.5	2.5074027273929383E-020
1797.5	2.6015874319729135E-020
1798.5	2.7014682710309392E-020
1799.5	2.8075094373873091E-020
1800.5	2.9202233308688675E-020
1801.5	3.0401766685313897E-020
1802.5	3.1679975150448267E-020
1803.5	3.3043833944561568E-020
1804.5	3.4501106769040360E-020
1805.5	3.6060454735679972E-020
1806.5	3.7731563220622504E-020
1807.5	3.9525290050285434E-020
1808.5	4.1453839199350615E-020
1809.5	4.3530965120547620E-020
1810.5	4.5772214004944347E-020
1811.5	4.8195209758108743E-020
1812.5	5.0819994361887014E-020
1813.5	5.3669434693031731E-020
1814.5	5.6769710947732009E-020
1815.5	6.0150905788986925E-020
1816.5	6.3847718480591562E-020
1817.5	6.7900334990379252E-020
1818.5	7.2355493875123664E-020
1819.5	7.7267799444247352E-020
1820.5	8.2701349274684019E-020
1821.5	8.8731764067270670E-020
1822.5	9.5448736149562968E-020
1823.5	1.0295925156893487E-019
1824.5	1.1139169389261442E-019
1825.5	1.2090111164008176E-019
1826.5	1.3167603463643009E-019
1827.5	1.4394737062861634E-019
1828.5	1.5800012173287609E-019
1829.5	1.7418895974149834E-019
1830.5	1.9295913350489732E-019
1831.5	2.1487481559212892E-019
1832.5	2.4065792590014241E-019
1833.5	2.7124183778832650E-019
1834.5	3.0784637458614394E-019
1835.5	3.5208339011445315E-019
1836.5	4.0610623191705210E-019
1837.5	4.7282146720518517E-019
1838.5	5.5618623045358258E-019
1839.5	6.6161458413892150E-019
1840.5	7.9649578586098621E-019
1841.5	9.7074131538583011E-019
1842.5	1.1970069767860970E-018
1843.5	1.4895075503942847E-018
1844.5	1.8587137263155890E-018
1845.5	2.2968919009538142E-018
1846.5	2.7512292126738919E-018
1847.5	3.1024335015749253E-018
1848.5	3.2057531942780219E-018
1849.5	3.0092342624867548E-018
1850.5	2.6079818219466879E-018
1851.5	2.1490847505106215E-018
1852.5	1.7303264936082022E-018
1853.5	1.3864741417856295E-018
1854.5	1.1169731507066297E-018
1855.5	9.0911889250929922E-019
1856.5	7.4890084444186967E-019
1857.5	6.2452680096669356E-019
1858.5	5.2695614713507965E-019
1859.5	4.4950262503524757E-019
1860.5	3.8727681065110187E-019
1861.5	3.3670137470675479E-019
1862.5	2.9514212390790216E-019
1863.5	2.6064120086415933E-019
1864.5	2.3172791336645086E-019
1865.5	2.0728526393795084E-019
1866.5	1.8645553403186275E-019
1867.5	1.6857305500763784E-019
1868.5	1.5311592183717094E-019
1869.5	1.3967097548557926E-019
1870.5	1.2790815109821516E-019
1871.5	1.1756149636588493E-019
1872.5	1.0841498565889566E-019
1873.5	1.0029181583697178E-019
1874.5	9.3046254193166160E-020
1875.5	8.6557374893510935E-020
1876.5	8.0724205682465773E-020
1877.5	7.5461937048358654E-020
1878.5	7.0698938614316140E-020
1879.5	6.6374393813825317E-020
1880.5	6.2436411804215747E-020
1881.5	5.8840510470488775E-020
1882.5	5.5548390014215398E-020
1883.5	5.2526935614904823E-020
1884.5	4.9747401827954443E-020
1885.5	4.7184742044226201E-020
1886.5	4.4817054410839885E-020
1887.5	4.2625121770473967E-020
1888.5	4.0592027903357315E-020
1889.5	3.8702836007640042E-020
1890.5	3.6944318191725869E-020
1891.5	3.5304726970548940E-020
1892.5	3.3773601501598946E-020
1893.5	3.2341602674611296E-020
1894.5	3.1000372263539379E-020
1895.5	2.9742412223293817E-020
1896.5	2.8560980914630701E-020
1897.5	2.7450003605296791E-020
1898.5	2.6403995052549965E-020
1899.5	2.5417992343574412E-020
1900.5	2.4487496473367327E-020
1901.5	2.3608421387931294E-020
1902.5	2.2777049424743866E-020
1903.5	2.1989992250942282E-020
1904.5	2.1244156539182072E-020
1905.5	2.0536713737065728E-020
1906.5	1.9865073382696506E-020
1907.5	1.9226859499751840E-020
1908.5	1.8619889673287873E-020
1909.5	1.8042156464547535E-020
1910.5	1.7491810871192441E-020
1911.5	1.6967147580119337E-020
1912.5	1.6466591794587112E-020
1913.5	1.5988687446782330E-020
1914.5	1.5532086632025329E-020
1915.5	1.5095540122253389E-020
1916.5	1.4677888834785656E-020
1917.5	1.4278056148150027E-020
1918.5	1.3895040970331972E-020
1919.5	1.3527911476520981E-020
1920.5	1.3175799443557837E-020
1921.5	1.2837895117059868E-020
1922.5	1.2513442554817305E-020
1923.5	1.2201735396677403E-020
1924.5	1.1902113016904568E-020
1925.5	1.1613957020043413E-020
1926.5	1.1336688045717854E-020
1927.5	1.1069762851659765E-020
1928.5	1.0812671647648445E-020
1929.5	1.0564935656019958E-020
1930.5	1.0326104877027433E-020
1931.5	1.0095756039645442E-020
1932.5	9.8734907204538153E-021
1933.5	9.6589336150425042E-021
1934.5	9.4517309479792640E-021
1935.5	9.2515490088014918E-021
1936.5	9.0580728027545785E-021
1937.5	8.8710048061209466E-021
1938.5	8.6900638169832821E-021
1939.5	8.5149838931567101E-021
1940.5	8.3455133698207493E-021
1941.5	8.1814139500935912E-021
1942.5	8.0224598624287536E-021
1943.5	7.8684370792850845E-021
1944.5	7.7191425920340148E-021
1945.5	7.5743837375284561E-021
1946.5	7.4339775721720569E-021
1947.5	7.2977502897005460E-021
1948.5	7.1655366792232874E-021
1949.5	7.0371796203765630E-021
1950.5	6.9125296127142265E-021
1951.5	6.7914443367093119E-021
1952.5	6.6737882439645357E-021
1953.5	6.5594321744328478E-021
1954.5	6.4482529986336677E-021
1955.5	6.3401332830177172E-021
1956.5	6.2349609767853845E-021
1957.5	6.1326291186019905E-021
1958.5	6.0330355617789811E-021
1959.5	5.9360827166049384E-021
1960.5	5.8416773086147006E-021
1961.5	5.7497301516804019E-021
1962.5	5.6601559348953087E-021
1963.5	5.5728730223009917E-021
1964.5	5.4878032645813039E-021
1965.5	5.4048718219132274E-021
1966.5	5.3240069972258276E-021
1967.5	5.2451400791746455E-021
1968.5	5.1682051941901252E-021
1969.5	5.0931391670060411E-021
1970.5	5.0198813891171946E-021
1971.5	4.9483736946555319E-021
1972.5	4.8785602432106048E-021
1973.5	4.8103874091540478E-021
1974.5	4.7438036770589038E-021
1975.5	4.6787595428333770E-021
1976.5	4.6152074202150621E-021
1977.5	4.5531015522961291E-021
1978.5	4.4923979277726599E-021
1979.5	4.4330542016320890E-021
1980.5	4.3750296200120897E-021
1981.5	4.3182849489821553E-021
1982.5	4.2627824070156252E-021
1983.5	4.2084856009352856E-021
1984.5	4.1553594651299308E-021
1985.5	4.1033702038523997E-021
1986.5	4.0524852364219112E-021
1987.5	4.0026731451648867E-021
1988.5	3.9539036259389995E-021
1989.5	3.9061474410950417E-021
1990.5	3.8593763747403366E-021
1991.5	3.8135631901758973E-021
1992.5	3.7686815893875467E-021
1993.5	3.7247061744784588E-021
1994.5	3.6816124109375976E-021
1995.5	3.6393765926448499E-021
1996.5	3.5979758085196480E-021
1997.5	3.5573879107255259E-021
1998.5	3.5175914843481946E-021
1999.5	3.4785658184696151E-021
[truncated: 1,000 more rows]
