# Supplementary material for: Modeling Radiative Efficiency across Fluorinated Molecules: Bridging Chemistry and Climate Policy for Global Warming Potential Estimations
Source: Environ Sci Technol. 2026 Feb 16;60(8):6188–202. doi: 10.1021/acs.est.5c16501 (PMC12961741; doi:10.1021/acs.est.5c16501)
Supplement: Supplementary file 1 [file es5c16501_si_001.zip › Supporting.Information/CFM2025.Table1/HFEsters/Allyl.trifluoracetate/cross-section_8.dat]

0.5	3.7011932519955824E-022
1.5	3.7308426427533374E-022
2.5	3.7616406901944334E-022
3.5	3.7936676452295770E-022
4.5	3.8270115101770942E-022
5.5	3.8617690013548592E-022
6.5	3.8980466593006342E-022
7.5	3.9359621337634272E-022
8.5	3.9756456764524477E-022
9.5	4.0172418818210044E-022
10.5	4.0609117253052558E-022
11.5	4.1068349599654540E-022
12.5	4.1552129470942304E-022
13.5	4.2062720150001117E-022
14.5	4.2602674641000515E-022
15.5	4.3174883673552340E-022
16.5	4.3782633552594388E-022
17.5	4.4429676271851517E-022
18.5	4.5120315002477819E-022
19.5	4.5859508989911983E-022
20.5	4.6653003125740577E-022
21.5	4.7507489126747528E-022
22.5	4.8430807520255970E-022
23.5	4.9432202747434351E-022
24.5	5.0522648008066590E-022
25.5	5.1715262497927703E-022
26.5	5.3025852193821040E-022
27.5	5.4473617448962024E-022
28.5	5.6082088053667651E-022
29.5	5.7880371607637308E-022
30.5	5.9904837799131436E-022
31.5	6.2201415069598733E-022
32.5	6.4828755269319763E-022
33.5	6.7862637551272873E-022
34.5	7.1402148993795432E-022
35.5	7.5578409045045951E-022
36.5	8.0566892977611455E-022
37.5	8.6604681521668155E-022
38.5	9.4013922225863841E-022
39.5	1.0323148592606154E-021
40.5	1.1483952227885353E-021
41.5	1.2957523883144828E-021
42.5	1.4825461641983610E-021
43.5	1.7144935294467819E-021
44.5	1.9862880410641426E-021
45.5	2.2662487450780025E-021
46.5	2.4857977022827411E-021
47.5	2.5664111428038695E-021
48.5	2.4865293550264247E-021
49.5	2.3051574846306990E-021
50.5	2.1049035497101833E-021
51.5	1.9389790069330052E-021
52.5	1.8269028700183936E-021
53.5	1.7705337483489407E-021
54.5	1.7667018076743021E-021
55.5	1.8132082001601250E-021
56.5	1.9111093723358534E-021
57.5	2.0655516696160050E-021
58.5	2.2859987589887943E-021
59.5	2.5854826781131454E-021
60.5	2.9769374321965733E-021
61.5	3.4622689961670166E-021
62.5	4.0089468879737114E-021
63.5	4.5214123308694606E-021
64.5	4.8532967358562527E-021
65.5	4.9097062269466478E-021
66.5	4.7481311770967594E-021
67.5	4.5278197354142608E-021
68.5	4.3888472117858307E-021
69.5	4.4089909260253054E-021
70.5	4.6265906806677552E-021
71.5	5.0693956329665814E-021
72.5	5.7671424390337674E-021
73.5	6.7435391802544093E-021
74.5	7.9781189916135010E-021
75.5	9.3271836316662978E-021
76.5	1.0443938539965744E-020
77.5	1.0861567621947381E-020
78.5	1.0342473587919386E-020
79.5	9.1185242427977373E-021
80.5	7.6506903432289806E-021
81.5	6.2790546547461614E-021
82.5	5.1388152518205813E-021
83.5	4.2394485862599542E-021
84.5	3.5435367180431953E-021
85.5	3.0061913004824193E-021
86.5	2.5886754331208376E-021
87.5	2.2609860777148785E-021
88.5	2.0008326022149231E-021
89.5	1.7918820795051468E-021
90.5	1.6221751491087285E-021
91.5	1.4829036320985947E-021
92.5	1.3675214399795548E-021
93.5	1.2711126317583949E-021
94.5	1.1899451859437732E-021
95.5	1.1211553665616846E-021
96.5	1.0625231093735872E-021
97.5	1.0123108563114988E-021
98.5	9.6914684275887205E-022
99.5	9.3193977424164387E-022
100.5	8.9981587937452539E-022
101.5	8.7207208399683704E-022
102.5	8.4814093547910772E-022
103.5	8.2756420204960980E-022
104.5	8.0997297212318022E-022
105.5	7.9507271210197902E-022
106.5	7.8263219494504106E-022
107.5	7.7247554532570920E-022
108.5	7.6447690188828305E-022
109.5	7.5855740321131271E-022
110.5	7.5468438527290356E-022
111.5	7.5287285522730434E-022
112.5	7.5318950005506099E-022
113.5	7.5575972345411844E-022
114.5	7.6077851175498132E-022
115.5	7.6852635349250842E-022
116.5	7.7939204030343366E-022
117.5	7.9390504896269673E-022
118.5	8.1278147036134350E-022
119.5	8.3698926886430906E-022
120.5	8.6784117592466553E-022
121.5	9.0712672716769299E-022
122.5	9.5729812903472967E-022
123.5	1.0217248238847213E-021
124.5	1.1050192337911653E-021
125.5	1.2133834792105556E-021
126.5	1.3547604308401417E-021
127.5	1.5381223330620609E-021
128.5	1.7702184975069254E-021
129.5	2.0466262391533731E-021
130.5	2.3349170691597494E-021
131.5	2.5606715971895591E-021
132.5	2.6319402696996224E-021
133.5	2.5135099975442145E-021
134.5	2.2635889464837273E-021
135.5	1.9753470827246719E-021
136.5	1.7117262448108106E-021
137.5	1.4955375661338327E-021
138.5	1.3267863923091940E-021
139.5	1.1975277244296566E-021
140.5	1.0988895246637754E-021
141.5	1.0233785663080006E-021
142.5	9.6524498502960238E-022
143.5	9.2023802230470614E-022
144.5	8.8525358797609729E-022
145.5	8.5802614932753817E-022
146.5	8.3689380373431527E-022
147.5	8.2062834766302547E-022
148.5	8.0831486135090398E-022
149.5	7.9926687269948166E-022
150.5	7.9296649874052627E-022
151.5	7.8902200245463212E-022
152.5	7.8713751498361838E-022
153.5	7.8709131613283038E-022
154.5	7.8872020037973348E-022
155.5	7.9190823089235166E-022
156.5	7.9657871401506865E-022
157.5	8.0268859151917415E-022
158.5	8.1022470248527080E-022
159.5	8.1920154810058532E-022
160.5	8.2966032613784670E-022
161.5	8.4166910488369534E-022
162.5	8.5532409132551000E-022
163.5	8.7075202505850203E-022
164.5	8.8811380570200045E-022
165.5	9.0760954531497650E-022
166.5	9.2948533676688434E-022
167.5	9.5404215447003726E-022
168.5	9.8164746877477108E-022
169.5	1.0127503783030972E-021
170.5	1.0479013721477099E-021
171.5	1.0877782648954059E-021
172.5	1.1332204588982899E-021
173.5	1.1852745649392529E-021
174.5	1.2452556811842699E-021
175.5	1.3148304806528553E-021
176.5	1.3961309711980693E-021
177.5	1.4919117809441278E-021
178.5	1.6057696644366719E-021
179.5	1.7424523609887742E-021
180.5	1.9082956981429878E-021
181.5	2.1118429231370172E-021
182.5	2.3647155919556082E-021
183.5	2.6828078338796991E-021
184.5	3.0878227103564234E-021
185.5	3.6089363671426350E-021
186.5	4.2836313947791377E-021
187.5	5.1547102282875333E-021
188.5	6.2558696587228488E-021
189.5	7.5711569229326055E-021
190.5	8.9566193289294252E-021
191.5	1.0069170107443267E-020
192.5	1.0467234002505122E-020
193.5	9.9578291587789105E-021
194.5	8.7964569027659753E-021
195.5	7.4280520015581556E-021
196.5	6.1646730011705496E-021
197.5	5.1243623953350611E-021
198.5	4.3112753855783187E-021
199.5	3.6886467326615278E-021
200.5	3.2141210740102633E-021
201.5	2.8516222809070045E-021
202.5	2.5734069694144713E-021
203.5	2.3589842037055151E-021
204.5	2.1934415413961684E-021
205.5	2.0659629629142504E-021
206.5	1.9686956474545825E-021
207.5	1.8959318737016858E-021
208.5	1.8435331011009628E-021
209.5	1.8085296107332342E-021
210.5	1.7888450772391648E-021
211.5	1.7831103896004796E-021
212.5	1.7905426628823076E-021
213.5	1.8108739447177655E-021
214.5	1.8443204534866749E-021
215.5	1.8915881218539769E-021
216.5	1.9539144780158512E-021
217.5	2.0331511176866779E-021
218.5	2.1318958426630152E-021
219.5	2.2536896983856262E-021
220.5	2.4033025477587118E-021
221.5	2.5871426266319531E-021
222.5	2.8138420414468337E-021
223.5	3.0950922397499723E-021
224.5	3.4468293304061588E-021
225.5	3.8908876406995434E-021
226.5	4.4572113195918839E-021
227.5	5.1865169419863953E-021
228.5	6.1325977537446664E-021
229.5	7.3614039899732018E-021
230.5	8.9388695610311694E-021
231.5	1.0889378958601288E-020
232.5	1.3098690441894000E-020
233.5	1.5173301035146645E-020
234.5	1.6429096560601940E-020
235.5	1.6287180177317161E-020
236.5	1.4823048525564936E-020
237.5	1.2686634382767482E-020
238.5	1.0520663046777906E-020
239.5	8.6538277285374412E-021
240.5	7.1620012527851714E-021
241.5	6.0068932816025697E-021
242.5	5.1205067101420882E-021
243.5	4.4388131949387351E-021
244.5	3.9106431805780859E-021
245.5	3.4975530927694741E-021
246.5	3.1713152101141843E-021
247.5	2.9113111998976937E-021
248.5	2.7024292419517815E-021
249.5	2.5335079105038139E-021
250.5	2.3962234326516018E-021
251.5	2.2843034623349495E-021
252.5	2.1929721596182891E-021
253.5	2.1185567317838989E-021
254.5	2.0582063465932176E-021
255.5	2.0096895048898908E-021
256.5	1.9712465571504709E-021
257.5	1.9414813061926002E-021
258.5	1.9192805769715919E-021
259.5	1.9037539971201124E-021
260.5	1.8941885318953182E-021
261.5	1.8900139010542338E-021
262.5	1.8907761047494146E-021
263.5	1.8961170557084766E-021
264.5	1.9057588594791465E-021
265.5	1.9194916732509046E-021
266.5	1.9371643540820538E-021
267.5	1.9586773116536713E-021
268.5	1.9839771312749946E-021
269.5	2.0130526453312635E-021
270.5	2.0459322166406090E-021
271.5	2.0826820630697868E-021
272.5	2.1234055048892472E-021
273.5	2.1682430588846296E-021
274.5	2.2173733393322610E-021
275.5	2.2710147580628818E-021
276.5	2.3294280460221513E-021
277.5	2.3929196487876577E-021
278.5	2.4618460801320972E-021
279.5	2.5366193526947600E-021
280.5	2.6177136450941913E-021
281.5	2.7056734126852621E-021
282.5	2.8011232074661108E-021
283.5	2.9047795449736472E-021
284.5	3.0174652470481700E-021
285.5	3.1401268052798208E-021
286.5	3.2738554590456123E-021
287.5	3.4199128754967203E-021
288.5	3.5797625719411910E-021
289.5	3.7551085548315785E-021
290.5	3.9479430932405827E-021
291.5	4.1606061392322896E-021
292.5	4.3958597107424787E-021
293.5	4.6569816468457898E-021
294.5	4.9478846489555118E-021
295.5	5.2732686060267500E-021
296.5	5.6388171176673472E-021
297.5	6.0514532449154084E-021
298.5	6.5196753809644464E-021
299.5	7.0540025583589303E-021
300.5	7.6675707145196126E-021
301.5	8.3769392473235891E-021
302.5	9.2031933142796722E-021
303.5	1.0173465705956394E-020
304.5	1.1323058255374441E-020
305.5	1.2698423557626238E-020
306.5	1.4361379726972107E-020
307.5	1.6395072411000269E-020
308.5	1.8912335221555968E-020
309.5	2.2067093544931202E-020
310.5	2.6068863195766893E-020
311.5	3.1197934842089297E-020
312.5	3.7811135102048638E-020
313.5	4.6307398317645650E-020
314.5	5.6976588859238580E-020
315.5	6.9591049108752412E-020
316.5	8.2656788692043699E-020
317.5	9.2847503860595431E-020
318.5	9.6211907759178306E-020
319.5	9.1461005737041791E-020
320.5	8.1347639530417169E-020
321.5	6.9966855134992610E-020
322.5	6.0023248879763222E-020
323.5	5.2518271360924612E-020
324.5	4.7531247361965573E-020
325.5	4.4860224304435299E-020
326.5	4.4328047482834904E-020
327.5	4.5892327360189184E-020
328.5	4.9668241914224920E-020
329.5	5.5892334730265854E-020
330.5	6.4777390203334559E-020
331.5	7.6124886856412247E-020
332.5	8.8568735503921325E-020
333.5	9.8823918090020199E-020
334.5	1.0248770134192304E-019
335.5	9.7345526289319032E-020
336.5	8.5611304191294605E-020
337.5	7.1634006177773856E-020
338.5	5.8607390311977208E-020
339.5	4.7795354179359676E-020
340.5	3.9282848299942431E-020
341.5	3.2717288133870796E-020
342.5	2.7678407386109928E-020
343.5	2.3805990283059012E-020
344.5	2.0824335959098421E-020
345.5	1.8533251966505500E-020
346.5	1.6792549414903577E-020
347.5	1.5508596179596970E-020
348.5	1.4624786183730550E-020
349.5	1.4115549156738091E-020
350.5	1.3982441849786174E-020
351.5	1.4249039369194765E-020
352.5	1.4946818660134946E-020
353.5	1.6075288609131576E-020
354.5	1.7512684361795573E-020
355.5	1.8888942118230591E-020
356.5	1.9578349199681136E-020
357.5	1.9059010978966834E-020
358.5	1.7401068194634123E-020
359.5	1.5184650995511278E-020
360.5	1.2977727160992159E-020
361.5	1.1066782720680267E-020
362.5	9.5142144616442735E-021
363.5	8.2821294661963339E-021
364.5	7.3071283523865949E-021
365.5	6.5299395128527780E-021
366.5	5.9031366679083308E-021
367.5	5.3909133609485065E-021
368.5	4.9667847216187851E-021
369.5	4.6112246852243580E-021
370.5	4.3097628658156818E-021
371.5	4.0515750970651355E-021
372.5	3.8284734439457660E-021
373.5	3.6341904424649589E-021
374.5	3.4638720385844318E-021
375.5	3.3137165096846778E-021
376.5	3.1807152662546053E-021
377.5	3.0624650365305059E-021
378.5	2.9570304406725852E-021
379.5	2.8628424766703424E-021
380.5	2.7786228815361012E-021
381.5	2.7033273631147890E-021
382.5	2.6361027793951143E-021
383.5	2.5762547841322084E-021
384.5	2.5232234682382155E-021
385.5	2.4765652456612442E-021
386.5	2.4359397549906261E-021
387.5	2.4011009387624271E-021
388.5	2.3718917671194944E-021
389.5	2.3482423246657883E-021
390.5	2.3301712054043209E-021
391.5	2.3177903834496877E-021
392.5	2.3113139693234865E-021
393.5	2.3110715484139286E-021
394.5	2.3175271613091211E-021
395.5	2.3313054679472936E-021
396.5	2.3532272992906608E-021
397.5	2.3843577293493332E-021
398.5	2.4260711265893206E-021
399.5	2.4801395602438798E-021
400.5	2.5488537317775956E-021
401.5	2.6351897005369596E-021
402.5	2.7430406908651479E-021
403.5	2.8775420496411265E-021
404.5	3.0455299881407615E-021
405.5	3.2561918945534884E-021
406.5	3.5219868796180971E-021
407.5	3.8599327346178452E-021
408.5	4.2933431090894364E-021
409.5	4.8539739780084896E-021
410.5	5.5840684526911721E-021
411.5	6.5363751273592740E-021
412.5	7.7665581780133672E-021
413.5	9.3048342779194083E-021
414.5	1.1085420567098196E-020
415.5	1.2832261556424845E-020
416.5	1.4013012717196351E-020
417.5	1.4099749806493769E-020
418.5	1.3045017772551016E-020
419.5	1.1332083562970975E-020
420.5	9.5192507103601162E-021
421.5	7.9232058866250917E-021
422.5	6.6337421131177120E-021
423.5	5.6292922912111298E-021
424.5	4.8554066650760137E-021
425.5	4.2580456701682411E-021
426.5	3.7932279981373896E-021
427.5	3.4276705904955778E-021
428.5	3.1368708713178003E-021
429.5	2.9029226538814584E-021
430.5	2.7127079194344417E-021
431.5	2.5565453223356408E-021
432.5	2.4272199534061649E-021
433.5	2.3192970036563972E-021
434.5	2.2286374500030851E-021
435.5	2.1520549674508322E-021
436.5	2.0870711194585401E-021
437.5	2.0317390995441085E-021
438.5	1.9845155803934247E-021
439.5	1.9441665981994919E-021
440.5	1.9096977376223704E-021
441.5	1.8803018346822523E-021
442.5	1.8553194316759002E-021
443.5	1.8342086049141649E-021
444.5	1.8165217470063898E-021
445.5	1.8018875570056128E-021
446.5	1.7899969652897402E-021
447.5	1.7805920569977305E-021
448.5	1.7734572997355613E-021
449.5	1.7684125564647786E-021
450.5	1.7653074924780866E-021
451.5	1.7640170796636863E-021
452.5	1.7644379713093600E-021
453.5	1.7664855731576959E-021
454.5	1.7700916760294256E-021
455.5	1.7752025454753613E-021
456.5	1.7817773870508457E-021
457.5	1.7897871237161471E-021
458.5	1.7992134358642298E-021
459.5	1.8100480255364540E-021
460.5	1.8222920752346621E-021
461.5	1.8359558789251306E-021
462.5	1.8510586287776923E-021
463.5	1.8676283462202960E-021
464.5	1.8857019502764220E-021
465.5	1.9053254601036625E-021
466.5	1.9265543323474066E-021
467.5	1.9494539375244035E-021
468.5	1.9741001833072591E-021
469.5	2.0005802964413173E-021
470.5	2.0289937792460353E-021
471.5	2.0594535614057912E-021
472.5	2.0920873732386684E-021
473.5	2.1270393730816172E-021
474.5	2.1644720691348759E-021
475.5	2.2045685854257077E-021
476.5	2.2475353329330694E-021
477.5	2.2936051609375338E-021
478.5	2.3430410810665249E-021
479.5	2.3961406782570526E-021
480.5	2.4532413502153420E-021
481.5	2.5147265515719906E-021
482.5	2.5810332630077713E-021
483.5	2.6526609620864322E-021
484.5	2.7301824453087237E-021
485.5	2.8142569453119158E-021
486.5	2.9056461104200937E-021
487.5	3.0052335758319663E-021
488.5	3.1140490703374111E-021
489.5	3.2332982886946546E-021
490.5	3.3644001445091596E-021
491.5	3.5090335396106722E-021
492.5	3.6691964977246461E-021
493.5	3.8472814906740244E-021
494.5	4.0461721476055191E-021
495.5	4.2693684473817872E-021
496.5	4.5211501954003613E-021
497.5	4.8067924409914383E-021
498.5	5.1328520409122537E-021
499.5	5.5075526277029740E-021
500.5	5.9413070092221732E-021
501.5	6.4474333031687436E-021
502.5	7.0431465063578356E-021
503.5	7.7509443278185521E-021
504.5	8.6005594602374744E-021
505.5	9.6317239622770170E-021
506.5	1.0898082994111515E-020
507.5	1.2472679289456950E-020
508.5	1.4455406550428877E-020
509.5	1.6982383387344033E-020
510.5	2.0235426441588962E-020
511.5	2.4444345471897342E-020
512.5	2.9860358928948831E-020
513.5	3.6647756093371087E-020
514.5	4.4601033100698073E-020
515.5	5.2650427668787999E-020
516.5	5.8554865923370936E-020
517.5	5.9831418871720319E-020
518.5	5.5889023629514702E-020
519.5	4.8652240120593624E-020
520.5	4.0685382614740802E-020
521.5	3.3569262091416040E-020
522.5	2.7814268310790715E-020
523.5	2.3368261079192225E-020
524.5	1.9998512429826071E-020
525.5	1.7462208484093045E-020
526.5	1.5559136308889930E-020
527.5	1.4137828120956882E-020
528.5	1.3087817575695836E-020
529.5	1.2329928186043591E-020
530.5	1.1808086110303679E-020
531.5	1.1483222798286792E-020
532.5	1.1328989488620414E-020
533.5	1.1328866421703984E-020
534.5	1.1474314804750529E-020
535.5	1.1763723730752851E-020
536.5	1.2202001077892541E-020
537.5	1.2800740285651948E-020
538.5	1.3578969482447164E-020
539.5	1.4564565019325590E-020
540.5	1.5796498851610098E-020
541.5	1.7328200462496883E-020
542.5	1.9232461412160736E-020
543.5	2.1608500912691025E-020
544.5	2.4592025066138079E-020
545.5	2.8369243373259446E-020
546.5	3.3195479755616099E-020
547.5	3.9417105324421152E-020
548.5	4.7488926308494642E-020
549.5	5.7960212971453943E-020
550.5	7.1356048166179925E-020
551.5	8.7794524744535778E-020
552.5	1.0613271850787437E-019
553.5	1.2284235835800459E-019
554.5	1.3223726131018482E-019
555.5	1.3012071869866675E-019
556.5	1.1791632593766923E-019
557.5	1.0120827401144798E-019
558.5	8.5011380385116877E-020
559.5	7.1759188319434589E-020
560.5	6.2010927308141264E-020
561.5	5.5550545802110085E-020
562.5	5.1999891379155249E-020
563.5	5.1005083955990075E-020
564.5	5.2143494711788341E-020
565.5	5.4608465920701290E-020
566.5	5.6852416454508143E-020
567.5	5.6836484506637612E-020
568.5	5.3383808153921622E-020
569.5	4.7242946746508845E-020
570.5	4.0214639019157663E-020
571.5	3.3687542603092991E-020
572.5	2.8222667595467178E-020
573.5	2.3854092340345703E-020
574.5	2.0415775451660362E-020
575.5	1.7709308062255685E-020
576.5	1.5562747480010170E-020
577.5	1.3842040220861631E-020
578.5	1.2446782209133509E-020
579.5	1.1302714217743782E-020
580.5	1.0354894459937948E-020
581.5	9.5624020339684411E-021
582.5	8.8944649868834919E-021
583.5	8.3276935574345116E-021
584.5	7.8441152252131129E-021
585.5	7.4297761578903857E-021
586.5	7.0737393702641432E-021
587.5	6.7673609461431362E-021
588.5	6.5037622883578439E-021
589.5	6.2774417711446262E-021
590.5	6.0839865765784307E-021
591.5	5.9198573938646154E-021
592.5	5.7822268208609362E-021
593.5	5.6688579470346277E-021
594.5	5.5780135365577631E-021
595.5	5.5083890208038148E-021
596.5	5.4590645231717570E-021
597.5	5.4294726296579232E-021
598.5	5.4193797622867496E-021
599.5	5.4288799359462889E-021
600.5	5.4584004779574491E-021
601.5	5.5087200420304323E-021
602.5	5.5810000254235621E-021
603.5	5.6768313737891369E-021
604.5	5.7982998179652795E-021
605.5	5.9480739397764914E-021
606.5	6.1295222571485561E-021
607.5	6.3468679599444425E-021
608.5	6.6053933160048513E-021
609.5	6.9117105402659283E-021
610.5	7.2741227278401578E-021
611.5	7.7031082630167672E-021
612.5	8.2119763786458691E-021
613.5	8.8177624143417851E-021
614.5	9.5424619900765979E-021
615.5	1.0414748328702253E-020
616.5	1.1472382429114779E-020
617.5	1.2765618630794502E-020
618.5	1.4362032181591027E-020
619.5	1.6353338032136328E-020
620.5	1.8864860757705437E-020
621.5	2.2068107919500344E-020
622.5	2.6195650010045034E-020
623.5	3.1553168268573610E-020
624.5	3.8511000502941529E-020
625.5	4.7426577263146877E-020
626.5	5.8391035776564424E-020
627.5	7.0657315088198226E-020
628.5	8.1867753642986922E-020
629.5	8.8150779924296757E-020
630.5	8.6537285063518855E-020
631.5	7.7843257467005672E-020
632.5	6.5808903045030781E-020
633.5	5.3861572767826387E-020
634.5	4.3657166202875296E-020
635.5	3.5525690373927084E-020
636.5	2.9224555152479646E-020
637.5	2.4373976563575674E-020
638.5	2.0624894610727263E-020
639.5	1.7700735732047419E-020
640.5	1.5394378767144732E-020
641.5	1.3553867316126006E-020
642.5	1.2068162162236411E-020
643.5	1.0855786063061365E-020
644.5	9.8564609097622033E-021
645.5	9.0251384335425960E-021
646.5	8.3277841272452978E-021
647.5	7.7384004210525303E-021
648.5	7.2369142807716332E-021
649.5	6.8076664167956157E-021
650.5	6.4383206961372378E-021
651.5	6.1190690378353614E-021
652.5	5.8420458529029826E-021
653.5	5.6008924737313674E-021
654.5	5.3904299859302143E-021
655.5	5.2064111703288842E-021
656.5	5.0453307333659210E-021
657.5	4.9042788869133821E-021
658.5	4.7808274597371617E-021
659.5	4.6729406357075083E-021
660.5	4.5789044913367019E-021
661.5	4.4972710000726562E-021
662.5	4.4268132558193811E-021
663.5	4.3664894624519649E-021
664.5	4.3154138223661331E-021
665.5	4.2728328933061673E-021
666.5	4.2381063097918774E-021
667.5	4.2106910125754173E-021
668.5	4.1901283176393699E-021
669.5	4.1760333004481983E-021
670.5	4.1680860825348958E-021
671.5	4.1660246941611993E-021
672.5	4.1696392547442096E-021
673.5	4.1787672664788378E-021
674.5	4.1932898594772744E-021
675.5	4.2131288613515774E-021
676.5	4.2382445924431824E-021
677.5	4.2686343113710227E-021
678.5	4.3043312554203036E-021
679.5	4.3454042374799646E-021
680.5	4.3919577765384558E-021
681.5	4.4441327528232015E-021
682.5	4.5021075920952337E-021
683.5	4.5660999969169161E-021
684.5	4.6363692564090528E-021
685.5	4.7132191806260072E-021
686.5	4.7970017217647468E-021
687.5	4.8881213626144317E-021
688.5	4.9870403736806558E-021
689.5	5.0942850651590217E-021
690.5	5.2104531894610274E-021
691.5	5.3362226856464185E-021
692.5	5.4723620005737046E-021
693.5	5.6197422749872418E-021
694.5	5.7793517488649019E-021
695.5	5.9523128227131856E-021
696.5	6.1399023147488661E-021
697.5	6.3435755841218119E-021
698.5	6.5649953555257019E-021
699.5	6.8060662913537091E-021
700.5	7.0689766282102176E-021
701.5	7.3562485442301219E-021
702.5	7.6707993782247881E-021
703.5	8.0160164165689043E-021
704.5	8.3958487476334209E-021
705.5	8.8149207238709570E-021
706.5	9.2786729624845814E-021
707.5	9.7935386893957692E-021
708.5	1.0367165775872582E-020
709.5	1.1008698301488498E-020
710.5	1.1729136288830165E-020
711.5	1.2541798958593316E-020
712.5	1.3462926275427718E-020
713.5	1.4512466916863115E-020
714.5	1.5715119916530913E-020
715.5	1.7101724823127437E-020
716.5	1.8711135342476922E-020
717.5	2.0592770161154456E-020
718.5	2.2810120951684363E-020
719.5	2.5445624326720333E-020
720.5	2.8607489217813045E-020
721.5	3.2439334247333221E-020
722.5	3.7133844894334245E-020
723.5	4.2952080166795366E-020
724.5	5.0250367786570490E-020
725.5	5.9516295099815976E-020
726.5	7.1412202926611389E-020
727.5	8.6813447624006898E-020
728.5	1.0679594608198306E-019
729.5	1.3244488729819971E-019
730.5	1.6419365588901963E-019
731.5	2.0026382021942644E-019
732.5	2.3436369023352446E-019
733.5	2.5538105030081360E-019
734.5	2.5366867582400597E-019
735.5	2.3013332589065473E-019
736.5	1.9527531931169208E-019
737.5	1.5971044730324512E-019
738.5	1.2895366217705590E-019
739.5	1.0432431797266460E-019
740.5	8.5223484828368200E-020
741.5	7.0542503755549077E-020
742.5	5.9229863500734340E-020
743.5	5.0443163766292244E-020
744.5	4.3548993405688281E-020
745.5	3.8082243855458385E-020
746.5	3.3703337820765994E-020
747.5	3.0163600240748513E-020
748.5	2.7279601724785942E-020
749.5	2.4914808206965207E-020
750.5	2.2966620701171211E-020
751.5	2.1357237353425889E-020
752.5	2.0027186072118973E-020
753.5	1.8930718134405151E-020
754.5	1.8032503930756422E-020
755.5	1.7305247416108994E-020
756.5	1.6727956227718335E-020
757.5	1.6284686665370429E-020
758.5	1.5963639126580116E-020
759.5	1.5756518704098647E-020
760.5	1.5658103319726165E-020
761.5	1.5665981970061564E-020
762.5	1.5780441170813115E-020
763.5	1.6004490529477972E-020
764.5	1.6344030153220177E-020
765.5	1.6808174746499037E-020
766.5	1.7409763270724265E-020
767.5	1.8166100726266446E-020
768.5	1.9100002368816092E-020
769.5	2.0241243866656761E-020
770.5	2.1628568455940007E-020
771.5	2.3312471250810657E-020
772.5	2.5359081905351151E-020
773.5	2.7855614184430215E-020
774.5	3.0918062558750435E-020
775.5	3.4702117627990281E-020
776.5	3.9418636751227978E-020
777.5	4.5355345584458460E-020
778.5	5.2906372556108559E-020
779.5	6.2609501445106961E-020
780.5	7.5184144926357031E-020
781.5	9.1541780952801671E-020
782.5	1.1268418505359563E-019
783.5	1.3928210957295548E-019
784.5	1.7056644440135740E-019
785.5	2.0236694047745063E-019
786.5	2.2582820287603962E-019
787.5	2.3096756877564995E-019
788.5	2.1517614371747280E-019
789.5	1.8596438000070950E-019
790.5	1.5360166224430481E-019
791.5	1.2450496287179444E-019
792.5	1.0078214805740642E-019
793.5	8.2249576301095592E-020
794.5	6.7977594238622875E-020
795.5	5.6986295848556870E-020
796.5	4.8462457419268056E-020
797.5	4.1786111996057731E-020
798.5	3.6499818295438866E-020
799.5	3.2269393722924447E-020
800.5	2.8850470401273780E-020
801.5	2.6063235031718122E-020
802.5	2.3774224135024600E-020
803.5	2.1883437204992381E-020
804.5	2.0315254234285415E-020
805.5	1.9012019535132454E-020
806.5	1.7929484049037146E-020
807.5	1.7033546565902226E-020
808.5	1.6297909804081257E-020
809.5	1.5702388360019262E-020
810.5	1.5231688402662186E-020
811.5	1.4874535904149928E-020
812.5	1.4623069787874840E-020
813.5	1.4472444575746893E-020
814.5	1.4420608030046310E-020
815.5	1.4468235828809007E-020
816.5	1.4618819700771602E-020
817.5	1.4878919552117131E-020
818.5	1.5258605788455951E-020
819.5	1.5772137390294684E-020
820.5	1.6438947076600142E-020
821.5	1.7285040882512317E-020
822.5	1.8344971087002582E-020
823.5	1.9664616289412095E-020
824.5	2.1305110797225348E-020
825.5	2.3348419238641960E-020
826.5	2.5905259236165638E-020
827.5	2.9126318293614509E-020
828.5	3.3217886348470217E-020
829.5	3.8462759081918170E-020
830.5	4.5245419530356208E-020
831.5	5.4073904918530680E-020
832.5	6.5571425284275843E-020
833.5	8.0362181413575106E-020
834.5	9.8680766190964803E-020
835.5	1.1945739230813999E-019
836.5	1.3898762484902774E-019
837.5	1.5081033948820157E-019
838.5	1.4942881128671777E-019
839.5	1.3551771550044017E-019
840.5	1.1520831505751694E-019
841.5	9.4591355849472526E-020
842.5	7.6791683525374222E-020
843.5	6.2535879106778761E-020
844.5	5.1464779578722241E-020
845.5	4.2935446742968899E-020
846.5	3.6341550406279763E-020
847.5	3.1198216889693004E-020
848.5	2.7141012409069507E-020
849.5	2.3902244719496758E-020
850.5	2.1286293513711873E-020
851.5	1.9149692126842013E-020
852.5	1.7386383371199238E-020
853.5	1.5917174600190563E-020
854.5	1.4682286144949775E-020
855.5	1.3636091331915512E-020
856.5	1.2743386313847931E-020
857.5	1.1976724513018959E-020
858.5	1.1314494272478766E-020
859.5	1.0739518734561778E-020
860.5	1.0238025742955371E-020
861.5	9.7988823655249871E-021
862.5	9.4130204987494932E-021
863.5	9.0730018054564844E-021
864.5	8.7726852401472481E-021
865.5	8.5069708281446176E-021
866.5	8.2716006540018105E-021
867.5	8.0630031642659549E-021
868.5	7.8781705618496734E-021
869.5	7.7145617128550306E-021
870.5	7.5700249086132280E-021
871.5	7.4427362376721987E-021
872.5	7.3311503720675863E-021
873.5	7.2339613636161996E-021
874.5	7.1500716538985603E-021
875.5	7.0785679809316201E-021
876.5	7.0187032580832263E-021
877.5	6.9698838402963109E-021
878.5	6.9316619088863732E-021
879.5	6.9037330283787684E-021
880.5	6.8859392898551049E-021
881.5	6.8782788960074586E-021
882.5	6.8809236188590730E-021
883.5	6.8942463503459499E-021
884.5	6.9188620825969207E-021
885.5	6.9556872648414771E-021
886.5	7.0060248250022269E-021
887.5	7.0716855384735752E-021
888.5	7.1551612554212721E-021
889.5	7.2598720344440227E-021
890.5	7.3905170368773461E-021
891.5	7.5535650911517725E-021
892.5	7.7579141226448545E-021
893.5	8.0156952837982453E-021
894.5	8.3430027149085321E-021
895.5	8.7597522628808216E-021
896.5	9.2864018708163740E-021
897.5	9.9323123516103664E-021
898.5	1.0667753852178607E-020
899.5	1.1381135968838754E-020
900.5	1.1868965851851551E-020
901.5	1.1945639991012205E-020
902.5	1.1615944622695858E-020
903.5	1.1070240952825561E-020
904.5	1.0510022233849580E-020
905.5	1.0043489121308153E-020
906.5	9.6985897508746248E-021
907.5	9.4656711649398871E-021
908.5	9.3247188457929162E-021
909.5	9.2565297507428896E-021
910.5	9.2458010498203252E-021
911.5	9.2812150264163756E-021
912.5	9.3547044825239224E-021
913.5	9.4606604216882684E-021
914.5	9.5952887146553346E-021
915.5	9.7561363129973333E-021
916.5	9.9417572760843748E-021
917.5	1.0151483124216953E-020
918.5	1.0385268344963326E-020
919.5	1.0643589746809473E-020
920.5	1.0927384925030111E-020
921.5	1.1238019997421318E-020
922.5	1.1577280273978224E-020
923.5	1.1947380034913019E-020
924.5	1.2350989437503638E-020
925.5	1.2791278005793034E-020
926.5	1.3271975364861349E-020
927.5	1.3797451006731761E-020
928.5	1.4372816037729886E-020
929.5	1.5004051170047783E-020
930.5	1.5698166804133531E-020
931.5	1.6463403047524127E-020
932.5	1.7309480115561260E-020
933.5	1.8247913010867599E-020
934.5	1.9292409030265215E-020
935.5	2.0459372994267935E-020
936.5	2.1768553845535094E-020
937.5	2.3243878450212237E-020
938.5	2.4914535571968730E-020
939.5	2.6816397307174440E-020
940.5	2.8993900094866193E-020
941.5	3.1502557714785132E-020
942.5	3.4412351898241944E-020
943.5	3.7812353396272106E-020
944.5	4.1817083927996394E-020
945.5	4.6575360759720114E-020
946.5	5.2282702048698459E-020
947.5	5.9198847917568149E-020
948.5	6.7672588855951785E-020
949.5	7.8176822846094314E-020
950.5	9.1357219499159486E-020
951.5	1.0809677693463582E-019
952.5	1.2959206747846043E-019
953.5	1.5741447431013025E-019
954.5	1.9346490598950802E-019
955.5	2.3957078050837375E-019
956.5	2.9617554957375756E-019
957.5	3.5939291216647536E-019
958.5	4.1706259607813311E-019
959.5	4.4934583577815312E-019
960.5	4.4121570268870135E-019
961.5	3.9709424724047659E-019
962.5	3.3620545069139329E-019
963.5	2.7602213372977181E-019
964.5	2.2494837497212696E-019
965.5	1.8465895013127193E-019
966.5	1.5394580541423969E-019
967.5	1.3093116182068608E-019
968.5	1.1392249342176127E-019
969.5	1.0163113672738066E-019
970.5	9.3167927997842380E-020
971.5	8.7985478872363498E-020
972.5	8.5820932483177882E-020
973.5	8.6641020511986704E-020
974.5	9.0552811854801078E-020
975.5	9.7587515462642451E-020
976.5	1.0719962897771899E-019
977.5	1.1742862059290619E-019
978.5	1.2441906235695384E-019
979.5	1.2404059727800853E-019
980.5	1.1540874408812417E-019
981.5	1.0175171173054675E-019
982.5	8.7238880843866501E-020
983.5	7.4382373120037177E-020
984.5	6.3957418636860033E-020
985.5	5.5844424200919248E-020
986.5	4.9645876786834815E-020
987.5	4.4958389023130623E-020
988.5	4.1455856959161839E-020
989.5	3.8898982138820634E-020
990.5	3.7123539701718287E-020
991.5	3.6026545106415946E-020
992.5	3.5556121046234850E-020
993.5	3.5706343805095525E-020
994.5	3.6517139592098228E-020
995.5	3.8079079006415009E-020
996.5	4.0542485811381298E-020
997.5	4.4128222465625270E-020
998.5	4.9130738387284772E-020
999.5	5.5885532469369057E-020
1000.5	6.4632179213813041E-020
1001.5	7.5146816791360226E-020
1002.5	8.6069861529296641E-020
1003.5	9.4398929974420574E-020
1004.5	9.6572645180073582E-020
1005.5	9.1415238429716828E-020
1006.5	8.1365120205363566E-020
1007.5	7.0050035005860622E-020
1008.5	5.9837701937413274E-020
1009.5	5.1553081629560798E-020
1010.5	4.5171167841441312E-020
1011.5	4.0380670491298488E-020
1012.5	3.6844932928880977E-020
1013.5	3.4286093765992881E-020
1014.5	3.2497771325520131E-020
1015.5	3.1335938855676716E-020
1016.5	3.0706525535823022E-020
1017.5	3.0555430253317232E-020
1018.5	3.0862163034904788E-020
1019.5	3.1637088436362133E-020
1020.5	3.2922138954221982E-020
1021.5	3.4795127667135828E-020
1022.5	3.7378134370458176E-020
1023.5	4.0850667742208176E-020
1024.5	4.5467976332891424E-020
1025.5	5.1582725332657590E-020
1026.5	5.9660810422406250E-020
1027.5	7.0260873414733403E-020
1028.5	8.3895857042037176E-020
1029.5	1.0060378877332600E-019
1030.5	1.1902254231505701E-019
1031.5	1.3525985096141633E-019
1032.5	1.4337696597854078E-019
1033.5	1.3941553896127824E-019
1034.5	1.2533531614820601E-019
1035.5	1.0696124796777569E-019
1036.5	8.9175075144115601E-020
1037.5	7.4169235704155314E-020
1038.5	6.2284258275381136E-020
1039.5	5.3104585443046664E-020
1040.5	4.6054834944788864E-020
1041.5	4.0620284933119187E-020
1042.5	3.6397106013497176E-020
1043.5	3.3084031713026491E-020
1044.5	3.0460305133794128E-020
1045.5	2.8364625198994274E-020
1046.5	2.6678598228460562E-020
1047.5	2.5314617995976326E-020
1048.5	2.4207234211987121E-020
1049.5	2.3307061153277969E-020
1050.5	2.2576478083282515E-020
1051.5	2.1986579448516024E-020
1052.5	2.1514996039121215E-020
1053.5	2.1144326097795157E-020
1054.5	2.0860997202944601E-020
1055.5	2.0654435760436566E-020
1056.5	2.0516459148477608E-020
1057.5	2.0440831740963986E-020
1058.5	2.0422944159126816E-020
1059.5	2.0459587863826221E-020
1060.5	2.0548806430494934E-020
1061.5	2.0689811807732938E-020
1062.5	2.0882959453066675E-020
1063.5	2.1129781159173912E-020
1064.5	2.1433079225101743E-020
1065.5	2.1797090977552324E-020
1066.5	2.2227739181366585E-020
1067.5	2.2732992464606135E-020
1068.5	2.3323371727175679E-020
1069.5	2.4012655339754310E-020
1070.5	2.4818860308209677E-020
1071.5	2.5765612148907967E-020
1072.5	2.6884068115200866E-020
1073.5	2.8215633149027330E-020
1074.5	2.9815811813388706E-020
1075.5	3.1759672018297569E-020
1076.5	3.4149528956212052E-020
1077.5	3.7125470237825556E-020
1078.5	4.0878846826677833E-020
1079.5	4.5666721126361479E-020
1080.5	5.1818498974186259E-020
1081.5	5.9707622166868392E-020
1082.5	6.9619745050833328E-020
1083.5	8.1387343065687549E-020
1084.5	9.3695855593892282E-020
1085.5	1.0348848871317521E-019
1086.5	1.0693398985053917E-019
1087.5	1.0249307410571017E-019
1088.5	9.2519479328639539E-020
1089.5	8.0888427203716965E-020
1090.5	7.0251957805112146E-020
1091.5	6.1586025865239787E-020
1092.5	5.4903446022140469E-020
1093.5	4.9877694720877002E-020
1094.5	4.6140250359354667E-020
1095.5	4.3378998254441609E-020
1096.5	4.1354302211708455E-020
1097.5	3.9889092166040594E-020
1098.5	3.8854224388822878E-020
1099.5	3.8155623456815122E-020
1100.5	3.7724461337490738E-020
1101.5	3.7510047817230007E-020
1102.5	3.7474789964544653E-020
1103.5	3.7590638961848226E-020
1104.5	3.7836580845206285E-020
1105.5	3.8196854436851913E-020
1106.5	3.8659676353300674E-020
1107.5	3.9216321623332995E-020
1108.5	3.9860455812316622E-020
1109.5	4.0587646851090180E-020
1110.5	4.1395006752812041E-020
1111.5	4.2280928413600152E-020
1112.5	4.3244893010456576E-020
1113.5	4.4287330662326668E-020
1114.5	4.5409522029523648E-020
1115.5	4.6613532077481413E-020
1116.5	4.7902169783322003E-020
1117.5	4.9278969430271028E-020
1118.5	5.0748190529468260E-020
1119.5	5.2314834479770457E-020
1120.5	5.3984676928740877E-020
1121.5	5.5764315508223577E-020
1122.5	5.7661233242723521E-020
1123.5	5.9683878513088097E-020
1124.5	6.1841763039323657E-020
1125.5	6.4145579958889406E-020
1126.5	6.6607344754174587E-020
1127.5	6.9240562561101822E-020
1128.5	7.2060426311058924E-020
1129.5	7.5084051270042094E-020
1130.5	7.8330752903396685E-020
1131.5	8.1822376690065146E-020
1132.5	8.5583690638086583E-020
1133.5	8.9642853946130785E-020
1134.5	9.4031978690229358E-020
1135.5	9.8787805826103886E-020
1136.5	1.0395252250305173E-019
1137.5	1.0957475511652393E-019
1138.5	1.1571078227374132E-019
1139.5	1.2242602472455070E-019
1140.5	1.2979688645102963E-019
1141.5	1.3791304410215051E-019
1142.5	1.4688031304867878E-019
1143.5	1.5682426071756252E-019
1144.5	1.6789479614249691E-019
1145.5	1.8027204550270976E-019
1146.5	1.9417393655449424E-019
1147.5	2.0986607463279716E-019
1148.5	2.2767472058474705E-019
1149.5	2.4800400831671923E-019
1150.5	2.7135901405720796E-019
1151.5	2.9837698193352772E-019
1152.5	3.2987002636949507E-019
1153.5	3.6688412439915150E-019
1154.5	4.1078139346693272E-019
1155.5	4.6335578968226686E-019
1156.5	5.2699670144213885E-019
1157.5	6.0492036919247778E-019
1158.5	7.0149424437273334E-019
1159.5	8.2267874327615807E-019
1160.5	9.7658660735127261E-019
1161.5	1.1740612800336532E-018
1162.5	1.4288685374666359E-018
1163.5	1.7562761700583455E-018
1164.5	2.1669974120374536E-018
1165.5	2.6510407237808752E-018
1166.5	3.1486333671723871E-018
1167.5	3.5297463783433574E-018
1168.5	3.6440284999342064E-018
1169.5	3.4477418358065679E-018
1170.5	3.0507207923859253E-018
1171.5	2.6092376921908504E-018
1172.5	2.2241277189579165E-018
1173.5	1.9315855013771234E-018
1174.5	1.7334368625643977E-018
1175.5	1.6211799196458403E-018
1176.5	1.5872826512952015E-018
1177.5	1.6291534753701199E-018
1178.5	1.7498871654100310E-018
1179.5	1.9568657791882762E-018
1180.5	2.2564694143817398E-018
1181.5	2.6402534772714556E-018
1182.5	3.0585709488919383E-018
1183.5	3.3959480899110783E-018
1184.5	3.5026011744522208E-018
1185.5	3.3095471422543735E-018
1186.5	2.8985550728148708E-018
1187.5	2.4179593408296996E-018
1188.5	1.9732570938851458E-018
1189.5	1.6047501788871339E-018
1190.5	1.3140002612455057E-018
1191.5	1.0885227037862229E-018
1192.5	9.1384956580656025E-019
1193.5	7.7761039627096355E-019
1194.5	6.7025274618160388E-019
1195.5	5.8468358167292514E-019
1196.5	5.1570243037959119E-019
1197.5	4.5949679641254738E-019
1198.5	4.1325464647411474E-019
1199.5	3.7488303042881465E-019
1200.5	3.4280815660622148E-019
1201.5	3.1583418256447509E-019
1202.5	2.9304327779421474E-019
1203.5	2.7372446437754130E-019
1204.5	2.5732253875294808E-019
1205.5	2.4340108463544163E-019
1206.5	2.3161545787162939E-019
1207.5	2.2169290150689310E-019
1208.5	2.1341781999833822E-019
1209.5	2.0662083718790915E-019
1210.5	2.0117067342230392E-019
1211.5	1.9696816371725830E-019
1212.5	1.9394194184423998E-019
1213.5	1.9204546218120639E-019
1214.5	1.9125514096892589E-019
1215.5	1.9156948451165371E-019
1216.5	1.9300914361306116E-019
1217.5	1.9561789887046846E-019
1218.5	1.9946464717166337E-019
1219.5	2.0464653269700727E-019
1220.5	2.1129345377242052E-019
1221.5	2.1957429002369583E-019
1222.5	2.2970534605727145E-019
1223.5	2.4196171771062328E-019
1224.5	2.5669258306290001E-019
1225.5	2.7434184476210637E-019
1226.5	2.9547616524249160E-019
1227.5	3.2082333503626351E-019
1228.5	3.5132523352147854E-019
1229.5	3.8821157701970643E-019
1230.5	4.3310346392118222E-019
1231.5	4.8815971936581755E-019
1232.5	5.5628438336483230E-019
1233.5	6.4141984349868569E-019
1234.5	7.4895409363248856E-019
1235.5	8.8626191492135110E-019
1236.5	1.0633467367053340E-018
1237.5	1.2933650119985048E-018
1238.5	1.5922802889434770E-018
1239.5	1.9755712925704873E-018
1240.5	2.4474214225532144E-018
1241.5	2.9762110704807175E-018
1242.5	3.4611133431007182E-018
1243.5	3.7353698884626941E-018
1244.5	3.6694436758291905E-018
1245.5	3.2964425149962182E-018
1246.5	2.7771696885578280E-018
1247.5	2.2603429556991670E-018
1248.5	1.8183284050472581E-018
1249.5	1.4658434915252119E-018
1250.5	1.1925714575937609E-018
1251.5	9.8213159303246003E-019
1252.5	8.1942579201834389E-019
1253.5	6.9248019171346385E-019
1254.5	5.9232599415192599E-019
1255.5	5.1238463403531916E-019
1256.5	4.4785180854058104E-019
1257.5	3.9520594099426565E-019
1258.5	3.5184612068415368E-019
1259.5	3.1583381825363279E-019
1260.5	2.8571072461745421E-019
1261.5	2.6037049848265877E-019
1262.5	2.3896824073833221E-019
1263.5	2.2085639239764566E-019
1264.5	2.0553931957800038E-019
1265.5	1.9264136273023367E-019
1266.5	1.8188489077867951E-019
1267.5	1.7307616503695114E-019
1268.5	1.6609777262607785E-019
1269.5	1.6090717557542913E-019
1270.5	1.5754164123086852E-019
1271.5	1.5613052349108396E-019
1272.5	1.5691648984560341E-019
1273.5	1.6028744840769950E-019
1274.5	1.6681930694592406E-019
1275.5	1.7732244728238349E-019
1276.5	1.9286170944706485E-019
1277.5	2.1465709641989974E-019
1278.5	2.4363156860019850E-019
1279.5	2.7916616914929288E-019
1280.5	3.1675544126445634E-019
1281.5	3.4605216977958057E-019
1282.5	3.5426171927562150E-019
1283.5	3.3649997204013976E-019
1284.5	3.0094803627692293E-019
1285.5	2.6070685401748808E-019
1286.5	2.2462901850289724E-019
1287.5	1.9577889807027592E-019
1288.5	1.7361466628663787E-019
1289.5	1.5594942140773025E-019
1290.5	1.4042525331633666E-019
1291.5	1.2581836515586723E-019
1292.5	1.1226831951290969E-019
1293.5	1.0033420994070501E-019
1294.5	9.0255498254022725E-020
1295.5	8.1912152937229784E-020
1296.5	7.5028131334089066E-020
1297.5	6.9314512943609006E-020
1298.5	6.4524868806581906E-020
1299.5	6.0464832398321627E-020
1300.5	5.6985531400729224E-020
1301.5	5.3973755883358781E-020
1302.5	5.1343131055882687E-020
1303.5	4.9027215828413942E-020
1304.5	4.6974378978408850E-020
1305.5	4.5144065205957720E-020
1306.5	4.3504083583903165E-020
1307.5	4.2028630812915959E-020
1308.5	4.0696839331239337E-020
1309.5	3.9491701189988826E-020
1310.5	3.8399262789837640E-020
1311.5	3.7408016666266863E-020
1312.5	3.6508438143087406E-020
1313.5	3.5692629707101058E-020
1314.5	3.4954046448917319E-020
1315.5	3.4287283293320303E-020
1316.5	3.3687909981845515E-020
1317.5	3.3152343533380432E-020
1318.5	3.2677750647855715E-020
1319.5	3.2261974544071344E-020
1320.5	3.1903482251113709E-020
1321.5	3.1601329555770079E-020
1322.5	3.1355141755421565E-020
1323.5	3.1165109158563741E-020
1324.5	3.1031996976764556E-020
1325.5	3.0957169915161651E-020
1326.5	3.0942632441089365E-020
1327.5	3.0991086439452106E-020
1328.5	3.1106008800850289E-020
1329.5	3.1291752495689078E-020
1330.5	3.1553675941971844E-020
1331.5	3.1898307077839558E-020
1332.5	3.2333550639451564E-020
1333.5	3.2868949909670664E-020
1334.5	3.3516017907744046E-020
1335.5	3.4288658009157949E-020
1336.5	3.5203700853531127E-020
1337.5	3.6281593889864350E-020
1338.5	3.7547293148748554E-020
1339.5	3.9031425474105521E-020
1340.5	4.0771815939892059E-020
1341.5	4.2815513163786202E-020
1342.5	4.5221500159260584E-020
1343.5	4.8064358397101868E-020
1344.5	5.1439270035839301E-020
1345.5	5.5468915694623166E-020
1346.5	6.0313078085205580E-020
1347.5	6.6182128811704954E-020
1348.5	7.3356093045920844E-020
1349.5	8.2211668712361458E-020
1350.5	9.3260330199590157E-020
1351.5	1.0720101467835798E-019
1352.5	1.2498932229887551E-019
1353.5	1.4791705146791144E-019
1354.5	1.7766868338258673E-019
1355.5	2.1624458139721798E-019
1356.5	2.6545620117825155E-019
1357.5	3.2537478114497649E-019
1358.5	3.9102075752662384E-019
1359.5	4.4841902520490453E-019
1360.5	4.7658939605069549E-019
1361.5	4.6202596576992127E-019
1362.5	4.1221060648299789E-019
1363.5	3.4780571699050607E-019
1364.5	2.8580198525342639E-019
1365.5	2.3371058059862602E-019
1366.5	1.9262876266589919E-019
1367.5	1.6106861087809293E-019
1368.5	1.3701410261915288E-019
1369.5	1.1867493087913103E-019
1370.5	1.0465495841852846E-019
1371.5	9.3920874677111325E-020
1372.5	8.5724982722696120E-020
1373.5	7.9532421706886855E-020
1374.5	7.4964704326539982E-020
1375.5	7.1759263546537573E-020
1376.5	6.9741848360136547E-020
1377.5	6.8808694249183366E-020
1378.5	6.8916217212827119E-020
1379.5	7.0076869666226517E-020
1380.5	7.2360608657798582E-020
1381.5	7.5902185724524228E-020
1382.5	8.0915235058129064E-020
1383.5	8.7714942084368458E-020
1384.5	9.6751802295014052E-020
1385.5	1.0865906214054400E-019
1386.5	1.2431399506532022E-019
1387.5	1.4490276851787468E-019
1388.5	1.7194594225105630E-019
1389.5	2.0715369419651744E-019
1390.5	2.5178455848138497E-019
1391.5	3.0490738890279949E-019
1392.5	3.6020569608595250E-019
1393.5	4.0354176986782137E-019
1394.5	4.1807715357791346E-019
1395.5	3.9834291910249529E-019
1396.5	3.5624538539039352E-019
1397.5	3.0953858690529992E-019
1398.5	2.6995590687311885E-019
1399.5	2.4148524517497749E-019
1400.5	2.2299908801612219E-019
1401.5	2.1014741230140303E-019
1402.5	1.9699171457771483E-019
1403.5	1.7934323110248246E-019
1404.5	1.5761846006719577E-019
1405.5	1.3524668825574807E-019
1406.5	1.1514908702222958E-019
1407.5	9.8462591323627244E-020
1408.5	8.5113215085470208E-020
1409.5	7.4570812345374951E-020
1410.5	6.6251640555684893E-020
1411.5	5.9659041615562410E-020
1412.5	5.4407686008674555E-020
1413.5	5.0209571258962790E-020
1414.5	4.6852662539800289E-020
1415.5	4.4181948882019644E-020
1416.5	4.2084940138315121E-020
1417.5	4.0481242813213911E-020
1418.5	3.9315352742755927E-020
1419.5	3.8551881425234322E-020
1420.5	3.8172643789316073E-020
1421.5	3.8175245277366729E-020
1422.5	3.8572989450028290E-020
1423.5	3.9396092230589415E-020
1424.5	4.0694354205446101E-020
1425.5	4.2541630906919819E-020
1426.5	4.5042678316049646E-020
1427.5	4.8343262772118523E-020
1428.5	5.2644824738432863E-020
1429.5	5.8225432201535296E-020
1430.5	6.5469019668015240E-020
1431.5	7.4904177228262637E-020
1432.5	8.7249612496709278E-020
1433.5	1.0344921593651427E-019
1434.5	1.2463905198996012E-019
1435.5	1.5188944875367105E-019
1436.5	1.8538392564766326E-019
1437.5	2.2260711869711072E-019
1438.5	2.5601220987831862E-019
1439.5	2.7364728076377589E-019
1440.5	2.6694080194695644E-019
1441.5	2.3913018856403738E-019
1442.5	2.0185674821030457E-019
1443.5	1.6531673169528964E-019
1444.5	1.3426199269208807E-019
1445.5	1.0953874807120760E-019
1446.5	9.0352848827909514E-020
1447.5	7.5539507494430646E-020
1448.5	6.4042882060251737E-020
1449.5	5.5030500024382811E-020
1450.5	4.7880038884643315E-020
1451.5	4.2135081381744165E-020
1452.5	3.7461978524934503E-020
1453.5	3.3615711475942628E-020
1454.5	3.0414818903377236E-020
1455.5	2.7723518649834240E-020
1456.5	2.5439082679969505E-020
1457.5	2.3482920699448379E-020
1458.5	2.1794249793083318E-020
1459.5	2.0325564050183594E-020
1460.5	1.9039361871788379E-020
1461.5	1.7905758113689270E-020
1462.5	1.6900724079905881E-020
1463.5	1.6004777198546355E-020
1464.5	1.5201995899837674E-020
1465.5	1.4479271965884885E-020
1466.5	1.3825737952286955E-020
1467.5	1.3232324882984262E-020
1468.5	1.2691417756685548E-020
1469.5	1.2196585127915141E-020
1470.5	1.1742365251355111E-020
1471.5	1.1324095760081246E-020
1472.5	1.0937777102992145E-020
1473.5	1.0579962350245568E-020
1474.5	1.0247667735327871E-020
1475.5	9.9382996119578138E-021
1476.5	9.6495944859598282E-021
1477.5	9.3795695238815919E-021
1478.5	9.1264815042059596E-021
1479.5	8.8887926089154386E-021
1480.5	8.6651417860091554E-021
1481.5	8.4543206716570166E-021
1482.5	8.2552532619813824E-021
1483.5	8.0669786823689012E-021
1484.5	7.8886365267640304E-021
1485.5	7.7194543381461340E-021
1486.5	7.5587368800820400E-021
1487.5	7.4058569122538390E-021
1488.5	7.2602472335482678E-021
1489.5	7.1213937972509381E-021
1490.5	6.9888297361262051E-021
1491.5	6.8621301622488391E-021
1492.5	6.7409076286134115E-021
1493.5	6.6248081577475653E-021
1494.5	6.5135077575586432E-021
1495.5	6.4067093570560558E-021
1496.5	6.3041401048964225E-021
1497.5	6.2055489822822804E-021
1498.5	6.1107046889180459E-021
1499.5	6.0193937667398686E-021
1500.5	5.9314189311918059E-021
1501.5	5.8465975840841193E-021
1502.5	5.7647604856749387E-021
1503.5	5.6857505666739491E-021
1504.5	5.6094218634662963E-021
1505.5	5.5356385620709519E-021
1506.5	5.4642741382415434E-021
1507.5	5.3952105827399916E-021
1508.5	5.3283377022064752E-021
1509.5	5.2635524872480910E-021
1510.5	5.2007585404030706E-021
1511.5	5.1398655575311931E-021
1512.5	5.0807888569557626E-021
1513.5	5.0234489513547615E-021
1514.5	4.9677711579835238E-021
1515.5	4.9136852433210094E-021
1516.5	4.8611250986766396E-021
1517.5	4.8100284436839591E-021
1518.5	4.7603365549484363E-021
1519.5	4.7119940174162132E-021
1520.5	4.6649484962938806E-021
1521.5	4.6191505275812668E-021
1522.5	4.5745533254839599E-021
1523.5	4.5311126051529405E-021
1524.5	4.4887864193588838E-021
1525.5	4.4475350078504321E-021
1526.5	4.4073206582716820E-021
1527.5	4.3681075776261235E-021
1528.5	4.3298617733737844E-021
1529.5	4.2925509433373006E-021
1530.5	4.2561443736718543E-021
1531.5	4.2206128442247908E-021
1532.5	4.1859285406742304E-021
1533.5	4.1520649728927574E-021
1534.5	4.1189968990333385E-021
1535.5	4.0867002548804166E-021
1536.5	4.0551520880503534E-021
1537.5	4.0243304966624970E-021
1538.5	3.9942145721356227E-021
1539.5	3.9647843457946835E-021
1540.5	3.9360207390001125E-021
1541.5	3.9079055165365517E-021
1542.5	3.8804212430203148E-021
1543.5	3.8535512421050495E-021
1544.5	3.8272795582835520E-021
1545.5	3.8015909211003083E-021
1546.5	3.7764707116045477E-021
1547.5	3.7519049308874421E-021
1548.5	3.7278801705596440E-021
1549.5	3.7043835850368563E-021
1550.5	3.6814028655116179E-021
1551.5	3.6589262154990790E-021
1552.5	3.6369423278532862E-021
1553.5	3.6154403631585494E-021
1554.5	3.5944099294078301E-021
1555.5	3.5738410628867988E-021
1556.5	3.5537242101884835E-021
1557.5	3.5340502112890745E-021
1558.5	3.5148102836207378E-021
1559.5	3.4959960070821328E-021
1560.5	3.4775993099317624E-021
1561.5	3.4596124555134849E-021
1562.5	3.4420280297672308E-021
1563.5	3.4248389294816053E-021
1564.5	3.4080383512482925E-021
1565.5	3.3916197810812214E-021
1566.5	3.3755769846663164E-021
1567.5	3.3599039982102969E-021
1568.5	3.3445951198594510E-021
1569.5	3.3296449016616422E-021
1570.5	3.3150481420469771E-021
1571.5	3.3007998788046134E-021
1572.5	3.2868953825350915E-021
1573.5	3.2733301505594495E-021
1574.5	3.2600999012680701E-021
1575.5	3.2472005688938847E-021
1576.5	3.2346282986961435E-021
1577.5	3.2223794425424588E-021
1578.5	3.2104505548783288E-021
1579.5	3.1988383890747335E-021
1580.5	3.1875398941458123E-021
1581.5	3.1765522118299598E-021
1582.5	3.1658726740290489E-021
1583.5	3.1554988006017789E-021
1584.5	3.1454282975084879E-021
1585.5	3.1356590553060974E-021
1586.5	3.1261891479931865E-021
1587.5	3.1170168322065403E-021
1588.5	3.1081405467719393E-021
1589.5	3.0995589126133324E-021
1590.5	3.0912707330260751E-021
1591.5	3.0832749943213643E-021
1592.5	3.0755708668507065E-021
1593.5	3.0681577064208348E-021
1594.5	3.0610350561113370E-021
1595.5	3.0542026485091309E-021
1596.5	3.0476604083758889E-021
1597.5	3.0414084557667108E-021
1598.5	3.0354471096206271E-021
1599.5	3.0297768918459452E-021
1600.5	3.0243985319262179E-021
1601.5	3.0193129720754315E-021
1602.5	3.0145213729741648E-021
1603.5	3.0100251201219543E-021
1604.5	3.0058258308447424E-021
1605.5	3.0019253620004498E-021
1606.5	2.9983258184301305E-021
1607.5	2.9950295622071075E-021
1608.5	2.9920392227418622E-021
1609.5	2.9893577078064265E-021
1610.5	2.9869882155485298E-021
1611.5	2.9849342475730770E-021
1612.5	2.9831996231764678E-021
1613.5	2.9817884948282231E-021
1614.5	2.9807053650042140E-021
1615.5	2.9799551044867600E-021
1616.5	2.9795429722590592E-021
1617.5	2.9794746371350447E-021
1618.5	2.9797562012809026E-021
1619.5	2.9803942258014843E-021
1620.5	2.9813957585838464E-021
1621.5	2.9827683646114166E-021
1622.5	2.9845201589862120E-021
1623.5	2.9866598429233901E-021
1624.5	2.9891967430126730E-021
1625.5	2.9921408540752530E-021
1626.5	2.9955028859833495E-021
1627.5	2.9992943148530770E-021
1628.5	3.0035274390706386E-021
1629.5	3.0082154406678009E-021
1630.5	3.0133724526261931E-021
1631.5	3.0190136327623176E-021
1632.5	3.0251552449277030E-021
1633.5	3.0318147483528260E-021
1634.5	3.0390108960712843E-021
1635.5	3.0467638434842438E-021
1636.5	3.0550952682671920E-021
1637.5	3.0640285029842460E-021
1638.5	3.0735886819636446E-021
1639.5	3.0838029042054972E-021
1640.5	3.0947004143447280E-021
1641.5	3.1063128039842667E-021
1642.5	3.1186742360532341E-021
1643.5	3.1318216952407310E-021
1644.5	3.1457952680182055E-021
1645.5	3.1606384563048506E-021
1646.5	3.1763985294659607E-021
1647.5	3.1931269200821312E-021
1648.5	3.2108796698096699E-021
1649.5	3.2297179326967133E-021
1650.5	3.2497085445584045E-021
1651.5	3.2709246684886040E-021
1652.5	3.2934465283450775E-021
1653.5	3.3173622441514661E-021
1654.5	3.3427687858893122E-021
1655.5	3.3697730652021760E-021
1656.5	3.3984931882204367E-021
1657.5	3.4290598971891609E-021
1658.5	3.4616182340305795E-021
1659.5	3.4963294656352784E-021
1660.5	3.5333733188549247E-021
1661.5	3.5729505832506517E-021
1662.5	3.6152861521310206E-021
1663.5	3.6606325879313792E-021
1664.5	3.7092743173715257E-021
1665.5	3.7615325861614616E-021
1666.5	3.8177713337219697E-021
1667.5	3.8784041873148376E-021
1668.5	3.9439028246129808E-021
1669.5	4.0148070173878968E-021
1670.5	4.0917367510898240E-021
1671.5	4.1754069216468502E-021
1672.5	4.2666452499871878E-021
1673.5	4.3664142378051338E-021
1674.5	4.4758382304385122E-021
1675.5	4.5962369759785421E-021
1676.5	4.7291675041743455E-021
1677.5	4.8764767371757221E-021
1678.5	5.0403680478193766E-021
1679.5	5.2234860879703477E-021
1680.5	5.4290257469954901E-021
1681.5	5.6608732554134761E-021
1682.5	5.9237904962234562E-021
1683.5	6.2236579346050954E-021
1684.5	6.5677978347929124E-021
1685.5	6.9654085128501136E-021
1686.5	7.4281536396706633E-021
1687.5	7.9709700839695383E-021
1688.5	8.6131864137790186E-021
1689.5	9.3800860453627021E-021
1690.5	1.0305109239219141E-020
1691.5	1.1432971269811317E-020
1692.5	1.2824078194522759E-020
1693.5	1.4560719101335789E-020
1694.5	1.6755495006852574E-020
1695.5	1.9561961751148037E-020
1696.5	2.3185520163305571E-020
1697.5	2.7886570362998378E-020
1698.5	3.3951958972149196E-020
1699.5	4.1575876384632723E-020
1700.5	5.0545247882297791E-020
1701.5	5.9680298327633994E-020
1702.5	6.6459801084954627E-020
1703.5	6.8019185845298702E-020
1704.5	6.3580030327622127E-020
1705.5	5.5268757647098508E-020
1706.5	4.6028105770414281E-020
1707.5	3.7708611074382393E-020
1708.5	3.0923372606094732E-020
1709.5	2.5623900792720811E-020
1710.5	2.1545040572300119E-020
1711.5	1.8406062303042362E-020
1712.5	1.5973638448219235E-020
1713.5	1.4069757176509789E-020
1714.5	1.2563001091372346E-020
1715.5	1.1357305065218438E-020
1716.5	1.0382360880675457E-020
1717.5	9.5863630231150928E-021
1718.5	8.9307772126793803E-021
1719.5	8.3866344551004687E-021
1720.5	7.9319163086882495E-021
1721.5	7.5497043933495872E-021
1722.5	7.2268618117945909E-021
1723.5	6.9530853126701541E-021
1724.5	6.7202173052070633E-021
1725.5	6.5217414334453335E-021
1726.5	6.3524089893135048E-021
1727.5	6.2079594797635827E-021
1728.5	6.0849096092202624E-021
1729.5	5.9803924556763221E-021
1730.5	5.8920338203419618E-021
1731.5	5.8178563605315356E-021
1732.5	5.7562046708707121E-021
1733.5	5.7056862931272406E-021
1734.5	5.6651249359575424E-021
1735.5	5.6335231265069528E-021
1736.5	5.6100322017506618E-021
1737.5	5.5939280518426495E-021
1738.5	5.5845914015940708E-021
1739.5	5.5814916954550920E-021
1740.5	5.5841738615170472E-021
1741.5	5.5922473893200837E-021
1742.5	5.6053772777909138E-021
1743.5	5.6232765029954030E-021
1744.5	5.6456997275591947E-021
1745.5	5.6724380297363338E-021
1746.5	5.7033144740122118E-021
1747.5	5.7381803796675988E-021
1748.5	5.7769121710507752E-021
1749.5	5.8194087150278999E-021
1750.5	5.8655890684426241E-021
1751.5	5.9153905723596786E-021
1752.5	5.9687672411207927E-021
1753.5	6.0256884033676431E-021
1754.5	6.0861375596229675E-021
1755.5	6.1501114271093417E-021
1756.5	6.2176191474944763E-021
1757.5	6.2886816373936978E-021
1758.5	6.3633310649032354E-021
1759.5	6.4416104383155613E-021
1760.5	6.5235732955882777E-021
1761.5	6.6092834851865420E-021
1762.5	6.6988150306664469E-021
1763.5	6.7922520728693888E-021
1764.5	6.8896888849022367E-021
1765.5	6.9912299562232111E-021
1766.5	7.0969901431709176E-021
1767.5	7.2070948841903942E-021
1768.5	7.3216804788485310E-021
1769.5	7.4408944305106092E-021
1770.5	7.5648958532878787E-021
1771.5	7.6938559445772313E-021
1772.5	7.8279585252124720E-021
1773.5	7.9674006499451095E-021
1774.5	8.1123932916825918E-021
1775.5	8.2631621036458677E-021
1776.5	8.4199482643774975E-021
1777.5	8.5830094113483230E-021
1778.5	8.7526206697878185E-021
1779.5	8.9290757843138811E-021
1780.5	9.1126883619767926E-021
1781.5	9.3037932364753836E-021
1782.5	9.5027479645692418E-021
1783.5	9.7099344671189357E-021
1784.5	9.9257608287599365E-021
1785.5	1.0150663271980938E-020
1786.5	1.0385108323364000E-020
1787.5	1.0629595191986035E-020
1788.5	1.0884658382519662E-020
1789.5	1.1150870568451212E-020
1790.5	1.1428845754109768E-020
1791.5	1.1719242757935572E-020
1792.5	1.2022769053682972E-020
1793.5	1.2340185011138024E-020
1794.5	1.2672308583536501E-020
1795.5	1.3020020495312641E-020
1796.5	1.3384269991235671E-020
1797.5	1.3766081216566352E-020
1798.5	1.4166560307789790E-020
1799.5	1.4586903284990753E-020
1800.5	1.5028404850317182E-020
1801.5	1.5492468212566158E-020
1802.5	1.5980616076132842E-020
1803.5	1.6494502953876501E-020
1804.5	1.7035928988473266E-020
1805.5	1.7606855496260056E-020
1806.5	1.8209422482300773E-020
1807.5	1.8845968416488490E-020
1808.5	1.9519052609235172E-020
1809.5	2.0231480583288731E-020
1810.5	2.0986332907418910E-020
1811.5	2.1786998040553516E-020
1812.5	2.2637209834430168E-020
1813.5	2.3541090462699267E-020
1814.5	2.4503199689343038E-020
1815.5	2.5528591565128578E-020
1816.5	2.6622879854975413E-020
1817.5	2.7792313760934284E-020
1818.5	2.9043865826820983E-020
1819.5	3.0385334306588387E-020
1820.5	3.1825462768707162E-020
1821.5	3.3374080318240654E-020
1822.5	3.5042266579456946E-020
1823.5	3.6842546537078997E-020
1824.5	3.8789121539148043E-020
1825.5	4.0898144292126424E-020
1826.5	4.3188047626306251E-020
1827.5	4.5679939306250241E-020
1828.5	4.8398078380691953E-020
1829.5	5.1370452744051046E-020
1830.5	5.4629483037391818E-020
1831.5	5.8212885188949279E-020
1832.5	6.2164733389297039E-020
1833.5	6.6536777957524606E-020
1834.5	7.1390089566310335E-020
1835.5	7.6797124330255219E-020
1836.5	8.2844335712066304E-020
1837.5	8.9635502500887179E-020
1838.5	9.7296002249129139E-020
1839.5	1.0597834380417872E-019
1840.5	1.1586939167443845E-019
1841.5	1.2719988485293135E-019
1842.5	1.4025709714964710E-019
1843.5	1.5540184062546702E-019
1844.5	1.7309153158223171E-019
1845.5	1.9391179874654308E-019
1846.5	2.1862023079768793E-019
1847.5	2.4820749536144160E-019
1848.5	2.8398341493997570E-019
1849.5	3.2769884142455687E-019
1850.5	3.8171827094953876E-019
1851.5	4.4926205488652142E-019
1852.5	5.3473664814467019E-019
1853.5	6.4415336441016187E-019
1854.5	7.8556255041917693E-019
1855.5	9.6920098276072441E-019
1856.5	1.2064380073764684E-018
1857.5	1.5052571831205314E-018
1858.5	1.8581651564385697E-018
1859.5	2.2202905088365722E-018
1860.5	2.4935559488854775E-018
1861.5	2.5634363665207694E-018
1862.5	2.3946548717274032E-018
1863.5	2.0681882276746122E-018
1864.5	1.7011303676858091E-018
1865.5	1.3688009056013373E-018
1866.5	1.0969053181402762E-018
1867.5	8.8411049914044038E-019
1868.5	7.2004509930240057E-019
1869.5	5.9355084974037777E-019
1870.5	4.9530685293757162E-019
1871.5	4.1818795552795029E-019
1872.5	3.5693012849202644E-019
1873.5	3.0768473837863263E-019
1874.5	2.6763530326824959E-019
1875.5	2.3470696989558609E-019
1876.5	2.0735677251157008E-019
1877.5	1.8442499995423312E-019
1878.5	1.6503032782865970E-019
1879.5	1.4849561581056845E-019
1880.5	1.3429504922378695E-019
1881.5	1.2201615540492398E-019
1882.5	1.1133224306654121E-019
1883.5	1.0198220214017068E-019
1884.5	9.3755548235437655E-020
1885.5	8.6481239846521371E-020
1886.5	8.0019235945813037E-020
1887.5	7.4254063354353513E-020
1888.5	6.9089872017360976E-020
1889.5	6.4446601928832707E-020
1890.5	6.0256987930157247E-020
1891.5	5.6464201380427893E-020
1892.5	5.3019979835947268E-020
1893.5	4.9883133562456166E-020
1894.5	4.7018345176741146E-020
1895.5	4.4395198909044458E-020
1896.5	4.1987390941794245E-020
1897.5	3.9772083454331306E-020
1898.5	3.7729373409572356E-020
1899.5	3.5841853487788752E-020
1900.5	3.4094247431637420E-020
1901.5	3.2473105797782810E-020
1902.5	3.0966550993737286E-020
1903.5	2.9564062720099302E-020
1904.5	2.8256296691133744E-020
1905.5	2.7034930884839233E-020
1906.5	2.5892534663116901E-020
1907.5	2.4822456968304920E-020
1908.5	2.3818730493544783E-020
1909.5	2.2875989278967851E-020
1910.5	2.1989397632587491E-020
1911.5	2.1154588636519937E-020
1912.5	2.0367610793197568E-020
1913.5	1.9624881606220416E-020
1914.5	1.8923147087121686E-020
1915.5	1.8259446341037148E-020
1916.5	1.7631080517752819E-020
1917.5	1.7035585525172065E-020
1918.5	1.6470707994140120E-020
1919.5	1.5934384060189985E-020
1920.5	1.5424720591871856E-020
1921.5	1.4939978549107992E-020
1922.5	1.4478558200272601E-020
1923.5	1.4038985964889959E-020
1924.5	1.3619902681167092E-020
1925.5	1.3220053125003701E-020
1926.5	1.2838276630456075E-020
1927.5	1.2473498681532515E-020
1928.5	1.2124723362213097E-020
1929.5	1.1791026566168535E-020
1930.5	1.1471549880179042E-020
1931.5	1.1165495066037857E-020
1932.5	1.0872119075027767E-020
1933.5	1.0590729537103845E-020
1934.5	1.0320680673884671E-020
1935.5	1.0061369590604886E-020
1936.5	9.8122329074445191E-021
1937.5	9.5727436952366426E-021
1938.5	9.3424086845589218E-021
1939.5	9.1207657207165203E-021
1940.5	8.9073814401922109E-021
1941.5	8.7018491468323194E-021
1942.5	8.5037868684045138E-021
1943.5	8.3128355762479660E-021
1944.5	8.1286575525747362E-021
1945.5	7.9509348916051193E-021
1946.5	7.7793681221561275E-021
1947.5	7.6136749405748302E-021
1948.5	7.4535890440372945E-021
1949.5	7.2988590552369729E-021
1950.5	7.1492475303787174E-021
1951.5	7.0045300431894885E-021
1952.5	6.8644943383660961E-021
1953.5	6.7289395485134441E-021
1954.5	6.5976754691933191E-021
1955.5	6.4705218872107081E-021
1956.5	6.3473079577193341E-021
1957.5	6.2278716261360164E-021
1958.5	6.1120590912201031E-021
1959.5	5.9997243060039216E-021
1960.5	5.8907285135571950E-021
1961.5	5.7849398148360153E-021
1962.5	5.6822327661086037E-021
1963.5	5.5824880036682665E-021
1964.5	5.4855918937413975E-021
1965.5	5.3914362056768554E-021
1966.5	5.2999178066651533E-021
1967.5	5.2109383763824255E-021
1968.5	5.1244041400876626E-021
1969.5	5.0402256188225654E-021
1970.5	4.9583173954736915E-021
1971.5	4.8785978955566671E-021
1972.5	4.8009891816736371E-021
1973.5	4.7254167606784120E-021
1974.5	4.6518094026596852E-021
1975.5	4.5800989709222296E-021
1976.5	4.5102202622093093E-021
1977.5	4.4421108564676805E-021
1978.5	4.3757109755096371E-021
1979.5	4.3109633499752745E-021
1980.5	4.2478130940427786E-021
1981.5	4.1862075873755640E-021
1982.5	4.1260963638325692E-021
1983.5	4.0674310065027767E-021
1984.5	4.0101650486566616E-021
1985.5	3.9542538802365860E-021
1986.5	3.8996546595351079E-021
1987.5	3.8463262297349602E-021
1988.5	3.7942290400073777E-021
1989.5	3.7433250708865335E-021
1990.5	3.6935777636573944E-021
1991.5	3.6449519535122538E-021
1992.5	3.5974138062479084E-021
1993.5	3.5509307582908213E-021
1994.5	3.5054714598518810E-021
1995.5	3.4610057210255421E-021
1996.5	3.4175044606604215E-021
1997.5	3.3749396578396961E-021
1998.5	3.3332843058202421E-021
1999.5	3.2925123682891600E-021
[truncated: 1,000 more rows]
