# Supplementary material for: Modeling Radiative Efficiency across Fluorinated Molecules: Bridging Chemistry and Climate Policy for Global Warming Potential Estimations
Source: Environ Sci Technol. 2026 Feb 16;60(8):6188–202. doi: 10.1021/acs.est.5c16501 (PMC12961741; doi:10.1021/acs.est.5c16501)
Supplement: Supplementary file 1 [file es5c16501_si_001.zip › Supporting.Information/CFM2025.Table1/HFEsters/Allyl.trifluoracetate/cross-section_9.dat]

0.5	3.8372112500120616E-022
1.5	3.8658183914957392E-022
2.5	3.8955160638191189E-022
3.5	3.9263788614660519E-022
4.5	3.9584882595549882E-022
5.5	3.9919334091748153E-022
6.5	4.0268120437604729E-022
7.5	4.0632315147744613E-022
8.5	4.1013099784362881E-022
9.5	4.1411777594723508E-022
10.5	4.1829789230282027E-022
11.5	4.2268730922288168E-022
12.5	4.2730375566914670E-022
13.5	4.3216697269772061E-022
14.5	4.3729900020118685E-022
15.5	4.4272451315677037E-022
16.5	4.4847121748250209E-022
17.5	4.5457031799527583E-022
18.5	4.6105707400457256E-022
19.5	4.6797146196194677E-022
20.5	4.7535896958575846E-022
21.5	4.8327155235382399E-022
22.5	4.9176879169530318E-022
23.5	5.0091930529264826E-022
24.5	5.1080247455990829E-022
25.5	5.2151057390070576E-022
26.5	5.3315141260572306E-022
27.5	5.4585163583512756E-022
28.5	5.5976087978238652E-022
29.5	5.7505704322536084E-022
30.5	5.9195303108067245E-022
31.5	6.1070545676153461E-022
32.5	6.3162597594688599E-022
33.5	6.5509618953630824E-022
34.5	6.8158743412134355E-022
35.5	7.1168732559503435E-022
36.5	7.4613570503749339E-022
37.5	7.8587373852723915E-022
38.5	8.3211140735037910E-022
39.5	8.8642041694972787E-022
40.5	9.5086107094913507E-022
41.5	1.0281507794148267E-021
42.5	1.1218722732616397E-021
43.5	1.2366849678802080E-021
44.5	1.3784098549422851E-021
45.5	1.5536769830950431E-021
46.5	1.7687106380720825E-021
47.5	2.0276488557705138E-021
48.5	2.3337017649780713E-021
49.5	2.6970003441389693E-021
50.5	3.1408185775303579E-021
51.5	3.6879012785914178E-021
52.5	4.3238815273436464E-021
53.5	4.9510717075742535E-021
54.5	5.3753929448364144E-021
55.5	5.4077976056794492E-021
56.5	5.0377158324941696E-021
57.5	4.4444063647047690E-021
58.5	3.8294782992908765E-021
59.5	3.3059890808875348E-021
60.5	2.9064130302431196E-021
61.5	2.6247609318569234E-021
62.5	2.4447348333361406E-021
63.5	2.3517918054374605E-021
64.5	2.3369957138726141E-021
65.5	2.3979092037758278E-021
66.5	2.5388191054051755E-021
67.5	2.7709881890798899E-021
68.5	3.1126284072856685E-021
69.5	3.5869386300951335E-021
70.5	4.2137989615237470E-021
71.5	4.9863111020898452E-021
72.5	5.8237315387749042E-021
73.5	6.5228188105805882E-021
74.5	6.8042418200423823E-021
75.5	6.5203369064663381E-021
76.5	5.8053772007946449E-021
77.5	4.9369237304129968E-021
78.5	4.1230817029250860E-021
79.5	3.4481894922789934E-021
80.5	2.9195727230542748E-021
81.5	2.5155030840655855E-021
82.5	2.2094470519044123E-021
83.5	1.9785397184910248E-021
84.5	1.8052648940915715E-021
85.5	1.6769082534669997E-021
86.5	1.5845584290442842E-021
87.5	1.5222227376794492E-021
88.5	1.4861868098496885E-021
89.5	1.4746148191684950E-021
90.5	1.4873621670515272E-021
91.5	1.5259816745553256E-021
92.5	1.5939210665885184E-021
93.5	1.6969205005056681E-021
94.5	1.8436038858624096E-021
95.5	2.0461629152376901E-021
96.5	2.3207143418911467E-021
97.5	2.6860297828385905E-021
98.5	3.1573049731305570E-021
99.5	3.7284474909882690E-021
100.5	4.3372530470703660E-021
101.5	4.8319997134404032E-021
102.5	5.0120998267704701E-021
103.5	4.7824686810675188E-021
104.5	4.2513301380815904E-021
105.5	3.6196360789292925E-021
106.5	3.0320391991109970E-021
107.5	2.5447472552123641E-021
108.5	2.1608474452529813E-021
109.5	1.8639488987459841E-021
110.5	1.6347476708216195E-021
111.5	1.4566764554319263E-021
112.5	1.3169338500214299E-021
113.5	1.2060204879582168E-021
114.5	1.1169805239491177E-021
115.5	1.0447226934238923E-021
116.5	9.8549809910709479E-022
117.5	9.3652096188405367E-022
118.5	8.9569927907947588E-022
119.5	8.6144472511390765E-022
120.5	8.3253822285311043E-022
121.5	8.0803429144799548E-022
122.5	7.8719240982134741E-022
123.5	7.6942729621607168E-022
124.5	7.5427253369083647E-022
125.5	7.4135369709926416E-022
126.5	7.3036831109200500E-022
127.5	7.2107076949840948E-022
128.5	7.1326089586287675E-022
129.5	7.0677520474003515E-022
130.5	7.0148018826348095E-022
131.5	6.9726713905755702E-022
132.5	6.9404815332030959E-022
133.5	6.9175305347825096E-022
134.5	6.9032703953163494E-022
135.5	6.8972892988779462E-022
136.5	6.8992989158402558E-022
137.5	6.9091259022305913E-022
138.5	6.9267071453170587E-022
139.5	6.9520885137718232E-022
140.5	6.9854270609240676E-022
141.5	7.0269968161757484E-022
142.5	7.0771984976993767E-022
143.5	7.1365737054793824E-022
144.5	7.2058244271989445E-022
145.5	7.2858390355541248E-022
146.5	7.3777264081581931E-022
147.5	7.4828604073871863E-022
148.5	7.6029377842918718E-022
149.5	7.7400537147981310E-022
150.5	7.8968007792239158E-022
151.5	8.0763994662676320E-022
152.5	8.2828715301599653E-022
153.5	8.5212722179097392E-022
154.5	8.7980042059558239E-022
155.5	9.1212460764003858E-022
156.5	9.5015428457981757E-022
157.5	9.9526276117078843E-022
158.5	1.0492574712572591E-021
159.5	1.1145429174992538E-021
160.5	1.1943516368066916E-021
161.5	1.2930703246966256E-021
162.5	1.4166923559241204E-021
163.5	1.5734173114803787E-021
164.5	1.7743564324808924E-021
165.5	2.0340901702905417E-021
166.5	2.3702127568739600E-021
167.5	2.7994981911558261E-021
168.5	3.3255407512592317E-021
169.5	3.9111771350027359E-021
170.5	4.4421339778030093E-021
171.5	4.7342037641865949E-021
172.5	4.6508337729412649E-021
173.5	4.2366126888296033E-021
174.5	3.6703159353345697E-021
175.5	3.1119646971449984E-021
176.5	2.6374631179172756E-021
177.5	2.2611337100852934E-021
178.5	1.9710829334904079E-021
179.5	1.7493181730174848E-021
180.5	1.5794233895923444E-021
181.5	1.4484286809492540E-021
182.5	1.3466347278871418E-021
183.5	1.2669319602174701E-021
184.5	1.2041296379922365E-021
185.5	1.1544231379842075E-021
186.5	1.1150022363540444E-021
187.5	1.0837717122557905E-021
188.5	1.0591540963817939E-021
189.5	1.0399504533671395E-021
190.5	1.0252416463462574E-021
191.5	1.0143177879992208E-021
192.5	1.0066273949548504E-021
193.5	1.0017404155335209E-021
194.5	9.9932111569947844E-022
195.5	9.9910804327475193E-022
196.5	1.0008991323789258E-021
197.5	1.0045405870209288E-021
198.5	1.0099185813037451E-021
199.5	1.0169530917129748E-021
200.5	1.0255933731864502E-021
201.5	1.0358147311428583E-021
202.5	1.0476163440267742E-021
203.5	1.0610199673068207E-021
204.5	1.0760694086867288E-021
205.5	1.0928307115998496E-021
206.5	1.1113930243523335E-021
207.5	1.1318701691021634E-021
208.5	1.1544029612382385E-021
209.5	1.1791623685174788E-021
210.5	1.2063536435375435E-021
211.5	1.2362216162484163E-021
212.5	1.2690573995663016E-021
213.5	1.3052068464111480E-021
214.5	1.3450812083058683E-021
215.5	1.3891705946531458E-021
216.5	1.4380610328567749E-021
217.5	1.4924562038204582E-021
218.5	1.5532053056207953E-021
219.5	1.6213390247650333E-021
220.5	1.6981163345806552E-021
221.5	1.7850858902393887E-021
222.5	1.8841672929183140E-021
223.5	1.9977596656918185E-021
224.5	2.1288881414037833E-021
225.5	2.2814034863115603E-021
226.5	2.4602568782216484E-021
227.5	2.6718818356067967E-021
228.5	2.9247298152881242E-021
229.5	3.2300266201519464E-021
230.5	3.6028444177677842E-021
231.5	4.0636162726561684E-021
232.5	4.6402416328345061E-021
233.5	5.3708892584829744E-021
234.5	6.3073382652807016E-021
235.5	7.5177642058239945E-021
236.5	9.0851660470514383E-021
237.5	1.1090887591083738E-020
238.5	1.3559812550131805E-020
239.5	1.6334817942329247E-020
240.5	1.8901970404084698E-020
241.5	2.0396704506864051E-020
242.5	2.0127111238907206E-020
243.5	1.8239480473891796E-020
244.5	1.5563727192628885E-020
245.5	1.2884646969975763E-020
246.5	1.0590647634653586E-020
247.5	8.7644501894841704E-021
248.5	7.3542662955640862E-021
249.5	6.2748929222053196E-021
250.5	5.4472512059243825E-021
251.5	4.8084796765769698E-021
252.5	4.3114612901448405E-021
253.5	3.9216404082619327E-021
254.5	3.6137965127839147E-021
255.5	3.3694601854576391E-021
256.5	3.1750065763521392E-021
257.5	3.0202938569714054E-021
258.5	2.8977017826986855E-021
259.5	2.8014533736623191E-021
260.5	2.7271341950279042E-021
261.5	2.6713492247417852E-021
262.5	2.6314758820905290E-021
263.5	2.6054847492340881E-021
264.5	2.5918083895169556E-021
265.5	2.5892447056167480E-021
266.5	2.5968853968537135E-021
267.5	2.6140628956021563E-021
268.5	2.6403111111584442E-021
269.5	2.6753366691278875E-021
270.5	2.7189982951146576E-021
271.5	2.7712926807769000E-021
272.5	2.8323456746184396E-021
273.5	2.9024080186138157E-021
274.5	2.9818551464527329E-021
275.5	3.0711907997302119E-021
276.5	3.1710544272196705E-021
277.5	3.2822325273406660E-021
278.5	3.4056742906127178E-021
279.5	3.5425121122168925E-021
280.5	3.6940877907110720E-021
281.5	3.8619855260634932E-021
282.5	4.0480732016843928E-021
283.5	4.2545539113542407E-021
284.5	4.4840303136843807E-021
285.5	4.7395852201302173E-021
286.5	5.0248829259807003E-021
287.5	5.3442972879371099E-021
288.5	5.7030745950576268E-021
289.5	6.1075421000517848E-021
290.5	6.5653770069058246E-021
291.5	7.0859562351867713E-021
292.5	7.6808151202226495E-021
293.5	8.3642544313940950E-021
294.5	9.1541512967462706E-021
295.5	1.0073053204764092E-020
296.5	1.1149668786079430E-020
297.5	1.2420919827990492E-020
298.5	1.3934793494965681E-020
299.5	1.5754342171014048E-020
300.5	1.7963332323693946E-020
301.5	2.0674250195992254E-020
302.5	2.4039611352088090E-020
303.5	2.8267680379868130E-020
304.5	3.3643389248426518E-020
305.5	4.0553245325343442E-020
306.5	4.9506014565957702E-020
307.5	6.1120643698611633E-020
308.5	7.6002400650377886E-020
309.5	9.4332046949370487E-020
310.5	1.1492678812245898E-019
311.5	1.3393862100246309E-019
312.5	1.4491743725169145E-019
313.5	1.4273354927184149E-019
314.5	1.2851924602500385E-019
315.5	1.0847304370532692E-019
316.5	8.8428790153438193E-020
317.5	7.1263871711255182E-020
318.5	5.7586120591876565E-020
319.5	4.7007687908941075E-020
320.5	3.8894962089677943E-020
321.5	3.2661329124259280E-020
322.5	2.7841740869165013E-020
323.5	2.4089150011119842E-020
324.5	2.1151027223092823E-020
325.5	1.8845722304143507E-020
326.5	1.7043774288565193E-020
327.5	1.5654485464730512E-020
328.5	1.4616864688075682E-020
329.5	1.3893991502804514E-020
330.5	1.3470091279242592E-020
331.5	1.3349829559087281E-020
332.5	1.3559329137823330E-020
333.5	1.4147806520294618E-020
334.5	1.5186562072772530E-020
335.5	1.6756236879559429E-020
336.5	1.8900902549565172E-020
337.5	2.1513235336475922E-020
338.5	2.4143850039286460E-020
339.5	2.5909380903020617E-020
340.5	2.5899518564914956E-020
341.5	2.3980369131459814E-020
342.5	2.0931632034964471E-020
343.5	1.7698845150742624E-020
344.5	1.4833154128418017E-020
345.5	1.2497026767655202E-020
346.5	1.0657767013805396E-020
347.5	9.2234329061009425E-021
348.5	8.1014915666077757E-021
349.5	7.2161906558432012E-021
350.5	6.5100063005199719E-021
351.5	5.9404898214227231E-021
352.5	5.4765727830218518E-021
353.5	5.0954855612781173E-021
354.5	4.7804490235153132E-021
355.5	4.5190179977966166E-021
356.5	4.3019129418399665E-021
357.5	4.1222011517422516E-021
358.5	3.9747245947646555E-021
359.5	3.8557021593010725E-021
360.5	3.7624571806425057E-021
361.5	3.6932376653077173E-021
362.5	3.6471085122196645E-021
363.5	3.6239038395692466E-021
364.5	3.6242345743692321E-021
365.5	3.6495528118822972E-021
366.5	3.7022810647809918E-021
367.5	3.7860223929466043E-021
368.5	3.9058776933409047E-021
369.5	4.0689105344035773E-021
370.5	4.2848193638876213E-021
371.5	4.5669025979181801E-021
372.5	4.9334316001286801E-021
373.5	5.4095659347108107E-021
374.5	6.0299054310471775E-021
375.5	6.8415259835485888E-021
376.5	7.9064798842822825E-021
377.5	9.3002330759961909E-021
378.5	1.1096292864941018E-020
379.5	1.3315488633645675E-020
380.5	1.5810530183604416E-020
381.5	1.8107354497878945E-020
382.5	1.9416814085390694E-020
383.5	1.9118800574175170E-020
384.5	1.7361187361124118E-020
385.5	1.4903728993533843E-020
386.5	1.2455117381916772E-020
387.5	1.0362567143428792E-020
388.5	8.6981698275803696E-021
389.5	7.4139730460488344E-021
390.5	6.4327146258521836E-021
391.5	5.6831043375646961E-021
392.5	5.1087456383342231E-021
393.5	4.6676452405312222E-021
394.5	4.3293356130460070E-021
395.5	4.0719884892447639E-021
396.5	3.8801287608028172E-021
397.5	3.7429802683550036E-021
398.5	3.6533284951692245E-021
399.5	3.6067778602743721E-021
400.5	3.6013108902015203E-021
401.5	3.6370909828280539E-021
402.5	3.7164821827317962E-021
403.5	3.8442887491543170E-021
404.5	4.0282468923175118E-021
405.5	4.2798332011888720E-021
406.5	4.6154882155581549E-021
407.5	5.0583781001894372E-021
408.5	5.6407898541894572E-021
409.5	6.4070444823007923E-021
410.5	7.4160509795258186E-021
411.5	8.7403856376902945E-021
412.5	1.0453140828902292E-020
413.5	1.2582708091391651E-020
414.5	1.5006431712103603E-020
415.5	1.7294674943993155E-020
416.5	1.8692762256475980E-020
417.5	1.8551262869141244E-020
418.5	1.6939580764219958E-020
419.5	1.4572983162174097E-020
420.5	1.2169527330376620E-020
421.5	1.0101218784855302E-020
422.5	8.4577256453971291E-021
423.5	7.2006504303554058E-021
424.5	6.2584132683735111E-021
425.5	5.5639236146411053E-021
426.5	5.0631107498397173E-021
427.5	4.7105148513425563E-021
428.5	4.4585569236465847E-021
429.5	4.2486568034575407E-021
430.5	4.0217844178902157E-021
431.5	3.7516233537841928E-021
432.5	3.4578012037569965E-021
433.5	3.1762344516779796E-021
434.5	2.9295338534853909E-021
435.5	2.7232552395019767E-021
436.5	2.5537959981680099E-021
437.5	2.4148361845010699E-021
438.5	2.3002545781572225E-021
439.5	2.2049956002442978E-021
440.5	2.1251199098508719E-021
441.5	2.0576165580669993E-021
442.5	2.0001884683173358E-021
443.5	1.9510722766347228E-021
444.5	1.9089010822610761E-021
445.5	1.8726036380395067E-021
446.5	1.8413311454476043E-021
447.5	1.8144040691810072E-021
448.5	1.7912732479144857E-021
449.5	1.7714911927122807E-021
450.5	1.7546906798893642E-021
451.5	1.7405686106799041E-021
452.5	1.7288737128943418E-021
453.5	1.7193970766855211E-021
454.5	1.7119648052367605E-021
455.5	1.7064322621938674E-021
456.5	1.7026795387582939E-021
457.5	1.7006078633478408E-021
458.5	1.7001367483288784E-021
459.5	1.7012017201525467E-021
460.5	1.7037525171703174E-021
461.5	1.7077516675086678E-021
462.5	1.7131733804578695E-021
463.5	1.7200027008462947E-021
464.5	1.7282348882264370E-021
465.5	1.7378749923948196E-021
466.5	1.7489376045353056E-021
467.5	1.7614467696542759E-021
468.5	1.7754360513748904E-021
469.5	1.7909487448932953E-021
470.5	1.8080382382265622E-021
471.5	1.8267685260147838E-021
472.5	1.8472148842681302E-021
473.5	1.8694647187537620E-021
474.5	1.8936186043786207E-021
475.5	1.9197915381364467E-021
476.5	1.9481144341694895E-021
477.5	1.9787358965034387E-021
478.5	2.0118243133575573E-021
479.5	2.0475703269922227E-021
480.5	2.0861897453120592E-021
481.5	2.1279269765020352E-021
482.5	2.1730590866153044E-021
483.5	2.2219006032622906E-021
484.5	2.2748092176813663E-021
485.5	2.3321925742214183E-021
486.5	2.3945163829035177E-021
487.5	2.4623141502659941E-021
488.5	2.5361989001625859E-021
489.5	2.6168773550007585E-021
490.5	2.7051671764279881E-021
491.5	2.8020180327346360E-021
492.5	2.9085374820467792E-021
493.5	3.0260229548598162E-021
494.5	3.1560015133300452E-021
495.5	3.3002795956089250E-021
496.5	3.4610056747606815E-021
497.5	3.6407497498586243E-021
498.5	3.8426049519868775E-021
499.5	4.0703184505596050E-021
500.5	4.3284615210124903E-021
501.5	4.6226524314117231E-021
502.5	4.9598512403204185E-021
503.5	5.3487534446915666E-021
504.5	5.8003208325330276E-021
505.5	6.3285046092023485E-021
506.5	6.9512404292917913E-021
507.5	7.6918310392825707E-021
508.5	8.5808847563406392E-021
509.5	9.6590526740657552E-021
510.5	1.0980907850211824E-020
511.5	1.2620426941499267E-020
512.5	1.4678616013118042E-020
513.5	1.7293680202625290E-020
514.5	2.0653202230028790E-020
515.5	2.5004487294032393E-020
516.5	3.0649590287068561E-020
517.5	3.7887447677139479E-020
518.5	4.6819036598817787E-020
519.5	5.6896629984624328E-020
520.5	6.6283792068946378E-020
521.5	7.1841256399527217E-020
522.5	7.0986628517428934E-020
523.5	6.4162042482842088E-020
524.5	5.4366444334545069E-020
525.5	4.4497410940466041E-020
526.5	3.6012028765574630E-020
527.5	2.9233366446525041E-020
528.5	2.3979187720481905E-020
529.5	1.9938800940193715E-020
530.5	1.6821836099582322E-020
531.5	1.4396860036774958E-020
532.5	1.2490183891842162E-020
533.5	1.0974323820967326E-020
534.5	9.7561698027638197E-021
535.5	8.7674766789213376E-021
536.5	7.9578385756873020E-021
537.5	7.2896687808499348E-021
538.5	6.7346542308120256E-021
539.5	6.2712541358762001E-021
540.5	5.8829275801812922E-021
541.5	5.5568688197173582E-021
542.5	5.2830975459567686E-021
543.5	5.0537992308787574E-021
544.5	4.8628434621030172E-021
545.5	4.7054305373530678E-021
546.5	4.5778318761487077E-021
547.5	4.4772003490906347E-021
548.5	4.4014339994009971E-021
549.5	4.3490819053784927E-021
550.5	4.3192848370151200E-021
551.5	4.3117464102462135E-021
552.5	4.3267330220428660E-021
553.5	4.3651032733430409E-021
554.5	4.4283701495641769E-021
555.5	4.5188022519247952E-021
556.5	4.6395742571526667E-021
557.5	4.7949820718254730E-021
558.5	4.9907456148225042E-021
559.5	5.2344329294042679E-021
560.5	5.5360550083874058E-021
561.5	5.9089035380714486E-021
562.5	6.3707364913490630E-021
563.5	6.9454615793837422E-021
564.5	7.6655238483832795E-021
565.5	8.5752559099480413E-021
566.5	9.7354372042070065E-021
567.5	1.1229041408852689E-020
568.5	1.3167082315610890E-020
569.5	1.5690170088328259E-020
570.5	1.8952646618884793E-020
571.5	2.3057184480244524E-020
572.5	2.7883023107115354E-020
573.5	3.2783083397406740E-020
574.5	3.6388312362036098E-020
575.5	3.7162300428503624E-020
576.5	3.4712638234807821E-020
577.5	3.0203985347534361E-020
578.5	2.5218083975167051E-020
579.5	2.0739722931461766E-020
580.5	1.7090763506665507E-020
581.5	1.4241602642738201E-020
582.5	1.2048599540310263E-020
583.5	1.0360721273950860E-020
584.5	9.0527094763967356E-021
585.5	8.0290813635280264E-021
586.5	7.2193684181867003E-021
587.5	6.5720626423636584E-021
588.5	6.0494659334384769E-021
589.5	5.6238007229174010E-021
590.5	5.2744064404234382E-021
591.5	4.9857538305229237E-021
592.5	4.7460439834348063E-021
593.5	4.5462168050337657E-021
594.5	4.3792444598141815E-021
595.5	4.2396234636023598E-021
596.5	4.1230060367635156E-021
597.5	4.0259298576304118E-021
598.5	3.9456179784812378E-021
599.5	3.8798292541916855E-021
600.5	3.8267454963899099E-021
601.5	3.7848855928036426E-021
602.5	3.7530396186099772E-021
603.5	3.7302179121190062E-021
604.5	3.7156114573630813E-021
605.5	3.7085608900775143E-021
606.5	3.7085321421616592E-021
607.5	3.7150972454460743E-021
608.5	3.7279191850855338E-021
609.5	3.7467399653690760E-021
610.5	3.7713712535883137E-021
611.5	3.8016871201513458E-021
612.5	3.8376185091146228E-021
613.5	3.8791491626017614E-021
614.5	3.9263127923554068E-021
615.5	3.9791913471940482E-021
616.5	4.0379142703507505E-021
617.5	4.1026586785432081E-021
618.5	4.1736504274944537E-021
619.5	4.2511660583721367E-021
620.5	4.3355356478286671E-021
621.5	4.4271466124234168E-021
622.5	4.5264485475442598E-021
623.5	4.6339592128983304E-021
624.5	4.7502718127106157E-021
625.5	4.8760637606712339E-021
626.5	5.0121071694589983E-021
627.5	5.1592813648646951E-021
628.5	5.3185877983206523E-021
629.5	5.4911678230802649E-021
630.5	5.6783239136510215E-021
631.5	5.8815450522635366E-021
632.5	6.1025371892616998E-021
633.5	6.3432599184394876E-021
634.5	6.6059708097690838E-021
635.5	6.8932792325940229E-021
636.5	7.2082120120339506E-021
637.5	7.5542939309509719E-021
638.5	7.9356469758203721E-021
639.5	8.3571134058023274E-021
640.5	8.8244093104418171E-021
641.5	9.3443174685982181E-021
642.5	9.9249312516810044E-021
643.5	1.0575965347621156E-020
644.5	1.1309154681597279E-020
645.5	1.2138770752675081E-020
646.5	1.3082295689965065E-020
647.5	1.4161310137720940E-020
648.5	1.5402673813860961E-020
649.5	1.6840110555292096E-020
650.5	1.8516357809820080E-020
651.5	2.0486111201589616E-020
652.5	2.2820098684971153E-020
653.5	2.5610770839267155E-020
654.5	2.8980312870607349E-020
655.5	3.3091987485740709E-020
656.5	3.8166201854100912E-020
657.5	4.4503064423623090E-020
658.5	5.2513183769097641E-020
659.5	6.2756860254307605E-020
660.5	7.5985167792139054E-020
661.5	9.3155581115182433E-020
662.5	1.1533883293976041E-019
663.5	1.4330935280166077E-019
664.5	1.7643678296544967E-019
665.5	2.1064643539337651E-019
666.5	2.3685394968145386E-019
667.5	2.4420095337973313E-019
668.5	2.2900696305568046E-019
669.5	1.9862044653206489E-019
670.5	1.6410133776330055E-019
671.5	1.3270657467330169E-019
672.5	1.0697557556066680E-019
673.5	8.6832985268973017E-020
674.5	7.1314050428568729E-020
675.5	5.9365449886753693E-020
676.5	5.0103361894246180E-020
677.5	4.2851040704380586E-020
678.5	3.7108254385571076E-020
679.5	3.2509300135954255E-020
680.5	2.8786664701961287E-020
681.5	2.5743410365142209E-020
682.5	2.3233220726419254E-020
683.5	2.1146256651003002E-020
684.5	1.9399178155779069E-020
685.5	1.7928086654353876E-020
686.5	1.6683500252010416E-020
687.5	1.5626745960575577E-020
688.5	1.4727344857931242E-020
689.5	1.3961098606601785E-020
690.5	1.3308675984364347E-020
691.5	1.2754559480603539E-020
692.5	1.2286253928778885E-020
693.5	1.1893687940679489E-020
694.5	1.1568758851458932E-020
695.5	1.1304985829198297E-020
696.5	1.1097245659354752E-020
697.5	1.0941572768998136E-020
698.5	1.0835010181343926E-020
699.5	1.0775501887476879E-020
700.5	1.0761820007998729E-020
701.5	1.0793522391962043E-020
702.5	1.0870938185853105E-020
703.5	1.0995180575728356E-020
704.5	1.1168187509267020E-020
705.5	1.1392792882107848E-020
706.5	1.1672832574163391E-020
707.5	1.2013292023883754E-020
708.5	1.2420504958988236E-020
709.5	1.2902416768977214E-020
710.5	1.3468931240128512E-020
711.5	1.4132366598826051E-020
712.5	1.4908056930548582E-020
713.5	1.5815149397768992E-020
714.5	1.6877668261116928E-020
715.5	1.8125946490088172E-020
716.5	1.9598569182479657E-020
717.5	2.1345036710664008E-020
718.5	2.3429449139419879E-020
719.5	2.5935650568364986E-020
720.5	2.8974469968557073E-020
721.5	3.2693970799686294E-020
722.5	3.7293974787091600E-020
723.5	4.3046482187204386E-020
724.5	5.0323659923280837E-020
725.5	5.9633796675036528E-020
726.5	7.1660085167913977E-020
727.5	8.7279448681687496E-020
728.5	1.0749059656903312E-019
729.5	1.3307135410791660E-019
730.5	1.6362056535746419E-019
731.5	1.9571857080244020E-019
732.5	2.2129127159736276E-019
733.5	2.3004888672251388E-019
734.5	2.1762867439161732E-019
735.5	1.9011995754771105E-019
736.5	1.5790309117180925E-019
737.5	1.2819114587935747E-019
738.5	1.0368383746617380E-019
739.5	8.4452578757746737E-020
740.5	6.9631129915182730E-020
741.5	5.8229372411288627E-020
742.5	4.9405153100262959E-020
743.5	4.2510307516183128E-020
744.5	3.7064888959897409E-020
745.5	3.2717985436187541E-020
746.5	2.9213111085111064E-020
747.5	2.6361716689610301E-020
748.5	2.4023994716215312E-020
749.5	2.2095263111608131E-020
750.5	2.0496363052335830E-020
751.5	1.9166874821913903E-020
752.5	1.8060297001634578E-020
753.5	1.7140594763422520E-020
754.5	1.6379708506159820E-020
755.5	1.5755742141309388E-020
756.5	1.5251637774862043E-020
757.5	1.4854203162731363E-020
758.5	1.4553399188213927E-020
759.5	1.4341822908935399E-020
760.5	1.4214341622927261E-020
761.5	1.4167847731882093E-020
762.5	1.4201114867917349E-020
763.5	1.4314744162397698E-020
764.5	1.4511196686918304E-020
765.5	1.4794914813490636E-020
766.5	1.5172542285652624E-020
767.5	1.5653260977707809E-020
768.5	1.6249272632944569E-020
769.5	1.6976467630000240E-020
770.5	1.7855341888325997E-020
771.5	1.8912250096835656E-020
772.5	2.0181122535283778E-020
773.5	2.1705829774225808E-020
774.5	2.3543463127990555E-020
775.5	2.5768921069770840E-020
776.5	2.8481368659073595E-020
777.5	3.1813384524803567E-020
778.5	3.5943930681272603E-020
779.5	4.1116617377453362E-020
780.5	4.7664833997952602E-020
781.5	5.6044338123080838E-020
782.5	6.6869376595279702E-020
783.5	8.0933742291045850E-020
784.5	9.9157650209316335E-020
785.5	1.2230714082364094E-019
786.5	1.5018094164960347E-019
787.5	1.7998057573413610E-019
788.5	2.0466001355948152E-019
789.5	2.1462822191377711E-019
790.5	2.0497655711542119E-019
791.5	1.8050943818599938E-019
792.5	1.5081311367510102E-019
793.5	1.2298656209790760E-019
794.5	9.9872602959643462E-020
795.5	8.1693208829124493E-020
796.5	6.7688470448464623E-020
797.5	5.6938504323946238E-020
798.5	4.8648358260616823E-020
799.5	4.2202725555260923E-020
800.5	3.7145333062354202E-020
801.5	3.3142873723028802E-020
802.5	2.9952371544296092E-020
803.5	2.7396003352763856E-020
804.5	2.5342813035201676E-020
805.5	2.3695752620264330E-020
806.5	2.2382578033082921E-020
807.5	2.1349464663316338E-020
808.5	2.0556530862071310E-020
809.5	1.9974707954048794E-020
810.5	1.9583575790154733E-020
811.5	1.9369909700321708E-020
812.5	1.9326774211132181E-020
813.5	1.9453063994256694E-020
814.5	1.9753442937476499E-020
815.5	2.0238675490619999E-020
816.5	2.0926386897725186E-020
817.5	2.1842336818310745E-020
818.5	2.3022351273649962E-020
819.5	2.4515139853413970E-020
820.5	2.6386340610845575E-020
821.5	2.8724299234631989E-020
822.5	3.1648317992047651E-020
823.5	3.5320409318596347E-020
824.5	3.9961916068047358E-020
825.5	4.5876509329159911E-020
826.5	5.3480350096186580E-020
827.5	6.3336540941209737E-020
828.5	7.6178796067443865E-020
829.5	9.2874954560908475E-020
830.5	1.1419911686026103E-019
831.5	1.4013970855643124E-019
832.5	1.6844037897395445E-019
833.5	1.9291100333315695E-019
834.5	2.0443266348190422E-019
835.5	1.9736715130028795E-019
836.5	1.7522614875318647E-019
837.5	1.4701452735468018E-019
838.5	1.1998132232749597E-019
839.5	9.7269478958328928E-020
840.5	7.9296590348018013E-020
841.5	6.5396876765818795E-020
842.5	5.4690988791437254E-020
843.5	4.6401242680615477E-020
844.5	3.9920089721634254E-020
845.5	3.4795001128347800E-020
846.5	3.0694484901051236E-020
847.5	2.7376226422982322E-020
848.5	2.4662195031356317E-020
849.5	2.2420453833564095E-020
850.5	2.0552214074382294E-020
851.5	1.8982697383708130E-020
852.5	1.7654680226135046E-020
853.5	1.6523907467629875E-020
854.5	1.5555807249753078E-020
855.5	1.4723115769631097E-020
856.5	1.4004142868093820E-020
857.5	1.3381492862180756E-020
858.5	1.2841111880263477E-020
859.5	1.2371571682404147E-020
860.5	1.1963526478169810E-020
861.5	1.1609297560591406E-020
862.5	1.1302553312901118E-020
863.5	1.1038061088134942E-020
864.5	1.0811493800514234E-020
865.5	1.0619278604538114E-020
866.5	1.0458478318662764E-020
867.5	1.0326698649502239E-020
868.5	1.0222016048746376E-020
869.5	1.0142922369886449E-020
870.5	1.0088283514196239E-020
871.5	1.0057310058398209E-020
872.5	1.0049538509197163E-020
873.5	1.0064822385721051E-020
874.5	1.0103332833409216E-020
875.5	1.0165568960491100E-020
876.5	1.0252378598344889E-020
877.5	1.0364990760126054E-020
878.5	1.0505061755934248E-020
879.5	1.0674737778234831E-020
880.5	1.0876737879519116E-020
881.5	1.1114462737601531E-020
882.5	1.1392136601412635E-020
883.5	1.1714992560167722E-020
884.5	1.2089515114138585E-020
885.5	1.2523759435396747E-020
886.5	1.3027774417611348E-020
887.5	1.3614167707929946E-020
888.5	1.4298867011338370E-020
889.5	1.5102155480513152E-020
890.5	1.6050093541428431E-020
891.5	1.7176490260889662E-020
892.5	1.8525661517126357E-020
893.5	2.0156318596144702E-020
894.5	2.2147076807290791E-020
895.5	2.4604253784157345E-020
896.5	2.7672786547681381E-020
897.5	3.1551025030428598E-020
898.5	3.6509198123067060E-020
899.5	4.2907621794601814E-020
900.5	5.1199367951520374E-020
901.5	6.1872388473402398E-020
902.5	7.5222973059786757E-020
903.5	9.0776779996442257E-020
904.5	1.0630921190771159E-019
905.5	1.1732838582881215E-019
906.5	1.1908917629228824E-019
907.5	1.1076236098505820E-019
908.5	9.6311482956677707E-020
909.5	8.0682170653453735E-020
910.5	6.6812269973307113E-020
911.5	5.5599392781497295E-020
912.5	4.6901154215534393E-020
913.5	4.0252853024005225E-020
914.5	3.5180612740671574E-020
915.5	3.1295485830097507E-020
916.5	2.8302402491013725E-020
917.5	2.5984228981035825E-020
918.5	2.4182667777546383E-020
919.5	2.2782241792805699E-020
920.5	2.1698270842618239E-020
921.5	2.0868230703957621E-020
922.5	2.0245646048161180E-020
923.5	1.9795792076547494E-020
924.5	1.9492663483750725E-020
925.5	1.9316827741756991E-020
926.5	1.9253897857903026E-020
927.5	1.9293443073794839E-020
928.5	1.9428213378578503E-020
929.5	1.9653593013040201E-020
930.5	1.9967225155133026E-020
931.5	2.0368768777879152E-020
932.5	2.0859762047732901E-020
933.5	2.1443576493618412E-020
934.5	2.2125453852062997E-020
935.5	2.2912623945498615E-020
936.5	2.3814507931278341E-020
937.5	2.4843017425076920E-020
938.5	2.6012967011840455E-020
939.5	2.7342626263064328E-020
940.5	2.8854448536816715E-020
941.5	3.0576028846798615E-020
942.5	3.2541363792561157E-020
943.5	3.4792515624959592E-020
944.5	3.7381823934124822E-020
945.5	4.0374868079862442E-020
946.5	4.3854470134254554E-020
947.5	4.7926154884960069E-020
948.5	5.2725669660173753E-020
949.5	5.8429439975648371E-020
950.5	6.5269234148633150E-020
951.5	7.3552872608825497E-020
952.5	8.3693567802901177E-020
953.5	9.6251337732250153E-020
954.5	1.1199046279675065E-019
955.5	1.3195563051362601E-019
956.5	1.5756165696484864E-019
957.5	1.9066488046501660E-019
958.5	2.3350727913265675E-019
959.5	2.8823507058742228E-019
960.5	3.5534206915085497E-019
961.5	4.3018980308273672E-019
962.5	4.9840595022131518E-019
963.5	5.3675396531087007E-019
964.5	5.2797004031675890E-019
965.5	4.7771533548154878E-019
966.5	4.0874005898186456E-019
967.5	3.4151755835231411E-019
968.5	2.8587937535290886E-019
969.5	2.4373524013607162E-019
970.5	2.1330097325092217E-019
971.5	1.9129366771696764E-019
972.5	1.7390292383481104E-019
973.5	1.5808070246133712E-019
974.5	1.4291022715010869E-019
975.5	1.2925633140948047E-019
976.5	1.1818953024869261E-019
977.5	1.1017514440988195E-019
978.5	1.0520853402525291E-019
979.5	1.0314933615640081E-019
980.5	1.0393074330275344E-019
981.5	1.0765701213797837E-019
982.5	1.1465592359189379E-019
983.5	1.2552482122478649E-019
984.5	1.4117782355746773E-019
985.5	1.6286406434904683E-019
986.5	1.9204882818825586E-019
987.5	2.2987978883733022E-019
988.5	2.7570509703734423E-019
989.5	3.2422701249065495E-019
990.5	3.6295214145369092E-019
991.5	3.7591734455405314E-019
992.5	3.5627854802299641E-019
993.5	3.1339860020032781E-019
994.5	2.6336903814073740E-019
995.5	2.1742329663266482E-019
996.5	1.7980957541018192E-019
997.5	1.5070685942587367E-019
998.5	1.2885687315833482E-019
999.5	1.1283911414853659E-019
1000.5	1.0150482803332045E-019
1001.5	9.4056935411022259E-020
1002.5	9.0002337296436331E-020
1003.5	8.9031721390234045E-020
1004.5	9.0778134134356929E-020
1005.5	9.4364564765658673E-020
1006.5	9.7853086059113553E-020
1007.5	9.8388627884481994E-020
1008.5	9.3958919788447971E-020
1009.5	8.5246194651387658E-020
1010.5	7.4801592386071143E-020
1011.5	6.4834575530553619E-020
1012.5	5.6343546048419782E-020
1013.5	4.9470010583049909E-020
1014.5	4.4002053117346306E-020
1015.5	3.9653491691602719E-020
1016.5	3.6168021742752785E-020
1017.5	3.3343089429623823E-020
1018.5	3.1025957935550680E-020
1019.5	2.9103195930702305E-020
1020.5	2.7490599617112981E-020
1021.5	2.6125235102398737E-020
1022.5	2.4959578901004427E-020
1023.5	2.3957318164115691E-020
1024.5	2.3090364280573548E-020
1025.5	2.2336725995969711E-020
1026.5	2.1678984787350448E-020
1027.5	2.1103191966886272E-020
1028.5	2.0598062531317010E-020
1029.5	2.0154379448370195E-020
1030.5	1.9764548579999668E-020
1031.5	1.9422262535306411E-020
1032.5	1.9122244119535830E-020
1033.5	1.8860048554209270E-020
1034.5	1.8631909538473215E-020
1035.5	1.8434618341333092E-020
1036.5	1.8265428019903339E-020
1037.5	1.8121976927406812E-020
1038.5	1.8002227161435806E-020
1039.5	1.7904414681626862E-020
1040.5	1.7827008615629641E-020
1041.5	1.7768677855616993E-020
1042.5	1.7728263482236220E-020
1043.5	1.7704755879453872E-020
1044.5	1.7697275651053777E-020
1045.5	1.7705057638289945E-020
1046.5	1.7727437483313084E-020
1047.5	1.7763840295364077E-020
1048.5	1.7813771064349496E-020
1049.5	1.7876806535190552E-020
1050.5	1.7952588310671522E-020
1051.5	1.8040816993709456E-020
1052.5	1.8141247214520789E-020
1053.5	1.8253683415969491E-020
1054.5	1.8377976292901068E-020
1055.5	1.8514019799614729E-020
1056.5	1.8661748654672445E-020
1057.5	1.8821136284664236E-020
1058.5	1.8992193158877053E-020
1059.5	1.9174965475468432E-020
1060.5	1.9369534167062060E-020
1061.5	1.9576014199926308E-020
1062.5	1.9794554146286457E-020
1063.5	2.0025336014032804E-020
1064.5	2.0268575322265103E-020
1065.5	2.0524521414880740E-020
1066.5	2.0793458007872530E-020
1067.5	2.1075703969240474E-020
1068.5	2.1371614333519252E-020
1069.5	2.1681581555949894E-020
1070.5	2.2006037014346759E-020
1071.5	2.2345452769792520E-020
1072.5	2.2700343600497277E-020
1073.5	2.3071269326547696E-020
1074.5	2.3458837446914667E-020
1075.5	2.3863706114056942E-020
1076.5	2.4286587475832674E-020
1077.5	2.4728251419300568E-020
1078.5	2.5189529756458858E-020
1079.5	2.5671320898150892E-020
1080.5	2.6174595069396624E-020
1081.5	2.6700400127448273E-020
1082.5	2.7249868053104471E-020
1083.5	2.7824222196471393E-020
1084.5	2.8424785370696204E-020
1085.5	2.9052988901534672E-020
1086.5	2.9710382757328515E-020
1087.5	3.0398646903517427E-020
1088.5	3.1119604048747590E-020
1089.5	3.1875233976630713E-020
1090.5	3.2667689689075262E-020
1091.5	3.3499315624844901E-020
1092.5	3.4372668261823116E-020
1093.5	3.5290539464879031E-020
1094.5	3.6255983005088887E-020
1095.5	3.7272344752674338E-020
1096.5	3.8343297138225791E-020
1097.5	3.9472878588163915E-020
1098.5	4.0665538775431690E-020
1099.5	4.1926190690747361E-020
1100.5	4.3260270740524690E-020
1101.5	4.4673808323854830E-020
1102.5	4.6173506644328093E-020
1103.5	4.7766836887821758E-020
1104.5	4.9462148363861511E-020
1105.5	5.1268797790631831E-020
1106.5	5.3197301634558109E-020
1107.5	5.5259516337071207E-020
1108.5	5.7468852429670816E-020
1109.5	5.9840530027986582E-020
1110.5	6.2391885105306398E-020
1111.5	6.5142738409163775E-020
1112.5	6.8115842081173268E-020
1113.5	7.1337423215716750E-020
1114.5	7.4837849083943382E-020
1115.5	7.8652446021183163E-020
1116.5	8.2822513676526879E-020
1117.5	8.7396589363235436E-020
1118.5	9.2432034916375751E-020
1119.5	9.7997042598942787E-020
1120.5	1.0417318984713300E-019
1121.5	1.1105871885178683E-019
1122.5	1.1877278175850706E-019
1123.5	1.2746098392321949E-019
1124.5	1.3730268848940885E-019
1125.5	1.4852073392614848E-019
1126.5	1.6139448957951313E-019
1127.5	1.7627757386007159E-019
1128.5	1.9362214638926169E-019
1129.5	2.1401254776326515E-019
1130.5	2.3821232099469364E-019
1131.5	2.6723045830321712E-019
1132.5	3.0241520612784400E-019
1133.5	3.4558684985737474E-019
1134.5	3.9922369513920455E-019
1135.5	4.6671449855914425E-019
1136.5	5.5267494944483202E-019
1137.5	6.6326430981057736E-019
1138.5	8.0624990288145651E-019
1139.5	9.9007098922065998E-019
1140.5	1.2200891203267428E-018
1141.5	1.4888855006041796E-018
1142.5	1.7595276235691515E-018
1143.5	1.9558247248028046E-018
1144.5	1.9950200688997763E-018
1145.5	1.8596048863698979E-018
1146.5	1.6158377142531388E-018
1147.5	1.3495479151768130E-018
1148.5	1.1128414846455857E-018
1149.5	9.2219284157907190E-019
1150.5	7.7559543397531329E-019
1151.5	6.6520229768832690E-019
1152.5	5.8291592842840843E-019
1153.5	5.2209769880599356E-019
1154.5	4.7775513927776274E-019
1155.5	4.4627963307634641E-019
1156.5	4.2512427475295362E-019
1157.5	4.1253549679350693E-019
1158.5	4.0735664425403519E-019
1159.5	4.0889452409602110E-019
1160.5	4.1683588953852076E-019
1161.5	4.3120352621660624E-019
1162.5	4.5234576188488123E-019
1163.5	4.8095742146325124E-019
1164.5	5.1813441940004741E-019
1165.5	5.6546865706358670E-019
1166.5	6.2519503922525820E-019
1167.5	7.0040823192883155E-019
1168.5	7.9537184968545315E-019
1169.5	9.1594135153250155E-019
1170.5	1.0700958787110905E-018
1171.5	1.2684719860375560E-018
1172.5	1.5244809322358470E-018
1173.5	1.8527833224458717E-018
1174.5	2.2632230506866400E-018
1175.5	2.7455373527782550E-018
1176.5	3.2447004153412522E-018
1177.5	3.6519436760159902E-018
1178.5	3.8633897309156010E-018
1179.5	3.8832042706446672E-018
1180.5	3.8279917793054613E-018
1181.5	3.8140375141258326E-018
1182.5	3.8658757735283599E-018
1183.5	3.9003429241451250E-018
1184.5	3.7842559740819987E-018
1185.5	3.4540482924291579E-018
1186.5	2.9765973496924519E-018
1187.5	2.4719707354168489E-018
1188.5	2.0216673750921821E-018
1189.5	1.6530029895440642E-018
1190.5	1.3624859494582266E-018
1191.5	1.1363040638468848E-018
1192.5	9.5998503602174733E-019
1193.5	8.2148013758052982E-019
1194.5	7.1155304287467471E-019
1195.5	6.2334256446330147E-019
1196.5	5.5179777994350960E-019
1197.5	4.9319416707092706E-019
1198.5	4.4476632584180064E-019
1199.5	4.0444194144322796E-019
1200.5	3.7065242703059214E-019
1201.5	3.4219865805242894E-019
1202.5	3.1815547921439908E-019
1203.5	2.9780334816482435E-019
1204.5	2.8057901718020801E-019
1205.5	2.6603966365976616E-019
1206.5	2.5383661478325228E-019
1207.5	2.4369599984772286E-019
1208.5	2.3540447805620746E-019
1209.5	2.2879875129764145E-019
1210.5	2.2375796375520789E-019
1211.5	2.2019836927710819E-019
1212.5	2.1806985166124716E-019
1213.5	2.1735403894147067E-019
1214.5	2.1806387960500205E-019
1215.5	2.2024466123461114E-019
1216.5	2.2397656307378673E-019
1217.5	2.2937895598663540E-019
1218.5	2.3661681043879609E-019
1219.5	2.4590976353796491E-019
1220.5	2.5754465465320940E-019
1221.5	2.7189270128019860E-019
1222.5	2.8943300490525035E-019
1223.5	3.1078482805814026E-019
1224.5	3.3675218273420797E-019
1225.5	3.6838588204147414E-019
1226.5	4.0707055860632346E-019
1227.5	4.5464752272907158E-019
1228.5	5.1358895075769028E-019
1229.5	5.8724457244578694E-019
1230.5	6.8018699417657549E-019
1231.5	7.9867929666284698E-019
1232.5	9.5125742423888839E-019
1233.5	1.1493000893478991E-018
1234.5	1.4070950938810428E-018
1235.5	1.7399609321205276E-018
1236.5	2.1569759965742960E-018
1237.5	2.6425127692518302E-018
1238.5	3.1252998219753477E-018
1239.5	3.4629655874792701E-018
1240.5	3.5072500004606843E-018
1241.5	3.2350726115918667E-018
1242.5	2.7729406490672731E-018
1243.5	2.2758333989816280E-018
1244.5	1.8348247373275638E-018
1245.5	1.4772719633254831E-018
1246.5	1.1983386580479046E-018
1247.5	9.8331803983289631E-019
1248.5	8.1730940375496898E-019
1249.5	6.8810218221994048E-019
1250.5	5.8643171761075436E-019
1251.5	5.0547178320763208E-019
1252.5	4.4023407639387163E-019
1253.5	3.8706612898292714E-019
1254.5	3.4327465203930405E-019
1255.5	3.0685476843484087E-019
1256.5	2.7629843241146917E-019
1257.5	2.5045930596403767E-019
1258.5	2.2845714088770535E-019
1259.5	2.0960967331692988E-019
1260.5	1.9338372995081790E-019
1261.5	1.7935984540632252E-019
1262.5	1.6720647963047322E-019
1263.5	1.5666114761397131E-019
1264.5	1.4751661289356369E-019
1265.5	1.3961087939898890E-019
1266.5	1.3282013124846797E-019
1267.5	1.2705407840854449E-019
1268.5	1.2225341192320817E-019
1269.5	1.1838928993266288E-019
1270.5	1.1546499410426282E-019
1271.5	1.1352014173469939E-019
1272.5	1.1263813211888171E-019
1273.5	1.1295784384327581E-019
1274.5	1.1469089743537770E-019
1275.5	1.1814571537849660E-019
1276.5	1.2375807507262348E-019
1277.5	1.3212181116738727E-019
1278.5	1.4399493541962659E-019
1279.5	1.6020869960418129E-019
1280.5	1.8130823464201991E-019
1281.5	2.0664722708809949E-019
1282.5	2.3292392181502676E-019
1283.5	2.5362098705156695E-019
1284.5	2.6237187335186403E-019
1285.5	2.5882406394369266E-019
1286.5	2.4854338482592397E-019
1287.5	2.3624104714158025E-019
1288.5	2.2174697538669150E-019
1289.5	2.0272927784903312E-019
1290.5	1.7947877271187391E-019
1291.5	1.5528765055311197E-019
1292.5	1.3332377506766624E-019
1293.5	1.1496349265509370E-019
1294.5	1.0020735091670115E-019
1295.5	8.8494319061447258E-020
1296.5	7.9176760478840616E-020
1297.5	7.1695839373470034E-020
1298.5	6.5615728979344036E-020
1299.5	6.0609563926983225E-020
1300.5	5.6435219089564960E-020
1301.5	5.2913289588749379E-020
1302.5	4.9909983171825326E-020
1303.5	4.7324589852501975E-020
1304.5	4.5080509843469735E-020
1305.5	4.3118869081817239E-020
1306.5	4.1393967303477380E-020
1307.5	3.9870013180314080E-020
1308.5	3.8518764252528282E-020
1309.5	3.7317806804983349E-020
1310.5	3.6249292561644071E-020
1311.5	3.5299005257565616E-020
1312.5	3.4455668716397523E-020
1313.5	3.3710434675128383E-020
1314.5	3.3056507155716394E-020
1315.5	3.2488873334333678E-020
1316.5	3.2004120404648271E-020
1317.5	3.1600325113789180E-020
1318.5	3.1277008350515557E-020
1319.5	3.1035152046117205E-020
1320.5	3.0877280251491607E-020
1321.5	3.0807611080854024E-020
1322.5	3.0832291799455166E-020
1323.5	3.0959736328204821E-020
1324.5	3.1201093703132786E-020
1325.5	3.1570888772206357E-020
1326.5	3.2087894393590113E-020
1327.5	3.2776320213970379E-020
1328.5	3.3667440610197232E-020
1329.5	3.4801839275997701E-020
1330.5	3.6232528500200167E-020
1331.5	3.8029318865462770E-020
1332.5	4.0284984081992956E-020
1333.5	4.3123998374916557E-020
1334.5	4.6714913521354346E-020
1335.5	5.1287708080897583E-020
1336.5	5.7157364952923169E-020
1337.5	6.4753511021969510E-020
1338.5	7.4650316239751353E-020
1339.5	8.7573518691865212E-020
1340.5	1.0431565594515080E-019
1341.5	1.2539176323629396E-019
1342.5	1.5014191364968088E-019
1343.5	1.7516621559277907E-019
1344.5	1.9336383180877325E-019
1345.5	1.9689562953227876E-019
1346.5	1.8393088315047160E-019
1347.5	1.6057738584890910E-019
1348.5	1.3493178627775749E-019
1349.5	1.1196985840725607E-019
1350.5	9.3289130752461211E-020
1351.5	7.8715668484452820E-020
1352.5	6.7507889757103758E-020
1353.5	5.8892932323842417E-020
1354.5	5.2231932715760973E-020
1355.5	4.7038860663871946E-020
1356.5	4.2955683888984979E-020
1357.5	3.9721333684580592E-020
1358.5	3.7145417048215832E-020
1359.5	3.5088410356386397E-020
1360.5	3.3447409564553203E-020
1361.5	3.2146062139739624E-020
1362.5	3.1127491383859283E-020
1363.5	3.0349321747208551E-020
1364.5	2.9780174154955637E-020
1365.5	2.9397195915617093E-020
1366.5	2.9184328352847108E-020
1367.5	2.9131111435820231E-020
1368.5	2.9231891310092987E-020
1369.5	2.9485343521690620E-020
1370.5	2.9894258877996443E-020
1371.5	3.0465565291783592E-020
1372.5	3.1210581315224309E-020
1373.5	3.2145518394892356E-020
1374.5	3.3292271962735277E-020
1375.5	3.4679569366937824E-020
1376.5	3.6344579137642513E-020
1377.5	3.8335136354675268E-020
1378.5	4.0712810348017659E-020
1379.5	4.3557144410713000E-020
1380.5	4.6971548270611726E-020
1381.5	5.1091544641680469E-020
1382.5	5.6096389357543675E-020
1383.5	6.2225528495633373E-020
1384.5	6.9801927351372896E-020
1385.5	7.9264894338592330E-020
1386.5	9.1215147740863769E-020
1387.5	1.0647296302626168E-019
1388.5	1.2614170749900897E-019
1389.5	1.5164166146408900E-019
1390.5	1.8460391720470085E-019
1391.5	2.2634169429668912E-019
1392.5	2.7634793944778956E-019
1393.5	3.2935291741064321E-019
1394.5	3.7254077215014969E-019
1395.5	3.8907741568648445E-019
1396.5	3.7115994030739597E-019
1397.5	3.2808624852108083E-019
1398.5	2.7680423476797678E-019
1399.5	2.2944395861893424E-019
1400.5	1.9071491153133559E-019
1401.5	1.6090168945521657E-019
1402.5	1.3868377374163717E-019
1403.5	1.2252053170488237E-019
1404.5	1.1112615332924018E-019
1405.5	1.0356215864311977E-019
1406.5	9.9209271245248821E-020
1407.5	9.7719827949611461E-020
1408.5	9.8983769809032386E-020
1409.5	1.0311706444973928E-019
1410.5	1.1047379188454282E-019
1411.5	1.2167910051611742E-019
1412.5	1.3767054761725097E-019
1413.5	1.5970517333413210E-019
1414.5	1.8920819160883368E-019
1415.5	2.2715963643945384E-019
1416.5	2.7247268809825171E-019
1417.5	3.1908231576645125E-019
1418.5	3.5390272731097235E-019
1419.5	3.6183114639706694E-019
1420.5	3.3842476494441843E-019
1421.5	2.9454775225437900E-019
1422.5	2.4563899833127727E-019
1423.5	2.0153910659940819E-019
1424.5	1.6556659402373490E-019
1425.5	1.3751450192069983E-019
1426.5	1.1600927715654943E-019
1427.5	9.9586157767468504E-020
1428.5	8.7029513672998271E-020
1429.5	7.7418572470515917E-020
1430.5	7.0083749679013542E-020
1431.5	6.4549371863380050E-020
1432.5	6.0485451989637176E-020
1433.5	5.7672625623652761E-020
1434.5	5.5979014809000545E-020
1435.5	5.5346973209988141E-020
1436.5	5.5788224125533288E-020
1437.5	5.7386772141988950E-020
1438.5	6.0309775541761535E-020
1439.5	6.4826973072131692E-020
1440.5	7.1338378203488823E-020
1441.5	8.0405202849321891E-020
1442.5	9.2763440780205384E-020
1443.5	1.0925713175817090E-019
1444.5	1.3053230322343245E-019
1445.5	1.5618973444595980E-019
1446.5	1.8317428650440232E-019
1447.5	2.0438534249061785E-019
1448.5	2.1090469092551162E-019
1449.5	1.9911349292752870E-019
1450.5	1.7444526590236972E-019
1451.5	1.4589960370832523E-019
1452.5	1.1964859331909649E-019
1453.5	9.7966252403905578E-020
1454.5	8.0882120857570620E-020
1455.5	6.7633601934468652E-020
1456.5	5.7359247970261986E-020
1457.5	4.9328498202574861E-020
1458.5	4.2979369071299907E-020
1459.5	3.7895469636453984E-020
1460.5	3.3771935450888044E-020
1461.5	3.0385481088178250E-020
1462.5	2.7571512072426427E-020
1463.5	2.5207544566068892E-020
1464.5	2.3201439851574921E-020
1465.5	2.1483100134778746E-020
1466.5	1.9998593293838635E-020
1467.5	1.8705968998914318E-020
1468.5	1.7572253387458033E-020
1469.5	1.6571269229778766E-020
1470.5	1.5682038722018005E-020
1471.5	1.4887601184802547E-020
1472.5	1.4174129062518026E-020
1473.5	1.3530260490691582E-020
1474.5	1.2946590627343349E-020
1475.5	1.2415280485702817E-020
1476.5	1.1929753536773714E-020
1477.5	1.1484458459734640E-020
1478.5	1.1074682172819689E-020
1479.5	1.0696401397705673E-020
1480.5	1.0346163986817295E-020
1481.5	1.0020993411580822E-020
1482.5	9.7183114030012459E-021
1483.5	9.4358749161146128E-021
1484.5	9.1717244708528275E-021
1485.5	8.9241415844510043E-021
1486.5	8.6916135124699496E-021
1487.5	8.4728038983886566E-021
1488.5	8.2665282257307534E-021
1489.5	8.0717331938965869E-021
1490.5	7.8874793155335449E-021
1491.5	7.7129261714451100E-021
1492.5	7.5473198677115094E-021
1493.5	7.3899823256320384E-021
1494.5	7.2403021034115776E-021
1495.5	7.0977265030881100E-021
1496.5	6.9617547600067076E-021
1497.5	6.8319321474754179E-021
1498.5	6.7078448578571091E-021
1499.5	6.5891155446336914E-021
1500.5	6.4753994289978652E-021
1501.5	6.3663808901258874E-021
1502.5	6.2617704711267798E-021
1503.5	6.1613022432753480E-021
1504.5	6.0647314799369765E-021
1505.5	5.9718325989157570E-021
1506.5	5.8823973380724613E-021
1507.5	5.7962331341810399E-021
1508.5	5.7131616792963465E-021
1509.5	5.6330176325333541E-021
1510.5	5.5556474682243208E-021
1511.5	5.4809084440196980E-021
1512.5	5.4086676747077968E-021
1513.5	5.3388012994113798E-021
1514.5	5.2711937314281967E-021
1515.5	5.2057369813608638E-021
1516.5	5.1423300453649981E-021
1517.5	5.0808783513632151E-021
1518.5	5.0212932569515535E-021
1519.5	4.9634915934847202E-021
1520.5	4.9073952514850197E-021
1521.5	4.8529308030916980E-021
1522.5	4.8000291577648114E-021
1523.5	4.7486252478916310E-021
1524.5	4.6986577413224185E-021
1525.5	4.6500687781940774E-021
1526.5	4.6028037296909875E-021
1527.5	4.5568109766477065E-021
1528.5	4.5120417061230251E-021
1529.5	4.4684497242729129E-021
1530.5	4.4259912840248969E-021
1531.5	4.3846249262109585E-021
1532.5	4.3443113329531704E-021
1533.5	4.3050131922177525E-021
1534.5	4.2666950725612240E-021
1535.5	4.2293233071883857E-021
1536.5	4.1928658865275569E-021
1537.5	4.1572923586047202E-021
1538.5	4.1225737365666425E-021
1539.5	4.0886824127639655E-021
1540.5	4.0555920788600856E-021
1541.5	4.0232776514806096E-021
1542.5	3.9917152029623356E-021
1543.5	3.9608818968002626E-021
1544.5	3.9307559274269169E-021
1545.5	3.9013164639903509E-021
1546.5	3.8725435978262639E-021
1547.5	3.8444182933459012E-021
1548.5	3.8169223420851049E-021
1549.5	3.7900383196813996E-021
1550.5	3.7637495455653988E-021
1551.5	3.7380400451705624E-021
1552.5	3.7128945144813333E-021
1553.5	3.6882982867542630E-021
1554.5	3.6642373012600491E-021
1555.5	3.6406980739064748E-021
1556.5	3.6176676696132835E-021
1557.5	3.5951336763200541E-021
1558.5	3.5730841805174104E-021
1559.5	3.5515077442002139E-021
1560.5	3.5303933831491596E-021
1561.5	3.5097305464542114E-021
1562.5	3.4895090971997606E-021
1563.5	3.4697192942373631E-021
1564.5	3.4503517749773244E-021
1565.5	3.4313975391353969E-021
1566.5	3.4128479333755151E-021
1567.5	3.3946946367936595E-021
1568.5	3.3769296471918975E-021
1569.5	3.3595452680952466E-021
1570.5	3.3425340964673084E-021
1571.5	3.3258890110837121E-021
1572.5	3.3096031615252472E-021
1573.5	3.2936699577551793E-021
1574.5	3.2780830602476929E-021
1575.5	3.2628363706366626E-021
1576.5	3.2479240228560157E-021
1577.5	3.2333403747449611E-021
1578.5	3.2190800000930826E-021
1579.5	3.2051376811020528E-021
1580.5	3.1915084012422469E-021
1581.5	3.1781873384840197E-021
1582.5	3.1651698588847506E-021
1583.5	3.1524515105140908E-021
1584.5	3.1400280177009608E-021
1585.5	3.1278952755870609E-021
1586.5	3.1160493449726414E-021
1587.5	3.1044864474412983E-021
1588.5	3.0932029607515149E-021
1589.5	3.0821954144835077E-021
1590.5	3.0714604859308244E-021
1591.5	3.0609949962269031E-021
1592.5	3.0507959066975751E-021
1593.5	3.0408603154312252E-021
1594.5	3.0311854540589919E-021
1595.5	3.0217686847381181E-021
1596.5	3.0126074973321188E-021
1597.5	3.0036995067821947E-021
1598.5	2.9950424506647779E-021
1599.5	2.9866341869308526E-021
1600.5	2.9784726918231763E-021
1601.5	2.9705560579682076E-021
1602.5	2.9628824926400527E-021
1603.5	2.9554503161944269E-021
1604.5	2.9482579606711789E-021
1605.5	2.9413039685645549E-021
1606.5	2.9345869917610203E-021
1607.5	2.9281057906451167E-021
1608.5	2.9218592333745004E-021
1609.5	2.9158462953260418E-021
1610.5	2.9100660587156231E-021
1611.5	2.9045177123950466E-021
1612.5	2.8992005518303664E-021
1613.5	2.8941139792668507E-021
1614.5	2.8892575040867721E-021
1615.5	2.8846307433673205E-021
1616.5	2.8802334226471009E-021
1617.5	2.8760653769109521E-021
1618.5	2.8721265518042458E-021
1619.5	2.8684170050893891E-021
1620.5	2.8649369083589456E-021
1621.5	2.8616865490217382E-021
1622.5	2.8586663325803854E-021
1623.5	2.8558767852211181E-021
1624.5	2.8533185567393756E-021
1625.5	2.8509924238276356E-021
1626.5	2.8488992937553156E-021
1627.5	2.8470402084743084E-021
1628.5	2.8454163491880323E-021
1629.5	2.8440290414266403E-021
1630.5	2.8428797606765539E-021
1631.5	2.8419701386186935E-021
1632.5	2.8413019700368280E-021
1633.5	2.8408772204656481E-021
1634.5	2.8406980346573261E-021
1635.5	2.8407667459560074E-021
1636.5	2.8410858866818631E-021
1637.5	2.8416581996403419E-021
1638.5	2.8424866508885322E-021
1639.5	2.8435744439092011E-021
1640.5	2.8449250353648722E-021
1641.5	2.8465421526294952E-021
1642.5	2.8484298133246556E-021
1643.5	2.8505923471215736E-021
1644.5	2.8530344201102637E-021
1645.5	2.8557610620843381E-021
1646.5	2.8587776971452524E-021
1647.5	2.8620901780951676E-021
1648.5	2.8657048251647610E-021
1649.5	2.8696284697139550E-021
1650.5	2.8738685036523862E-021
1651.5	2.8784329354564612E-021
1652.5	2.8833304538152694E-021
1653.5	2.8885705001243528E-021
1654.5	2.8941633512711514E-021
1655.5	2.9001202144278131E-021
1656.5	2.9064533358966203E-021
1657.5	2.9131761264548019E-021
1658.5	2.9203033061359534E-021
1659.5	2.9278510719872490E-021
1660.5	2.9358372930832349E-021
1661.5	2.9442817379945797E-021
1662.5	2.9532063410506525E-021
1663.5	2.9626355151587759E-021
1664.5	2.9725965207295475E-021
1665.5	2.9831199025102904E-021
1666.5	2.9942400089838602E-021
1667.5	3.0059956126285057E-021
1668.5	3.0184306539975028E-021
1669.5	3.0315951385883611E-021
1670.5	3.0455462232682998E-021
1671.5	3.0603495392003947E-021
1672.5	3.0760808115895624E-021
1673.5	3.0928278542658988E-021
1674.5	3.1106930407127824E-021
1675.5	3.1297963848276459E-021
1676.5	3.1502794075835080E-021
1677.5	3.1723100242721532E-021
1678.5	3.1960887675274769E-021
1679.5	3.2218567730873032E-021
1680.5	3.2499061117538324E-021
1681.5	3.2805932721392629E-021
1682.5	3.3143569140230617E-021
1683.5	3.3517414654844746E-021
1684.5	3.3934287942374851E-021
1685.5	3.4402811432737449E-021
1686.5	3.4933999293522786E-021
1687.5	3.5542070734615174E-021
1688.5	3.6245585633594810E-021
1689.5	3.7069043173646316E-021
1690.5	3.8045144842590990E-021
1691.5	3.9218000163261758E-021
1692.5	4.0647629211268531E-021
1693.5	4.2416117390064536E-021
1694.5	4.4635470213963046E-021
1695.5	4.7455920312740159E-021
1696.5	5.1069360745183303E-021
1697.5	5.5691581993228260E-021
1698.5	6.1482392793636764E-021
1699.5	6.8327335422308563E-021
1700.5	7.5430817440327454E-021
1701.5	8.0988761410673280E-021
1702.5	8.2802513606842980E-021
1703.5	8.0070372572243661E-021
1704.5	7.4224579924681521E-021
1705.5	6.7498082874144291E-021
1706.5	6.1381056725683373E-021
1707.5	5.6405873308433295E-021
1708.5	5.2566282669147357E-021
1709.5	4.9670161670444800E-021
1710.5	4.7504997572717511E-021
1711.5	4.5891799334631813E-021
1712.5	4.4693343399840315E-021
1713.5	4.3808185164061934E-021
1714.5	4.3162199665548644E-021
1715.5	4.2701216931144560E-021
1716.5	4.2385413776674096E-021
1717.5	4.2185257756246995E-021
1718.5	4.2078631208996523E-021
1719.5	4.2048802234954499E-021
1720.5	4.2082989556702568E-021
1721.5	4.2171340810854059E-021
1722.5	4.2306198903504890E-021
1723.5	4.2481570143592967E-021
1724.5	4.2692734804093947E-021
1725.5	4.2935959121206866E-021
1726.5	4.3208280231096333E-021
1727.5	4.3507344065067442E-021
1728.5	4.3831282072118426E-021
1729.5	4.4178616681403564E-021
1730.5	4.4548188236542595E-021
1731.5	4.4939098116951282E-021
1732.5	4.5350664168998783E-021
1733.5	4.5782385577862200E-021
1734.5	4.6233915039263483E-021
1735.5	4.6705036621022036E-021
1736.5	4.7195648094387319E-021
1737.5	4.7705746804075077E-021
1738.5	4.8235418361699307E-021
1739.5	4.8784827609642283E-021
1740.5	4.9354211425468056E-021
1741.5	4.9943873030942462E-021
1742.5	5.0554177541966940E-021
1743.5	5.1185548551670641E-021
1744.5	5.1838465582516900E-021
1745.5	5.2513462277524286E-021
1746.5	5.3211125227781403E-021
1747.5	5.3932093355013324E-021
1748.5	5.4677057785288715E-021
1749.5	5.5446762163999748E-021
1750.5	5.6242003373735714E-021
1751.5	5.7063632626172983E-021
1752.5	5.7912556907060391E-021
1753.5	5.8789740760134674E-021
1754.5	5.9696208401632023E-021
1755.5	6.0633046162182538E-021
1756.5	6.1601405257465563E-021
1757.5	6.2602504893207677E-021
1758.5	6.3637635714039103E-021
1759.5	6.4708163609495905E-021
1760.5	6.5815533894145995E-021
1761.5	6.6961275882509503E-021
1762.5	6.8147007883208217E-021
1763.5	6.9374442640680509E-021
1764.5	7.0645393256905373E-021
1765.5	7.1961779629954617E-021
1766.5	7.3325635450902826E-021
1767.5	7.4739115805741423E-021
1768.5	7.6204505434540832E-021
1769.5	7.7724227706262220E-021
1770.5	7.9300854374432206E-021
1771.5	8.0937116186455743E-021
1772.5	8.2635914427769992E-021
1773.5	8.4400333491460792E-021
1774.5	8.6233654574521202E-021
1775.5	8.8139370613789043E-021
1776.5	9.0121202587957409E-021
1777.5	9.2183117327114637E-021
1778.5	9.4329346988306004E-021
1779.5	9.6564410374898974E-021
1780.5	9.8893136299426682E-021
1781.5	1.0132068921447038E-020
1782.5	1.0385259736448485E-020
1783.5	1.0649478374381138E-020
1784.5	1.0925360018308919E-020
1785.5	1.1213586492861360E-020
1786.5	1.1514890412776667E-020
1787.5	1.1830059768949250E-020
1788.5	1.2159943005312085E-020
1789.5	1.2505454647309861E-020
1790.5	1.2867581551307438E-020
1791.5	1.3247389854233745E-020
1792.5	1.3646032714326093E-020
1793.5	1.4064758947304569E-020
1794.5	1.4504922678019372E-020
1795.5	1.4967994145994393E-020
1796.5	1.5455571824843903E-020
1797.5	1.5969396040877769E-020
1798.5	1.6511364306075895E-020
1799.5	1.7083548615908954E-020
1800.5	1.7688215004313074E-020
1801.5	1.8327845697842100E-020
1802.5	1.9005164270285807E-020
1803.5	1.9723164269904140E-020
1804.5	2.0485141876426284E-020
1805.5	2.1294733247251638E-020
1806.5	2.2155957335804217E-020
1807.5	2.3073265114660008E-020
1808.5	2.4051596318088922E-020
1809.5	2.5096445040857487E-020
1810.5	2.6213935802461095E-020
1811.5	2.7410912021056707E-020
1812.5	2.8695039255462049E-020
1813.5	3.0074926087546678E-020
1814.5	3.1560266158154894E-020
1815.5	3.3162005672478049E-020
1816.5	3.4892541701436105E-020
1817.5	3.6765957884507288E-020
1818.5	3.8798305766421672E-020
1819.5	4.1007942081523246E-020
1820.5	4.3415934977815383E-020
1821.5	4.6046555639794168E-020
1822.5	4.8927876285913558E-020
1823.5	5.2092501439539254E-020
1824.5	5.5578467192820069E-020
1825.5	5.9430353583021582E-020
1826.5	6.3700669134661875E-020
1827.5	6.8451585433918966E-020
1828.5	7.3757125207725164E-020
1829.5	7.9705942522341550E-020
1830.5	8.6404882361838078E-020
1831.5	9.3983574778543565E-020
1832.5	1.0260041452201623E-019
1833.5	1.1245041312634458E-019
1834.5	1.2377560559566193E-019
1835.5	1.3687897608313126E-019
1836.5	1.5214327824074467E-019
1837.5	1.7005672872361612E-019
1838.5	1.9124843849895599E-019
1839.5	2.1653774669251776E-019
1840.5	2.4700350791779743E-019
1841.5	2.8408204298909585E-019
1842.5	3.2970596637916309E-019
1843.5	3.8649997098832097E-019
1844.5	4.5805152726656647E-019
1845.5	5.4926635661867461E-019
1846.5	6.6677673387630524E-019
1847.5	8.1923052246648758E-019
1848.5	1.0168931463017663E-018
1849.5	1.2690454097255830E-018
1850.5	1.5759960949541463E-018
1851.5	1.9120561404599855E-018
1852.5	2.2053072659389963E-018
1853.5	2.3479831260943235E-018
1854.5	2.2709676715990058E-018
1855.5	2.0129667281388925E-018
1856.5	1.6801055209628798E-018
1857.5	1.3594617291910665E-018
1858.5	1.0894384350207238E-018
1859.5	8.7556467074885201E-019
1860.5	7.1013255525730276E-019
1861.5	5.8273237709152677E-019
1862.5	4.8410774411199542E-019
1863.5	4.0701283654167492E-019
1864.5	3.4604668057405919E-019
1865.5	2.9725221457105502E-019
1866.5	2.5773718743045066E-019
1867.5	2.2537710826806353E-019
1868.5	1.9859794129120821E-019
1869.5	1.7622138893221495E-019
1870.5	1.5735567489709680E-019
1871.5	1.4131839180895469E-019
1872.5	1.2758169553924102E-019
1873.5	1.1573305587868232E-019
1874.5	1.0544688189068493E-019
1875.5	9.6463803163811588E-020
1876.5	8.8575387528386394E-020
1877.5	8.1612755568690788E-020
1878.5	7.5438015441488537E-020
1879.5	6.9937758733375355E-020
1880.5	6.5018076888155753E-020
1881.5	6.0600709882824727E-020
1882.5	5.6620045555185789E-020
1883.5	5.3020763520114168E-020
1884.5	4.9755971551151265E-020
1885.5	4.6785721165053754E-020
1886.5	4.4075817387402334E-020
1887.5	4.1596858372971705E-020
1888.5	3.9323455844680896E-020
1889.5	3.7233598700238134E-020
1890.5	3.5308130677399517E-020
1891.5	3.3530319423789939E-020
1892.5	3.1885499229300657E-020
1893.5	3.0360773441995376E-020
1894.5	2.8944765489547387E-020
1895.5	2.7627409678636315E-020
1896.5	2.6399774700688856E-020
1897.5	2.5253914150244940E-020
1898.5	2.4182739449334243E-020
1899.5	2.3179911433395894E-020
1900.5	2.2239747541438278E-020
1901.5	2.1357142103465207E-020
1902.5	2.0527497660971868E-020
1903.5	1.9746665614143046E-020
1904.5	1.9010894779800459E-020
1905.5	1.8316786680816414E-020
1906.5	1.7661256581348806E-020
1907.5	1.7041499441287510E-020
1908.5	1.6454960094397832E-020
1909.5	1.5899307063098015E-020
1910.5	1.5372409512831592E-020
1911.5	1.4872316923971836E-020
1912.5	1.4397241121839421E-020
1913.5	1.3945540357916199E-020
1914.5	1.3515705179471370E-020
1915.5	1.3106345862022771E-020
1916.5	1.2716181210511003E-020
1917.5	1.2344028561727838E-020
1918.5	1.1988794843204041E-020
1919.5	1.1649468563072436E-020
1920.5	1.1325112621918338E-020
1921.5	1.1014857851754309E-020
1922.5	1.0717897199379029E-020
1923.5	1.0433480481808331E-020
1924.5	1.0160909650456371E-020
1925.5	9.8995345085118691E-021
1926.5	9.6487488326782283E-021
1927.5	9.4079868562793080E-021
1928.5	9.1767200758024967E-021
1929.5	8.9544543473658578E-021
1930.5	8.7407272434479507E-021
1931.5	8.5351056435860848E-021
1932.5	8.3371835356963786E-021
1933.5	8.1465800072550173E-021
1934.5	7.9629374078514785E-021
1935.5	7.7859196666239113E-021
1936.5	7.6152107498486053E-021
1937.5	7.4505132455112036E-021
1938.5	7.2915470630624289E-021
1939.5	7.1380482377788881E-021
1940.5	6.9897678302292018E-021
1941.5	6.8464709123045233E-021
1942.5	6.7079356321251463E-021
1943.5	6.5739523508938461E-021
1944.5	6.4443228454436206E-021
1945.5	6.3188595708315667E-021
1946.5	6.1973849778707212E-021
1947.5	6.0797308809751217E-021
1948.5	5.9657378721263169E-021
1949.5	5.8552547771581892E-021
1950.5	5.7481381509058648E-021
1951.5	5.6442518080782192E-021
1952.5	5.5434663869959880E-021
1953.5	5.4456589435919320E-021
1954.5	5.3507125732991771E-021
1955.5	5.2585160586610714E-021
1956.5	5.1689635406834322E-021
1957.5	5.0819542121195758E-021
1958.5	4.9973920310321163E-021
1959.5	4.9151854531148322E-021
1960.5	4.8352471813842355E-021
1961.5	4.7574939319652657E-021
1962.5	4.6818462147999310E-021
1963.5	4.6082281282026419E-021
1964.5	4.5365671662725035E-021
1965.5	4.4667940382516601E-021
1966.5	4.3988424989907098E-021
1967.5	4.3326491897478844E-021
1968.5	4.2681534886087338E-021
1969.5	4.2052973698678941E-021
1970.5	4.1440252717647545E-021
1971.5	4.0842839720109331E-021
1972.5	4.0260224705895403E-021
1973.5	3.9691918793449812E-021
1974.5	3.9137453179175497E-021
1975.5	3.8596378156096886E-021
1976.5	3.8068262188008053E-021
1977.5	3.7552691035551487E-021
1978.5	3.7049266930926152E-021
1979.5	3.6557607798158429E-021
1980.5	3.6077346516084284E-021
1981.5	3.5608130221391134E-021
1982.5	3.5149619649250816E-021
1983.5	3.4701488509245264E-021
1984.5	3.4263422894443008E-021
1985.5	3.3835120721630232E-021
1986.5	3.3416291200833411E-021
1987.5	3.3006654332395962E-021
1988.5	3.2605940429985354E-021
1989.5	3.2213889668014946E-021
1990.5	3.1830251652062689E-021
1991.5	3.1454785010961788E-021
1992.5	3.1087257009322700E-021
1993.5	3.0727443179326073E-021
1994.5	3.0375126970698820E-021
1995.5	3.0030099417855158E-021
1996.5	2.9692158823247131E-021
1997.5	2.9361110456029320E-021
1998.5	2.9036766265197207E-021
1999.5	2.8718944606410200E-021
[truncated: 1,000 more rows]
