# Supplementary material for: Modeling Radiative Efficiency across Fluorinated Molecules: Bridging Chemistry and Climate Policy for Global Warming Potential Estimations
Source: Environ Sci Technol. 2026 Feb 16;60(8):6188–202. doi: 10.1021/acs.est.5c16501 (PMC12961741; doi:10.1021/acs.est.5c16501)
Supplement: Supplementary file 1 [file es5c16501_si_001.zip › Supporting.Information/CFM2025.Table1/HFEsters/Allyl.trifluoracetate/rotamer_1.xyz]

15
E[M08-HX/pcseg-2]=-643.5431417585 Hartree, Gibbs corrections=166.499 kJ/mol,  S=2.59E-16 cm/molecule 
F    -0.6868943539    -1.0871498628    -2.3253403484
F    -1.9182765739    -0.7163704587    -0.5857890515
F    -2.0216652494    0.6118805492    -2.2880640170
O    0.8238365810    -0.0275939436    -0.3847373352
O    -0.1032152106    1.9348405195    -0.9659846763
C    1.9319048023    0.6456970833    0.2209885903
C    -0.0908496739    0.7458219407    -0.9344631735
C    -1.2076634461    -0.1301139222    -1.5543493814
C    3.0072476995    -0.3447997369    0.5255854513
C    2.9299407403    -1.6462794371    0.3048105430
H    2.2862414799    1.4283178822    -0.4597564038
H    1.5842594229    1.1458140859    1.1332421230
H    3.9080095581    0.0885140193    0.9556446137
H    3.7607886764    -2.2996330819    0.5472237494
H    2.0393355473    -2.0949456368    -0.1230106837
