# Supplementary material for: Modeling Radiative Efficiency across Fluorinated Molecules: Bridging Chemistry and Climate Policy for Global Warming Potential Estimations
Source: Environ Sci Technol. 2026 Feb 16;60(8):6188–202. doi: 10.1021/acs.est.5c16501 (PMC12961741; doi:10.1021/acs.est.5c16501)
Supplement: Supplementary file 1 [file es5c16501_si_001.zip › Supporting.Information/CFM2025.Table1/HFEsters/Allyl.trifluoracetate/rotamer_10.xyz]

15
E[M08-HX/pcseg-2]=-643.5437134417 Hartree, Gibbs corrections=168.701 kJ/mol,  S=2.69E-16 cm/molecule 
F    -1.5427991694    -1.2155166970    -1.0194945055
F    -2.2346685589    0.6646777123    -1.8312402173
F    -0.5631841187    -0.3545391641    -2.7454263234
O    0.9018528377    -0.0179845359    -0.4627816298
O    -0.4438546582    1.7559951446    -0.1739115035
C    1.8751385320    0.5676613070    0.4237748131
C    -0.1922737000    0.6927656429    -0.6456747426
C    -1.1591126847    -0.0674202870    -1.5865537292
C    3.0629513426    -0.3344651703    0.4681954659
C    4.2974548025    0.0949706325    0.2657984983
H    2.1330457677    1.5682623627    0.0652984328
H    1.4114699014    0.6731076525    1.4111436763
H    2.8671756403    -1.3779603567    0.7037788138
H    5.1518918866    -0.5690316377    0.3411415409
H    4.4979121790    1.1354773942    0.0249514102
