# Supplementary material for: Modeling Radiative Efficiency across Fluorinated Molecules: Bridging Chemistry and Climate Policy for Global Warming Potential Estimations
Source: Environ Sci Technol. 2026 Feb 16;60(8):6188–202. doi: 10.1021/acs.est.5c16501 (PMC12961741; doi:10.1021/acs.est.5c16501)
Supplement: Supplementary file 1 [file es5c16501_si_001.zip › Supporting.Information/CFM2025.Table1/HFEsters/Allyl.trifluoracetate/rotamer_11.xyz]

15
E[M08-HX/pcseg-2]=-643.5435906828 Hartree, Gibbs corrections=167.838 kJ/mol,  S=2.70E-16 cm/molecule 
F    -1.6590934667    -1.1897434543    -1.1743579410
F    -2.2978167787    0.7289754495    -1.9379773632
F    -0.6059843988    -0.2770284642    -2.8294571607
O    0.7649374369    -0.0628507280    -0.4648732238
O    -0.5359266012    1.7498419397    -0.2061262554
C    1.7338633330    0.4872065730    0.4486786923
C    -0.2972519667    0.6859715839    -0.6828395547
C    -1.2415064512    -0.0271406668    -1.6819716093
C    2.9453861170    -0.3831603413    0.4161467718
C    3.5056762449    -0.8818352617    1.5053558968
H    1.9563809797    1.5111537579    0.1299088390
H    1.2969951623    0.5334667872    1.4506549372
H    3.3693167836    -0.5691505303    -0.5682143484
H    4.4132495969    -1.4736370700    1.4554796821
H    3.0857740090    -0.7070695746    2.4925926372
