# Supplementary material for: Modeling Radiative Efficiency across Fluorinated Molecules: Bridging Chemistry and Climate Policy for Global Warming Potential Estimations
Source: Environ Sci Technol. 2026 Feb 16;60(8):6188–202. doi: 10.1021/acs.est.5c16501 (PMC12961741; doi:10.1021/acs.est.5c16501)
Supplement: Supplementary file 1 [file es5c16501_si_001.zip › Supporting.Information/CFM2025.Table1/HFEsters/Allyl.trifluoracetate/rotamer_12.xyz]

15
E[M08-HX/pcseg-2]=-643.5424030005 Hartree, Gibbs corrections=168.109 kJ/mol,  S=2.69E-16 cm/molecule 
F    -0.9592101891    -0.9908028473    -2.3486702251
F    -1.8635822259    -0.7755157299    -0.3949819927
F    -2.2855402599    0.6672421789    -1.9479126385
O    0.7992402577    -0.0339865595    -0.4725045124
O    -0.1018684352    1.9351498747    -1.0661654655
C    1.9968004080    0.6408798790    -0.0363073513
C    -0.1380757041    0.7498714743    -0.9652773831
C    -1.3446087891    -0.1044072100    -1.4268071735
C    2.9421097393    -0.3856433226    0.4915057396
C    4.1723325517    -0.5319530220    0.0283262064
H    2.4209813253    1.1865189503    -0.8851257295
H    1.7151994058    1.3702363868    0.7317231114
H    2.5773018795    -1.0038010878    1.3095411914
H    4.8555677710    -1.2640418279    0.4465919760
H    4.5403522650    0.0772528631    -0.7939357533
