# Supplementary material for: Modeling Radiative Efficiency across Fluorinated Molecules: Bridging Chemistry and Climate Policy for Global Warming Potential Estimations
Source: Environ Sci Technol. 2026 Feb 16;60(8):6188–202. doi: 10.1021/acs.est.5c16501 (PMC12961741; doi:10.1021/acs.est.5c16501)
Supplement: Supplementary file 1 [file es5c16501_si_001.zip › Supporting.Information/CFM2025.Table1/HFEsters/Allyl.trifluoracetate/rotamer_13.xyz]

15
E[M08-HX/pcseg-2]=-643.5432996794 Hartree, Gibbs corrections=170.307 kJ/mol,  S=2.56E-16 cm/molecule 
F    -1.5114366072    0.1092041938    -2.1153107049
F    -0.3497802824    -0.9698324282    -3.5843477836
F    -0.8587448094    -1.9134501189    -1.7089280160
O    0.6705702371    -0.1353343835    -0.3560232780
O    1.7277626392    0.1321359822    -2.3214531824
C    1.8037127507    0.4133343118    0.3535699632
C    0.7904282508    -0.1990604287    -1.6656786109
C    -0.5123088722    -0.7621902152    -2.2865975095
C    2.9412346003    -0.5568338770    0.4195295482
C    3.4274948841    -1.0061172520    1.5650240644
H    2.0999531821    1.3394651009    -0.1498016091
H    1.4268944854    0.6430938390    1.3503963182
H    3.3717176524    -0.8560736615    -0.5330277774
H    4.2752899143    -1.6825566741    1.5947720352
H    3.0042119751    -0.7067843886    2.5208765425
