# Supplementary material for: Modeling Radiative Efficiency across Fluorinated Molecules: Bridging Chemistry and Climate Policy for Global Warming Potential Estimations
Source: Environ Sci Technol. 2026 Feb 16;60(8):6188–202. doi: 10.1021/acs.est.5c16501 (PMC12961741; doi:10.1021/acs.est.5c16501)
Supplement: Supplementary file 1 [file es5c16501_si_001.zip › Supporting.Information/CFM2025.Table1/HFEsters/Allyl.trifluoracetate/rotamer_14.xyz]

15
E[M08-HX/pcseg-2]=-643.5424666110 Hartree, Gibbs corrections=168.634 kJ/mol,  S=2.71E-16 cm/molecule 
F    -0.9499262129    -1.3342357980    -1.8836257528
F    -2.4893316005    -0.2627095030    -0.8115409834
F    -1.5983775788    0.6052567661    -2.5794382815
O    0.7262303037    -0.1746203103    -0.3374489861
O    -0.4778742366    1.7170457823    -0.2461952009
C    1.7413163116    0.4317801709    0.4875393623
C    -0.3053446375    0.5961834700    -0.6097126779
C    -1.3515511947    -0.1282301704    -1.4952600193
C    2.9193648344    -0.4831404504    0.5192209900
C    3.4919094786    -0.8836942005    1.6420388703
H    1.9897791777    1.4073414566    0.0557934876
H    1.3341453240    0.6010724670    1.4887962057
H    3.3099255491    -0.7874736335    -0.4494359621
H    4.3762878940    -1.5116358113    1.6345805878
H    3.1054465880    -0.5899402357    2.6146883602
