# Supplementary material for: Modeling Radiative Efficiency across Fluorinated Molecules: Bridging Chemistry and Climate Policy for Global Warming Potential Estimations
Source: Environ Sci Technol. 2026 Feb 16;60(8):6188–202. doi: 10.1021/acs.est.5c16501 (PMC12961741; doi:10.1021/acs.est.5c16501)
Supplement: Supplementary file 1 [file es5c16501_si_001.zip › Supporting.Information/CFM2025.Table1/HFEsters/Allyl.trifluoracetate/rotamer_15.xyz]

15
E[M08-HX/pcseg-2]=-643.5426273514 Hartree, Gibbs corrections=166.871 kJ/mol,  S=2.70E-16 cm/molecule 
F    -1.1834611757    -0.8553234335    -2.3953921105
F    -1.8859420090    -0.7797613203    -0.3501783121
F    -2.4111110642    0.7952228699    -1.7329766043
O    0.7284780321    -0.0792034618    -0.4881953017
O    -0.0599225152    1.9206701188    -1.1370682940
C    1.9923905846    0.5266608394    -0.1472016991
C    -0.1733261057    0.7464505404    -0.9794551845
C    -1.4492863802    -0.0394845815    -1.3704844552
C    2.8584824480    -0.5183549347    0.4725017040
C    4.0427547181    -0.8474320225    -0.0160288305
H    2.4398785588    0.9346451483    -1.0588102314
H    1.7968857132    1.3583161746    0.5385656148
H    2.4785282530    -0.9874747137    1.3777126061
H    4.6717502290    -1.5896420371    0.4649994241
H    4.4239007130    -0.3882891863    -0.9249883256
