# Supplementary material for: Modeling Radiative Efficiency across Fluorinated Molecules: Bridging Chemistry and Climate Policy for Global Warming Potential Estimations
Source: Environ Sci Technol. 2026 Feb 16;60(8):6188–202. doi: 10.1021/acs.est.5c16501 (PMC12961741; doi:10.1021/acs.est.5c16501)
Supplement: Supplementary file 1 [file es5c16501_si_001.zip › Supporting.Information/CFM2025.Table1/HFEsters/Allyl.trifluoracetate/rotamer_16.xyz]

15
E[M08-HX/pcseg-2]=-643.5431183867 Hartree, Gibbs corrections=168.459 kJ/mol,  S=2.58E-16 cm/molecule 
F    -0.2085272743    -0.4435262378    -3.0428863681
F    -1.5587141751    -0.7763417755    -1.3861188311
F    -1.7626529072    0.9939613388    -2.6091020550
O    0.9600700802    0.0832084251    -0.6280840361
O    -0.0113532457    2.0890353101    -0.9081930572
C    1.9286787851    0.6533541238    0.2572931527
C    0.0727744065    0.9223258579    -1.1240326134
C    -0.8911463934    0.1595999272    -2.0661404505
C    2.9485087018    -0.3787289436    0.6095283542
C    2.9329339945    -1.6370502152    0.2036894854
H    2.3850986424    1.5239230134    -0.2280491569
H    1.4147310868    1.0218559581    1.1536456608
H    3.7473137010    -0.0169699922    1.2542991393
H    3.7145496614    -2.3268853128    0.5026975294
H    2.1437349361    -2.0147614774    -0.4385467535
