# Supplementary material for: Modeling Radiative Efficiency across Fluorinated Molecules: Bridging Chemistry and Climate Policy for Global Warming Potential Estimations
Source: Environ Sci Technol. 2026 Feb 16;60(8):6188–202. doi: 10.1021/acs.est.5c16501 (PMC12961741; doi:10.1021/acs.est.5c16501)
Supplement: Supplementary file 1 [file es5c16501_si_001.zip › Supporting.Information/CFM2025.Table1/HFEsters/Allyl.trifluoracetate/rotamer_17.xyz]

15
E[M08-HX/pcseg-2]=-643.5425044194 Hartree, Gibbs corrections=167.411 kJ/mol,  S=2.68E-16 cm/molecule 
F    -0.4780076349    -1.0063089298    -2.4239444104
F    -1.8790623604    -0.7398065442    -0.7972134470
F    -1.8440959212    0.6670210388    -2.4377690046
O    0.8414864442    -0.0066971574    -0.3265509976
O    -0.1425672230    1.9527631420    -0.8116501275
C    1.8140269748    0.6699690312    0.4930893322
C    -0.0653523935    0.7674879718    -0.8865833067
C    -1.0884000143    -0.0966247123    -1.6643686077
C    2.8534371130    -0.3248347868    0.8897702379
C    4.1508315476    -0.0891745853    0.7872266427
H    2.2384843222    1.5093586118    -0.0657186308
H    1.2897379305    1.0758356473    1.3666707537
H    2.4886143333    -1.2658180316    1.2960798965
H    4.8876338710    -0.8150192920    1.1151130283
H    4.5222330105    0.8468485965    0.3778486411
