# Supplementary material for: Modeling Radiative Efficiency across Fluorinated Molecules: Bridging Chemistry and Climate Policy for Global Warming Potential Estimations
Source: Environ Sci Technol. 2026 Feb 16;60(8):6188–202. doi: 10.1021/acs.est.5c16501 (PMC12961741; doi:10.1021/acs.est.5c16501)
Supplement: Supplementary file 1 [file es5c16501_si_001.zip › Supporting.Information/CFM2025.Table1/HFEsters/Allyl.trifluoracetate/rotamer_18.xyz]

15
E[M08-HX/pcseg-2]=-643.5440643284 Hartree, Gibbs corrections=171.320 kJ/mol,  S=2.67E-16 cm/molecule 
F    -1.3781775594    -1.4141410671    -1.2132093885
F    -2.3510299311    0.4837327514    -1.5609870304
F    -0.5637725570    -0.0288101790    -2.6618903241
O    0.8508709004    -0.0842686945    -0.2929038980
O    -0.6814910138    1.4510835360    0.2864394845
C    1.7523565740    0.4333789145    0.7053441329
C    -0.3117419219    0.5305162284    -0.3709710513
C    -1.1760928923    -0.1207324716    -1.4786802936
C    3.0103808334    -0.3674675224    0.6565779179
C    4.2070552121    0.1859481519    0.5510678397
H    1.9347642608    1.4932350250    0.5065340207
H    1.2594281465    0.3546454698    1.6808140607
H    2.8990423574    -1.4458801106    0.7407632652
H    5.1145909417    -0.4079498328    0.5577858685
H    4.3218166492    1.2627098010    0.4613153958
