# Supplementary material for: Modeling Radiative Efficiency across Fluorinated Molecules: Bridging Chemistry and Climate Policy for Global Warming Potential Estimations
Source: Environ Sci Technol. 2026 Feb 16;60(8):6188–202. doi: 10.1021/acs.est.5c16501 (PMC12961741; doi:10.1021/acs.est.5c16501)
Supplement: Supplementary file 1 [file es5c16501_si_001.zip › Supporting.Information/CFM2025.Table1/HFEsters/Allyl.trifluoracetate/rotamer_19.xyz]

15
E[M08-HX/pcseg-2]=-643.5426989277 Hartree, Gibbs corrections=169.919 kJ/mol,  S=2.43E-16 cm/molecule 
F    -1.4705805598    -0.3483914625    -1.7796710195
F    -0.3407906071    -1.3147794659    -3.3473742675
F    -0.4923966141    -2.2410999562    -1.4007185363
O    0.8149536089    -0.0573104733    -0.3032846785
O    1.7852780621    -0.0584556820    -2.3340135175
C    1.9722212868    0.5925242467    0.2683470250
C    0.8954961127    -0.3288201160    -1.5917151604
C    -0.3826981888    -1.0762689627    -2.0456939276
C    3.0385724518    -0.4095685611    0.5879230634
C    4.1854222942    -0.4620400258    -0.0697809040
H    2.3374157251    1.3458431038    -0.4353078043
H    1.5929173498    1.0797190017    1.1680819294
H    2.8241661547    -1.1077046438    1.3945277906
H    4.9514593315    -1.1904812448    0.1766116575
H    4.3885635921    0.2188342418    -0.8929316504
