# Supplementary material for: Modeling Radiative Efficiency across Fluorinated Molecules: Bridging Chemistry and Climate Policy for Global Warming Potential Estimations
Source: Environ Sci Technol. 2026 Feb 16;60(8):6188–202. doi: 10.1021/acs.est.5c16501 (PMC12961741; doi:10.1021/acs.est.5c16501)
Supplement: Supplementary file 1 [file es5c16501_si_001.zip › Supporting.Information/CFM2025.Table1/HFEsters/Allyl.trifluoracetate/rotamer_2.xyz]

15
E[M08-HX/pcseg-2]=-643.5438126695 Hartree, Gibbs corrections=170.191 kJ/mol,  S=2.59E-16 cm/molecule 
F    -1.4914156144    -1.4714959531    -0.7845685063
F    -2.5041073644    0.3603368589    -1.3222095892
F    -0.8711662872    -0.3664085556    -2.5372124779
O    0.8028297892    -0.1027035806    -0.3162417408
O    -0.5753022370    1.6375501951    0.0247352515
C    1.8348611865    0.5483070818    0.4314731514
C    -0.3261937055    0.5674129630    -0.4311359974
C    -1.3283573348    -0.2455289947    -1.2873669067
C    3.0639428340    -0.2989725756    0.4250893722
C    3.1642922035    -1.4975428321    -0.1245126863
H    2.0220352378    1.5350119882    -0.0068870510
H    1.4778421019    0.7174716715    1.4541469961
H    3.9196652945    0.1487625694    0.9268738203
H    4.0983439377    -2.0463684242    -0.0846015683
H    2.3227299582    -1.9618324122    -0.6285820677
