# Supplementary material for: Modeling Radiative Efficiency across Fluorinated Molecules: Bridging Chemistry and Climate Policy for Global Warming Potential Estimations
Source: Environ Sci Technol. 2026 Feb 16;60(8):6188–202. doi: 10.1021/acs.est.5c16501 (PMC12961741; doi:10.1021/acs.est.5c16501)
Supplement: Supplementary file 1 [file es5c16501_si_001.zip › Supporting.Information/CFM2025.Table1/HFEsters/Allyl.trifluoracetate/rotamer_20.xyz]

15
E[M08-HX/pcseg-2]=-643.5431986609 Hartree, Gibbs corrections=171.240 kJ/mol,  S=2.36E-16 cm/molecule 
F    -1.5081630950    -0.3508466662    -1.5217949059
F    -0.5419147966    -1.5118974079    -3.0662786518
F    -0.5293550609    -2.2157846728    -1.0217404141
O    0.8715891073    0.0901793567    -0.3082699842
O    1.7436677597    -0.3213290434    -2.3447166581
C    2.1055088472    0.6639863126    0.1353775663
C    0.8733222945    -0.3936623268    -1.5389691020
C    -0.4627049002    -1.1294981223    -1.8022857243
C    3.0407280220    -0.3808248130    0.6651818712
C    2.7340926285    -1.6566463680    0.8265518446
H    2.5650800785    1.2063228291    -0.6974383294
H    1.8314490224    1.3804417554    0.9142389337
H    4.0346101158    -0.0170046367    0.9164024850
H    3.4639616814    -2.3626551780    1.2071529293
H    1.7461282955    -2.0417810189    0.5895881396
