# Supplementary material for: Modeling Radiative Efficiency across Fluorinated Molecules: Bridging Chemistry and Climate Policy for Global Warming Potential Estimations
Source: Environ Sci Technol. 2026 Feb 16;60(8):6188–202. doi: 10.1021/acs.est.5c16501 (PMC12961741; doi:10.1021/acs.est.5c16501)
Supplement: Supplementary file 1 [file es5c16501_si_001.zip › Supporting.Information/CFM2025.Table1/HFEsters/Allyl.trifluoracetate/rotamer_21.xyz]

15
E[M08-HX/pcseg-2]=-643.5425682439 Hartree, Gibbs corrections=167.638 kJ/mol,  S=2.72E-16 cm/molecule 
F    -0.2638933700    -0.7635456585    -2.7753003496
F    -1.8154365701    -0.4382025913    -1.3036043103
F    -1.5016869416    1.0031652923    -2.8837713018
O    0.9186847148    0.0945485057    -0.5578356351
O    0.0600432307    2.1217236732    -1.0134754520
C    1.8807791668    0.6745891809    0.3446154082
C    0.0957196671    0.9396672970    -1.1456281642
C    -0.8911613730    0.1676978131    -2.0566862668
C    2.9868614726    -0.3086628853    0.5364810794
C    3.4125949802    -0.6988903653    1.7261403084
H    2.2367793791    1.6126684865    -0.0939320145
H    1.3828770707    0.9088924118    1.2906331024
H    3.4547654709    -0.6762724834    -0.3746571428
H    4.2488612279    -1.3817721552    1.8312548525
H    2.9482118738    -0.3436065215    2.6427658861
