# Supplementary material for: Modeling Radiative Efficiency across Fluorinated Molecules: Bridging Chemistry and Climate Policy for Global Warming Potential Estimations
Source: Environ Sci Technol. 2026 Feb 16;60(8):6188–202. doi: 10.1021/acs.est.5c16501 (PMC12961741; doi:10.1021/acs.est.5c16501)
Supplement: Supplementary file 1 [file es5c16501_si_001.zip › Supporting.Information/CFM2025.Table1/HFEsters/Allyl.trifluoracetate/rotamer_22.xyz]

15
E[M08-HX/pcseg-2]=-643.5439365220 Hartree, Gibbs corrections=169.434 kJ/mol,  S=2.57E-16 cm/molecule 
F    -1.3407719403    -1.6988673057    -0.3065614144
F    -2.6309641375    0.0179578814    -0.5460180202
F    -1.2216576486    -0.4974650625    -2.1017695346
O    0.8330926121    -0.1262718307    -0.1987600074
O    -0.5965928875    1.5162346602    0.3513742410
C    1.9282404132    0.6211617483    0.3397635403
C    -0.3478038571    0.4538104942    -0.1223851039
C    -1.4165264275    -0.4536333935    -0.7799425331
C    3.1815879242    -0.1814887632    0.2220638768
C    3.2537576097    -1.4255065204    -0.2209386707
H    2.0051403508    1.5734950818    -0.1972102331
H    1.7106933248    0.8620281714    1.3866955278
H    4.0808234434    0.3396895666    0.5441747258
H    4.2074306508    -1.9386253710    -0.2693743507
H    2.3685505694    -1.9635193569    -0.5441120437
