# Supplementary material for: Modeling Radiative Efficiency across Fluorinated Molecules: Bridging Chemistry and Climate Policy for Global Warming Potential Estimations
Source: Environ Sci Technol. 2026 Feb 16;60(8):6188–202. doi: 10.1021/acs.est.5c16501 (PMC12961741; doi:10.1021/acs.est.5c16501)
Supplement: Supplementary file 1 [file es5c16501_si_001.zip › Supporting.Information/CFM2025.Table1/HFEsters/Allyl.trifluoracetate/rotamer_23.xyz]

15
E[M08-HX/pcseg-2]=-643.5437965713 Hartree, Gibbs corrections=170.875 kJ/mol,  S=2.57E-16 cm/molecule 
F    -1.2262610969    -0.2531505397    -2.2026351580
F    0.1001413883    -1.8805403469    -2.7259733060
F    -1.5346700790    -2.2155088473    -1.3524482062
O    1.1076427534    0.0083377319    -0.8808268236
O    0.2885542742    -1.5723480689    0.4914148787
C    2.0525969040    0.4247412316    0.1287991217
C    0.3150635406    -0.9890103370    -0.5463458714
C    -0.6149786455    -1.3420918942    -1.7335202485
C    3.2343705332    -0.4913910157    0.1802471806
C    4.4740213509    -0.0667446632    -0.0021242055
H    2.3425337372    1.4369712701    -0.1537104854
H    1.5341332281    0.4471624352    1.0923800605
H    3.0268753780    -1.5352299531    0.4043744268
H    5.3239218798    -0.7371117959    0.0705842204
H    4.6840548538    0.9769147931    -0.2212155840
