# Supplementary material for: Modeling Radiative Efficiency across Fluorinated Molecules: Bridging Chemistry and Climate Policy for Global Warming Potential Estimations
Source: Environ Sci Technol. 2026 Feb 16;60(8):6188–202. doi: 10.1021/acs.est.5c16501 (PMC12961741; doi:10.1021/acs.est.5c16501)
Supplement: Supplementary file 1 [file es5c16501_si_001.zip › Supporting.Information/CFM2025.Table1/HFEsters/Allyl.trifluoracetate/rotamer_24.xyz]

15
E[M08-HX/pcseg-2]=-643.5426050168 Hartree, Gibbs corrections=167.853 kJ/mol,  S=2.71E-16 cm/molecule 
F    -0.3088271549    -0.7953266801    -2.7374122640
F    -1.7003341358    -0.5709414041    -1.0955838999
F    -1.6763292209    0.8762824191    -2.7004385956
O    1.0062860301    0.1455077220    -0.6020189082
O    0.0612503881    2.1254424634    -1.0886459603
C    2.0164774930    0.7988073495    0.1914967415
C    0.1160820456    0.9390708335    -1.1629359554
C    -0.9159972579    0.0941422425    -1.9503035350
C    3.1127514335    -0.1820893912    0.4418058148
C    3.5651849349    -0.4697623248    1.6506696450
H    2.3688993495    1.6762072577    -0.3615807877
H    1.5647946817    1.1447343934    1.1264863550
H    3.5491493674    -0.6403858310    -0.4435810236
H    4.3919562566    -1.1568339833    1.7964177936
H    3.1316557891    -0.0238550666    2.5426245797
