# Supplementary material for: Modeling Radiative Efficiency across Fluorinated Molecules: Bridging Chemistry and Climate Policy for Global Warming Potential Estimations
Source: Environ Sci Technol. 2026 Feb 16;60(8):6188–202. doi: 10.1021/acs.est.5c16501 (PMC12961741; doi:10.1021/acs.est.5c16501)
Supplement: Supplementary file 1 [file es5c16501_si_001.zip › Supporting.Information/CFM2025.Table1/HFEsters/Allyl.trifluoracetate/rotamer_25.xyz]

15
E[M08-HX/pcseg-2]=-643.5423885056 Hartree, Gibbs corrections=168.298 kJ/mol,  S=2.69E-16 cm/molecule 
F    -0.6727031074    -0.8437660017    -2.6650024507
F    -1.9844784733    -0.2570241976    -1.0483039153
F    -1.7285292889    1.0378555723    -2.7605510675
O    0.9078713326    0.0264966759    -0.7414604790
O    0.1095317009    2.0940593664    -1.1032633717
C    1.9959315140    0.5692884053    0.0319329986
C    0.0562289293    0.9106140341    -1.2187243999
C    -1.1053375457    0.1938898797    -1.9511496419
C    2.9661561080    -0.5326037790    0.2997483021
C    4.2679099818    -0.4073373834    0.1017059485
H    2.4540277241    1.3964509464    -0.5183988353
H    1.5762407935    0.9722783383    0.9612769712
H    2.5499423356    -1.4571495045    0.6943939021
H    4.9568963939    -1.2116682375    0.3367770102
H    4.6903116016    0.5116158855    -0.2969809714
