# Supplementary material for: Modeling Radiative Efficiency across Fluorinated Molecules: Bridging Chemistry and Climate Policy for Global Warming Potential Estimations
Source: Environ Sci Technol. 2026 Feb 16;60(8):6188–202. doi: 10.1021/acs.est.5c16501 (PMC12961741; doi:10.1021/acs.est.5c16501)
Supplement: Supplementary file 1 [file es5c16501_si_001.zip › Supporting.Information/CFM2025.Table1/HFEsters/Allyl.trifluoracetate/rotamer_26.xyz]

15
E[M08-HX/pcseg-2]=-643.5434522111 Hartree, Gibbs corrections=168.854 kJ/mol,  S=2.69E-16 cm/molecule 
F    -1.1110531873    -1.0552611312    -2.0878660446
F    -2.0341708712    0.8815219249    -2.3449483266
F    -0.1206178541    0.4690054358    -3.2614140771
O    0.9302811207    0.0704336152    -0.6941256818
O    -0.5535928534    1.7027577312    -0.2770762351
C    1.7240347397    0.4966752912    0.4302504964
C    -0.1573092006    0.7803903206    -0.9161365954
C    -0.8790329934    0.2551375811    -2.1816313925
C    2.9753240340    -0.3158175432    0.4464399015
C    3.4271147746    -0.9261643542    1.5291848252
H    1.9325560632    1.5650740829    0.3079106663
H    1.1454281611    0.3708185987    1.3503674810
H    3.5243944451    -0.3589584772    -0.4917397965
H    4.3662784930    -1.4684120454    1.5219338570
H    2.8833651286    -0.8932010305    2.4698509222
