# Supplementary material for: Modeling Radiative Efficiency across Fluorinated Molecules: Bridging Chemistry and Climate Policy for Global Warming Potential Estimations
Source: Environ Sci Technol. 2026 Feb 16;60(8):6188–202. doi: 10.1021/acs.est.5c16501 (PMC12961741; doi:10.1021/acs.est.5c16501)
Supplement: Supplementary file 1 [file es5c16501_si_001.zip › Supporting.Information/CFM2025.Table1/HFEsters/Allyl.trifluoracetate/rotamer_27.xyz]

15
E[M08-HX/pcseg-2]=-643.5428659146 Hartree, Gibbs corrections=171.401 kJ/mol,  S=2.43E-16 cm/molecule 
F    -1.5570187457    -0.9284868620    -1.2074992439
F    -0.6311088858    -1.7704290829    -2.9680322179
F    -0.3455238005    -2.7132724084    -1.0438496167
O    0.8504451545    -0.3042669452    -0.1729898700
O    1.5757421111    -0.4226419399    -2.3002063478
C    2.0179976677    0.4616591721    0.2000278530
C    0.7978351934    -0.6782508602    -1.4366973979
C    -0.4668583589    -1.5407381163    -1.6741916640
C    3.1762400420    -0.4423043723    0.4919465877
C    4.2398299244    -0.5086779875    -0.2924132426
H    2.2565746479    1.1550353389    -0.6106873353
H    1.7060585591    1.0173668309    1.0858194410
H    3.1043034573    -1.0501968646    1.3911558094
H    5.0782555650    -1.1592933329    -0.0648378049
H    4.3002274684    0.0814974303    -1.2035449500
