# Supplementary material for: Modeling Radiative Efficiency across Fluorinated Molecules: Bridging Chemistry and Climate Policy for Global Warming Potential Estimations
Source: Environ Sci Technol. 2026 Feb 16;60(8):6188–202. doi: 10.1021/acs.est.5c16501 (PMC12961741; doi:10.1021/acs.est.5c16501)
Supplement: Supplementary file 1 [file es5c16501_si_001.zip › Supporting.Information/CFM2025.Table1/HFEsters/Allyl.trifluoracetate/rotamer_28.xyz]

15
E[M08-HX/pcseg-2]=-643.5427981611 Hartree, Gibbs corrections=171.011 kJ/mol,  S=2.57E-16 cm/molecule 
F    -1.7679936197    -0.6300780940    -1.0308165819
F    -0.9577594817    -2.1351049480    -2.3532407322
F    -0.9640101321    -2.4672944171    -0.2180633945
O    0.7143356327    -0.2872987556    0.0900482396
O    1.4002320844    -0.9566222493    -1.9429974633
C    1.9780604700    0.3757786055    0.3175362432
C    0.5902363088    -0.8940043182    -1.0722770678
C    -0.8097877656    -1.5487535034    -1.1751497055
C    3.0491562869    -0.6019988606    0.6859150393
C    3.7104472205    -0.5410423174    1.8301799547
H    2.2390048563    0.9188585589    -0.5963863392
H    1.7877645242    1.0800424747    1.1281723756
H    3.2798199883    -1.3637387397    -0.0560624409
H    4.5062303864    -1.2410323122    2.0629992599
H    3.4872632406    0.2202888765    2.5741426131
