# Supplementary material for: Modeling Radiative Efficiency across Fluorinated Molecules: Bridging Chemistry and Climate Policy for Global Warming Potential Estimations
Source: Environ Sci Technol. 2026 Feb 16;60(8):6188–202. doi: 10.1021/acs.est.5c16501 (PMC12961741; doi:10.1021/acs.est.5c16501)
Supplement: Supplementary file 1 [file es5c16501_si_001.zip › Supporting.Information/CFM2025.Table1/HFEsters/Allyl.trifluoracetate/rotamer_29.xyz]

15
E[M08-HX/pcseg-2]=-643.5429720932 Hartree, Gibbs corrections=167.214 kJ/mol,  S=2.69E-16 cm/molecule 
F    -1.2018527134    -1.4435273097    -1.3590672577
F    -1.7597129455    -0.9075792010    0.6615743285
F    -2.5319447524    0.2233034495    -1.0101790796
O    0.8049313177    -0.1227521330    -0.0472417777
O    -0.3118174596    1.6909802490    -0.7572554539
C    2.0206624883    0.6480382726    0.0267675172
C    -0.2546820315    0.5381888203    -0.4673678605
C    -1.4705516808    -0.4175484158    -0.5463795590
C    3.1275681198    -0.2728343012    0.4178028226
C    3.9746289084    -0.0070165672    1.3982075805
H    2.1918895163    1.0924224089    -0.9600580125
H    1.8899581568    1.4602551917    0.7481786882
H    3.2241137776    -1.1825952648    -0.1709891647
H    4.7990820013    -0.6724172717    1.6314397641
H    3.8817272970    0.8970820724    1.9945674644
