# Supplementary material for: Modeling Radiative Efficiency across Fluorinated Molecules: Bridging Chemistry and Climate Policy for Global Warming Potential Estimations
Source: Environ Sci Technol. 2026 Feb 16;60(8):6188–202. doi: 10.1021/acs.est.5c16501 (PMC12961741; doi:10.1021/acs.est.5c16501)
Supplement: Supplementary file 1 [file es5c16501_si_001.zip › Supporting.Information/CFM2025.Table1/HFEsters/Allyl.trifluoracetate/rotamer_3.xyz]

15
E[M08-HX/pcseg-2]=-643.5432227780 Hartree, Gibbs corrections=169.506 kJ/mol,  S=2.58E-16 cm/molecule 
F    -0.7637441866    -1.1658190731    -2.1878597073
F    -1.9138217524    -0.6394612042    -0.4328705043
F    -2.0548420579    0.5665535581    -2.2211415905
O    0.8059934362    -0.0038652333    -0.3112303502
O    -0.0050061917    1.9150758566    -1.1521258808
C    1.9593802987    0.6774388738    0.1925065695
C    -0.0641203701    0.7424169390    -0.9617161786
C    -1.2297510690    -0.1426550221    -1.4678117220
C    2.9530071865    -0.3245448678    0.6809583630
C    2.7780004708    -1.6352726049    0.6809140143
H    2.3780638530    1.2986155967    -0.6080220096
H    1.6470559993    1.3555111006    0.9963159257
H    3.8823520787    0.1073126709    1.0465747735
H    3.5554959267    -2.2983529499    1.0445515572
H    1.8579363779    -2.0829536403    0.3199567403
