# Supplementary material for: Modeling Radiative Efficiency across Fluorinated Molecules: Bridging Chemistry and Climate Policy for Global Warming Potential Estimations
Source: Environ Sci Technol. 2026 Feb 16;60(8):6188–202. doi: 10.1021/acs.est.5c16501 (PMC12961741; doi:10.1021/acs.est.5c16501)
Supplement: Supplementary file 1 [file es5c16501_si_001.zip › Supporting.Information/CFM2025.Table1/HFEsters/Allyl.trifluoracetate/rotamer_30.xyz]

15
E[M08-HX/pcseg-2]=-643.5436369346 Hartree, Gibbs corrections=170.756 kJ/mol,  S=2.54E-16 cm/molecule 
F    -1.2371785029    -0.2385516852    -2.2480662684
F    -0.1232392018    -2.0542855020    -2.6248239083
F    -1.7545680962    -2.0586215598    -1.2065169896
O    1.0694879464    -0.0454687429    -0.9366539330
O    0.2429412811    -1.5591149539    0.5047836122
C    2.0779241406    0.3447924674    0.0204571725
C    0.2481351384    -0.9977754544    -0.5454477913
C    -0.7472136806    -1.3412703465    -1.6817719211
C    3.2240772011    -0.6167862288    0.0264423184
C    4.4699545958    -0.2434581981    -0.2159367368
H    2.3924226002    1.3419224531    -0.2885545555
H    1.6084483927    0.3975864221    1.0075166987
H    2.9866643392    -1.6500601651    0.2695223258
H    5.2944764921    -0.9474167622    -0.1754208359
H    4.7106673540    0.7895082564    -0.4535291877
