# Supplementary material for: Modeling Radiative Efficiency across Fluorinated Molecules: Bridging Chemistry and Climate Policy for Global Warming Potential Estimations
Source: Environ Sci Technol. 2026 Feb 16;60(8):6188–202. doi: 10.1021/acs.est.5c16501 (PMC12961741; doi:10.1021/acs.est.5c16501)
Supplement: Supplementary file 1 [file es5c16501_si_001.zip › Supporting.Information/CFM2025.Table1/HFEsters/Allyl.trifluoracetate/rotamer_31.xyz]

15
E[M08-HX/pcseg-2]=-643.5424662973 Hartree, Gibbs corrections=169.260 kJ/mol,  S=2.56E-16 cm/molecule 
F    -0.8003495236    -2.0129728981    -0.6626577140
F    -1.3089122271    -0.5275553350    -2.1509461173
F    -0.2918630639    -2.3431641643    -2.7360040529
O    0.9888272454    -0.0629302493    -0.4450281238
O    1.8444989363    -0.7626840288    -2.4014271331
C    2.1889408110    0.6954057626    -0.1730411250
C    0.9757299213    -0.7166235259    -1.5878885454
C    -0.3875922484    -1.4254254778    -1.7849000330
C    3.3194386234    -0.1891955566    0.2503890591
C    3.9156580083    -0.0717412350    1.4256104874
H    2.4441946790    1.2513039990    -1.0810428439
H    1.9104633276    1.3882558829    0.6218931191
H    3.6526196061    -0.9262896389    -0.4772195806
H    4.7592600483    -0.6975157496    1.6982707427
H    3.5910858563    0.6661322147    2.1559918606
