# Supplementary material for: Modeling Radiative Efficiency across Fluorinated Molecules: Bridging Chemistry and Climate Policy for Global Warming Potential Estimations
Source: Environ Sci Technol. 2026 Feb 16;60(8):6188–202. doi: 10.1021/acs.est.5c16501 (PMC12961741; doi:10.1021/acs.est.5c16501)
Supplement: Supplementary file 1 [file es5c16501_si_001.zip › Supporting.Information/CFM2025.Table1/HFEsters/Allyl.trifluoracetate/rotamer_32.xyz]

15
E[M08-HX/pcseg-2]=-643.5427126614 Hartree, Gibbs corrections=170.192 kJ/mol,  S=2.43E-16 cm/molecule 
F    -1.6070577419    0.1597192945    -1.8684971765
F    -0.6964625761    -1.1259193725    -3.3475830955
F    -0.9918904477    -1.8439296854    -1.3309273825
O    0.7586960755    0.0007502837    -0.3831306883
O    1.5930497340    -0.0658838917    -2.4723731181
C    2.0267775187    0.4675395343    0.1281867983
C    0.7220079204    -0.2373377474    -1.6802588917
C    -0.6764328983    -0.7781804964    -2.0700975110
C    2.9683739261    -0.6788577212    0.3341659831
C    4.0703884584    -0.8340111854    -0.3812624218
H    2.4423469643    1.1986830688    -0.5711061179
H    1.7749051146    0.9569708233    1.0702460419
H    2.6998044911    -1.3943788443    1.1089280990
H    4.7429489367    -1.6693118413    -0.2150527751
H    4.3255445243    -0.1338522190    -1.1732377440
