# Supplementary material for: Modeling Radiative Efficiency across Fluorinated Molecules: Bridging Chemistry and Climate Policy for Global Warming Potential Estimations
Source: Environ Sci Technol. 2026 Feb 16;60(8):6188–202. doi: 10.1021/acs.est.5c16501 (PMC12961741; doi:10.1021/acs.est.5c16501)
Supplement: Supplementary file 1 [file es5c16501_si_001.zip › Supporting.Information/CFM2025.Table1/HFEsters/Allyl.trifluoracetate/rotamer_33.xyz]

15
E[M08-HX/pcseg-2]=-643.5431340456 Hartree, Gibbs corrections=170.854 kJ/mol,  S=2.43E-16 cm/molecule 
F    -0.5958190086    -0.2947484959    -2.7999075355
F    0.8826044213    -1.8723859048    -2.8768192590
F    -1.0207570705    -2.2177287380    -1.9120277282
O    1.3431359844    0.1744487785    -0.9918473925
O    0.2849531829    -1.3663061506    0.2624712705
C    2.0638720418    0.6535558914    0.1643290882
C    0.5342911794    -0.8456237040    -0.7777631894
C    -0.0723959429    -1.3181037210    -2.1222704715
C    3.2819823933    -0.1821134237    0.4076406249
C    3.4299307005    -0.9261978074    1.4917695600
H    2.3161384239    1.6860113838    -0.0814851971
H    1.3997383870    0.6353807005    1.0324411582
H    4.0508643711    -0.1555995238    -0.3617964164
H    4.3265013397    -1.5148814506    1.6562588277
H    2.6519595968    -0.9717078344    2.2500066600
