# Supplementary material for: Modeling Radiative Efficiency across Fluorinated Molecules: Bridging Chemistry and Climate Policy for Global Warming Potential Estimations
Source: Environ Sci Technol. 2026 Feb 16;60(8):6188–202. doi: 10.1021/acs.est.5c16501 (PMC12961741; doi:10.1021/acs.est.5c16501)
Supplement: Supplementary file 1 [file es5c16501_si_001.zip › Supporting.Information/CFM2025.Table1/HFEsters/Allyl.trifluoracetate/rotamer_34.xyz]

15
E[M08-HX/pcseg-2]=-643.5430418577 Hartree, Gibbs corrections=170.504 kJ/mol,  S=2.44E-16 cm/molecule 
F    -1.6113695420    -0.7844482630    -1.1476744996
F    -0.5285529379    -2.1983932823    -2.3710061911
F    -0.6648481064    -2.5034317606    -0.2363669040
O    0.7442730266    -0.1864598154    0.1822106399
O    1.5915656539    -0.6682752587    -1.8461671876
C    1.9049696186    0.6182461162    0.4903751184
C    0.7533565082    -0.7585799691    -1.0062643933
C    -0.5423995019    -1.5853144484    -1.1977453853
C    3.0330407346    -0.2339436970    0.9864471106
C    4.1320847953    -0.4345713653    0.2774806767
H    2.1966097820    1.1658682268    -0.4095334371
H    1.5567463413    1.3159861758    1.2540038806
H    2.9094068524    -0.6836114738    1.9689589741
H    4.9508159196    -1.0428942940    0.6489842009
H    4.2423008558    -0.0041768911    -0.7147026030
