# Supplementary material for: Modeling Radiative Efficiency across Fluorinated Molecules: Bridging Chemistry and Climate Policy for Global Warming Potential Estimations
Source: Environ Sci Technol. 2026 Feb 16;60(8):6188–202. doi: 10.1021/acs.est.5c16501 (PMC12961741; doi:10.1021/acs.est.5c16501)
Supplement: Supplementary file 1 [file es5c16501_si_001.zip › Supporting.Information/CFM2025.Table1/HFEsters/Allyl.trifluoracetate/rotamer_35.xyz]

15
E[M08-HX/pcseg-2]=-643.5434162440 Hartree, Gibbs corrections=168.856 kJ/mol,  S=2.57E-16 cm/molecule 
F    0.2099957943    -0.0054340688    -3.2407121735
F    -1.4289372543    -0.3450297649    -1.8699885522
F    -1.2662474267    1.5388591083    -2.9161993725
O    1.0921215438    0.2265201994    -0.7111692057
O    0.1253552546    2.2534346107    -0.7449003648
C    1.8937539197    0.6140533416    0.4094471718
C    0.2613042348    1.1466016617    -1.1591714788
C    -0.5742520103    0.5742754336    -2.3303160572
C    2.8911525125    -0.4554919616    0.7075644598
C    3.0623266197    -1.5620195960    0.0045872432
H    2.3804226301    1.5697783220    0.1837717674
H    1.2348185223    0.7892073595    1.2685300035
H    3.4987004854    -0.2612504783    1.5892742404
H    3.8137248650    -2.2904563175    0.2894409232
H    2.4677603091    -1.7740478496    -0.8781586045
