# Supplementary material for: Modeling Radiative Efficiency across Fluorinated Molecules: Bridging Chemistry and Climate Policy for Global Warming Potential Estimations
Source: Environ Sci Technol. 2026 Feb 16;60(8):6188–202. doi: 10.1021/acs.est.5c16501 (PMC12961741; doi:10.1021/acs.est.5c16501)
Supplement: Supplementary file 1 [file es5c16501_si_001.zip › Supporting.Information/CFM2025.Table1/HFEsters/Allyl.trifluoracetate/rotamer_36.xyz]

15
E[M08-HX/pcseg-2]=-643.5436208342 Hartree, Gibbs corrections=171.679 kJ/mol,  S=2.38E-16 cm/molecule 
F    -1.7164797040    -0.7447201104    -0.6045499202
F    -1.0502736420    -2.1665511588    -2.0876841732
F    -0.6327958079    -2.5158262521    0.0057405642
O    0.8144797684    -0.0867739136    -0.0031699036
O    1.3481975609    -0.9818331340    -2.0013116577
C    2.1000875826    0.5343914941    0.0972051639
C    0.6200827417    -0.8387831751    -1.0730879628
C    -0.7340047479    -1.5778522218    -0.9456636847
C    3.1006102527    -0.3727220651    0.7466057160
C    2.8290594264    -1.5706461299    1.2357368255
H    2.4340297485    0.8203795710    -0.9049625592
H    1.9431226661    1.4418417125    0.6857679421
H    4.1131755501    0.0224713957    0.7884226943
H    3.6080538962    -2.1788422777    1.6822503850
H    1.8246547083    -1.9835337350    1.2117005704
