# Supplementary material for: Modeling Radiative Efficiency across Fluorinated Molecules: Bridging Chemistry and Climate Policy for Global Warming Potential Estimations
Source: Environ Sci Technol. 2026 Feb 16;60(8):6188–202. doi: 10.1021/acs.est.5c16501 (PMC12961741; doi:10.1021/acs.est.5c16501)
Supplement: Supplementary file 1 [file es5c16501_si_001.zip › Supporting.Information/CFM2025.Table1/HFEsters/Allyl.trifluoracetate/rotamer_37.xyz]

15
E[M08-HX/pcseg-2]=-643.5420131284 Hartree, Gibbs corrections=167.821 kJ/mol,  S=2.70E-16 cm/molecule 
F    -1.2285247058    -1.6324426974    0.1743949683
F    -2.4346312471    0.0374534967    0.8245795837
F    -2.0360487558    -0.2538362800    -1.2800837627
O    0.8341463673    -0.1143838201    0.2446960110
O    -0.3780042920    1.7496643222    -0.0562985611
C    2.0311584979    0.6875792079    0.3203368420
C    -0.2744392859    0.5677891046    0.0484480514
C    -1.5151640371    -0.3552048402    -0.0560054367
C    3.1775179655    -0.2107693238    0.6437565501
C    4.2661403328    -0.2769712118    -0.1045782359
H    2.1729748360    1.1960565954    -0.6379322177
H    1.8786463972    1.4500224737    1.0922788326
H    3.0911165594    -0.7939625415    1.5580199855
H    5.1096452805    -0.9030206727    0.1667186084
H    4.3544660871    0.2990261870    -1.0223312190
