# Supplementary material for: Modeling Radiative Efficiency across Fluorinated Molecules: Bridging Chemistry and Climate Policy for Global Warming Potential Estimations
Source: Environ Sci Technol. 2026 Feb 16;60(8):6188–202. doi: 10.1021/acs.est.5c16501 (PMC12961741; doi:10.1021/acs.est.5c16501)
Supplement: Supplementary file 1 [file es5c16501_si_001.zip › Supporting.Information/CFM2025.Table1/HFEsters/Allyl.trifluoracetate/rotamer_38.xyz]

15
E[M08-HX/pcseg-2]=-643.5426226685 Hartree, Gibbs corrections=168.919 kJ/mol,  S=2.70E-16 cm/molecule 
F    -1.5561871185    -0.9385171624    0.4969307743
F    -2.5924122903    0.8699320892    -0.0705343876
F    -1.5522374962    -0.2919579293    -1.5674867043
O    0.8083913107    0.1641480342    0.0588692380
O    -0.2298597550    2.1529799496    -0.0487015615
C    2.0812263437    0.8264732643    0.2065899564
C    -0.2317751133    0.9629361070    -0.0683809656
C    -1.5174924855    0.1300861250    -0.2987488921
C    3.1032805157    -0.2037050280    0.5538500868
C    4.1941314865    -0.4049090970    -0.1662948716
H    2.3206709019    1.3344196777    -0.7326933702
H    1.9809451811    1.5835830002    0.9917601544
H    2.9203301419    -0.7748084678    1.4616914032
H    4.9409840273    -1.1370838004    0.1226214103
H    4.3790043499    0.1554232376    -1.0794722705
