# Supplementary material for: Modeling Radiative Efficiency across Fluorinated Molecules: Bridging Chemistry and Climate Policy for Global Warming Potential Estimations
Source: Environ Sci Technol. 2026 Feb 16;60(8):6188–202. doi: 10.1021/acs.est.5c16501 (PMC12961741; doi:10.1021/acs.est.5c16501)
Supplement: Supplementary file 1 [file es5c16501_si_001.zip › Supporting.Information/CFM2025.Table1/HFEsters/Allyl.trifluoracetate/rotamer_39.xyz]

15
E[M08-HX/pcseg-2]=-643.5418202817 Hartree, Gibbs corrections=168.874 kJ/mol,  S=2.43E-16 cm/molecule 
F    -0.6139614005    -2.2380706223    -1.0696772231
F    -0.4307410852    -1.2978349404    -3.0059151917
F    0.9381382818    -2.8696564642    -2.4329985211
O    0.9976196537    -0.4638444936    -0.1757651723
O    2.0853204662    -0.2905070322    -2.1365168821
C    1.9018875298    0.4949035722    0.4194758808
C    1.2402393492    -0.7548672302    -1.4375696544
C    0.2534646724    -1.8176023832    -1.9856955207
C    3.1674038022    -0.1715122447    0.8658533795
C    4.3243381149    0.0245682345    0.2544824422
H    2.1094213247    1.2829191021    -0.3091914040
H    1.3423635706    0.9054408392    1.2617270994
H    3.0934517069    -0.8326365389    1.7266326611
H    5.2390523341    -0.4532315952    0.5902790452
H    4.3900016792    0.6659317968    -0.6211209387
