# Supplementary material for: Modeling Radiative Efficiency across Fluorinated Molecules: Bridging Chemistry and Climate Policy for Global Warming Potential Estimations
Source: Environ Sci Technol. 2026 Feb 16;60(8):6188–202. doi: 10.1021/acs.est.5c16501 (PMC12961741; doi:10.1021/acs.est.5c16501)
Supplement: Supplementary file 1 [file es5c16501_si_001.zip › Supporting.Information/CFM2025.Table1/HFEsters/Allyl.trifluoracetate/rotamer_4.xyz]

15
E[M08-HX/pcseg-2]=-643.5435227991 Hartree, Gibbs corrections=169.874 kJ/mol,  S=2.69E-16 cm/molecule 
F    -1.7176125310    -1.1405734006    -0.8695638976
F    -2.2369488010    0.6543637754    -1.9549733174
F    -0.6103666528    -0.5890894536    -2.6449000227
O    0.8175232920    -0.0242831794    -0.4133948532
O    -0.4656857403    1.8167114678    -0.3229497750
C    1.8123164713    0.6159491693    0.4095991341
C    -0.2464020376    0.7044220010    -0.6847938109
C    -1.2285132993    -0.1087426946    -1.5637840957
C    3.0370985227    -0.2360534733    0.4051863426
C    3.6504481225    -0.6237489983    1.5108554639
H    2.0047632363    1.6113311523    -0.0047136772
H    1.4130810143    0.7425050306    1.4203436980
H    3.4256358925    -0.5026254110    -0.5752952380
H    4.5675709133    -1.2017704832    1.4775752567
H    3.2660915971    -0.3673955025    2.4948087923
