# Supplementary material for: Modeling Radiative Efficiency across Fluorinated Molecules: Bridging Chemistry and Climate Policy for Global Warming Potential Estimations
Source: Environ Sci Technol. 2026 Feb 16;60(8):6188–202. doi: 10.1021/acs.est.5c16501 (PMC12961741; doi:10.1021/acs.est.5c16501)
Supplement: Supplementary file 1 [file es5c16501_si_001.zip › Supporting.Information/CFM2025.Table1/HFEsters/Allyl.trifluoracetate/rotamer_40.xyz]

15
E[M08-HX/pcseg-2]=-643.5426698402 Hartree, Gibbs corrections=168.363 kJ/mol,  S=2.43E-16 cm/molecule 
F    -1.0072164487    1.1128191107    -2.3814216451
F    0.1295489110    0.1789629633    -3.9636454150
F    -0.5361318069    -0.9961031781    -2.2767886117
O    1.0107734373    0.6047179950    -0.6138111989
O    2.2850148162    0.6732366372    -2.4679314765
C    2.1704259429    0.8278251189    0.2168626643
C    1.2450360589    0.5243767706    -1.9099051908
C    -0.0732441707    0.1989009667    -2.6554736484
C    2.9036312791    -0.4561606188    0.4510797549
C    4.1411783043    -0.6612069495    0.0307548895
H    2.8174416809    1.5687508352    -0.2616974412
H    1.7661348099    1.2365426804    1.1445680226
H    2.3608268805    -1.2329812272    0.9868576116
H    4.6534923472    -1.5993635210    0.2161117639
H    4.6770879580    0.1046824166    -0.5255600792
