# Supplementary material for: Modeling Radiative Efficiency across Fluorinated Molecules: Bridging Chemistry and Climate Policy for Global Warming Potential Estimations
Source: Environ Sci Technol. 2026 Feb 16;60(8):6188–202. doi: 10.1021/acs.est.5c16501 (PMC12961741; doi:10.1021/acs.est.5c16501)
Supplement: Supplementary file 1 [file es5c16501_si_001.zip › Supporting.Information/CFM2025.Table1/HFEsters/Allyl.trifluoracetate/rotamer_41.xyz]

15
E[M08-HX/pcseg-2]=-643.5432949216 Hartree, Gibbs corrections=168.293 kJ/mol,  S=2.69E-16 cm/molecule 
F    -1.8800595089    -1.2056638279    0.6740819753
F    -2.7482711405    0.4904960543    -0.3455262645
F    -1.4748085881    -0.8806848969    -1.4263196711
O    0.6348000479    -0.1793161472    0.1887232663
O    -0.4923770677    1.7582964366    0.3278653078
C    1.8518999022    0.4914524061    0.5726980748
C    -0.4350379946    0.5872457439    0.1238653183
C    -1.6683635304    -0.2694071768    -0.2549015867
C    2.9773909177    -0.4807099213    0.4507959536
C    3.7921281901    -0.7635945282    1.4533960415
H    1.9842202981    1.3577708704    -0.0846919521
H    1.7448125718    0.8556987197    1.5986846870
H    3.1156541905    -0.9325200437    -0.5289407402
H    4.6291685947    -1.4431897314    1.3332128875
H    3.6548431172    -0.3218739575    2.4370567025
