# Supplementary material for: Modeling Radiative Efficiency across Fluorinated Molecules: Bridging Chemistry and Climate Policy for Global Warming Potential Estimations
Source: Environ Sci Technol. 2026 Feb 16;60(8):6188–202. doi: 10.1021/acs.est.5c16501 (PMC12961741; doi:10.1021/acs.est.5c16501)
Supplement: Supplementary file 1 [file es5c16501_si_001.zip › Supporting.Information/CFM2025.Table1/HFEsters/Allyl.trifluoracetate/rotamer_42.xyz]

15
E[M08-HX/pcseg-2]=-643.5428909970 Hartree, Gibbs corrections=168.574 kJ/mol,  S=2.69E-16 cm/molecule 
F    -1.6990017468    -0.7182093333    0.7800433764
F    -2.6047494509    1.0239731496    -0.1204065796
F    -1.6390728745    -0.4545810995    -1.3664891525
O    0.7557996758    0.1104691936    0.0433886845
O    -0.1762827609    2.1450676420    -0.1428278493
C    2.0668640143    0.7104873851    0.0826574957
C    -0.2446948287    0.9581926881    -0.0858239329
C    -1.5824417017    0.1854497989    -0.1941091216
C    3.0601868151    -0.3589629114    0.3926442076
C    4.0899293469    -0.6302419194    -0.3916181455
H    2.2654407565    1.1777263252    -0.8866891418
H    2.0584029767    1.4951290707    0.8470118752
H    2.9122685078    -0.8961750291    1.3269958458
H    4.8199961330    -1.3895532823    -0.1313890026
H    4.2393551376    -0.1027716783    -1.3303885594
