# Supplementary material for: Modeling Radiative Efficiency across Fluorinated Molecules: Bridging Chemistry and Climate Policy for Global Warming Potential Estimations
Source: Environ Sci Technol. 2026 Feb 16;60(8):6188–202. doi: 10.1021/acs.est.5c16501 (PMC12961741; doi:10.1021/acs.est.5c16501)
Supplement: Supplementary file 1 [file es5c16501_si_001.zip › Supporting.Information/CFM2025.Table1/HFEsters/Allyl.trifluoracetate/rotamer_43.xyz]

15
E[M08-HX/pcseg-2]=-643.5430703678 Hartree, Gibbs corrections=170.888 kJ/mol,  S=2.43E-16 cm/molecule 
F    0.0904937769    -0.3515136538    -3.1815893532
F    1.4157711480    -2.0441791557    -2.9408845948
F    -0.6422153780    -2.1792651582    -2.2937518021
O    1.6361010081    0.1557702444    -1.0867200610
O    0.4496858024    -1.3991090085    0.0272264364
C    2.1715588729    0.6648276849    0.1547841930
C    0.8235873090    -0.8773214059    -0.9747350187
C    0.4038112719    -1.3715790462    -2.3817932919
C    3.3731870826    -0.1228142836    0.5756052340
C    3.3809307981    -0.8839838318    1.6580613439
H    2.4176490960    1.7052367572    -0.0615247064
H    1.3910688788    0.6238598553    0.9190492510
H    4.2553237232    -0.0437747644    -0.0562257874
H    4.2661359013    -1.4378138994    1.9536945950
H    2.4929107087    -0.9813403343    2.2778035623
