# Supplementary material for: Modeling Radiative Efficiency across Fluorinated Molecules: Bridging Chemistry and Climate Policy for Global Warming Potential Estimations
Source: Environ Sci Technol. 2026 Feb 16;60(8):6188–202. doi: 10.1021/acs.est.5c16501 (PMC12961741; doi:10.1021/acs.est.5c16501)
Supplement: Supplementary file 1 [file es5c16501_si_001.zip › Supporting.Information/CFM2025.Table1/HFEsters/Allyl.trifluoracetate/rotamer_44.xyz]

15
E[M08-HX/pcseg-2]=-643.5437367449 Hartree, Gibbs corrections=170.151 kJ/mol,  S=2.58E-16 cm/molecule 
F    0.4469412412    0.3650960003    -3.3540694476
F    -1.2607499566    -0.2887095535    -2.1985717502
F    -1.1644254167    1.7419487620    -2.9345577880
O    1.2009528737    0.3284347054    -0.8152638734
O    -0.0999900692    2.1323477947    -0.4992283738
C    1.8835202284    0.5852643292    0.4163654614
C    0.2416585030    1.1783185204    -1.1225770912
C    -0.4469583851    0.7449393396    -2.4402846236
C    3.0757685425    -0.3064966270    0.5247370738
C    3.4958056878    -1.1418572808    -0.4099733467
H    2.1686573385    1.6425907272    0.4480296747
H    1.1853248352    0.4192207458    1.2457165836
H    3.6065438044    -0.2207147591    1.4705943635
H    4.3815322361    -1.7475755674    -0.2538507268
H    2.9814185369    -1.2408071368    -1.3600661358
