# Supplementary material for: Modeling Radiative Efficiency across Fluorinated Molecules: Bridging Chemistry and Climate Policy for Global Warming Potential Estimations
Source: Environ Sci Technol. 2026 Feb 16;60(8):6188–202. doi: 10.1021/acs.est.5c16501 (PMC12961741; doi:10.1021/acs.est.5c16501)
Supplement: Supplementary file 1 [file es5c16501_si_001.zip › Supporting.Information/CFM2025.Table1/HFEsters/Allyl.trifluoracetate/rotamer_45.xyz]

15
E[M08-HX/pcseg-2]=-643.5308987822 Hartree, Gibbs corrections=171.261 kJ/mol,  S=2.85E-16 cm/molecule 
F    0.2377635929    1.1982089878    -2.3554358873
F    2.0676852298    0.0713291390    -2.6478467241
F    0.2554472875    -0.5258631961    -3.6508430352
O    0.8370695372    -0.6822195880    -0.1370591559
O    -0.3834979287    -1.8780031046    -1.5258642591
C    1.7528483163    0.3887896415    0.1643723349
C    0.3456861699    -0.9618646523    -1.3327223597
C    0.7344509276    -0.0361257304    -2.5246680384
C    3.1676161184    -0.1005232728    0.1862107578
C    3.9176851154    -0.0609716038    1.2750593376
H    1.6254646257    1.2195324428    -0.5337580026
H    1.4581698385    0.7320447966    1.1578406487
H    3.5674364453    -0.4735671757    -0.7538669298
H    4.9516960448    -0.3874992660    1.2651427405
H    3.5274786795    0.3057325821    2.2214385725
