# Supplementary material for: Modeling Radiative Efficiency across Fluorinated Molecules: Bridging Chemistry and Climate Policy for Global Warming Potential Estimations
Source: Environ Sci Technol. 2026 Feb 16;60(8):6188–202. doi: 10.1021/acs.est.5c16501 (PMC12961741; doi:10.1021/acs.est.5c16501)
Supplement: Supplementary file 1 [file es5c16501_si_001.zip › Supporting.Information/CFM2025.Table1/HFEsters/Allyl.trifluoracetate/rotamer_46.xyz]

15
E[M08-HX/pcseg-2]=-643.5309128768 Hartree, Gibbs corrections=170.137 kJ/mol,  S=2.84E-16 cm/molecule 
F    0.0499041229    1.3379916227    -1.9132902526
F    1.2467402469    0.1805067607    -3.3039480455
F    -0.9000917974    -0.0223418579    -3.2896042936
O    1.2137961587    -0.9443332808    -0.5707867510
O    -0.4974622699    -1.9249955930    -1.5553111646
C    2.1125109496    0.1740846802    -0.4227749736
C    0.2596597544    -1.0140737845    -1.4854835224
C    0.1573615458    0.1465883147    -2.5207493903
C    3.2308742548    -0.2647135968    0.4649560470
C    4.5019742296    -0.1554573052    0.1160941305
H    2.4996592278    0.4895072686    -1.3945043817
H    1.5605100145    1.0057320994    0.0281451786
H    2.9485096323    -0.6552103572    1.4398611253
H    5.3054514761    -0.4397067341    0.7874519746
H    4.7846024539    0.2254217632    -0.8620556806
