# Supplementary material for: Modeling Radiative Efficiency across Fluorinated Molecules: Bridging Chemistry and Climate Policy for Global Warming Potential Estimations
Source: Environ Sci Technol. 2026 Feb 16;60(8):6188–202. doi: 10.1021/acs.est.5c16501 (PMC12961741; doi:10.1021/acs.est.5c16501)
Supplement: Supplementary file 1 [file es5c16501_si_001.zip › Supporting.Information/CFM2025.Table1/HFEsters/Allyl.trifluoracetate/rotamer_47.xyz]

15
E[M08-HX/pcseg-2]=-643.5313291551 Hartree, Gibbs corrections=170.482 kJ/mol,  S=2.75E-16 cm/molecule 
F    0.0301020782    1.3364524496    -1.8880353924
F    1.4368789929    0.4062220270    -3.2515292419
F    -0.6803888598    0.0643218183    -3.4779181630
O    1.2147077942    -0.9801109829    -0.6444838980
O    -0.2987645568    -1.9762026827    -1.8970083157
C    2.0084728516    0.1595377402    -0.2985049353
C    0.3714905746    -1.0255948179    -1.6641546149
C    0.2828634959    0.2231861035    -2.5919124821
C    3.0816505156    -0.2679232993    0.6504873061
C    3.2792576630    -1.5026565714    1.0785954906
H    2.4576986654    0.5998278175    -1.1949000816
H    1.3679800606    0.9179329508    0.1665537596
H    3.7232272347    0.5463132916    0.9825897376
H    4.0879189023    -1.7243038450    1.7664238164
H    2.6469045876    -2.3250019994    0.7597970146
